# Supplementary material for: Biologically informed deep learning to query gene programs in single-cell atlases
Source: Nat Cell Biol. 2023 Feb 2;25(2):337–50. doi: 10.1038/s41556-022-01072-x (PMC9928587; doi:10.1038/s41556-022-01072-x)
Supplement: Supplementary file 3 — Supplementary Tables 1–15. Each tab is a Supplementary table, and descriptions and captions are provided in the tabs. [file 41556_2022_1072_MOESM3_ESM.xlsx]

## Sheet: Supplementary Table 1
	SIGNALING_BY_GPCR
CCR7	1.2034471			List of genes of SIGNALING_BY_GPCR GP and their decoder weights, sorted by the absolute values of the decoder weights.
CAMK4	1.1951998
C5AR1	-1.1616462
GPBAR1	-1.0966293
CXCL2	-1.0281363
CCL3	-0.9847051
HCAR3	-0.96866137
CXCL16	-0.9673988
FPR1	-0.9302026
HBEGF	-0.9263194
PDE3B	0.91497546
C3AR1	-0.8962179
PRKCA	0.8960053
RGS18	-0.88282657
P2RY13	-0.87742186
CX3CR1	-0.8488748
CXCL3	-0.817083
FGD4	-0.81638086
FFAR2	-0.78818315
CCR1	-0.78447926
RGS2	-0.78221196
PRKCH	0.7532879
DGKA	0.7423278
FPR2	-0.7295439
GNG7	-0.72660005
HCAR2	-0.723663
ADM	-0.71406627
RASGRF2	0.7067003
FGD2	-0.6924377
S1PR1	0.6849536
CXCL10	-0.66666865
PTCH1	0.6166138
RHOC	-0.60251623
CXCL1	-0.60011387
PDE7A	0.5965806
SCT	-0.5830168
CCL2	-0.58295065
CCL28	0.51251143
LPAR1	-0.50004363
PF4	-0.49047828
MGLL	-0.484243
GNAZ	-0.46654913
RHOB	-0.4640176
P2RY10	0.4604615
GNG11	-0.4562516
S1PR3	-0.44207543
CCR6	0.40706748
GNB4	-0.40685213
TRIO	-0.39337775
WNT10A	0.38533604
CXCR3	0.3764728
DGKH	0.37227175
CCR4	0.3679723
PRKAR2B	-0.36081833
DGKE	0.36074594
WNT2B	0.36045137
CCL4	-0.3597179
ADRB2	-0.35557505
CXCL5	-0.35420948
GNAO1	0.3436555
INSL3	0.34160823
PRKCE	-0.33831292
CXCR4	0.33571115
CCL20	-0.33003944
GHRL	0.32231268
GNGT2	-0.31998748
GNA15	-0.2965223
PNOC	-0.29631966
S1PR4	0.29534096
PPBP	-0.29178846
ITSN1	-0.29127327
FGD3	0.29027435
GPR18	0.28180566
OPN3	-0.27881935
ARHGEF3	0.27660808
VAV3	-0.27529293
GRK5	0.27002585
CDK1	0.26954508
HRH2	-0.26930073
VIPR2	-0.26831734
PTGER2	0.26746774
CCL5	0.2661553
CCR10	0.26202968
NMB	0.24113211
PLCB1	-0.2411202
CXCR6	0.23878497
RGS19	-0.2221717
HRH1	-0.21984956
OXT	0.21826546
GPR68	0.21700862
NMUR1	-0.2041982
XCL2	-0.20083399
ARHGEF12	-0.20078577
RAMP1	-0.19795471
PREX1	-0.19629303
GPR55	0.19597255
LPAR6	0.19265087
KALRN	0.19151604
PLCB2	-0.18100156
GNB5	0.17982438
PIK3CG	-0.17474842
S1PR5	-0.17368196
LTB4R	-0.16690023
PDE4D	0.16438757
CCR2	0.16287866
PRKACB	0.16127725
MAPK1	-0.16061313
ARHGEF9	0.15953308
RAC2	0.15106298
MAPK7	-0.14907138
CYSLTR1	-0.14830261
ADCY7	-0.14681777
PTGDR	-0.14363047
GPR65	-0.13972758
CREB1	0.13885723
PRKAR2A	0.13311648
PPP3CB	0.13149881
AKT3	0.13132997
RGS17	-0.1294361
KRAS	0.12929396
XCL1	-0.1280995
F2R	0.12627399
PRKCD	-0.12615274
PTAFR	-0.12602915
GPR132	0.12273229
MAPK3	0.120300025
GIPR	0.120165385
MC1R	0.118918784
ADCY9	-0.11825247
CNR2	-0.11263289
RASGRP1	0.11226448
GNA13	-0.109260775
ARHGEF18	0.10762486
PIK3CA	0.106633276
ITPR2	0.1061528
PDPK1	0.103741884
APP	0.10032241
ABR	-0.10021928
PIK3R5	0.09888194
PRKACA	-0.09614641
RHOA	-0.09591231
CXCR5	0.09154329
RPS6KA3	0.0890019
GNG5	-0.0879772
PRKAR1A	-0.08417058
PDE1B	-0.08258471
PDE4B	0.0807872
GNB1	-0.07991834
MAP2K2	0.078500114
PPP3R1	-0.0762623
DGKQ	0.07614677
ITPR3	0.07530255
FZD5	-0.073277734
PTGIR	-0.06601211
RAF1	0.062532194
SOS1	0.06239557
RGS1	0.062231183
GNAL	-0.061000362
GNG2	0.06060435
RAC1	0.06046169
PDE8A	-0.060229596
SOS2	-0.0563409
TBXA2R	0.055585466
GNAI2	-0.045466565
GNAQ	0.044645768
CCR5	-0.043165814
PPP2CB	-0.039640408
ROCK2	-0.037638616
ROCK1	0.033232767
TIAM1	0.028524874
ANXA1	-0.028171133
RPS6KA1	0.025977395
CD55	-0.024519006
PPP3CA	-0.022938792
HEBP1	0.020828169
PRKCB	0.020308089
PIK3R1	-0.019759977
POMC	0.017628102
AKAP13	-0.01217452
RGS9	-0.010612374
AKT2	-0.010208317
AKT1	0.01018876
DAGLB	0.006566449
DGKD	0.006391611
PTGER4	0.005150212
PIK3R3	0.004135769
RHOG	-0.002184659

## Sheet: Supplementary Table 2
	GPCR_DOWNSTREAM_SIGNALING
XCL1	1.1407615
XCL2	1.0753008			List of genes of GPCR_DOWNSTREAM_SIGNALING GP and their decoder weights, sorted by the absolute values of the decoder weights.
CNR2	1.0433084
PNOC	0.846812
CXCR5	0.8348642
RGS9	0.77814186
P2RY10	0.76813364
PTGDR	0.7665344
CCR6	0.7505031
RGS1	0.74126583
S1PR5	0.7289792
NMUR1	0.7196044
HEBP1	-0.692349
CXCR3	0.6842803
CXCL10	0.65623844
VIPR2	0.6524383
GPR68	0.64483684
GPR18	0.63689184
CXCR6	0.5866489
PIK3R3	0.57565165
ITPR3	0.57258636
SCT	0.53927463
CCR4	0.52810985
PRKCH	0.5221608
S1PR1	0.50728023
GNG7	0.49680114
CCL28	0.4880203
FPR1	-0.48712796
RGS18	-0.46894857
PDE4D	0.4680657
PDE4B	0.45619923
RHOC	0.45499587
DGKQ	0.45390296
GNAQ	-0.44474822
VAV3	0.4435442
S1PR3	-0.43760392
GNGT2	0.43506476
CCR10	0.4319622
MGLL	-0.40207678
GPR65	0.39347982
GPR55	0.3918902
CXCR4	0.3918069
CYSLTR1	0.38514087
GIPR	0.38056582
CCR1	-0.37921652
ADM	-0.37710193
PIK3R1	0.37243342
GNAL	0.37055832
GNA15	-0.3665119
CCL5	0.36206916
ADRB2	0.35857168
FGD2	0.35176805
GNB5	0.3496667
AKT3	0.34824127
CCL20	0.34023923
CCR5	0.33955956
NMB	0.3342795
INSL3	0.33130887
OXT	0.3302792
P2RY13	-0.32530278
RAMP1	0.31387565
DGKD	0.30424798
FPR2	-0.30298346
PRKCE	0.29874033
PTGER4	0.2908531
PPBP	-0.28883746
RASGRF2	0.27754727
RGS17	0.27749896
MC1R	0.2765147
PIK3CG	0.2652855
PF4	-0.26122335
GPR132	0.2551384
ITSN1	-0.25090295
C3AR1	0.23656876
ARHGEF3	0.23152778
HRH2	-0.22805987
GNG2	0.22737686
FGD4	-0.22512397
GRK5	0.22305246
TIAM1	-0.22064666
RGS19	0.21834877
C5AR1	-0.21549381
GNG11	-0.20711814
ROCK2	-0.20517847
PIK3CA	0.20307042
LPAR1	-0.19988108
KALRN	0.19530185
OPN3	0.18729033
TRIO	0.18266732
F2R	0.18137
TBXA2R	0.18029432
APP	0.17996944
GHRL	0.17641875
LTB4R	-0.1761446
HRH1	0.17053238
PDE7A	0.16966707
ARHGEF9	0.1645776
ITPR2	0.15719183
PTGIR	-0.1554453
DGKE	0.1552812
CXCL2	-0.15520138
RASGRP1	0.15116827
PRKCA	-0.14806657
RAC1	-0.14720276
ARHGEF12	0.14310159
GNB4	-0.14192295
S1PR4	0.14095013
DAGLB	-0.14073582
PREX1	0.13686742
RGS2	-0.13588908
PIK3R5	0.13312218
RHOG	-0.13044827
PRKCB	0.12750973
PTGER2	0.1270544
GNG5	-0.1261477
RAC2	0.12589099
ABR	0.12553933
AKAP13	0.12527369
AKT2	0.12476633
GNA13	0.115915805
CXCL16	0.1140171
PDE8A	0.0966821
ARHGEF18	0.093764804
GPBAR1	-0.09285833
CXCL3	-0.08304845
AKT1	0.0821295
FGD3	0.0819528
ANXA1	-0.078975685
HCAR2	-0.077161446
PDE1B	0.071169935
ROCK1	0.07099821
LPAR6	0.06995194
PRKCD	0.06474888
CCR7	0.0598243
ADCY9	0.058189753
RHOA	-0.054293606
PDPK1	0.052606564
SOS1	0.05007141
PDE3B	-0.044297226
SOS2	0.041961536
FFAR2	0.040166683
PLCB1	0.03987215
CXCL5	-0.038157918
GNB1	-0.03788055
RHOB	0.036632422
POMC	0.0360581
CCR2	-0.035584807
GNAZ	0.030578412
PLCB2	0.02742205
CXCL1	0.023413017
DGKH	0.022528853
GNAI2	0.022451699
HCAR3	-0.020380758
DGKA	-0.020328945
PTAFR	-0.0070249466
ADCY7	0.0057137203

## Sheet: Supplementary Table 3
	decoder_weights	group
CD79A	1.1798915	SIGNALING_BY_THE_B_CELL_RECEPTOR					List of genes learned by B cell node + DEG obtained from differential testing in Scanpy.
CD19	0.9669674	SIGNALING_BY_THE_B_CELL_RECEPTOR
BLNK	0.93202734	SIGNALING_BY_THE_B_CELL_RECEPTOR
BLK	0.9123204	SIGNALING_BY_THE_B_CELL_RECEPTOR
CD79B	0.78843415	SIGNALING_BY_THE_B_CELL_RECEPTOR
NR4A1	0.5344485	SIGNALING_BY_THE_B_CELL_RECEPTOR
TRIB3	0.516537	SIGNALING_BY_THE_B_CELL_RECEPTOR
REL	0.47820008	SIGNALING_BY_THE_B_CELL_RECEPTOR
BTK	0.3582273	SIGNALING_BY_THE_B_CELL_RECEPTOR
RASGRP3	0.3292847	SIGNALING_BY_THE_B_CELL_RECEPTOR
PLCG2	0.3069234	SIGNALING_BY_THE_B_CELL_RECEPTOR
LYN	0.26870576	SIGNALING_BY_THE_B_CELL_RECEPTOR
CASP9	0.25173652	SIGNALING_BY_THE_B_CELL_RECEPTOR
CARD11	0.2221347	SIGNALING_BY_THE_B_CELL_RECEPTOR
PIK3R1	-0.19748639	SIGNALING_BY_THE_B_CELL_RECEPTOR
CBL	-0.19419524	SIGNALING_BY_THE_B_CELL_RECEPTOR
FBXW11	0.19267319	SIGNALING_BY_THE_B_CELL_RECEPTOR
FOXO1	0.17157422	SIGNALING_BY_THE_B_CELL_RECEPTOR
FYN	-0.16689749	SIGNALING_BY_THE_B_CELL_RECEPTOR
PLCG1	0.15851769	SIGNALING_BY_THE_B_CELL_RECEPTOR
PSMA6	-0.1491146	SIGNALING_BY_THE_B_CELL_RECEPTOR
NFKBIE	0.13707797	SIGNALING_BY_THE_B_CELL_RECEPTOR
SH3KBP1	-0.13326772	SIGNALING_BY_THE_B_CELL_RECEPTOR
CD74	0.12940812	B_CELLS_DEG
AKT2	0.12818626	SIGNALING_BY_THE_B_CELL_RECEPTOR
PRKCB	0.1272663	SIGNALING_BY_THE_B_CELL_RECEPTOR
FOXO3	-0.12570289	SIGNALING_BY_THE_B_CELL_RECEPTOR
GSK3A	-0.1219249	SIGNALING_BY_THE_B_CELL_RECEPTOR
CREB1	0.11708391	SIGNALING_BY_THE_B_CELL_RECEPTOR
IKBKG	0.11590561	SIGNALING_BY_THE_B_CELL_RECEPTOR
THEM4	-0.099250816	SIGNALING_BY_THE_B_CELL_RECEPTOR
PSMD12	0.096997686	SIGNALING_BY_THE_B_CELL_RECEPTOR
PSME4	-0.09617919	SIGNALING_BY_THE_B_CELL_RECEPTOR
PSMD14	0.096080236	SIGNALING_BY_THE_B_CELL_RECEPTOR
SHC1	0.08679682	SIGNALING_BY_THE_B_CELL_RECEPTOR
NFKBIA	0.08654578	SIGNALING_BY_THE_B_CELL_RECEPTOR
CDKN1A	0.0841625	SIGNALING_BY_THE_B_CELL_RECEPTOR
IKBKB	0.07987865	SIGNALING_BY_THE_B_CELL_RECEPTOR
PSME2	-0.07526375	SIGNALING_BY_THE_B_CELL_RECEPTOR
ITPR3	0.072709076	SIGNALING_BY_THE_B_CELL_RECEPTOR
PDPK1	-0.07075111	SIGNALING_BY_THE_B_CELL_RECEPTOR
RASGRP1	-0.06991288	SIGNALING_BY_THE_B_CELL_RECEPTOR
ORAI1	0.069359936	SIGNALING_BY_THE_B_CELL_RECEPTOR
PSMD1	0.06096191	SIGNALING_BY_THE_B_CELL_RECEPTOR
CHUK	0.05498524	SIGNALING_BY_THE_B_CELL_RECEPTOR
AKT3	-0.051914003	SIGNALING_BY_THE_B_CELL_RECEPTOR
PIK3CD	-0.05087874	SIGNALING_BY_THE_B_CELL_RECEPTOR
RICTOR	0.047240682	SIGNALING_BY_THE_B_CELL_RECEPTOR
BCL10	0.044772785	SIGNALING_BY_THE_B_CELL_RECEPTOR
CBLB	-0.041106306	SIGNALING_BY_THE_B_CELL_RECEPTOR
PTEN	0.040463176	SIGNALING_BY_THE_B_CELL_RECEPTOR
MDM2	-0.039963458	SIGNALING_BY_THE_B_CELL_RECEPTOR
NCK1	-0.03817039	SIGNALING_BY_THE_B_CELL_RECEPTOR
SOS1	0.038123112	SIGNALING_BY_THE_B_CELL_RECEPTOR
PSMB9	-0.03593404	SIGNALING_BY_THE_B_CELL_RECEPTOR
HERPUD1	0.034219403	B_CELLS_DEG
AKT1	-0.033321213	SIGNALING_BY_THE_B_CELL_RECEPTOR
CDKN1B	-0.026793325	SIGNALING_BY_THE_B_CELL_RECEPTOR
NFKBIB	0.025312549	SIGNALING_BY_THE_B_CELL_RECEPTOR
PSMA4	-0.022959163	SIGNALING_BY_THE_B_CELL_RECEPTOR
STIM1	-0.02038212	SIGNALING_BY_THE_B_CELL_RECEPTOR
ITPR2	0.01861582	SIGNALING_BY_THE_B_CELL_RECEPTOR
KRAS	0.018470293	SIGNALING_BY_THE_B_CELL_RECEPTOR
MALT1	0.015072935	SIGNALING_BY_THE_B_CELL_RECEPTOR
PIK3AP1	0.015026962	SIGNALING_BY_THE_B_CELL_RECEPTOR
TSC2	-0.010741741	SIGNALING_BY_THE_B_CELL_RECEPTOR
CXCR4	0.0061137513	B_CELLS_DEG
SYK	0.006012473	SIGNALING_BY_THE_B_CELL_RECEPTOR
SOCS1	0.003146362	OTHERS
IRF8	0.0031277915	B_CELLS_DEG
CYBA	-0.0018351875	OTHERS
PSMC6	-0.0017630033	SIGNALING_BY_THE_B_CELL_RECEPTOR
H3F3B	-0.0004970938	OTHERS
TCF4	0.00042250392	B_CELLS_DEG
RPS12	-0.00018608908	B_CELLS_DEG
GALNT2	0.00013567449	OTHERS
RPS5	0.00011049211	B_CELLS_DEG
MT2A	-0.00010378542	OTHERS
GSTO1	-9.9388766e-05	B_CELLS_DEG
RGS2	8.0788974e-05	OTHERS
GBP4	5.4265023e-05	OTHERS
IFITM3	-4.9500144e-05	OTHERS
IRF1	3.9078528e-05	OTHERS
HLA-DMA	1.1856144e-05	B_CELLS_DEG

## Sheet: Supplementary Table 4
	decoder_weights
TMSB4X	0.18660074			Decoder weights for Node 3 from Fig. 4.
SRSF7	-0.031464476
HERPUD1	-0.015291502
HSP90AA1	-0.009134703
EZR	-0.0071763163
CXCL16	0.0047569694
MYC	-0.0045120222
FTH1	0.0022474884
RPS4X	0.0020915803
TXNIP	-0.0018324181
BID	0.0017906874
TCF4	-0.0016510796
IRF1	-0.0014447742
IRF8	-0.0012776104
SOCS1	-0.0011441817
HLA-DRB1	-0.0010264547
LMNA	-0.0009434662
IDI1	-0.00078521937
HSPB1	-0.0006926436
IL2RA	-0.00060118583
IFITM3	0.0004008409
RHOC	0.00026872993
ISG20	-0.0002212724
NR4A2	-0.0001415144
CCL4	-0.00013969431
SLC3A2	-7.7750185e-05
CD63	-5.6307937e-05
ODC1	-5.327206e-05
ALDH2	5.212042e-05
CD72	-3.7776714e-05
RPL23A	-1.7361308e-05
KYNU	1.4983758e-05
PARP1	-5.590555e-06

## Sheet: Supplementary Table 5
	B cell node (B cells vs rest)	Node 1 (Myeloid cells vs rest)	Node 2 (IFN-ß vs control)
Wilcoxon rank-sum test statistic	61.8	-158.3	-127.9
SVM classification accuracy	98.5%	93.4%	95.4%
Quantification of separations in Fig. 4. with Wilcoxon rank sum test statistic and SVM classification accuracy.
Wilcoxon rank sum test statistic values for B cell node latent scores tested for B cells vs rest, Node 1 latent scores tested for Myeloid cells vs rest, Node 2 latent scores tested for IFN-β stimulated vs control. The p-values are indistinguishable from zero. The classification accuracy on training data for SVM trained on latent scores of B cell node to classify B cells (vs rest), of SVM trained …

## Sheet: Supplementary Table 6
	B cell node	Node 1	Node 2	Node 3
B cell node	1	0.223999	-0.049404	-0.28906
Node 1	0.223999	1	-0.012698	0.108586
Node 2	-0.049404	-0.012698	1	-0.064124
Node 3	-0.28906	0.108586	-0.064124	1
Pearson correlation coefficient values for new GPs in Fig 4. Pearson correlation coefficient values for the B cell constrained new GP and other unconstrained GPs. The correlations were calculated using the latent scores of the reported GPs using all cells.

## Sheet: Supplementary Table 7
	Percentage of successful enrichments out of 20 runs
gamma_ext	CD16+ Monocytes	CD14+ Monocytes	T cells	DC cells	B cells	NK cells
0.6	1	1	0.75	0.85	1	0.15
0.63	1	1	0.8	0.75	0.95	0
0.65	1	1	0.85	0.85	1	0.15
0.67	1	1	0.85	0.75	1	0
0.7	1	1	0.95	0.65	0.6	0
Cell type recovery with new unconstrained GPs. This follows the model setup from Fig. 4. Cell types listed in the table were removed one by one from the reference training, the recovery (enrichment) is considered successful if the built-in bayesian test for the cell type of interest (vs rest) in the query yields for an unconstrained GP the highest bayes score and the bayes score is greater than 2…

## Sheet: Supplementary Table 8
	Percentage of successful enrichments of B cells out of 20 runs
	Subsampled to this share of the original dataset size
alpha_l1	1	0.7	0.5	0.3	0.1
1.	1	1	1	0.4	0
0.97	1	1	1	0.05	0
0.95	0.45	1	0.95	0	0
0.93	0.05	0.85	0.8	0	0
0.9	0.05	0.05	0.05	0	0
B cells recovery analysis across different hyper parameters and dataset sizes. The query dataset was downsampled to the proportion of 0.1, 0.3, 0.5, 0.7, 1 (full) of the original size. These subsample sizes are listed in the table row. B cells and the corresponding GPs were removed from the reference, as well as IFN related GPs. For each combination of the alpha_l1 hyperparameter (L1 regularizati…

## Sheet: Supplementary Table 9
	Percentage of successful enrichments of IFN stimulated vs control out of 20 runs
	Subsampled to this share of the original dataset size
alpha_l1	1	0.7	0.5	0.3	0.1
1.	1	1	1	1	1
0.97	1	1	1	1	1
0.95	0.85	1	1	1	1
0.93	0.15	0.85	0.95	1	1
0.9	0.05	0.05	0.55	1	1
IFN-β stimulation recovery analysis across different hyper parameters and dataset sizes. The query dataset was downsampled to the proportion of 0.1, 0.3, 0.5, 0.7, 1 (full) of the original size; these subsample sizes are listed in the table row. IFN related GPs were removed from the reference, as well as B cells and their corresponding GPs. For each combination of the alpha_l1 hyperparameter (L1 …

## Sheet: Supplementary Table 10
	Percentage of successful enrichments of IFN stimulated out of 20 runs
	Subsampled to this share of the original dataset size
Number of new unconstrained GPs	1	0.7	0.5	0.3	0.1
10	1	1	1	1	1
6	1	1	1	1	1
4	1	1	1	1	1
IFN-β stimulation recovery analysis across different hyperparameters and dataset sizes. This follows the model setup from Fig. 4, but with subsampled sizes of the query and without constrained GPs. The query dataset was downsampled to the proportion of 0.1, 0.3, 0.5, 0.7, 1 (full) of the original size; these subsample sizes are listed in the table row. For each combination of the number of added …

[truncated: 5 more sheets: Supplementary Table 11, Supplementary Table 12, Supplementary Table 13, Supplementary Table 14, Supplementary Table 15]
