# Supplementary material for: Biologically informed deep learning to query gene programs in single-cell atlases
Source: Nat Cell Biol. 2023 Feb 2;25(2):337–50. doi: 10.1038/s41556-022-01072-x (PMC9928587; doi:10.1038/s41556-022-01072-x)
Supplement: Supplementary file 4 — expiMap latent scores. [file 41556_2022_1072_MOESM4_ESM.csv]

	CYTOKINE_SIGNALING_IN_IMMUNE_SYSTEM	IMMUNE_SYSTEM	SIGNALING_BY_TGF_BETA_RECEPTOR_COMPLEX	DIABETES_PATHWAYS	SLC_MEDIATED_TRANSMEMBRANE_TRANSPORT	MUSCLE_CONTRACTION	SIGNALING_BY_THE_B_CELL_RECEPTOR_BCR	BIOLOGICAL_OXIDATIONS	ADAPTIVE_IMMUNE_SYSTEM	RESPONSE_TO_ELEVATED_PLATELET_CYTOSOLIC_CA2_	PLATELET_ACTIVATION_SIGNALING_AND_AGGREGATION	IMMUNOREGULATORY_INTERACTIONS_BETWEEN_A_LYMPHOID_AND_A_NON_LYMPHOID_CELL	DEVELOPMENTAL_BIOLOGY	PROTEIN_FOLDING	METABOLISM_OF_AMINO_ACIDS_AND_DERIVATIVES	PHOSPHOLIPID_METABOLISM	AMYLOIDS	METABOLISM_OF_LIPIDS_AND_LIPOPROTEINS	FACTORS_INVOLVED_IN_MEGAKARYOCYTE_DEVELOPMENT_AND_PLATELET_PRODUCTION	METABOLISM_OF_PROTEINS	TRANSMEMBRANE_TRANSPORT_OF_SMALL_MOLECULES	MHC_CLASS_II_ANTIGEN_PRESENTATION	HEMOSTASIS	SIGNALING_BY_GPCR	GPCR_LIGAND_BINDING	CELL_CYCLE	TRANSLATION
0	1.6465998	0.12039739	0.061599627	-0.61013544	0.293904	1.4312196	0.35738227	0.37936142	-3.0872319	0.29702926	-1.5119165	1.5919499	-0.9510975	-1.960624	1.9770142	0.56043744	1.4119778	1.888086	-0.4066239	0.8590771	2.2794247	0.49957007	2.030796	2.1539564	-1.2437084	-1.3579025	-0.88955784
1	-0.00665164	-1.9699669	-0.03773105	1.0232964	-0.45001888	0.75779307	-0.50658554	-0.66530776	-0.18811154	0.404536	1.3535647	0.7116977	1.4657868	0.5258162	-0.40554297	0.33315045	-1.4652257	-1.544383	0.78698176	2.801347	-0.5800689	-1.1545119	-0.16156054	-2.6819465	-0.026689295	-0.6809197	-1.0487828
2	0.8092249	0.38905266	-0.3160333	-0.76223934	0.7362466	-1.2981777	-1.0605205	1.164667	-3.0591223	1.301343	-1.2528541	0.5098181	-2.3273172	-0.75432956	1.6798561	0.008282363	2.4526746	2.164978	0.055233777	1.3583242	2.772981	0.008973435	2.1012044	1.8546314	0.70555764	-2.5827327	1.4832067
3	-0.2950902	0.60948366	-1.5622679	-1.1992844	0.6519741	-1.4382975	-1.9454103	1.0566756	-2.2613955	-1.500054	-1.1670015	-0.4075663	-1.306562	-1.9450977	1.6943972	-0.9378741	2.3022852	1.8447951	0.6996747	0.90235615	1.4310981	-1.3482664	1.7977052	1.0667703	-0.7266318	-0.15478003	0.94618094
4	0.6858827	-2.1980734	1.1724467	-0.16930044	1.6680812	0.07722969	-0.68617487	-0.4744921	0.12964633	1.2414157	-0.5182898	0.5375208	-0.4992875	0.9083797	-0.7222308	-0.36339268	0.07061157	-1.8766807	-0.13799813	2.283689	-0.9293569	-0.4822153	0.08411026	-0.8895802	1.9221475	-2.1789646	-2.231546
5	0.49702916	0.6512786	-1.468715	-0.24589984	1.1664176	-0.75175047	-1.2724898	1.7753928	-1.7588061	-0.74404913	-0.5269588	0.68902445	-1.1685548	-1.2750089	1.3418151	1.2412293	2.2885392	2.1559832	-0.71964633	1.419456	2.1069276	-0.4944579	0.5273733	1.6476285	-0.13918495	0.38842022	1.9136307
6	0.8095069	0.63353395	-0.9379866	1.3637186	2.1332953	-1.5519191	-1.5236361	1.0983689	-1.8543081	1.5836451	-0.76987016	0.69272035	-2.6944642	-0.5163372	1.7692358	-1.7621592	1.498072	1.9060172	1.2999494	0.6026668	1.604127	-1.9049383	1.8071138	1.543204	0.2776507	-0.3625912	-0.25111273
7	0.51927197	-0.4707559	-1.6839752	0.3549642	0.52695125	0.5247607	0.16794142	1.0688527	-0.5340987	-1.8118298	1.1275524	-0.9267496	1.0253336	2.1223478	-1.6476052	0.74346346	-0.68740916	-0.1277664	-0.8386097	2.8033633	0.69278014	-0.64006853	0.016302645	0.46422958	0.1500951	0.15542659	2.3652961
8	-2.012375	0.35647506	-2.2914264	0.40020823	0.21192068	0.22453068	-0.7986372	1.4076452	-1.202802	0.7453161	0.77316403	-0.1560108	-0.07357949	-0.7449196	0.21465752	0.28599644	0.91741383	0.51046073	2.0080538	2.313091	0.31412023	0.5974229	1.3523887	0.6961307	-0.34528214	1.4401577	2.290822
9	0.25073904	-2.0522075	0.51800597	0.036980152	1.1330538	-0.73824525	0.37007636	0.73915577	-0.45227286	1.3182654	0.32167664	1.4331529	0.35056615	-0.65946436	-0.2843191	0.1296278	-2.0024338	-1.5417528	-0.4843305	2.099848	-0.38242137	0.026722372	0.27746075	-0.9462	2.458555	-0.89430314	-0.5149388
10	0.28859496	-1.988732	0.94254744	-0.11803515	1.3648162	-0.37390926	1.3855467	-0.64081204	0.3410199	0.880105	1.3038838	1.0634634	1.7094985	-0.45101926	-1.2075108	0.7644701	-1.496987	-1.3782508	-1.1475445	3.12943	1.3748454	0.30184284	0.4816285	-1.4239382	-0.017318934	-0.19371367	-1.3469763
11	1.8788812	-1.8867241	1.316466	0.3595308	0.4992212	-1.1362259	1.0053478	0.09571707	-0.07393526	-0.36443302	0.2803251	-0.28593007	-0.14525998	-0.6993129	-1.247473	0.39972514	-0.20640588	0.6199658	-1.5816575	3.0429149	-0.30812454	-0.48226836	0.22573122	-0.6866185	-0.6248127	-2.1495526	0.09827328
12	0.6508218	0.7792475	-2.200885	0.46367288	-0.17126156	-0.6076208	-1.0570543	-0.01205194	-0.40596947	-0.20258683	-1.6058266	0.06438938	-1.4142003	0.7932712	0.4635527	-0.4090408	1.8543719	1.2377596	0.97817135	1.1388754	1.2753905	-1.1913251	-2.826877	0.9615799	0.7997264	2.9180655	1.5168215
13	0.29473987	0.73645884	-0.5609325	1.2878339	1.0490327	-0.5401207	-1.2715533	0.4584859	-2.8859918	0.89408284	-1.0410972	0.35104895	-2.198659	-0.99813545	0.8049938	0.26110092	1.5740429	2.3181646	-0.40999103	1.3420558	2.1655564	0.88662386	1.9724058	2.230893	0.2818266	-2.829742	1.6098566
14	-1.1524316	0.035903867	-2.9283664	0.08064857	-0.43156022	-0.39012703	1.054224	0.35501784	-0.09949161	-0.5645684	1.576036	-1.9805669	1.2054957	0.15186727	-1.5072832	1.0393202	-0.8939476	0.19837412	1.0417156	2.3462217	-1.3589358	1.465134	0.39589956	-0.2778351	0.5227601	1.9302615	2.5306952
15	-0.16650093	-2.1048803	-0.7609101	-0.45270807	-0.033401072	-0.14207669	0.4309271	0.9048428	-0.6727895	0.1654943	-0.3649472	0.8007163	-0.24953428	-0.655475	0.15641218	0.19589746	-0.12712026	-1.2250692	-1.1698508	2.068904	-0.8310988	-0.5042002	1.0627351	0.6310233	2.2489092	-0.76151735	-0.4438866
16	-2.5573726	0.21854404	-1.2562869	1.9826913	-1.9392114	-0.20773742	0.15405464	0.93698734	-2.4315934	-1.5349255	-0.09488729	0.61814785	-0.55608547	0.42084193	-0.6333457	2.321586	0.86643004	0.65414274	-1.7830913	1.4255385	-0.3654084	0.67639863	1.3314192	0.41530824	0.16897649	-0.87028444	0.06960708
17	-0.029236674	0.08858997	1.1742656	0.45961195	-1.1927726	1.2364585	-0.48432654	0.3600278	-2.4172752	0.59485996	-1.673684	0.9448254	-1.2400542	-0.18175289	1.4593678	-0.40753487	1.0588396	0.8160709	1.3392715	0.30386978	1.4422965	0.34808153	1.8901641	1.5691668	-0.5451997	-0.1602	-1.8094572
18	-0.9634787	0.14711925	-1.1113557	0.84913665	-0.80345845	0.55322754	1.5304484	0.036212057	-0.72899187	-2.2472477	1.4361477	-1.3632344	0.9741808	-0.51724505	-1.2917109	1.4648119	-0.907302	-0.5335776	0.8485583	1.6824166	-1.544889	0.6834802	0.4137335	0.30980772	0.63897586	2.7277117	2.3055625
19	0.13427426	0.38000885	-2.6262984	0.83304685	-0.3246676	-0.63075817	-1.3107485	1.8998834	-1.6845427	0.6259763	-0.83140725	-0.1707753	-2.2471542	-1.2252121	0.43176973	0.44847336	2.1151998	1.0548465	-0.17634678	1.1616995	1.1739655	0.021495048	1.3821441	0.23674703	0.97113776	-0.33537924	2.590714
20	-0.45477772	-2.0821152	0.70799196	-1.0330726	0.07661663	0.2502041	0.15527856	0.22285078	0.31355792	0.59492576	-0.56630385	1.185181	2.30644	0.3230773	-0.1518963	-0.6253077	-0.371501	-0.43240047	-0.99339265	2.8654013	0.122709095	-1.758168	0.43989125	-1.9686005	0.31563514	0.04830046	-0.58007556
21	0.9068947	-1.8345267	1.7762134	0.032730564	0.69329536	1.7321773	0.24626909	0.0045380592	-0.49242544	-0.10063088	0.5079905	-0.30908504	-0.454266	-0.64079803	-0.2509453	-0.2478038	-0.6181766	-1.8170102	-1.2728697	1.6008276	-1.0260668	-0.1751095	0.80044657	-0.79810965	1.7088856	-1.7074769	-3.0794735
22	1.0650766	-1.9952875	1.1811743	0.8185574	-0.4417854	-0.11654487	0.96963525	-0.9668469	0.2774485	1.4503045	0.16619521	-0.19470984	0.9605627	-0.8713141	-0.37694657	0.9550649	-1.5654755	-0.21265608	-0.45943785	3.4655128	0.4308078	-0.48066813	1.6953635	-1.2403963	-0.27288115	0.19419691	-0.76072496
23	-0.0494664	-1.9099607	1.5703197	0.10593271	2.390804	-0.005267067	0.96750927	-1.608011	-0.41027004	1.145709	0.74231386	0.9990867	0.66913396	-1.4347858	1.2083704	-0.2457872	-0.11448783	-0.29975554	-1.8741777	1.8474876	-0.74986255	0.5449921	0.55239004	-1.4768517	0.28738433	-1.2593222	-0.6170984
24	-0.22256011	-2.0027459	2.3886466	-0.06890696	0.16069287	-0.6470467	-0.9591852	-0.6084013	-0.29201913	0.12913811	-1.1205482	0.31093228	0.16225484	0.61041903	0.5036934	0.13749999	-0.3305307	-0.56259036	-0.09568243	2.3413053	-0.29143146	-0.27225375	0.63820356	-1.0976213	1.5963299	-0.37639236	-1.3126545
25	1.050602	-1.915678	2.4707067	1.8129448	0.19356824	-1.5369222	0.30436355	0.59079736	-0.46611607	0.055137068	1.8755406	-0.8146844	0.2964203	-1.7672372	-2.3929648	-1.6872674	-1.3863515	-0.83431935	1.3245591	2.6859393	-1.6883717	-0.20028347	0.7678466	-2.238687	-0.6583903	0.30947024	-0.44308263
26	-1.484087	-0.4374941	-1.4938443	4.145861	0.4095134	-1.0621237	2.0268626	1.1800382	-0.863631	-0.15875605	1.0419165	-1.1197578	2.1248703	-0.6405733	0.17659043	-0.53873813	-0.7608764	-0.18480468	1.7170799	1.520395	-1.606672	1.6193099	0.795447	-0.06213116	-0.9441473	1.3646672	0.82115805
27	-0.523436	-2.0443363	2.3061132	-0.3162992	0.6318118	0.25534374	0.023844622	-0.9508015	0.3301173	0.75866485	0.53187186	1.4250216	0.19535863	0.31728733	-0.8880552	1.5054771	-2.2202744	-1.0783281	-0.52669597	3.0440817	-1.0218499	0.51872647	0.38936144	-1.4146277	-0.23940453	-2.4579804	-1.5449388
28	0.48346615	-1.9219669	1.1504278	0.25047934	0.13086376	-0.45736617	0.64067274	-0.42059264	-0.58021665	-1.3046705	-0.17509425	0.8088513	-0.4670846	-0.4599867	-0.39233708	-0.24948217	0.11046523	0.0906896	-1.0730554	3.1135132	0.947637	-0.23121497	0.7514836	-1.6997075	-1.980011	-0.44708264	0.8905287
29	-2.6607904	-0.34545618	0.26256424	-0.868395	0.53575104	1.8166178	2.5506067	-2.3901742	-2.0888567	-0.84093535	2.2510123	-2.6947675	2.9637036	0.42679465	-0.15516686	0.6627856	0.060880553	-0.7034315	0.085314274	3.1152616	0.7884041	2.994869	0.24215302	-1.2000179	-0.47187313	-2.9101682	0.6635935
30	-0.31820267	-1.9861928	-0.10726237	0.6684959	0.8273304	-0.7827777	0.23568282	-0.4750523	-0.52138454	1.3077755	-0.20324835	0.6614013	1.0986855	-1.8592218	-0.64411795	1.189563	-0.9576583	-0.7588638	-0.054337263	1.3929616	-1.9142014	2.3264751	0.66393685	-0.037932366	2.4903991	-2.9013896	-0.7789997
31	1.1736906	0.8015646	-0.8715944	-1.0702456	1.0596681	-1.342086	-1.0529897	1.3463968	-3.3687437	0.67167115	-1.2360888	-0.0105005205	-2.0577948	0.038987994	1.9299375	-1.4181389	2.5497065	2.0177817	-0.82641107	1.2136263	2.363535	0.91924685	1.3778256	0.8365923	-0.6343234	-0.8874767	0.9516259
32	1.0961735	0.024353027	-1.532729	2.8805091	-0.76395804	-0.5131426	-0.47803015	2.1116726	-0.57048476	0.39678413	0.31330425	-1.6438149	-0.58649445	1.4959145	-0.80213755	0.010880135	0.23000091	0.20693517	0.66935116	2.7323825	-0.49791503	-0.09921844	0.86797494	0.16882016	0.11123964	0.12439659	2.8012018
33	-0.012622394	-1.9734175	1.6741029	0.7458807	1.1098562	-1.0163512	-0.73602617	-0.91237557	0.3507786	0.41335922	0.50376534	-0.28745645	0.16944781	-0.6870518	0.75602186	-1.1129719	-0.63616276	0.16768381	0.8022416	2.8296673	-0.31783795	0.39678904	-0.020926341	-1.2574221	0.63861436	0.8103191	-1.414355
34	0.20513254	-2.224052	0.6915093	-0.013279557	0.4671765	-0.4231389	-0.62968355	0.2621499	-0.56439507	-0.23564759	-0.4597333	0.6185378	1.4279287	-2.0340915	0.1419201	-0.21082163	-1.3511653	-0.66797304	0.26644635	1.7645216	-1.6015928	-0.5258882	0.47237143	-0.090362445	1.8160114	-0.7120814	-1.399834
35	1.0240273	-1.9254134	0.69210553	-0.12722263	-0.31908512	1.4735216	-0.21057767	-0.3541226	0.41139343	1.2702274	0.124276906	-1.203639	0.018406153	1.2519565	-1.4099585	-1.0604901	-1.2311571	-0.1775811	0.7732097	3.198747	-0.28129363	0.83238065	0.43528354	-1.6464654	0.03656304	-0.8489351	-0.6052114
36	-0.63401425	-1.5773387	1.3042719	-0.4150012	1.014483	0.1648357	0.10075636	0.45076466	-0.4945478	0.23564464	-0.7115098	-0.31518006	0.7347351	0.39247155	0.22303638	-0.6647232	0.7823049	-0.56497645	-0.877072	3.1556814	0.94845164	0.0778135	-0.40887427	0.044874974	-0.8763616	2.0671039	-1.2048624
37	-0.23326266	0.49764574	-0.9948865	-1.3286312	1.3098557	-0.95255494	-0.84739697	1.8952999	-2.9849315	-0.8093507	-0.5151875	0.6490054	-2.4392107	0.37337136	1.2495161	0.10979721	2.2910388	1.9258636	-0.4695099	1.290245	1.6723292	-0.83690804	1.7433107	2.2520118	-0.4535724	-0.47288388	-0.1627526
38	0.04352194	0.20808032	0.009557843	0.69679964	0.28877845	-0.17916706	0.41880888	-0.25976652	-2.7776573	0.8068273	-2.2918258	0.89824545	-0.7450782	-1.9201207	3.2216253	-1.3686491	1.4521087	1.9398197	-0.12972155	0.97327495	2.3294394	-0.5966411	1.6370953	1.7957909	-0.6351886	0.41130382	-1.1599774
39	0.39825714	-1.5443208	-0.42236835	1.7889886	0.5768323	1.0803444	1.2352747	-1.7797935	-1.4118801	1.2490263	-1.9926345	1.8860563	-0.028801516	0.5991215	-0.40397066	0.9850961	0.4627236	-2.8088715	-1.0906903	2.1059241	-1.1763935	0.34236673	0.61040235	-0.3686683	1.7786789	-1.3698429	-0.7665244
40	0.76732415	-2.216511	0.34779128	-2.2630048	-0.21292485	-0.5737552	-0.18243796	-0.7973225	0.65111625	0.3958365	-1.0176765	0.09817308	1.4485971	0.6913035	0.45269218	0.986868	-0.014636695	-1.4781672	0.08464557	2.963395	0.2760362	-0.007632956	0.6781928	-0.75404024	0.58137715	-1.6269047	0.5030168
41	0.3197951	-1.7545323	1.1016619	-0.60485256	0.8474473	-1.6205022	-0.38607183	-0.9963212	-1.1284	0.85535437	-0.16122988	-0.25907314	0.6690078	-1.8752227	0.66066813	0.83398914	-1.3281187	-1.3822687	-0.79512537	2.4545293	0.8666083	-0.8084346	0.64731586	0.7272657	-1.0428913	-0.30508107	-0.6484365
42	0.029258385	0.5985854	-0.83628374	-0.9551583	0.7949291	-1.9062078	-1.7176392	2.0016406	-2.3392894	0.2572949	-1.1454587	1.1130588	-0.8651812	-1.7646546	0.8088575	-0.38124174	2.055645	2.2816646	-0.16772486	0.9728391	1.8000826	-2.1985419	2.0709217	1.4546022	-1.0613811	-1.6499038	0.6721799
43	1.1891992	-1.7581295	1.7302681	-0.8248213	0.77489185	-1.7706373	0.48587835	0.0071903765	-0.6171282	1.8721164	0.86705154	0.6543353	0.99155515	0.19379589	0.5840084	1.2959435	-1.0765597	-0.6389089	-0.6734899	2.0959108	-1.3329797	-1.0141954	1.5010896	-0.13450539	0.7675504	-2.5548117	-1.3512417
44	-0.112748116	0.47500655	-1.570689	0.14165312	-1.9528952	2.4908624	-0.42499182	-0.071926445	0.99378395	-1.4653102	-0.22484156	0.042032123	-0.33365235	1.380862	-1.2023411	-0.099042535	0.5120013	0.5120287	0.44136107	1.7112002	0.3244271	-0.884529	-4.0723166	0.48235226	0.19630384	3.4731512	1.7715191
45	0.39610803	-1.6730634	0.9289731	-1.1118994	2.3962207	-1.4984475	-0.8004234	-0.41832072	-0.40600282	0.5799844	0.104538694	-1.2702007	0.7725899	0.33200678	0.10533528	-1.6752534	-0.37445122	-2.4600992	-0.7298014	2.6895592	-0.0602552	-0.9229132	0.4980506	-0.71455103	-1.3854394	-1.3852079	-0.63289183
46	-0.29962575	0.18489113	-2.227003	4.2848988	-1.4523592	0.17081836	1.294525	1.5503093	-1.1484289	-0.67976004	0.28733552	-0.4042005	0.8426688	-0.29295266	0.31643674	0.587283	0.17343955	0.18497556	0.51306456	2.1154702	-0.080057085	0.660871	0.89873755	0.61853623	-0.55429894	-0.6331266	2.2950428
47	0.3991148	0.15684465	-1.6543219	-1.1311896	-3.0339181	2.1878762	-0.060841784	-1.6934602	0.8499415	-2.4457667	-0.60941124	-0.58721656	-0.1856927	1.6475265	-0.71460676	-1.8027266	-0.09277083	0.5838209	-0.4835776	0.3882209	-0.07262267	-2.014221	-5.414828	-0.45480525	0.6345108	-0.45517114	0.09982666
48	1.096709	-0.18010238	-0.17028558	0.8617895	1.724673	-1.4062176	-0.034031987	1.6628208	-0.50022256	0.10029709	-0.16410255	0.07302049	-1.1301304	-0.41645518	-1.4987961	0.9588906	2.100147	1.3732841	0.25277826	1.1341914	0.6742381	-0.28645658	1.0079372	0.34061912	0.63198954	0.9915235	-0.33504558
49	0.68546575	0.5827772	-0.8869543	-0.49257532	2.1891546	-1.699641	-0.24769211	1.8211145	-2.9968894	-0.85291255	-1.5649728	0.71016276	-2.626175	-0.40018332	1.6167786	-0.41029194	2.1679678	2.5374825	0.37090492	1.0726196	1.740053	-1.7994293	1.8418188	2.5368724	-0.3039183	-0.9248831	0.07371205
50	0.43851852	-2.0951936	2.7152135	-0.0115609765	0.97431296	0.10677629	1.0353564	0.020243287	-0.3867019	0.56650656	0.7356766	0.50266266	0.6130198	1.5939964	-0.42432183	-0.9909408	-0.36156547	-0.103931665	-1.7205716	3.0884087	0.17051733	0.27892435	0.37723	-2.0137737	-0.11247222	-1.4090972	-0.3629553
51	0.23459512	0.14228013	-1.5288806	2.2840695	-0.86437935	-1.3287593	-2.2947044	0.41662616	-1.5969664	1.6326945	-0.7444569	0.970912	-1.2207838	0.19747943	-1.1319848	0.47624016	2.2497869	0.043993108	0.7267066	1.8722501	1.2067018	-0.7073225	1.5930703	1.215196	0.048901297	-0.13000713	2.0370684
52	-1.0667264	-1.739449	1.1754569	-0.10272765	1.9279664	0.6269892	0.68451643	0.016046762	-0.34506658	-0.48115617	0.7414354	0.60335076	1.6145377	0.5062333	0.89717007	-0.52143234	-0.063777596	-0.5567292	-0.65028614	2.331737	-0.816133	0.10417643	0.17777601	-1.2386426	1.4036424	-1.6382858	-1.2224765
53	0.7098679	0.51108074	-0.71256816	0.88057506	0.5299289	-1.4964573	-1.1247756	1.2440934	-2.4456058	0.4030343	-1.0821505	0.41413212	-1.5219223	-1.2037209	1.6632947	1.3453721	2.2848063	1.8865266	-0.08080478	1.5549663	0.24933603	1.8887799	1.6710538	0.28259367	1.1795676	-1.168365	1.9558334
54	0.0661546	-2.2443407	0.51361424	-0.5421169	-0.84669805	-0.8427671	0.2627558	-0.44080546	-0.5563299	0.5441641	-0.39034823	1.7323558	2.037642	0.31755078	-0.8115407	0.5669541	0.05890864	-1.3697528	0.008104444	1.6476179	-1.4226736	1.0205096	0.09536469	-0.15832806	2.3601067	-0.65652764	-1.8488063
55	1.7822561	0.7842427	-1.6889013	0.24908921	0.6907563	-0.7923223	-0.41084707	1.8410506	-2.5764725	0.14401619	-0.17566958	-0.12377736	-2.608463	-0.9561364	1.3827951	-0.45796323	2.0397599	2.0202115	-0.30906698	1.2652875	1.5785085	-0.84331656	1.4896107	2.3917408	-0.3405405	-1.6799358	0.9474852
56	0.6123383	-1.9530458	2.0315175	0.40256578	1.6767994	0.23195112	-1.2273414	0.6794447	0.31484818	0.91863966	-0.5037259	-0.842322	0.35760745	-0.55510235	-0.067545466	0.8697714	-0.21453418	-0.33355486	-0.8195606	2.9034443	0.72519505	-0.9565994	1.0048577	-1.4419045	-1.5022554	-0.7122829	-0.6040747
57	-0.012371078	-2.021409	2.1111498	0.8619118	0.6422278	-0.43394792	0.875975	-0.048711777	-0.15241547	0.6263833	0.8827653	0.51964027	0.83241975	-0.5134795	-0.9788405	-0.18420947	-1.4345098	-0.59107786	-1.1742829	2.9647784	-0.8873796	-0.7144605	0.5951385	-0.2796725	0.68014646	-0.70531154	0.12863547
58	-0.017216533	-0.7945842	-0.38029426	4.6188607	1.1350431	-1.2084241	1.2814976	1.3608414	-2.069802	-0.6961299	-0.12369305	-1.294163	-0.8613738	2.435772	-0.33802727	0.7940862	0.66733813	0.33132595	-1.9423122	0.35486457	-0.038446575	0.01861532	0.5644118	1.1376355	-0.34522903	-1.0241301	0.34361446
59	-0.9502744	-1.7134176	1.8623208	1.0238503	0.23251879	-0.6499231	1.4928555	-0.0867596	-0.4776732	-0.16322029	0.794802	-0.33788234	0.5441021	1.1546795	-0.091891766	1.5465591	0.5461688	-1.1202583	0.056704104	3.4153028	0.14326313	-1.0102996	-0.04573092	-1.7932628	-1.3040268	-0.0022742748	-0.80192256
60	0.115304984	-2.1433325	1.5533053	0.14943221	0.81742936	1.8366829	0.2824439	-0.7669306	0.10355386	-0.53608555	0.8718904	-0.25529712	0.2934633	1.1694089	-2.4175823	-1.4157407	-0.7953173	-0.687557	1.2026005	3.2148242	-0.23725082	0.81725913	0.11417052	-0.832986	0.3925761	-2.6438785	-0.16224724
61	-0.07061607	-1.9967935	1.998973	-1.1605352	2.1177545	0.253785	0.57698107	0.571139	-0.819188	0.7323741	0.51864946	0.36729896	0.7939815	-1.6951616	-1.2412819	-0.24779865	-0.67758906	-1.2409337	-1.3082472	2.7865558	-0.5217611	-1.3874842	0.04792404	-0.5259542	-0.93309957	-1.6626757	0.008594848
62	-1.4906957	0.30349618	-1.0293823	0.1791715	1.1251801	-0.9874153	2.0755954	0.38954043	-0.65068656	-0.8004341	1.8075347	-1.9971774	1.356658	-0.799614	-1.5457582	0.043812692	-0.78828895	-0.08265339	-0.7386691	0.9843292	-1.5182267	0.9065858	0.64659667	0.38957223	-1.5579598	4.528913	0.489079
63	-2.6625686	0.15886164	-1.2480323	0.3000809	0.21739055	-0.70569164	2.2266989	0.38005376	-0.5490867	-2.393263	2.2778265	-1.1716865	1.3136352	-0.38435036	-0.87161136	0.8983528	-1.8048245	-0.30786574	-0.2696216	1.3200173	-1.5306944	0.74276054	0.12533641	0.5085407	0.0806666	3.6633945	1.5288639
64	-0.22100285	0.17520654	-1.8117331	-0.31206226	-0.53541577	2.4410107	-1.8685151	0.1997702	0.08862369	-1.9733393	0.5543774	-0.37800986	0.19332823	1.1555485	-0.21845476	0.118676186	-0.2779348	0.21256137	1.8827348	2.031666	-0.31139612	-1.3888421	-0.8797881	0.13449444	0.8629686	2.8716779	2.5090425
65	-0.09802562	-1.9466109	1.7392323	-1.2442145	-0.5630791	-1.3797174	0.6935384	-0.36815405	-0.88367516	-0.30656406	-1.1063552	-0.44600686	0.050995775	-0.7243491	-0.9903836	0.19229689	-0.49166074	-1.3781826	-0.8690604	2.7828214	0.11444909	0.30219376	0.9162073	-1.0506481	0.30923986	0.0012431741	-1.2313204
66	-0.21459442	-1.7986443	-0.9235107	-0.31607696	0.17615883	0.21092592	-0.0063068867	-0.88101125	-0.4676913	2.1788323	0.24179406	0.777891	-0.68392885	-2.3509095	0.30986968	-0.4290294	-0.005714506	-0.58458066	0.3243684	1.7933191	-1.4891529	2.1243331	1.258142	0.17548943	2.1568522	-0.37367827	0.4177296
67	1.4732621	-1.820082	1.0435792	-1.5892243	0.68729615	-1.2061584	-0.30620247	-1.5786742	0.19921756	0.5242269	0.20242906	0.87645984	1.404722	0.0176809	0.60255873	0.14759402	-1.4211965	-0.28096464	-1.1870203	2.8687155	-0.08832076	-0.96804094	0.27662897	-1.3281276	-0.24695358	-2.184086	-0.14685765
68	0.1633659	-0.07350425	-0.80466	0.934096	-3.7011747	0.9585079	-1.1714004	-2.07902	0.15059103	-2.037343	0.6204771	-0.018857926	-1.796107	2.4922383	-0.87637156	-0.49715137	0.68856144	0.20121354	0.5413502	0.48635623	-0.8722769	-0.74327314	-6.0137854	-0.70341414	0.96511245	0.4953167	-0.6553519
69	-0.7515729	0.25171697	-1.2669733	0.7386604	-0.11255029	-1.7249721	-0.77620524	1.6084325	-1.0687138	-2.0731878	-0.14251417	-0.787082	-0.663207	-0.5786598	-0.43505853	2.099235	0.82331437	-0.27047554	0.9121027	2.45084	-0.16346514	1.1806681	0.7498023	0.19493154	0.12680689	2.2295496	2.6071842
70	-0.21573752	0.25091514	-2.312015	2.5028713	1.0867299	-0.21505475	-0.3644039	1.4114223	-0.8084966	-1.4787769	1.2349203	-1.4030776	0.5223919	1.0401933	-0.5456	-0.594398	-0.096084625	0.3361024	-0.114528656	2.6127553	-0.13641152	0.44342592	1.4088911	0.28898412	-0.37538388	2.3909378	2.93526
71	-0.1465219	-1.2434342	-0.3394392	0.25930017	-1.3900791	0.5559975	0.8766361	-0.5963954	0.054108188	0.25881568	-1.0957797	-0.08444866	0.79983115	0.28993112	0.23974058	0.23247737	-0.06922433	-0.57917005	-0.14297476	2.3898907	0.4654674	-0.010560632	-5.969972	-0.7207389	0.29593652	0.29231387	-0.59329295
72	0.0027728975	-1.8321059	0.6397324	0.96633744	1.5495558	-0.5170972	-0.20441933	-1.3376312	-0.77316636	0.12426932	-0.038626023	0.18028712	0.8750709	-0.74583614	-1.5801654	0.33436075	-0.61338925	-0.26838025	0.19227272	1.8431778	-0.1508446	0.09593621	0.21696895	-0.96093476	0.39353168	-1.4034263	-1.1823179
73	0.5141777	-2.098442	0.023117848	-1.0387229	2.3621857	-0.04850644	0.1698024	0.044809304	0.07319081	-0.028992012	0.41440105	-0.23040672	0.10637936	-0.10419653	0.13884556	0.49301326	-1.3877096	-0.35490257	-0.17528892	3.1652446	0.55600405	-1.643739	0.47103694	-1.367335	-1.163469	-0.86102337	-1.5198987
74	0.2781158	-2.001214	1.4006066	0.5459124	0.6679597	0.8814125	-0.32862157	-1.5416877	-0.3031264	2.0681918	1.7038403	1.0346786	1.0091895	-0.902688	0.33282396	0.7241647	-0.10471174	0.48629177	-0.27826273	2.9052553	-0.5315838	-1.2443532	0.23207629	-1.2879221	0.67848015	-2.4302435	0.08557375
75	-1.8562734	-1.8838588	1.0345654	0.5429367	0.5358776	-0.5158826	0.070668876	-1.3103664	-0.60010105	0.75766814	0.1237914	-1.0418382	0.027873576	-1.6470108	-0.96268827	0.9010133	-0.3816359	-1.0577147	1.5642292	1.9562901	-0.4601371	0.4084558	0.42417467	-1.013929	0.41295147	-1.220474	-1.568174
76	1.5372939	-2.0020804	-0.89640087	-0.08996016	1.043927	-0.26679218	-0.09359436	-1.106709	-0.060151577	-1.6839122	1.5267626	-0.67700547	-0.2885303	0.5971871	-0.3744324	-0.62525505	-0.79288125	-2.3950586	0.18553999	2.8287253	-1.215282	-0.39517027	0.30059087	-1.2242061	-1.4577081	-1.8615024	-0.9940231
77	-1.6191204	0.3487919	-0.54986924	-0.63386667	-0.7536488	-1.8144728	-0.075146556	0.59562004	-1.5340472	-2.4823444	1.0292193	-1.107458	-0.099103555	-0.50434136	0.17710193	3.0316138	-0.09826213	0.093765885	-0.65849644	0.683715	-0.3771915	-0.13168849	1.6128435	1.4444177	-0.7431779	3.2884915	1.4706751
78	0.4326512	-2.0587244	1.268528	-0.9415304	0.83573806	-1.0847722	-0.7962841	-0.39027375	-1.0278641	1.4872794	1.3085204	-0.65953785	0.84678996	1.2537922	-0.6775243	-0.3600645	-0.69508225	-0.8567334	-1.2412694	2.7323787	-0.27651632	-0.29391956	0.93613887	-0.9910186	0.058641255	-1.1908786	-2.2158203
79	1.1590288	-0.121485114	0.4389487	0.6968233	0.2767521	-0.5379669	1.7297462	0.49222004	0.34095168	0.20982575	1.4749537	-0.8882949	2.0825293	-0.08729261	-1.0510724	-0.35951948	-0.73328507	0.42313665	1.9243313	1.5669218	-1.2269169	0.23018414	0.8300148	0.06005001	-0.53896075	2.7166352	2.6919253
80	0.7555032	-2.3067038	1.0870658	-0.80414486	-0.46991476	-0.6420336	-0.08852711	-0.30014026	-0.9505735	2.328822	-0.55144024	1.6526332	-1.1793493	-0.0038414598	0.6521203	-0.5694107	-0.7124047	-0.14138278	-1.4878436	1.8314488	-0.07860392	0.83700895	0.073030725	-0.6811904	2.1695278	-0.63416266	-0.42036524
81	-0.9514088	-2.199181	2.2656167	-0.5700805	-0.89631784	-0.6870739	0.48749208	-1.518776	-0.44261357	0.8378576	-0.5530504	-0.7141372	-0.63054824	-1.0097866	-1.4343466	-0.50240433	-1.2643183	-0.7391094	-0.11529182	1.857625	-1.2687775	0.49737805	0.97002333	-1.3708956	1.1111801	-1.0491071	-1.8548715
82	0.22995192	-1.9677396	1.4832206	0.038032234	-0.5060733	-0.7867928	0.057807684	-0.58444357	-0.55865175	0.99134123	-0.33379245	1.2386224	0.065733925	1.3790781	0.4214136	-0.803047	-2.1694365	-1.9593198	-1.3358742	2.4809566	0.26846525	-1.087709	0.93770206	-0.28278702	2.1275792	-1.3673294	-2.120301
83	0.08407885	0.53804666	-0.46930572	-1.1795034	0.53204834	-1.9279499	-0.47412753	1.8789332	-1.718093	-1.4180764	-0.19935644	0.40435308	-1.4525905	-0.7343848	-0.59495014	-0.21604465	1.948386	0.5917357	0.32400578	1.4047271	1.0038456	-0.546553	2.039333	-0.1388121	0.15192284	-0.7120905	1.2723966
84	-0.15970826	-1.9540032	1.073145	0.9227595	1.0445207	0.066707134	0.9244255	-0.13658814	0.26744837	-0.5629428	0.13555712	0.24327043	0.99383116	-0.24372035	1.0671282	-0.021329805	-1.0471225	-0.71257025	1.3010381	2.8667388	-0.08602342	0.12052941	0.5272663	-0.8349819	-0.39930403	-1.3015772	-1.0254444
85	0.34063298	-2.0340464	-1.5419428	-0.9640987	-0.78281	0.061899424	0.25247955	-0.8217895	0.2695802	-0.1252608	0.5714151	-1.1792148	-0.5173294	-0.07490657	-1.6523907	-1.2758642	-0.049043298	-1.5313437	0.09463165	2.7845404	-0.9527441	-1.4066772	0.6717143	-1.4759759	0.8997046	-0.41549933	-0.78858405
86	0.68531775	-0.17882977	-1.4939414	0.6787883	-0.894246	-0.69002616	-0.5724914	2.1935585	-1.0776845	-1.5428271	1.8181938	-0.553296	-0.15997005	1.176094	-0.057456583	1.3670928	-0.5307851	1.3944315	0.06892973	2.7090287	-0.5577102	0.7290176	1.1801591	-0.017926142	0.32998353	1.2739661	3.4746969
87	0.34524584	0.7403526	-3.659294	2.3020356	0.28173393	-2.0318997	-0.65396667	1.4446374	-0.9729881	0.67161703	-1.0691469	-0.265706	-1.1081679	0.5324309	0.735198	1.9548525	2.070837	0.6958635	2.1896415	1.6985449	0.40390718	0.3294693	1.6675363	0.48901665	-0.6917235	2.3122518	2.9350874
88	1.5998608	-1.971462	2.2960093	-0.13501202	-0.8541954	-0.5241587	-0.80436194	-0.7594117	-0.07734238	0.34586155	1.2389606	-1.222627	0.899841	1.5234135	0.75195843	-0.5264314	-0.899815	-0.31469342	-1.2908013	2.8481107	-0.23349059	-1.1852893	1.6499656	-0.7502482	-0.5563508	-1.0563009	-0.96675146
89	-1.2428708	0.22061542	-3.2609775	1.0800577	0.04061933	-0.52202576	2.2283626	0.36744455	-0.4126284	-0.9724294	2.3729534	-1.6486629	0.4039691	-1.0161254	-1.1431768	1.7044544	-0.5148202	-0.64117086	0.78990203	1.6240343	-1.3971063	0.95692796	1.4189763	0.5041005	-1.354164	3.837599	1.9866598
90	-0.694056	-1.973409	1.8984509	-1.87093	0.17214674	-1.3832271	-0.33746928	-0.77176666	-0.54215425	1.6012623	0.4831235	-0.81390697	-0.1929869	0.40661788	0.58345586	-1.0393702	-1.667334	0.075347304	-0.26998484	3.2907708	0.32677087	-0.93306774	0.67770356	-1.570176	0.17006406	-1.6396374	-0.6643106
91	-0.59030306	-0.0349363	-0.9731484	-0.44153434	-2.2433405	1.0511822	-0.3283742	0.35050926	-0.13922305	-0.2285704	0.7487552	-1.2809992	-0.3351031	0.30782896	-0.2889036	-0.29378387	-0.2873433	-0.92519015	0.5714402	2.7283282	0.27263016	1.4972513	1.7145938	0.29570937	-0.7506782	-1.7633128	1.7235825
92	0.47504017	-1.9629257	2.1011934	0.1000244	0.076866224	0.5733951	-1.2111666	0.44210142	-0.26242688	-0.056970567	2.1195526	0.33102763	-0.86219645	-1.0718546	0.10410079	0.47923714	-0.44880378	-0.25627226	-1.4068038	2.8646262	-0.58186376	-1.009506	0.42558914	-1.8346514	-0.5217331	-0.3652013	-2.005886
93	-1.0870107	-1.6760334	-1.0517695	0.30034012	-0.25846606	1.6645077	-1.0173856	0.050397277	-0.54591346	-0.2790423	0.5336746	1.6445243	0.84845865	-1.9695141	0.23101664	-0.04048865	-0.39221352	0.08456434	1.328363	1.6676943	-1.0220826	-0.72401214	0.7046803	-0.49707922	1.4004381	-4.2712693	-0.6830691
94	-0.7074781	0.15623075	-2.54496	1.4719068	-0.4115502	0.42103094	-0.28436062	1.1630869	-0.45429352	-1.0132031	0.3024403	-0.7593196	0.62268734	-0.29405814	-1.3825898	-0.92285	0.05116853	0.08245243	1.7583169	2.0389977	-0.4835791	-0.24608025	1.0830581	0.31433758	0.49986023	2.173641	2.373024
95	0.37600446	-1.9630959	1.6226702	-0.9285419	-0.2523734	0.30278152	0.8967451	-1.6089149	0.12536481	0.2054249	0.23731261	-0.6154007	-0.0694409	-0.25540763	-0.27169603	-0.982407	-0.41548124	-1.2631013	-1.5873314	3.185451	0.27485466	-0.09300403	-0.42206737	-2.4110491	0.702036	-1.0697507	0.07708132
96	-1.2680298	-2.289804	2.3469915	1.6862025	0.5795992	-0.42340055	-0.3738799	-1.1330892	0.022854537	1.3593237	0.05746591	-0.40936178	-0.77722937	-0.46598905	-0.42020738	0.2658715	-0.49832043	-0.81121594	-1.3181465	2.1265218	0.6056553	0.17203349	0.25411728	-0.30104178	1.333662	-1.5238204	-1.070764
97	-0.011613578	0.44828823	-0.7798835	-0.47530723	-0.1475541	-1.6185509	-0.11107856	0.6878602	-2.221746	3.221551	-2.4115295	0.24611387	-0.63218963	-0.7127469	0.9745754	-1.3026377	2.5516918	0.54358447	0.34867027	1.2680683	1.300408	-1.3190616	1.580651	0.3639019	0.7809997	1.5298638	2.1761227
98	-0.06854254	-1.817724	1.9973472	-0.6161951	0.5923477	0.40020642	0.60589457	-0.065898	-0.48448753	-0.54361427	0.85767996	0.56049526	-0.8907471	-0.8132738	-0.21961415	-0.03889013	-1.3122355	-0.38171452	-1.1168318	3.0000553	-0.5935983	0.031184025	0.29120925	-1.2805346	1.0736759	-0.3100379	-0.5784098
99	0.92126024	-2.0710547	0.8848507	0.5856806	-1.2594876	0.42916432	0.8382857	-0.10127661	-0.0061846673	0.053699493	0.6462674	-1.7811861	2.0181396	0.56473565	-0.78588665	0.14785063	0.33499146	-0.9224758	-0.96013325	2.8297791	1.3635601	-0.6726426	0.67482644	-1.0321748	-0.9294135	-0.11698985	-1.6482215
100	0.2711141	-1.0549984	-0.016547203	1.1514523	-1.2686543	1.405982	-1.4590268	-0.9791758	0.93903375	1.0424466	-0.02370134	-0.5096645	0.55698675	0.21417429	-2.098775	-2.256996	-0.42467266	-0.037653327	0.32530427	2.2915704	-0.23078877	-0.9731735	-1.9718308	-0.29138052	-0.3648358	1.8193871	0.62282974
101	-2.1073194	0.5886457	-1.5918556	0.7141629	-2.777908	3.0552	-2.5600824	0.23913652	0.99274707	-1.2328045	0.35889375	-0.66570497	0.014647394	1.1180862	-1.140019	-1.5912318	-0.4432379	0.1954824	2.3759234	2.195978	0.1976807	-1.059923	-2.6003735	-0.74502456	0.4829633	3.9548805	2.5847507
102	-1.383808	0.1816385	-1.8352556	3.3515718	-0.7283227	0.7506651	-0.7253468	1.9275187	0.019428432	0.6324771	-0.6612601	-0.47380635	-0.5306643	1.4373661	1.2676888	-0.90315026	0.79898643	0.25026554	0.8280464	2.5243623	-0.31890914	-1.6166615	0.8218761	-0.07010564	-0.020033956	1.1853154	1.0149547
103	-0.7028413	-0.08440301	-1.1071055	-0.5424875	-0.0830324	-0.9520475	-0.27592155	1.0817496	-0.80250955	-2.9910374	0.17208216	-1.213072	0.24531215	0.6021561	-2.126509	-0.5607001	-0.33833253	0.32475308	-1.0635828	2.8337305	0.7765118	1.0862355	0.83968264	0.043444514	-0.63482934	-0.3165592	2.4939284
104	0.67838466	0.33637476	0.19277832	-0.062508956	0.7058421	-2.4883769	-1.2484576	0.87731975	-2.881648	-0.032756343	-0.4040317	-0.095531166	-2.2477403	-1.3576094	1.4525732	1.5153514	1.9744153	1.402276	-1.174021	1.60144	0.64738667	1.7179428	2.0629933	1.3723352	0.18549249	-1.0951598	1.5453383
105	0.38253373	0.49324763	-1.6979189	2.264609	1.1639968	-1.3296647	0.18813181	0.9211643	-0.87050414	0.72506404	-0.3283782	0.15195853	-0.5582408	0.5893229	-0.013295326	1.9749153	1.454942	1.9302423	1.0794872	2.0065198	0.14791457	0.47011602	1.6488783	0.82843757	0.3292901	2.0053153	2.1599445
106	-0.71807873	-0.01839871	-2.1373508	3.8506608	-0.84592843	-0.51282585	-1.9182689	1.9914732	-1.0418606	0.5965986	-0.18836354	-0.39277634	0.0117762685	0.1235736	0.17299162	0.07797235	0.7128357	1.0804008	0.26054445	2.7324657	0.23323283	-1.0614634	1.0618855	0.55663353	0.7179128	2.3014123	2.147827
107	0.3893063	0.4765851	0.3496649	0.26413745	-0.54515517	0.5926229	-0.45044458	-0.045212924	-2.8125744	0.42448503	-1.6633205	1.1898696	-1.7086267	-2.2574863	1.6411153	-1.7897625	2.296244	2.0239093	-0.9102824	0.9214498	2.8291473	1.1653234	1.6174324	1.5878987	0.8047048	-0.5365892	0.5875187
108	0.5650682	0.5036674	-1.1751271	-0.8807672	1.678458	-1.6222167	-1.0753022	2.0927184	-3.0479636	0.13845019	-1.5904746	0.993185	-1.9550613	-0.31084287	2.0369298	-1.9804509	2.4335673	2.611138	-0.4690556	1.2494748	2.3496208	-0.8822343	2.4024656	1.7372452	0.086129874	-0.5768167	1.5256673
109	1.0289726	0.721488	-0.61594313	0.09587014	-0.2083207	-1.7315143	-1.9447713	1.8086985	-1.6841465	0.55323493	-1.0107769	0.59266376	-1.2879864	-1.0592432	1.5353305	-0.3085053	1.9208646	1.4743726	1.0642854	0.34427506	1.743098	-1.4508379	2.2569835	2.118874	-0.60407776	1.4388764	0.4510508
110	1.0470366	0.31795615	-1.531515	-0.18618698	-1.0667226	2.3743963	-1.3748314	0.9404333	-0.1620625	-1.2336876	0.91717947	-1.2144704	0.37511075	0.2792719	-1.1427939	0.18151072	-0.359632	0.09555046	2.728807	2.412057	-0.6126226	-2.1334007	1.1428488	-0.59466714	0.6669151	-0.36453158	2.4368365
111	-0.39530528	-1.9342172	1.7185718	-1.9811771	1.3573964	0.59692806	-1.503002	-1.1254456	-0.007192187	-0.8640703	-0.19047269	-0.55300796	0.06518625	-1.5085435	0.1981133	-1.1043112	-1.0039852	-0.49696174	-1.3822975	2.2763147	-0.99820447	-0.8103256	-0.23226875	-0.66130257	1.0682276	-1.6378801	-0.6939088
112	0.76980937	0.6044674	-2.4387841	-0.6098839	1.1124966	-2.0919564	-1.1529648	1.8431555	-2.548015	1.5736699	-1.3392348	0.61880857	-1.6495209	-2.579503	1.2797227	-1.798804	2.6636407	1.7280082	-1.2134612	0.83991927	2.5904562	-1.4327478	2.377382	2.2065136	-0.6148968	-0.76560944	1.1401978
113	0.059289746	-0.16679686	-0.3118417	-0.23241538	-1.9732766	-1.1337267	0.9455568	-0.23309216	0.10465729	-0.30445206	-0.4208218	0.26029432	-0.5645226	0.9086275	0.68538815	-0.026637375	0.8391816	-0.7128165	1.3467185	0.33844504	0.13047233	0.615432	-6.140301	0.31566727	-0.36284184	-0.74410653	1.4883292
114	0.40026826	-1.7012316	1.5661982	0.065405965	1.1507972	-0.34221518	0.0072846673	-0.79789424	-0.5951997	-1.036442	0.6733044	1.9864912	0.70655537	0.3286608	0.3112408	-0.18834993	-0.45199883	-0.9969648	-0.68472886	2.0084867	-0.78597414	0.54660887	0.8969489	-1.3197265	1.745935	-2.414466	-1.2689475
115	1.1071038	-0.124933735	-0.88061106	3.5228627	-0.2670613	0.51412773	-0.34240735	2.0878835	-0.842162	0.680328	-0.30605257	-0.6557039	-0.22621265	0.7481266	-0.8626486	-0.23457119	-0.03371966	0.58083093	0.68624717	2.5834916	-0.34461266	-0.89376473	0.40227315	-0.05565299	0.37023014	1.6975839	2.2999966
116	0.527605	-1.055376	-0.42907482	2.6527123	-0.32427344	-1.1380062	0.85748535	1.1836946	-2.539083	-1.9236658	-0.1231706	-1.1526859	-0.22285843	2.8946178	0.18200716	-0.34059432	-0.78921247	0.7204572	-0.6190019	0.91992545	-0.25058424	-0.2143667	0.19238034	1.2146308	-0.18509513	-1.0852453	-0.1301252
117	-0.75572515	-1.1569685	0.47608757	3.004758	-0.30148348	-0.22140065	1.2862388	-0.14567721	-0.6785251	-0.06623596	0.40294158	0.21866667	-0.35377693	1.3981953	0.56148696	1.2053965	-0.68774873	0.62058294	-0.04421103	1.7486273	-0.14057492	1.0168288	1.1407458	0.19527927	1.2470496	-2.202138	0.57773733
118	0.408603	-0.16061118	0.38609317	-1.7292069	-3.9987745	2.0724955	1.0328306	-1.6833398	-0.11681169	-0.24064426	-0.039292037	-1.4612969	0.6140318	0.9444319	0.94493556	-0.9895851	0.7299917	0.7007561	1.4810781	0.49493438	0.029709429	-0.12643301	-6.101502	0.014894709	-0.05812729	-1.2910069	0.76326895
119	-1.0287566	-1.1207807	-0.64911175	-1.6350223	-0.04471849	0.61108404	-0.38372642	-0.23540133	-0.9131093	-1.5008796	-0.96730983	2.7656474	0.79225445	-0.16648489	-1.504328	0.95367074	-1.4686761	-1.7577366	0.123926334	1.2913747	-0.6418088	-1.6859552	1.0492837	1.5073681	2.2598202	0.4580398	0.102832146
120	1.6604846	-0.11447796	-1.9961941	0.6141218	-1.4875995	-0.03939315	-0.23123634	1.5867147	0.07473281	0.633309	1.4443533	-1.0192283	0.7427983	-0.41489416	-0.63060844	-1.3838739	-0.19062132	-0.51635265	-0.0211333	2.9667559	0.5917145	-0.49716616	1.4418559	1.0430303	0.5739695	0.8374356	2.0675545
121	-3.190906	0.032207772	-2.4562085	0.70888495	0.04246094	1.0201256	-1.0290899	1.3372922	-2.6606617	-0.62674075	-1.4550052	-0.032200083	-0.29425347	0.54086196	0.334013	2.2938552	0.1290142	0.759821	0.16383183	1.8313107	-0.21257216	1.1080081	1.7491764	0.44977403	-0.8235831	-1.4841304	1.1679246
122	1.0876887	-0.13156477	0.37142447	-1.4134582	0.5357714	-1.4517807	-0.5761618	0.46760148	-2.410804	-0.5715059	-1.0297605	0.56717575	-1.8610691	-0.974542	1.065668	-0.9852936	1.8084211	1.9885118	-0.2797465	1.4315186	1.1191739	0.85273755	1.8019894	1.6942751	1.4456755	-1.0970516	0.29869947
123	0.24932325	0.50202227	-0.4785904	-0.8659618	0.2227853	-1.52479	0.12051642	1.0760248	-2.9832482	0.22744781	-1.0911119	-1.1830317	-1.7268374	-1.8294114	0.77441156	0.6523413	2.0338957	1.4866662	-0.3712755	1.6827793	-0.028215736	2.2910142	2.370917	1.4621688	-1.5971973	-0.8908285	1.5687163
124	-1.8797777	-1.3896838	-0.8729983	0.276526	-0.14403015	-0.4384104	0.1970917	-1.2889293	-0.6078483	-1.3466079	-0.4449901	1.9334319	0.4661461	-0.38746136	-1.0550386	2.6702	-1.0957744	-0.37861526	0.1831645	1.4109249	0.2166779	-1.0045257	0.098737516	1.0221097	2.5253763	-0.22588074	0.57511663
125	-0.6266574	-2.0372298	-1.2779477	0.13331735	-0.2813576	0.04723169	0.7646218	-2.1298814	-0.89533126	0.054377772	-0.18565482	0.93717724	0.6388249	-1.1703819	0.30702338	1.0556036	-0.33952612	-1.069429	-0.38144234	1.5192995	-1.5208433	0.57294786	0.40470013	0.097733766	2.197432	-0.12428117	-0.59572995
126	0.77745247	-1.9034021	1.5320174	-1.1744387	0.7433326	-0.24056226	0.35524127	-0.009942383	0.13470303	-1.1921203	2.214634	-1.2381135	-0.23069112	-0.975598	-0.26723704	-0.27677524	-0.6824012	-0.55378205	-1.4786023	3.0610802	-0.45984477	0.04018286	0.71403086	-0.66725117	0.45084172	-1.3868415	0.2586457
127	0.13506317	-2.0917153	0.30323735	0.021926194	0.23703918	-0.5301918	-0.26230162	0.57037723	-0.6895543	-0.45294	0.8632394	0.29378104	1.60396	0.65168756	0.024154305	-0.4478682	-1.1480548	-0.28551817	-1.0051306	1.8581148	-0.5336549	0.64382493	0.49022073	-0.99645305	2.1294305	-0.8600437	-1.6478411
128	1.4650121	-1.9131895	1.1875093	0.36371836	1.4850373	1.4923656	0.78701186	0.9036175	0.031829804	0.16201659	1.5615039	0.20587733	-0.35489058	-0.37479216	0.52781606	-0.52619237	-0.65669876	0.31572866	-0.9736417	3.281177	0.29779914	0.72711957	0.7110579	-1.1709299	0.57174826	-1.6283056	-0.7269914
129	-1.1660637	0.6129996	-1.0073448	1.0126891	-0.41753864	-1.2974981	-0.790038	0.19627076	-1.0722749	-0.6099093	1.2174536	1.5374286	-1.5419242	-0.024238408	-0.08189182	0.73202753	2.1095397	0.14108568	-0.6012446	1.3724456	0.4080454	0.3104549	1.0124915	1.2439473	-0.32983726	-2.0978482	0.0770483
130	0.28017554	-1.7155212	0.5607358	-0.69689775	1.8972833	1.0197706	0.57633054	-1.4012208	-1.0894835	0.5498811	-0.01870063	1.5786772	-0.69864786	0.0011733174	0.12284762	-0.85596263	-0.41430673	-1.7591215	-0.48839286	1.6930093	-0.23330964	1.0770622	0.656513	-1.0911347	1.4986103	-1.3916233	-0.7262076
131	-1.2869282	0.18716216	-1.869894	0.6205564	-1.6161916	-0.5896504	1.3677182	0.42745024	-0.26560226	-0.985806	1.930253	-2.237095	0.253627	-0.8440373	0.102431506	-1.8481425	-1.2894537	-0.578871	0.9426088	2.051519	-1.78389	1.348965	0.8221918	0.20153464	-0.5872828	1.8235255	2.8793213
132	-0.57488567	-1.8001049	1.8967242	1.3390625	-0.3822068	0.8625077	1.2066822	0.85000056	-0.02860608	0.7138339	1.5501194	-0.13317516	-0.7323046	-0.56048065	-1.7190354	-1.3241246	-0.49187765	0.38965994	-0.895025	2.9156206	0.01160818	0.57124734	0.36481404	-2.1817741	0.14843851	-0.43776953	-1.2060404
133	-0.1854202	0.31086707	0.37792343	0.8175617	0.3859638	-0.3120051	-0.8340033	0.052932978	-3.2611036	0.41809517	-1.8725654	0.3641012	-1.209357	-0.33347812	2.3560257	-0.57226336	2.0080063	1.7303205	-0.5401466	0.9765095	2.1657596	-0.13946673	2.0999825	1.527184	-0.5089191	0.21059418	-0.22458938
134	0.21272776	-1.7613202	1.3152782	-0.49645066	1.6518314	-0.41922963	-0.9361272	0.1945664	-0.13665053	0.10186359	0.031023383	-1.6129736	2.0430796	0.6741613	-0.33976564	0.80863315	0.16803992	-1.8256588	2.4135609	3.101986	-1.3746946	-0.6179894	0.7997717	-1.4513174	-0.9119208	-0.43056276	-0.13630399
135	0.51897454	0.5256037	-1.4726353	0.5880118	0.58362377	-1.8192043	-1.2741657	1.541562	-2.1757214	-0.4748001	-1.1862489	0.03760135	-1.4744631	-1.2484089	0.6677546	-0.5244063	2.0828254	2.321065	-0.0047451556	1.3409578	1.7506753	-0.6892738	1.4248973	1.2511634	-1.3031077	-1.0345197	0.27392197
136	-0.15025398	0.1774916	-0.86972755	1.0126008	0.6759445	-1.4320836	-0.45652938	0.42995104	-0.36664954	-1.5745212	1.000549	-1.0285993	-0.83465457	1.3489614	-1.04357	0.32760262	-0.40754992	-0.223662	0.6877992	2.7294302	-0.05297178	1.5540305	1.00307	0.46502143	-0.6121119	-1.0654243	2.3572426
137	0.5927286	-1.7415558	1.0637125	0.6630301	1.7610483	-0.08843258	-0.59191304	-0.49577138	0.26365852	0.10786824	-0.7000536	-0.32988477	1.6806285	0.5789225	-0.868466	0.76943004	-1.5766063	-0.056229025	-0.5043946	3.0194209	-0.8940941	0.5040826	0.4647791	-0.860601	-0.2925498	-1.391968	0.12355146
138	0.045824405	-1.7005659	-0.33046877	0.7251711	-0.63149095	-0.2706297	1.0935007	-0.36159998	-0.28560367	1.433295	0.7357192	1.0655446	0.39074203	-1.2185882	-1.7963147	0.01568532	-0.69983184	0.497431	-0.23692891	3.2680898	0.32952172	0.32118076	-0.34270394	-1.3219507	-0.015337706	-0.752786	-0.4280713
139	-0.31622192	-1.8217368	1.5127785	-0.01789176	0.34596622	0.4807536	-0.20285732	-0.17384362	0.09834075	1.0387903	-0.019626081	-1.0292414	0.8249147	-0.899732	-0.075397134	0.5922533	-0.7054663	0.5039727	0.41497296	2.724321	-0.45528406	-0.8720299	0.26478222	-0.86391884	-1.0208598	-2.716923	-2.0015736
140	-0.48982775	-1.9293219	1.5859405	-0.0037375093	-0.08922535	2.620953	0.587924	0.23836625	-0.5728207	0.29252216	0.95827615	-0.17748748	0.6092262	-1.086802	-0.99019206	0.9488907	-0.65772307	0.5031958	-0.7743049	2.194267	-1.3511326	-1.0208242	0.6317662	-0.52388763	1.3567117	-2.3645263	-1.3747174
141	0.7624694	-1.9704458	1.7371544	-1.0388836	1.1064997	0.2429742	0.016781628	-0.22383893	-0.63561416	0.5180157	-0.29794657	0.12886027	1.1269529	0.9759767	-0.4645728	-1.512284	-0.9921908	-0.64324486	0.4135856	2.767235	-1.6547077	0.17668991	0.82560766	0.1831007	1.556751	-0.92660284	-2.2801077
142	2.1112564	0.37030166	-1.3308094	-0.15695542	-0.8412913	-0.65359473	-0.5369434	-0.24585015	-3.485824	0.4080439	-1.5192825	0.7955272	-1.0156242	-0.907852	1.4576733	-0.18971151	2.4613483	1.9196707	0.071851045	1.0047493	2.1324599	0.21008644	1.3369205	1.0410054	-0.42771694	-1.4938508	0.1056118
143	-1.5638181	0.5831332	-0.4509783	1.1379385	0.49584365	-1.9844794	-0.25081053	1.4057298	-1.9819641	-0.68128204	-0.71886915	0.014718652	-0.8335018	-1.4620489	-0.0790073	1.305126	2.0381935	0.28035367	0.59500414	1.5083748	-0.14545393	1.0926459	1.5298864	0.122058034	-0.33696443	3.0629368	2.306755
144	-0.37795871	-1.8042141	2.2935903	-0.38468534	1.160625	0.54603434	0.7375004	-1.7959056	-0.9735144	-0.111890316	1.0539365	-0.110572994	0.5234194	-0.7877971	0.2625707	0.002880156	-0.4812845	-1.8498218	-0.9789603	1.8404589	-0.27867547	-0.6150942	0.85559464	-1.154668	1.6796541	-0.85195464	-0.19877851
145	0.22352922	-1.3651767	-1.157304	6.296451	0.8406191	-0.49465406	0.8829459	1.3379571	-2.6924367	-0.42835402	-1.2936323	-1.1104345	-0.10933945	1.0197258	0.5476207	1.1866816	0.4980081	1.7839955	-0.8373683	0.3288963	0.14040153	-0.83334064	0.19401002	0.65396994	0.87426484	-0.20560652	0.04979551
146	0.33755758	0.69808483	-1.0103403	-1.3579557	1.6955765	-1.5818301	-1.2148489	1.2934568	-1.8491834	0.065464884	-0.8176471	0.5350773	-2.3357565	-1.0115367	0.06748551	-1.323283	1.952434	1.9792051	-0.5297533	1.0826343	1.4670559	-1.4076965	1.8564577	2.0978882	-0.70117843	-1.269695	0.99772775
147	-0.7484038	0.6502962	-2.8048997	-0.41121414	-1.0560372	2.1991432	-0.18237382	-0.110297024	1.3508174	-0.638254	1.6194949	-2.6334162	-0.08731358	1.5357807	-0.7353636	-1.6933744	-0.32937023	0.9385936	1.9630837	2.0848424	0.4448389	-2.1245704	-1.2772075	0.035809282	0.07416457	2.2714596	3.1326983
148	-0.94430494	-1.9475495	1.0823333	0.11139894	0.50240856	0.07787106	-0.6428501	-0.7053093	-1.1894691	1.7085437	0.083072096	1.7961442	0.9435203	-0.6197779	0.63494337	-0.44061157	-0.90684986	-2.069129	0.7895814	1.8712138	0.049833488	-0.5648666	1.2603699	-0.8247348	2.7933552	-1.9838295	-0.2109745
149	0.5682109	0.34976643	0.10269427	0.24769235	-2.9686685	0.80032754	-0.576812	-2.4366603	0.8408423	-1.2976743	-0.93231165	-0.6589931	-0.16425642	1.5199509	-0.6084737	-0.3547728	0.6080849	-0.29275405	-0.3068348	0.30928063	-0.41604275	-0.043994904	-5.5685997	0.594187	-0.14067918	0.5234071	-0.2278432
150	1.8910064	0.65988934	-2.1508675	-0.71435	1.1912591	-1.5919349	-0.8604995	1.9807146	-2.427123	0.86460686	-1.204775	0.26446283	-1.5167528	-2.0967674	0.9741062	0.73079383	1.8105545	2.5224202	-1.1045909	1.4191308	1.5856308	-1.2295831	1.849917	2.106752	0.4407637	-1.502199	1.7989011
151	0.6033122	0.5137361	-2.4079826	-1.1919674	1.9032402	-2.0998423	-1.0624839	0.64686334	-2.711356	0.7588059	-1.7686815	0.108734235	-2.4030468	-2.3824496	1.9092524	-0.1842601	1.6474733	2.5787575	-0.39357263	0.64902097	2.1129603	-0.8419949	1.4554288	1.3056289	0.48929578	-1.485254	0.20820698
152	2.1177964	0.32836783	-0.3005392	-0.6859089	0.7268925	-1.3535174	-0.85405403	2.0412204	-2.7903976	0.20642596	-0.35320836	0.95883435	-1.4288908	-0.26746824	1.7755691	1.1211236	1.694724	2.1980927	-0.27436525	0.7530864	1.9737825	-1.2481999	2.2081213	1.4197878	-1.6832422	-1.5791945	-0.31715488
153	0.5608278	-1.8558813	0.7440917	0.6391339	0.78345805	-0.70616996	-0.66163754	-0.98421276	-0.6652306	0.3776524	1.2975934	-0.88340175	-0.0046948195	0.578554	-0.11849266	-0.64728326	-0.75927866	0.1961484	1.5319	2.9865675	0.36496186	-1.1796358	0.21351117	-1.7528485	-1.0712242	0.4531836	-1.6358036
154	2.5958774	-1.8782821	2.3358357	0.39972475	0.9131442	-1.3887103	-0.3980707	-2.1179621	-0.4645001	0.013619415	0.5448835	-0.43489432	1.0544469	-2.1137943	-1.3864255	0.508347	-0.97380066	0.14987528	-1.5669563	2.9543157	-0.3328982	-0.84054667	0.27599713	0.07393777	-0.6551558	-1.438663	-0.28935838
155	-0.5168346	0.054459177	-1.9791108	1.7553282	-0.32095763	-0.1082083	0.4745798	0.06585342	-0.7615297	-2.7026057	1.3838449	-1.3567576	-0.08513239	0.8723276	-0.425418	1.1891713	-0.3733486	0.42106667	0.98113793	2.3616505	-0.2973977	0.5902394	1.7574526	0.70998394	0.12188096	-1.1020544	3.361764
156	0.18615541	-1.8501585	1.085412	-0.0946199	1.6052327	-0.8324861	-0.34520546	-0.44411555	0.5493325	0.76044214	2.4588237	1.5203707	0.39949906	0.8362471	-0.35492837	-0.6350948	0.3174158	0.32615888	-2.5450068	2.6419563	-0.46475956	1.0293971	0.60203594	-0.99372673	1.3852347	-1.673598	-1.5314429
157	0.44014072	-1.8005738	0.50828195	-0.5964875	0.78857154	-0.9642849	0.59144723	0.18395656	-0.85269195	1.6147287	1.4923084	0.0019836426	1.3055122	-0.65523416	-0.8661193	0.6201082	-0.6051075	0.23890817	-1.1482767	3.1178064	-0.592503	0.07679021	0.025068387	-2.5395205	0.48606744	-2.8478088	0.17642778
158	0.5429571	0.7087396	-0.0056836586	-0.637322	1.4583524	-1.1239917	-1.9478745	1.8068784	-3.0224624	0.78853524	-0.6202982	-0.26278904	-1.4499342	-1.6928185	0.5848187	1.4987693	2.4127877	1.7500107	0.59141606	1.9233454	1.4806094	1.2765113	2.1315095	1.2319843	-0.6642413	0.18006074	1.7109692
159	-0.33908397	0.5488665	-1.0715474	-0.31093913	2.6218648	-2.1001852	-0.8136859	2.1737125	-2.5690627	0.6489192	-1.0075923	0.24651182	-1.9759772	-0.75083876	0.1907825	-0.29171318	1.8037357	2.1773014	0.48748788	0.9523408	2.4331198	-1.4822212	2.0215027	2.61495	0.11526157	-1.9428105	0.75879025
160	0.055194467	-2.001737	1.729839	1.2801144	1.0844649	0.41575873	1.6384091	0.14494765	-0.3912107	-0.19468743	0.5668992	-0.27380654	-0.54186326	1.0599236	0.7746986	0.66089785	-1.5695026	-0.09810066	-0.69027376	2.4239511	-0.5784056	0.16438475	0.73374987	-0.25394994	0.7728609	-3.1697276	-1.1274935
161	1.7463472	0.5510123	-0.53745234	0.0028799772	0.61051416	-0.56361586	-0.2946477	0.42126834	-2.6015725	0.44769174	-1.3861479	0.11983833	-1.5727766	0.666831	3.0988922	0.27013797	2.1218193	1.3920348	-0.4518899	0.7072631	1.8546185	-1.0109999	2.6653333	1.870046	-0.70900786	-0.8572901	0.72337574
162	-0.16460742	-2.0760417	1.3969091	0.0636071	-0.86921155	0.6626911	0.5923962	-0.4289229	-1.1115171	0.8998074	0.9003352	1.5621904	-0.12908775	-1.8175757	-1.0951229	0.23732151	-0.095532	-1.2522669	-0.28443354	3.0259204	0.7095304	-1.3325467	1.4527509	0.12361324	0.002078116	-1.4753082	-1.3985856
163	0.5577861	-1.9091508	2.2381568	-0.439907	0.5343346	-0.73538893	0.07269764	-2.5263565	-0.15995097	0.43779916	1.9073967	-0.033187985	0.61105734	-1.1895025	-0.0648883	0.29531065	-1.1147801	-0.27898902	2.8789492	3.0886126	-0.34837148	-0.59396625	1.0722017	-1.1759042	0.16740054	0.24820304	-1.3621958
164	0.3204415	0.27164748	0.0511984	0.45154178	0.41991675	-1.7534361	-1.9192506	0.43818164	-3.045971	-0.27391106	-0.9829675	0.31466573	-1.384193	-1.0468632	1.2203047	2.425386	2.2302725	1.0297204	-0.30858007	1.9266003	1.1569195	2.7204535	1.4161632	1.0456285	-0.4781509	-1.263811	1.5959697
165	-1.0400522	0.4845962	-1.8291988	-0.32972676	0.373031	-0.6169596	-0.015805975	1.694421	-0.90891933	-1.68188	0.77196693	-0.4742297	0.06951487	0.63831455	0.2904744	0.710314	-0.08668281	-0.8804225	0.30339995	2.030706	-0.85290325	0.6894686	0.9164897	0.5237383	0.68558437	2.4912825	2.6869152
166	0.8453514	0.5093381	-0.33689427	0.13000435	1.4863029	-1.8872088	-0.27051163	0.39616016	-1.9590397	-0.8887477	-0.40049553	0.80826306	-2.5553916	0.48194557	2.3639264	-0.7395266	1.8605875	1.4003904	-0.9040205	0.8459322	2.167115	-1.0884198	2.2402415	2.0355225	-0.2763961	-1.1297194	0.37251565
167	-0.93483865	0.08729213	-2.63862	0.24932499	-0.04087597	2.0200183	0.15726057	1.670087	-0.62732923	-2.02902	1.5902983	-1.2665448	-0.3929292	0.90331954	-0.45904368	0.3823647	-0.537649	0.94505256	2.0837374	2.689322	-0.3367437	0.13602176	1.1215974	0.1363339	-0.14626998	0.44343877	2.5497859
168	-0.4132973	-1.5696259	2.6184952	-0.9746736	0.99983716	-0.06791806	-0.0077222325	0.16608429	-1.2269651	0.35248995	1.1811653	-0.7322922	0.85565513	-0.33577067	-0.901265	-0.51761186	-0.9944519	-1.094391	-0.88752	2.936993	-0.50970215	-0.26300025	1.3045063	-0.9609244	-0.3625375	-1.8809974	-0.34111547
169	-0.359979	-2.0070758	-0.43361712	0.77144784	-0.72565764	0.35803694	0.26076138	0.4397437	-1.1055621	0.030503929	0.5250572	2.4777918	0.568728	-0.019515023	-0.23534441	0.52025294	-0.44551116	0.34403288	-1.2305325	1.7065065	-1.3356097	0.8193721	0.90114075	-0.41498926	2.5003521	-1.7796149	-1.2216852
170	0.1916337	0.15556937	0.67502546	-0.39562815	0.86597437	-0.39522886	0.8840156	-0.3750618	-3.1543057	-0.025562108	-2.8873131	1.3729672	-1.5562162	-2.4435067	2.5420196	0.20168343	1.8046207	1.8773764	1.4255781	0.8781253	2.0158954	-0.3654613	1.74834	2.3857477	-0.13234991	-0.050501883	0.42748368
171	-1.8402252	-1.9824364	2.290018	0.46088755	1.8962741	-0.90186894	0.66609955	-1.9468853	-1.2185609	-0.13013947	-0.05572912	0.06867075	-0.22864151	-0.6362908	-1.0880593	0.22225234	-0.18299627	-1.6114515	-1.291644	1.8272533	-0.7577293	0.588798	1.0294443	-0.20281744	1.7820303	-2.1838346	-1.3081158
172	0.6388903	-0.23568144	-1.9434044	0.087461114	-0.8203917	-0.26820806	-1.0746034	0.6866948	-0.38484484	-1.3879323	1.6743034	-0.6112776	-0.0769093	1.6098355	-0.5102422	1.8117623	-0.47774327	1.0044405	0.679783	2.7883203	-0.32661363	0.20284688	0.82982826	0.597509	0.8215022	-1.1157635	1.9406326
173	-0.47908768	0.8780405	0.8044524	-1.7021123	1.737035	-1.9581984	-1.1898541	0.64447296	-3.1214294	1.6869245	-1.1763415	-0.10857721	-2.2275019	-1.7275653	1.0137802	0.36572108	2.1875165	0.73980725	-0.9967047	1.4640837	1.2251393	1.6566471	1.9021708	1.1825818	-0.09764693	-1.225614	0.7664246
174	-0.16164517	0.48863018	0.17056197	-0.7871819	0.83054745	-1.4616085	-1.4010552	0.93079025	-2.7932005	-0.59954846	-0.81616926	0.93946445	-3.1730304	0.4048524	2.4305959	-1.2884595	2.1421027	2.1356177	-0.6253923	1.5358672	1.9838043	0.5929863	1.4821881	1.3254976	-0.78199077	-1.5833071	1.1706544
175	-0.60364497	-1.8217874	1.6196389	-0.26140952	-1.1683849	1.6969203	2.0141923	-0.33780357	-1.3905433	0.9678936	0.60489	-0.75078297	1.1038802	-1.865805	0.58353835	0.8435033	0.7156594	-0.50267476	-0.5364338	2.5132263	0.28661537	1.0993819	0.56908107	-0.94742787	0.231785	-0.45724815	-0.4237708
176	0.24040045	0.38134837	0.35078245	0.19235076	0.015638059	-0.33898467	-0.856658	0.25165755	-3.5693624	0.68479294	-1.8273413	0.56812567	-1.6462752	-0.84492356	2.7519639	-1.8795539	2.1434126	1.9871365	-2.17086	1.3714789	1.916481	0.19647764	1.447301	1.8099989	-0.13650823	-0.75236475	0.07591064
177	0.16732526	0.17695925	-2.2878575	1.1461655	1.4743072	2.9244013	-0.7145672	0.9661205	0.38814425	-0.73006606	0.40646297	-0.82520205	0.43011433	-0.6062666	-0.29864597	0.0016191751	0.27587336	-0.37483895	2.3733242	1.54248	-1.3394201	-0.23269331	2.114826	1.0449556	-0.5804731	3.03367	1.6550788
178	3.7696576	-1.8689795	2.1267104	-0.6616834	0.052828014	-1.2330756	0.5142286	-0.17415738	-0.31735203	0.8197658	0.55024016	-0.95448965	0.24048887	0.25677037	-0.20968609	0.7089972	0.4211434	-1.2396975	-1.7172291	2.5229526	-0.4082338	-0.73519814	0.2596274	-0.8935684	-0.19264868	-1.4416975	-0.6300596
179	-0.2255469	0.17925341	-1.9885033	0.62721455	-0.29386374	0.6822847	-0.15901381	1.3378323	-0.5721534	-2.2005777	1.9194422	-1.3123997	0.47717765	0.530419	0.42238322	0.9818479	-0.10488528	-0.22693509	1.8903681	2.592765	-0.2679166	-1.058945	1.272563	0.6047979	-0.44693628	0.23879476	2.1842701
180	-0.9281025	-1.8289587	2.1699834	1.1629072	1.7897626	1.5573461	-0.54989713	0.49864262	0.010833815	1.4312487	1.1372789	-0.15617713	0.0939751	-0.11334087	0.18480015	0.1801967	-0.5549896	-1.6398336	-0.8955994	2.8573816	-0.35456687	-1.6382468	0.36701933	-2.0215917	0.6377542	-0.3179891	-0.69118035
181	-2.116302	0.5636997	-0.51313174	-0.59698457	-3.2522967	1.240472	-1.6493983	-0.8848593	0.31786263	-0.4349881	-0.9680844	0.07260333	0.022148728	0.64505005	0.25065398	-1.953666	-0.45324838	0.16950434	0.9102895	0.20722449	-0.3721911	-0.123922564	-5.133763	0.8908224	-0.61465806	3.303412	-1.5623417
182	0.5513318	-0.39271742	-1.4032279	1.8860362	0.11633508	0.0656161	2.247394	-0.59653264	-1.2771729	-0.20330155	2.480571	-0.9944168	1.0332977	-0.9278274	1.7759478	-0.0519436	-0.68015003	-0.6714934	-0.10760161	1.7841771	-0.7624589	1.743287	1.3524979	0.095596366	-0.36172438	-0.563674	0.6744079
183	-0.9380745	0.72964	-0.8329334	-0.5404338	-0.50605565	-2.75278	-0.47415	1.6162045	-1.6749262	-0.8177389	-0.6054801	-0.61050147	-0.7845769	-1.6023641	-0.19799247	0.95238644	2.5234394	0.35298026	0.43140805	1.5872388	-0.21339722	1.3420539	1.5041322	0.3255322	-1.314062	2.7344246	2.0690582
184	0.5858045	0.18403068	-1.313699	-0.50512344	-0.943601	1.1103637	-1.3427997	0.39359784	0.28183025	-1.9975168	1.2070371	0.24159107	-0.037669063	0.8692402	-0.50434566	-1.4251004	0.38414496	0.34807187	1.4352068	2.2853866	2.0034149	-0.42018074	-2.2075167	0.32230324	1.0703768	2.2095258	1.6349707
185	-1.2669212	-0.16874285	-0.7322711	2.7457564	-0.6639072	1.6727912	-1.4227846	0.9882246	-0.16005409	-0.64363575	1.114165	0.3454623	0.4478091	-1.1819429	-0.48659846	0.6634448	0.04749214	-0.46671173	1.4339503	2.1628838	-0.48113215	-1.3391578	1.2090638	-0.89387035	1.0077796	2.433217	2.2008808
186	-0.22272812	-1.7395583	1.8993657	0.89099026	0.91516817	1.2609013	-2.0715265	-1.5470529	-0.45101568	-1.2459459	-0.27728438	0.8575907	0.76754564	0.72690713	-1.2493554	-0.7036883	-1.4056699	0.011139676	0.18455717	2.0513961	-1.935822	-0.1269334	1.0461218	-0.774305	0.9135587	-2.2738624	-1.222515
187	0.4212803	-2.0191076	1.398485	0.7655244	1.3592731	-0.0501275	-0.7570575	-1.2151442	-0.4914261	-1.6312039	1.2342801	0.21484646	1.430044	-0.029064447	-0.36038244	-0.9369737	-1.5855372	0.94908285	-1.8616085	3.0287263	-0.6459325	-0.6691177	0.33938968	-1.938475	0.514881	1.1239573	-1.0457482
188	0.22879364	-0.3725329	-0.03137943	-0.7055411	-1.1253841	-0.6396456	-1.017593	1.01819	-0.66115487	-1.4506412	0.8606012	-1.6255836	-0.390482	1.3424495	-1.0019438	-1.3242166	-1.2314669	-0.93432546	-1.2707862	2.644057	-0.38972515	-0.5577477	0.88372165	-0.084562324	0.6764492	-0.39252368	2.282243
189	-0.32030606	0.2201729	-1.1218565	2.4913406	0.3071518	-1.9844198	-0.8037511	2.4134457	-1.5573802	-0.18479131	-0.4890862	0.8468018	-1.2399856	-0.6059116	-0.4597248	0.7916937	1.0805532	-0.0052867234	0.6519681	2.5406177	0.007968582	0.9009905	1.2546078	0.6590992	-1.0302181	0.16823553	2.8984854
190	1.2502351	-0.41370648	-0.021565467	-1.5804446	0.65703803	0.09485847	-0.6461613	0.669978	-1.9367191	1.3528894	-2.3361487	1.9842279	-0.6728134	-0.03029713	1.6195468	-1.2269647	0.9683632	0.708324	0.4482101	1.1814173	1.5202969	-0.007823959	1.5542841	1.2235706	1.6367195	0.0016924441	-1.560622
191	-0.027985439	-2.052231	0.45009792	0.01961254	0.2814377	-0.6165395	0.061911464	0.43176964	-0.44047016	0.14749116	-0.40657243	1.8433821	-1.8728259	-0.25298393	-1.611716	-0.11071785	-1.2979	-1.9431922	-0.63356817	1.9360752	-1.5331309	0.8352119	0.38776514	-0.7707765	2.4682786	-1.4421015	-2.0040019
192	1.6535537	0.32529938	-0.20939174	-2.1323318	1.2719476	-1.9018116	-1.4967619	1.3797475	-2.715075	-0.2586524	-1.8315406	1.0318284	-2.8056438	-0.8716682	1.7604091	-0.5400291	2.302496	1.9190669	-0.80785346	1.0406206	2.324784	-1.4674913	1.9418788	2.8250926	0.22448221	-1.4290751	0.4129488
193	-0.5848428	-2.0693	2.397585	0.037149653	1.8895652	1.823503	1.2334803	-0.31693235	0.09029214	0.087728836	0.47403014	-0.47272155	0.19263369	-0.4551382	0.11846751	-0.41027993	-0.4605857	-1.8965044	-1.3872949	2.7450652	-0.7614652	-1.3457868	0.6347439	-2.1015434	1.6368623	-1.5997419	-0.22506487
194	1.4660437	-2.0737076	1.8430452	-1.4282926	-0.25476035	0.0036699176	-2.4205225	-1.3550162	-0.021595908	1.3958547	1.5293248	-0.24959281	0.5018202	-0.17028236	0.9582273	-0.35560876	-1.4728467	-0.88151205	-0.4420189	2.2704535	-1.8941953	0.3376129	0.58000576	-1.1239811	-0.62080336	-0.37602925	-0.99673367
195	-0.21894328	-1.8253998	2.0663042	-0.20774822	1.0032306	1.2151011	1.3937619	-0.86493856	-0.8748542	0.10916874	0.15905082	0.60847294	0.26514038	0.3014171	-0.8751409	1.940124	-0.9392588	-0.8148242	-1.5623741	2.2045252	0.3765794	1.0073614	1.1300964	0.74038863	1.3712766	-1.2860258	-0.69955117
196	0.24527249	0.19357334	-1.9476991	0.1157676	-1.0381924	-0.6308809	-0.15226223	1.0796537	-0.21395268	-0.5898554	0.9982563	-0.43760726	0.11482555	1.0416845	1.0714322	-0.067529246	-0.4564057	-0.5025142	0.80420214	2.404242	-0.07674377	-0.80907786	2.2529886	0.42267102	-1.0286169	-0.31658685	2.7251143
197	1.4210241	-1.7784964	1.6574274	-1.9543016	0.6585406	-0.3692989	0.9686809	-0.35083538	-1.0197139	0.7981514	-0.70702887	0.13484508	1.3115131	1.6364057	-0.7128562	-0.297508	-1.5290772	-0.5076371	-1.331344	2.5998483	-0.16526197	-0.18626599	0.04526788	-1.4675808	-0.73634726	-2.0909772	-1.2241786
198	0.9071936	-2.3524866	-1.0005794	0.86225903	0.040265888	0.57066476	-0.3652472	-0.42554367	-0.42229334	0.008735597	1.8051527	-0.37719452	-0.274248	-0.43578747	-0.48497987	-1.1680765	-0.068926655	-1.5610664	-0.85611403	2.9749455	-0.5673297	-0.61653674	0.6177044	-0.5504184	0.6322603	0.14186734	-1.0802927
199	-0.70791173	0.04901285	-2.7172153	0.20215902	-0.6845966	1.3788418	-1.4316508	1.4030104	0.032584786	-0.4791847	0.8627637	-0.9877081	-0.12442082	0.76412994	-0.63139224	-1.2530854	-0.07850131	0.21073127	2.5811908	2.4016507	0.09958735	-1.023683	1.1692313	0.042818636	0.22318561	-0.036470056	2.7510548
200	-0.23343927	0.023665369	-2.728193	1.6718084	-0.48125875	0.5639602	-0.0769496	1.5875995	-0.3478437	0.89248633	0.2311802	-0.8284481	0.19017401	2.2145135	-0.5539452	1.7182863	-0.22282518	-0.023043543	0.34636426	2.2446535	0.24486807	-1.0245959	0.289829	-0.23848273	0.40843666	2.8265908	1.6482916
201	-0.9839615	0.034420803	-0.19088246	0.4352491	-2.1169648	0.579095	-0.30680326	-0.8229699	0.62660116	-0.6361113	-0.12857807	0.49912572	0.12995642	2.283517	-0.018583655	-1.2767303	0.24048305	0.7827301	2.1309938	0.8169609	0.6631571	-0.13454947	-6.0855503	0.078457534	1.4678042	0.90477794	0.43832496
202	1.0941952	-2.0648968	1.911412	0.29450297	0.051745236	0.07370132	0.24574888	0.0908764	0.3559861	1.5903554	1.5672491	1.1692848	1.2140115	-0.3447065	0.6122047	-0.34033853	-1.5373985	-0.7497873	0.59963864	2.8811464	-1.0369158	-1.5982672	1.1659118	-0.8179034	-0.7929568	-1.6797926	-0.28611773
203	1.13773	0.72142905	-0.53335816	-1.3229451	2.1476352	-1.7022377	-0.79675657	0.23008248	-2.2004511	-0.48128092	-1.0918479	0.9146068	-1.1459637	-0.826084	0.8524651	0.8913661	1.9129035	3.2993813	1.4347606	1.0635924	1.5910182	-1.4917362	2.1996973	2.1357229	-0.79876727	-1.2481799	0.87273806
204	1.7184302	0.650862	-2.1063612	-0.13215965	0.88959026	-0.8921566	-0.65481365	1.3769957	-2.6937644	2.3202605	-0.6148889	0.93359977	-0.8747815	-0.7832142	1.5360017	0.9925732	2.031665	2.4583097	-0.37785685	1.1658792	2.3997357	-2.151129	1.8964905	1.7907274	-0.72743714	-1.7061765	1.3721335
205	1.3620532	-1.9500585	0.79459643	-0.5272305	1.168518	1.1631932	-0.20606016	-0.22175151	-0.4754686	1.0406046	-1.2542522	1.6215523	0.13244966	0.16263351	0.25385526	-0.6798888	-1.884282	-1.6219894	-0.8400094	2.0992405	-0.269077	1.4015815	0.3600301	0.08181202	2.1092434	-1.2425777	-1.4750009
206	-1.1142089	0.30357343	-2.1552343	0.528758	-1.9627297	2.926146	-1.3210328	-2.074061	0.82538354	0.5043267	-0.68854743	-0.13535213	-0.21464944	0.74663544	-1.3131235	-0.5384299	0.18384388	0.9220137	-0.018179357	0.57278436	-0.18839656	-0.5323173	-4.5927362	-0.40873134	0.73765314	3.4645505	1.1417763
207	-1.4365029	0.3081101	0.7496864	0.25529805	-0.6087968	-0.6969081	-0.43183368	0.34295794	-1.9767125	-1.6967944	-0.20963833	-1.1595714	-0.7681309	1.7514302	0.84242773	3.2201593	1.2442814	0.7761677	-0.17902522	1.4819162	-1.217784	0.7994643	1.8442614	2.3576472	0.84690356	-0.42016923	1.2212923
208	0.46714377	-2.184465	1.3770893	0.10869473	0.65777147	0.23903622	-0.85834765	-0.12606321	-0.8770803	0.1445679	-1.4781611	1.1925745	0.83489907	-1.8520119	1.1316566	-0.61469936	-0.41064668	-1.6187562	-0.7183548	2.3484688	-1.2805678	-1.8262484	0.88912994	-0.41963297	2.0866737	-1.5046861	0.0096440315
209	0.565721	0.9968948	-1.4515378	2.0019772	1.1453116	-2.019414	-0.08444607	1.9130844	-1.5518184	0.06808802	-0.9724806	0.05475606	-2.0819223	-0.18027611	1.353197	1.6751354	1.9385736	1.8840475	0.385577	1.5383629	1.6331494	-0.3381768	0.9871321	0.62876666	0.10362196	0.16580307	1.4019587
210	-1.9343017	0.4582158	-1.3743675	0.25879335	-0.707914	-0.36201155	0.9037726	0.7594383	-2.492349	-2.5848165	0.7783492	0.46699283	0.36656028	0.39829654	0.358576	2.9792936	1.1278144	1.1138027	0.47093177	1.9725888	-0.45488518	0.75857365	0.8968615	0.9192753	-0.4459545	-0.4318131	1.8934639
211	-0.39470392	0.0374027	-1.2570375	1.3236678	-0.6153122	0.070423186	-1.3503338	1.2253823	-0.784513	-1.6448189	1.5577612	-0.5890336	0.47876057	0.70594305	-1.1389211	0.5124551	-0.25748047	-0.49908847	1.3790197	2.603928	-0.827024	0.25865215	0.74912965	0.021449022	-0.124041095	0.82211924	3.0593278
212	-0.13795337	-0.4816824	-0.3450451	-0.018684864	0.5159237	0.44468427	0.24433917	1.8171673	-0.9765057	0.5174	0.77709866	-3.4500346	0.5140059	0.38727543	-0.98802733	0.14171316	-0.79911673	1.4109846	-0.21157297	2.760761	-0.6778773	1.1070473	0.9140922	1.3916013	-0.5058562	-0.82581484	2.5110517
213	-0.21884665	-2.0541449	1.6395373	-0.8971869	-0.9293013	-0.3811149	-0.27253497	0.118362986	-0.2898293	0.1774955	0.93548924	1.1324537	1.2376113	-1.3425491	-0.5129944	1.3324592	-0.8878474	-1.1038799	-1.7146412	1.8752013	-1.4533709	-0.7647108	0.6305376	-0.9860391	-0.25110745	-1.6373854	-0.7091194
214	-1.007784	-1.8599274	1.6527674	-0.18675153	1.994343	1.0407054	-0.52742976	-1.0965621	-1.2775576	-1.3209796	0.38896224	1.7143307	-0.66108686	-1.8257325	0.13094771	-0.09392142	-0.017443776	-1.7990556	-0.7277651	2.460181	-0.47033066	0.30981195	0.89981765	0.4345532	2.0543404	-2.0191329	-0.32097816
215	-1.4351681	0.5419392	-2.1542437	0.74781907	-2.6135602	1.9826667	-0.64650977	0.38090366	1.2722831	-3.1155555	-0.6228831	-1.5263162	0.07715711	-0.041679442	-0.75524306	0.8517376	-0.20543505	-0.1045779	1.4492252	1.7648321	0.54762924	-1.4057472	-3.6764076	-0.62555504	0.35485458	3.3163774	1.596141
216	-0.5625095	-0.103164114	-2.722394	0.6106719	0.47944933	-0.6486428	1.8587732	-0.87075984	-0.85587007	-0.29974675	1.4605634	-0.79547757	1.2515237	-1.4207634	-0.32004854	1.3711748	-0.8275217	0.2828539	0.39984062	1.2631786	-1.6638138	1.2582762	0.8985995	0.23100263	-1.1504503	3.7556362	0.9919497
217	-0.11895558	-0.7159308	0.44431	5.876987	0.4246058	-0.82339036	1.8299906	1.0998417	-2.0161695	-2.159014	-1.1215813	-1.8335701	-1.1152229	2.4308267	0.07257821	-0.09776008	1.051722	0.37384754	0.0910334	1.8214397	0.35935763	-1.1973624	-0.10731527	0.8548487	-0.3901709	-0.9907025	1.3285266
218	-1.0512272	-0.23845509	-0.39955708	2.1108139	-0.093746856	-2.108398	-0.11588305	1.4306357	-0.46937686	0.4245879	-0.9725279	-0.28606436	-0.31415647	0.73621714	-0.09063724	0.84608275	-0.69790447	0.95396304	0.35107446	2.0632265	0.05206713	0.04850018	1.6031448	0.33437523	1.429759	1.3201813	2.1143842
219	0.44396597	0.8098051	-1.0285195	-0.1049384	0.12848099	-0.9529169	-0.8780763	2.4035888	-2.289851	0.30040416	-1.1834245	0.7031681	-2.3012364	-1.0840019	0.30307564	0.43386325	2.3878002	2.9025934	0.7525114	1.4036108	2.103211	-1.8296416	1.4106555	1.367309	-1.2787783	-1.5535675	0.7507667
220	-1.0489748	0.00399597	-1.172303	0.25300446	-0.9142469	2.2262173	-0.3599823	0.053848773	0.5189177	-1.459801	-0.59413	-0.41219866	-0.1498885	0.9183792	-1.2003672	0.56058234	-0.68683875	-0.410718	0.16798466	0.78418815	0.20493212	-0.22305869	-4.9846363	0.071875095	-0.7401091	4.836375	1.1939402
221	-1.7296739	0.52488863	-1.2440032	1.4534065	-1.0140625	-0.20943499	-0.19795671	1.0445088	-2.4862812	-1.2177442	-0.7348997	0.05247289	-0.6094874	0.7639662	-0.67819995	3.8966117	1.5214835	0.34221116	-0.51163554	1.4728749	-0.44933224	0.6903749	1.2263391	1.4965038	-2.2490876	-0.3475778	1.0620034
222	-0.857283	0.6414011	0.22500502	-1.1065272	-1.1401864	0.03822507	0.1713152	1.3830234	-3.1970584	0.979882	-1.5098033	0.84060645	-1.1982718	-1.0030084	2.416178	-0.53785974	1.9981976	1.8458272	0.638867	1.1387814	2.6268134	0.9753526	2.1895516	1.9760505	-0.4792267	-0.90898395	-0.79735774
223	0.52566016	0.20543888	-0.4373188	0.3334586	1.8288443	-1.9086974	-2.0743198	1.7475736	-3.0213542	0.7638459	-0.99415076	0.7292596	-0.91304165	-1.5803521	1.3007874	0.3171542	2.1777847	1.6251578	-1.5786976	1.2340044	2.2529576	-1.278472	1.9128115	1.4080188	1.8472679	-2.7281785	-0.11343396
224	-1.5896993	-1.622323	1.9864492	-0.51396286	2.9081328	-0.23244295	0.25037947	-1.4610003	-0.4468503	-0.02594155	1.7172596	1.8693783	-0.72930324	-1.2528825	-1.3251828	-0.2687902	-2.6009886	-0.8356556	-0.7849746	1.918103	-1.1381732	-1.8627412	1.2146116	-0.7796921	1.1123554	-0.9690596	-1.7066765
225	0.85591286	-1.8660928	0.6875907	0.05170703	-0.32788217	-0.18405773	-0.59816176	0.48264757	-0.6008886	0.4254486	-1.5269575	1.7081423	0.069244646	0.7407324	0.9471146	-0.9612665	-0.060950845	0.007187113	-0.5864036	1.8867038	-0.2985894	-0.60451186	0.3547247	-0.81502515	2.3965938	-2.4783454	-0.36673206
226	-0.2461066	-1.5202655	1.4650573	0.50211173	2.7095885	0.14384209	0.551919	-0.5032532	-0.8762745	0.54859114	0.49629247	-1.0314634	-0.76309925	1.0092618	-0.5290274	-0.59802353	0.16974136	-0.21978515	1.3261733	2.1616673	-0.13977504	-1.317554	0.95724857	-1.016377	1.7446238	-1.3699489	-1.0158482
227	2.4137683	0.7028852	-0.7931913	-0.79078215	0.7880093	-1.6467074	-1.2120576	0.5249392	-2.3092787	-0.7573707	-1.1151905	0.5687013	-2.2485676	-0.46854246	2.3454216	-0.2500777	2.3981266	2.8924565	-0.46204573	1.1341523	2.2626047	-0.4800468	2.301014	1.1590385	-1.0100433	-1.2406846	0.26870537
228	0.51250994	-0.16198356	-0.018328026	0.94612145	0.15798494	-1.6204455	0.23526537	0.9344658	-0.5087539	-0.97192955	0.8354852	-0.07731879	-1.5460455	1.5481867	0.25095904	0.043468386	0.56555116	-0.063726455	-1.4418452	2.5808237	0.29557693	1.9118719	0.874545	-0.12645584	0.78251886	0.53364426	1.7037911
229	0.5910418	-1.8453717	1.9431226	-0.88216233	-1.6344135	0.7559976	-1.1060857	-0.9206487	-0.47007683	-0.092595935	0.792243	0.97888577	1.4509144	-0.9580416	0.030670881	-1.5037074	-1.7259498	-0.19112456	-1.8678961	2.9510574	-0.4960379	0.394112	1.059771	-1.4174834	-0.35466334	-0.7497111	-1.0970048
230	0.490199	-1.8160973	1.2018627	1.2609189	0.3337921	-0.45336813	-0.7528212	-1.5552452	-0.5536616	-2.2635043	0.75882405	0.63509965	0.38009882	-0.9225674	-1.2492434	1.6057189	-1.2000097	-1.0957748	0.04473879	3.1467412	-1.2983305	1.0235623	0.9858371	0.9141402	-0.1322599	-0.9508343	-0.77272767
231	-0.4305885	0.056656577	-2.6349714	2.1391325	-1.0314604	0.16898838	-0.5962254	1.454814	-0.3427868	-0.49801654	1.2887912	-0.8225168	0.52016914	-0.09670186	-1.6672478	0.3183439	-0.55542433	1.1527508	1.3615277	2.3508449	-0.23771802	-0.0003329739	0.77221715	0.21456125	-0.14117824	3.1450121	2.9551485
232	0.15043604	0.38992766	-0.58066046	0.17851935	2.287521	-0.7672547	-1.3306558	0.8742308	-3.4068625	0.4353066	-1.3257296	0.8405211	-1.6735698	-0.9122261	1.9644068	0.8526125	2.2840292	1.9502673	0.03336203	1.1117586	2.02977	0.7191362	2.2698367	2.0780828	0.0881439	-1.7230982	-0.22221282
233	-0.2290898	-2.181307	1.4800467	0.88930815	1.3247554	-0.6666892	-0.8295534	-2.0531793	-0.6906896	2.1419537	1.1719517	0.16059549	-0.55385226	-0.2658627	0.038890697	-0.62808985	-0.29230064	-0.9910031	-1.5147581	2.556522	0.4438692	-0.8698711	0.70879495	-1.0270187	0.26565304	-1.4465902	-0.73780096
234	-1.6421791	-1.3003827	-0.43251073	0.28997076	0.29562625	2.862896	-1.7904233	0.45830226	-0.29215282	-1.9467254	-1.5079308	2.6725342	-0.011690289	0.7774909	0.3919754	-1.3497748	-0.7680577	-0.27831638	-0.54129815	1.7593659	-1.0144576	0.1729838	0.65169805	-0.094392926	1.1463635	-1.7327222	0.8201715
235	0.8695038	-2.151601	0.09394786	1.1979381	-0.6249725	-1.5019225	1.7338116	-0.28073215	-0.17227034	0.2909534	0.46971422	0.62036186	1.2166598	-1.4547861	-1.1647263	-0.17083699	-0.36851087	-0.7937435	-1.3882996	2.09337	-0.981559	0.7111898	0.7038911	-1.2064307	0.87215686	-1.2711396	-0.90429926
236	-1.586246	0.3845907	-1.7881374	-1.2165828	-0.0031071007	-0.24182293	1.1378343	-0.7868445	-0.4307468	-0.9783062	2.7130802	-2.6090968	0.73983026	-0.9059667	-1.2978542	1.4383521	-0.65233606	-0.62917495	1.1701542	1.5749705	-1.4278109	1.1823134	0.7984342	0.93234897	-0.6874208	2.82086	1.2767216
237	-0.7849649	-2.2431557	1.2688155	-1.054529	1.0888643	-0.34823585	-2.5062203	-1.9477056	-0.20484462	-1.1342157	1.4347781	0.19688177	-0.209489	0.7521049	-0.6403796	-2.995922	-1.234889	0.7655386	0.4289253	3.3983824	0.6611873	-0.17128658	0.27713746	-1.9944764	-0.36853033	-1.5473067	-0.052775472
238	1.796157	0.049988516	-0.6147255	2.4384773	1.2095135	-1.2629775	0.4447825	1.76698	-2.256475	0.29726374	-1.5931695	0.26438707	-0.87618953	-0.75861746	1.4563617	1.2514966	2.1508508	1.2148348	1.3810537	1.3654022	1.5274619	-0.7351296	1.4576025	2.0738344	-0.3096868	-0.7821403	1.1952633
239	-0.21942842	0.8719259	-0.2934401	-1.1338962	-0.60487044	-1.9742858	-0.40951386	-0.09386629	-1.7812917	0.61453307	-1.3190165	1.1638635	-1.0766691	-0.83804005	1.1519806	1.26714	1.9894853	2.5778627	0.45029438	1.1180717	1.449112	-1.306688	1.8736211	0.28121674	0.33749577	-0.5717416	-0.267969
240	-1.2659135	-2.0049095	1.138756	-1.3482554	0.28484488	-1.592421	-0.12262583	-0.5716835	-0.4995047	-0.72319245	0.56528246	-1.6824007	0.5669684	-1.9045382	0.38561165	-0.13406803	-0.73509836	-1.3478316	-0.62893033	2.426657	-0.5707058	-0.8624895	0.16211665	-1.8173633	0.06989509	-1.7496506	-0.9007308
241	0.8382847	-2.2079232	0.86093676	1.0727706	1.2752957	1.1660148	-0.91066015	-1.2285452	-0.67576516	1.6272533	-1.7033669	-0.060122848	-0.46633613	0.6683043	1.234307	-1.0113074	-0.4125349	-1.406903	0.28303587	2.8052344	0.65160996	0.3344643	0.35056934	-1.401182	2.0081646	-0.11058915	-1.9161608
242	-0.38195926	-0.089124955	-0.20429522	1.1965872	0.40068695	-1.4426292	-1.0096829	1.4867404	-1.1183858	-0.5586903	0.5289104	-1.3051877	-1.1904663	1.8235198	1.103642	-0.41338775	-0.6295628	0.44423634	-0.64339334	2.6487713	0.6160363	0.67017806	0.75058246	0.7950815	0.1848932	-0.11419374	1.519552
243	0.58861077	-1.9720359	0.9368274	0.13306157	-0.29176235	1.4005302	-0.1337505	0.3110456	-0.16931644	0.18775533	1.0686727	0.4654586	0.58238435	-0.8659644	-0.73527074	0.79601234	-1.0533695	-0.45444542	-1.5984268	2.390647	-1.001676	-1.0471065	0.22056538	-0.36057013	1.9059436	-0.027943075	-0.7249829
244	0.5786325	-1.884328	1.8251495	-1.2281792	0.07230385	-1.1125536	0.731353	-0.058167815	-0.17597333	-0.22569257	0.4710536	-0.6226588	0.45988786	0.6092853	-1.618371	-2.2702549	-1.3729398	1.0692962	0.8240255	2.6724946	-0.1268482	-0.4516158	0.79849845	-0.5516558	-0.3485519	-1.1862866	-0.21989644
245	1.2958677	-1.9701546	1.567479	1.8459932	-0.5245963	-0.44091055	-0.53363794	-2.196463	-0.6005656	1.1543351	-0.2905596	-0.015082717	-0.4841073	-1.2752783	0.77679104	0.54294246	-0.60333484	-2.324676	-0.48493204	1.5344889	-1.0270709	-0.49984688	0.38945967	-1.4401057	1.5619118	-1.400363	-1.0587552
246	-0.2951726	-0.05323075	0.076698124	0.509433	-0.16098	-0.13592237	-0.5630729	0.16012318	-0.9952891	0.10332552	-0.8755446	0.4884806	-0.9463383	-0.30429062	0.46333227	-0.19462265	2.078649	0.8846593	-2.2636957	0.9774356	0.63794374	-0.6150769	1.2406838	1.2842824	1.2423832	1.8183967	0.62020993
247	1.1009604	0.70734036	-0.3408905	-1.0718191	-0.24473876	-1.4113648	-1.6229526	1.2969245	-2.4883807	-0.1404292	-1.3012291	0.28957975	-2.110886	-1.3117622	2.1941094	-0.36464778	2.142965	1.7571666	-0.9137193	1.3636492	1.6727618	-1.4947098	2.2046359	1.2951186	0.58572704	-2.3784208	0.7075181
248	-0.36303037	-2.1379874	-0.6763252	1.4164938	0.5639367	0.47019866	1.0696788	0.38534987	-0.4896595	0.9290798	-0.25244248	-0.35541576	0.8787062	0.24380656	-1.5552126	-0.942019	-0.93972886	-0.49788505	-0.72065276	2.7864718	-0.5492115	-0.38673687	0.21923685	-0.7091257	2.4315834	-2.3935335	-1.5224631
249	0.3426069	-1.9366663	2.6598666	-0.7048702	0.62321043	-0.5892157	1.1210202	-1.182648	-0.11558762	2.1487744	0.21093187	0.8551426	0.5255537	0.19619018	0.24739186	0.075883806	-0.021412313	-1.384306	-1.2541435	2.4720166	-0.48982054	-0.842412	0.8679127	-0.9568676	-3.2346463	0.7180675	-1.272135
250	0.055777002	0.5487458	1.0061599	-1.0590442	-0.35734576	0.506466	-0.90067863	0.88558865	-2.9266856	0.037857592	-1.3926435	0.77333856	-1.8108696	-0.28642714	3.0939322	0.34481096	1.4405484	1.5852131	-0.7141083	0.71743816	2.2580142	-0.06098301	1.6118541	1.8376944	-1.3797867	-1.9834714	-0.6334535
251	-0.6981388	0.0013289303	-2.9434528	2.0697575	-1.2384322	-0.75757223	-0.038775407	0.7907157	-2.1267333	-2.2894354	0.34244585	-0.3192449	-1.1788813	1.0682383	-0.2884693	3.1874504	0.95974565	1.1445452	0.5222495	1.8732114	-0.42025927	1.9738349	1.0867425	0.3806598	-0.9762198	-0.70042044	1.6964986
252	1.9857957	0.6977215	-1.2497051	-1.4055601	0.27505547	-1.8889662	-0.46972436	-0.13060057	-2.6738935	-0.9507461	-1.506811	1.2249318	-1.0368507	-0.5331877	2.1276267	-1.6263226	2.1145627	1.8624731	-0.018976986	0.6492402	2.0616121	-0.9807427	2.1451266	0.70453656	0.33213896	-3.0300527	-0.6190168
253	-0.06427503	0.3218876	-0.94420344	0.3297422	-2.5879898	2.8238356	-0.0037770867	-0.93138	0.99540865	-0.6824868	0.93341297	0.6195563	1.0974282	0.3766205	-0.8637795	0.015172631	-0.54756975	-0.46645388	1.4023613	0.66684717	0.16950577	0.054874644	-5.066115	0.90669423	0.35577357	4.076456	0.78537655
254	-2.1337266	0.26603365	-0.7888042	-0.0016445369	-0.7271775	0.2787443	1.585569	0.07374875	-0.030635277	-1.9039062	2.5404806	-2.2521505	0.5624167	-0.49751234	-1.1348013	1.7270954	-0.8059674	-0.30798486	0.76499885	1.834602	-1.8157175	1.4665511	0.55030906	-0.07973185	-0.8187412	3.508919	2.795542
255	-0.747293	0.41307706	-1.1175396	0.5089198	-3.1439686	2.0616531	-0.45640644	-0.5804696	2.1473188	-0.7393502	0.3425674	-0.9362302	0.46990198	1.5396246	-0.29013383	-0.88722944	-0.8367186	-0.54932463	0.019940078	0.78121763	0.8929927	-1.3136289	-4.8654327	-0.4245996	0.44106558	4.708993	0.9298892
256	-0.73401177	0.53953624	-0.029730916	-0.2679708	-1.0703663	-1.2444484	-0.028148413	1.6779044	-1.5870556	-0.32821965	-1.2941844	-0.27782744	-1.9224654	-0.5907623	1.4030651	-0.54894835	1.8043025	0.8690724	0.94364125	2.2793481	0.59648603	0.33043116	1.1481574	0.8166394	0.4930961	-0.15031877	2.0177824
257	-2.3787792	-0.39405122	-1.7696168	0.022914775	-0.89286405	0.88308865	2.9579682	-1.2590423	-1.1433544	-0.7922331	1.1947532	-0.53827345	-0.9534243	-0.5730238	-0.43013346	-0.60332334	-0.11886901	-0.23802194	-2.540077	1.8925303	-0.65503633	2.042512	1.4000553	0.49452132	-0.15819377	-0.30858397	0.2883395
258	0.82601786	0.6353154	-2.1802268	0.2674556	0.12478493	-1.6770964	0.18340993	1.1799518	-2.2834766	0.76838374	-1.1803921	-0.5796434	-1.2277076	-1.481836	0.0682272	0.1150026	2.285671	0.58970886	0.8852266	1.4286367	1.5632546	-1.1088023	1.1223184	0.7666434	-0.1524635	0.8916615	3.0883484
259	-0.9932319	-1.8478593	0.59631145	-0.44439662	1.5599089	-0.35802606	0.6338028	-0.1751577	-0.11973283	-0.21713284	1.0233903	-1.6515985	0.116958946	0.43856138	-0.9682212	-1.8775605	-0.7507287	-0.19264163	-0.28378785	3.0965643	0.9148442	-1.4447973	-0.17338723	-1.626583	-1.1704743	-0.7034533	-0.25624084
260	0.4707613	0.9368504	-1.6044033	-2.1276999	-0.10372764	-1.78458	0.14770678	-0.12460172	-2.266715	-0.3586586	-0.5829389	-0.4896839	-1.6987414	-0.8886167	1.9161621	0.10088897	1.7550706	2.1250365	1.019956	1.0158169	1.4687377	-0.7514784	1.950519	1.4741981	-1.2791188	-2.3170638	-0.28782836
261	0.2611227	0.35991624	-0.6632639	-1.5989273	-0.1583603	-1.7996932	-1.3773412	1.7036016	-1.7771294	0.6090685	-0.8283373	-0.5277587	-1.6543044	0.051954985	0.9744508	1.1198685	1.8182975	2.3560295	1.1008948	1.4554567	1.2073753	0.83947295	1.331768	0.90950376	0.3018191	-2.160678	0.9132929
262	1.6367118	-2.0057273	1.5548708	-1.5185028	0.3099558	0.23019244	-0.28959775	0.12304318	0.68530506	-0.6827266	0.22400677	-0.57716435	0.17141974	0.8532227	-0.7594186	-1.0477098	-1.3673897	0.7375233	0.98355865	3.2189486	-0.011829898	0.42576823	0.4793785	-1.2785689	0.8568413	0.20346135	-1.9429095
263	0.060582787	-1.7521892	1.4556333	0.15208004	-0.5983004	0.10522276	-0.55449945	-1.7151606	-0.8695251	-0.88419473	-0.81341803	-0.75257736	1.45404	-1.5280434	0.6604037	-1.8120205	-1.5754235	-0.01557311	-1.0860224	1.7847016	-0.626164	-0.6661054	1.4159317	-1.4500228	1.1806623	-1.2507424	-0.4169564
264	0.041454077	0.39354724	-1.8947649	3.2780046	-0.71546614	-0.08507517	-1.8345584	2.0808234	-0.8664392	0.48880515	-0.81956226	-2.5134695	0.16108972	0.9856511	-1.1368927	-0.15972847	0.53558004	-0.28048447	1.233396	2.4616156	-0.19485301	-0.71918654	0.21817636	0.985373	0.8110577	2.4063313	2.3766026
265	0.4884987	-2.2534842	1.9642103	-0.10521196	1.931101	-0.45481867	-0.32954866	0.32564378	-0.07597347	1.7984627	1.1038034	0.3029458	1.047693	1.2795031	-2.0195265	0.28463933	-0.99428105	-1.2012706	0.8298415	3.1701398	-0.73276085	-1.1856589	0.14937405	-1.7586625	1.0939856	-0.46358353	0.9092198
266	-0.4307408	-1.8851625	0.47827289	0.06664157	0.354178	0.33535832	0.94050133	-2.8411787	0.21232031	0.3380157	1.1852341	-0.74905825	0.45168087	0.34666	1.2794547	1.0210699	-0.3590863	-0.5004911	0.55137074	2.6350782	0.4306929	0.15653268	0.36325	-1.7384341	-0.22067934	-1.5696105	0.77216357
267	0.8212271	-1.706008	1.8373328	-0.24561629	1.2677431	-0.7370666	-0.78050184	-1.2473547	-0.33868498	-0.66935277	-0.5365559	-0.6060914	0.8666542	-0.84504503	0.15952885	-2.1857743	-1.3594309	-1.7305453	-0.40101793	2.8764997	0.13311467	-1.6923407	0.34848693	-1.8661965	0.20707715	-1.612066	-0.20383388
268	0.44229072	0.19016483	0.10183218	0.35387632	0.28495556	-0.5125619	-1.2505121	-0.85592705	-2.8689	0.45482314	-1.5257587	-0.2938469	-1.602726	-0.89814967	2.1608849	-2.2956152	1.5051342	2.0387468	-0.76638925	1.0198753	2.0991616	-0.5328702	1.4965694	1.76596	-0.8280136	-1.0966073	-0.5899199
269	0.89883345	-1.8268158	1.8698363	-0.26890177	0.017022401	-1.4105308	-0.7095823	0.041336298	-0.20550153	-0.017285138	-0.5383152	0.85501075	0.83055204	0.1992538	-0.469934	-0.46890414	-0.99298036	-0.010098875	-2.0023315	1.9724746	-0.5966305	0.61209977	0.38580155	-1.4171195	0.74952227	-1.4978621	-1.9831321
270	0.7877735	-2.3072882	-0.85455686	0.19451661	1.2790046	0.4667212	-1.7741127	-2.2796836	-0.026823282	0.19553952	0.37067175	1.4426476	0.35040513	-0.68878156	-0.66180485	-1.0307077	-1.2510226	0.47216365	-0.08867401	3.396438	0.500378	-0.020173818	0.28954023	-1.0338905	-0.06713909	-1.1069434	-0.5691994
271	0.59586346	-1.9738336	1.8358288	-1.0392323	1.7288957	-0.21632746	0.39053646	0.77235246	-0.26153812	0.6975014	1.3838015	0.39474738	0.5357167	-0.360568	-1.1776992	0.5428556	-0.8396112	-1.1284068	-0.5315356	2.915049	-0.83129275	-0.27410334	1.6116326	-1.3166238	-0.9296527	0.798526	-0.4524994
272	-0.590183	-2.2182472	0.40188837	0.9825223	1.2882252	0.15952456	-0.70048344	-0.8782896	0.21491337	-0.25434944	0.19395918	1.136344	-0.18990436	-0.061698835	1.0853417	0.99292445	-0.7561141	0.3121444	-0.8841491	2.9790807	0.40612644	-0.7240503	0.36501926	-0.3535597	0.4054863	-1.6974568	-0.39604902
273	0.4724744	-2.144177	1.9078482	-0.74085	1.2843599	-0.58578616	-0.9233842	-1.0004323	-0.49191076	1.2414286	0.09236714	0.0068540275	0.8835436	0.20753126	0.57994616	-0.91557086	-0.14824766	0.063259006	-1.5753193	3.2673883	-0.75156045	-0.4854165	0.049629472	-1.3710917	-1.6507726	1.0990323	-0.15410943
274	-0.062835485	-2.1001978	1.5493987	0.50058186	-0.035154164	0.6678087	-0.98100966	-0.97346735	-0.6007493	0.8523216	1.4535091	0.44514206	0.6999381	0.2291907	-0.09693551	-1.378192	-0.11932589	-0.5008945	-1.0832762	2.11435	-0.6221751	1.3333977	1.7428095	-1.4756775	1.643338	-2.0769737	-0.082601786
275	-0.076121435	-1.9319932	1.206991	0.27930024	2.481699	-0.6039693	0.117086746	-1.408009	-0.6517047	-0.17122594	1.3401303	0.72819895	0.31408247	-1.2264849	-0.6333467	-1.1652608	-0.4984869	-0.94755983	-0.46344566	2.8429003	-0.16924526	0.05500245	0.19926192	-0.68237936	0.37779504	-1.1980557	-0.82117903
276	0.24629897	-1.9977815	1.4435153	0.84392774	0.51794875	1.8013132	-1.7157245	-1.5896378	-0.77434856	1.2849139	1.0463431	0.3560749	1.0909405	-0.42445767	0.48831937	0.47906116	1.0857916	-0.7687074	0.1170032	2.1408718	-0.44766033	1.1666361	1.081257	-1.018311	1.5703743	-1.9344925	-1.5701462
277	-0.555787	-1.3767973	1.5701547	-1.643728	-1.7325873	-0.23634058	-0.25367054	-0.39454252	0.108072355	0.70285434	-0.3138236	-0.44001603	0.7701664	0.7671507	0.19531134	-1.4611096	-0.13203388	-1.2997024	0.055813074	1.7984937	-0.63358545	-0.4655479	-4.6395135	-0.24075061	1.0036964	0.002006054	-0.08052504
278	1.1332827	-1.6606853	1.5874534	0.21739888	1.9174652	0.07707435	0.4007148	-0.83044386	0.23616228	-0.04788816	0.5923096	-0.5124544	0.23839346	-0.8773421	-0.75213784	-0.83385086	-0.60161936	-2.0258436	0.5397879	2.5480542	-0.43075907	-1.7022469	0.3639281	-0.9418142	-0.5902362	-2.053154	-0.64907926
279	-0.1397853	0.7159771	-1.6667416	1.2722844	0.37499255	-0.2791659	-0.122805476	1.2613063	-1.264779	-1.288343	-0.5883082	-0.7472693	-0.88382435	-0.10695255	-0.57084954	1.5044643	1.7849354	0.09622171	0.16381031	2.2951474	-0.20493327	-0.50325674	1.0500877	0.26338002	-1.1096559	2.0013976	1.6518239
280	0.13585532	0.53864014	-1.1978365	-1.8381482	2.4325228	-1.8601766	-0.45536482	0.9374592	-2.903529	-0.21871115	-0.77776885	0.3331687	-2.1238096	-0.08321011	0.77960384	0.31996983	1.9052033	1.6822342	-0.5942488	1.3642937	2.1698112	-0.9510262	1.8193086	2.4332316	0.6885991	-1.2689393	1.3286424
281	1.6116717	0.6966899	-0.14107952	-1.7465465	1.3415841	-1.7214383	-0.57807934	1.655438	-2.560414	-0.43337682	-1.5180373	0.06498369	-1.329336	-0.6884531	1.1679435	1.0646079	1.9797609	1.4843749	-0.24886253	0.95987946	2.1130128	0.6251712	1.8766291	1.4333072	0.7076971	-1.4596821	0.8359405
282	0.5869243	0.55719596	-0.23718965	-2.3675423	1.2488225	-1.8091798	0.075013995	1.203124	-2.2397044	-0.56674826	-1.2779582	0.6999634	-2.562808	-1.3169736	1.6683856	0.008648127	2.0348449	3.4957144	-0.7366116	1.4500364	2.1145804	-0.013496071	1.5321373	1.4835511	0.20584843	0.5572774	1.5124906
283	0.3065695	-0.2981927	-0.95036095	-1.9689991	-0.7545586	-0.68599087	-0.65065277	1.6497997	-1.2720691	-2.5538473	2.32907	-1.4880556	-0.6679746	0.37229112	-0.1221486	1.3301313	0.117971696	-0.39760783	0.02711533	2.6303701	-0.7251401	1.5553436	0.79847187	-0.42493996	0.22132182	0.701865	2.8186007
284	0.23188768	0.53244257	-1.8240907	0.319031	1.4986725	-1.1757082	-0.45334786	1.6255362	-2.4776645	1.1388663	-1.0306191	0.531191	-2.8203309	-0.38901222	2.0695066	0.063485324	1.9007322	1.9087671	0.21891552	1.1916821	2.684616	-0.44437912	2.6656356	0.9408214	-0.69555885	-0.56655437	0.8112786
285	-1.2478356	0.3740865	-2.1187935	1.9145527	-0.7013009	-1.4557283	-0.57080114	1.4269975	-1.0983816	0.80475277	0.52271247	-0.034613788	-0.53012383	0.38108253	-1.5368762	-0.005231768	1.5102152	0.70693576	0.8712021	2.4341455	0.18568191	0.41891685	1.7093194	-0.5443245	0.73439384	1.3649633	2.5877197
286	-0.3408117	-2.320772	-0.9823613	-0.45160216	0.6235868	-0.24017942	0.62865907	-1.5291753	-3.5628676e-05	-2.080783	1.5226867	0.0043646097	1.0786738	-0.012325279	0.634293	-0.0149793625	-0.08786446	-0.8150858	-1.5749967	2.8175435	-0.07619208	-0.8760744	0.019358106	0.43149847	0.041600645	-1.1411186	-0.8875748
287	-0.836397	-1.9106529	0.94346666	-2.2299118	2.073563	1.2999456	-2.109097	-2.29879	-0.58251685	1.0498047	-0.16434807	1.1836269	0.7091389	0.57209796	0.9118468	1.2885488	-1.1970093	-1.0664936	-1.172008	1.6695085	-0.72550195	0.64647716	0.73423636	0.10974261	2.0405414	-0.9708855	-1.7686504
288	1.0659947	-2.0496721	1.7083384	-0.34719807	0.6240457	-0.5324587	0.5745669	-0.47124225	-0.29754135	1.1626629	0.42697692	-0.12602735	1.1573571	0.3568697	0.63542986	0.5477867	-1.4520881	-0.109714895	0.2380473	2.2937403	-0.13399893	1.5634335	1.0310106	-1.6273831	1.3702754	-0.9123358	-0.30828816
289	-0.15140113	0.23059401	0.69184256	-0.45567846	1.1417791	2.1759844	0.23429605	0.5605041	-2.8893075	0.60322857	-2.756981	1.2638918	-1.4679825	-0.48846346	2.3511715	-0.084997654	1.8462944	1.0928428	-0.14761728	0.8443184	2.5921538	0.28588322	1.2831671	1.7401581	-0.41633976	-0.20821342	-1.8023567
290	-0.079176486	-2.0628178	0.9044058	0.9000091	2.2063718	-0.37376833	0.3923974	-0.037953436	-0.38101393	0.8275542	-0.27577317	-0.27940124	0.5933688	-0.5617038	-1.6403849	0.4526959	0.6546972	-0.45653114	-0.42426485	2.9545386	0.4779621	0.124765396	0.05075687	-1.7885041	1.5217756	-0.7473657	-0.6838241
291	0.09389374	-2.029875	0.92881954	0.8967788	0.7086241	0.9191512	-0.20556955	-1.324287	-0.76027936	0.29544622	-0.2738517	1.4283986	-0.4851713	-2.0370653	-1.2509885	3.0896907	-1.141731	-0.31515664	-0.34927917	2.013119	-0.5755756	1.0232182	1.0464603	-1.2728568	2.4996126	-1.3796327	-1.6073089
292	0.043301463	0.3876293	0.19613189	0.4638323	1.1894598	-1.1536784	0.056828856	1.5391823	-3.2020304	1.292517	-1.0843173	-0.90777194	-2.1053772	-1.4621211	1.1111854	1.5998333	1.9042029	1.6879277	-0.3437545	1.2603866	0.6175392	1.6256044	2.6159625	1.0169207	-0.1369155	-1.5134965	0.6962692
293	0.32757065	0.13028812	0.2759848	-0.34464902	0.1548993	1.122059	-0.5212256	0.19060469	-2.9368951	-0.87218523	-1.5721008	1.5106531	-1.6010287	-1.5780225	1.5683188	-0.8140652	1.5522808	1.5469157	-0.106460124	0.51814246	1.6240691	0.1173995	1.5357485	2.638724	0.55462724	-0.63862216	-2.2627277
294	1.9630895	0.5764877	-0.8421861	-0.5892288	2.691402	-1.6970236	-1.8271554	1.4740335	-3.1551483	0.07472091	-0.86459374	0.28296056	-1.916544	-0.75011706	1.6125292	0.77417916	2.2491806	3.4155009	0.4642192	0.79309195	2.6979833	-0.20313416	2.6667023	2.1763072	0.3776667	-1.0577259	-0.19770196
295	0.8522483	0.56497055	-1.1773927	-0.3095551	2.6092207	-0.23356438	-0.39078313	0.051129878	-2.5058901	0.497933	-1.7215757	0.65079635	-2.4613416	-1.0014313	2.3316107	-0.44011593	1.885901	1.4341022	-0.4719802	1.2126486	2.1379366	-1.5661309	2.628128	1.743903	0.16756082	-1.4226732	1.1877226
296	-0.6046471	-1.8338937	0.37780386	-1.1164901	-1.1645	-0.75357205	-2.276915	-0.9827217	-1.1792831	-0.63608575	-0.1399365	-0.3259567	0.07984185	-0.86692417	0.5029018	-2.251843	-1.1004148	-0.5394286	-0.021350637	1.8014971	0.096280396	0.4118145	-0.24128443	-0.8026544	0.75025535	-0.8157245	-1.0244427
297	-0.28092808	0.512941	0.061737016	-0.3368805	0.11713916	-1.2746792	-0.52670264	1.152597	-2.768818	0.9895073	-1.0654638	-0.5147681	-1.9985485	-0.8588297	2.5642958	0.7793223	2.385395	1.0691	-0.7778601	1.3790349	1.6472845	1.8508872	2.1415613	1.991064	-0.64055777	-1.160164	2.0328767
298	-1.3847368	-0.050976023	-1.1892328	2.1683488	1.1417439	-0.34406853	0.25893283	1.434984	-0.697486	-1.370604	0.7729017	-1.8174412	0.73876464	0.6608499	0.08810821	-0.54524857	-0.5878208	-0.05007357	1.8992838	2.637899	0.5572026	-1.2437305	0.628017	1.6259755	0.05156845	-0.854971	2.3736794
299	-0.48512146	-0.04049252	-1.2588	-0.4043659	0.24461517	0.9050194	0.39964947	0.8825276	-0.8035973	-1.3013437	1.6017098	-1.2773365	-0.43574536	1.2957333	-0.9919095	0.7699858	-0.86368823	0.16960275	-0.43310478	2.8345377	-0.153796	0.80799925	0.11152464	1.0027285	0.68153334	0.2185997	2.263928
300	-0.45254385	-0.042783216	-2.5565124	1.418563	0.70194334	-0.015542775	0.017748833	2.292146	-0.78939575	-1.7693133	1.3653253	-1.9027195	0.044476885	0.453241	-1.5026143	0.07018232	-0.06118001	-0.08486724	1.1396791	2.6660948	0.025190294	0.3340116	1.6157695	0.8726837	0.3135248	1.4571372	3.2951193
301	0.64879894	-2.2495458	-0.088964194	0.5769118	0.92575884	-1.6379762	-0.024136096	-1.4572568	0.6860739	0.23416032	-0.52077615	1.3949348	-0.9442201	-0.9715364	-0.9599941	0.34848532	-1.2095164	-0.3652089	1.1882361	2.43211	-1.796104	0.044443727	0.5639235	-1.7139301	-0.80337954	-0.61083746	-0.9083598
302	-0.12781222	-1.8549702	-1.1111745	1.2661071	1.5111351	-0.57399595	-1.8452585	-0.4279467	-0.8502222	-0.9277282	-0.46425116	2.4681282	1.1925071	-1.816222	-1.3386818	1.1157175	-1.1622708	-0.24297678	0.095264494	1.7100403	-0.7981831	0.7959491	1.4581568	-0.33280486	2.5791337	-1.4732596	-0.7107302
303	0.88271993	-2.3023014	1.7257138	-0.15828072	1.6311941	-0.097976476	0.3021097	-0.37121472	-0.89030796	0.5874057	1.1606065	-0.5508177	-0.20977503	0.70409864	0.36730233	-0.47629666	-0.90651906	-1.1518668	-1.1307471	1.9931167	-1.0733162	0.55469215	0.68753695	-1.9789524	-0.111185074	-1.6692573	-1.7678138
304	-1.4453737	0.9156019	-1.7601705	0.4450354	-1.8647951	2.4641473	-0.44625247	0.34267786	1.0703007	-2.722001	1.2047926	-0.2837574	0.35974753	0.58280313	-0.7217895	-0.08658758	-0.13250801	-0.066146255	2.0951622	2.177707	0.8807976	-1.3090026	-2.1645076	0.44183898	0.029290318	3.2651281	3.4471912
305	1.8980212	-2.0862942	0.16401589	-1.2756144	-0.43581182	1.0537305	0.30409992	-1.166633	-0.035933435	0.9776099	0.56573415	1.1473365	1.24579	0.3706575	0.1271005	-0.26586795	0.05857216	-0.18009776	-0.8415322	2.8766453	-1.5142016	0.026909947	0.65995663	-1.4665066	-0.6541283	-2.4295087	-0.92001015
306	-0.11949335	-1.8865211	0.8854042	-0.6473789	1.6724162	0.39499265	-0.21581647	-0.59397966	-0.41740838	1.9248517	0.7975391	1.1255605	0.49683073	0.051714983	1.0255935	1.446973	-0.89581	-1.845552	-0.46819842	2.5353522	-0.43987733	-0.008136272	0.8413845	-0.9582828	2.2176495	-1.1951188	-0.19084102
307	1.2008456	-2.0062191	1.9736899	0.35141	2.0018291	-2.370383	-0.67525315	-2.3132572	0.19844308	-0.1764732	0.53825253	0.7582227	-0.11251128	-0.8427571	-0.9986849	-0.31608504	-0.7323823	-0.2629652	0.28634244	3.0642467	-0.5229336	-0.41090822	1.0671867	-2.5874677	-0.70285237	1.1284465	0.2555194
308	0.15419763	0.16248488	-1.9367304	0.07782698	-3.6719158	1.6838475	-0.28318244	0.15220815	1.422923	-2.3726525	0.45061147	-0.32540756	-0.35978603	1.333372	-0.33219767	-0.41849864	-0.6464077	-0.20029378	2.136306	-0.05236718	0.23757967	0.38660294	-5.122715	-0.48813587	1.3275476	4.784114	0.55826676
309	-1.9829726	-1.0088167	-1.3745453	6.5233054	-0.8847193	0.3375103	1.5397547	0.8232398	-2.4692073	-0.6155143	-1.200582	0.3894103	-0.3833199	0.83725023	0.9843774	-1.4958748	1.202009	0.39407027	-0.3297123	0.8276934	0.78281105	0.06535013	-0.7960736	1.2121441	-1.1619302	0.91823727	-0.099147156
310	-2.3417768	-0.8138498	0.10776964	-1.5676029	1.1606283	0.77294004	2.497695	0.09556019	-2.2360637	-0.6790089	-0.5700056	0.34143236	0.5051349	-0.45365	-0.06807159	0.12886891	-0.63084316	0.32836106	-0.005202472	2.5560567	0.9022792	2.3138611	0.7457402	1.3017602	0.18689322	-1.5733137	-0.9261258
311	1.7551236	0.6975349	-0.8180324	-1.3703048	0.90820193	-0.07145825	-1.0824909	0.17707235	-2.2229753	-0.27985096	-0.75219923	1.1599029	-1.4652908	-0.4652287	1.8220682	-1.1004839	2.0623846	1.1317751	-1.9932419	1.1397415	1.8756495	-1.3278887	0.8672786	1.9036505	1.0429459	-2.1052957	0.8098396
312	-2.3293235	0.7627052	-1.5819098	0.7066431	-1.6952792	2.8566706	-0.8272488	0.5331294	1.114545	-3.0729043	0.014858499	-0.8351283	0.5383309	0.08324078	-0.8371316	0.29810047	0.07250294	0.19330123	2.1118188	1.7574329	-0.5007201	-1.2648122	-2.8029408	-0.30712596	-0.17169401	4.3138742	2.7373464
313	-0.14184901	-0.12572417	-0.10683474	-3.3412073	-4.4351625	0.8863529	1.1706202	0.79031396	0.34168556	0.024012744	-0.74921757	0.7199988	0.322129	2.552894	0.46942198	-1.9094825	0.42941484	-0.20953418	0.26837274	0.33551264	0.052602276	-0.5051245	-6.2822933	0.7040349	-0.42886925	-0.108686864	-0.68338895
314	0.3352335	-1.8586987	0.26056877	0.2573459	-0.38781527	-0.48087034	-0.24736868	-1.1087996	-0.25415486	-0.31940436	0.17467412	1.0586424	0.7633365	-0.4990943	-0.6529906	0.34681016	-0.70623267	0.11245859	-1.060275	2.0945284	-1.8233982	0.8654871	0.18789917	-1.2039841	1.9901893	-2.0192778	-1.0150173
315	0.8718033	0.42555144	-0.8258816	-0.7983321	0.7274583	-1.1835661	-1.8273971	1.092538	-2.654051	-0.61931133	-1.5422692	1.2119763	-1.5798273	-1.6876166	1.7795264	-0.042333484	2.3779926	2.263108	-0.13619655	1.0517583	2.4406202	-0.5840647	2.0868082	1.7827728	0.020830736	-2.0826507	0.9497791
316	0.2018463	0.24414514	-1.3365564	-0.5270463	0.50019956	-1.4972334	-2.1603694	1.5245337	-2.954935	1.4950109	-0.41107917	0.33376664	-2.3936217	-0.22133088	1.8706946	-0.51315606	2.1146984	2.4276962	0.21456212	0.7595071	2.3458812	0.5800155	2.8444357	1.0623211	0.65605956	-1.1957793	0.38459367
317	0.72559243	-1.700574	1.3149908	1.414263	0.00011178851	0.88954514	1.356371	-1.1977674	-0.96596324	0.8153111	0.92845166	-0.30779946	-0.4433385	0.5751254	-1.389477	2.596055	-1.8160634	0.3064012	-1.6232171	1.9187094	-1.4501835	0.4381989	1.3963253	-0.42242563	1.2686027	-1.7277439	-1.2311957
318	0.74066436	-1.9989283	-0.4249762	-1.2821033	1.0683312	-0.19301534	-0.80830693	-0.08175108	-0.08983313	1.2334304	-0.4619286	-0.9881089	0.11420536	-0.8473539	-0.47923985	1.8449	-0.5229716	-1.0325047	-1.164418	1.7160174	-2.2946162	-1.213442	0.21162653	-0.975993	1.360554	-0.6818766	0.23740304
319	1.5218718	-1.4614648	1.2054362	-0.9371726	-3.061374	-1.3970041	-1.5080538	0.01067996	0.5058396	0.04226345	-2.1033907	0.16932467	0.38553318	0.68839765	0.57002413	-1.1406696	0.53276455	-0.6541288	-0.49831384	2.26951	0.23912877	-0.5395349	-4.447315	-0.79964787	0.22688869	0.15872166	-1.6183461
320	-1.3662258	0.57078886	-2.38038	-0.18246682	-1.277956	2.224903	-1.8985054	0.7737535	0.75741917	-2.026852	0.56111044	-0.50457174	0.24098015	0.96500957	-0.67307335	-0.82602465	-0.21753205	1.1227412	1.3454984	1.853242	0.21657819	-1.792897	-1.1606368	0.52070844	-0.605998	2.346071	2.9948578
321	-0.4883968	0.3290754	0.69237506	-1.4089136	-0.47858465	0.29243094	-0.5839151	0.75445724	-3.0829225	0.317407	-3.1548872	1.2487336	-1.1027933	-1.0940931	2.0771492	-0.80530506	1.1509974	1.9575536	-0.17692164	1.0541255	2.8049676	0.70182854	1.0454886	3.0863678	-1.0329756	-1.6299884	-0.55560327
322	0.9544005	0.5352335	-0.25232744	-0.9834608	2.0846298	-0.105234414	-1.1311239	0.79797256	-3.084635	-0.5228737	-1.9299896	-0.18528876	-2.36123	-0.62387246	1.9136517	-0.786518	2.1257606	1.4897938	-1.4873253	1.154159	2.033651	0.9304837	1.5503266	0.79580927	-0.39371186	-1.72646	0.20113316
323	-0.7141333	-1.6012684	0.075345665	-0.055336654	0.29865628	-0.43383235	0.6156407	-0.70214844	-0.68918014	1.1892471	-0.59575945	1.820322	-0.59652513	-0.16187097	0.23654523	-0.50073504	-0.35298625	-0.21359557	-1.2263715	2.1925075	0.3634082	-1.4842303	0.8335236	-0.31678486	2.3840513	-1.6314912	-0.78158903
324	0.96410525	-1.9958842	0.7336099	-0.45281243	1.6637604	0.5545248	-0.3454533	0.700932	-0.90388525	-0.28731507	-0.5402998	1.3563077	0.80039304	0.015330017	-1.3064489	0.18279216	-0.17297772	-0.33396775	-1.1830407	2.2388585	-1.50663	0.8497076	-0.026524067	-0.5696453	1.3106847	-1.1522355	-0.5519364
325	1.3808259	-2.2518716	2.5595164	-1.6288532	-0.05322501	1.5523823	-0.18579629	0.40617836	0.16285723	0.1870372	-0.3786617	-0.9010085	-0.5459116	0.35170558	0.43483192	1.2321457	-1.9939462	-0.9881213	-0.5018712	2.517071	-0.837814	0.2996332	0.10680649	-0.8678273	1.7507176	-0.5843264	-1.1293725
326	-0.6887046	-2.0317166	-0.4400945	0.3952618	-0.18042125	-0.42887658	-0.6695508	-0.16635251	-0.49019313	-0.8809653	0.60671306	1.64853	-0.8561779	0.031021774	-0.20392972	-0.26738885	-0.83168906	-0.9805443	-0.9863143	1.8193271	-1.0545422	1.6744578	1.3055041	-1.0653263	1.7714639	-1.1832922	-0.3670708
327	1.2194738	0.21574086	0.34085155	-0.84215903	-0.35272312	-2.1015122	-1.5088314	1.7753742	-1.9981161	0.3792464	-0.93190306	1.3178028	-1.7975731	-0.12811163	1.1750216	0.032864183	1.6188678	2.3870783	-0.74970555	1.3658864	1.3884257	-0.7240501	1.3758698	0.8326363	0.6401505	-1.2604344	0.2664424
328	0.8926411	-0.7484473	-0.5591677	-1.0336367	0.27446374	-1.1214256	0.07603109	0.17648613	-1.6976544	-0.24892528	-0.047574162	1.030539	-2.0386925	-0.018911205	0.48559332	1.9091102	1.3297337	1.1133573	-1.5226383	0.7078844	0.45964444	-0.084519446	0.95471597	0.93263423	1.4792693	-2.1821604	-0.682194
329	-0.25507087	-1.9284501	-0.8960177	-0.5988891	0.78209543	-0.4045888	0.105648816	-0.31096366	-0.5908912	0.53650194	1.0028274	-0.06580968	0.9884065	1.9959857	-0.17725518	-0.86244637	-1.1257259	-0.7755555	1.0313494	3.5605397	0.092001945	-0.16169035	-0.17532977	-0.9774705	-1.7788006	-0.4187594	-0.019641101
330	1.0931033	-1.767553	-0.66795635	0.5916776	-0.16818343	-0.91299653	1.2679027	0.46730763	0.030617088	-0.9324745	1.5881898	-0.34808895	-0.7113867	-0.8899859	1.4440211	-0.27980995	0.19572091	0.06303033	0.22132939	2.6094406	-0.071282014	-0.30041933	0.23985754	-1.5857346	-2.469713	-0.88563704	-1.1414925
331	-0.1661824	-2.0616424	-0.21151783	-0.8994137	-1.4217604	0.50451696	-0.85464454	-0.0053917766	-1.1484572	-0.12040329	-0.66763496	1.3360324	0.56840587	0.4107889	-1.2621322	-0.10947895	-2.110645	-1.7239488	0.6166995	1.5672287	-0.8128506	1.1493448	0.84154737	-0.75510794	2.33402	-1.7135323	-2.072101
332	0.9386326	0.2957685	0.17834568	-1.3134456	0.3627693	-1.9459579	0.12235451	1.4673579	-2.997515	0.6831561	-1.818682	0.53525525	-2.5504577	-1.6581916	0.3395257	-0.48644176	2.4966967	1.9597216	-1.2863202	1.1110108	2.0664117	0.16884834	1.7519412	1.3054806	0.040767193	0.13424438	-0.59718966
333	1.5746815	0.41203487	-0.3748779	0.49817592	0.40547562	-0.835467	-1.8521583	1.7657049	-1.8440623	-1.0999086	-0.90493214	1.3397691	-1.7908902	-0.4967915	2.0477579	-0.55244696	1.620657	2.0420566	0.30911592	0.65232146	1.1372983	-1.9740281	2.184839	1.6852336	0.5675505	-1.2288873	0.670396
334	0.54196346	-1.9628067	1.7279681	0.075844646	-0.18908083	0.9767219	0.025766477	-1.1547344	-0.35262492	1.2435614	3.1156785	0.37965548	0.4930284	-0.71740407	-0.7265958	-0.5220888	0.2491642	-1.5673342	0.040623866	2.9492826	0.16184965	0.4313476	0.80347574	-1.9619703	-0.37375897	-1.1690276	-0.6571557
335	0.31692928	-1.8634839	0.26771253	1.4123764	0.82565343	2.1552079	-1.8410603	-1.0029882	-0.5417007	-0.70556366	0.8130537	1.3123579	0.6912242	0.100114316	-0.20980453	-0.8075375	-2.6342883	-1.4639953	0.49336332	2.253243	0.16697523	1.4125185	0.38191652	-0.96515185	1.9864258	-0.9695295	-1.5603399
336	-0.90016687	-0.1699225	-0.85079634	0.26338363	-0.40576565	-0.9050573	-0.5993166	-0.2215279	-0.63616866	-1.3500752	2.282625	-0.8186561	0.3504107	2.487567	-1.3823828	0.5295258	-0.6885922	0.052319676	0.12968312	2.46794	-0.15009323	0.068398476	0.40801626	-0.04744965	0.68637955	2.7168002	2.335167
337	-0.9597104	-1.9034244	0.85031396	0.16265106	-1.1703784	2.0395064	1.0309228	0.049655758	-0.8723777	0.5297466	0.58093065	0.08992319	-0.22405645	-0.41622382	0.76278615	-1.7559382	0.31478447	-0.9690874	-0.43275982	1.807773	-0.7278856	-1.3578235	0.6357688	-0.6247815	1.4913684	-1.9226971	-1.5094537
338	-1.8846022	0.3060431	-0.8911611	2.7456636	-1.19137	-2.2230675	-0.9091911	0.75860614	-2.3886554	0.075057745	-0.7546651	0.89741826	-0.5625906	-0.38934028	-0.41999394	3.0873485	1.2498021	-0.1378249	-0.901315	1.4764317	-0.03168875	1.1770259	1.3543968	0.521432	-1.7862308	-1.126252	1.2632841
339	-0.69397134	0.39496425	-0.85829645	-1.1780334	0.88124144	-1.7543216	-0.17532575	1.7066343	-3.0376966	0.9918262	-0.967285	0.5584637	-1.7237462	-2.0819228	1.3073472	0.011986434	2.2079606	1.5706282	1.0637695	1.1112573	1.6611805	-0.5953436	1.7463739	2.0165126	-0.57032603	-0.92762506	0.64731556
340	0.07300405	-1.6729493	2.0702424	-0.3971117	-0.11868489	-0.76462317	-0.55991524	-0.32588628	-1.2098076	-0.54520655	3.072984	0.22151372	1.8511583	0.49441776	-1.9620407	1.1713618	-0.19312096	-0.106903195	-0.8758117	2.0560477	-0.6455904	0.079726204	0.82492423	-1.0587714	1.462402	-1.3716682	-0.8448795
341	-0.15789115	-0.11035021	-0.42990878	-0.6379229	0.48456573	-1.0847893	1.3709923	0.4631176	-2.069692	-0.3180045	-1.3616006	1.0965905	-1.7114301	-1.0235112	1.0305743	-0.62018716	1.6617768	1.1197183	-0.25495267	0.9239553	1.8242455	-0.37755018	1.3387756	2.6584702	1.4414716	-2.2328808	-1.4810376
342	-0.38901192	-1.9800702	0.9646611	1.6012726	-1.5806673	-1.2027268	0.23795281	1.1905049	-1.0344129	-0.26787472	0.062389135	0.81724447	0.9128461	0.11557102	-0.08011162	-0.7041413	-1.5050864	-0.33299387	0.02621162	2.5380855	-0.31035227	-0.959029	0.66744137	-0.2588521	0.81482905	-1.4480077	-0.28920248
343	0.36530584	-1.8445716	1.1749439	0.98267907	-0.33280128	-0.6641887	-0.6237052	-2.9549713	-0.7127677	2.8309882	0.69067186	-0.38533348	1.4541746	1.8341408	-1.2069893	-1.7315872	0.041512817	-1.9835956	0.33924878	2.6381598	0.0041188523	-1.270943	0.8747251	0.052627802	1.8669175	-0.42276067	-0.46896374
344	1.3295457	0.22694674	-1.4566598	-2.024617	0.6656078	-0.41383106	-0.66910696	0.4358263	-2.784664	0.6953508	-1.3311858	0.5401083	-0.61078674	-1.5895792	1.9699647	-0.26783612	2.3608556	2.7184193	-1.0373769	0.14643352	2.4364128	-1.1508826	0.73492366	1.0104651	0.6026894	-0.7588761	0.2356523
345	-0.0021300465	-0.34152555	-0.45226392	-1.5591543	-0.053468466	-1.7588027	0.8312426	1.3556331	-1.5937858	-0.038197458	-1.0817916	1.0723014	-0.74356544	-0.6366742	1.2724924	-0.94103444	1.6030141	1.1032798	-1.5984504	2.2326744	0.73280555	-0.76002705	1.3163707	1.0116504	-0.88655305	-1.078229	1.102901
346	-0.20382124	-1.9975438	0.44534475	0.6657245	-0.2371998	-1.3336687	-0.940626	-0.19970495	-0.38885927	1.0204837	0.7809693	-0.7726084	2.4472487	-0.89496493	-2.5857716	1.2218966	-1.0363446	-0.43570167	0.21587965	2.8052278	-0.44342592	-0.3693957	0.121026695	-0.8297311	-1.1381594	-0.19532147	-0.996776
347	-0.5979862	-1.8698153	0.45113435	0.6233902	1.8963213	0.6396451	-0.87075675	-0.8077062	-0.5013146	0.4070038	0.23351873	-0.69237167	1.3382682	-1.0906613	0.18396196	-0.51758003	-1.0368096	-2.4026957	-0.8995342	1.7414544	-0.66046554	-0.17793664	1.0912306	-0.16418435	1.1094226	-1.358855	-1.0253526
348	0.044187132	0.55769193	-1.6671178	1.0726936	0.15550077	-1.4191085	-2.1438913	1.0423486	-1.4751955	0.8488524	-1.355125	0.5134685	-1.1706556	-1.1833563	0.23445493	2.3770986	1.8671839	1.8809333	-0.7055239	1.4516118	0.6311561	-0.030855536	1.6313529	1.1280457	-0.368924	1.0670913	2.5592082
349	1.186659	0.276563	-1.2488236	-0.40804088	0.3782503	-0.059940696	0.485094	1.2296038	-0.67707837	-0.7172529	2.0541484	-2.2369905	0.101638466	1.2950346	-1.1538723	1.7512829	0.14660963	-0.42699653	0.5514406	2.847807	0.5656734	0.8952956	0.65510345	-0.32152814	0.077739894	-0.5693404	3.4420183
350	-0.60999614	-1.9246163	1.6963445	1.006233	-0.7889393	1.0304786	0.096985236	-0.8504336	0.15697615	0.7799994	1.0894063	-0.30023813	1.4468378	1.1406664	0.6031	2.0545652	-1.1404339	-0.65237784	-0.5844036	2.425138	-0.7449515	-0.41017354	0.5958406	-0.89029	-0.7365824	-0.6189846	-0.65542054
351	2.0870843	0.49575105	-2.8952017	2.361948	-0.97278094	-0.87989295	-2.0812156	1.621678	-1.2291677	1.2899168	-1.207536	0.36844027	-0.64834076	-0.57100654	1.2669398	-0.29849935	2.3661187	0.61579406	-1.1176164	2.156244	0.0776725	0.52727455	0.930001	0.37180403	-0.31161886	1.6443818	1.3499506
352	1.2540212	0.5120257	-0.42864162	-1.421114	1.2371353	-1.6197759	-1.1202694	1.4815333	-2.7508767	0.03516929	-1.3081871	0.1882703	-2.3183355	-1.0290685	2.4510617	-1.9009479	2.2419727	1.5980076	-2.121054	1.0484332	1.6125889	-0.38657948	1.4358048	2.0022566	0.0640043	-1.7629961	0.50399166
353	1.088351	-2.061037	2.0812082	-1.639159	1.1613235	0.5615146	0.45744318	-0.8259031	0.26386523	-0.94013405	0.5179775	0.44173193	-0.5779268	-0.9223712	-0.029667377	-1.5410879	0.462348	0.43917978	-1.9033866	2.8381774	-0.2809179	-0.22642529	0.20625845	-1.5779374	0.07270202	-2.2907152	0.36208856
354	0.3054132	0.12050777	-1.583643	2.951088	0.49365932	-0.7059247	-0.19509493	2.5574536	-1.5097804	0.86390775	-0.6347696	-0.121524096	-0.7613883	0.36817902	-0.09660408	-1.3795491	1.0948411	-0.08847752	0.35255164	2.4382582	0.4114442	0.845086	1.1033392	0.700024	0.5453258	0.7586769	2.462153
355	-0.35582852	-0.47648206	-0.8144407	-0.5962729	0.05746928	1.7435352	2.4650187	-0.75065875	-1.4982555	0.8263634	0.6246768	-1.3672297	1.2386823	0.21350656	-1.1328305	-0.009923892	-0.50630295	0.6197118	0.833229	2.3724627	-0.71723384	3.1687586	0.69432724	0.34827852	-1.6516483	-1.8889935	-1.1814843
356	1.6424	-2.0270333	1.0136184	-1.1281886	-0.12570333	-1.149625	0.34515387	-0.50158274	-0.5269104	-1.5573313	1.7843194	0.33950096	0.31995794	-0.36524567	0.49688044	-0.10026228	-0.83790845	-0.86540055	0.5999473	2.8550034	-0.44223022	-0.4377557	-0.09969705	-1.8386482	-0.4013015	-2.7517357	-0.55135334
357	-0.47394443	0.28861266	0.50087166	-0.73684895	1.1772326	-2.3153048	-1.6704746	1.0822457	-2.7166078	1.0987082	-1.1364563	0.5344026	-1.6835433	-0.52900517	1.879539	-0.3404471	2.0691402	1.3374845	-1.1193902	1.6317924	0.4947446	1.9369031	2.059637	1.8343376	-0.45207933	-1.1717659	-0.1497916
358	0.34103996	-1.9519559	1.7812455	0.6058713	0.26218575	-1.4185642	0.44302836	-1.6652853	-0.5543139	0.504809	2.689217	0.27267474	0.16291454	-2.1516552	0.04523185	-0.8269199	-0.17264244	0.74315345	-0.625636	3.021092	0.18796432	0.82171106	-0.1729554	-1.4284071	-0.7503577	-1.8392692	-1.6916202
359	0.86351883	0.6838122	-1.484848	-0.69759434	1.2657231	-0.46896115	0.22266036	1.8152595	-2.708389	0.9019214	-1.5048065	0.7324835	-1.7292778	-1.5455432	-0.5909975	-1.265625	2.188561	1.2782804	-0.44281274	1.628784	1.86237	-0.8405594	1.9084551	0.9300551	0.019447565	-1.2555974	1.167331
360	0.117715955	0.41487572	-0.34046814	-1.1286154	-0.037694156	-0.91221666	0.1332615	0.53014755	-3.4204886	-0.20715272	-2.5794125	-0.17655486	-1.840019	-0.8035784	2.2765017	-2.1119752	1.8904951	2.4922917	-2.0224876	1.061641	2.293712	-0.16969527	1.3648665	2.8460598	-0.7119416	-2.335003	0.22390807
361	-0.17339519	-0.028447509	-0.08945708	-2.456802	-2.285811	-0.45987833	-0.20540953	0.1332519	0.21574467	-0.6220946	0.94434756	-0.5593092	0.4607353	2.6354668	0.93173844	-1.4568493	-0.095960796	0.44692606	0.7218226	0.053418264	-0.4375513	0.10678461	-6.265618	1.9235315	-1.1706961	-1.0256969	-0.17771065
362	-0.6557677	-2.0842054	-0.013537526	-0.6319445	0.34743404	-1.2352732	-1.0883595	-0.6629121	0.7012644	0.79750514	-0.30077994	-1.8665206	0.7037482	2.4736195	-1.148974	-0.60539114	-1.5932158	0.33147204	-0.53333014	2.4362483	-0.82358706	-0.7517866	1.4309915	-1.5924544	0.06563789	-1.1251454	-0.49680915
363	-2.0682926	0.42496204	-4.170025	1.4034549	-0.59596694	1.9041809	-1.650015	1.2339922	1.0366187	-2.668084	0.76222825	-2.972511	0.6807538	0.22015254	-0.32870668	-0.86245084	-0.0148599	-0.1861948	2.5090694	1.8083669	-0.0046651363	-2.3546574	-0.20947738	-0.2912234	-0.0056025684	3.3201642	3.191488
364	0.5576089	-1.833433	-0.27307522	-1.0785847	1.6863779	1.0035818	0.2427581	-0.6675837	-0.55110663	-2.3229275	-0.90369105	-0.26591474	2.1022272	0.3881485	-0.028900087	-0.8325118	-1.4563701	-0.24907929	0.12713301	3.2002254	-0.723016	0.52147496	0.2542196	-1.0130742	0.7341784	0.027895361	-1.3299489
365	0.2230557	0.751356	-0.030668408	-0.5803298	0.5997027	-2.0672545	0.0019653141	1.8477578	-2.5499907	-0.766083	-1.3901434	0.83779263	-2.210153	-1.6160587	2.2075105	0.55812484	2.1077712	2.2509198	-1.4579515	1.0842896	1.9170055	-1.0603973	1.1804198	1.6511246	0.62133527	-0.75927484	-0.4237234
366	0.5163009	0.41775763	-1.5399144	0.29072767	0.809733	-2.0994163	-1.4081166	0.767034	-1.9696546	-0.67690885	-0.49311668	0.5626729	-2.5419934	-0.57923377	-0.45977917	0.41644225	2.024098	2.345737	-0.91806436	1.3851722	0.7573668	-1.2070941	1.9386281	1.440644	0.09126395	0.23926333	0.4152615
367	0.2864358	-1.9355929	1.893451	-0.9437342	0.9420328	-0.54243886	-2.7412858	-1.2372272	-0.77605087	0.33459046	0.75831723	0.021873742	-0.054318193	0.4610311	0.9846046	2.3713002	-0.36768118	-0.61194545	-2.0623891	2.2791805	-0.7963979	-0.18640791	0.652693	-0.7393855	1.7051395	-0.812075	-2.1953092
368	1.273433	0.593399	-1.1082942	-0.019518033	1.1100823	0.11215898	-0.5168204	0.38955325	-3.0807989	0.6203829	-1.4520173	-0.2170825	-1.9666059	-2.8153698	1.712429	-0.88119423	2.4607942	2.3685675	-1.1000417	1.1828253	2.7480316	1.054089	2.4944415	2.4592783	-1.0621336	-1.3370368	0.4240448
369	-1.2742833	-1.753763	0.6070227	0.12521243	0.7996027	0.51107246	-0.43564206	-0.022072315	-0.976282	0.118430436	0.055422068	1.6232173	1.1924689	0.43820578	-0.5392962	-0.39867902	-0.79674697	-1.1506486	-3.478578	1.5278201	-1.0488521	0.46148148	1.423991	0.4849143	1.5402141	-1.6359175	-1.360576
370	0.75214744	-0.25633013	0.18652411	-0.6244956	-3.0982313	0.16944176	-0.56437504	-0.30013755	0.6263462	-0.039627135	-0.6292877	-0.016905963	-0.56673884	2.4312947	0.741174	-0.66895366	0.3809734	0.062304676	-0.605998	0.69087726	-0.7048501	-0.6212234	-5.8846135	0.5457717	-0.11387297	-0.22137743	1.1220958
371	0.298094	-1.9868598	1.334818	-0.84709215	1.461906	0.5206133	-0.44935068	-0.1536228	-0.3688377	0.37687606	-0.40385184	1.6703317	0.7215078	-0.38461983	0.7783991	0.0876712	-0.69289196	1.1068349	-0.7424387	1.8644996	-0.7830233	1.369737	1.2550961	-0.5746489	1.3019354	-2.7668643	-1.5366701
372	-1.9823351	0.03256952	-2.024754	-0.007067442	-0.8755615	-0.45217717	1.7028104	-0.34074613	-0.21226147	-0.8523088	2.0738986	-2.4842274	1.4285116	0.21422648	-0.55070186	0.67899466	-0.5687808	0.4637145	0.90397656	1.6257774	-1.4196528	1.3768969	1.0824586	0.20089164	-1.8353401	3.1658268	2.0503387
373	-0.3800782	0.4846965	-2.2888973	0.3302456	-2.0795152	2.1478958	-1.506536	0.43308446	1.2706808	-1.7192012	1.3519312	-0.6862669	0.50303066	1.2357185	-1.4069171	-1.0558655	-0.23747587	0.26598763	2.944685	1.8367909	0.3878635	-2.3379326	-1.7645984	-0.33339277	0.32485485	3.0153923	2.390725
374	1.1859003	0.6065751	0.029202461	-0.22173536	0.42649934	-2.4128184	0.43357623	1.6406183	-3.4910328	0.77670825	-1.1511402	0.5120057	-1.9116997	-0.9160869	2.08813	-0.052886054	2.3564007	2.3214488	-1.3641436	1.4401731	1.3532254	-0.23949096	2.1280582	1.792518	-1.1732708	-1.4307559	0.8952362
375	0.5107539	0.37622508	-2.5032728	1.4691727	-0.009457797	-0.92168283	-1.5203936	1.3098785	-0.61491984	-1.103974	-0.17115033	-0.2918525	-1.0138199	0.32003546	-0.12471176	1.3406845	0.73992974	0.29700547	-0.37120596	2.3321795	0.19294076	0.14246216	1.281354	0.52158594	-0.082701206	0.65527266	2.762379
376	1.5534945	-2.2759023	1.9141	-0.46326372	0.38375905	1.4751807	0.9848027	-0.80466413	-0.062301353	0.31229556	0.6119629	-1.5454854	0.17711404	-0.23024419	-3.1130238	2.8371816	-0.37186432	-1.713027	0.6205117	3.0025632	0.184739	-0.9537004	0.95412517	-0.29931644	-1.3604003	-0.5102224	-1.2999301
377	1.6726451	1.1337001	0.11569074	1.1909459	2.7278461	-1.9465932	-0.10295519	1.1309036	-2.198096	1.3897161	-0.9623923	1.0694457	-1.6493467	-0.28475058	1.3253623	0.40586329	2.2932131	1.0171012	0.64375657	1.5620174	1.6457478	-0.15265611	2.179418	1.6973732	0.5576445	-1.3329818	2.4491103
378	0.3700959	-1.8109151	2.0796235	1.3918415	1.2616107	0.36084813	-1.8628525	0.027392175	-0.50692636	0.009935617	1.236743	-0.17914571	0.99783915	0.2902751	0.2963146	0.7978722	0.39641914	-0.43966168	-2.333798	2.3338804	-0.3845411	-0.4219861	0.42910683	-0.81693995	1.0510736	-3.1803362	-0.65019864
379	1.732034	0.7073561	-0.34870774	-2.0632224	-0.59154284	0.5446675	0.06755477	1.0238842	-3.1064584	0.7483845	-1.6186838	0.6232203	-1.9176884	0.05920896	1.6868069	0.24560417	2.4188743	1.7838066	-0.8739237	1.2695515	2.4025884	0.3002698	1.5407616	1.642159	-0.042979598	-1.7161541	0.56596655
380	0.7770506	-0.005187638	-0.8403903	1.1383129	0.0325509	-2.388644	-0.42290697	0.6662892	-0.57872504	-3.054306	1.2072623	-1.5713131	-0.10685766	2.5732715	-0.61509985	-0.7138225	-0.8122236	0.699433	-0.19941142	2.4584575	0.2939843	1.5021238	1.5003611	0.6317049	0.7376913	0.09451029	2.09657
381	-0.13807029	0.3981601	0.051685624	-2.0803056	-0.9055146	-0.54364574	-0.19583717	0.24685659	-3.0609274	0.4524916	-2.754339	1.2698091	-1.23817	-1.6527228	2.4356327	-1.0870479	1.986591	0.831487	0.47918677	0.68331236	2.0574784	0.1684754	1.79893	2.141324	-0.5504681	-1.4006552	-1.5572398
382	0.105055034	-1.6645902	0.9678156	-0.16979188	0.67116535	-0.65154773	0.27900952	-0.19513254	-0.69900024	0.44488192	-0.1930066	-0.42817432	0.6065012	0.4069272	0.022679925	0.7230592	0.08005643	-1.6801094	-1.2073992	2.8237739	-1.139071	-0.16278708	0.98617685	-0.28819844	-0.06760728	-0.26511228	0.3856799
383	0.5197084	0.57912713	0.3044384	-1.1150284	0.86966044	0.14082444	-1.438147	0.0020562336	-3.5102499	0.1799733	-1.7323415	0.23745328	-1.7090987	-1.3451593	2.7754948	-1.3048756	1.557655	0.9655405	2.230468	0.3502632	1.5207152	-0.12776184	1.3635657	2.1565766	0.44103062	-0.5666996	-0.8538406
384	0.69104725	-2.0427346	0.018067628	0.5979029	0.6800134	0.5658195	-1.2896234	-0.25436682	-0.9070456	2.0952184	0.32534856	1.0390294	0.8448262	-0.6138288	-2.3887892	1.1496426	-1.753242	0.23119043	-1.047321	1.9270506	-0.33353359	1.1120673	-0.6294476	-1.4258785	1.9475886	-1.4466436	-1.636655
385	0.72084033	-2.0099902	2.3558326	0.49293792	-0.49086827	-0.1745609	0.460637	-1.2144777	-0.010583237	1.1454504	0.47190857	0.52145576	0.7729583	0.5342174	-2.1872878	1.4914987	-0.81610817	-1.65968	-0.8883932	2.7905734	-0.7669912	0.7015579	0.9503969	-1.2451998	0.2666455	-0.7232497	-1.5772319
386	0.6545756	-1.6745219	1.3985451	-0.14510168	-0.04882595	0.5366994	0.33752233	-0.5066134	-0.48906344	-1.201855	-0.9740777	2.7548418	-0.056441724	1.5482285	1.4845288	-1.4972577	-0.5993006	-1.5244378	-1.422201	1.9408381	-1.1683183	-0.2500671	1.162462	-0.042589188	1.5067153	-2.2105317	-1.3495276
387	-1.0302546	0.66452485	-1.543961	1.571934	0.7881471	-0.21564147	-0.53031933	-0.24056807	-2.239355	-1.2124561	-1.0601274	-0.23792526	0.06711212	1.3236185	-0.735901	2.5931652	0.49144784	0.52741706	-0.34046096	1.8489845	0.17999674	0.9069876	0.9931654	1.0668024	-0.3788023	-1.2035096	-0.010403693
388	-0.91714346	-0.058737833	0.055666387	-0.35777664	-0.35762095	-0.22142099	-1.2582915	0.9781823	-0.8417216	-1.0330496	0.34682804	-0.020518541	-0.78705645	1.5622305	0.2293204	-0.029428124	0.17381313	0.35952514	0.6076031	2.4896536	0.40242475	1.9854704	1.4298793	0.5274239	-1.5070438	-1.2870917	1.4472322
389	-0.18815236	-1.0086585	-0.89260614	5.04217	-0.35031855	-0.31415942	1.856953	1.2130219	-2.6536982	-0.090742946	-1.1233892	-1.7821996	-0.65423256	1.857535	0.20014694	-0.031361103	0.48869413	0.036485255	-0.108698785	1.0046571	0.6837519	0.39982614	0.3871835	1.6259792	-2.6408753	-0.29154968	-1.116183
390	0.86891377	-2.0856905	-1.2999201	0.38582355	1.105933	0.64594114	0.4040176	0.019916058	0.29394463	-0.75558543	-0.7741525	-0.116206646	0.27560285	1.2021811	-1.055578	0.8378379	0.4982233	-0.48622924	0.061582923	3.0724556	0.652298	0.13650356	0.50616026	-2.3132005	-1.617429	-0.99713004	-0.6785244
391	0.6107115	0.32460275	0.40540466	-0.13183856	0.84034824	-0.097073585	0.8106161	-0.64048344	-3.143223	0.18294334	-2.676807	1.6090752	-1.8692908	-1.3341821	3.440677	-2.279016	1.2768817	1.8372716	0.88916373	0.8793904	2.6699564	0.32547432	1.6325626	2.411002	-2.4218612	0.4161135	-1.1959927
392	0.7022324	-0.08272757	-0.18318568	-1.5019404	1.2743331	-0.8104598	-0.42454833	1.2264645	-2.0763042	-1.0816431	-1.7016878	1.6636124	-2.2251573	-0.997543	2.4439733	-0.25267667	1.68924	1.1509175	-1.201594	1.1963128	1.6834242	-0.9320612	1.5391164	1.0461365	1.5749303	-0.77664006	-0.48071545
393	0.2439642	0.0006407611	-0.83705646	1.3168954	0.4549762	-0.14149746	-0.24778993	1.4915997	-1.0700445	-1.4565805	0.18558463	-1.248904	-0.5842141	0.29247636	-1.9894723	0.83672255	-0.49426258	0.5492915	-0.035057902	2.7332618	-0.6707269	-0.18733138	1.012363	-0.41483188	-0.24800599	-0.6798196	2.853222
394	2.470552	-0.38794288	1.7330266	1.1998866	0.7538457	-2.4713166	-1.7607546	2.0580187	-1.562842	1.9803832	-0.2585735	-1.4851007	-1.3401678	1.8847277	-1.0075936	1.5895338	1.1767124	0.7902041	0.12215406	-0.122696355	0.6588158	-0.0938791	1.6996019	1.4876738	-0.3495258	0.66468155	-0.89471734
395	-0.69624376	-0.34711066	-2.1862824	0.885387	0.32132185	-1.0757192	1.8616143	-0.73706377	-0.3655668	1.1281426	1.7321105	-1.222989	0.98356766	1.3901211	-1.1097627	-0.14819688	-1.3174	0.05866106	1.8453491	2.523218	-1.0559702	2.0753715	0.9521664	-0.515324	-0.43206888	0.019280113	2.5232773
396	1.644407	-1.9320681	2.8593996	1.6366956	0.96352184	-0.92401683	-0.092829406	-1.1585028	-1.2378219	0.97654504	1.0323948	-1.0274819	-1.0560931	-1.6528418	-0.08321074	-0.2372992	-0.95765036	-0.47715282	-1.5729101	2.1921697	-0.6201557	0.10249898	1.2160892	-1.0896155	-1.1197408	-1.2324562	-1.105491
397	0.18755654	0.84745187	-1.2436368	-0.44666016	1.0395272	-1.7731397	-0.991378	0.96997917	-2.3058968	0.75119245	-1.8596104	0.40867126	-1.8001914	-0.5665853	-0.2769517	-0.21395552	1.6562471	2.0618935	0.22797751	1.1947339	1.5694307	0.087897226	1.7573789	0.33702022	-0.6268202	-1.0476925	0.8907797
398	0.8343601	-2.1573951	-0.888713	-2.777442	-0.12219553	0.004345	-0.49393183	1.0669504	-0.34716445	0.18961847	0.46984825	0.83975315	1.4208629	-0.78842777	-0.41836935	1.6640708	-0.09919125	-0.3089339	-2.1873207	2.895412	-0.9714497	-0.3838224	0.75152147	-0.91937864	-1.0190488	-1.9554329	-0.98982656
399	0.14797992	-1.9121201	1.0571858	-0.9057406	1.0929903	1.0037155	0.5116673	0.2675376	-0.7525075	1.7793171	0.065662235	0.38191757	-0.47915456	-1.5882849	-0.4913437	-0.27633366	-1.3132607	-0.3301414	-0.020606518	1.6997701	-0.7261287	0.54053783	0.85786325	-1.6872401	1.4182005	-1.1996198	-1.3914176
400	2.3230448	0.57039803	-0.7681043	0.6837894	0.9734082	-0.68920565	-0.63635373	0.7447364	-2.8673837	0.22211307	-1.508189	0.6224695	-1.9609984	-1.7368398	1.1465524	0.19778696	2.1501088	1.1786588	0.29205993	1.3716806	2.843554	1.3730386	2.0998409	2.2619956	-0.74766475	-2.0169072	-0.27055144
401	0.9251802	-0.05350563	-1.5601089	4.386333	0.6067754	-0.4460384	-1.1722242	2.9706671	-1.4220202	0.15005499	-0.81798816	0.16985288	-0.41902173	0.33343986	-0.8314866	1.7337347	-0.25646532	-0.5480484	1.3855702	2.346831	-0.13408412	-0.0037707388	1.2183063	0.18905875	-0.2946096	0.69953954	2.526748
402	1.280479	0.1891127	-1.9983714	-0.4307202	0.06942411	-1.7262503	-0.90119207	1.5104327	-2.8160613	1.3456068	-1.4022356	0.91566545	-1.1431255	-0.8729849	1.4821306	1.9610778	2.257584	1.573519	-0.61139125	1.2382565	1.0290151	0.006874457	1.7085383	1.8039918	-0.14520061	-1.8924711	0.98860216
403	-0.4400351	-0.10570556	-1.6042197	-1.2063278	1.7458098	0.34768313	0.30216956	0.78651315	-1.1957533	-1.4119996	0.9588065	-0.4146796	-1.4867413	1.1342679	-0.31927034	1.3760726	-0.69429934	1.480723	-0.8958845	2.1846526	-1.1914264	0.4769286	1.3258945	-0.96318823	-0.8927603	-0.2364784	1.9651883
404	-1.1135211	-0.15734257	-0.34808767	0.1269849	-3.064806	0.28695327	0.913515	-1.77369	1.1692352	-1.474771	0.021746643	0.23019724	-1.6010962	2.7271297	-0.44604856	0.18007648	1.09939	0.6457	-0.14329416	0.9895559	0.2568769	0.7354493	-6.381871	-0.34433183	0.41477877	-0.1004533	0.7919708
405	-2.1241179	0.40217054	-0.78084016	2.4879575	-0.47096026	0.075802326	-0.18719071	-1.2252713	-2.3305643	-1.7621229	-0.5173217	0.3744843	-1.222332	1.6054555	0.43517056	4.1340065	1.5276122	1.3821377	-0.26698464	1.7969564	-0.3364505	1.1674898	1.0946813	1.2305588	-1.4581656	-1.5302732	1.0240655
406	0.82847685	-2.3310237	-0.7782937	0.44234955	0.10687816	0.46389583	0.755623	0.096033216	-1.3126662	0.72575754	-0.84303707	0.6541192	0.57633513	-2.041451	0.18121213	0.6814647	-0.6027192	-0.9340937	0.1843756	1.9017069	-1.4642867	0.58165574	0.88919777	0.14641646	2.8345485	-1.122738	-1.5978398
407	-1.1521329	-1.1566118	-0.23182976	3.311395	0.5475909	-0.5483931	1.3505741	-0.5954989	-0.7858992	-1.9371624	0.28773415	0.4820558	0.5155136	1.0975627	-1.5528224	0.54225993	-0.6994866	-1.0329001	-0.31247076	1.853796	-0.122949086	-0.08670048	0.5427	-0.22324342	0.91146255	-0.51859033	-0.18173191
408	2.1850195	0.5182662	-0.12445016	0.1634742	1.1905409	-0.66457033	-2.0541122	0.42985642	-3.106909	0.47440016	-1.530538	0.14023387	-1.0225564	-0.07942054	1.7026296	-0.19243777	2.449977	2.1519306	-0.6700015	0.6476767	2.3351448	-1.4932582	1.1001171	1.9901559	0.16133589	-1.240623	-0.629052
409	0.3119018	0.5358209	-1.5875771	0.29939497	-0.15006822	-1.9730003	-0.6359855	1.8602542	-1.322137	0.9057817	-0.472997	0.32707784	-0.6887487	-0.49382436	0.49497044	-0.47827	2.20665	0.823238	2.4753566	1.93519	0.594147	-0.38291013	1.7205372	0.68303645	-0.087836325	0.018759787	1.8377721
410	1.1998262	0.0742275	-0.47628853	-0.21772045	1.8296182	-0.19275084	-0.018762589	1.3128688	-2.2416615	1.32359	-1.0451784	1.0951043	-1.4170309	-2.939038	1.5497198	-0.61900055	2.0851333	2.0468552	-0.30315635	0.9367377	2.0190454	-1.1729449	1.8087994	2.1007395	1.435056	-1.3071628	-0.71336997
411	-0.71205926	0.79170567	-0.77672666	0.21573937	1.0753654	-1.1782373	-1.2113888	1.1897678	-1.3265393	-0.3844356	-0.7155955	-0.2513556	-1.0123296	-0.9910133	0.4001342	1.8327568	2.1094775	0.4423909	0.060078382	1.5711681	0.14362486	1.4233499	1.8787793	0.18023646	-0.52779126	2.8049095	2.5730944
412	-1.1647182	0.74897635	-1.6188846	0.1779756	-2.6203165	2.4714704	-3.3326628	0.28284276	1.5020477	-2.3908668	0.6317973	-1.1988559	0.5063639	0.33219522	-1.2875928	-0.5518295	-0.6544825	0.7154875	2.9821231	1.5753083	-0.06938017	-1.3736289	-1.3981229	-0.8294989	-0.7364883	3.3823872	2.5235808
413	-0.4664816	0.56475717	-1.2737675	0.5476841	-0.9893656	2.5069852	-0.62915635	-0.2033276	1.5718384	0.25255978	1.0484393	-0.22890255	-0.48706254	0.33769894	-0.24138667	-0.45201796	-0.5041609	0.3556413	2.3624756	2.2786756	0.7562663	-0.71961904	-3.3531828	0.14997023	0.44036108	4.5611663	2.1592226
414	1.0299869	-2.2856789	1.2923591	-0.5320975	0.02197121	-0.061351076	-0.78954333	-1.012974	-0.13413155	1.9305129	-0.3210697	-0.026917458	0.6325855	-0.8482801	-0.6526186	-0.6246116	0.08203247	-0.058340788	0.25563285	2.8988142	-0.14583014	0.16537261	0.43453658	-0.3693487	0.96502376	-1.0827218	-0.23929977
415	1.5927444	-2.2214098	1.7828939	-0.06250399	-0.27690023	-0.39807847	-0.83715594	-0.97772336	0.27143544	0.87956256	0.94008756	-1.4196023	1.295179	0.1583615	-0.55666345	-1.1765459	-0.33186132	-0.56752396	0.37766802	3.1017885	0.2636534	-0.58527637	1.0228999	-1.5163811	-0.2777436	-0.8492758	-2.0577838
416	0.36989647	0.72072864	-2.2559702	2.8323584	-0.12810397	-1.5214235	-0.21637142	2.155932	-1.2811275	1.0750123	-1.0273955	-0.27199695	-1.1365722	-0.38434845	-0.10837445	0.07646024	1.931084	0.76882416	-1.7521365	1.8398755	0.6066622	-0.6450857	0.39982206	0.27505547	0.7540805	2.8216228	1.8925776
417	-0.5805529	-2.0612605	0.4537543	1.4323504	-0.393232	0.21052653	0.14609766	-0.983497	-0.24300092	-0.119060695	0.404325	0.7061083	0.26935965	-0.39709526	-0.12846741	0.16355385	-0.48377112	-0.28271353	-0.50359035	1.9211454	-0.6139935	-1.2854397	1.0492257	0.09855738	1.848828	-2.0836055	-2.8880198
418	0.9243299	0.013930317	-0.32833338	-0.36946562	-0.06868917	0.04672146	-0.21749382	0.6905504	-0.4544257	-2.1004512	1.0699388	-1.4275057	-1.2036612	2.021339	-0.43320882	-0.67976075	0.5349381	-0.0600183	-0.5391087	2.6079173	-0.05068917	1.6168344	1.2418673	0.7306681	-0.6407056	0.25282508	2.0341103
419	-2.3929822	0.60784876	-2.6730902	0.30298105	-2.1454725	3.0705872	-2.4123042	-0.07449439	0.4195822	-2.149538	1.2694583	-0.5829056	0.6504251	0.58474267	-1.2111275	0.7350562	-0.34381038	0.528507	2.294687	1.9162381	0.21729022	-1.3463418	-1.1366351	0.33112866	-0.65978426	2.6590288	3.00321
420	0.12551308	-2.2081046	0.87025946	0.4266818	-0.236052	1.0492123	-0.68770576	-1.9770818	-0.15961811	0.20908701	0.061405778	1.4133575	1.37994	-0.02641049	-0.6522359	-0.1677688	-0.5586771	0.587787	0.3828203	3.010417	0.107905	-0.17709295	0.36715478	-1.4603814	-0.77635944	-0.40651673	-1.6323748
421	1.2030753	0.56792307	-0.16570796	0.44309175	-0.54744875	0.30774984	-0.64926624	0.6258252	-2.8920968	0.5056532	-1.7585196	0.36207813	-2.3087604	-1.3806217	1.486727	-0.30264822	1.9596565	1.472988	-0.48804176	0.9500742	1.7366467	0.8505558	1.9792362	1.9020803	-0.5214271	-1.1643014	1.3681809
422	-0.27196342	-0.069779165	-1.3087906	0.20698261	0.24174222	-1.0477519	-0.2708096	1.5334496	-0.7639043	-1.2615902	1.535473	-1.243539	-0.807342	1.8515975	-0.40682048	0.8079003	-0.92379	0.613266	0.6020738	2.9345572	-0.8172621	-0.005761288	0.6174766	0.37031662	1.7529445	1.3768281	2.1415021
423	1.4320407	-2.046629	0.5735463	-0.83525586	1.9513419	-0.5282613	-0.51363575	-0.5731312	0.15834951	0.13808456	0.6601635	0.049601853	0.9116524	1.4186997	-1.9253075	-0.47230485	-1.3975105	-1.3937806	1.3313003	3.1532342	-0.28657594	0.5172579	0.7078532	-2.3919747	0.14156897	-0.8635954	-1.0156094
424	0.5045889	-2.1883457	1.4894252	1.5670445	0.54344416	-0.28890368	0.16280922	-1.4529976	-0.33368763	0.7759224	0.37446374	0.6530478	-0.16733873	-0.5013126	0.21020591	-0.00679484	-0.36360538	-0.5554285	-0.86839485	2.255504	0.39438045	0.83936375	1.0680225	-0.9757386	0.31417143	-0.031545043	-2.4949126
425	0.87775725	0.25089338	0.32623702	-0.02328527	0.55024827	-1.7578663	-1.244622	0.7872994	-1.9469836	1.1956612	-0.5963829	0.5917019	-1.9769772	-1.3769791	0.97124887	0.26912427	2.11265	0.569563	-1.1959611	1.8726522	0.604494	2.3792653	1.5091715	1.0397099	-0.3284477	-1.0597683	1.3578421
426	-0.26386073	-1.9374875	1.2932614	0.14141372	1.2686331	-0.23093155	0.6814546	-0.3208505	-0.8138858	-0.66361094	0.46406198	-0.6317714	1.2438035	-0.51847976	-1.2256576	-2.3575215	-0.13339308	-1.4533048	0.009842187	2.9616637	-1.2047489	-0.7981248	0.20366853	-1.1543034	-0.20630182	-0.44993266	-1.4414116
427	2.795998	-1.6504158	0.8458485	-1.2429254	1.537535	0.21543631	-0.44123268	-1.2428346	-0.024132706	-0.36467075	1.9045465	-0.23966669	0.9880603	3.0005693	0.8858206	-0.26290756	-0.8081373	-0.7369052	1.4811015	3.1929944	0.50155747	0.60076	0.13745882	0.046881735	0.5536677	-1.7963037	-0.77301574
428	-0.64273584	-0.37252602	-2.2498755	-0.87962294	1.0260165	-0.07034862	1.7066792	-1.5318711	-1.0684402	-0.95312417	2.6856923	0.60036266	2.30412	-0.2636574	-1.6102976	0.38813284	-1.6665533	0.04357651	0.13572216	1.8832039	-0.5307045	2.208638	1.433013	0.027368665	0.22001836	0.03360443	0.34864694
429	0.35012618	-0.051282007	-1.8818899	0.14985535	0.57555145	0.17509699	0.47590837	1.6193373	-0.6814308	-0.41419888	2.1806188	-0.3111812	-0.035207078	0.2063216	-0.5945425	-0.7084928	-0.60196644	-0.0011223275	0.38774478	2.6759727	-0.3702713	0.9303311	0.76708406	0.054850392	0.27503753	1.1083812	2.833547
430	-0.39663607	-2.0386121	2.8090503	-0.31567425	0.5347266	-0.67810714	-0.906405	-0.1706959	-0.24488845	-1.4002099	0.47378516	0.5676878	1.3845259	-0.01837343	0.7175062	0.39691755	-1.3238701	-0.049791783	-0.89530015	3.079973	-0.053943396	0.04344791	1.1354625	-1.4664345	-0.43984604	-0.5513239	-1.120656
431	0.5745996	-2.1222265	2.1867201	-0.17010361	1.3071561	-0.7935899	-0.30290473	-0.73988557	-0.15524516	-0.6375483	-0.06290463	0.712887	1.3372325	-0.6213113	-0.2536865	1.4740447	-0.8211075	-2.0706286	-1.2544916	2.9356306	-1.1391011	-0.43764627	0.24784231	-1.2485049	-1.1006227	-1.424215	-1.1876032
432	-1.0593226	-0.69935393	0.2814625	0.2416168	-0.3272459	-0.27285326	2.1673295	-0.95053387	-2.0473213	1.1918159	0.90283906	-1.3477551	-0.30454853	1.2545773	-0.8832979	1.4452186	0.13625538	-0.042004995	0.74583673	3.0195706	-0.07878134	3.264274	0.45727673	-0.7157757	0.86154187	-1.5213505	-1.5894728
433	0.70139277	-0.5471989	-1.1871605	0.6972795	0.10575086	-0.13754386	-0.3010956	0.8006022	-0.10366249	-0.45320305	1.1765679	-0.8190373	0.5089303	0.8887841	-0.42430124	0.7899407	-0.62006116	1.3496702	1.1869868	2.6811607	-0.38052124	1.1399796	1.485652	-0.051202863	0.31346107	-0.021944493	2.7993007
434	-0.31183547	0.63345987	-0.053475514	-0.39002657	1.3336027	-1.1536956	0.3181514	1.2701342	-1.7099874	-1.3054631	-1.4933033	0.06305173	-1.4310342	-0.6038977	0.580896	0.12907732	2.456339	0.959318	-0.103936076	1.364713	1.6391013	-1.624059	1.2400178	1.2008023	1.0535016	-1.2007611	0.94707155
435	1.4276205	-1.9133815	2.2414567	0.3384242	-0.033167824	-1.0917269	-0.7676732	-0.09029096	0.02638504	-1.1245985	0.412487	-0.5674704	-0.20837583	0.392564	-0.9648198	1.4342922	-0.30481645	0.12927997	1.4489162	3.0303922	-0.06640018	-0.59160864	1.4840744	-0.25773355	0.973983	-1.2041644	-1.8665602
436	1.1198138	0.4090958	-0.00833267	1.4749627	2.182208	-1.7162373	-0.50968546	1.5461469	-1.7074786	1.1417885	-1.0661712	1.2687178	-2.2435477	-1.1628934	1.1197709	0.23581137	2.423163	1.9454267	0.51968145	0.9533705	1.281381	0.51085126	2.7992203	0.76894283	-0.073022395	-0.83907855	0.53858125
437	-0.8448247	0.007074058	-1.7919221	-1.9049976	-1.0611608	-0.99170965	1.2293746	1.5058937	-1.5684311	-0.84329367	-0.8187156	-1.811589	0.55279887	1.7032971	-0.3856224	1.0730944	-0.11398524	-0.829289	-0.696955	2.896932	-0.006732017	0.20246148	0.61275417	1.7835835	-0.013534635	-0.3280563	1.4927034
438	-0.58990383	0.5588154	-1.3741947	0.84878194	-0.17970799	0.2319997	0.049866885	0.23674333	-1.8780509	-1.2105467	0.27892056	0.040497333	-1.3587599	2.2551386	-0.42279202	1.3740933	1.2593056	-0.12875515	-0.8027539	1.6183943	0.0086604655	0.95163167	1.2630713	0.7650093	-0.37152302	-0.9678261	1.1071036
439	0.07791856	0.16180412	-1.027246	-1.8718748	-0.70575815	-0.03475535	0.033461094	0.038700268	-3.4839306	-0.071350336	-2.9721353	0.7185755	-1.8140765	-0.799167	2.190399	-0.19435239	1.8355052	1.2652981	-0.5406767	0.49546373	1.975279	-0.54208326	1.8455912	1.3607168	1.035647	-0.7537835	-1.3917575
440	1.0704656	0.5372377	-1.3468056	0.6970401	0.87302554	-0.8578676	-0.5087072	0.40329346	-2.0414295	2.1200342	-0.21451801	0.5095565	-1.4922879	-1.6117271	0.20614322	-0.15145564	1.9778425	0.68102133	0.7466746	0.94379824	0.85566354	-0.82314855	1.0163034	0.6748816	-0.043335333	0.5862695	0.98233783
441	-1.2601519	-1.5894377	-0.40291098	1.1020963	-0.6133594	0.48711652	-0.8884362	0.88225037	-0.2959944	0.64036983	-1.6373106	1.0687438	-0.02838441	0.885705	0.3036008	0.0623357	0.098668024	-0.27515972	-0.36662406	1.5314854	0.120579064	-0.16824806	-5.3256426	0.62592345	2.2700562	-1.2571223	-1.8286408
442	-0.9294375	0.18062931	-1.2788236	0.5204049	-3.8614676	1.3720744	0.9274903	0.11125201	0.6801083	-0.35854477	0.6821384	0.15640408	-0.47982758	2.6709657	0.14770518	-0.28568828	0.6635505	-0.490309	1.0304465	0.46230835	-0.5452595	0.014072388	-6.121494	0.09098154	0.034809023	-1.0651941	0.8419397
443	1.5727476	0.45243078	0.34114435	-0.006123524	0.897854	-1.7588377	-0.9939209	1.7553948	-2.4587975	-0.69215965	-1.0089145	0.53289056	-1.673981	-0.3329041	0.44882673	-0.9159068	2.0385869	1.5463816	-0.3995264	1.3002515	2.2999988	-0.346258	2.2649891	1.8072672	0.5721115	-1.2742318	1.2833886
444	-3.3028543	-1.4521962	0.76001203	-0.6538017	-1.1703275	0.2724229	0.35624468	0.34843862	-1.4464227	-1.078657	-0.6480787	2.4977195	-0.69050443	0.07443382	-2.7598064	-0.21302193	-0.35379535	0.71181244	-0.9701332	2.069285	-1.7671423	0.35327432	1.0247164	-0.37598118	1.2483793	-1.2206439	0.49515894
445	-0.6642883	0.20458785	-1.067551	-0.7340915	-0.8025061	0.13646159	2.2089126	-0.654583	-0.5208432	-1.6490164	2.24127	-0.53515494	0.39608517	-1.3678659	-0.37621754	1.1901997	-1.1701839	-1.0388839	1.7480464	1.5997038	-1.3057921	0.8248781	1.2373991	0.66429305	-0.7483255	2.8177037	1.1468438
446	-0.42830333	-1.8716168	0.2624867	0.8350208	0.053441346	1.4446098	-0.2712705	-1.3152575	-0.28613466	0.48512214	0.36729747	2.341427	1.1904503	-1.212732	0.2704808	-0.5463953	-0.18509835	-0.33926344	-0.59435034	1.5183196	-2.222447	1.7920673	1.3777301	-1.0399525	2.2222219	-0.81822455	0.25332406
447	-1.8852899	0.15845042	-1.9991182	0.4757324	0.21816267	-1.1549987	1.8444141	-1.399795	-0.69260526	-1.2786179	1.6134545	-1.7771888	1.2310091	-0.100042194	-0.5055547	-0.4926878	-0.77178717	-0.8242333	1.0194669	1.4725319	-2.0687673	0.8276288	0.86527324	-0.265689	-0.79539174	3.4135854	0.75986135
448	0.688279	-1.990011	2.2286038	0.3044695	1.4928157	0.0713951	-1.2171531	-0.45849323	0.018101215	-0.07532975	-0.4413883	-0.61732435	-0.47818828	-0.41658217	-1.6659746	-0.14014205	-0.30060875	-0.77370554	-1.1919117	2.4092395	-0.49919468	0.7154442	0.2935826	-0.52613556	0.5117199	-1.8133317	-1.6032813
449	0.7880296	-2.0660782	1.9765387	1.8227241	0.6550058	-0.8204068	-0.5218396	-0.2996355	0.5056944	0.89284956	-0.53279245	-1.4850696	1.2157304	-1.212166	0.16693637	0.65855354	-0.9399239	-0.8872972	1.6192176	2.6482189	-0.70136654	-0.009114593	0.56478584	-1.4906517	-0.06512731	-0.17770535	-1.4462463
450	-0.29632813	0.73543787	-2.479486	-0.5715102	0.49288803	-1.0987777	-0.4387197	1.5611318	-1.5032701	0.11641349	-0.32337117	-0.8393731	-1.8104957	-0.68286073	0.25543335	0.4049858	2.0157578	1.1840287	0.42313474	0.81604326	0.74597055	-2.0032287	1.5940936	1.2587206	0.6037675	1.2452656	1.3855633
451	0.299587	-0.2971484	-1.6733854	1.2167051	0.062710226	-0.60603565	2.822989	-0.9888433	-1.0861498	-0.3048539	2.4785368	-0.736389	0.36730245	-0.88271844	0.5200292	2.1072307	-1.4865015	-0.45765737	0.17198569	2.0358331	-1.8579003	1.2733366	1.2714334	-1.0482297	-1.4804789	0.66397053	2.2500467
452	0.071986616	-1.7169191	0.85995436	-0.07979065	0.56264555	0.23888603	0.65764415	-1.9429259	0.38708198	-0.43433252	2.099822	-1.4774283	0.686665	-0.38166893	0.95367885	1.5022645	-1.296249	0.20050615	-1.353657	2.4352121	-1.0625302	-0.10671255	0.86408836	-0.46774217	-0.25752082	-1.8780977	-1.1518633
453	0.08688456	-2.056024	-0.18179685	-1.4016981	1.1487579	-0.3752106	0.6283618	-1.3137109	-0.06842056	0.6589748	1.9824408	-1.4766217	0.38276145	1.2694587	0.21312225	-0.89582276	-1.1266693	-1.2388151	-0.26848468	3.1493866	-0.74955	0.063252896	-1.2895653	-1.2501993	1.0933264	-0.011732757	-0.32021585
454	-0.24057409	-1.3848611	0.848956	-1.0038205	0.17716128	1.521306	1.6843791	0.2002902	-1.4415287	-0.38061646	0.9623839	-1.5829561	1.3939345	1.744276	-0.21030879	0.11488587	0.081438065	-1.3295691	-1.0946339	1.9467927	-0.5382129	3.0059862	0.54285663	-1.0588272	0.7013443	-1.7078793	-0.5241318
455	1.7081333	-1.7875234	1.4144357	0.5697375	0.00034855306	-0.5498116	-0.6375071	0.2874308	-0.35380018	-1.0913213	-0.43026412	0.12679529	1.4196649	-0.49865168	-0.09100163	-1.6477507	-1.4150568	-0.8464764	-0.36955667	3.0610588	0.56320614	-2.7707467	0.8372652	-1.1982083	-1.1670874	0.696149	-0.5436999
456	-0.111957416	-0.045143127	-0.4219663	-0.30632448	-3.4260077	2.9094043	-0.053337976	-0.6889187	0.5493468	-0.7729863	0.25990677	0.8405881	-0.26836997	2.2840042	0.635073	-0.26424146	0.41853154	0.87791234	0.25247714	0.35939437	0.27700984	-1.4698858	-5.9222536	0.70405734	0.06853632	-0.5037918	0.052411526
457	-0.73709124	-0.051017568	-1.2949986	1.011534	0.7296261	-2.1588733	0.026731253	1.7179651	-0.35552284	-0.27382487	-0.81343216	-0.13601395	-0.5519153	0.010808513	0.07253856	1.4021926	1.4881139	-0.5838337	0.5976791	2.2911868	0.71907634	-0.42116946	1.357921	0.2988289	-0.282917	0.8566716	0.9249201
458	-1.0616145	0.14468473	-1.030061	0.5583449	-1.3883615	0.79885006	0.5001431	-1.3183799	0.5299068	-0.6672316	-0.6587091	-1.0228825	0.685153	0.4637685	-0.82250476	-0.2945727	-1.041188	0.77087295	1.6723666	-0.11784406	0.7700733	-0.96109176	-4.775595	-0.4869948	0.20134938	3.2064047	-1.1276852
459	-0.6824477	0.23892538	0.10629043	0.56725615	0.093736716	-1.8824394	-0.24330963	1.2015408	-1.1548656	-1.2260232	1.3299513	-0.29709274	-0.41984746	0.48334473	-0.7496234	-0.010932505	-0.48399058	0.89274645	-1.0059228	2.854249	0.16364372	0.84254855	0.8135781	0.5133399	-0.8470925	-1.404509	1.979487
460	2.1835227	-1.9254755	1.288273	1.1738286	2.5403757	0.9523654	-0.7974351	-0.30633986	-0.4142785	1.7853079	0.5352317	1.3141017	2.4949565	0.54457223	-0.7728018	-0.7313483	-0.8730121	-0.54171944	1.1356028	2.7790706	-0.6330106	-0.59576845	0.7502137	-1.2250638	-0.11925134	-1.7220286	-0.3498703
461	-1.537478	0.04886198	-1.3563993	-0.5529343	-3.032776	1.2106377	0.74591935	-1.6699536	1.3705297	-1.903458	0.7852583	-0.31462657	0.28209227	2.090205	-0.5710115	0.60413754	0.13898157	-0.81307364	1.321239	0.38381904	0.18542837	0.3266786	-5.122773	-0.19746423	0.2979998	4.3241973	0.20409155
462	-0.6350259	0.3376545	-0.81448936	0.730248	-0.40086544	-0.65837145	-0.25475824	0.7099068	-0.5550339	-2.4570308	0.45993116	-1.1408125	-0.45178005	0.53705496	0.25319603	0.2391167	-0.37877935	0.17600122	1.2007644	2.2667947	-0.09407816	-1.8051219	1.2476561	0.5917311	-0.062958024	-0.7148565	2.7144794
463	-0.42446285	-2.154356	1.4252925	1.3925942	0.40378708	0.34882355	-1.2974434	-0.90661466	-0.87353694	0.26476425	0.33322644	0.80979633	0.2600791	0.9836571	0.021943152	0.40057725	-1.4363211	-1.3606312	-1.418925	2.0763445	-1.1684601	0.3259119	1.1883788	-0.8573355	1.7352945	-1.0584828	-2.195803
464	0.07498124	0.41404134	-0.1381255	1.8966889	-0.30910468	-1.3428773	-1.9980863	1.1545779	-2.7421062	1.6202409	-1.2404661	0.42045534	-2.0957031	-1.8213797	1.0738106	2.6901748	2.4127102	1.3492707	0.15999146	1.3085129	1.1168011	2.8339148	2.006752	1.4634453	-0.04550551	-1.4001517	0.74903655
465	2.6461055	-2.0318136	2.204563	0.5358501	0.79327875	-0.9680919	-0.14539254	-1.0681955	-0.23103735	0.41463533	1.0903543	0.36637694	-0.17418122	-0.24150832	-0.614225	-0.11039926	0.1762723	-0.34460256	-0.026912212	2.8494601	-0.1661531	-0.14861381	0.26773798	-2.241938	0.13937767	-1.7388325	0.0957264
466	0.17474926	-1.8406384	1.6915386	-0.7377277	1.4697145	0.98314166	-0.6880964	-0.3578756	-0.08290707	1.8402462	0.5588727	-0.27194822	0.6456149	-1.5646875	-0.42689055	-0.21949828	-1.3223431	0.46866181	-0.035722375	1.8820103	-0.21824901	0.36357954	-0.026672125	-0.3245545	0.71171623	-1.7242222	-0.051009804
467	1.6614236	-1.9973845	1.7774315	0.49221992	-0.31323838	-0.18495485	-0.71424186	1.8803457	0.06528565	0.95270616	-0.24510968	-1.7073452	0.7281428	-0.54542196	-1.3445653	-1.8993969	-0.33081883	-2.0417883	-0.8729114	3.0874119	0.6790279	-0.7099042	0.5412558	-1.0419523	-0.94489604	-0.41573	-1.0276448
468	1.1402167	0.33771187	-0.6752121	-0.12277515	0.3003754	-0.8898463	0.27627742	-0.73033965	-2.923839	0.23456278	-1.578027	0.9975289	-1.5745313	-1.065338	1.7930272	-0.44699615	2.1813664	1.5704956	-0.448728	0.85287344	2.3848257	0.7454649	2.1668499	1.8124814	0.46178043	-1.9128606	-1.5466309
469	3.9275088	-1.9029542	1.3826556	1.4630746	1.1085608	0.7102041	-1.1922563	-1.0156052	0.20982876	1.4740895	0.37023264	-1.7302155	1.159867	-0.011174932	-0.28378537	0.14821906	-0.92218274	-0.5865576	-0.50540656	2.8372676	-0.13227563	0.7753396	0.9648119	-1.5097069	-2.455604	-0.7273881	-0.09290104
470	-0.6939025	0.13185716	-0.3167541	-0.16346663	-0.5030782	0.761175	2.7658193	-1.5429747	-1.1179997	-2.3035166	1.4213066	-1.0847461	0.7137341	-0.54157573	0.1126758	-0.15424663	-1.2486798	-0.75119734	0.702504	1.5872495	-0.64015675	1.6333796	0.56407183	0.9175974	-0.010884523	0.08580625	1.7272421
471	-0.6401114	0.16777867	-2.092003	0.8315748	0.12986647	1.3524547	-1.4523491	1.6466691	-0.45161155	-0.9149447	1.3295234	-3.2228947	-0.68275654	-0.5669259	-0.16331485	0.014901176	-0.11532216	0.8159166	0.04548031	3.0344985	0.0061665177	1.198784	0.91831857	1.5996039	-0.9671209	-0.69785666	2.7641656
472	0.9414792	0.008140445	-1.5098863	0.23442078	0.6532442	-1.0887138	0.37376797	0.7328543	-1.7990694	2.0264974	-0.79369855	1.1766427	-2.2763488	-1.3949018	1.8262622	-0.29863897	2.8672602	1.0415661	0.74240017	1.1841649	1.7591509	-0.48462933	1.0512381	0.87363374	-0.78739494	-0.09917998	-0.2601774
473	-0.3467927	-1.030113	-1.3389246	0.44465175	0.74698377	1.1446397	0.6777251	-0.29488754	-1.2058586	-0.56573737	-0.31241173	2.2558627	-0.7179959	0.39801696	0.6452265	0.83388084	-0.020313561	-0.8060549	0.13859296	1.2908533	-0.44576696	-0.4868482	-5.2392106	0.89066696	2.269556	-0.79702115	-1.819901
474	0.2624926	-1.7878907	1.8411537	0.351435	0.75677717	0.70286787	-2.158314	1.7434313	-0.49993756	0.49333006	1.8295661	1.1585336	1.3485203	0.75064236	-1.0578048	0.44736576	-1.0131047	-2.310523	-0.5509716	3.0936553	-0.041964926	0.565158	0.57980955	-2.4890308	-0.8971821	-0.46548617	-0.012875557
475	-0.966884	-1.7999634	1.2558459	-0.030643664	0.836468	-0.844465	0.24668273	0.53039694	-0.29911637	-0.8427166	-0.25012755	2.1404705	2.4325109	0.7673252	0.099413335	1.5859162	-0.6949418	-0.61227256	-1.4473896	2.9104915	-1.0495152	-0.5700312	0.41993994	-0.54124963	-0.777596	-0.44207335	-0.3175288
476	1.0136641	-0.05378993	-1.3695481	1.9987823	-0.8674513	0.53286445	0.111594796	1.4485264	-0.9871329	-1.004937	1.4737622	-1.689383	0.03355202	0.23803544	-1.427976	1.4413023	-0.60961425	-0.3338474	0.2996199	2.655961	-0.7791222	0.6150782	0.8053206	0.19900605	0.10787991	2.151609	2.557067
477	-1.8657372	1.0002341	-2.5028343	0.67025316	-2.4225366	2.8052075	-2.1604052	0.1706464	0.8891909	-3.1045442	0.5666342	-1.8092313	0.44646937	1.1751678	-1.2351013	-0.54781574	-0.20088452	0.49441004	2.8829098	1.819127	0.054822594	-1.3910666	-1.8727403	-0.32678008	-0.027903954	2.9535415	3.4538553
478	0.92563367	-2.483528	0.65989196	0.7256876	0.5409731	1.1823878	-0.56917465	-0.40165758	-0.82381856	0.95999634	-0.5739368	-0.16405925	-0.329122	-0.003989637	-0.40954056	0.4070559	0.025160283	-0.8492408	-0.78701055	2.2409134	-0.47381562	0.6815321	-0.046536088	-1.8868876	1.5665286	-1.0959878	-2.7813835
479	1.4599448	-2.1753595	2.162863	1.7678261	1.7094404	0.6543743	-0.053557366	0.20099097	-0.31619838	0.91784316	-0.60019064	-0.2799255	0.39903328	-0.92320544	-0.360399	-0.090475745	-0.3415522	-0.11817446	-0.75978523	2.2285197	-1.1398449	0.48238155	0.69552934	-0.25733	-1.0229841	-2.3919532	-1.5543829
480	0.5877045	0.14540592	-1.2233312	-1.1615036	-0.79139644	0.44668812	-0.9125289	0.111207604	-0.04737474	-1.5966659	1.9498068	-1.5335039	0.15640604	1.1112351	0.16784386	0.7729758	-0.69635373	0.8151616	1.5916294	2.5313036	-0.12726584	0.70953524	2.0287948	-0.20860118	0.028298408	-0.10951043	1.7219411
481	-0.0978072	-1.9552639	-0.18105906	-0.09966259	1.2602677	1.3170229	-0.49135533	-2.2721338	0.33110967	1.0666904	-1.3865308	1.0643977	1.0314062	-1.8782873	0.23636407	0.13323806	-0.46803758	0.4655341	-1.6950405	2.9921646	-0.38562977	-0.36440223	0.60672927	-1.0476272	-0.16812488	-0.6025592	-0.515435
482	-1.4321086	-1.6702111	-0.24982943	0.3916117	-0.17495319	0.27730304	0.31819344	-0.25286263	-1.5431021	0.27842095	0.9696233	2.0447416	1.0813402	-1.5933428	-1.8328753	-1.4615934	-0.54919976	0.3695476	-0.5717984	1.8398057	-0.061070144	-1.3141439	1.4376388	-0.029796705	2.6395345	-0.14527027	-1.3803434
483	0.6322541	-1.9132777	0.77719814	-1.7762764	0.09629744	0.01566276	-0.7605239	-1.703815	-1.0143437	1.500222	0.05726877	2.3321147	-1.1517868	0.15921788	-0.8244438	-1.4093038	0.4524886	-0.9991029	-1.7378209	2.0077825	-0.43529314	0.62395495	1.2204888	-0.47914237	2.3187501	-0.56059766	-1.3362056
484	0.20218152	-2.2293055	0.2860476	0.49577335	0.6567737	0.7923522	0.47056925	-0.84668696	0.29988682	0.95652366	0.9768466	0.46792725	1.2058561	-1.0208113	0.11374134	-0.030027509	-1.0927025	-0.17192078	0.02085612	2.9158933	-0.85426193	0.6611605	0.9730006	-1.3255011	0.76290476	-1.6038458	-1.0007951
485	-0.73322093	0.21203862	-0.76327616	1.0734246	0.14349115	-0.7934797	2.2362545	-0.36916202	-0.89750534	-1.2633383	1.5894045	-1.3859565	1.1636808	-0.064622596	-0.9570175	0.6790252	-2.0021093	-0.27542895	1.1138997	1.5036619	-2.298902	1.3736341	0.83123064	0.095311224	-0.7037517	3.5028923	1.5166875
486	-0.47794095	0.14554662	-1.1519537	-0.25280485	-3.312558	1.2975475	-0.7413423	0.4484176	0.35422418	-1.5216911	-0.111721456	-0.44339678	0.2538846	2.1004725	0.60002655	-0.78243554	0.8569021	1.218101	1.6255245	0.031105004	-0.28980637	0.26723635	-6.036536	0.78419566	-0.52894986	0.7600586	-0.49605927
487	0.42041594	0.005839847	-0.74918187	0.09748542	-2.018025	1.2729568	0.5472288	-0.9057574	1.3059535	-1.0367572	0.07103582	-0.18091217	-0.027940392	-0.58899456	-0.36054328	-3.2279527	-0.6886333	-0.055379108	0.6710699	0.35048312	0.36887982	-0.4834188	-5.111342	-0.98170394	0.3561691	4.9022055	0.9832855
488	-0.75780165	0.16462712	-0.0804403	0.58581936	0.2564942	-1.0386798	-0.27117026	1.3054739	-2.2532306	-0.31091323	-0.6349605	0.46121612	-0.89947975	-1.8788216	1.1418529	1.3470736	1.9755273	1.6007842	-1.3442024	1.3863893	-0.24366643	1.8349919	2.1458652	1.0408195	-0.7916976	0.5965253	1.7491302
489	1.0128199	0.7074355	0.4203733	-1.275104	-0.024652585	-0.61962473	-0.744195	0.25967786	-3.125566	-0.2897588	-2.3143837	0.006129831	-2.6333952	-1.0568733	1.9577266	0.26278895	1.8650941	1.4459666	0.3722553	1.0558447	2.2977238	0.4739323	1.7665654	2.4206574	-0.28672844	0.18503487	1.0301325
490	-0.9555253	0.12224536	-2.6640337	-0.46669552	-0.494751	2.1485667	-0.4445404	1.4271204	-0.0021769963	-2.1881473	1.9356542	-1.5347879	0.77541536	1.1382817	-0.90128946	1.4009321	-0.5328022	1.0850728	1.1512482	1.6342809	-0.8207805	-2.5298734	1.522547	0.4360249	-0.0054502785	-0.53807724	2.370525
491	0.48696136	-1.9724617	2.5206707	-1.0752575	0.034407556	0.063493505	-1.0125549	-0.74866974	-0.20898253	-0.04439795	1.1076392	0.111543104	-0.3056231	0.068577886	-0.019290328	-1.2717439	0.4334608	-0.5606226	0.15339124	2.5944176	0.4670995	0.28599295	1.0583639	-1.1527214	0.9230928	-1.543998	-0.5626896
492	1.1899679	0.46481508	0.59901166	0.50329185	0.65931576	-0.47170538	-1.0450425	0.93607306	-1.489467	-0.40922555	-1.1623265	1.6764324	-2.6702538	0.9711617	2.0709639	0.247484	2.429287	1.3693948	-0.5069617	1.8665184	2.1573236	1.0871657	1.8549702	1.8905516	0.6070593	-1.6743641	1.0012436
493	-0.04790938	0.100946575	0.34039158	0.27085972	0.8586435	1.9625694	-0.45945525	-0.6390229	-0.49435368	-0.9041655	1.3952626	-2.1635146	0.5632196	1.4974302	-1.2503647	0.19475126	-0.9766932	-0.8679416	0.51417476	2.4540713	-0.25713527	0.7722542	1.0165706	-0.035357863	0.34654635	-0.6994416	2.5560608
494	-0.38389006	0.4709504	-1.8002152	-2.4909813	-0.20402496	-0.057728782	-1.4151766	1.1096832	-0.013869211	-0.6790097	0.57308143	-1.0175999	-1.148133	-0.2883902	-0.11120421	0.36071247	-0.5855326	-0.43084896	0.95562553	2.44257	-0.93782085	-0.9113116	1.8877505	-0.1721124	-0.53727996	1.5835602	2.8673449
495	0.051588647	-1.9680586	2.0148673	0.018327266	0.46232855	-0.23226869	-0.39208198	0.32879698	-0.65068287	-0.09843683	0.31430134	-0.5081476	0.47932643	-0.08995366	-0.87489086	-0.5805187	0.3779042	-0.4986794	-2.7697008	2.1420083	-0.107970566	-0.7027052	1.0481082	-0.7202991	1.6770835	-1.0321767	-2.0927758
496	-0.4886088	0.23481014	0.8443467	0.28123492	-1.1378508	1.468707	-0.42563093	0.09320104	-3.14544	-0.426782	-2.433375	0.58902276	-1.1152742	-0.59576833	1.9341375	-1.1815672	1.7211065	1.5382471	0.88832057	0.56191766	2.1794336	-0.09911488	2.2536547	1.7522646	-0.20864052	-0.9560379	-1.6870644
497	-2.1239247	-1.5588493	0.121290036	0.44352555	0.18453036	0.8728398	1.037686	-0.5391363	-1.3342794	-2.151285	-1.8598615	3.0018187	0.90849173	-0.15053773	-1.1809288	-0.16327935	-2.065819	-1.0452634	-0.3341695	1.2943592	-1.0008191	-1.0135204	1.6369705	0.74594957	2.6660142	-1.1783738	-1.1096133
498	0.54105043	-1.8642238	1.0420052	1.8926672	1.6355581	0.3020621	0.81543005	-0.36580908	-0.24376604	1.1455023	0.34351704	0.1725893	1.1545558	-0.78211886	0.6430135	0.62946475	-1.4323288	-0.898542	-0.8307366	1.6294987	-1.386805	0.4725282	1.0032406	0.17627355	1.7936867	-0.91368645	-1.7366209
499	0.21474221	-0.37880868	0.6707522	1.2318888	0.37223148	-1.3730516	-0.19759583	0.8462908	-0.7946256	-1.693584	-0.32104847	-1.2636443	-1.4242934	1.5640358	-0.2414898	-0.30416924	-0.007357466	-0.7627717	0.020298585	2.6731827	0.8442044	1.5943719	1.6266853	1.330195	-0.034284472	-0.09725165	1.5471597
500	-0.06710166	0.325531	0.12661824	-1.2357757	1.8014514	-1.7937847	-0.450239	1.0840197	-3.1021113	0.14367011	-0.6350954	-1.3634146	-1.7762995	-1.82213	1.9905628	1.2667845	2.342698	1.826084	-0.46326587	1.5460081	-0.12650311	2.1091313	2.5002851	0.89471424	-0.7481929	-0.4617893	1.5513022
501	0.9037554	-1.9476368	0.5012213	-0.9303937	1.9561107	0.22972187	-0.48876464	-0.53722435	-0.5422868	0.50985026	1.8785124	-0.6309324	1.9565544	0.2131972	-1.7207412	0.4855223	0.20039108	0.4701525	-1.5242252	3.316713	-0.0010538027	-0.73830855	-0.42262453	-1.5066253	-0.45930135	-1.1305902	-0.791135
502	1.2648556	-2.2605352	2.1060028	-1.115225	1.4680945	1.6059095	0.835117	-0.59595084	0.23837659	1.2528088	0.43728703	0.051372513	1.3535393	-1.5243866	-1.5953331	-1.5890942	-1.0316123	-0.08462471	-0.48656788	2.2839804	-0.1466597	-1.2947	-0.22220665	-1.1269414	-0.14351606	-0.58713865	-1.4856024
503	-1.1391926	0.2710869	0.75758964	-0.9756095	1.7437406	-0.13626654	-0.012469351	1.3163478	-3.0898595	1.0471823	-2.132457	1.5592096	-1.2948966	-2.1718686	2.1726882	0.6191058	0.42750186	1.6726828	1.8690175	0.52239966	2.5153239	0.6158956	2.1100833	1.8643492	-0.6878476	-0.9058504	-0.8734675
504	0.15002212	-2.066417	2.1226494	1.0532794	1.8425348	0.33931607	-0.07368761	0.32276368	0.2724071	0.57418513	1.7235049	0.27623114	1.3327583	-0.16513953	-1.2584507	-1.8525369	-0.57043576	-0.3489035	-1.4973752	2.9795094	-1.1172491	-0.78903174	0.97787046	-0.7250515	-1.1845775	0.018878877	-0.49340332
505	-0.37954327	-1.9236315	1.3018456	0.043999515	2.6709552	-0.2726068	0.64765614	-0.33896378	-0.5960917	0.056537926	-1.1517476	0.05638262	0.4055641	-0.6096883	0.065395474	-1.3625181	-1.8736781	-0.36703348	-1.2950336	2.2128236	-0.62312263	0.6410411	1.2032694	-0.5492591	0.8516037	-1.5415933	-2.0331807
506	0.026469506	-1.5272716	0.90318036	-2.2780397	0.06906988	-0.6926405	-0.20665073	-1.7292125	0.42149192	0.42868257	0.09858209	-0.5299875	-0.23818149	0.08117363	-1.2214625	-1.816581	-1.4347266	-1.020864	-1.1551566	3.054906	0.099635534	0.29558873	0.22698908	-1.9588387	1.872679	-0.43745375	0.37244982
507	0.7673984	-2.0150232	0.8274895	-0.04612732	1.6729469	-0.28026772	-0.81592476	-1.2022306	-0.25908697	1.0704668	0.96788985	-0.18862492	0.9865094	0.5233973	0.55451936	-0.18027493	-1.1663303	-1.3933078	-0.24276578	2.652666	-1.8106264	0.84159976	0.13385987	-2.0532558	-2.8646908	-1.4012865	-0.96056974
508	-0.035830982	-1.8486784	0.81106454	0.22469482	1.4353404	-0.09666669	-0.03478676	0.3928069	-0.622711	-0.23172304	1.1515435	-0.8781743	0.13523893	-0.36622512	-1.7292342	1.4265804	0.38008392	-1.9216981	-1.641694	2.1692116	-0.8202528	-0.069794536	1.5363239	-1.5525414	0.8780866	0.39944077	-0.8073424
509	1.249794	-2.2006602	1.6405591	0.0847204	1.5366863	0.9919534	-1.2107956	-0.21768123	0.35307914	1.5525377	0.39883524	-0.11977509	0.36092338	-0.76673466	-0.16197912	-0.80768883	-1.2548835	0.117182076	-0.09037739	2.9397993	0.35599625	0.021340854	0.8481892	-1.1891516	-0.38376236	-0.5640614	-1.6949439
510	2.070803	-1.8986117	1.4104216	-0.43949217	-0.46582863	0.1871655	1.0569484	-0.48438916	-0.27617237	-0.6424476	0.76900023	0.89142156	1.0975825	2.2052016	0.25639156	1.1881382	0.39389062	-0.53623056	2.5133302	2.905444	-0.48882005	-1.013984	0.4387281	-1.8769761	-1.3895388	-0.78142136	-1.9647
511	2.2386806	0.46320403	0.26783037	-1.1071125	1.3039262	-1.487215	-0.28164268	1.7560346	-3.1759615	0.4495961	-1.7551808	0.19147435	-1.2993754	-0.9559281	1.4918433	-0.8869997	2.4976652	2.7742214	-0.016956834	0.66606605	2.1646473	-0.4363222	1.471546	2.7374768	-0.32573688	-1.5915756	1.0030814
512	-0.1612868	-1.9603307	1.7507539	1.1871018	0.21998183	1.1356313	-1.176564	-1.3962121	-0.08408993	1.1435587	-0.231651	0.73417413	0.22279453	-0.29743597	-0.8410525	-0.3031621	-0.3116791	-0.62528276	0.47518831	2.7844388	-0.4790653	-0.30123332	0.5328558	-1.0615512	-0.5282251	-0.21033141	-1.4360299
513	-1.0941621	-0.29047075	-0.25334448	0.0032053478	-1.5017618	2.444236	-0.7815282	-1.3546721	0.7511082	-0.4383694	-0.25043997	0.45813745	0.88606095	1.5098133	-1.0529815	-1.7920463	-0.36075976	-0.15318294	0.82756853	0.7420742	-0.22892949	1.2338609	-4.6069374	0.50392383	1.4680865	4.3127985	0.10388775
514	0.07140322	-0.14598617	-0.7845386	0.28163686	-3.367415	0.19697535	-1.6134858	-0.55791396	0.9143231	-1.0359555	-0.6637382	0.81301516	-0.00425303	0.84559387	0.8201673	-0.6284039	0.13347168	-0.14895405	0.97531813	0.11556708	0.19738588	-0.42690098	-5.725314	0.45801905	0.82648855	-0.08753523	-0.10665569
515	-2.1731462	0.42331457	-1.8236009	2.4352942	-0.36537644	-0.8630073	-0.43798587	0.6726282	-2.3573139	-1.3502545	-0.86739755	-0.23932165	-1.2468956	-0.3352934	0.23401344	3.2450318	1.2316052	0.94395554	-2.0540218	1.4929627	0.56378496	0.76865697	1.3501022	1.2769799	-1.349988	-0.83007145	1.073373
516	-1.9679862	-0.4317877	0.05902714	0.4897558	0.20324369	0.3283114	1.768079	0.48208523	-0.1478052	-2.6087918	0.52982545	-0.6014694	1.067548	-0.97584105	-0.55628073	0.14341226	-0.7842861	-0.11346082	0.19051433	2.055209	-1.4052229	1.3220811	0.28630602	-0.3131825	-0.48426992	2.2768593	1.1644772
517	-1.142998	-1.2466277	-0.17965189	-0.024959221	-0.13613415	0.45103788	1.229955	-0.43995085	-0.71187353	-0.21783394	-0.86170435	2.4689777	-1.0540187	-0.16673379	0.42636886	0.18721035	-0.48844755	-0.607878	-1.1817307	1.9405266	-0.89869595	0.1038084	1.759295	0.06824821	1.4445851	-1.6514353	0.061852515
518	-0.7781132	0.13906646	-1.9154227	1.017971	-2.3810072	1.7674261	-1.141506	-1.0852324	1.3487567	-0.72217023	1.0218676	-0.7026191	-0.34188098	1.1693794	0.50869936	-0.608626	0.1611639	0.13908505	0.16195697	0.6146065	-0.6376064	0.15939438	-4.6281877	0.79745495	-0.86942416	4.2614827	0.6370594
519	-1.3106126	-0.044201598	-0.35575718	-0.5340178	-3.2326689	0.62209046	0.41124296	-1.2536557	0.81806314	-1.9883653	0.6441572	1.3149648	-0.98995477	2.7406292	0.915769	-0.06268108	-0.019924581	0.78573084	-0.026272103	0.43678397	-0.29279333	-0.81342924	-5.833017	0.7269319	0.3504277	-0.097709216	1.0662503
520	0.66737056	-1.8377914	1.7892331	-1.1974746	1.5640298	-0.37754306	0.4206767	-0.31880167	-0.8751203	-0.34945506	0.37032798	0.13350686	-0.1334947	-0.7174953	1.1185354	0.15424448	-0.41918907	-0.5752599	0.07226293	1.7550323	-1.3899775	-1.3939567	1.0779825	-0.74313843	0.67817444	-0.9932294	-3.0326085
521	0.11703479	-1.856865	2.06473	1.258117	-0.035440177	-0.2201883	0.13902836	0.357692	-0.0546315	0.290246	1.6848525	-0.74657583	0.9674018	2.091509	-0.19586194	1.165789	-1.0643191	-2.1423576	-2.0586336	2.951481	-0.84116083	-0.8099947	0.27523187	-1.2544773	-0.08472109	-0.5529952	-0.8071746
522	2.190476	0.60216504	-0.0952245	-1.0267018	-0.41823286	-0.8363037	-2.1707046	0.66165054	-2.734298	-0.6487627	-1.3704746	0.7275346	-1.4380918	-0.30072117	1.5696505	-0.17375988	1.8858597	1.7653913	-0.8326441	1.1846462	2.0349932	-0.35626936	1.896925	1.9469672	-0.77993786	-0.77866566	1.3540688
523	0.6671536	-2.2746742	1.6539726	1.3617239	-0.05264807	-0.79595387	0.44634962	-1.2900043	-0.09287995	-1.0745423	1.1658237	0.30506822	0.756613	-0.2124452	0.7465402	0.5719435	0.06024459	-1.2715032	0.19802406	1.6717658	-1.18173	-0.7858756	0.6290831	-1.2258497	1.7595104	-0.4908632	-2.1615148
524	0.013036072	0.22910058	-1.9894254	-0.17724511	0.2585381	-0.8897904	-0.55883473	1.4962786	-1.5919033	-1.6570928	1.0758297	0.34002888	-0.9060072	0.28790066	-0.6696034	1.8865573	0.23023629	-0.33332852	0.45238203	2.4610956	-0.2921024	0.9009612	1.3213501	0.34971568	-0.90540075	-0.03301263	3.4235437
525	0.74112356	-2.2368054	2.1443586	1.4198409	2.1280165	0.7749151	-0.038720787	0.403558	-0.5337184	-0.09968543	1.314325	0.48343074	-1.7129575	-0.27485824	-2.1875722	0.9107381	-0.6270698	-0.19190094	-1.1312525	3.0955215	-0.5933558	-0.86804783	0.90838367	-0.23586944	-0.13540667	-1.0987962	-1.1630337
526	-1.6783738	0.29199195	-0.7393355	-0.8682029	0.0779324	-0.7576026	1.6643784	0.79316413	-0.85223806	-0.7196976	2.5298514	-1.5921715	2.1909099	-0.08571911	-0.36314136	0.45282045	-1.8488207	0.14875787	1.1355402	2.288978	-1.0624079	0.21331453	0.83473	-0.082395345	-0.24135795	1.8523164	2.025289
527	1.0864179	-1.8299125	1.6972703	-0.79209894	2.1625273	-0.16269785	-0.28299558	-0.52829015	-1.326554	0.21875502	0.12552124	-0.40587395	-1.2531561	0.63541085	-1.1129411	-0.17908901	-1.2883735	-0.29694563	-1.122799	1.7199332	-0.7464362	-0.23796403	1.2946336	-1.0859584	0.15447706	-0.9307678	-2.3380678
528	0.4242912	-1.9391165	-0.2735515	-0.090982154	-0.17800309	0.0056467503	0.7057115	0.39123136	-0.92073095	-0.18490484	1.3044134	0.2799183	1.2130716	-1.9565344	0.45418018	0.0786708	-1.3765016	-1.5198321	-0.0201298	2.8348856	-0.22270486	0.50171137	1.3880156	-0.72795975	-0.011137411	-1.6725986	-1.1935397
529	-1.2448075	-0.032061785	-0.53305864	-0.1752097	-3.4138095	0.70390326	0.17994562	-1.7488539	0.22801065	-1.5329187	-0.8339326	1.2455224	0.12541234	2.1785998	-0.4149853	-3.1227086	0.7797653	0.5140107	0.2792771	0.35843444	-0.9327048	-0.29009497	-5.8641596	0.07757868	0.43552893	-0.14744854	0.94146967
530	-0.5021626	0.5904433	-1.4314129	0.7048558	-0.21111092	-1.0855982	-1.0512191	2.3270476	-1.3600116	1.4849966	-1.1159974	-0.20699777	-1.5385921	0.2483205	-0.20454876	2.0192108	1.7114896	-0.036400244	1.2337402	2.573814	-0.49484244	-0.03368014	0.6718196	0.44528922	-0.3706527	1.0509437	3.2494178
531	-1.062341	-1.837436	0.40089992	0.25415426	1.0170175	-1.6461082	-1.201168	-0.74228615	-0.56156087	0.78517544	-0.255256	1.6597115	0.9480179	-0.13825235	0.51353884	0.62842673	-0.2804793	-0.7740104	0.45860857	1.3727704	-0.76458615	0.25594157	1.5396438	0.12864	2.155552	-1.5294987	-1.4685105
532	1.3573995	0.3704568	-0.81999445	-0.6947418	1.1213887	-2.0791116	-0.33639148	0.7837038	-3.1334727	0.73230386	-1.3932211	0.19509855	-1.8101178	-1.7016324	2.2725153	0.8791213	1.7964422	1.4851762	-0.3975066	1.1705737	2.4037404	0.52184564	2.518514	2.0055275	0.6606408	-3.1344247	0.75970334
533	-0.91821015	-2.0099618	-0.6835606	0.45204875	0.94840276	-0.124137186	0.15524474	-0.1165874	-0.6634239	1.5263536	0.7302567	-0.26250884	1.1558409	0.53375053	-0.49041298	-0.20349991	0.21861494	-1.5788271	-1.1020076	3.1488717	-0.77130365	-0.36835337	-0.42212206	-1.045562	0.34392357	-1.8281564	-1.743698
534	-0.4425249	-1.8120142	0.46291167	-0.014002025	0.331133	1.6860604	-0.33520138	-0.21283174	-1.2012949	1.4632906	-0.11567348	2.4170625	0.70074034	-1.0216413	1.1309578	-0.4591444	0.23413551	-1.2890582	-0.6958816	1.6845645	-0.11464888	0.5635841	0.3012926	-1.3495613	2.5791285	-1.7204605	-1.9547949
535	0.94462925	-2.3605685	1.2304292	-1.0286386	-0.017655611	-0.51377654	-0.60043836	0.29774457	-0.279524	0.073620036	0.2641431	-0.045792013	1.7090402	-0.4625168	-0.33075023	-1.1085738	-0.88878727	-0.5997026	0.54779416	2.55348	-0.93540585	-0.42282122	1.2727412	-1.2166191	-2.164215	-1.1466196	-0.9417434
536	-0.76252294	0.71999717	-1.244858	-0.2542848	-1.764095	1.1014724	-0.7558234	0.32148275	0.16428	-0.35381287	-1.2863867	0.3073628	0.08813076	0.899771	-1.429996	-0.07711659	0.8819244	0.15627833	2.104715	1.6955748	0.44704366	-0.846176	-3.2645726	-0.48457316	0.41899425	3.57495	2.6131196
537	2.0789835	-1.9167271	1.5324299	-0.18788284	0.25872314	2.3804102	-0.61469734	-1.0003177	-0.5099771	0.8182368	1.8836646	0.65262014	0.6042837	0.6769487	-1.1363461	0.4663256	-0.060406685	-0.4794967	-1.5875306	3.244706	0.2608926	-0.033257723	-0.068564355	-0.15333873	-0.5409739	0.7109197	0.15548597
538	-0.29835135	0.1348355	-0.53572184	-0.1948933	-4.231926	2.0045557	-0.6685198	0.33612305	0.8702125	-2.4654775	0.4478474	-0.36089137	-1.1495296	2.1882071	0.16717471	-1.4689779	0.3313936	-0.09985754	0.6031338	0.45906052	-0.2947224	-0.080365956	-5.4252	0.7412574	-0.7705944	4.3527675	-1.3344879
539	0.036011547	-2.1153057	-0.95978606	-0.33201945	0.6827327	-1.2934496	-0.27263188	-0.30988285	-1.1518387	-0.74430406	-0.8483352	1.7112857	1.1781647	-0.035517603	-1.127858	-0.2010479	-1.0237279	-0.33765155	-0.32506365	1.2604902	-1.0307742	-0.6254493	0.38630432	-1.2636541	2.0837893	-2.264678	-0.42925835
540	0.009537876	-1.8732772	1.3446282	-1.7091557	0.96721745	-0.7259884	-0.7980086	-0.7077036	-0.71582615	1.7603685	1.0682901	-0.668445	-0.030469	-0.42273274	-0.13796538	0.8404536	-1.3869064	-1.3077842	-0.76568186	1.8006972	-1.8007946	0.1543122	1.1972218	0.1556949	1.5640682	-1.7181695	-1.9880873
541	-1.3356707	0.7209281	-2.0280771	1.0155342	-2.2431664	3.1223404	-2.074829	1.6183714	0.7115613	-1.773555	1.5191386	-0.7719532	-0.30630648	-0.15010454	-1.251344	0.5770221	-0.7259265	-0.643245	2.1899037	2.0876155	0.775517	-1.8200265	-1.9675951	0.26146734	-0.08235089	3.712056	3.0120876
542	-1.2975194	0.6809249	-0.99932086	0.3478927	0.94485736	-0.2281971	-0.060172662	1.3436162	-2.7597392	1.3237839	-2.368295	1.6363415	-1.9649489	-2.6760583	1.8053126	-0.38338202	1.3310882	2.1943464	0.40930843	0.9703453	1.9554441	-0.51131976	0.8002215	1.5919027	-0.6082544	-1.0004383	-0.7076794
543	-0.37171492	0.8146702	-2.5882697	0.48971355	-1.9079486	3.1006873	-2.3718038	0.6747067	0.9194082	-1.1836976	0.1995413	-1.4797549	0.57638216	0.71657664	-0.59992623	0.16709006	-0.03840244	-0.24259362	2.22704	1.9967567	0.1685642	-2.0735378	-1.3410548	-0.45349535	1.1179194	2.749838	3.3765368
544	-1.5262936	0.48284867	-1.2363819	0.91048026	0.8422162	-0.35576987	1.578856	0.29243445	-0.4043631	-1.5426533	1.4188573	-1.5786644	0.48348016	-1.6323819	-0.72810197	-0.47578138	-1.9057307	-0.40807584	0.30517882	1.8390502	-1.5764244	0.947734	0.8820741	0.2888765	-2.0019176	3.1084542	1.6873449
545	0.32779613	-0.026083946	-0.31671727	0.19916494	0.36148205	-1.013882	0.06702912	-0.05006838	-2.8099747	0.54148984	-1.5887437	1.5556433	-1.7464424	-0.76142067	2.7873821	-0.2636693	1.9607055	1.3678553	-0.8782741	1.3701615	2.3536296	1.1157292	2.0997965	1.4294477	1.8164666	-1.0550803	-0.76554507
546	-1.0446036	0.5811087	-2.1652915	1.5411229	-1.701432	2.9297442	-1.3369569	0.99665433	0.58025646	-1.3380659	0.26911828	-2.1009846	0.38248643	-0.1279158	0.5311174	0.10633716	-0.0006308593	-0.15843381	2.5543747	2.0407488	0.10060045	-1.419808	-0.27047694	-0.17425847	0.032540202	1.9410759	2.5285983
547	-0.6700871	-1.8393303	0.15034127	-0.45843697	-1.240205	0.14889944	-1.2008207	-0.6479701	-0.23896998	1.0547817	-0.056934476	0.51556563	-0.43544132	-0.40768582	-0.23589581	0.5838556	-0.84718955	-0.4522925	-0.3986602	2.0085583	-0.93494403	-0.21853033	1.1918788	-0.7686289	1.4800214	-2.0919273	-1.7848496
548	0.5630921	0.71351063	0.115819685	-0.32755724	0.2509663	-0.89792013	-1.3280063	2.0506034	-2.1204326	1.490469	-0.81572294	0.7810016	-0.3639601	-0.54425406	0.74037504	0.1829688	2.0925257	2.164856	-0.6779889	0.96118295	1.2497044	-0.76002645	2.241616	1.3618122	0.4580875	-2.7819965	1.0421828
549	-1.6743809	-2.2102861	1.8768586	-0.012395322	2.4592102	-1.122294	-1.75349	-1.4056773	-0.569868	-0.46696472	-0.93851227	0.4376294	-0.6247934	-1.445866	-1.1067691	0.67202514	0.22213253	0.11933115	-1.5000675	2.3893557	-1.024317	-0.72092646	0.7754023	-0.38367787	1.346513	-0.7588326	-1.4767644
550	-0.6905331	0.8912333	-0.90957713	0.8786377	-2.3105302	2.9672582	-1.8409653	-0.21791185	0.9452825	-0.887004	0.20480028	-1.5749233	0.84118605	0.93144	-1.2358321	-0.7355392	-0.34588027	0.7898239	2.552207	2.0032382	0.42911437	-2.8031883	-2.524969	-0.39226297	0.26491368	3.8384616	3.4327605
551	0.18857267	0.37140694	-1.1448121	-0.41789198	-0.09659701	-1.9159449	-0.40297937	1.3557551	-2.7351587	0.9106223	-1.7074466	-0.31684288	-1.9807254	-0.10228735	0.67661464	0.6567017	1.9837446	1.5228851	0.45932716	1.488197	1.8072094	-0.32463843	1.7238029	1.1162584	-0.05590993	-0.053380013	1.5110809
552	-0.11498067	0.2608215	0.71850634	-1.6861724	-1.435149	0.63646436	0.22749297	-0.43215835	-3.2826405	0.025245905	-2.7449927	1.0988474	-0.9820204	-0.26968032	2.063525	1.5018338	2.0026503	1.6212866	-0.22474495	0.94542	2.66603	-0.057613388	1.7119474	3.3041444	-0.84721255	-1.717268	-0.66467226
553	1.595135	-2.093968	-0.62264824	0.20183715	0.6921584	-1.6597297	-1.5850527	0.20450076	-0.14495906	-0.17405277	1.1381714	0.2882929	0.50888526	-0.10392481	-0.6546159	-0.8832149	-1.089923	-1.9399588	0.44860747	2.9676187	-0.26904845	-0.474167	0.8551248	-1.5538176	-0.13383228	-1.9621654	-0.9966913
554	0.33056363	-1.4034479	0.76713836	0.024475291	0.436748	0.0025824606	-0.70693105	-0.8056941	-0.5033058	0.83149755	0.27162296	2.2012649	0.017219782	-1.5478709	-0.70745176	-0.18689716	-1.6348696	-1.1050229	-0.027783006	2.07047	-1.3135316	-1.2934053	1.8217286	0.0041758716	1.2406474	0.44819164	-0.5525816
555	-1.4364183	0.24794233	-1.8740139	2.8581877	-0.47747535	-0.7749351	-0.8963881	2.0261624	-1.2671827	-0.13953815	1.2369252	-0.826331	0.5042515	0.12976633	0.26910907	0.6100723	0.061245978	1.1341033	0.5224341	2.722024	-0.51322633	-0.12596127	1.4741986	0.595396	0.10798496	0.36043587	2.6349535
556	-0.3719544	-2.0135632	1.5175018	0.19905317	0.0807515	-0.80812865	-0.58128035	0.0672555	-0.17000507	-2.0850375	0.19171643	1.2810748	0.31133372	-0.14977366	-1.1161592	-1.7482264	0.10116768	-0.54928875	-0.5330297	3.1643023	0.02935186	0.63984835	1.0892177	-2.7749734	-0.14223234	-1.416937	-1.0870209
557	1.9923217	0.6143192	-1.998982	0.17266929	-0.47533262	-1.0000075	0.5146496	1.892538	-0.94919395	0.38287374	-1.0553918	-0.8272753	-2.1414607	1.5785161	0.020868242	-1.5006407	1.3673067	0.060383677	-0.15437776	2.4051006	0.946794	0.09354344	1.6173162	0.44527397	-0.8957224	0.5499242	2.2851255
558	1.729233	0.551901	-0.73252714	-0.19627571	0.510575	-1.4631689	-0.5108818	1.8775362	-3.3375504	0.27544326	-0.9226769	-0.480055	-1.5504644	0.23813558	1.0580719	1.1071731	2.152793	2.1910932	-1.9619217	0.82387143	2.2624931	0.28811115	1.0829113	2.7115576	0.28592867	-2.2078373	0.31026953
559	0.03847781	-1.6028204	2.6446323	2.9923518	1.8353014	1.8861277	0.6193503	-0.7282686	0.67653716	0.20113105	0.08021504	-0.85271007	0.697243	-2.2439783	-0.031499922	0.38670582	-0.23768365	0.4165389	-0.8817946	2.224448	-1.0354106	0.58805907	0.6307821	0.55967176	0.168447	-0.46790963	-1.9736011
560	-1.0893527	0.13147315	-2.949941	0.54167706	0.18085256	-0.07010323	-0.16997486	1.7758261	-0.642466	-1.1754951	1.4210157	-1.9107807	0.39401284	0.71383595	-1.4661491	2.5490332	-0.25617793	0.3289514	1.3450425	2.971041	-0.3171172	0.3117968	1.0034852	0.10884072	-0.29528177	2.1304917	3.3482726
561	0.6725209	-2.224584	2.48156	0.8386775	0.35742164	0.64919686	-0.14098594	0.6758912	-0.1764437	-0.08217118	0.84462345	0.90644014	-0.96704036	-0.48003197	-1.1729546	-2.04269	-1.2782031	0.11532569	-0.93793523	2.9914067	0.9042143	0.25759557	0.8519844	-1.1276929	-0.8728894	-1.2666048	-0.90541804
562	-0.25101405	0.7347527	-0.45723623	0.8557724	1.4529963	-1.4000683	-2.0951076	0.59979844	-2.7441664	0.46549106	-1.2401952	0.5276642	-1.03645	-1.8113891	2.2101476	-0.42934352	2.1346564	2.1786802	-1.4512186	0.36658692	2.5915868	-1.6812778	1.7115726	2.3339348	0.13054332	-1.5526248	0.10141874
563	-0.5322331	0.4087445	-1.75122	0.5000381	-1.5789356	1.1024665	-0.8547684	0.60564095	-0.0070528165	-0.10302675	1.5135143	-0.82348585	-0.35942867	0.11262229	-0.34158224	-0.17163248	0.035011172	-0.16474625	1.0928626	2.2293377	-0.6217132	-1.2788459	1.4638622	0.0970703	0.4858247	3.2440994	3.2696028
564	1.3341321	-2.21145	0.63073546	-1.7198284	0.6584052	-1.1717811	-0.87025833	0.82892966	-0.101550564	-0.17381123	-0.47015914	-1.2327324	0.82061505	-1.8892832	-0.09316921	1.5449631	0.35720226	0.2377443	-0.7269225	2.7364295	0.44216686	0.38903815	0.09038821	-1.8530715	-1.0199957	-0.15731955	0.64589393
565	0.5591619	-0.035332292	-0.4571233	1.81091	-0.56934255	-0.12429376	-0.8094423	2.65356	-0.31026754	1.9130255	-1.1217997	-0.6861037	-0.5126452	-0.1280768	-0.8301116	1.3030646	-0.16310662	0.29937312	0.28532034	2.9280314	0.20658633	0.1890377	1.3721185	-0.036511853	0.48176104	3.019855	2.8369954
566	0.041218936	-1.2803872	0.16879779	3.5569952	-0.36937812	-1.0272696	0.9573574	0.12973079	-1.576215	-1.2894168	-0.13247164	0.16901267	0.4394255	1.8629887	0.22313076	0.71646637	1.0609637	0.69954836	-0.14461195	1.2062656	0.0550272	-0.032570183	0.09722076	2.025031	1.0199194	-1.1141382	-0.2296428
567	-0.46860093	-1.8469867	1.2480454	0.53508043	0.06662685	1.4249268	-0.26959664	-0.768415	-0.21376097	-0.50878626	-0.17328405	-1.7653961	1.3249044	-1.4740689	-0.094679765	-1.2732066	-1.8044683	-0.23513514	-0.6969255	2.8864555	0.54107964	-0.5184909	0.117511004	-0.7849543	0.44413614	-2.6510656	-1.6628091
568	-0.5883098	-1.9773049	2.045609	-1.0986983	0.5306893	-0.008260548	0.6854207	-1.2663424	-0.46878722	-1.1449654	1.03599	-0.47869948	-0.043001235	1.5472697	1.1369781	1.0152929	-0.6100717	-0.037492633	-1.0522013	2.4819746	0.25145262	-1.4580398	0.04193631	-1.0423002	0.55573064	0.5106292	-0.7929202
569	1.731966	0.512068	-1.9345536	-0.73346585	1.9107144	-0.85110426	-1.36316	0.50000286	-2.9815452	0.76703876	-0.9715959	0.7784341	-1.6555914	-0.23479354	-0.11580312	1.667378	2.1212456	2.071157	-1.1343682	0.5509364	1.6535945	-1.5847117	2.2341297	1.8267525	-0.024431169	-2.0413702	1.1554346
570	-0.03538969	-2.1792727	1.5404605	-0.8648347	-0.54467094	-0.92642975	0.53270704	-1.2338642	0.004280716	1.4204956	0.52006006	-1.1026306	0.021952048	-1.335346	0.14549437	0.12306324	-0.10690999	-0.65178525	2.4481773	2.9612157	-0.56806445	0.3437283	0.21784192	-0.7824079	-0.47426546	-1.6804557	-1.6301289
571	2.0934386	-1.7757618	1.2935491	-0.054754555	-0.1132251	0.06954591	0.90554774	-0.7346535	0.121712536	0.61133635	-0.91527355	-0.17083573	-0.31035873	0.4185083	-0.7521483	0.94350934	0.3912269	-0.72442764	1.2162583	3.2731297	-0.42040908	-1.8853037	0.10395783	-1.7687206	-1.1229168	-1.3524182	-0.54880154
572	0.7789324	-2.0685546	1.6489112	-1.2265689	0.29328397	-1.2732309	0.56818604	-0.76519537	-0.76610315	-0.19051969	0.47335953	-0.64007556	-0.98556423	1.4301577	-0.713173	0.16413033	-0.98389024	1.0304464	-1.2992036	3.0919967	0.124102354	-0.8940004	0.57132643	-0.90610814	0.7201397	-0.5112014	-0.6556411
573	-1.087357	0.40322822	-0.92916816	0.021233618	-1.4875609	1.6248295	-1.7649918	-0.09884876	1.0213315	-1.5492544	-0.40649652	-0.8032886	0.7042246	0.42775804	-0.8189075	-0.06340629	-0.27347666	0.005327519	0.5250844	0.1944626	0.54038167	0.75449455	-5.0242605	-0.27136442	0.5703352	4.2095027	-0.15718055
574	1.3677616	0.37742484	-0.6185846	-1.4683986	1.2402637	-2.4860756	0.064148545	1.3189788	-2.8228545	-0.11911139	-1.5203646	0.3013972	-2.0176446	-1.0683005	0.69421947	0.8640007	1.8185437	2.128915	1.1142745	1.1981299	1.6344575	-1.2409325	1.507664	1.7059302	-0.12599128	-0.066470504	2.6595216
575	1.3520638	-1.759442	1.9155364	0.3993898	2.7863297	1.0159742	0.09470281	-0.22781184	-0.121383175	-2.1005898	-0.14489804	-0.5794066	-0.2806278	1.0713822	-0.14390111	-0.39692008	-0.014812961	1.8150692	-0.45411336	3.075916	-1.2514611	-0.16752386	1.4079752	-0.31973577	-0.3689167	-1.3706813	-0.31393826
576	-1.0178232	-0.9949175	0.60941935	3.9374309	-0.06997508	-0.36724877	1.6260022	-0.6531206	-0.9443821	-0.65915024	0.44064212	0.57222915	0.1858061	1.4912109	0.87078595	1.2657826	-0.04284832	0.027195267	-0.85910547	1.6905928	0.23812386	0.635762	0.9689917	0.7836157	1.2388242	-1.7748529	-0.15229915
577	-2.5681324	0.2669124	-1.4673921	1.2823861	0.100263685	-0.72372395	0.8337563	0.8792869	-1.8787677	-0.73839045	0.59883785	-0.42691675	-0.4559535	3.0619476	-0.2099063	1.9061801	0.9683281	0.39076963	0.26153824	1.8897957	-0.4754849	1.4124693	1.5028942	1.366301	-0.87522185	-2.0794704	-0.11502743
578	1.5794678	-1.7362678	-0.56498754	1.0280004	1.5353644	-0.54969037	0.21007594	-1.510608	-0.6265192	0.35935882	1.3194655	0.31662965	0.044885635	-1.8681864	-0.61321723	1.3797506	-1.2612127	-1.4555324	-0.22763547	2.7324243	-1.2386587	-0.9755752	0.7241091	-0.668607	-0.4352581	-2.6933157	-0.29188526
579	-1.3012246	-1.5885586	1.1002812	-1.6659142	0.1814025	-1.1934555	0.7645751	-0.51979965	-1.2560163	-0.6701368	0.6906245	3.4218915	-0.8895201	0.3062405	0.56729436	0.007204592	-0.6729414	-0.017867267	-1.5064925	1.7232091	-1.3725103	-0.8578234	1.3193349	-0.29508364	2.709724	-1.1521531	-1.4476192
580	-1.377282	0.5171426	-0.4152903	-0.14238732	0.7932902	-2.1819754	-0.9804571	1.4083666	-2.0236464	0.23004586	-0.25571254	-0.7308004	-1.0715442	-1.0167627	0.42981398	1.0947672	2.1085684	0.7163928	-0.73120844	1.2881451	-0.61759806	1.0592936	1.9097035	1.309212	0.3157537	4.0991178	1.7789292
581	0.9493569	0.5884115	-0.3501006	-0.8700029	0.5147772	-1.2566853	-1.2561673	1.0065475	-1.9838592	-0.03601615	-1.2788897	0.2024036	-0.7832095	-1.3629339	0.49041757	0.25491196	2.0476835	1.298229	-0.12329754	1.4705629	1.4087689	-0.69432193	1.2412795	1.3397229	-0.060388096	-0.84046113	1.2479712
582	0.66848236	-1.8713142	0.656114	0.17375153	-0.1307812	-0.7444938	0.8159649	0.17713737	-0.81997466	1.6313422	0.613546	1.2832947	1.2750163	0.20016888	0.8421823	0.082242176	-0.24911267	-1.9262633	-0.045687526	1.6769217	-0.54577833	1.1241262	1.1593728	0.0008122213	2.7619376	-1.9127517	-2.2865462
583	-3.882418	0.34440124	-1.8938165	1.9589512	1.1306764	-1.7673612	0.10121119	-0.061441436	-2.168082	-1.9337718	-0.46636757	-0.65392965	0.1683777	-0.3151939	0.14396983	3.3100457	0.9373483	0.25040668	-2.969285	1.3228956	-0.31706753	1.6775165	1.2463477	1.3713055	-1.2131205	-2.8757734	-0.04435861
584	-1.7125587	-1.806936	1.9449204	0.044915974	0.3632812	-0.5051111	-1.0203048	0.06911808	-1.0159417	0.9256428	-0.78391945	-0.3456952	0.21758503	-1.3364518	-0.5813701	-0.17529476	-0.20000845	-0.008515894	0.75188226	2.5225995	-0.25266084	-1.3133092	0.27434692	-0.9853128	-1.216156	-0.5003425	-1.6119243
585	0.08578488	0.089825206	0.3417873	-0.49905238	0.08370033	1.0243618	0.38893527	0.012869656	-3.193973	0.364784	-1.5747641	1.0840058	-0.8905467	-1.1911588	2.645339	-0.9619497	1.0356001	2.4162586	-0.085284516	0.45517266	2.1331487	0.5446543	2.7267683	1.5413809	-0.774603	-1.8283985	-0.42792445
586	-0.87820727	0.2842641	-0.70532405	-1.1451032	-3.920421	1.9216628	0.24156433	-1.9312431	-0.45012683	0.9806018	1.689353	-0.44948673	-0.15397054	0.21416742	-0.17879325	-0.74395597	-0.58536834	0.40720427	-0.69622314	0.2984466	-0.16904467	-0.71968544	-5.67939	-1.7176201	1.0738866	-0.44557366	-0.43438607
587	1.1828269	-1.8465078	2.7955573	-0.9857501	0.47399372	-1.4361039	-1.2297572	-1.258565	-0.9408193	0.28548437	-0.20496613	-1.4052887	-0.33706945	0.6067963	-1.8009048	-0.22195497	-0.56955945	-0.26600015	-1.8369682	1.9751918	-0.43882185	-0.9488353	0.17186838	-0.83471364	-0.45664883	-0.19558544	-1.2269666
588	-0.3888551	0.21514021	0.15235436	0.18474767	1.1226144	0.055351343	1.0231723	0.5682827	-0.5507139	-1.615735	2.0122178	-0.36411473	1.5359643	0.011386872	0.31915846	-0.038767338	-0.6918859	0.3327486	-0.63414216	1.8714325	-0.5813192	1.2793452	1.2833995	1.2112228	0.44494647	-1.239692	2.1111915
589	-2.2201312	0.11516955	-1.0592965	-0.51147056	-0.48408097	-0.58383656	0.45350537	1.576018	-1.6663309	-0.8751573	1.1253455	-0.2468419	-0.4688254	-0.9181748	-0.85898286	0.28889716	-0.54455274	-0.08954018	0.15934765	2.1400695	-0.56151766	1.7679788	1.3410857	0.35519546	-0.554463	-0.5477381	1.8048339
590	0.37735498	-1.940836	2.0086079	0.52824986	1.1134835	0.38896167	-0.7834555	0.32513636	-0.5718816	0.8724911	1.0640355	0.5678785	0.65218335	-0.20723999	0.94963795	-0.7533017	-0.90791667	-0.13178629	-0.9765497	2.033644	0.6015649	-0.47904295	0.26029813	-1.137631	1.924612	-1.3189683	-1.3783197
591	-0.35379145	-1.3222132	1.1412679	-0.25409356	-1.3195865	0.6767775	1.9240487	-1.433778	-0.8996182	0.26896036	-0.66597027	2.59094	1.121657	1.7849991	0.3517959	-0.09113836	0.52521706	-0.6490397	-0.9066157	1.4968841	0.1957897	-0.4376427	-5.4006906	-1.0366281	1.1185758	0.1573984	-1.7267267
592	-0.8074616	-1.9780445	0.6591633	1.2369294	-0.31892827	-0.11511356	0.8026999	-0.17533398	-1.6644799	1.6585306	-0.1559636	1.3862847	0.8534435	-1.0965143	-2.2520404	1.2105513	-0.4456493	-1.297002	-1.0753499	1.8502012	-1.41764	-1.248966	1.0054653	-0.296066	1.3392831	-1.3732604	-2.5439088
593	-0.77507114	-2.474474	2.0551755	-0.3617689	1.3734562	-0.5524734	-2.521594	-0.0021754373	0.10032071	1.3673766	0.5582999	0.025909066	0.57620287	-0.07806581	-1.3487811	-0.62411785	-0.15044129	0.10494807	1.4461796	2.9938962	-0.7660734	0.24094748	0.73356616	-1.539524	-1.0589614	-0.50390255	-0.60340357
594	0.77210224	-2.080339	2.442905	-3.7402525	0.17434739	0.774992	-0.33322728	0.10527784	-0.21442834	0.496796	0.41518754	0.64313036	1.7243481	-1.3602707	-0.8247968	-0.52070355	-1.4043324	-0.93774664	-0.74436283	2.0817358	-1.0931004	-0.13130796	1.4307189	-0.1854718	0.9028114	0.06528753	-0.5080248
595	1.6918199	-0.19789487	-0.15059552	-0.2782225	-2.4191294	2.534131	-1.2168727	-0.109465	0.31532365	-1.2681	-0.5817815	0.08334149	-0.4531878	2.1462617	-0.6113963	-1.8877085	0.994243	1.0979044	0.47724223	0.7749571	-0.8150524	-0.6625151	-6.1009808	0.18095139	2.51971	0.03436467	1.9483163
596	3.7752962	-1.8326701	2.6516495	0.14839998	0.10229188	0.67768395	-0.32063293	-0.22417456	-0.1812698	1.0047512	1.3218472	-0.43655056	-0.02353257	0.7596117	0.56645083	0.80196667	-0.16246799	-0.7990761	-0.7756002	3.099454	-0.7680639	-0.08442297	0.44193667	-0.9467942	0.22059017	-0.84012866	-1.6505401
597	1.3338509	-1.827664	1.0640284	-2.1266544	0.49676	-0.09044844	-0.41351438	0.352027	-0.7290069	0.7209116	1.0778768	-1.184985	0.3378402	-0.059082747	-1.6128752	-0.27931976	-0.31075191	-0.3411628	-0.047159314	2.8118117	0.69379747	-0.6789482	0.0642513	-1.1038464	0.12500763	0.26325405	-0.5058331
598	-0.556059	-0.14451614	-1.831893	4.8858266	-1.1947131	0.77405345	-0.022687256	3.3462172	-1.0911816	0.8474787	-1.823875	0.40261018	-0.6382402	-0.07845205	-1.1672897	1.1547234	0.2619092	0.14075199	2.0237842	2.2748694	0.6126059	-1.263057	0.56428874	0.8758259	0.028435916	3.0061953	2.0747898
599	1.9089539	0.766936	0.68123555	0.10633698	0.917781	-1.6754107	-1.3694191	1.394539	-2.8374505	0.39316988	-1.1872624	1.306466	-1.6431257	-1.9645834	0.28282237	2.0441027	2.0554867	1.9240359	-0.123466685	1.7123215	0.9651627	1.4292552	1.9159951	0.77481246	0.05985351	-0.76319355	1.9932094
600	0.73402894	0.50883573	-1.6073391	-0.8889714	0.3646958	-0.024620831	-0.55665195	0.8834591	-0.92342484	-0.58843166	-0.6646764	-0.33117443	-1.4034088	0.9891755	0.7120865	1.156987	2.0673227	0.5968147	0.7103436	2.1328573	1.0580062	-0.38627988	1.129021	0.16731375	0.20255786	1.2551808	2.7219555
601	0.36006308	0.44885862	-0.9785608	-0.4571126	2.081866	-1.9055663	-1.3396314	1.7480466	-2.2412584	-0.30141804	-0.76236695	0.62055135	-1.4904811	-0.21836692	1.4666052	-0.8220057	1.9909155	1.6191279	0.08291119	1.2635024	1.3400143	-0.38287464	1.3393407	1.4387345	0.093346864	-2.6140318	0.88808763
602	-0.4442206	0.5402902	-2.018242	-0.2586032	1.7658567	-1.387836	0.47504336	1.0218718	-2.297872	-0.092767	-1.6289294	0.90549123	-1.6073338	-0.788678	2.2249284	-0.6735246	2.1026983	1.635885	0.9403869	1.5027716	2.2136886	-0.5119211	1.7418005	0.7481473	-1.5087992	-1.4839995	1.484925
603	0.78541195	-1.971438	2.442297	-0.6736443	1.0302668	-1.4426626	-0.13058043	-0.075521946	-0.09783253	-0.16016816	1.440731	-1.4847094	0.8152393	0.93396527	0.3703222	-0.81990093	-0.887668	0.29510564	1.0295005	2.996752	0.85513103	-0.5254839	0.70203334	-0.11545563	0.54724354	-0.6831151	-1.7251041
604	0.7811536	-2.070163	0.51757663	-1.1300511	0.004410237	0.39834177	0.077389956	-0.91170865	-0.22576421	-0.5691457	1.2141961	-0.10127318	-0.7567988	-0.77087915	-0.26357126	0.13861483	0.20372024	0.029689133	-0.67283404	2.9995792	0.38676023	0.35409984	0.5399227	-1.2220443	-0.7711642	-0.8885242	-1.1423762
605	1.0293778	0.124015175	-1.0645238	-1.7734873	-0.4627986	-0.33275807	0.17192799	-0.061386555	-0.5542165	-1.9673668	-0.06752172	-2.1744614	-0.9983027	1.6669238	0.1713101	-0.08801822	0.16008803	0.26800588	-0.07880956	2.2733767	0.7394472	-0.12112299	1.390531	1.1710756	-0.10718857	0.38443422	2.0625143
606	0.015681297	0.7223818	-2.0032158	-0.22936189	1.2469126	-0.64622694	-1.8351274	0.95050836	-1.3955357	-0.22195536	-1.1853287	0.27502286	-0.60400796	-1.4238353	-0.6389791	0.54240745	1.9090141	0.9361958	-0.39168346	1.3974047	0.8667595	-0.71924055	2.0352511	0.46149057	-0.42268416	1.691049	1.1232004
607	0.08777821	0.5764697	-0.72068197	0.06231437	-1.2997452	-0.784189	-1.6718162	1.7998886	-1.1664492	0.62064457	-0.45348814	0.18815064	-1.2291018	0.5455848	0.40890223	1.9872215	1.4102594	0.5468742	0.5575521	2.4789865	0.17786281	0.07186653	1.1368203	-0.27223232	-0.3093206	1.118204	2.4607062
608	-0.15630996	0.5742505	0.015268087	-0.0573529	1.6310053	-1.7177612	-1.850983	1.5122147	-2.9967117	1.513057	-1.2938523	0.1367696	-2.1019878	-0.81535	0.8395742	-0.48099217	1.9768177	2.1785984	-1.2787466	1.2583203	2.3137543	-0.6817296	1.7916768	2.0630832	-1.1251429	-1.8122051	1.0648385
609	2.3933506	0.3278581	-0.76212174	-1.0306985	0.30533043	-1.303516	0.11298144	1.1354136	-2.8237443	2.3790069	-1.5161176	0.80211604	-0.7821372	0.40830564	-0.06175661	0.8295797	2.1843271	1.2524842	-1.3336719	0.42531252	2.092317	-1.0282899	2.0527422	1.5969979	1.4621488	-2.0588858	-1.3032482
610	1.3848939	-1.835324	1.4393365	-1.3391362	0.5925891	0.20651013	-0.8651951	-1.0636711	-0.5670082	0.2587213	-0.98886895	1.6695619	1.1542792	-0.084028795	-0.8517749	-0.5268691	-1.4427087	0.19472122	-0.7043711	2.346897	-0.22031467	1.2360643	0.30029795	-1.0791414	2.1493003	-1.0740266	-0.7419414
611	1.6048121	-0.16029008	0.24447308	-0.10031223	2.026452	-1.541182	-0.11110015	0.75992054	-1.9342085	-0.77143	-1.2025485	1.1736032	-0.8205423	0.17282006	1.7399567	-0.83924925	1.9456445	1.2939123	-0.008592844	1.4874033	1.6504574	-0.9539891	2.1213808	1.2004104	-1.3838129	-1.4791161	0.020877242
612	0.5628386	-2.1159706	2.2018042	-1.1385393	0.5871949	0.7783284	-0.88087535	-0.3494567	-0.046373278	-0.1850422	-0.26375803	1.0435857	-0.19344965	0.11456443	-1.4747169	0.652257	-1.3942568	0.8893664	-0.9109221	2.3452053	-1.6044793	-0.20102212	1.1885226	-0.80452484	1.2070289	-0.0044454634	-1.0398947
613	0.5848756	-1.4817884	-0.11511379	0.25376415	-1.2978728	-0.9938853	-1.1332179	-0.21586412	-0.5875832	1.267748	0.14538878	0.4366193	1.9308667	-1.5435148	0.356958	0.8138821	-1.3390214	-0.7515246	0.058781385	3.158408	-0.5770296	-0.5698011	-0.079780355	-1.2855492	0.101200834	-0.77162904	0.8648873
614	-0.112881295	-1.945016	2.3287175	-0.2239662	1.6464102	-0.76243997	0.36563224	-0.16827312	-0.14766657	0.12997812	1.0399911	0.16004926	-0.62302035	0.07385549	0.67874026	-0.8490397	-0.24600361	-1.0001903	-0.113606304	2.3212943	0.0020791292	-2.7946591	0.81844234	-0.18940476	-0.40583742	-2.2293484	-1.5709221
615	-1.4983765	-0.8889792	-0.07171196	-0.30485082	-0.69616646	1.3126535	-0.87137645	0.75497895	-0.4184004	-0.7222504	-1.0962279	2.2558007	-0.4113303	2.345343	-0.70332134	0.9982207	0.37224704	-0.8363186	-0.84356487	1.2408181	-0.12791002	0.43787223	-4.810256	-0.24390894	1.876512	0.8349298	-1.1054862
616	-0.9199265	0.35900077	-2.768147	-1.0859156	-0.386953	-0.39218992	0.0019848943	0.10394606	-0.2761091	-0.65684795	0.6324204	-1.9768888	0.5479338	0.22124484	-0.43476886	1.5167795	-0.25533187	-0.8323462	1.2175562	2.5814226	-0.05796834	-1.0903496	0.6017935	-0.12568572	-0.2370848	-0.041555017	3.0406594
617	-1.0997427	0.8962286	-2.4089172	0.9452869	-2.1796293	2.775315	-0.9808861	-0.9614041	0.9511347	-0.6061524	0.1631136	-0.10071182	-0.17264827	1.3647137	-0.032338917	-1.0060936	-0.27827027	0.26771656	2.7046173	2.0268009	0.55981743	-1.2046062	-3.065815	-0.096602395	-0.17620772	4.5110064	2.3352964
618	-0.9996995	0.23453256	-1.6791202	1.7989383	-0.3109707	1.3246229	1.1125649	0.68561554	-0.75013244	-1.9407916	0.34294134	-2.1764097	1.0239542	0.6662346	-0.26187116	-1.4099498	-0.45088804	-0.2279146	0.54611015	2.543302	-1.0119926	1.043157	0.67516994	-0.031353757	1.006292	0.41102505	2.6471336
619	0.40341532	-1.2059102	-0.043662906	0.44724715	0.9118049	-0.06978223	-1.5578265	0.43910515	-0.418549	0.61991876	-1.0556666	1.3281753	-0.3287652	0.12852539	-0.09557092	-0.064436555	0.34662917	-0.6753265	-1.5880234	2.2043655	-0.15806241	-0.0416466	0.21230473	-0.6509011	1.6003096	2.2720008	1.1458523
620	1.406963	-1.9828936	2.2364202	-0.6803987	1.6079512	-1.1094116	-0.402789	-0.90511036	-0.25741667	0.40846342	-0.63562715	1.3764173	2.1742034	0.56087357	0.965956	-2.4889321	-1.3306483	-0.23670557	0.6891816	2.633313	-0.4105127	-0.43823153	0.5444175	-1.1110721	-0.8907491	-1.8200924	-0.30794355
621	-0.29695284	-1.7974093	1.8219033	1.3594123	1.6590319	-1.459866	-0.59894186	-1.8646808	-0.5554179	0.9897089	-0.39312088	-2.4724407	0.27065164	0.36967707	-1.4508235	-0.34646565	-0.37043554	0.32758138	-0.5092572	2.3709702	0.069991276	-0.52818906	0.3864669	-0.8406164	-1.0759811	-1.6428978	-0.94863296
622	-1.3632301	-0.7779298	-1.3286664	-0.71013963	-0.64805114	0.71194947	-0.86243373	-0.23906529	-0.042913266	0.8145983	-1.7243439	1.3597896	0.6361428	1.0051845	-0.7628576	-0.30963075	-0.18411303	-0.12876862	-0.35141322	0.7602183	-0.09290132	-1.6495689	-4.616478	0.49582267	2.081619	3.054698	-1.1083105
623	-5.2034855e-05	-1.4750999	1.1026807	-0.34526467	-0.72256124	1.5958571	0.6925764	0.001273483	0.028372213	-0.44605577	-1.3022335	0.217709	-0.14999902	0.67762417	0.4865119	0.81197524	0.28002304	-0.66510016	-0.95462483	1.1525424	0.029288478	1.6004026	-5.532766	-1.1413891	1.9035941	0.65165675	-0.9110843
624	2.0409331	-2.0484703	0.52560097	0.33916867	1.5129344	-1.1597831	-0.17528284	-0.28959608	-0.05313866	1.0101693	0.52964175	-1.0260031	-1.5301706	-0.069441736	-1.2488785	-0.23970145	0.034223706	-0.39402372	-1.134573	2.5426762	-0.48126605	-1.1413604	1.3052115	-1.3982021	0.54798836	-1.1495483	-1.1844615
625	-1.0551904	-1.906841	1.6588824	-2.2703505	0.43295616	-0.37638947	-0.26723295	0.53364295	-0.89947957	0.29584187	1.6462132	0.27533272	-1.401334	0.1794067	0.120188095	1.116305	-0.46634784	0.32215065	1.1413223	3.2373908	-0.22018833	0.7121496	-0.537654	-0.083808795	-1.591845	-0.8059826	-0.43471184
626	1.0505369	0.48936895	1.2266793	-0.24017832	-0.6212991	-0.61575186	0.11398536	0.64301705	-3.5485158	0.99252355	-1.5088257	-0.30882868	-2.1726148	-1.1913618	2.5569084	0.30535787	2.0628498	1.9113117	-1.4123768	0.29699782	1.7159629	0.60707957	1.8915243	2.067367	-0.2093803	-1.1588721	-0.58433735
627	0.13754326	-1.7121438	0.45237115	1.6657785	1.6043811	-1.6491933	0.43229443	0.40926743	-1.3623137	1.4031191	0.27047205	-1.1339064	0.7281955	2.3143392	-1.378513	0.018051982	0.30876738	-0.3639196	-0.8857654	2.2244182	-0.43517292	1.2537692	1.0182014	-0.9949964	-0.3798231	-2.7838457	0.18166164
628	-1.4989471	0.091175616	-2.347143	-0.9770906	-0.540861	1.4415079	1.7637835	-0.15117723	-0.5060235	-0.41846672	2.057119	-1.2261577	0.9199271	0.13003841	-0.22037655	0.008904681	-1.4086354	-0.2743205	0.9796314	1.5616444	-1.0199538	1.4602283	1.3220234	-0.068891406	0.028150104	0.53212106	0.74567246
629	-0.7882995	-1.9523231	0.70334184	1.0364425	-0.10407312	-1.2529769	-0.5309248	-0.351026	-0.45354366	0.9031972	0.9468353	-0.36979175	-0.3823383	1.1712377	-1.0228586	0.25923657	-0.95921236	-1.815165	-1.8327539	2.2333553	-0.13271046	0.04128045	0.35555768	-0.7216217	2.3820944	-2.4629176	-1.0582055
630	0.07653695	-0.053952575	-1.7794725	0.7413273	-0.21776848	-0.04835573	0.18054496	1.907786	-1.0223377	1.46695	-0.65329045	0.19030556	0.78877455	0.43118912	0.17243607	0.18039063	1.0117493	-0.19261873	-0.74882734	2.6688566	-0.40409243	-0.43674234	0.40417865	0.40227044	0.6493623	0.5218018	0.80152535
631	-2.6803951	0.15447839	-0.23813003	2.1908257	0.374067	0.03418213	-1.2793554	0.56140065	-2.4583733	-0.5322107	-1.101947	-0.47103673	-0.5546772	0.89871615	-0.062486097	2.585151	2.1989307	1.6178812	0.15223774	1.6992526	-1.6412405	1.3666391	0.6213327	1.3244561	-1.0996807	-0.5777012	1.441959
632	1.6781517	-1.8389671	1.5066427	-1.5249721	0.11002427	-0.3144289	0.74096024	0.2556507	0.08270702	0.5357018	0.5032686	-0.5885819	0.25091517	-0.48962575	1.2540922	-1.0989505	-1.254941	-0.39509463	0.33372116	2.7173357	-1.1225054	0.3084091	0.14909959	-0.83163255	-0.47865474	-1.0034306	-0.49227253
633	-0.41516677	0.27567294	-1.4750178	-0.18167126	-1.4571044	1.8183889	-1.3635833	-1.4211652	1.2263725	-2.2271779	-0.37070295	-1.2619699	-0.83758414	0.5079826	-1.3879399	-0.086832315	0.19464909	0.8079303	0.9800253	1.0507436	0.31514123	-0.94014484	-3.9194663	0.5242255	0.4755507	3.8892472	1.9820886
634	-0.90426415	0.3032105	-1.9314253	0.98879874	-0.93751585	0.7748499	0.09180224	1.1679916	-0.48815247	-2.3356063	1.2346874	-0.56862366	0.5935808	-0.11297858	-0.37196198	-0.33942196	-1.0984609	-0.49134558	1.6356483	2.4919195	-0.6767518	0.387274	1.3052793	0.4240334	-0.73324674	1.7502546	2.6480212
635	-0.1996224	-1.4455534	-0.47347212	4.041754	-0.5108752	1.7729905	1.2498229	1.0740831	-1.450754	-0.38172662	-0.05889432	-0.24704999	-0.040003106	0.3517145	-1.7824764	-1.3356657	0.5134484	-0.013863176	-2.0864909	1.238743	0.26537317	0.2209918	0.7040472	-0.11011636	0.3959689	-2.2941363	-0.5279984
636	1.0375164	-1.9955236	-0.16893645	-1.0683807	1.1582844	1.0291994	-1.4565808	-1.6284318	-0.7911761	1.2835152	0.8864092	0.4999966	0.8216094	1.321244	-0.12704527	0.7436927	-0.58890724	-0.9027126	-0.23697338	3.448693	1.2626505	-0.67795825	0.70530814	-2.0703502	-0.21853805	-0.15877265	-0.51222366
637	1.2005427	-2.059131	1.5895467	0.971016	1.3870187	-0.79109174	-0.9363064	0.07317549	-0.2666155	-0.57995504	0.23169893	-1.8787682	-1.5983739	-1.4903917	-0.28969243	-0.17843801	-0.42720306	0.33522362	-1.4753839	2.6536214	-1.0254416	0.5660607	0.6379169	-0.5725461	-0.7639942	-1.5616922	-0.6698104
638	-1.019768	0.025884718	-0.9136789	0.12117517	-1.4127322	1.0324653	-1.7114654	1.0728031	-0.35994148	-1.7862247	1.1594838	-1.1514001	0.21790463	1.4701452	-0.1821095	-0.19422749	-0.87167096	-0.32432464	2.7737384	2.1805646	-0.6114737	-0.8765259	1.9483016	1.1563323	-0.27414745	0.12169985	2.108168
639	-1.4243925	-1.8132968	0.9928484	-0.6509665	0.056741834	-0.7867201	-0.9112833	-0.14534152	0.41129655	1.0446572	2.294546	0.6204114	-0.3097065	-1.0913532	-1.416348	-0.027258247	-2.2814596	-0.4045854	0.29324436	3.0096781	-0.6673115	-0.5117691	1.5681764	-0.7314601	-0.88784206	-0.82234526	0.19847336
640	-0.6672554	0.66086006	-0.31778634	-0.042661786	0.7653169	-1.8601025	-2.4232085	1.6436017	-1.1014376	-1.0734255	-0.18197767	-0.4789726	-0.7965244	-1.007066	-0.039764196	2.4971519	2.131109	0.19321162	0.73943746	1.9885129	-0.3927766	1.3199103	1.640713	0.8603018	-0.19202925	1.9627364	2.486095
641	-2.157183	0.10084529	-0.5284972	2.3519182	-1.0776515	-0.39588523	1.6876028	0.8490862	0.002742231	-3.0293994	1.4917442	-1.9202971	0.85691583	-0.43436572	-1.6055837	1.2254652	-1.1212705	0.35447782	0.5488241	1.7730354	-1.3268694	0.9150933	0.84554935	0.43538532	-0.24776207	3.394128	2.7180405
642	0.38982278	0.44552496	-0.8229914	-0.49799952	1.0447512	-2.372411	-0.6532457	1.3416538	-2.9922056	-0.11433974	-1.3561394	0.5569861	-2.0706785	-0.97225505	0.8443972	1.1414042	2.228723	1.2108366	0.3490945	1.278494	2.3738253	0.13888451	2.010903	0.66534144	-0.59265816	-1.0813099	1.3534721
643	1.1895908	0.465777	-2.1778958	-1.1534531	1.2537646	-0.7804137	-1.9083467	1.8171889	-2.943292	0.09199546	-1.4968469	0.5551067	-1.9886338	-1.4654725	0.98774624	0.7868416	2.0311918	2.14144	-0.7107111	1.0393867	2.3138108	-1.2564318	1.022899	1.9049504	-0.26071218	-1.8103462	0.83310413
644	1.1871781	-1.9489976	0.27471805	1.5699704	1.111628	1.4135175	0.026412442	-1.8227047	-0.5741864	0.75839686	0.018186271	2.6638389	-0.48008066	-0.5168134	-1.3167967	0.69129497	-0.10444232	-0.3877825	-0.49681556	2.023291	-0.53070015	-1.0411847	1.5420187	-0.6704618	1.5104269	0.75236666	0.9913437
645	0.2305035	0.41759542	-1.3999236	-0.124972716	0.46747732	-1.8951882	-1.5243325	1.7513347	-1.2245022	-0.3233838	-0.56153005	1.4574058	-0.8879088	0.32314903	0.36314887	0.17385107	2.0048654	1.5852982	-0.60907763	0.82858336	1.2708675	0.019260943	1.6672223	1.5076427	-0.13741952	2.339436	1.8804286
646	0.37828553	-1.8414747	1.2747899	-0.39201552	-0.955685	-0.43468264	-0.7937128	0.3200065	-0.034158044	-1.009495	0.22466102	0.047873855	0.6854195	-0.027828055	0.43916905	-0.55713946	-1.7356473	-2.032003	-1.8338417	2.938678	-0.6849245	0.8862966	0.91971284	-1.5162308	1.858825	-1.260654	-0.36660767
647	-1.0641696	-1.8617034	1.2009242	1.0430465	1.6326232	-0.46672487	-1.6212193	-0.9988971	-0.6687565	1.1802187	-0.28132683	-0.50239134	1.7714707	-0.37342185	-1.1796726	-0.50494385	-0.43000638	-0.7104455	1.3963664	2.8319433	0.2605447	0.22626035	0.26559678	-1.1286312	-1.3022513	-1.1534317	-0.31608903
648	-0.50951266	0.5961434	-1.2714411	-0.88867754	-0.36843744	-0.7699091	-0.08477253	1.930706	0.17127076	-1.61039	0.3871745	-1.3240244	-0.3174328	1.3727763	-0.7591617	-0.17394668	-0.088916935	-0.23083122	0.71910733	2.3524418	-0.13045439	-0.4621806	1.1578679	0.57629555	0.94831353	0.029615223	2.981405
649	-1.6877728	-1.9084795	-0.32888123	1.3810506	0.74655455	-0.9031562	-0.6728897	-0.9137764	-0.6844929	-0.06741053	-0.41610026	2.987242	1.1868787	-0.15712564	-1.604325	0.65010995	-1.3253837	-0.9322469	-3.463244	1.9056221	-0.0967817	0.42599973	0.387592	-0.49676812	1.6642582	0.03807795	-1.2498823
650	-0.10126078	-0.17836598	-2.2315016	0.24635881	-0.7064534	0.9843471	1.8705503	0.14921725	-0.90970904	0.25721473	0.8187237	-2.758832	0.5261672	1.4082144	-0.9448751	-0.6823306	-0.23858777	-1.0122666	1.6864765	2.017927	-0.39031774	1.5293449	1.1812587	0.220781	-0.43836308	-1.067461	0.7725224
651	2.1168473	0.46760157	-0.37479207	0.6905789	0.72523427	-1.4844823	-0.65924513	1.5375191	-2.6430492	0.54464424	-1.4001366	0.20807934	-2.168781	-0.35844544	2.2566845	-0.41841397	2.1664913	2.3172617	-0.22326303	1.0651308	1.9743533	-0.01548937	1.6823459	1.2595992	0.27080455	-2.6002119	1.5170703
652	1.5064336	-2.0057807	1.1212784	-0.058942318	0.24749213	-0.57150555	0.95945996	-1.394881	-0.21954389	0.32442653	1.1743014	1.1035653	-0.43209773	0.8478291	-1.037476	-0.47804692	-0.9528625	0.033604503	-1.1801815	3.0512588	-1.0393933	-0.16690281	0.43943188	-0.62837225	-0.7314875	-0.9345124	0.029986084
653	1.6460315	0.42234117	-0.685773	-1.8574785	-0.39674878	-1.2852931	-0.3711914	1.7770236	-2.8683634	0.26056474	-1.1820714	0.65938187	-2.3199854	-1.0630157	1.1176583	0.3359527	2.3339565	2.1123502	-1.663694	0.7444222	2.6314342	-1.1199274	2.0223525	1.1156576	-0.8085722	-0.60825884	0.33122575
654	-0.8795638	0.30299547	-1.3426292	0.55541635	-3.6373372	1.1495397	-0.71873415	0.2781486	1.1408519	-0.9541441	0.71917385	0.248406	-0.8094017	1.5039219	-0.8162731	-0.3623395	0.2663315	-0.8258635	0.14893523	0.40740132	0.30865413	0.88403356	-5.9826074	0.8876124	0.88638043	0.04104501	-2.2039633
655	-1.4665219	-0.7382197	-0.19079933	0.53690124	0.44250748	1.7621169	1.6446433	-0.33041078	-2.0853472	0.6937736	1.0415828	-2.2414083	-0.8341131	-0.71311516	0.30892584	1.9326701	-1.8235575	1.0195881	-0.11849636	2.4908433	-0.6174583	2.5903091	0.5845062	0.42623532	-1.7706913	-2.013904	-0.42815062
656	2.1570654	-1.9944737	2.1373043	1.9632351	1.8410578	1.1982394	-0.8322498	-1.8413167	-0.76011276	-0.9053094	0.9114846	-0.5804374	0.7112382	0.21428013	-0.9722547	1.495322	-0.1688264	-0.61201537	-0.46865892	2.3744717	-0.880407	-0.35585696	0.92356837	-1.8587632	0.88781404	-1.2793493	-0.9524467
657	0.305348	-1.8693537	0.91683525	-0.5151858	0.68312824	-0.22702074	0.82252455	0.34191394	-0.62462723	-0.15579954	0.4339845	-0.026770622	1.0021901	-0.1626128	-1.5898695	-0.53037375	-0.71453017	-0.29438326	0.35991812	1.7545602	-0.83797336	0.3273958	1.0838325	-0.3594126	1.0430146	-0.4770956	-1.919979
658	-0.66060275	-2.2761357	1.263957	-0.105202064	-0.21566911	-0.33148465	0.46611935	-1.0521709	0.2714525	-0.3308334	0.101040125	1.3131889	-0.6987925	-0.13861015	-0.5485195	1.967026	-0.35269946	-2.0315642	0.64762664	3.2357287	-0.77552223	0.48302567	0.26114953	-1.0218487	-0.53141934	-0.9345025	-0.02175197
659	-0.5374559	0.8264603	-2.988177	0.5609834	-1.8477858	3.4660177	-1.3047714	-0.28390047	0.9752648	-0.9143045	0.9497142	-2.0679312	0.6308588	0.36561394	-0.8138129	0.23760223	-0.4081391	0.4651624	2.514379	1.8011377	-0.12076473	-1.9897125	-1.5427768	-0.11213845	0.8058049	2.4938314	2.5085113
660	-0.8755798	-1.8046248	1.3625741	0.0021677315	-0.5548666	0.93780017	0.18480803	0.036292434	0.24158572	-0.5479129	-0.30001304	-0.28781796	0.41882184	-1.9052787	-0.50107527	-0.35692802	-0.520401	-0.014088094	-1.1457379	2.7881086	-0.6153475	-1.2195841	0.9357153	-1.1577823	-0.48995155	-0.75862765	-0.4540263
661	-0.6194042	0.24441765	-1.2265073	-0.2966606	-0.9019776	-0.03477311	0.3146842	0.95726275	-0.7275813	-2.43702	2.2198303	-1.2800505	-0.28781745	0.750599	-1.0960253	0.15584609	-0.672276	0.15374792	1.18655	2.1127553	-1.2189759	0.6402801	1.1831571	0.27390945	-0.13740215	3.5572875	2.3788066
662	-0.5608463	-2.1044593	2.038188	2.0992188	0.23494533	0.43668848	-0.52228856	-0.003920436	-0.9527509	-1.2468262	0.26007646	-0.21898073	0.6278915	-0.4575262	0.4641481	0.18871	-1.1315224	-0.65983087	-0.18723619	2.004788	-1.6538208	1.2189001	0.83639765	-1.3507998	1.6686362	-1.3810011	-1.035946
663	2.1573153	0.3709283	-1.2246505	-1.2304505	-0.059908926	-1.4285641	-0.9945723	1.6058911	-2.569152	0.77407813	-2.067391	0.8180438	-1.0024024	0.2331098	1.4757338	0.7154541	1.6789585	1.9131093	1.0849113	1.166834	1.7806312	-0.3773354	2.2652001	2.251049	0.31601775	-0.18845141	2.216956
664	-0.38760066	-2.257301	2.142565	-1.3467004	0.09901671	0.6593035	0.62613666	0.18307395	0.15458786	1.4549384	0.2896744	0.50329876	0.40910023	1.9288342	-0.10761223	-1.7824811	-1.1053026	0.10735686	-1.2298673	3.0193803	-0.06305584	-1.2342836	-0.35139206	-0.810763	-0.25838673	-1.4613886	-1.2202221
665	-0.18672009	-1.7597806	0.6531481	-0.21186712	0.6398932	1.1321411	-0.10104154	-0.5552577	-0.7146911	-0.15979531	0.65074724	-1.1498549	1.4998161	-0.13354059	0.70233536	-0.95045215	-2.0110238	-1.3093412	-1.2793224	1.5154585	-0.59348404	0.39701048	1.1566889	-1.2669089	1.3566442	-0.9502541	-1.3271888
666	1.3093584	0.090979464	0.6529975	2.6992347	1.6556921	-1.2366518	1.3585693	1.4979639	-1.9605019	0.43872604	-1.5830643	-0.34455588	-1.3602239	0.4463363	1.188556	1.1515296	1.2735492	0.8762935	0.3587448	0.8390569	1.2361557	-0.008767538	1.3456917	1.3476858	-0.35165057	-1.7273809	0.8247202
667	1.0983723	0.31637627	-0.3497358	-0.838874	1.3079944	-1.1193969	0.5204854	1.7422457	-2.8309193	1.2873294	-1.7243092	-0.4175346	-2.433107	-0.6826432	2.2128582	-1.8532676	2.0694945	1.5737392	-0.74291337	0.8174755	2.2051766	-0.071879074	2.3121455	1.6145597	-1.0498725	-1.4861504	0.52912533
668	0.66501385	-2.2662983	1.7251806	-0.16725409	1.166747	-1.1915783	0.32043418	-0.2662264	-0.0036739707	-0.39580795	-0.5360353	0.19344303	1.502717	1.0815672	-0.45403796	1.1353972	-0.38508284	-0.44777206	-1.1280856	2.6719568	-0.42816007	-2.0135608	0.8331549	-1.127796	-0.251243	-1.2523469	-0.3550692
669	-1.6821146	0.2776323	-2.2465453	1.8456582	-0.7748214	3.5523763	-0.8298286	0.86614156	-0.2551301	6.0480227	0.45476365	-0.94087195	1.3488059	-3.6341608	-0.019426107	0.5402077	0.9384078	-0.069598764	2.0898395	1.6170553	-0.29460073	-1.2573721	1.7684662	1.5858557	0.53534925	3.7633057	2.552804
670	1.521028	-1.9777658	1.9969068	-1.0865929	0.70164454	0.47440574	0.19150394	-1.4731933	-0.3745761	-0.43818313	0.4311419	1.1019795	1.003653	2.0071695	-0.14184967	-1.1051407	-0.3554183	-1.6047066	2.224337	2.8273995	0.35208404	-0.43981662	-0.6527554	-1.7829337	-0.5335797	-1.6972429	-1.4814823
671	0.17496717	0.19902381	-3.8640437	3.7935882	-0.28548986	-0.19249436	0.32746845	2.1822996	-0.80008113	-0.84570444	0.49554616	-1.0104254	0.014174254	1.8859183	-0.40432167	0.7754573	0.88876665	0.45159417	2.2610972	2.42977	-0.47720215	-0.9989789	1.4586378	0.010929048	0.57706684	1.0381243	2.81088
672	-0.23051965	-0.0938524	-1.685664	-1.4573532	0.85515326	-1.1597505	-0.16720948	0.76923966	-1.0291641	-0.840677	0.560215	-0.96814907	0.7893833	1.5066062	0.6794967	-0.26498008	-1.6435122	0.9652035	0.99885356	2.3214397	-0.0051250905	0.9488372	2.0016916	0.207608	0.76536494	-0.78365505	2.085833
673	2.0803585	-1.9848225	1.0362169	-0.12305626	0.0029530674	1.3686272	-0.36681205	-0.79015106	-0.021861956	1.8592305	0.07216874	0.5102854	1.1300787	2.5680141	-0.4775595	-0.38962343	-1.5963528	-0.57141876	-0.86300635	2.921287	0.3325344	0.2458906	0.53178865	-2.0721288	-0.080186725	-1.3068659	-0.75107074
674	-1.4830502	0.23654215	-1.937789	0.62234837	-0.82059544	2.2027216	-0.47095662	-0.43552282	0.9139384	-0.9259713	1.668256	0.8537978	-1.0444067	-0.5013715	-0.07722074	-0.58629173	-0.5613483	0.32468638	0.66933376	0.54901254	1.0326097	-0.101802945	-4.822765	0.8909178	-0.06646161	2.2464557	0.47305793
675	-1.4435426	0.32572213	-1.5605766	0.7568611	-2.7211523	2.233768	-1.0824213	-0.617503	0.4564169	-1.3920007	-0.13823265	0.34606072	-1.3380275	3.7462752	-0.7570683	-3.1576815	0.035752237	0.12228212	0.72455317	0.6900619	0.31857687	0.2833961	-5.899429	-0.39191958	-1.3027238	1.5344837	-0.0030838847
676	1.0032691	0.4200949	0.31302065	-0.41043323	0.21625799	0.11357565	-0.48795786	1.265395	-2.8705616	-1.049481	-1.6302406	-0.060944557	-1.9580203	-0.24199048	2.3977563	1.0986679	2.139802	2.692271	1.6556087	0.9899319	2.0624363	0.33170533	1.83635	2.168153	0.64579064	-0.63901454	1.1835845
677	-0.00029858947	-1.8584869	2.095853	-0.49458054	0.041320264	-0.551373	-1.0013912	-0.41653544	-0.1378758	0.25839218	-0.33719018	-2.0450523	-1.2278233	0.22874472	-0.8646477	1.2502872	1.0733666	0.4985168	-0.42698163	2.905427	-0.16831365	-0.13158073	0.4211534	-0.35784113	-0.5159244	-2.4593563	-2.134872
678	0.5680953	0.69080114	-0.66615915	-0.720786	1.4545625	-2.1447034	-1.8341227	1.1233492	-2.2528512	0.38514107	-0.6714625	0.71255237	-2.0492015	-1.1535232	0.31242827	1.5753818	1.9825522	1.710876	0.25190726	1.371269	1.6819283	-0.94670004	1.8269575	1.4901791	-0.84483016	-0.89857376	1.4484564
679	-0.96420723	1.0201559	-1.6296902	1.4907854	-2.9087613	3.3959403	-1.7070078	-1.0739813	1.6457695	-1.8316809	0.5971236	-0.77797294	-0.13306466	0.40010792	0.056038022	-0.5798598	-0.76325047	0.74140453	1.1614621	2.1434069	0.5884112	-1.064869	-3.5699174	-0.08626041	0.5558463	3.3243005	3.1596959
680	-0.3738243	-2.03307	0.70547783	-0.993197	0.03276193	0.10082242	-0.76240116	0.055401504	-0.05673006	0.33859596	-0.18643057	0.28995666	1.4217732	1.0103267	-0.8703928	1.5919198	-0.91637003	-1.3616016	-0.9308277	3.1908574	-1.3011076	0.64808536	0.27509186	-1.6413344	-0.5774339	-1.4293492	-0.9777944
681	0.1816872	0.49786463	0.098875865	0.94805	1.1074791	0.55203843	-0.5519725	0.98654014	-2.9408333	-0.22013879	-1.4833076	0.1039594	-2.2530293	-1.5621942	2.9413853	1.0269256	2.5357857	1.8305538	-0.9930847	1.5472131	1.8762152	1.6927277	2.071101	1.4967331	0.5301606	0.15925033	1.872185
682	0.036692202	0.18806371	-1.6045625	2.0315592	-0.77349275	0.06604268	-0.79291415	2.1537926	-0.28371134	-1.7367628	0.7701108	-2.5307994	0.92144513	0.5734884	-0.6305031	-1.3308961	-0.58543026	0.11336258	1.4283284	2.7344568	-0.8028329	0.27290297	1.124913	-0.37005576	0.46115893	1.9151804	3.2771642
683	-0.6587463	-1.6572645	0.5180936	-0.80235934	-0.12619309	0.6340366	-1.3742628	-0.42472622	-0.3496325	0.1707092	0.74921185	1.0417515	0.45786813	-0.25675297	-0.92355806	-0.30259258	-0.04564345	-1.2981014	-1.0430837	2.123482	-0.49944624	-0.9471966	0.95592487	-0.9151282	1.9845762	-1.7604225	-0.8869933
684	-1.5277667	0.029332444	-0.5666909	0.58589256	0.47535068	0.26479477	1.9442769	0.1471394	-0.43848148	-0.9950396	1.913945	-0.05234316	-0.22134179	0.39855325	-0.4728796	-0.83888507	-0.34439218	0.63104326	1.7406803	1.6539273	-2.1334195	1.7683403	1.0027044	0.039788395	-0.42366785	-0.7245077	0.88031846
685	-2.1389406	-1.9137225	0.3433022	0.035301343	0.56074953	0.7738018	0.52233636	-0.85189825	-0.22490454	2.250108	0.7639128	0.80802566	2.0246594	0.19177592	-0.5979567	-0.47294497	-2.3146791	-0.16848117	-1.8130307	2.2697794	0.4221386	0.96704406	0.50732255	-0.9095263	0.97394836	-0.09605995	-0.29773295
686	0.70504487	0.81671053	-1.6299605	-0.72090614	1.516761	-1.3757368	-0.12772653	0.41341954	-1.161808	-0.18482909	-1.03008	1.0175686	-2.088523	1.1485896	2.273241	1.1828139	1.7685683	1.1770159	-1.0937824	0.714482	1.0882268	-1.1640743	1.2692989	0.9263247	0.5563723	1.8903161	1.0108522
687	-0.4345859	-2.0042808	1.9030755	-0.30351746	0.76038766	1.0187477	-1.2895304	-0.06342695	-0.7889548	-0.5368736	0.52910066	-0.23856264	1.351024	1.1148067	-0.14098102	2.1652555	-1.1353443	-1.1113892	-0.97524697	1.9607319	-0.48973116	1.2646979	0.8270476	-0.92646724	1.6636446	-2.0265028	-1.5644447
688	0.33440346	0.62236464	0.05267451	-0.6621269	1.4674463	-0.19933625	0.5489109	1.6536443	-3.13438	0.14831933	-0.99714065	0.44978362	-1.3732499	0.14406332	2.0501857	1.4287763	1.9733346	0.7678858	-1.6805289	0.9746595	2.0834875	-0.13762939	1.6343706	2.40116	0.8367655	-2.8874257	0.8127511
689	0.61977196	-1.7373532	2.4364493	-0.7649156	0.40451497	0.75876516	0.10117692	0.19902587	-0.00786471	0.03501597	0.64067227	-2.2662144	0.118435115	0.41591522	0.014731318	1.4481931	-1.3408036	-1.3520269	1.504499	3.0740285	-0.006631762	-1.3620769	0.5052776	-0.96061444	-0.08164635	-0.8523917	-0.8436343
690	-0.46371678	0.1577942	-1.6940849	0.4448342	-0.27713558	1.5281003	-0.71205556	1.7789831	-0.5289298	-0.6367495	0.5898534	-1.7328087	0.38876593	-0.3582641	-0.31675392	0.9848838	-0.4348624	0.48359972	1.610052	1.9052459	-1.4134417	-0.10066908	1.5027018	0.14150126	-0.38881338	3.3478644	2.5552988
691	-1.0525877	-1.027899	-1.2684925	4.5816693	-0.34285903	-0.6921896	2.3952553	1.491885	-2.362137	-0.67647916	-0.30765888	-0.68428487	-0.4131289	1.8286552	-0.23081839	0.7665722	0.01197584	1.0640723	0.13254637	1.9300729	-0.20547289	-0.2529671	-0.420483	0.34778535	-0.65052205	-0.67613804	0.550861
692	-1.9466491	-1.9180771	0.2190551	-0.61492586	1.8085458	0.16842192	-0.24036689	-0.4228494	-0.21668318	0.14324957	-1.3218383	0.96718746	-0.09530619	1.8088721	0.8155227	0.9075247	-1.546568	-1.2207869	-2.277019	1.7751795	-0.65645045	0.38200882	0.412947	-0.01686567	1.5110028	0.39065582	-0.8332452
693	0.7496306	-2.0129232	1.4718397	1.5820398	-0.239382	0.31401253	-0.48582935	-0.53358227	-0.17226854	0.6298228	-0.24695459	-0.17968908	-0.38310325	0.15884548	1.3781822	-0.5336617	-0.5291595	-0.7281344	-2.568842	2.7558324	-0.5606505	-0.60330266	0.36312318	-0.6522939	-0.37652618	-1.3225218	-0.8896543
694	0.8869002	-0.81136787	0.60659397	1.3373199	0.40897846	0.22463821	1.3122053	-1.5996294	-1.7457571	-1.1909873	1.7015203	-1.1311114	0.23562574	0.9079965	-1.3999676	-0.6835022	-0.30631572	0.8766283	-0.1459378	2.6745367	0.14044116	3.2021198	0.6029643	0.031768262	-1.953325	-1.2186757	0.2774231
695	0.8665155	-1.6921759	2.0875225	0.16801912	1.4981661	1.5516694	0.84142154	-1.2010742	-0.03367442	-1.0849166	1.5245091	-1.0839236	1.2676072	-0.36718595	-0.6508988	-0.33627036	-0.83776164	-0.85279864	-0.21598881	3.014361	0.25046787	-0.066468254	0.19225135	-2.0630856	-1.8810246	-1.0864216	-1.0488882
696	1.3438271	-1.9294796	2.0950484	-0.5344562	1.633465	0.5521214	0.013485238	-1.5741364	-0.34153834	0.89996403	-0.51719785	0.68637145	0.091091156	-0.42978278	-0.7940583	1.0171363	0.31793275	-0.75286645	-0.0617802	2.7030547	-0.03429526	-0.38174146	0.25792217	-1.8392253	1.0630136	-0.09994662	-1.6046579
697	1.6118292	-2.1465814	2.0772758	-0.10001001	-0.095410526	0.36932662	-0.93849266	-0.69077015	-0.43924612	-0.07319769	-0.019600525	0.5318687	1.2862632	-0.4605325	-0.431488	0.33889383	-1.7669793	-1.3000228	-2.1157756	3.1616747	0.4633125	-1.0601101	0.7351387	-1.9707354	-0.99074394	-0.69948375	-0.30050656
698	0.4020482	0.38681397	0.4400831	-0.5784419	0.35157323	0.3125841	-0.2855476	0.35679597	-3.072216	1.0566807	-2.240188	1.0495871	-0.8505833	-0.1525197	2.996156	-0.19130558	1.6237416	1.9195327	-0.86462206	0.70831597	2.2090423	0.091019966	1.574996	2.5864558	-1.4248072	0.5378829	-0.8695766
699	1.0916204	-1.9648927	1.8296256	-0.03933209	1.9700255	-0.20716135	-0.8757733	-0.5646214	-0.17705676	1.9958868	-1.1293145	0.5444598	2.178893	-0.78857946	-0.9107142	0.37749264	-0.88635236	-1.2832716	-1.366005	1.8868465	-1.3040346	-0.33303162	0.9685659	-1.360841	-0.60706854	0.1343073	-1.0954437
700	0.66455317	-1.9016845	1.861989	0.051522136	1.2797635	-0.10832667	-1.6048824	-0.9565618	-0.41743487	1.268749	0.55627954	-0.7741955	0.9450089	-0.44963497	-0.00924781	0.4743137	-0.2012502	-0.109555066	-1.5542169	2.0259216	-1.4856282	-0.9386237	1.0951753	-0.16812599	-0.8457857	-1.3990326	-0.9386238
701	-0.43359748	-0.1262452	-1.351604	1.2873111	-2.646358	1.4307451	-0.72933507	0.2965999	0.46739987	-1.3955376	0.19115484	1.049517	-0.093738616	1.9549534	0.9641302	-0.47314847	0.5818053	0.026287287	1.7920451	0.43900362	1.2808006	0.44637448	-6.091501	0.7241013	-1.3481083	0.8862057	-2.4312499
702	2.0655844	-2.012727	0.49893966	-0.0046467185	0.18451019	0.12789154	-0.57733274	-0.4002122	-0.44387096	1.3069493	0.017160043	0.045651585	1.6344051	0.2457692	-1.8556948	-1.6393862	-1.4776478	-0.54979753	-0.9213524	1.775745	-1.0917621	0.7555479	0.7886418	-0.5699317	1.4087087	-1.73235	-1.8292799
703	-0.6492523	-1.9277695	1.1992149	-1.0522842	0.024356246	0.11547081	0.16792521	-1.1395882	-0.27759153	1.260183	-0.04279849	0.27202886	1.2854702	-0.421992	-2.0620496	-1.142527	-0.8036614	-0.056512713	0.20123526	2.789111	-0.12217823	-0.96335834	1.0467466	-0.8522001	-0.056285486	0.20076483	-1.1083884
704	-1.2955356	-0.7550589	-1.8685324	0.94308877	-0.35004684	1.903339	2.9823525	0.018288195	-1.5727543	0.11507952	1.6700288	-2.5825377	0.8763339	-0.41073948	0.13331401	1.1230148	0.06465605	0.72404957	0.44543433	2.983961	0.40109354	2.6089988	1.1472867	-0.49682045	-2.2149985	-0.6466112	0.6977078
705	-0.5055686	0.13936755	-0.61321783	-0.8390558	-3.4045706	1.6103301	-0.5901178	-1.6183181	0.5983641	-0.8858593	-0.182084	0.6297273	0.30766028	1.7176349	1.3006077	-0.10058212	-0.110906914	-0.15708616	0.41011873	0.42480192	-0.028228983	0.48615617	-5.866533	0.8175013	0.873854	0.42444593	-1.0515468
706	-1.5178976	0.6675922	-0.5871783	1.7526106	-2.20842	3.2209492	-0.54811406	0.24534881	1.3022853	0.7506974	0.6815516	-0.33456415	-0.04189063	1.6505502	-1.4940099	-1.3950144	-0.0761504	-0.22866756	2.5161202	1.6834403	-0.26879272	-0.95795655	-3.5902271	-0.38724214	-0.89065105	3.2236922	1.2908641
707	-0.119239986	0.01902176	0.5190506	-0.5193907	0.012219369	0.063401595	-0.380541	0.70893586	-2.6376033	0.4184091	-1.9193355	1.6450744	-1.3917521	-1.7564213	2.9605072	-1.771639	1.790986	1.6338127	-0.2284612	0.923845	3.4044206	0.93645906	1.6069243	1.8365146	-0.85501856	-0.33086634	-0.83104503
708	-0.9015638	-1.795762	1.8012496	-2.4318366	0.29548293	-0.2491838	0.24087742	-1.4460742	-0.47278577	0.49500957	0.7006531	-0.055598274	-0.86463976	-2.180538	-1.0354947	0.37687802	-2.2815936	-0.631376	1.3441027	3.080924	-0.13318604	-0.6596319	0.9722799	0.07113063	-0.938086	-0.005514145	-1.0744171
709	-1.34052	-0.31485784	-1.0781286	-0.009981841	0.83489126	0.079805195	1.7900063	0.76338625	-0.18926813	-1.1383426	-0.07150811	-1.8515828	1.1736633	0.3627467	-0.37357116	0.5570345	-0.43882662	-0.40982792	1.0650879	2.2534215	-0.4254831	0.5501836	0.5059178	0.46835	0.51404846	0.030129135	1.37389
710	0.3847132	0.33185944	-0.15336487	-0.054720998	1.3663192	-0.39373133	-0.15613838	-0.6434397	-3.2576125	0.76416075	-1.9133172	1.5923443	-0.47906783	-2.6110477	2.8950155	-1.4932411	1.4901905	1.9501665	-0.23034853	0.80401343	2.5460005	-0.33199176	2.339464	2.3576035	0.888547	-1.2514703	-1.3372444
711	0.6360636	-2.1735466	1.5973403	0.18078892	0.48390955	1.3561273	-0.31552964	-0.8111734	0.26653263	0.42836833	-0.4119036	-0.23676565	-0.09428781	0.43166068	-0.9145853	0.40402082	-0.63226	-0.42827564	0.9148548	2.8148997	0.17647018	0.71206427	1.0165914	-1.3282346	1.958204	-1.4814577	0.27730405
712	0.6718407	-0.12628105	-1.30256	-0.0006692838	0.31319946	-0.40620095	-1.3231059	0.4836138	-1.2182146	-0.9242375	1.6534073	-1.0074401	0.495313	1.168327	-0.2937311	-0.21893209	0.13011837	0.66663516	0.6495205	2.915474	-0.71114254	1.5327523	0.23473385	0.0077147633	0.10542476	-0.76251286	3.1524372
713	-2.402762	0.2828576	0.23840187	-0.31420124	-2.692994	2.3060734	-1.4347817	-0.3280957	0.95963764	-1.5860823	-0.42994982	0.07295506	-0.2270665	0.8992478	-1.4928685	-0.19053769	0.13846281	-0.022253469	0.27623916	1.2124304	0.38914013	-1.190088	-4.7632923	-0.6565045	-0.37770957	3.0276859	1.2948112
714	-0.9283624	-2.1406746	1.1709439	0.6690105	0.3690961	-0.11734369	-0.11576274	-1.3515874	-0.12147716	0.7007479	1.339578	0.009844482	-0.5270189	-3.1160996	-1.4638186	0.6203294	-0.3119537	0.38238034	0.5569882	2.8247676	0.44099748	-0.6420789	-0.06365806	-0.7905755	0.13699421	0.94059515	-1.2393035
715	0.42499188	-1.9632791	1.1986643	-1.1548526	0.5684103	1.0518302	0.3885002	-0.59159803	-0.7514414	1.1636719	-0.9674842	0.14274731	0.45939818	-1.5725178	0.105800584	-0.8785808	-2.239917	-0.8373586	0.40452868	2.1762185	-0.71374476	2.1731339	0.39666036	-0.0681507	1.1879103	-0.07797164	-1.2981615
716	0.7660114	0.31628412	-1.1207557	1.3685633	-0.024435878	-0.6940301	0.40905434	1.1876231	-1.6306348	-0.13146335	0.3026417	-0.595251	-0.9333214	-0.5593162	0.7400784	-0.41478467	1.0956944	0.2737285	0.28547865	2.5041008	0.44936222	0.36755514	1.6837386	-0.4588974	-0.1569262	-0.34249437	2.78308
717	-1.0416908	-1.8084755	2.2127016	0.90252364	1.1822356	0.075312376	-0.8442147	-0.56682897	-0.3375526	0.20609692	-0.89127785	-0.5260036	-1.2655656	-1.321	-1.3673921	0.16893587	-0.91108775	-0.5064826	-1.258771	2.4445214	0.44962585	-0.07038623	0.32031947	-1.4414582	0.41105032	0.70844615	-1.0707879
718	0.1368981	0.07269713	-1.3998039	-0.4804018	-1.4103781	2.022027	-1.4404631	2.005205	0.384773	-1.2267209	0.05844903	-1.6449182	0.5113994	1.4560003	-0.5249295	-0.6118327	-0.1633459	-0.10140183	2.1225042	2.3284657	-0.3220573	-0.76150566	0.8072836	-0.066360235	0.5351155	2.2075737	3.3425474
719	-0.3948604	-2.11493	-0.0339005	-1.5113022	1.2203157	1.0286206	0.99382347	0.11869305	0.14950466	1.1836609	-0.0057561994	-0.2625783	0.9997864	-0.8800686	0.074231744	-1.9068617	0.37482345	-1.0192145	-1.1066554	3.395813	-0.031586796	-1.787896	0.4898378	-1.1448995	1.1136639	-0.42637098	-0.6175096
720	-2.0172493	-1.9521059	1.9187486	0.61368203	0.44434956	-0.07032883	0.58771455	-1.1268444	-0.8070792	1.0278802	-0.13839938	-0.37768993	1.1765442	-1.2492721	-0.119929105	0.72930056	-0.28450072	-1.8822294	-0.2305789	2.1391547	-0.84693784	0.48141155	1.0791641	-1.6356282	1.0416641	-1.1524084	-2.0644352
721	-1.129832	-0.69376343	0.79640406	-0.23851869	1.4548819	0.34541816	2.6379764	-1.6297634	-2.498743	-1.95664	1.3091298	-1.2960309	0.5908147	-0.30734545	0.4625804	-0.38397714	-0.7955373	0.26129916	0.65515596	2.2339883	0.713214	3.0503447	1.015795	0.7644721	-0.29426166	-1.2703212	-1.5929309
722	-0.7836697	-1.1796162	0.113848075	-0.38463265	1.5398986	-0.13125217	2.2430444	-0.57684535	-0.26685774	-0.22672376	1.3074394	-0.523648	1.2941027	-0.22231281	-1.0548226	-1.0505235	-0.4653867	-0.757136	1.7017338	1.8862793	-1.3323087	1.1415938	0.6590091	-1.5960653	1.6023245	-0.09094113	0.055184223
723	0.8575553	-1.8305405	1.3972225	0.23676026	0.5438211	-0.42591882	-0.69618315	-0.17437315	-0.49705622	0.22522825	0.27588472	-0.3844905	-0.023798883	-0.12629184	-0.821792	-0.8195331	-0.41595393	-0.6054565	0.15136793	2.6398559	-0.80772483	-0.89093083	-0.40023005	-1.1527482	-1.5040929	0.30880415	-1.2113466
724	-0.16752023	0.5656638	-2.3982906	0.047488257	-1.987287	2.8355052	-1.832937	0.63516235	1.0232105	-1.5938996	0.57858247	-0.8355122	0.35362613	1.8165362	-1.4086566	-0.5439272	-0.9454011	-0.67126787	1.8056865	2.048101	0.10044284	-1.4134731	-1.0410937	-0.3216667	-0.16227871	2.8583875	3.6065493
725	-0.17836264	0.6672918	-0.39668435	0.7191543	0.5949345	-1.9325931	-2.0134583	0.15964666	-1.9815632	3.123941	-0.9930656	0.95985866	-1.8535703	-1.6990749	1.3374972	0.582625	2.481597	1.7701385	0.665663	1.2521011	1.3169619	-2.1109738	1.172207	1.2364737	-0.22121522	-0.4394592	2.0797741
726	-0.7774181	-1.2840968	0.8737143	1.66085	-0.30864376	0.4483219	1.7987717	-1.1440755	-0.9046252	0.45667404	1.1537296	1.1951632	0.7673135	0.6144091	0.7822318	-0.71546745	-1.0509741	0.09021664	0.017418861	2.2218933	0.33335745	2.7278466	0.59257555	-0.6891036	0.7346469	0.37528503	-2.0151534
727	-0.55608696	0.53862274	-0.4208374	-0.019298404	0.7638583	-1.7944218	-1.5875155	1.1179072	-2.0366797	-0.8690884	-0.306042	-0.5772945	-1.3800694	-1.384772	0.08663574	-0.41965926	2.0770507	0.5344567	0.83761644	1.9251285	-0.19655818	0.8954226	1.5987031	-0.34365016	0.074114904	0.9908058	2.0890727
728	1.178779	-1.99298	1.3204478	-0.949168	2.9003773	-1.9129012	0.62551993	1.0513442	-0.3497207	0.5290048	-0.48212382	0.9718131	0.983008	-1.5709654	-0.025152385	0.18020263	-0.40282303	-1.2901194	-1.638143	2.5536144	-0.42284983	-0.67601335	0.65209377	-0.8031272	-0.53566474	-2.7834647	-1.1906041
729	1.483489	-0.712452	-0.031429246	0.95678854	1.6808343	-1.2115692	1.4160798	0.026541598	-0.807314	-0.4313005	-0.18842404	1.6449779	-0.9106114	-0.36130488	0.5359516	-0.29805586	1.5255352	0.6478027	-0.16629118	0.9956378	0.9536352	-0.32012483	1.2118663	1.2962008	0.7989011	-0.46342397	-0.34507376
730	0.828861	-0.22621214	-1.4791296	1.9250193	-0.29337484	-0.92827195	-0.8902631	0.62668145	-1.1158087	-1.2207352	1.0683724	-0.021642804	-0.45573688	0.8493112	0.24165767	1.3600795	0.039166465	-0.30720556	1.4809037	2.235278	-0.9169049	1.4865398	2.1143987	0.39344373	1.2030746	0.358122	2.2434814
731	-0.95698327	0.3556078	-0.5845545	0.31974137	-2.2371423	1.940321	-1.0124619	0.042007685	0.98040146	-1.1349487	-0.22486189	-1.1025696	0.5562115	0.31553423	-0.19181508	-0.38224262	-1.1332457	0.7501528	1.2168062	1.6293542	1.0521674	-0.31946185	-4.177463	-0.32204437	0.95844567	3.9336321	1.5830489
732	0.113437966	0.21820374	-0.18353683	-0.42739904	1.445379	-1.8333648	0.3521584	1.466371	-1.5274907	-0.85303164	0.00780493	0.2049619	-1.3634864	-0.10453473	0.4990484	1.8094871	1.9108795	0.77768195	0.050007105	1.8485258	-0.2188771	1.6473229	1.9661678	0.8261962	0.044403464	0.2391923	1.5244749
733	-1.3743323	-0.20114201	-1.8080044	1.0674337	-0.2886577	-0.70378584	0.47356385	0.96694493	-0.7685273	-1.736938	0.431368	-0.54764926	-0.04719478	1.7697221	-1.0419058	1.6957731	-0.38179412	-0.09277004	-0.21895435	3.035814	0.53330445	-0.030163288	1.2673912	-0.22792327	-0.054032505	-0.9673742	2.5281038
734	-0.68076926	0.2789745	-1.2745229	2.5784986	-1.1058925	-0.72511643	-1.0805714	2.175854	-0.68970513	0.291237	-0.20871933	-0.64330053	-0.042197943	0.96356344	0.4425522	0.1381999	0.1347219	0.6091554	0.8864139	2.6947658	0.49253488	0.5764511	1.6591179	-0.099721014	-0.9881764	-1.2475517	2.703137
735	-0.57026106	-1.0511338	-0.6185944	-1.8359392	0.6746117	0.97215265	1.7513198	-2.3480115	-2.0893638	-0.6592476	1.2411774	-1.4799738	0.5143089	1.7879568	-0.10965772	-0.2254776	-0.6058589	-0.36788923	-0.45621568	2.2601683	0.26449665	2.6441991	0.5484127	-0.6956608	-1.1718829	-0.6143096	0.058318406
736	0.51927507	0.014888573	-1.4519815	-1.0771064	0.5154494	0.8975265	0.006235659	1.4602429	-0.7631362	-0.73928165	1.981226	-1.4751618	0.42229614	1.8243032	-0.085003436	0.084318176	0.16754696	0.3048842	-0.101864636	3.0640461	0.5068158	0.7496825	1.415808	0.10276389	0.21905452	-0.5436446	2.6304429
737	-0.58952177	-1.9864422	-1.7229689	-0.08352749	-0.43309712	-1.20711	0.8521322	-0.33563527	-1.049998	0.72655463	-0.7903229	2.6993449	-0.4280398	1.0098114	-1.0890597	0.99105597	0.23335558	0.002595177	-2.3204386	2.136846	-0.44145358	-0.14392132	0.80008626	-0.9866489	1.8340085	-0.39752394	-1.1024446
738	-0.12974149	-1.6583081	0.7768685	-0.3428189	0.40972978	0.7267151	-2.0233603	0.32234302	-0.8867854	-0.16927853	0.58450896	0.79537845	-0.68858796	-0.18923894	1.3808153	-0.6244654	-1.0395981	-0.31775603	-1.3618445	1.9742323	-1.5890604	-0.060475856	1.0342821	0.51266503	1.2802489	-0.70862395	-2.441656
739	-0.8394024	0.019106507	-1.4609497	-0.38064662	-3.5317888	1.8974353	0.6117659	-1.0466046	0.34084252	-2.0262783	0.23624581	1.4412537	0.7043569	2.962676	0.7947912	-0.7268413	-0.14166796	0.06782237	0.7267614	0.614575	1.0147955	-1.3642185	-6.2659197	-0.6636963	1.8884685	-0.2611636	-0.13424517
740	-0.75204325	-0.11141007	-2.457385	0.028306782	-0.5100253	2.0644383	-1.0065639	0.7552185	-0.53063047	-1.6976374	-0.28968507	-1.4361801	-0.19484109	0.7327778	-1.6774553	-0.34838945	-0.4117546	-0.4726254	0.5660145	3.002002	0.5412259	-1.2737578	1.6200831	-0.1399841	0.346175	-0.91554093	2.6846914
741	1.8797605	-1.4385599	0.62929773	0.46920133	0.88005203	-0.820565	1.0303696	0.64735526	-0.33488062	1.2173245	-0.61893594	1.6335863	0.13224217	1.4763471	-1.8924578	-0.3544365	-0.5485892	0.42372355	-0.12144798	3.1884997	0.33063945	-1.5092475	-0.3948742	-0.616331	-0.05889991	1.7063205	0.080156386
742	0.46182755	-0.042105764	-1.537756	1.8945593	-0.38347173	0.4871652	-0.6351923	1.639945	-0.3889708	-0.80320936	0.15328836	-2.3617694	0.31738317	0.7175558	-1.6315163	-0.30417126	-1.3179255	-0.20352307	-0.055860415	2.3594227	-0.675888	0.57193184	0.8633675	0.7056935	0.90850145	2.5755408	2.5429604
743	-0.6391374	-1.808315	0.9108374	-1.3509264	-0.12049942	0.1936003	1.2465737	-1.6255214	-0.4416647	-0.63665533	1.4159523	-1.3226217	-0.038558215	0.9160555	0.993725	0.9035039	0.5034522	-1.9606957	-0.6867317	3.1421487	0.39216897	0.08290598	0.2598012	-0.70804256	-0.85348094	-0.54753673	-1.6169765
744	-1.3751518	0.7121937	-1.0432992	0.40488642	-3.012829	2.9051952	-0.6743235	0.2372849	1.1586425	0.213866	-0.2341041	-0.22734958	-0.10961425	0.4218931	-1.4050351	-0.047711104	0.080495	-0.29119384	2.2387128	1.533206	0.40013665	-1.430745	-3.586334	-0.6486828	-0.088690385	3.1252198	1.4074763
745	1.0571792	-1.9939334	2.0084867	-0.6015873	0.690853	2.16108	-3.4940357	-0.20630038	-0.516301	-0.86375576	0.3664889	-0.8031311	0.5851186	0.26194853	-0.6065219	-0.38365883	0.05438733	-0.8890971	-0.9341191	2.4504986	-0.3355888	0.13199566	1.0739672	-1.1850971	1.5547752	-1.4284348	-1.8711752
746	-3.3668444	0.16051431	-0.4688024	0.81480646	1.1261301	0.27424198	-1.0246911	0.9432168	-2.570785	-0.6449523	-0.04299529	-0.67376703	-0.93166065	0.12609893	0.24322528	1.6026375	1.378186	0.042533875	-0.76225144	1.5153702	-0.21889293	1.4572183	1.0762444	0.9242158	-0.5604183	-0.5451908	-0.6292108
747	0.1291197	-1.4861476	1.5332577	-0.29185733	-0.4867009	-1.4372793	-1.5788743	-1.0095372	-0.09159127	-0.33306903	0.59802055	-1.1651652	0.6707276	0.14602125	0.77991486	-0.44479653	0.30497563	0.056178328	-0.22016263	2.650459	-0.16192886	-0.99014264	0.5585034	-0.6291588	-0.60731506	-0.90161264	-0.014331646
748	0.49532443	0.11129023	-2.106206	4.232158	-0.6586256	-0.531261	-0.25756806	2.0210013	-0.85045815	1.1549469	-0.85370106	-1.0152849	-0.94293	0.3466029	0.14705709	0.58776844	0.62813395	0.29575998	0.554939	2.3070865	-0.21320684	1.1039286	1.1988965	0.39092898	0.1587616	1.6343764	3.173181
749	-1.2499428	-0.70426595	0.909788	-0.69175386	-0.4033199	1.4878073	2.4407828	-0.40057412	-1.4606022	-0.21320415	1.8435786	-1.2614999	1.7149302	1.2531296	-1.1380147	2.2641945	-2.1338127	-0.49853396	0.75634384	2.4939065	0.06422277	2.8138294	0.52212656	-0.79247665	0.023153901	-1.8313152	-0.21027026
750	-0.66755533	0.33820623	-2.1672554	2.3555725	0.3007607	-0.9056629	0.05751261	0.65095156	-1.2429937	-1.252758	-0.856957	-0.26414156	-0.60767645	0.57443017	-0.41805118	1.6482055	1.7957463	1.0515163	-0.88674104	2.1764398	0.28604788	0.51573205	1.3659352	0.63880444	-0.17940481	0.9723206	1.9594316
751	0.742827	-1.8907809	2.2890944	0.20861417	-0.12672685	-0.9901259	1.391218	0.06380588	-0.05192884	0.2449982	1.7084541	-0.12632245	0.61742884	-0.24426965	0.8188954	1.1970038	-0.40699628	-0.9505019	-1.8691883	3.4064212	0.46883398	-0.4136652	0.5290984	-1.9129844	-1.7693739	-0.476601	-1.2804734
752	-0.10694444	-1.9487443	1.0169097	2.5738668	-0.16325416	1.6451557	0.65098727	-0.6111808	-1.0951699	-0.8309262	0.50670904	1.9439087	-0.14523564	0.58755755	-0.04115656	-0.7908914	-1.4687245	0.67211086	-1.157995	1.8035773	-1.641242	1.732941	0.82173693	-0.93535364	2.011069	-3.1876202	-2.8826485
753	2.5497217	-2.0395474	2.0160074	-0.21372199	0.4495753	-7.212162e-05	0.776873	1.0119491	-0.4076752	1.7468184	0.33420742	-0.3061955	0.7867822	-0.31971484	-0.8229478	0.38446414	-1.0210931	-0.31097662	-1.6148938	2.7727606	-0.023079142	0.7201884	0.27475962	-1.8703258	-0.4802969	0.15249991	-0.9124544
754	1.0512168	0.6537234	-1.0712011	0.63510305	1.7447766	-0.9282276	-2.1192117	2.6180305	-2.4799182	1.0220041	-0.9425443	1.0840883	-1.0891494	-0.65238583	1.033139	-0.4582096	1.9321172	1.7579536	-0.19689898	0.8652079	1.6392555	-1.2773132	2.452148	1.1997373	0.8299762	-0.626661	0.31762522
755	-0.80532175	0.24714777	-2.784133	0.5767285	-1.217914	1.2483035	-0.93064535	0.66050184	0.3507506	0.029253125	0.92905223	-0.92850435	0.2585597	0.22723615	-0.59967065	-0.1826103	0.09569567	-0.039215565	2.7934732	2.3163643	-0.26310983	-1.5057887	0.7842221	0.1941396	0.28672886	1.1465185	2.692388
756	0.18950343	0.048873395	-0.7744407	-0.40325126	-0.9929944	-0.8777673	-0.9653398	0.59110075	-0.80439824	-0.36110795	1.3683085	-1.8644068	-0.7013454	1.043783	-1.1434128	-0.817785	0.066410124	0.597442	0.50167227	2.7421186	0.6638725	1.4046642	1.3485909	0.8316685	0.6535716	-0.339199	2.0314333
757	-0.7024299	0.48298728	-0.6757535	0.14424199	-2.2404816	2.2911344	0.029720664	-1.4793879	0.7999061	-3.4537647	1.298303	-0.3346811	-0.17706414	0.9207797	0.035357	-0.9114123	-0.18174243	0.27057013	1.5150539	1.024214	-0.23927918	-1.3028842	-4.3411503	-0.042286605	0.021329582	3.8494465	2.1208613
758	-0.57841665	-1.1371484	-0.57616705	-0.2954473	-0.8669443	0.9756844	2.0640159	-0.5794516	-1.5909634	-0.27169448	2.2646646	-2.6375897	0.64767593	1.0924555	-1.0678171	0.35181868	-0.06704734	0.6104322	-0.9977449	2.7901292	0.28204048	2.8035839	0.2106053	-0.40579033	-1.4036297	-0.89600515	0.32385764
759	0.47899482	0.6158279	-2.5834787	2.457692	1.2733343	-1.7816854	-0.52644026	0.42012757	-1.3617524	1.6553546	-1.5495569	1.6003537	-1.7785132	-0.23907024	0.36158544	0.49039167	2.3296885	0.9561891	-0.6603215	1.6367323	0.15051365	-0.4745978	1.2282153	0.4916542	-0.061107397	2.2951653	2.663293
760	1.6615212	0.5477394	-1.2135806	-1.3803021	1.6658916	-1.3110981	-1.0222094	1.7683611	-2.1988144	1.0643953	-0.87368596	1.2002021	-2.2014136	-1.345011	0.90720415	-0.4906187	2.5896173	2.9647021	0.6421954	1.0694165	1.9662209	-1.5764977	2.0392816	1.8160682	-0.5112483	-1.719458	0.9949379
761	-0.5861705	0.6270451	-1.5984921	1.6047077	-2.0394437	1.4531646	-1.152168	-1.1950965	1.2579888	0.29912603	0.43743062	-0.35123643	0.028030157	2.0853403	-0.9818221	-2.0469248	-0.3379399	-0.018162847	2.0662987	1.8277774	0.19233042	-1.644948	-3.324756	0.07378003	0.052927107	3.884611	3.4218493
762	0.835017	0.3158427	-0.49485123	-1.8062513	0.1572386	-0.14924693	-1.3089886	1.4445182	-2.1844697	0.24600631	-0.68070316	0.6192541	-2.8427174	-0.6572478	1.6308913	0.25703442	1.7022474	2.287078	-0.85823697	0.9501516	2.005527	0.001440611	2.999739	1.9520231	-0.4321515	-1.584803	0.43573296
763	0.42350507	-1.8537111	1.371393	-0.56738687	0.7112212	0.7190392	-1.3134922	-0.06622848	-0.5099498	1.2044761	-0.32502577	-0.114583895	0.33324954	-0.3565976	-0.82015616	-0.09884101	-0.86135	-1.5444322	0.76258487	1.5658828	-0.7000448	-0.90316236	0.3452134	-0.81839645	0.60413146	-0.8222652	0.06723498
764	0.07223868	-0.5795931	0.7576777	-1.066865	-1.8175399	1.5470005	-0.5535321	-1.3233459	0.41579905	-1.4459887	-1.0768658	1.0868272	-0.25306678	0.28841478	-0.9105753	-0.25959706	0.035543777	-0.06343602	0.48225933	1.4378229	0.2653163	-1.0258254	-4.5560145	-0.7386459	0.1901149	2.6933708	0.36759382
765	1.7725084	-1.952145	1.6917348	-1.1938417	0.9190876	0.5163185	-0.32775187	-0.645607	0.5385913	1.284566	0.34418935	-0.66941017	1.397694	1.2959633	0.072690725	0.9830908	-0.56957257	-0.16318414	-0.1786591	2.1271987	-0.3705622	0.7881571	1.5739793	-0.6571266	1.0288593	-0.21219385	-0.31614503
766	0.29339778	0.5343015	-0.44658482	1.4880266	0.493847	0.014748305	-0.5421624	1.9680079	-0.9891567	1.4652909	-0.9927216	0.511932	-1.5007988	0.47830403	-0.33609203	-0.0021599531	2.4249392	0.3141617	2.0094275	2.518012	0.22829679	0.4316669	1.4864526	-0.08556886	0.22323437	0.91992354	1.2779914
767	0.40953916	-0.038774468	-2.0890515	0.80910426	-0.41167727	1.0003642	-0.68479824	2.1243625	-0.49496013	-0.3782506	0.95133287	-0.23813128	0.5451021	0.4010057	-0.14173123	0.18384324	-1.3436522	-0.6109445	1.8339498	2.763041	0.31429702	0.38449642	0.7842727	0.35207504	0.17909853	-0.994278	2.4411209
768	-0.23329353	-0.15247819	-1.6555306	1.5382787	0.11179215	0.30343866	0.39949873	1.607163	-0.4195392	-1.7057	1.0907581	-0.71508056	-0.320172	1.0356283	-0.384553	0.8498984	-0.98520756	-0.27329025	0.88297737	2.6008375	-0.5282403	1.5023806	0.69077444	0.13266435	0.7779455	0.08503266	3.7190843
769	-0.9499909	-1.8523517	2.4404492	0.342037	0.94892555	0.68854094	0.68330336	-1.4497983	-0.7885424	-1.6600771	-0.4827203	0.54471713	2.1769261	-1.5352539	-1.7860849	0.2147389	-0.34686393	-1.9121419	-0.21521252	3.0684083	-0.4604063	-0.3697036	1.2532349	-0.5801624	-0.27413285	-1.3219495	-1.0302936
770	1.0561805	0.61332595	0.15258782	-1.6742005	-0.48460123	-0.88734984	-0.24048316	1.0487452	-2.6380749	1.3618098	-1.2945025	1.166834	-2.2030797	-1.6634539	2.376767	0.11138964	2.2931252	1.1900936	-0.5222545	0.9459301	2.6404307	0.48129553	1.9733899	2.2788482	-0.30963373	-0.51698184	-0.51824474
771	0.6178602	-1.7529619	-0.97227883	0.70146316	0.13656321	0.7594211	-0.058203176	-0.51674896	-0.4374332	-0.34744743	-1.238251	2.4882834	1.3310128	-0.21678948	-1.4999549	0.0125602335	-0.75750446	-1.4316186	-0.83829516	1.1686456	-1.125427	-0.58633184	1.5738122	0.6768317	1.9480538	-1.4874599	-2.3805177
772	0.49488324	-2.0121012	1.3190331	-0.92051613	-1.2750316	0.14188012	0.775792	0.0631549	-0.17050165	0.1263536	-0.43213817	1.1713414	1.9082229	-1.8860729	0.2898482	0.11845893	-1.1602881	-1.0777351	0.012126554	3.0740595	0.34615895	-0.0009239912	0.5840015	-1.4752728	-1.0104587	-2.1011002	-0.533371
773	0.21446371	-0.23011348	-0.6652094	1.8561165	0.3820563	0.41291767	-0.5578912	1.809932	-0.57323426	-1.4274076	1.1618184	-1.6759322	-0.27561408	2.2078664	-1.1665382	1.3016353	-1.6138165	-0.7989031	1.3564758	2.6124458	-0.29237872	1.0151672	1.2048291	0.4069108	-0.1520437	-1.2523816	2.221349
774	0.670858	-1.9937909	1.3320907	-1.0780475	0.8319961	1.5569246	0.63099617	-0.41447344	-0.056371868	-0.16482806	0.633157	0.45029938	1.0350938	-0.5545156	-1.0179588	0.9021135	0.12854934	-0.075793564	-0.39593247	2.6239617	-1.1978198	0.09993231	-0.31881177	-1.5300782	-0.36667705	-1.9370893	0.26717532
775	0.78138673	0.5822408	-0.8439681	-0.8448465	0.8938172	-1.9534888	0.44997233	0.8807172	-2.2938895	0.7628373	-0.72466826	-0.36463475	-2.6220126	-0.15209174	1.9737842	0.43814325	2.1231887	2.292753	0.51523846	1.3248496	0.9800618	1.0177395	2.8686862	0.5105116	-0.76639724	-1.4159378	1.4052663
776	-0.33915144	0.5909926	-0.6843394	0.34179994	1.2610564	-1.3537912	0.048719823	-0.36087307	-1.4334271	0.12895682	-1.4012707	1.1684284	-0.8902377	0.27859816	0.43697464	0.103352785	2.6591246	0.8713714	1.1511261	1.098202	1.0892475	-1.7241821	1.2387148	0.06745535	-0.084471345	2.4162517	0.13451296
777	-2.030906	0.8502751	-2.1418056	0.07454957	-2.6745572	2.7492077	-1.0630659	0.059163064	1.3398465	-2.7898324	0.53467363	-1.63184	-0.29353505	0.2603311	-1.4061726	0.38522258	-1.0340135	0.44412935	3.37958	1.9890066	-0.25349542	-1.6268116	-1.2146332	-0.7653974	0.18754688	2.752172	2.4697094
778	-0.33709216	0.75364906	-1.7135261	0.253416	-2.3558853	2.9787226	-1.9488859	-0.25161332	0.723126	-0.3641191	0.6410214	-0.48197407	-0.30401605	1.1832206	0.10929185	1.1632099	-0.21724987	0.41626486	2.6003869	2.1597905	0.71150666	-2.1422255	-2.266095	-0.30818355	0.3533975	3.3832042	3.4034874
779	-1.6317339	0.45749718	-2.0585384	2.6044042	-0.65587467	1.5962813	-0.3206353	1.3596728	-0.4881261	0.91360694	1.0512717	-1.8130766	0.8060617	-0.2179829	-0.91436225	-0.3107461	0.3274362	-0.04517147	2.2195013	2.370357	-0.35980296	-0.76622856	1.2233039	-0.8013028	-0.7682665	1.5414801	2.6558814
780	0.20786428	0.6920848	-1.3803658	1.7554663	0.71123624	-1.9536	-1.5971899	0.19558086	-1.6369343	0.2740734	-1.084317	0.016343713	-1.9362416	0.6172509	1.1091323	1.0678031	2.021172	1.7674019	-0.23280078	1.3944777	0.49531722	-0.44801778	1.6019202	0.5232841	0.16375002	2.5874295	2.2167954
781	-1.5782564	0.18080822	-1.4563205	-0.40059	-0.40172392	0.19170365	0.0051662326	1.0013607	-0.7762081	-1.8840541	1.7564487	-1.4318807	1.6246513	-0.2212503	-0.7026615	0.112980574	-0.59248835	0.7907803	0.46207023	2.1732967	-0.43496943	-0.81650335	1.299832	0.6841225	-0.45343506	1.1633213	1.7760398
782	-1.6565826	-1.8704212	-0.37327635	0.7867621	0.56123924	0.8647937	0.52667975	0.3657416	-1.4042675	0.33847496	-1.2908409	1.5547999	0.5001125	0.5086298	-0.64025605	1.238055	-0.6268971	-1.2541711	-1.2578363	1.729095	-0.085310414	-0.3074853	0.34885517	-1.1030583	2.4089909	-2.7492895	-1.5243542
783	0.47359514	-1.9170538	1.1706665	0.22074634	0.4313602	0.5704471	-0.655733	-0.45093143	-0.8906076	0.611189	-0.41263074	1.1109383	1.6053019	0.82009774	0.42825323	1.3347619	-1.8870053	-2.3618019	-0.4433818	1.5600514	-0.53604937	0.08267017	1.3349702	-1.2807076	2.2635343	-2.3359923	-1.7859738
784	0.8670656	-1.776725	0.28743654	1.0459836	0.8179718	-0.19773006	1.0068008	-1.6593218	-0.17190905	1.781239	0.18115367	0.46727023	-0.02835083	-0.79212725	-1.210908	0.7795291	-1.1042194	-1.1690979	-0.8199501	1.7173457	-0.8246163	0.24021009	0.9815458	-0.89346105	1.0431846	-1.3323133	-0.7980883
785	1.9753346	0.6069927	-0.36085808	-0.018751353	1.2337022	-2.856376	-0.27679443	1.4191235	-2.4946308	-1.0992485	-1.1311879	1.1036538	-1.1903231	-0.5447474	0.8488398	0.71705574	2.0860965	2.4242332	-0.9576967	0.94044393	1.943517	-2.0859222	1.8179774	2.2566469	-0.19139422	-0.9817464	0.6703633
786	-0.29758525	0.31352195	-0.9247602	-1.1689755	0.14129703	-1.948024	-0.26304206	0.99962765	-1.979622	-0.84521234	-1.1296715	-0.3735546	-1.8527976	-2.0680945	0.5715757	1.9390891	2.1255572	0.55574036	0.60265243	1.4604781	-0.15009147	2.4710476	2.0507202	0.5733509	-0.6414907	-1.1320099	1.0277743
787	-0.9703164	0.5778401	-2.2130375	0.6540856	-1.9459283	2.4065406	-0.28196788	-0.5459028	0.8855376	-0.91881907	1.605166	-1.0857289	-0.13435744	1.9195824	-0.2995342	-0.78786236	-1.0878202	0.17998384	1.0493879	1.7845254	-0.24458824	-2.6761665	-2.3209333	0.12227228	-0.26313826	3.3957572	3.562983
788	1.3895074	-1.8819702	1.9497577	0.91950333	0.5004406	1.485471	0.6779028	-2.1270583	-1.1839875	0.3503169	-0.17577556	-0.16493124	-0.27989516	-0.8216187	1.2872976	0.60013735	-1.0371547	-1.2080302	-1.689882	2.2517486	-0.60173666	0.4607443	0.66765153	-0.42145824	2.089051	-0.38506687	-1.132163
789	-0.33625007	0.3211761	0.0726102	0.000677675	0.5373404	-2.5866995	-1.6809506	0.6253791	-2.786747	1.0214406	-1.0194011	0.66641307	-1.4036921	-1.52773	1.5521504	0.8673483	2.20817	0.91595256	0.40153408	1.6942998	1.237494	2.055509	1.7011479	1.2678955	0.76280624	-1.5364096	1.7699393
790	1.1169808	0.47460586	-0.025044262	-1.7710326	-0.009381235	-0.4544655	-0.7656847	0.88981473	-2.5804029	0.35999686	-0.87723804	0.4636105	-2.9684596	0.37941402	2.3347201	0.54213744	2.3680284	1.0984899	-0.2948832	0.9187061	1.7668461	0.4830769	1.9923337	0.8691741	0.52277935	-1.4304645	1.1995273
791	1.0618882	-0.33466864	0.11993043	0.14004442	0.59599423	-2.0369039	-0.8520136	1.247176	-1.0509079	-0.5122476	-1.3138311	1.3324788	-0.22820872	-1.5684702	-0.09318919	0.5012624	2.1535678	0.6530919	0.5035047	1.7565012	0.57906806	-1.0395389	1.478373	-8.247048e-05	-0.2929515	2.4439123	0.9832089
792	-0.30438048	0.4509027	-0.9104382	-0.98080146	0.59635293	-1.949561	-1.1438047	1.7077664	-1.9416193	0.96098316	-0.51409465	0.33832777	-1.8786956	-0.79014254	1.3788587	-0.34211364	1.9383926	1.9287248	-0.26612726	0.75850064	1.0303098	-0.15615495	2.9373312	0.49541265	0.8440384	-0.46799642	1.4302145
793	-1.1933215	-1.9147892	1.5840749	0.949316	0.58464247	1.6578968	-0.64563805	-0.3429724	-0.32226086	0.3634167	0.53945345	0.56502795	0.73274004	1.051249	-0.88702345	0.36752367	0.03102979	-1.2319634	-1.4073414	1.6484368	-0.2749252	1.9737054	0.34318432	-0.23441154	1.8801546	-0.77357376	-2.7932622
794	-0.6588565	0.11695814	-0.1766437	-1.3118808	-0.24797478	-0.16884655	-0.7377815	0.99299383	-0.2436593	-1.8993316	0.121249914	-0.84634453	-0.31524083	0.6484338	0.6436423	0.12350181	-0.18142113	0.87359214	0.42153397	2.6942272	0.6377747	0.28019565	1.0479829	0.6173152	-9.3419105e-05	-0.5533998	2.2859125
795	0.030539796	-0.03240133	-1.9997131	0.85626405	0.33183298	-0.6693733	-0.9307944	2.2554688	-1.3374684	-1.006763	0.5931853	-1.0030665	-0.5159869	0.2766633	-0.4501399	-0.7174916	-0.14764522	0.06662555	2.2817326	2.3283393	-0.5062918	-0.06591989	0.6753787	0.15826043	-1.1052074	2.0365696	3.2220302
796	0.72854376	-2.0145736	1.2491314	-0.42160353	1.8007534	-0.8595961	0.9022206	0.39145434	-0.36793962	0.42583397	1.1463292	0.2641704	-0.6353763	-0.408332	-0.0046165884	-0.42003524	0.3570976	0.43434024	1.0736027	3.040802	-0.58701015	0.5734217	0.60581297	-1.6946957	0.52516884	0.114387035	-0.9052729
797	2.3555355	-1.8594396	1.5395617	-0.42106575	0.50653154	0.62154734	0.82101864	-0.7974752	0.15951477	0.52548516	0.7041546	-0.1557852	1.4068216	-0.66921943	-0.27894157	-1.1632898	-1.0058585	-2.0869896	0.49946493	2.8212724	-0.23980612	-0.24464977	0.44734168	-0.6250628	-1.1435225	-1.1556506	-0.6984387
798	1.2460002	0.1358096	-0.061935596	0.087103724	2.0283303	-1.9979107	-2.2484787	0.4628042	-1.831054	-1.1397636	-1.2055899	1.007395	-2.247742	0.84124094	-0.38870984	-0.05168301	2.3422813	1.5999268	-0.25313285	1.3425164	1.8126353	-0.93859106	0.9579867	2.4674132	0.39734325	-0.6816575	2.1933534
799	0.62690103	-1.36894	-1.4918207	-0.48726052	-0.50409365	-1.0993172	-0.13667801	-0.141563	0.11221236	1.0987426	-0.2518389	-0.11410776	0.9025403	-2.7237444	0.7968186	-0.4568332	-0.08914834	-0.3207424	0.88898027	1.252808	-1.3179231	0.89899397	-2.732727	-0.8242816	0.298704	3.1090646	1.507606
800	0.73652726	0.5323721	-1.2578316	-0.6363466	2.0373912	-0.07605755	0.5190474	1.1761242	-2.8595037	0.49918962	-2.1216877	0.41448247	-1.7597226	-1.6340122	1.9112251	-0.09768617	2.1828246	1.602469	0.43646562	1.1003649	2.4417732	-0.4563065	0.9907724	1.3461201	0.09914261	-1.2078427	1.408258
801	-0.8722764	-1.9105324	0.48022306	-0.32719445	-0.99435604	0.70907825	0.610299	-1.6132869	-1.1120929	-0.23309171	0.094944805	2.200115	-0.7634295	-0.37037098	-0.21165308	1.2856498	0.6186876	-0.54786485	-0.7787907	1.7129345	-0.97805035	0.19680965	1.2044864	0.2706347	2.456568	-2.5667508	-0.7803178
802	0.93830013	0.55388236	-0.6654258	-1.4366825	0.67609715	-1.4489543	-1.2505809	1.035597	-2.6918225	1.2027488	-1.0010265	-0.26839563	-3.0522683	-1.1067246	1.361711	1.9913102	1.4817668	2.9612796	0.2800782	0.7230282	2.3332582	-1.508646	1.9457513	1.6411015	0.20172313	-0.39574265	0.080703415
803	1.2316893	-1.8473809	1.0059502	-2.0777001	-0.77616423	0.13093874	-0.31084412	-0.2212384	-0.5963413	-1.0654696	0.31401336	-1.3854208	-0.21811444	0.1954611	-0.38225695	-1.2492325	-0.9439734	-0.39010033	-0.67868835	2.548975	0.93989825	0.39038175	0.018484175	-2.339297	-0.03916139	-1.1602845	-1.4707813
804	1.8270094	-2.0332558	0.9935841	0.83335793	0.050834835	-1.4191	1.5318613	-0.44840962	-0.122655705	0.88473034	-0.6087985	0.00075255334	0.90450984	-0.76259345	-0.5649762	-0.15580034	-0.3448672	-0.027055144	0.07439345	3.2233553	-0.7422132	-0.9618066	0.5351498	-0.6487782	1.657891	-0.5936581	-1.5180182
805	1.8745327	-1.8381057	-0.206063	0.28770956	-0.1413402	0.13002357	-1.3258504	-1.9876263	0.25241175	0.59360355	0.26971895	-0.61888164	0.51318634	1.8650951	0.60467243	0.2912367	-0.57842904	-0.4189399	-0.1451562	2.981888	0.40719515	0.80177057	0.030300975	-0.31240526	-1.1626941	-0.55948967	-0.08078319
806	0.73451436	0.38063982	-1.194534	-0.86964786	1.4712459	-1.3293288	-0.50486034	0.78044975	-2.9115162	1.9269313	-0.9541496	0.681288	-2.1798573	-1.3899941	1.1042951	0.4647553	2.1892223	3.0378578	-1.1960095	0.80524546	2.06354	-1.2475746	2.4784918	1.8588896	0.122727126	-1.0591412	-0.3963848
807	0.7613773	-0.046050653	-1.5170408	0.27635503	-0.025514632	-1.6771669	-0.46554708	0.39180696	-1.0442613	-0.15182403	-1.316888	0.33808982	-0.99088943	0.7762154	-0.11846677	0.056403838	2.1682382	0.8410964	0.08603406	1.7407727	0.6087943	-0.8168101	1.5607836	0.6311276	0.7671819	-1.327886	0.48285717
808	0.5217653	-0.31524155	-0.80845976	-1.0201458	0.9289589	-1.2924175	-0.5852207	-0.3328584	-0.5088568	1.0130117	0.37282455	-0.7307736	-0.077366665	1.862783	0.3201199	0.9575623	0.050103128	0.07141134	-0.43987143	2.893311	0.75744784	0.5995003	0.7558742	-0.13454747	0.69064116	-0.69743955	1.3230804
809	1.837635	0.33046943	-1.6161927	-0.8026833	1.3682641	-1.2984864	-0.046385914	1.212843	-2.434596	-0.008237839	-0.9924055	1.0446447	-2.296079	-0.82402205	0.9969605	-0.39934006	2.043779	2.0702052	-0.2797684	1.1856717	2.1645014	-0.36652097	1.996791	2.819962	0.03222546	-2.1873162	0.5842099
810	0.18927261	-1.7505147	-1.0997398	-0.23227239	0.7009996	-0.76347804	-0.8918354	-0.4678121	-0.70300734	0.322776	-1.0019951	1.8498074	0.49897465	-2.3614726	0.08768076	1.3147272	-0.9702945	-0.5595362	-0.6676222	0.98797446	-1.2980384	1.7320516	1.2510444	-0.35543853	2.5340414	1.1609563	-1.0787516
811	-0.23303157	0.34042153	-2.416713	3.0714927	-0.20720667	-1.073939	1.0446177	2.1443253	-1.117828	-0.15914008	-0.4918726	-0.5726282	-0.8514508	0.84244937	0.3584363	1.454222	0.38963342	-0.22438425	0.36248338	2.497999	-0.0592608	0.34851044	1.6226422	-0.23264116	0.57532024	1.1377263	3.1142347
812	-0.27293637	-2.0511138	2.0222223	-0.5596878	0.86020267	-0.084728956	-0.4282246	-0.7953534	0.37247258	1.8638741	-0.45325297	-0.5163421	0.0045538843	-0.8168928	0.22983345	-1.4716873	-1.5816903	-1.0734884	0.4707541	3.0411508	0.09550008	-0.4172992	0.6818009	-0.90064126	-0.5144557	-2.1762786	-0.72265375
813	-0.858433	0.07640517	-0.6758553	-0.7759237	-2.1081793	-0.16038193	-0.26694825	-1.240739	0.32334185	-0.94219875	0.8239345	0.21181065	-0.17461169	1.4188347	1.1221697	-2.0013523	0.050336555	-0.8121923	1.3843813	0.6403539	0.84893477	0.19757247	-6.1629043	0.28259557	0.85291165	0.09341562	1.6376069
814	0.5334131	0.61456484	0.63716185	-0.68199563	-0.11802328	-1.7692134	-1.8634667	1.2091262	-2.9088018	0.41005546	-0.7694632	0.15008035	-2.5766535	-1.7299463	1.3821061	0.076002955	2.3395283	0.5268736	0.20071536	1.661289	0.6601874	1.4584334	1.8005204	0.5485878	-0.41348493	-2.6510267	0.97315764
815	-0.6116679	0.6604345	-2.6148427	0.14012456	-2.6119916	3.089663	-1.3688862	0.04284504	0.6255584	-2.485148	1.2511194	-1.481508	0.06407222	0.85303044	-1.0632886	-1.5939965	-0.8587922	-0.22315983	3.654844	1.8746806	0.6116314	-1.58886	-1.4529215	0.058184236	-0.76743305	3.435414	3.1072419
816	0.5363982	-2.0564663	1.0561924	0.08468631	-0.019891858	-0.55594504	-0.6797783	-1.597365	0.21319658	0.7141385	1.5654855	-0.5330525	0.6572635	0.70613366	-0.61141634	1.9521695	-1.6912489	-0.5886109	-0.19971418	2.8125336	-0.6935855	-1.2178786	0.124414235	-0.46217632	0.36918974	-0.47809973	1.5743153
817	0.1850037	-1.7478966	0.68367827	-0.5990861	1.4626267	-0.8431059	0.7249845	0.69903535	0.22603868	1.4615141	0.95855474	-0.37955108	0.49168843	-2.4783187	-1.1290209	0.9021112	-1.5039446	-0.8136982	0.93747413	0.90454733	-1.4180233	0.4189503	0.23764548	-1.3517495	-0.39468175	3.753138	1.4899061
818	1.8365309	-1.6886747	2.815094	0.23491696	0.07331252	1.2183394	-0.2671433	0.36975384	0.1707954	0.7522125	0.55108327	-0.6952288	1.600256	-0.8742068	0.22956127	0.46820462	-0.30929342	-0.19634068	-0.39142564	2.921768	-1.6665745	0.62086093	1.3237576	-1.1352421	-0.44292802	-1.131184	0.015692443
819	1.2767261	-1.7915196	2.5232441	-0.42344552	2.3498979	0.296682	0.0367139	-0.7821092	-1.1642699	-0.47399956	0.29260647	1.3441572	0.52948946	-0.84736836	-0.47771809	0.88488936	-0.42665482	0.32829672	-2.4416199	1.6426777	-0.595386	-0.8702228	1.6807147	-0.9487992	1.9106358	-1.9109384	-2.0724652
820	1.246778	-1.7654864	0.83692384	0.55540997	1.3185056	0.69366777	0.71558285	0.39359346	-0.06802821	0.6372464	-0.17243612	-0.5392549	-0.17508757	-1.2354538	0.39901972	0.82081234	-0.09438339	-0.98994386	-0.009442672	2.9214888	-0.4264666	1.0086896	0.21905065	-0.86569774	-0.2142648	-2.5993023	-0.8311038
821	-0.80344415	-0.6669811	-2.4706159	0.4347089	0.5153985	1.0771959	-1.568881	1.1256753	0.19351566	-2.6808872	-0.32148063	1.1616818	0.3682043	-0.19116662	-1.2407396	1.0954589	0.8894037	-0.9530922	-0.18462646	1.3764521	-0.27413657	-0.90611386	0.8056907	0.27532822	0.4998632	-0.7962175	0.48778105
822	0.3508224	0.87201154	0.31667998	-0.0015224814	2.757452	-1.5801879	-0.16737413	1.228611	-2.5920458	-0.92463464	-1.3535428	0.348141	-1.5372592	-0.6207443	2.2200737	-0.11469489	1.6275078	1.5702893	0.43686658	0.9356277	2.163937	-0.580023	1.152248	2.3771222	-0.08531129	-0.9475076	0.785333
823	0.20292062	-1.8995342	1.0263793	-1.7491417	-1.5867844	1.4130565	-0.6164225	0.41495734	-0.27740532	0.66600883	-0.5937103	1.0088196	0.4946577	-0.28091836	-0.384656	-0.8319119	-1.2639366	-0.5330303	0.48774397	2.3035033	-0.28400028	0.37673163	0.9322561	-1.4589834	-0.71230054	-1.2682433	-0.53953946
824	-1.2127237	-1.0574585	0.26811206	-0.44756728	0.005134344	0.6677588	1.1331846	-1.7092252	-1.5388528	0.3055518	0.29896915	1.8128715	0.1747804	0.9434344	-1.0515779	-1.1325945	-1.3526543	1.2918452	-1.7328024	2.1200624	-0.6401178	2.3704405	0.32573578	1.0610006	1.4838066	-2.4182024	-0.53748083
825	0.94182026	0.5775608	-0.71546745	-0.2862929	1.7883301	-1.3089032	-1.1023178	1.3157353	-2.7965834	-0.969626	-1.3875312	0.4523514	-2.192995	0.7034277	2.3229496	-0.5826943	2.0543294	2.1043859	-0.2573983	0.87450844	2.0452216	-1.4201081	2.0862877	2.1086254	-1.8184941	-1.9659674	0.2584418
826	0.18216515	-1.9412373	2.1833842	1.6282238	1.1465719	1.9795889	1.1573055	-0.8036456	-0.56951666	1.4207652	0.572975	0.09812495	1.8514544	1.6205258	-1.683109	-1.9770124	-0.201083	0.6968668	0.70449734	2.7429404	0.5804508	0.9720002	0.5766535	-1.5753715	-0.35973912	0.3763148	-1.0598248
827	0.007246852	-1.2480799	0.23782021	-0.7887009	1.5605683	1.2766521	3.072451	-0.20906511	-1.8472241	-0.05992368	0.7007573	-2.3461852	0.055394888	2.514506	0.54944384	-0.14464888	-0.19365849	0.66375136	0.56015253	2.5637894	-0.038755976	2.8695343	0.41818887	0.27234733	-0.51887137	-2.6062334	-1.55199
828	0.5361336	-1.9027323	1.1908016	1.0343952	-0.59526783	-0.97173464	1.0907235	0.024549723	0.062241346	-0.48841113	0.0019253492	-0.06234485	0.1614474	-0.23347844	-0.6251652	0.73142934	-0.6086423	-1.2068009	-1.3035133	3.064745	-0.9272454	-1.0274271	1.2742169	-1.7842526	-0.20035648	-2.3280792	-0.43849763
829	0.7859465	0.022182196	0.27048725	-1.4626641	-0.0018839762	0.2960463	-0.88825357	1.0249856	-3.1639838	0.59755236	-1.7235905	0.57714593	-1.7830175	-1.4934987	2.1942182	-0.51552117	2.172867	2.4240031	-1.6968043	1.2190019	2.5068288	0.98481476	2.158961	2.8946872	-0.37063605	-2.4173574	-0.022676557
830	-1.8429768	0.35227993	-1.6655364	0.25151992	1.1635338	-0.59048855	-0.92300785	0.16052309	-1.9416757	-0.76722383	-0.8361214	-0.19750616	0.477995	-0.3611083	-0.88508105	2.4013965	1.1512967	1.9269983	-0.98283356	1.6791304	-0.49170718	1.272708	1.1558102	0.15455145	-1.5385709	-1.7206485	-0.4871989
831	-0.58317566	0.28308296	-0.006226834	0.31455922	0.2422195	-0.81293756	-0.7716481	1.4495858	-3.0429068	-0.33420897	-1.9051456	0.4002474	-1.9297355	0.098196924	3.3142247	0.60529536	2.449265	1.4215177	-0.576208	1.0929983	2.1127753	0.10258193	2.2449384	1.0178015	0.37206137	-1.8399379	-0.08425015
832	0.3180288	-1.4786717	1.4745163	-0.6749254	0.15341005	-0.33286244	2.1075556	-1.748988	-0.56041527	-1.0747933	0.44806603	-0.4637515	1.0743396	1.0137691	-0.61310947	0.0088382065	-0.95131814	-1.110096	-0.8167309	2.2322416	-0.77833277	2.9276602	0.6230211	-0.4401434	0.3603327	-1.5069308	0.047197968
833	0.39598495	0.6369768	-1.308132	0.20243362	1.5844445	-2.2548437	-1.8911226	1.5258319	-1.4455342	0.2962646	-1.5276828	0.5455277	-1.033007	-0.762992	0.24007463	1.8703959	1.9388757	1.6338638	-0.18332171	0.9692147	1.313036	-1.4167578	1.6809015	1.1025188	-0.1495145	1.0486115	0.8683211
834	-2.4399142	-0.36453015	-1.4969931	0.4479037	1.3858111	-1.1090897	1.0070336	-0.67027235	-1.6590648	-1.6856984	-0.23377818	0.7451892	-1.4721072	1.570309	0.44625455	2.5494587	0.4257108	0.23682356	-2.1969347	1.5887717	-0.38130653	1.3970803	0.9219545	1.5213548	-0.34737352	-1.0827473	-0.4266006
835	-0.5985265	-0.23515573	-2.1543965	-0.31968242	-0.2712416	-1.6107072	-0.4433518	1.7639221	-1.6545552	-0.034086943	1.168886	-0.46268028	0.06467995	0.0073488727	0.04209174	-0.08595675	-0.47700617	0.2248975	-0.4409967	2.2395356	-0.56242085	0.10318599	0.48759353	0.51996994	0.66088176	1.1552116	2.375812
836	0.9125143	-1.925518	0.5294895	-0.51043403	0.6422337	0.56537104	0.18163285	-0.79149723	-0.85917366	-0.2956691	0.22961238	-0.3925568	1.1769584	0.48538542	-0.57875454	-0.13751173	-0.24297774	-1.2394317	-1.9935797	1.7026559	-0.06907654	2.0959558	0.43883902	0.23402858	2.5572104	-1.7335513	-0.99562645
837	0.5823179	-1.3832077	0.21660024	-0.36125934	-1.0354941	0.08563313	0.22794318	-0.54617405	-0.7267258	0.6429776	-2.2703466	0.6685957	0.09239954	0.97241795	0.24571079	-0.1827637	0.30893826	0.019091055	-0.67515564	1.0680313	-0.96740043	0.2937578	-5.6423726	0.07360091	2.202643	-0.87338984	-0.7500684
838	1.614448	0.20169407	-0.1563074	0.2332437	0.95420253	-0.17663199	-0.5855724	1.0178136	-2.8948867	-1.1568558	-1.4105717	0.44121218	-1.5315479	-0.12335199	1.4789176	-0.91516185	1.9067475	1.7194681	-1.8057864	0.3802143	2.1035128	0.09162423	1.9443198	2.2972083	-0.28243554	-0.5906466	0.15196988
839	0.82684886	0.56719655	-1.2791979	-0.35974652	1.7676017	-1.6665142	0.016807556	1.3522787	-3.1926656	0.21052964	-1.5456712	0.09857461	-2.6647942	0.57434887	2.6219816	0.3221028	1.957192	1.8425903	-1.0102069	1.2275615	2.8066661	0.48917452	2.1883836	1.6739128	0.15607	-0.7826098	-0.53934115
840	-0.4375937	-1.908957	2.532702	0.90627736	-0.3364507	0.94798917	-0.52564275	-0.30255574	0.054396465	-0.57711184	-0.85451305	-0.82052505	0.09790549	-1.0129826	-2.6832008	0.42640117	-1.27133	-0.56038404	0.054065287	2.3920114	-0.028704062	-0.7627913	1.2812723	-0.953771	-1.254965	-1.4273362	-0.99583244
841	0.6072176	-2.3312929	0.16871665	-0.14099532	0.2962133	1.9009848	0.727538	-0.542706	-0.5339968	-0.9114309	1.3092959	0.12942433	1.877791	-0.7240814	0.38672358	-1.0965447	0.13186264	0.07357156	-0.067113996	3.128505	-1.090502	-0.786739	-0.8469233	-0.79639906	-0.20920935	-0.953064	-0.9610205
842	1.5291849	-1.7636973	1.1282935	0.8102089	-0.36210972	-0.85443205	-0.030141413	0.4911247	-0.3189855	0.7316333	1.5656826	0.7037049	0.8063849	-0.0941605	-1.0000514	1.0899321	0.18673304	-1.3284565	0.24505347	2.234207	-0.8402424	-0.7870979	1.81593	0.33024055	1.4856899	-2.2422667	-1.878038
843	0.47622913	-1.9506943	2.4901268	-0.5405497	1.6678885	0.27331027	-0.36988723	0.55800134	-0.41041708	0.8366867	-0.27020034	0.61260325	0.40615252	1.4671198	-1.1171359	-0.1479053	0.2807832	-1.8286386	-0.5340531	2.74939	-0.14571604	0.2954209	0.4979701	-0.011919349	-0.36537626	-0.5917358	-0.3538386
844	0.36227724	0.2676752	-0.5579798	-0.5665485	-2.9792316	1.7864674	-0.8914442	-2.177901	0.9967179	-1.193996	-0.33826452	-0.07473008	-0.1759515	1.0415208	-2.3031034	-1.6453552	-0.18475655	-0.09566915	0.87074065	0.24654555	-0.19851144	-1.343551	-4.9286532	0.24876148	0.11996603	3.6544757	0.25539097
845	-1.6614771	-0.24106912	-0.9483229	0.3710593	-2.096012	0.2152586	2.747487	-1.6842393	-1.1893961	0.091600165	0.4828351	-0.8351622	1.724576	0.19858664	0.38094336	-0.35595852	0.31518155	1.2626052	-0.5408754	1.2107958	0.5840969	1.6453183	-5.507471	0.48944384	0.46642828	-0.24183777	-0.32089564
846	-0.3574063	0.16368961	-1.3667164	-0.6415806	-0.82819784	-0.012415044	-0.8601545	1.0889773	-0.018092155	-1.4283093	1.6268758	-1.6970316	0.12516707	0.6879674	-1.4671893	-0.14824867	-0.5449033	0.41701278	1.920494	2.317277	-0.35380775	-2.3551295	1.3075684	-0.15706292	0.09502259	0.204298	2.665476
847	0.19755313	-1.8950623	2.1631355	0.66073585	1.1822733	0.26506686	-0.938691	-1.1729316	-0.414352	-0.1957081	0.068487085	0.6210958	0.9971099	0.35220245	0.414433	0.717184	-1.5028822	-0.7041875	-1.5802472	2.7666311	-0.25624195	-1.212867	0.6061411	-1.2989378	-0.8321174	-0.4676298	-0.8102969
848	0.12181361	-1.800744	0.91388345	0.1740138	1.3697628	-1.8037076	-0.40075192	-1.0914148	-0.37203187	0.15708691	-0.09103626	0.75788724	1.7452478	-0.844354	0.23953032	-0.6053883	-0.9611054	-1.4313155	0.5428105	1.8366545	-0.949347	0.32559142	0.7857798	-0.8646988	-0.35242993	-1.4805719	-0.4433307
849	-2.1838865	0.052818254	-3.7236395	0.24939007	-0.2214869	-1.6109431	2.4797883	-0.96492654	-0.7857059	-1.0739288	3.2218251	-2.0881364	1.5261228	-1.2136773	0.14468756	1.4517341	-0.24555641	0.12856066	1.8007784	1.6193521	-1.7036501	1.4770662	0.9602407	0.53126025	-1.188611	4.4396152	1.6806525
850	-0.5837304	-1.3054773	0.13855046	0.439066	-2.8964262	-0.024337173	-0.646452	-1.4770367	0.12722693	0.08839194	-0.56686366	0.5973493	-0.6680354	1.5780009	0.8353871	-1.9121139	-0.29468516	0.2365439	-1.0848894	1.7071713	-1.1532795	0.45587873	-5.013595	-0.4335611	1.628906	0.02079755	-0.27200595
851	-0.5586419	0.09933399	-0.14941776	-0.82837033	-0.04055047	-0.88283646	0.65066457	1.0981596	-2.8344798	1.1000323	-1.4502937	0.86698747	-2.070557	0.45819104	1.9552829	-0.5647477	2.0020587	1.3707471	-0.13924849	1.5382916	2.1942792	1.3636366	1.8852284	1.9776274	-0.8113119	-0.68183047	1.7995636
852	-0.103518814	-0.39636517	0.4147349	-0.77406466	-0.28092188	-0.73222125	0.5394474	0.44023362	-0.8225419	-1.3106331	0.33856928	0.8349918	0.14063697	1.277637	0.06058216	-0.6311369	-0.511481	0.21161881	-0.86174387	2.2891624	-0.16257158	0.7502163	1.6513053	0.89874727	1.1863142	-0.89673984	1.218523
853	1.152387	-1.8238424	2.7416058	-0.21818507	1.3420557	-0.6658547	-0.5260754	-1.4426639	-0.8980634	0.48675635	-0.6587448	-0.060113333	-1.1742748	-0.1972379	-0.5306823	-1.792474	0.15212199	-0.97936004	-0.6014608	1.9406192	-1.0219704	0.08640596	0.7144187	-1.0276881	0.7556006	-1.2705876	-1.2248509
854	1.6567867	0.5396462	-0.07330233	-0.63776135	1.773723	-0.049259417	-0.35292572	0.86045974	-3.320654	1.560689	-1.8931092	0.41854566	-2.2832355	0.22724938	2.087715	0.7337227	2.0421722	1.4306875	-1.5541257	0.6215858	2.217381	-0.36933762	1.3930641	2.416924	-0.28215814	-1.1015928	0.19410695
855	1.8058159	-2.1499228	1.1188853	0.18061179	1.4720521	-0.26684415	0.1821388	-1.297287	-0.15436448	-1.0051017	1.060308	0.026264757	1.0846355	0.03469637	0.4488822	1.0969551	-1.0770555	-1.2248592	-0.58926016	3.194166	0.0029189289	-0.29328042	0.17553876	-0.26134592	-0.0017763413	-1.5485275	-1.5802276
856	0.59747183	0.5702495	-0.6185534	-0.2911607	0.15013182	-1.6702496	-1.6427959	1.3028824	-2.147509	-0.07607341	-1.0545688	0.52100164	-1.5654858	-0.8479742	1.0549327	1.0148255	1.850961	2.21662	1.0822213	1.1754898	2.1030734	-0.9477131	2.1686113	0.9637653	0.29021412	-2.551927	0.07879555
857	-1.820322	0.88057315	-1.6938192	1.2552059	-2.4162834	2.9040346	-1.9511344	0.18929115	1.4708654	-2.0677829	0.8080194	-1.5821631	0.17568722	1.6543379	-0.5692767	-0.52667975	-0.3326368	0.24393743	2.8636146	1.9462649	0.1897137	-2.247197	-2.6514485	-0.078465104	0.32140502	3.9976954	2.7513273
858	-2.0977044	0.45962173	-0.38136488	-0.2410332	-2.2129622	-1.1601344	-1.2779701	1.1802914	-1.4475203	-0.33430445	-1.8332227	-0.015181422	-1.4403691	-0.28597984	0.010158002	0.0685457	1.6951126	-0.07307139	0.46836877	1.0788845	0.05413951	1.8500822	-3.3391664	0.23678315	0.5079781	2.611659	0.71794325
859	1.988799	0.7298747	-0.52608794	-0.22500893	1.3056078	-1.4963169	-1.4570944	1.7195051	-3.155931	-0.6060515	-1.4323275	-0.14772505	-2.4351735	0.2804564	3.1432455	-0.78994745	2.1954587	2.0384977	-0.8807159	0.94408023	1.9933523	-0.23232867	1.8287596	1.8724626	-0.07034143	-0.8467938	-0.6614783
860	-0.6328793	-2.3779795	0.7842711	-1.6057597	-1.6590247	1.5629787	-0.9900876	0.10031718	-0.19622463	-0.43135127	0.0984606	0.69303846	0.8491354	-0.32966435	0.062111296	1.6557808	-1.2217515	-0.8046252	-0.3986352	3.2221324	-0.18490058	0.017103553	0.59847957	-0.93133116	1.0983143	-0.49654728	-1.9342092
861	0.22761261	0.030808888	-1.6998929	-0.7661097	-0.14597711	-1.0085944	1.7400463	0.90033185	-1.03719	-0.5469903	2.2440138	-0.6212354	1.27198	-0.29713035	-0.36958832	1.043869	-0.4288946	-0.019391194	0.9864936	2.3147995	-1.3820722	1.4797956	0.06547028	-0.06495911	0.02627346	1.0845332	1.647177
862	0.91102755	0.67954606	-1.3044164	-0.90572983	0.07858884	-0.7390315	-2.235743	1.4920201	-3.4248128	0.05522114	-1.7301575	0.068777874	-2.0468328	-1.6262407	1.5529548	-0.39454693	2.3761027	1.7487768	-0.74948555	1.4348476	1.8988731	1.1910536	1.6125718	0.96344614	-0.7299293	-0.9460629	0.8874371
863	1.7180748	-2.149566	-0.15306619	-0.049969196	1.347028	1.4239149	-2.139752	0.95747185	-0.6371548	-0.4558043	-0.49314097	0.33203036	1.529059	0.14987725	-2.7653787	1.6769133	-1.9373126	-0.22926089	-1.982782	2.2567213	-0.021229237	1.7132858	0.91883045	-0.81709373	1.5143228	-0.5872292	-1.5277879
864	-1.6245112	0.27825344	-1.1989803	2.0568779	-0.36742255	0.2924203	0.13351715	2.1332357	-0.83126664	2.2924771	-0.83712345	-0.869141	-0.670269	0.67525	-1.265373	0.23843908	1.7928602	-0.2576267	2.0953035	2.1619678	0.5169241	-0.1463205	1.2266785	-0.022285312	0.44745833	-0.48168537	0.38719422
865	-1.0019779	-1.678452	0.78544736	-0.5917179	2.7735438	-0.48315266	0.23596619	-1.1985469	-0.5673093	-0.5705081	0.17488489	-0.18681413	0.75909275	-0.57433677	-0.083616555	0.49577695	0.36340818	-1.1078392	2.0432355	3.1848395	-0.07602978	-0.5026283	0.11448991	-0.8998054	-1.0055852	0.120960236	-0.13044825
866	1.0726159	0.39076552	-2.4555001	4.226226	0.12066789	-0.5215243	-1.2485123	1.9966593	-1.3589016	1.6101507	-1.2848328	1.4719946	-1.3604273	-0.95249695	-1.0921056	1.5084865	2.3819764	0.6095342	1.260916	1.7837406	1.2077672	-0.7803711	0.24406514	0.5341938	-0.24533083	1.7831883	0.10619187
867	0.35967344	0.5420293	0.51467836	-0.76024264	-0.78523767	-1.0228322	0.07994042	0.25944263	-3.1438262	0.648291	-2.4134831	0.8261903	-1.6690415	-0.80583286	2.351398	-1.8558922	1.9308747	1.5293157	-0.043331444	1.3101889	2.490702	0.12583639	2.4542036	1.9119067	-0.119709566	-0.44775707	-0.0049164295
868	1.3411858	-1.9764327	2.3481762	1.2500534	-0.28478944	-0.5751241	0.24066433	0.21078457	-0.09599736	-1.8456788	-1.0546454	-1.791801	-1.8998313	-1.1977665	0.56194305	-0.4802768	-1.2964542	-0.7685628	1.0346999	2.9232643	0.41945973	-1.399218	0.2963658	-1.7503054	-1.662085	-1.3823615	-0.65355396
869	1.1181781	-2.0204172	1.7480494	-0.69973594	0.44141024	-1.802959	-0.012921393	0.35506633	-0.1133464	0.19246265	0.15024096	0.37429115	0.43845984	-0.97860587	-0.97065777	0.57615095	-0.5514931	-0.11007315	-0.025209025	3.010742	-0.018833995	-0.8261261	0.53738546	-0.8961561	-1.780971	-0.11437297	-0.4360481
870	-0.93190956	0.2429156	-1.3883342	0.6753143	-0.09476943	1.3090571	-0.79497164	1.6396395	-0.29498303	-0.8764689	-0.48509517	-1.6649337	0.42367148	0.50486094	-0.603281	0.22586635	0.5546322	-0.60488397	1.9464564	2.6274416	-0.27906513	-0.76510835	1.3828169	0.022980126	-0.5404477	2.1380548	3.1019628
871	0.42751375	-0.11156067	-2.4710152	2.4869633	0.671008	-0.99554056	-0.14654356	2.4100358	-1.0677474	0.8723891	-1.076075	-0.6233134	-0.6839149	0.64854115	-0.65572286	-0.2346014	1.0951912	-0.3552674	0.831833	2.9373074	-0.08708921	-1.5492955	0.67639035	-0.36877528	0.948052	0.9846513	2.849668
872	2.1240351	0.4328314	-0.21747427	0.5024099	0.5336089	-0.7236401	-1.941478	1.5174737	-2.567307	0.730431	-1.0571284	0.6111011	-1.5260502	-0.8059946	1.8691307	0.02043701	2.147062	1.8298923	-1.1245751	0.9070039	2.408677	-1.0965592	1.7360761	2.353422	0.028641775	-0.5556859	-1.5993049
873	-0.19409701	-0.6677413	0.40074086	5.573621	0.32213917	-0.3101678	1.7526009	0.61909854	-2.2555847	0.720579	-0.92020977	-1.3336968	-1.3254519	1.3130932	-0.49712276	0.7855027	0.66117096	0.9601874	0.7085254	1.613095	1.0198102	-0.56364536	0.1926921	0.2558838	-2.0045683	-1.5303797	1.085194
874	-3.0687993	-1.0420263	-0.46693516	-0.35373312	-0.4879753	1.1838946	0.3582282	0.59385777	-0.32421926	-0.7202445	-0.049746394	2.0161018	-0.32848966	1.292586	-0.5062261	0.9172989	-0.013126053	-0.113204226	-1.2665732	2.1496434	-1.7038505	-0.22864696	1.5310622	-0.08495736	0.8614022	-1.5132539	0.88374823
875	1.087972	-0.5191121	-0.6587275	-0.3228897	1.51533	-0.59751135	-0.3729993	1.1206002	-1.4854934	0.1571785	-0.3324061	1.7189152	-0.8607061	0.27941686	0.9331269	-0.20699674	1.6435747	1.7514117	-0.36100894	1.6986443	0.8112508	-0.5443611	1.5406772	1.0830926	0.8330661	-1.847472	-0.34960473
876	-0.17384247	0.006084949	-1.0841489	-0.65256894	-0.6920966	-0.6196665	-0.32387012	-0.077518135	-0.5254117	-0.54607415	-0.5263071	0.059815794	-0.27326375	0.7470246	-0.84105873	1.1012791	0.01990527	0.3231583	-2.1034825	2.4332962	0.56836784	-0.6420456	0.5374143	-0.011738688	0.644079	1.0824614	2.2176278
877	-0.73271066	-0.85522854	0.83156717	0.51401514	-0.24752785	-1.1752659	-1.0768069	1.508369	-1.177275	-0.81962216	-0.106510416	0.10922921	-0.64888746	0.7159828	-0.4695701	0.42220095	-0.14160776	0.44611967	-0.36478716	2.4661174	-0.6042709	0.8453489	1.6720309	0.11911693	1.3198702	-0.91116303	1.2236736
878	0.26815718	-1.8779984	0.5189399	-0.9070916	-0.7784413	-0.9813689	-0.775762	0.09005326	-1.1589826	0.11937529	0.2858191	0.17086264	2.039618	2.0148623	-1.1652288	-2.4599662	-0.112265736	0.15618518	0.51897156	3.124043	-0.07894158	-0.5051392	0.4534081	-1.2870182	-0.345057	-1.9716688	-1.3396733
879	-0.50287706	0.33835664	-1.1004148	0.83204	-2.6401834	2.600064	-1.3773568	0.47368997	0.15671587	-0.7870553	0.20585135	-0.710453	0.18116057	0.3831965	-0.83811486	-0.532585	-0.18491769	0.23084788	1.1546104	1.9525421	0.62898815	-0.76093125	-4.180238	0.21951512	0.32754397	3.84559	2.1443586
880	1.4732335	0.55699974	-0.7266475	-1.0949233	0.34514076	-1.2378446	0.31426707	1.5195495	-2.075282	-0.743365	-1.6837487	1.2184839	-1.9550517	-1.524044	2.327001	-0.90542775	1.7572873	2.0950434	1.9139521	1.0638775	2.2113295	-1.88797	1.933063	1.603886	-0.42936626	-1.7911086	0.17141998
881	-2.7628615	0.31072444	-0.32571262	2.205652	0.058752835	-0.24956852	-0.51684296	-0.4633884	-2.4682972	-0.35140556	-0.6818015	0.6942631	-0.49924788	1.690455	-0.21674111	2.7270179	0.64791566	-0.35423744	0.1692912	2.0369053	-1.0276041	1.3279054	0.9923093	1.1257021	-1.3544203	-2.184715	0.42377073
882	-1.4361595	0.45343715	-0.40908653	2.3417966	0.70889413	-1.2369018	-0.9752817	1.9836576	-1.1320611	1.0066204	-0.7865049	-0.16767398	-0.8056802	-0.86194533	0.49031246	0.91072094	2.5118434	0.42383966	-0.06930247	2.1037824	-0.053303987	0.17125492	1.5460347	0.6166427	0.24983406	1.2171395	1.5783268
883	0.49759462	-0.36341414	-0.40113193	-0.42293814	0.9836631	-1.2474768	-0.48926085	0.8215103	-0.82114536	-1.27099	0.1613247	-1.7731409	-0.6886136	1.7797487	-0.35963315	-0.3642795	-0.38878322	0.3968749	2.034386	2.7380683	0.8128242	-0.1567796	0.9022407	-0.27113152	1.0169506	-0.22568363	2.0916786
884	-0.2876771	0.0717579	-1.7007378	-0.4334073	-0.50861454	0.16239855	0.33898884	0.21797703	0.00851544	-0.048158407	1.734285	-0.97971356	-1.891435	1.8585083	-1.6112673	1.0482507	-0.7475405	0.60770077	2.2331805	2.9915924	0.26041448	1.4435544	1.823146	-0.20000798	0.649456	-1.2536174	2.2221525
885	-0.39456272	-1.9384061	1.6594558	0.10330135	0.13709396	-0.14020589	0.09895247	-0.878209	-0.2526384	0.28189987	1.2986937	0.69838345	1.0332226	-0.5905371	0.28227794	-0.30203268	-0.6595075	-0.7684834	1.214554	2.752351	0.41906512	-1.7682936	0.9082543	-1.2685382	-1.0355163	-1.2849838	-1.953651
886	-0.54660535	-1.9655696	-0.4886193	1.9796681	-0.38525498	0.39714783	0.67972183	-1.0600567	-0.09332907	1.428688	0.65988255	-0.781837	-0.1175766	0.5303016	-1.1183125	-0.7621983	-0.13960838	-0.8804672	-0.85960436	2.9164724	-1.4255545	0.8597616	0.3948077	-0.070070796	-0.7563695	-0.83668256	-0.6237578
887	0.490394	-0.23201859	-1.6488622	-0.7609563	-0.7795288	-0.16975123	-0.035536915	0.7099232	-1.1150672	-2.0188365	1.7409606	-0.7118999	-0.35677814	0.7740037	-0.15408793	1.3695607	-0.787485	0.7257433	-0.9693246	2.855299	0.5426295	-0.07576835	0.95026004	0.37279046	0.44991973	-0.35521716	2.5050652
888	-0.25739312	-1.546457	1.6177073	1.31866	-0.10194838	0.3568207	-1.4613978	1.0073767	-0.852521	0.17121637	0.87236196	-0.57662356	0.39751914	-1.0743436	0.10921228	0.015535697	0.6216514	0.5466182	0.61944085	3.0625603	-0.6670104	-0.6133294	0.5499131	-1.6937969	-0.6702849	-1.1365367	-0.49622762
889	-1.5916623	-1.1570629	-0.18496409	5.2700553	-0.6746483	-0.23314844	1.7250487	0.38530606	-1.4002984	-0.08917707	-1.1448923	0.61917657	0.11180457	2.122981	-0.3281759	0.67005694	-0.2826645	0.34250116	-1.0528767	2.2038205	-0.12835024	0.36810297	-0.5211185	0.8172262	1.5101844	-2.4913735	0.007463157
890	0.37275752	-1.6840596	0.30107772	-0.72504056	0.6524756	-0.9199058	0.10734354	-0.34038055	-0.5396799	2.3283134	0.4358065	1.7728183	0.8238442	0.5229289	0.49043536	-0.5826405	-0.65037745	-1.5966113	0.51236355	2.4908636	0.33634904	0.6068268	1.3063962	-0.7782891	1.3966632	-3.3410368	-1.2299246
891	-0.1369715	-0.26681826	-2.0428073	1.4618485	0.051016737	-1.2128174	-1.5557036	1.3014275	-0.9422989	-0.8746328	0.76197964	0.7609365	-1.2222644	2.5042036	0.30389774	1.2432283	-0.31113186	0.78314495	0.63145065	3.0088391	-0.21991415	0.8585695	0.68602437	0.021958113	0.6930788	0.16226515	2.8038504
892	0.069978416	-1.870275	2.6333697	1.6310623	2.7579567	1.0580685	0.10108365	-0.25067824	-0.68795836	0.7969896	0.44135082	-0.41919747	0.595488	-0.41431695	-2.097549	-0.5289688	0.5261165	-0.19916427	-0.32025784	1.6994004	-1.5144825	0.88307524	0.6566179	-0.86921656	0.8448355	-0.96890223	-1.443128
893	-0.10670781	-0.22504906	-0.2153148	-0.6571256	2.0486202	-1.8673141	0.12287426	0.18275538	-1.6915597	0.4735058	-0.18725497	1.5638459	-1.1977019	0.507764	1.1358076	1.4055169	1.4946103	1.4572039	0.31804827	0.78752494	1.0615841	-1.31221	1.5903018	1.1256135	1.7869734	-1.3937061	-1.1610314
894	1.3899518	-1.8738412	1.5757961	-1.3031495	1.2568529	-0.2872158	0.99140954	-0.39204255	-0.7264944	-1.349679	-0.29184192	0.1266607	0.2055583	0.25580424	-1.7028357	-0.88977355	-0.3571399	-0.7698593	-0.7061845	2.8263667	-0.77753454	-0.25117195	0.48476294	-0.38955617	0.014756024	-2.7944965	-0.39952677
895	-0.4108248	-2.2091007	2.3382761	1.3206701	1.2821798	0.8450578	0.16622716	-1.0855042	-0.22869006	1.1867144	-0.51705307	0.40337658	1.3779901	-0.29760674	1.0354769	0.59932435	-0.29061094	-1.33072	-0.93509054	2.836954	-0.39146137	-0.2852595	0.42603892	-0.7869313	-0.17813835	-0.5004581	-0.9830062
896	0.79367197	0.36780694	-0.5711779	-0.13631433	-0.9434185	-0.90258694	-2.4417996	1.0287865	-2.5271251	0.3661871	-1.3751044	1.2685595	-2.9345489	-1.3929158	1.4455023	-0.16091532	1.996943	2.2222514	-0.6682379	1.2792983	1.885693	-0.97113967	1.7519853	2.1139653	-0.037671387	-1.8292185	0.26791668
897	0.45218557	-0.3104385	-1.0265521	0.084141076	2.2837427	-1.606516	-0.04123813	0.39001882	-1.2977384	0.6979364	-0.39949003	2.0085034	-1.0719099	-0.15937011	-0.48967284	0.7917249	1.7150601	0.7953546	-2.0340014	1.1159399	0.5253863	-1.146914	1.296412	0.4436155	1.4906967	-1.3598902	-1.3693664
898	1.9560381	-1.709533	2.0039568	-0.40235907	-0.6235324	0.71373063	0.010940842	-1.7185264	-0.13958386	0.12749228	-0.43370903	-2.1166973	0.5244051	0.015948892	-0.8658572	0.78040326	-0.26772016	-1.214849	0.817071	2.804628	0.15019116	-0.4715178	-0.2940756	-1.751972	-1.4118979	-1.8671	-0.54105115
899	-0.8954004	-0.7388389	-0.56700146	6.0403633	0.26195374	-0.30777788	1.2871071	-0.21023118	-2.0880904	-1.4886172	-0.68116915	-0.73275965	-0.74654365	1.594292	-0.2607705	-2.0722878	0.487854	1.2717394	0.09766418	1.0268934	0.005997479	-0.5154755	0.7959216	1.4928039	0.8732311	-0.90601516	0.693661
900	-0.1795285	-2.058346	2.4136143	-0.70764863	1.1798958	0.45517808	0.70519376	0.17655784	-0.72987723	0.8811313	0.02924475	0.83538795	0.4939838	1.4041078	-1.5512874	-0.662274	0.6976147	-0.90223867	-0.08991259	2.0662746	-0.6120307	-0.54302454	1.1343566	-1.0616763	1.6895539	-2.4967642	-0.7117542
901	0.6170528	-0.8295517	-0.23235625	-0.5732257	0.18946862	-1.6660559	-0.28903028	0.6795093	-0.51410973	-1.1403522	1.1906196	-0.66328377	0.88044727	1.7308011	-1.1843876	0.022998054	-0.5005983	-0.9257095	-0.24880427	2.4936097	0.06867267	0.185309	0.86876434	-0.07813653	1.9702977	-0.8222419	0.28383118
902	0.9689081	-2.1245897	1.0617081	-0.74306226	0.93679345	-0.6060895	-0.5085969	-0.5650048	-0.0871228	0.24289638	0.5699471	-0.025364399	0.9184041	-0.31925386	-1.9375055	-0.72485554	-2.0194488	-1.7605737	0.7006971	3.0614014	-0.7076286	-0.13366778	-0.3491767	-0.46974117	-1.5573173	-0.52472395	-0.37385455
903	1.1225791	-2.0263321	1.6454896	1.1284232	0.48476958	-0.9390286	-0.44669694	-1.4195398	0.000972867	-0.59234065	0.24735844	0.67427254	0.43676692	0.7545007	-0.019806325	-0.13128763	-1.3843548	-0.7477784	0.1101006	2.7730958	-0.4666372	-0.4513421	0.3510511	-1.0551543	-0.95661837	-1.5626562	-0.7120806
904	0.52226627	-2.0714433	2.7042472	-0.74630713	-1.0588982	-1.5520911	-1.5905077	-0.18423286	-0.7270486	-0.48118216	0.36271003	0.58261114	-0.3207841	0.17146446	-0.51518655	-0.66917163	-1.3649101	-1.0154381	-0.1385425	3.09642	-0.3086036	0.1289867	-0.15176901	-0.82243	0.8235759	-0.43151635	-0.8171223
905	-0.23181775	-1.7992668	0.23888355	2.4577513	1.3670819	-1.1136242	-0.25133204	-0.024340808	-0.6355142	0.68976855	-0.52936524	1.9869809	-0.48346978	-0.4891137	-1.4492269	-1.008056	-0.45274568	-0.74744445	-0.11314803	1.1902697	-1.4516965	-0.626169	0.8124869	-0.24260141	2.260509	-1.3683691	-1.682754
906	0.24094671	-0.59723926	0.36911762	-2.650528	-2.2154908	0.26223773	-2.6789556	0.10607624	1.0990884	-0.7931323	0.21658188	1.5921662	-0.18734123	3.5816731	-0.08846703	-0.83597577	0.4402985	-0.3639712	-0.7615063	0.5453018	0.17170396	1.026916	-5.732033	1.0990465	0.9947185	1.1039782	1.4124172
907	-1.6054627	-0.85838705	-1.182443	5.036588	-0.37223998	-0.4501946	2.069503	0.49465504	-1.8694681	0.02521789	-0.08416268	-1.881409	0.16128299	2.662776	-0.3470747	1.1291882	0.46545568	1.1335378	0.78494465	1.9804415	0.83713627	-0.35301006	0.6998081	1.2709395	-0.65218115	-0.7157644	0.5255729
908	0.41980296	0.18203449	-1.4853008	0.7954317	-0.2539521	-1.675425	0.3289234	1.0369507	-2.3310294	2.412003	-0.6409806	-0.07628888	-0.9642781	-2.0593603	1.4037107	1.5481535	2.6243427	0.31100452	-1.9396824	1.5941526	0.9886795	0.3523237	1.4114147	1.478862	-0.23945367	-0.020246282	1.1432413
909	-0.48910257	-1.1657816	-0.71032727	4.8740516	-0.09643233	-0.21103919	0.6172502	-0.39868993	-2.2765095	-0.006118655	-0.7279851	0.23842576	0.42982197	0.9716119	-0.5957007	0.09254545	0.48629197	1.2166381	2.0714414	1.7354221	1.0472863	0.14257035	0.47302788	0.76492196	-1.3609442	0.12940457	-0.06835623
910	-0.07830305	0.52451754	-2.3062449	1.2908702	-0.30460364	-1.083849	-0.6509054	0.9553856	-1.8054265	-0.45149472	-1.0791264	0.0016050413	-0.11711219	-1.1434337	-1.264532	0.46564263	2.2020464	0.43638137	-0.36831748	1.8003254	0.023909032	0.339682	1.7144876	0.9228581	0.29462862	1.8950174	1.5813718
911	1.3868017	0.53938234	-3.9842305	2.1557713	0.9828603	-1.244003	-1.2984675	2.1887612	-1.0405753	0.4851959	-1.6286765	0.6023682	-1.1158904	1.0104107	0.2791894	1.7205945	1.3158567	1.6902132	1.348797	2.0003686	0.5998769	-0.4964342	1.5202715	0.75853693	0.53865796	-1.2070466	1.9269996
912	1.9792535	0.15678208	-1.489916	-0.17335433	0.94232357	-1.4935492	-0.44518846	0.9986441	-3.0714488	-0.5054479	-0.4574214	0.53827167	-2.2071197	-0.9698679	1.5447811	1.2177979	2.5183349	2.6857483	-0.7403838	0.506132	2.3564043	-0.646354	2.2449312	2.9725327	0.18104072	-1.7966092	0.018322974
913	-1.3708928	0.41187117	-0.1814939	-0.40598837	-2.5783906	2.6789858	-0.7093771	-0.3492785	1.0405647	-1.1754249	0.0853464	-0.49080756	0.5296749	-0.18337111	0.041716978	-0.586787	-0.097832754	0.122396655	-0.04035449	0.938903	0.60579735	-0.67465246	-4.8957253	0.11972105	0.11983799	3.8855486	2.1794126
914	0.40632856	0.21188617	-0.4462672	-0.2683696	1.0211672	-1.7821131	-0.8707508	1.5320272	-2.8688414	1.558716	-1.6069614	-0.5845407	-1.5112463	-1.886823	1.5787301	1.2934804	2.18989	0.79116833	-1.3741617	1.7520725	0.40183556	2.745338	2.4060173	1.8653499	0.59803766	0.48041058	0.79486346
915	-1.989994	0.49759594	-1.6294867	0.6829791	-1.7575142	2.7498415	-0.9750465	0.83616287	0.86648345	-1.1675749	0.14788195	-0.4626835	0.80109096	0.38737875	-0.55647993	-0.6457091	-0.13854815	0.05377847	2.5009694	2.1428885	-0.31918728	-1.4277676	-0.33647978	-0.26649758	0.50076526	2.6065829	3.1031542
916	1.9326001	0.036217783	-0.42538232	-0.8992055	0.109916806	0.2035963	-0.41856644	1.7656816	-0.8341761	-1.8906357	0.52871907	-1.4497771	0.2743116	1.3032081	-1.7062311	0.8046531	-0.29724053	0.8493216	1.0163276	2.579711	-0.10944937	0.896047	1.5983902	0.7208445	-0.57934725	0.23816529	3.2365413
917	-0.23658401	-0.89228845	1.8038709	0.53894585	0.40541488	0.8474241	2.6409538	-0.5836845	-1.9885082	-0.93381166	2.479642	-1.3958281	0.04451853	0.82821965	0.17952871	-0.31285512	-0.04791251	0.07135388	-0.28597835	3.1375568	0.47639728	3.013665	0.12190032	-0.14683782	0.11131488	-0.20905505	-0.7780323
918	-1.3843114	-1.9922963	1.4719024	0.8162407	1.7471871	-0.62525296	1.3165828	-0.0959661	-0.4007464	0.82551736	0.6520568	-1.3160846	-0.04608935	-0.32395333	-1.7166278	0.4320226	-1.3351098	0.31152183	0.6652777	2.8415134	0.64411247	-0.39831	1.1319938	-2.0742035	-0.3499054	-0.45169786	-0.7278224
919	2.007201	0.48657194	-0.29594654	-1.0622715	1.7012343	-1.6265464	-0.18862513	1.3400325	-2.6557243	-0.07696071	-0.6629075	0.3985069	-2.472062	-0.6602142	0.3740813	0.24879533	1.9367276	2.5478055	0.0099464655	1.1269466	2.5176487	-0.10181967	1.718756	1.8123066	0.2260794	-1.8202139	-0.16937289
920	-0.8693439	-0.0843976	-2.4266496	0.5330496	0.49041915	-0.23683462	1.5440478	-2.2353177	-0.49245408	-2.1633859	2.7312915	-2.0047944	1.645588	-1.3585223	-0.017693937	0.41474319	-1.1508529	-0.11930582	0.69645447	0.89947695	-1.8631705	1.2944013	1.1952991	-0.6647352	0.48789692	3.5486605	-0.2993864
921	-0.3190692	0.07365991	-1.808026	4.477497	-0.42358792	-0.76957566	-1.6834736	1.3888576	-0.69610935	-1.12494	-0.32068047	-1.6652453	-0.40527654	1.1525543	-0.10648801	-0.4884206	-0.3759979	-0.27709228	0.9442787	2.4919407	-0.13059938	-1.3158233	1.4603972	-0.19096684	-0.39838547	1.0539328	2.8568306
922	0.8064689	-1.9574965	1.3713328	0.5617755	1.5533845	1.139632	0.52097034	-1.2062123	-0.58780634	-1.185955	-0.08076733	0.19189245	0.5699123	-1.0829364	-0.30142367	0.6620603	-0.85394	-0.5171277	-1.086651	2.5249648	-0.8728267	0.6495972	-0.2537192	-0.6680975	0.6094429	-2.0882688	-2.3090138
923	-1.1848593	-1.978902	0.8364576	-2.5751162	-1.0147283	0.81999475	-0.4262759	0.068580456	-0.016673416	0.30182976	0.6271458	0.15820771	0.0505988	1.0680997	-0.06976855	0.17255843	-2.0419495	-0.67205036	-1.2129557	2.3958797	-0.2265433	1.3459626	0.27343234	0.32982776	1.5633843	-0.6686431	-1.0779698
924	-0.833724	0.24546805	-0.1795716	-0.4357304	-0.53765094	-2.420084	-0.83351606	2.3911374	-2.5579326	-1.238452	-0.6443343	-0.58775234	-2.033956	-2.1269627	0.7931721	1.020215	2.181889	0.18853724	-0.048230782	1.8495458	0.17074317	1.9136233	1.99519	0.378961	-0.8331361	0.8235522	1.9256647
925	0.6405294	-1.87001	1.8056656	-1.1404366	1.3725176	0.2694444	-0.39164245	-0.6911311	-0.07593636	-0.1288212	1.0513949	-0.52069306	0.5122906	0.37157834	-0.5213419	-0.79598784	-0.8287712	-0.18231592	0.33062005	2.8449903	0.40368196	-1.7215148	1.2442306	-1.2740946	-0.19456163	-0.46529317	-0.18190685
926	0.51518023	-1.9966929	2.0952992	-0.7810683	0.06383473	-0.008460283	1.3091327	1.1369592	0.15979716	1.8700533	0.5312816	-1.04903	-0.026058525	1.3442154	-0.16692013	-1.9862368	-1.2358412	0.087374896	-0.79387194	3.3011606	0.71183646	-1.2406595	1.0532391	-0.67725986	-0.87732124	-1.4491539	-1.4055412
927	-1.3447884	0.79772276	-3.009283	0.42305702	-0.53239805	4.3148584	-1.292671	0.99391204	0.7261969	0.12131393	-0.42728913	-1.1642792	0.6654678	0.08988187	-0.19113922	-0.5268816	0.40549564	0.09873468	1.7294872	2.2154276	0.42642462	-0.86511046	-1.3089192	-0.57643855	0.51709354	3.4643633	1.7221427
928	0.66581774	-1.6726577	0.7803981	-0.08888757	1.7516094	1.2532758	-1.8300956	-1.9304712	-0.28364497	0.450675	1.2150956	-0.015779246	0.52594185	-0.9748033	0.6647078	0.89866614	-0.6347157	-1.1884935	-0.624624	2.4917545	-0.8349606	-0.21363989	0.7510832	-2.0808134	1.3467283	-1.0687984	-1.2396702
929	-0.9694675	-0.5012438	-0.22483638	-1.354819	-2.7697582	1.56504	0.84544146	-0.4942488	0.9617276	-0.79945445	0.30112538	0.58260155	0.9628377	2.1179552	0.9866097	-1.7443836	0.5840112	0.7050971	-0.32999668	0.55784374	-0.13842875	0.21341664	-6.215451	0.94596004	-0.6921838	0.18335259	1.7314565
930	0.60869503	-1.7447269	1.8446131	-0.8783213	0.3345087	1.6243696	0.16718566	-0.05427283	-0.3290458	-0.6040275	-0.40325996	0.4625657	1.0229403	0.623026	-0.97507894	-1.5078404	0.04149255	0.16745716	-1.776882	2.0513513	-0.62316287	0.14051224	1.099211	-0.6608617	-0.5430685	-0.6604702	-0.6558621
931	-1.2224507	0.37662524	-0.6277502	-0.89412826	-2.2868667	1.9974451	-0.6903268	-2.5190773	1.2479718	-1.7730272	0.23783123	-0.23218888	-0.11023489	1.2606145	-1.4819956	0.4757492	0.27402794	0.020515002	0.33343267	0.08184835	0.07337862	0.3459457	-5.058834	0.6163844	-0.16788548	3.6422684	-0.44043136
932	1.1860411	0.100945905	-1.700827	-0.0458114	-1.5551069	-0.31148255	-0.53183126	0.3268816	-0.07647115	-0.77591753	1.7386085	-2.3413515	0.6997272	1.7410781	-0.124987006	-0.065846086	-0.3256157	-0.73838896	0.7018981	2.5344582	-0.2482355	-0.41336262	1.4445298	0.4569502	0.31613207	0.43666673	3.1075623
933	0.76695263	-1.8874907	2.036235	-0.42083454	2.1565118	0.39770994	-0.8070796	0.24014544	-0.81504047	0.6713767	-0.2806718	0.90573514	1.2692039	-0.97122586	-0.9782521	-0.45223132	-0.4418925	-0.761304	-1.341723	2.3552408	-0.35214916	-1.2226945	0.80081123	-1.2496223	0.51310515	-0.16926157	-1.8579061
934	-1.4593842	-0.28746092	-2.3595207	1.5092065	0.51140696	-0.24784356	2.8268907	-1.2043164	-1.5607896	-1.2066029	2.981861	-0.9462512	1.7721202	0.2836519	-0.42773587	1.2733593	-1.4080379	0.041400135	0.43473583	1.1797286	-1.5004568	1.5059326	0.4293759	0.42028606	-0.14985982	2.5296385	0.8844665
935	1.6068184	0.36895007	-1.7317269	-0.8934021	0.32515404	-1.8771971	-1.9225571	-0.023810208	-3.0270886	-0.42254102	-0.8819717	0.14692605	-1.6160413	0.7675465	1.3570094	1.4851465	1.613116	2.3319974	-3.9085746e-05	1.1461153	1.7324258	0.301197	1.7093427	1.7033219	0.26676342	-1.7730219	0.18939719
936	0.6008012	0.6319171	-1.7217712	-1.0855701	2.242918	-0.85578144	-1.4928505	1.0859272	-1.8476906	1.0823128	-0.84747225	0.41777757	-2.2560854	-1.7964067	0.82253176	0.10807684	1.9111143	1.5901061	-0.6128206	1.2239865	1.4721565	-1.5400047	1.7904357	1.332819	1.5943409	-1.5073906	-0.111813456
937	-0.8954764	-2.0323157	1.5178841	0.31239134	0.13542503	-1.3061119	-0.7052953	-0.049052574	0.0074742734	-0.58825487	0.9826522	0.08339512	-0.65726984	-1.5046517	-0.44212502	0.14217615	-1.2856119	-1.3081225	0.42569494	2.9725933	-0.64575905	-0.3049071	0.6030495	-1.0929058	-1.396507	-1.6369454	-0.2937723
938	-1.9995813	0.19515534	-2.3391926	0.14099556	0.14638789	-0.31390736	0.10554627	0.10588983	-2.8371816	-2.878305	-0.86793786	-0.45781535	-0.5468374	0.93544364	-0.61603975	3.5332277	1.6479336	0.6793743	-0.5078025	1.6784574	-0.79303974	1.3839352	1.2243274	0.87883085	-1.9368734	-1.9056258	0.73466307
939	-1.5871422	0.103023395	-0.38026085	-1.1903375	-2.7547429	1.5793912	-0.10436486	-1.0130596	1.2200518	-3.1336675	-0.22391033	0.036557257	0.4953189	0.6953118	-0.5116355	-0.56416744	-0.29738528	0.7899934	-0.7068186	0.35860813	0.43588406	-1.0664184	-4.9517198	0.2553594	0.44901413	4.0716915	-0.07112104
940	0.3121256	0.40732816	0.1363349	-1.0770578	1.0357398	-2.0420983	0.35439622	1.608284	-2.4859765	0.3350717	-0.428702	1.0290879	-1.4681388	-0.08682203	1.1683917	1.7584645	2.3435593	1.6970458	-1.6257375	0.81541955	1.4852332	-0.63053274	2.2957222	1.1974394	-1.717165	-1.7340088	1.0101861
941	0.25763395	-0.045305762	-1.4150532	0.016612291	0.6513401	0.20742878	-0.92160857	0.6254902	0.18767883	-0.0028825998	-0.20413858	-0.4714406	0.92715675	0.8696666	-0.6546108	0.628412	-0.13408363	-0.057044297	0.04597971	2.1267908	0.2079677	-0.0059181936	-4.282667	0.26429397	0.8984339	-0.59303045	0.76214087
942	-0.90351593	0.040335044	-0.8447551	-0.073476166	-0.12661612	-0.67493844	1.7626361	0.3291071	-0.72606504	0.2084567	1.785057	-1.8843896	1.5728598	0.5241389	-0.3153036	0.9739865	-0.96983594	-0.57791936	0.48211828	1.7380972	-1.6167771	0.9418123	0.3588545	0.41749504	-0.12766296	3.5005388	1.7951803
943	1.4083824	-1.9254895	-0.69673544	-0.91668487	1.0118611	-1.1694272	-0.2579767	0.053382963	-0.53500307	-0.8707161	1.6718125	1.0466589	0.34939665	-0.41643995	-0.9797506	0.4670625	-1.566392	-0.13727346	-0.9496425	2.0256484	-0.6590011	-0.18194845	0.5272163	-1.8055735	1.8174872	-1.670578	-1.9494194
944	0.97477484	0.84013224	-1.6996945	-1.4784738	0.33673468	-1.554977	0.043408036	0.5249674	-2.8993905	1.4518361	-1.273699	-0.113384426	-1.9877487	-0.26120055	1.3795258	-1.6451921	2.34098	1.8250576	0.2857582	0.74583846	1.6611624	-0.42645997	1.9651929	1.60256	-0.65385044	-1.7220826	1.6685752
945	0.048800737	-1.953473	2.103459	-0.44855183	-0.15741834	-0.73928046	-1.2552443	0.56103003	-0.096905455	0.37771493	-1.2991002	-0.3138989	0.66629577	-0.40889996	-0.9305217	0.28480297	-0.86782855	-0.6846953	0.3119371	2.410974	-0.61980927	0.10544211	0.6486474	-1.374211	2.4035664	-1.3212677	-0.11834706
946	-0.9032589	-2.1795428	-0.87456506	1.0262452	0.9763366	-0.76396006	-0.3747568	-1.2235762	0.21044473	0.2339508	1.3155874	-0.38036364	1.1203054	1.1590217	-0.18668073	0.034458257	-0.611333	-0.1683409	1.2846152	2.9195821	-1.5984497	-0.40145233	0.64337033	-0.5252377	-1.237289	0.24802041	-1.5773612
947	0.2168473	-2.0597055	1.011785	2.1444516	-0.74565655	0.58000714	-0.18057185	-0.8098879	-0.09528077	0.7976892	2.16511	-0.0969007	-0.0035255551	-1.1963496	-0.5232171	-0.43647352	0.21235877	-0.67129135	0.7034106	2.9694486	-0.21742333	-1.7344532	1.231101	-0.7170813	-0.7468946	-0.49109346	0.19132796
948	-1.700967	0.15796833	-1.8109347	2.4538903	-1.3672539	0.8416418	0.3763114	0.9130246	-1.8908429	-0.89062446	-1.0837494	-0.2661448	-0.40124375	1.9003597	-0.22174232	3.3042276	1.0227196	1.5600654	-0.36447394	1.6287968	-0.1291646	1.398652	1.9010961	0.35797685	-0.7686538	-1.61925	-0.05715692
949	0.11627887	-2.1593034	-1.2823641	0.16628855	0.90220666	0.0327556	-0.8020401	-1.2512298	-0.39449918	-1.751552	0.48117888	-0.5358574	0.039037645	-0.45719856	-0.37787554	-0.4307655	-1.656735	-1.672328	-0.14269987	3.1314332	-0.4399076	-1.1418197	-0.6336314	-0.4563793	-0.57702917	-2.934154	0.3152886
950	0.6850592	-1.8143482	-0.71410584	0.5796163	0.4305766	-0.74399436	0.47705436	0.759847	0.02098538	0.5108732	0.041109085	0.22545126	1.571694	-0.04861459	-0.017208338	0.78516006	-0.6894413	-1.4973516	-0.15976793	2.9858363	-0.57257664	-0.2661418	-0.22035775	-2.032236	-0.80244255	-3.220669	-0.06858301
951	-1.143154	0.5763309	-2.405202	0.37081376	-0.83921343	2.434329	-1.0715003	0.6831239	0.8175684	0.17944486	0.23923442	-1.4752194	0.8919638	-1.1027414	-1.0128192	-0.5910388	-0.10811871	-0.44994006	2.516306	2.5385547	-0.21969247	-0.80289423	-1.6274477	0.20005643	-0.45027864	4.0442786	2.7867491
952	1.91185	-0.47138554	1.7982914	1.4604331	1.8422103	-0.7145478	-0.8626328	2.3750072	-1.3783495	1.1918014	-0.35883754	-0.57226884	-1.6767814	1.2080688	0.41366225	0.39704657	1.2287444	0.105772585	-1.0331173	-6.1392784e-05	0.16524945	-0.19051528	2.0049574	1.5918754	0.08294129	0.38961798	-1.171133
953	-1.2229121	0.8109756	-2.0368948	0.60528743	-2.331439	3.5919127	-2.1876888	-0.37965894	1.4278992	-1.844184	1.3057674	-1.5907989	0.2866459	0.9968594	-0.79401135	-1.62186	-0.54316944	0.17705584	2.3916173	1.854838	-0.029462844	-2.5421486	-2.5164082	-0.53522867	0.6535065	3.9746497	3.2073977
954	1.4741778	-0.1687071	-0.22488226	2.2885292	-0.50259995	-1.5748802	1.708191	-0.30345833	-0.115839124	-1.3671765	0.57498443	-1.0755895	0.25200778	0.14244902	-0.12953828	-0.030445293	-1.3359168	0.605164	0.35788208	2.2538805	-1.1503547	1.1666887	1.3338001	0.7535293	-0.26254827	-0.6290711	2.034997
955	-0.20878625	-1.2070119	-0.54776645	0.19176129	0.11955395	-0.03257686	2.4954007	0.16169277	-1.5076951	0.23373203	0.96895146	-1.2462171	0.07896513	-0.58796674	-0.6831585	0.57957095	-0.37438685	-0.21651012	0.12590414	2.761151	0.2997314	3.5216734	1.0160519	-0.523291	-0.3880931	-0.17435336	0.41849458
956	0.23068655	-0.05853975	-0.5597237	0.3891557	-4.517578	1.447141	-1.145705	-1.0729982	0.08158797	-2.6739087	-1.6743875	0.16199286	-0.26384723	0.9581331	0.25373194	-1.6467656	0.4260251	0.07101256	0.76682365	0.5040876	0.2745148	0.12071499	-5.8511767	0.0012624413	-0.7738509	0.5786977	0.7182958
957	1.2841222	0.12652512	-1.8472122	-0.95754075	0.7446574	-1.3263899	0.35483462	0.6359028	-0.81755364	-1.1426208	1.4644897	-0.79213876	-1.7869927	0.9383505	-1.5787846	-0.38456428	-0.5435264	-0.20376605	1.174686	2.6892252	0.264511	1.2691327	1.2856385	0.7198862	-0.32105803	-1.4929998	1.9652443
958	-0.59641814	0.71815264	-0.8648044	0.099482305	0.66764164	-2.1083324	-0.849567	1.2080685	-1.7555853	-0.031425577	-0.53736603	-0.084079504	-0.9069207	-1.0731945	-0.61906254	0.9349916	2.2286556	0.6898186	1.9062747	1.9469194	-0.7022579	1.2681594	1.7429276	1.0354397	1.0003428	1.5712658	2.516229
959	0.52090305	-1.6902201	1.9912097	-0.36004108	0.042618908	-0.87936306	-0.83425003	-1.2827966	-0.5935216	0.55144364	0.66394705	2.3234723	-0.2563722	-0.69139385	1.021291	-0.72663605	-1.7356856	0.053829268	-2.6122596	2.426549	-0.46283475	0.8861998	1.1056165	-0.74696934	1.9524821	-0.33237603	-1.2137802
960	-0.57562554	0.7860512	-2.1385832	0.3530817	-2.493389	2.782817	-1.7022079	-0.43075693	1.8511174	-1.8962269	-0.2288306	-0.46171653	0.13310163	0.71714306	-1.4855894	-1.5398729	-0.02377075	-0.3386107	1.9754754	1.9770095	0.5119419	-1.6994543	-2.982602	-0.82545877	0.8781388	2.8163488	2.2420223
961	0.3215791	-2.094563	1.9603932	-0.20672326	0.27208674	-0.841622	0.34361604	-0.64416575	0.08811627	-0.4336986	-0.21294618	0.20684528	0.6637244	0.07849041	0.04722114	0.44517007	-1.3004	0.7225889	1.17113	2.805071	0.069318086	0.5491154	1.3776131	-0.75438964	-1.4872715	-1.3434036	-1.4346982
962	-1.4787648	-0.3646661	0.021272242	-0.5314132	-0.29499924	1.4923618	0.19219592	-0.8489404	0.82660335	0.7433799	-0.5610374	-0.88688946	0.2048995	0.96168685	-0.5943091	-2.0628593	-0.72979265	-0.3734396	0.58283377	0.21888793	0.1871537	-0.39160785	-4.46175	-0.11419729	1.2272763	3.279701	-0.49709284
963	-0.4595446	-1.6753566	2.0610328	2.5363162	1.2479776	-0.9958284	1.2920212	-0.20870543	-0.76190764	-0.23320982	-0.45452404	0.77684313	0.7329553	-1.769389	-0.44654295	-1.8676953	-0.5160173	-2.0889912	0.17478217	2.6909037	-0.19330826	-0.018524885	-0.1278992	-1.5199367	-0.48286998	-1.0018605	-2.786803
964	0.47105354	-2.1580555	0.48870587	0.16132799	-0.6569358	-1.949866	0.2069636	-1.0377787	0.1373841	0.9499584	0.9457209	1.1735829	0.90718186	1.93836	-1.2369703	1.5661885	-0.8557404	-0.008997671	0.9625337	3.142188	-0.22006154	0.50434875	0.5660351	-0.73514605	0.35595292	-0.42102748	-0.72527266
965	0.18813941	-2.0221953	0.3389356	0.9334259	0.4827255	1.1472627	-0.17022601	-0.34908372	-1.0830138	0.49155253	0.029284522	0.82368326	-0.025212184	-0.06786275	-0.23359966	-0.71081066	-0.8481803	-0.45210323	-1.2936231	1.5162799	-0.7130036	0.06397353	0.5590739	-0.047050893	1.7372855	-0.69296944	-0.9016612
966	0.09412396	-2.1597774	1.5511506	0.10931939	1.2285331	-0.85899615	0.019510448	-0.17101067	0.47144663	0.27083784	0.14337829	0.33099943	0.82307243	1.7129086	0.41001633	1.00907	-0.37144792	-0.8373225	-1.478907	2.9431107	-0.19885617	-0.58907926	0.94401455	-0.39677256	0.10720003	-0.66495377	-1.1417981
967	-0.5674219	0.153697	-0.49650913	0.66577303	0.55286145	0.033062235	-0.35164297	1.4021848	-0.8435895	-1.0751309	2.2008014	-0.20102048	-0.051225968	1.7088077	-0.6546011	1.4725682	-0.34889233	0.4080005	0.79371643	2.2194023	-0.41348913	0.062123492	1.1376424	0.6319587	-0.5617707	2.8836935	2.699308
968	-0.61891043	0.38869387	-2.8188381	0.7772716	-0.8220098	2.175273	-0.6596541	-0.54751414	1.2886547	-2.2522776	1.0913838	-2.7015872	0.6809344	1.3344002	-0.81282264	-0.38574156	0.20588098	-0.7851821	2.2062387	2.2095108	-0.5580003	-0.5737708	0.31355223	0.3333258	-0.3483817	2.7789998	2.5389438
969	1.502021	0.4378092	0.16571629	-0.45566934	0.5753151	-0.62641764	-0.9519588	1.7159188	-2.7575266	0.5305284	-1.7065192	0.79800475	-1.6145272	0.27985904	2.0767214	-0.38464648	2.037251	2.9567862	-0.7832901	1.5951136	2.2556386	1.4251163	1.811181	1.6180755	-0.8378218	-2.1967258	1.2374212
970	0.027231574	-1.8809421	-0.28451982	0.1689453	-1.6426666	1.0938029	0.6812042	-1.2591757	-1.3786781	0.34934002	-0.6579977	1.0160992	-0.37019968	-1.7968067	-0.61598855	0.41252592	-0.57492894	0.29183584	-0.4654335	1.3735483	-0.8853125	0.20674187	0.18035242	-1.1345028	1.3989077	0.4023447	-0.5593903
971	0.6188511	-2.210994	1.480877	0.6075995	1.1232455	0.36945227	-1.5022151	0.75548613	-0.29482836	-0.7518486	-1.1946244	-0.4652676	0.5124819	-0.65985155	-1.474926	1.3851537	-0.99141735	-0.5371615	1.0606675	2.9882746	0.015747994	0.8067196	-0.06266457	-0.4876734	-1.6674609	-1.6174941	-0.3507005
972	-0.34857756	-2.187254	0.9681462	-1.5751395	-0.21105999	0.115710706	0.23782605	-1.9679976	-0.33461174	-0.028436363	0.9917964	1.4282222	-1.462213	0.44756684	-1.867575	0.4112639	-1.1345706	-0.8991186	0.83254373	3.0832136	-0.13054943	0.91291475	1.1401852	-1.9199667	0.48659703	-1.0351995	-0.5242284
973	1.1771184	0.5254639	0.1602381	-0.890309	1.1523229	-1.3633467	-0.9389726	0.9406357	-2.5893936	-1.8155059	-1.2745141	0.4524005	-2.673144	-0.56721234	1.3244075	0.77836615	2.3541958	1.556045	-0.52174497	1.2976302	1.8954848	0.12409125	1.7576265	1.2901205	0.14481051	-1.8253298	0.93631434
974	1.2322354	0.38436037	-0.80921143	-1.8830177	1.4751694	-1.6997367	-0.23787445	1.1594303	-2.8531923	0.549133	-1.7460189	-0.33110118	-2.3057318	-0.30605456	2.030527	0.6169796	2.1550117	1.4918494	-0.6295489	1.493235	0.35308722	2.475461	2.139487	1.3543452	-0.77677584	-0.16335827	1.0723348
975	-0.6246338	0.018343732	-1.0679617	2.7380114	-1.1879379	-0.57890004	0.043454736	3.08907	-0.847192	0.8964083	-1.613647	0.6978755	-0.66007406	-1.7851799	-1.661183	0.68276954	0.4921826	1.2267624	1.126149	2.242292	0.8068896	-2.2664297	1.3477085	0.9520366	-0.11660239	0.5823795	2.0111225
976	-0.68325883	0.22922665	-0.38179362	1.605298	-0.4340841	-2.1357207	-0.44580805	2.161022	-0.5351771	0.12748092	-1.3296647	-0.12007892	-1.0480564	0.49724078	-1.5494447	0.6461155	1.740587	0.7156523	-1.1223811	2.4535625	0.56967276	0.29235008	0.6852628	-0.094846845	0.36276388	-1.1736035	1.715301
977	-1.6424704	0.6670333	-1.2332762	0.46753794	-2.3689177	3.2583995	-0.95231545	0.6508848	0.8676238	-2.821838	0.5699627	-1.0924807	0.08159445	0.56520486	-0.9505187	-1.2299902	-1.2145501	0.6896688	2.834623	2.07739	0.47657263	-0.48327088	-2.1387308	-0.5663602	0.61126864	3.0207071	3.3860252
978	-0.28479588	-0.0054903775	-0.9472616	-0.57667446	-0.12588006	0.8295579	-0.56801486	1.0245572	-0.35219002	-1.3451979	-1.0614619	-0.85614806	0.45415163	-0.06750353	-0.34441632	-1.0253469	-0.86435735	-0.045444354	1.1821108	2.497753	-0.049272493	-1.5764427	1.453142	0.63311243	-0.22656932	-1.6126721	3.1625721
979	0.011758804	-2.0804112	1.3832235	0.0688318	-0.15229037	0.053914387	0.0439353	-0.28894162	-0.21149503	-1.1791693	3.0229373	0.9305793	-0.2649926	-0.0823422	-1.2112107	0.5090128	0.14075363	-1.1098797	-1.1916015	3.2063909	0.5541562	1.1790121	-0.056591757	-0.7995611	0.6672741	-0.48828876	0.5581173
980	-0.15286416	-0.05683828	-0.29515088	-0.86965716	0.48505068	-0.32445663	0.31685695	0.5529369	-0.7732396	-1.1228454	0.37540644	-1.0590153	0.64250994	2.2639623	-0.6857192	0.766345	-0.74311006	0.1434656	-1.1054649	2.4903312	-0.073804885	0.27882105	1.7199869	1.0957329	0.5078346	0.47390756	2.3711338
981	-0.33170375	0.47113037	-1.3559867	0.9796941	0.17935199	-0.15694574	-0.108403504	2.0020888	-0.8631461	1.9321055	-1.0847783	0.553411	-1.3256648	0.5217776	-1.1733308	2.843563	1.9777962	1.2976017	-0.29871702	2.364538	0.5066124	-0.35379553	1.163008	-0.09481394	-0.5535674	2.260671	2.222272
982	1.142662	-1.898866	1.635341	-0.12511319	1.3514518	-0.2979859	1.1667757	-0.62542653	-0.4898393	0.75264555	1.1001098	-1.6314137	0.2939005	2.5904164	-0.89143753	-1.2643479	-0.06256075	0.4815874	-0.4990583	3.3274083	0.3922505	0.79174364	1.2959011	-1.9034622	0.98275614	-1.3821806	-0.03240679
983	0.5481723	0.44994062	-1.1416179	0.38403428	0.41478354	0.2534634	-1.3675395	1.1674145	-1.2660493	-0.14583741	-0.22913018	0.08103445	-0.29161143	0.18440045	0.08756974	0.817327	1.3277646	0.3379302	1.4775033	2.1956515	0.97959024	-0.74268025	1.2510705	0.57458186	-0.52812266	1.5163143	2.9920905
984	-1.7298099	-1.6516515	1.1466563	1.2422616	0.8120109	0.7402967	0.06374723	-0.00675112	-0.6967763	0.009378836	-1.2057678	2.4381347	1.0394722	0.3648007	-1.1341053	0.27129883	-1.6649265	-0.28929242	0.24820462	2.1446528	-1.2808989	-0.65408605	0.7525853	-0.40123028	2.1614046	-0.6881202	-0.62500364
985	0.85336286	-1.9911861	2.0285451	-2.2352874	2.2262871	-0.4889815	1.7285104	-1.0859351	-0.25497565	-0.33909073	0.55644035	-1.0943346	0.5197834	0.6757065	-1.493387	-0.56838304	-1.0739019	-1.3078821	-1.7015841	2.8469908	0.2334778	-0.082087696	0.9716016	-2.187819	-0.89671063	-1.4382768	-0.62673265
986	0.94610834	-1.9182417	1.1435761	0.36119777	1.0850784	-1.1445508	-0.2085012	-1.2481807	-1.8543675	1.1102041	-0.15700382	-0.57122517	1.6780162	0.14801627	-0.7166412	-0.9120772	-1.2422334	-1.1153498	-1.9875908	2.356808	0.027748019	0.93585587	0.6815355	-1.0062697	2.2482316	-1.5717301	-1.5045117
987	0.80582917	-1.9781922	-0.13949645	-1.1065025	0.89073795	0.23904878	1.1405818	0.36996168	0.10894912	0.22762838	-0.54111075	-0.6207317	0.82988805	0.76537067	-0.041141927	0.05858785	-1.0102196	-0.6387957	1.2195216	3.1451507	0.2572978	-0.5429961	0.83959794	-1.0990498	-0.9034475	-0.98052084	-1.153673
988	-1.4409134	0.028910007	-0.621725	-1.2409017	-3.4488401	1.7038934	0.27927607	-1.2508323	0.7889394	-2.2516508	-0.72526354	-0.64422715	0.10256021	1.0260906	2.1456025	-0.6210443	0.8629993	-0.34608	-0.113877	0.5337974	-0.0031903535	-0.5369488	-6.0713525	0.4644436	0.7725077	-0.37687093	-1.3670592
989	0.039273947	0.09068573	-0.40388507	1.1123734	-2.3476844	2.496951	-0.74692434	0.120946914	1.832927	-1.6384504	-0.046474546	-1.0130723	0.01601448	0.22773547	-0.84492093	-1.2340531	-0.4027869	0.12000799	1.3301708	1.2685323	0.041511774	-0.75962573	-4.4439025	-1.3624473	0.52043295	3.534087	1.435581
990	0.40577716	0.2077999	-0.8608237	2.5757952	-0.78695494	-0.6375805	-0.7413532	2.326195	-0.44891	0.4827171	-1.9578791	-0.2672381	-0.4796861	-0.43507344	0.59364617	0.51014984	0.8132844	0.56604564	1.1205895	2.3850067	-0.015667558	-1.6242657	0.33608323	0.58591485	0.8170852	0.8278441	1.3778665
991	-0.2678932	0.35604212	0.80403805	0.3982761	-0.11008781	0.9663473	-0.7841337	-0.20339593	-2.568959	1.3855959	-1.7237489	1.2175312	-1.7424263	-1.1515677	3.065057	1.1346862	1.1721182	1.6394925	-0.4111553	0.85523605	2.2153842	-0.023023712	2.2554939	1.9673173	-1.3929347	-0.5978406	-0.86041224
992	-1.1632932	0.54928017	-0.7791549	0.86414856	-0.5637608	1.6399759	-1.7696867	-1.1496326	0.5528625	-2.0828557	0.32956615	0.018459499	1.0634717	-0.40393528	-0.90794176	-0.91045296	-0.25397685	0.76489216	2.446417	2.4108157	0.7475775	-1.4400388	-2.8656588	0.6175546	0.6656151	4.0240893	2.7906764
993	0.23547241	-1.8408692	2.4721527	-0.6357596	0.73575884	-1.3071603	-0.99480194	-0.8789399	0.13680175	-0.7721815	1.0090854	-0.5123218	0.8909571	0.33635807	-1.1824598	1.1805546	-0.39447764	-1.001892	-1.1479926	2.9253004	-0.2688959	-9.536743e-05	0.47683257	-0.36933047	-0.34538004	0.29408592	-0.6705928
994	-1.5585368	0.33740908	-0.035628516	0.6934955	-1.797318	1.9074025	0.15883791	-0.8030213	-0.22757897	-1.1174185	-0.91593945	0.80526984	0.12485724	1.6901906	0.3292197	-1.2867572	-0.10939956	-0.060332716	-0.45999828	0.47865087	-1.1314995	-0.7355732	-5.711755	0.5375235	-0.347	1.6702913	-1.3510283
995	0.82913136	-1.7834827	1.3258307	3.0357	-0.9885385	0.24914223	-0.40572625	-2.076198	-0.6620702	-0.37247172	0.0675675	-0.14379779	-0.21403855	-0.040061772	0.4888001	-1.2103238	-0.40556753	-1.1476381	-1.4646165	1.8254545	-1.9727367	-0.13117245	1.0824333	-1.2947071	0.9879897	0.29829997	-1.8242477
996	0.44543085	-1.9563353	-1.3035177	-1.8032238	2.0137794	-0.8586088	1.8225335	0.45552066	0.093048066	1.6427162	-0.93637824	0.3335145	0.82992256	-0.44870937	-1.0290111	0.49669844	-0.69721437	0.8180345	-0.4875813	3.0824015	0.16614135	-0.99178624	0.57358587	-1.0776117	0.5169183	-1.3760388	-1.2499179
997	-0.6596149	0.5500881	-2.484405	0.08289045	-2.0759842	3.0545294	-1.9375086	0.74325216	0.87695223	-1.8345907	0.58421427	-1.0825506	0.20564812	0.4556365	0.053222656	-0.17387773	-0.104193226	-0.28308392	2.594158	2.1384122	-0.16676779	-1.1120026	-0.15375483	-0.43758178	0.3197474	2.759263	3.2670057
998	-1.781841	0.032344125	-1.1196929	-0.9060853	0.05460526	-0.013259575	2.0611277	0.23953435	-0.38368267	-1.0109575	1.0025468	-1.0295548	1.5696427	-0.58729106	-1.2625166	1.8720617	-1.4041017	-0.3623622	0.6953443	2.0543628	-1.0673385	0.5864439	0.83800817	0.82274914	-0.071992695	1.0273664	1.708032
999	0.455997	-2.0050569	-0.35370487	-0.21071902	1.3033364	0.53525573	1.1780263	-0.4110783	-0.8020212	0.23769726	0.49539196	1.6351357	2.3403425	0.62132096	0.043317497	-0.2174874	-0.41581908	-0.46792182	-1.2942278	2.2646	-0.122258514	1.2983639	0.7512188	-0.9584186	1.8709185	-1.4522766	-0.0680235
1000	-0.44889835	0.23766327	0.11429759	-0.98681885	-3.3493967	1.5548037	-0.6931748	-0.80347204	1.0945197	-1.3205113	-0.343305	0.6674521	0.021630153	-0.27925685	-0.9287498	-0.9983728	-0.035352014	-0.24668232	1.4498852	0.5594189	0.7677923	-0.37456715	-4.9942513	0.16492103	-0.1523948	4.605715	0.57853144
1001	-0.5398027	-0.15914205	-2.5129552	2.7523198	-0.34389502	-0.6478468	1.280349	0.87854904	-0.7285385	-0.31161278	1.680738	-2.1636345	1.1047093	0.0808756	-0.6139709	1.2896185	-0.780621	0.20293358	1.5099518	1.8249977	-1.7262329	1.2215592	0.8492312	-0.004499048	-0.55994844	3.2153566	1.4074525
1002	-0.8506187	-0.77341443	-0.13504863	4.504307	0.40852484	-0.5021145	0.34126264	0.3611638	-1.9488746	-0.5028439	0.3184732	-2.5517192	0.8354414	1.7287127	-0.8020377	-1.5964726	-1.1506839	0.058847453	-0.66684794	1.6256709	0.29587385	-1.1825664	1.1452347	0.48430526	0.29285902	-1.28452	0.24317667
1003	1.9472812	-2.135567	1.7558349	-0.89302087	0.3939157	-1.1230919	-0.31026387	-1.1061503	-0.13796858	-0.026596054	0.8540393	0.18069983	0.24674743	-0.5378018	-1.5701756	-1.1987249	-0.28267735	-1.3781586	-1.0028826	3.1380172	-0.678424	-0.80281925	0.069048844	-0.917277	0.77887666	-1.5970501	-0.49478617
1004	-0.123049825	-1.9938593	1.9556702	0.7956765	0.97436553	-0.56867296	-0.067170635	-2.5101962	0.27487507	0.36759228	0.12373632	0.17150623	0.28937852	-0.2098525	1.4052479	1.6607547	-0.60891974	-0.8297225	-1.4720869	3.2573612	-0.895663	-0.3882716	-0.116348624	-0.4841717	-1.2031385	-0.9437242	-0.22733149
1005	0.18101782	-1.6646765	1.026819	0.21971673	1.0453701	-0.9630822	0.28678554	-1.0666785	-0.49704453	1.1417582	0.033836037	0.74093604	1.8877671	-1.5340387	-2.82099	0.93922955	-1.2401037	-1.1628468	0.7318461	3.1746683	-0.40547723	0.0106443465	0.36876404	-1.654584	-0.4334119	-2.0254264	-0.73717326
1006	-0.6357957	0.6059878	-2.4783442	0.17893007	-2.045012	3.0629208	-1.1643919	0.23421144	0.46864122	-0.99119663	-0.43191642	-0.78039867	0.20692016	0.94698006	-0.35993993	-0.15055083	0.42971203	-0.002115935	3.3370168	2.0559626	-0.036749713	-2.7563756	-0.45375693	0.10706135	0.7027882	1.6594259	2.766654
1007	-0.6489682	-2.0069916	2.2874925	-0.3986187	0.0807121	-2.3277256	-1.5092273	-1.3599505	-0.59595716	-0.14832069	-0.80979353	-1.2491904	-1.0111959	-0.88884264	-0.77209115	-1.000658	-0.49839526	0.1682539	-1.0211895	2.8345542	0.03349252	-1.5951673	0.22089139	0.23976588	0.5772606	-0.67435837	-1.058157
1008	1.0646229	-2.1245303	1.6659908	-1.734108	-1.3886294	1.5436862	-0.12295361	-0.23080161	-0.26239035	1.2717341	1.4817581	-0.3930459	-0.4622	0.051657706	-0.82418054	0.89382195	-2.0142026	0.45056957	-0.20369524	3.3229604	-1.5336323	-0.59660804	0.5775501	-0.33654264	1.1485796	-0.26426214	0.35372502
1009	-0.9044258	-1.8061119	0.1494118	0.97886556	0.892647	0.36657634	0.23268601	-0.52201486	-0.94085646	1.1649716	-0.67660534	0.4134102	1.9000843	-0.5959745	-0.1284219	1.2306355	-0.39190292	0.2884525	-1.984335	2.605132	-1.5136349	-1.3567474	0.79240376	-0.80208087	2.3826559	-1.5455256	-2.3471284
1010	-0.9944085	-0.7589438	0.56129116	0.01833199	0.0920724	1.0075321	2.586521	-0.17918257	-2.5698555	-1.9845026	0.15965047	-0.81892	-0.1713815	1.1674473	-0.22246769	0.099156745	0.18990272	0.029662728	0.87953496	2.7917922	0.3934566	2.594111	0.4134841	-0.55053276	-0.2770331	-1.1089991	-1.2909579
1011	1.4303973	0.18290734	-0.7494957	-0.2226271	2.0134747	-0.7528067	-0.12276696	0.6706715	-3.0031152	0.25147516	-1.4408414	0.7778005	-1.4708117	-0.78495866	0.4200632	0.28415656	2.6601639	1.7821873	1.0355787	1.3136232	1.8819864	0.650204	1.8862464	1.3382431	0.28684485	-0.7201706	-0.5078128
1012	-0.30927497	-2.1887527	0.6706325	0.20071268	0.5031184	-0.4475044	0.5139017	-1.1101096	-0.5998714	1.025114	0.0915115	0.9342169	0.42571113	-0.80612624	-1.1374519	-0.5811416	-0.3666463	-0.88473207	-1.3202765	2.207245	-1.013818	0.23280928	0.84779716	0.65345645	1.2068073	-0.60564405	-1.197997
1013	0.5900221	0.09855682	-0.32786447	-0.19610772	-1.136931	-0.51225615	-0.18945384	1.6687157	-0.42061144	-0.60756445	1.6948581	-0.017686889	0.48273277	0.2629895	0.13549483	0.4534784	-0.058545068	0.6581185	1.3602068	2.6106563	-0.14163959	1.4060795	1.2503681	0.72479427	0.60862875	-0.6012176	3.0241272
1014	0.5654421	-1.1567552	0.47104964	-0.78261447	-1.7937347	0.71126	0.75166625	-0.9058376	-0.097719595	-0.76156604	-1.2904363	0.69566935	-0.38336504	1.7847928	0.2723073	-1.826942	-0.0731118	-0.7184208	-0.15405568	1.2010196	-0.23043382	0.17518622	-5.0028706	0.24490038	1.8815209	-0.6986112	-0.55902785
1015	-0.6792973	0.53839827	-2.161083	0.4030758	-1.7366817	3.2987318	-1.2625045	-0.10821362	0.68611795	-1.5446683	0.6500084	-1.671724	-0.02916956	1.6848494	-0.04346156	-0.7848722	-0.55498356	-0.114956506	2.2746725	2.1514435	0.4176743	-1.4376181	-1.0723938	-0.5978243	-0.57112676	3.4688208	3.0725448
1016	0.91067207	-2.0036716	1.188134	0.31285954	1.2197043	1.2392242	-0.35957837	0.31836927	-0.2979514	0.5347703	0.20836179	2.1722193	1.4099082	-1.0483558	-1.4410596	-1.1251786	-1.0962766	-0.26890916	-0.14957398	1.9503458	-0.68614334	1.1640079	-0.20070526	-1.399859	1.3759577	-1.135824	0.11607939
1017	0.9112388	-1.7877734	2.410944	0.8989077	1.3785417	-1.2605278	-0.010438064	0.24056587	-0.8234405	-0.6741092	1.3989431	-0.12276563	0.3731223	-0.66545975	-0.5689527	0.016401887	-0.37665653	-1.3244133	-0.7004972	2.3586848	-0.0052737743	-0.6252196	0.19598782	-1.3924555	-0.21061921	-0.04227507	-0.17850244
1018	0.809825	-0.47029364	0.43621677	-0.7481458	1.4190054	-1.2987887	-0.5015043	1.2798517	-1.4531114	0.82335436	-1.2685411	1.5741692	-1.7485225	-0.35379437	1.3407568	0.6414251	1.6977627	1.6880274	-1.021703	1.7079902	1.6913073	0.9004578	1.2778994	0.29403687	-0.81048274	-2.2979107	-0.31945285
1019	0.06197402	0.016153231	-0.88650554	0.75776064	-0.9542381	0.6451354	-0.104961276	1.7931023	-0.4681971	-1.6112825	1.4025829	-1.9607903	0.5354937	-0.13424015	-0.6621761	0.19338627	0.40909958	0.07821159	1.7483708	2.7369852	-0.40622061	-0.13926807	0.8893572	-0.5550277	-0.09072149	2.4696012	3.2029176
1020	0.13703138	0.13097245	-0.6745768	-0.7359489	-0.6149179	2.3354235	-1.0361853	1.1671195	-0.3397982	-1.28354	1.3456824	-1.9129982	0.067712724	-0.6737497	-0.4222277	1.0197735	0.31103995	0.477056	2.6549077	2.3633041	0.1448709	-0.5513053	1.0193303	0.05691722	-0.13234311	0.082952216	2.8379457
1021	2.0136156	0.710663	-0.8925093	-0.007807672	0.3382672	-2.1716435	-1.0835186	1.0776197	-1.9866067	1.6877382	-0.48358443	-0.073506236	-2.0130768	-0.099582225	0.5495953	-0.28787053	2.1501734	2.0290396	-0.5760965	1.4552456	1.2099385	1.0755264	2.3611743	1.7109649	-1.0488209	-1.1964598	2.249027
1022	-1.3454733	0.7287837	-1.9684529	0.54036784	-2.508486	2.7437844	-1.7539699	0.38831133	1.267275	-1.8128796	0.9757688	-1.2246519	0.65770775	0.4657797	-1.1454017	0.18496597	-0.8621202	0.5475471	3.133995	1.918743	0.16294265	-1.8627931	-1.8247554	0.049799442	-0.8376012	3.7275121	3.0553515
1023	-1.0579334	-1.8741653	1.7394623	0.90812874	-0.0073256493	-0.7264034	-0.48333517	-0.14487076	-0.7606267	-0.65452445	-0.059301585	0.17029858	0.5519711	-0.5745802	1.0027716	-0.11567253	-0.24568947	-1.2551627	-3.0488513	2.154684	0.1699746	0.54636794	0.66277236	-1.0345527	2.0477073	-0.85294354	-1.767887
1024	-2.118521	0.17747056	-1.0162417	0.10774791	-2.9884033	1.1033831	-0.2684826	-1.1667558	0.4664206	-1.2181222	-0.84712625	-0.5886166	-1.4079994	1.0637647	-2.128738	-1.5340956	-0.0017674863	0.86524206	0.16857862	0.1990332	0.55934787	0.7232227	-5.5619135	0.11771671	0.7766381	4.955616	0.06848365
1025	1.8497288	-1.8840382	1.2374377	1.1738906	1.3372967	-0.10635911	1.1057627	-2.0500023	-0.15886843	1.9809738	-0.31173143	1.9249697	0.69357187	-0.24561334	0.1583466	-0.2848299	-1.1371179	-0.513694	-0.5131979	2.5327632	-0.5826874	0.68270177	1.5117438	-0.96328425	1.0962571	-2.7742	-1.0020887
1026	-0.2683911	-2.1325185	1.7192923	-0.9583286	1.4891999	-0.065679535	-0.14493613	-1.0444013	-0.25002247	1.5918858	-0.62886465	-0.4311449	0.67259616	-0.15721348	-0.23151457	1.6524704	0.1547643	-0.8028488	-0.8758221	2.884122	-0.2634782	0.2447763	0.21170479	-0.8766265	0.3898393	-1.9461758	-0.82653
1027	-3.5515726	0.32273844	-1.5805161	1.262056	-0.18334013	-0.6360599	0.1230593	-0.08252676	-1.9578584	-1.0120366	0.71943855	-0.64713967	-1.5225489	0.04336024	-0.7011102	0.3470404	0.45970854	0.17633688	-0.7404386	1.5770885	-0.8504107	0.59740037	0.48344523	1.1173131	-1.5917948	0.8872342	1.9072042
1028	-3.258586	0.43201926	-2.2044158	1.7287533	-1.941531	-0.0332892	-0.09418231	0.13308457	-1.7958617	-2.9291716	-0.79712045	0.44476235	-1.3265033	1.0081344	0.37142703	3.9518251	0.81120986	1.5754298	-0.17714085	1.1212426	-1.7536976	1.189203	0.5078111	1.3948674	-1.1548945	-1.1949472	1.0297264
1029	-0.8216028	-0.10421896	-0.3560811	0.03522864	-0.2520857	-1.069034	-0.108865395	-0.1161716	-2.3524275	1.8378305	-0.41996127	-1.9467835	-0.33359846	-2.583143	0.4238354	0.17014703	2.3144197	0.7357559	-2.1752198	1.7197237	0.16394366	3.5694654	1.5887153	2.012597	-0.5558514	-0.25353163	1.4811306
1030	0.2618291	-1.8526267	0.775398	-1.1951003	-0.5633415	0.34988213	-0.2549585	0.5670108	-0.009928316	1.079585	-0.3114835	-0.47537598	2.9626887	-0.17564294	-0.4270336	-0.4566507	-1.6808243	0.45301974	0.63506997	1.9867637	-2.0458176	1.496685	1.2066145	-0.603737	-0.098591566	-0.8415627	-0.4441522
1031	-0.8565844	-2.4765096	0.9613711	1.0144486	-0.18069637	-0.27275229	-0.6886146	-1.4395854	-0.56376666	0.8699958	0.1998764	0.017784715	0.39929783	0.2660584	0.18679479	-0.21280876	-0.43761006	0.11892578	-0.8444502	2.3889177	-0.63957775	1.2503531	-0.12062669	-0.71359146	1.1521819	-0.60117376	-1.8250318
1032	0.18092966	0.4209615	-1.3336508	0.6675	1.5866203	-1.8301502	-0.14334875	1.4292266	-1.5621738	-0.048037417	-0.36647117	-0.62360775	-1.3146276	-0.84671855	0.41818073	1.6630586	2.0473125	0.6929889	-0.41684958	1.6957716	0.1386194	0.8451566	2.222399	0.08846939	-0.73444355	3.220303	2.2771907
1033	0.01239121	0.16757104	-1.8826057	-0.7332253	-4.369516	1.2008057	0.14775169	-2.549242	0.5894968	-0.7726374	-1.0639648	-0.5575688	-0.757162	2.667743	0.5005953	-1.3249656	0.6083338	-0.6730321	0.8694834	0.20597175	-0.2280212	0.06165874	-6.186797	0.22678792	-0.22469923	-0.43091166	2.05239
1034	-2.2090368	-2.0335166	0.1298068	0.2562287	0.46657738	0.5634625	-0.9792884	-0.24929163	-0.7996088	-0.247998	-0.2011973	1.0219493	0.20840609	0.294924	-0.4544974	-1.3434664	-0.7546839	-2.028449	0.7610889	1.7774506	-1.0699694	-0.12339479	0.40716702	1.4143174	2.933027	-0.6079764	-0.2000277
1035	0.71656	-1.8211153	1.9088435	0.3136673	2.0766566	0.2133202	0.14760631	-0.30958992	-0.32095128	0.95109296	0.4943306	-1.1818166	0.6230139	1.5305198	-0.83977467	-1.1264815	-0.312837	-0.66334516	1.5545278	3.0745952	0.088744834	-0.44449508	0.17843333	-1.1734087	-0.4297316	-1.293465	-0.6329088
1036	1.2125075	-2.1567316	1.8890642	2.0856855	0.41624564	0.6626984	-0.75957394	-0.75741655	-0.36347908	0.9334201	2.0926132	-1.318595	-0.20899332	0.436961	0.78456676	-1.8416966	0.03476411	-1.6232343	-0.9783479	3.0886707	-0.25512868	-1.1733636	0.41484082	-0.90570235	0.34764573	-1.4830574	-0.66530806
1037	-0.93880224	-1.9896312	0.30883482	0.055058956	1.3430821	1.4405148	0.6657554	-0.27461624	-1.055222	-0.0058829784	0.8489877	1.6889508	0.78922296	0.10861154	-0.5337659	0.4686539	-1.0677733	-1.0757113	-0.7516345	1.8605218	-0.9201866	1.0296926	0.897658	-0.8209033	2.4747455	-0.85346794	-1.9576117
1038	1.2508261	-1.7567966	0.5818661	0.18606699	-0.6623009	1.770466	-0.5784818	-0.5637921	-0.38873208	1.3529999	2.9111805	0.16420591	0.2476743	-0.051011875	-1.2432905	-1.2056926	0.3034339	0.057707727	0.56105137	2.8551776	-0.15574989	-1.0130097	-0.35917306	-2.0575337	-0.18156219	-1.2491821	-0.7331079
1039	-0.039751485	-0.9964517	-1.1002183	1.0384535	0.56538737	0.8123055	-1.0596483	0.1487343	-1.366297	1.5199684	-1.9348725	2.5570402	-0.5980177	-0.4457506	0.1360991	0.31656235	1.3646169	0.9634731	-1.3524171	0.9770065	1.2965039	0.3956177	1.0408106	0.76847094	2.197379	-0.122702315	0.3035254
1040	-0.21550962	0.12908614	-1.7525163	0.0024419725	-3.9108539	0.17948237	0.63934016	-1.2013888	-0.2547798	-0.9113451	0.18651193	-0.38620913	0.87713444	2.161243	0.8228263	-1.1181056	0.22432104	0.34256664	0.173877	0.57105786	-0.69556445	0.4732899	-6.0169444	-0.22572422	0.17198196	-0.66598684	-0.20606673
1041	0.91623056	-0.14283264	-0.86964846	-0.11183822	0.91448843	0.24997604	-0.5491334	0.7172293	-2.6468434	-0.5666296	-2.1756008	1.4556239	-1.7067482	0.09244269	1.3112209	-0.71125746	2.0840614	1.5564948	0.06420177	1.0791805	1.8990159	0.56252265	1.9327854	1.9849213	0.7940272	-3.185006	-0.046028733
1042	0.28284314	0.09906301	-1.881631	-1.0568155	-1.0374517	0.20924348	-0.2972049	-0.39116585	0.31530136	0.21870172	-0.49270484	-0.6933783	-0.7188824	1.1898935	1.6783329	0.594758	0.16978395	0.008217039	0.8264837	0.8391874	0.3750203	-0.14658982	-5.72865	0.91861403	0.09830375	-0.4020162	0.27098322
1043	0.7628875	-2.176802	0.8354244	0.011945635	-0.19906688	-0.9696102	1.3531717	-2.2079372	-0.58678544	0.9693322	-0.060246065	0.9741774	0.632246	1.0567551	-2.174254	0.06681371	-0.44387177	-0.4629182	-1.4783294	3.2111793	-0.3758659	-1.0172265	0.29584205	-0.68939734	-0.59353626	-2.3580408	-0.5438069
1044	0.21170956	0.5574202	-1.5618417	0.32016987	1.2466015	-2.105686	0.077768326	1.7087822	-2.120516	-1.1854215	-0.79074275	0.50947917	-1.742228	-1.655183	0.10119046	1.6418722	2.713505	1.1206698	1.0589017	1.6894059	1.244043	-1.581335	1.1248344	1.9779453	-0.48758596	-1.0485811	2.456017
1045	0.049882114	0.46990702	0.6888764	-1.174366	2.8303952	-1.943823	-0.78260255	1.9681295	-2.8420093	-0.5135176	-1.6098311	0.46719265	-2.737256	-0.35508764	2.1939173	-0.6448627	2.2180643	2.8518293	-1.2291934	1.3429496	1.7824821	0.22709945	1.7135454	1.0462675	-0.6071317	-2.823936	0.10550234
1046	0.81743187	0.46560937	-1.5510349	0.77396286	-0.5628823	-2.3108454	-1.0263716	1.5570865	-1.9513148	1.3565164	-0.7174353	-0.948071	-1.5209974	-1.3908699	1.0062269	2.0342188	2.4996874	1.1245148	0.49653825	1.4446496	0.15493329	1.5523325	1.8822018	0.73943347	-0.4640538	2.8535297	1.6103258
1047	0.88132215	-0.09931509	-0.18691738	0.051763266	0.4036781	-0.41386622	-0.34336308	1.9759231	-0.9897674	-2.6236665	1.4799888	-0.09880149	-0.40667868	1.852645	-0.9337939	0.72295946	0.9685458	-0.46169817	-0.22850382	2.1953773	0.55356205	0.7382612	1.9654591	0.28409246	-0.7534993	0.43611825	0.84124684
1048	0.5352223	0.45872623	-1.9706683	-0.2437424	1.3543866	-1.8212368	-0.32769364	0.8390319	-1.5483506	-1.4970834	-1.5134225	1.0317575	-1.4638932	-0.66939676	1.7063566	-0.055891335	1.6974856	1.1560755	0.26594403	0.8130037	1.730236	-1.6430578	-3.7044897	1.4421008	0.029988676	-0.5046356	0.4794129
1049	-2.3382077	0.5177925	-0.62863207	-0.75375926	-2.658571	2.2648273	-1.3158224	-1.4971488	1.1640333	-1.3182285	-0.04620287	-0.68143094	-0.17916226	1.9016578	-1.4333439	-0.4034704	0.2410397	-0.61419106	1.0087744	0.06480562	-0.8711387	-0.7088449	-5.196149	0.5259134	-0.50208646	5.290281	-0.17285484
1050	-0.60760516	-1.6468908	1.393653	0.92739844	0.64735484	0.29840297	-0.5356065	-0.9751937	-1.1339556	0.23310214	-0.90567905	2.062492	-0.2734474	0.1275351	-1.6194069	1.1314965	-0.43072248	-0.6284279	0.44778877	1.7731917	-0.7433361	-0.7153651	0.68116015	-0.5286964	2.510843	-2.0562131	-2.075312
1051	0.24505414	0.43295717	-1.2604184	0.8973025	-3.1744108	0.5067787	0.7263162	-1.0095103	0.013999522	-1.6378484	-0.9791788	0.142977	0.12695797	2.2461448	0.83220345	0.020792007	0.8044425	1.1944208	0.9245757	0.6500035	0.40134808	0.60117865	-6.385359	1.3178737	1.3636453	1.411817	-0.42062968
1052	-1.2481622	0.75791246	-2.5306377	0.39482015	-2.0873573	2.8122332	-1.6971614	0.69525	1.1018274	-1.5350167	0.6952114	-1.1904345	0.8351049	1.7583909	-0.3930293	-0.34640768	-0.0041080713	0.0271639	2.5680146	1.9878721	-0.020001858	-1.5534151	-1.3805794	-0.09186138	1.347012	3.6849513	3.362198
1053	1.0032946	-1.923936	1.6215706	-0.950777	0.3395153	-0.3378073	0.96587485	0.018135846	-0.6200993	0.4638241	0.12599985	1.6087085	0.2810576	-0.036001667	0.21921551	0.47491503	-0.3123433	-0.89821064	0.20754868	2.7336183	-0.6391596	-0.14500609	0.6473589	-1.1030767	2.069424	-0.6952125	-1.1969411
1054	-1.1821518	0.0914666	-0.38323277	-1.622509	-1.3764895	0.7953019	-1.2968194	-0.24196196	0.2512074	-2.568446	-1.2770914	-1.2833512	0.1529719	1.3409646	1.4314207	-0.041641116	0.5627656	-1.1059266	-0.2606209	0.6118368	0.6751271	0.7675671	-6.321288	-0.38931316	-0.27574903	-0.8295891	1.1016648
1055	2.4331584	0.5563278	-0.5961308	-0.54662305	1.3311543	-1.6838384	-0.37774405	0.9321207	-2.1984913	0.8301376	-1.715239	0.93870884	-2.211424	0.98786926	2.7383237	-0.3642949	2.062087	1.8432751	0.06254083	0.96980137	2.2435439	-1.9086508	1.3653363	2.22224	-1.1888537	-1.6544383	-0.267622
1056	1.0631971	0.38985282	-3.8237615	2.8586211	-0.85995436	0.70458645	-0.74105656	2.3397393	-0.96399534	-0.02533722	-0.6828801	-0.6163656	-0.810273	-1.1169734	-1.3584565	3.0937998	0.34657952	0.17606485	1.7684609	3.116061	0.44004148	0.2314556	0.3514302	0.15223134	0.666467	0.57199496	3.5572827
1057	1.5819736	0.7351192	-1.4685162	0.42110115	1.0232642	-1.3205818	-1.3765734	2.448316	-2.5476067	1.4968691	-0.4841582	1.0861661	-1.7606639	-0.7746356	1.6612293	0.11264634	2.1388748	2.3924427	-1.7074946	1.1522353	1.5531976	-0.23274145	2.1209724	1.5911505	0.08097059	-1.1773727	0.37523997
1058	-1.744488	-0.015147032	-2.1815238	2.4541001	1.0295057	-0.18198368	0.20559967	1.7627246	-1.0703534	-0.62273693	1.1928487	-1.3065223	0.4694448	0.09068544	-0.23631436	0.61323357	-0.30818024	0.08553696	2.609114	2.7958467	-0.61057603	0.54547685	1.0518202	-0.012201458	-0.12181191	0.93556255	3.6692348
1059	-0.5104893	-0.034818336	-0.6374851	-1.056489	-4.2472286	0.8125045	0.5437979	-1.3545282	0.8085044	0.7081827	-1.7358888	0.55006737	-0.48560065	1.7884042	0.62976384	-1.0498909	0.49591243	0.2638407	0.4737658	0.4022106	-0.13793197	0.84665203	-6.205476	-0.10258192	1.3228197	-0.54997444	-1.4411123
1060	0.23457035	0.31548795	0.624403	0.03940723	-0.6250378	-0.15753941	0.032761216	0.9502299	-3.1539438	0.82860875	-2.429598	1.3491176	-1.5314937	-1.3120974	2.1280613	-0.8744682	1.7306089	1.6702174	-0.6730326	0.9605662	2.748862	0.6854939	1.6789845	1.5442964	-0.69239473	-1.3689971	-0.58120185
1061	-0.3370724	0.11906898	-1.1776841	2.1552656	-0.38920397	1.9961939	-1.1231754	1.340902	-0.03870514	2.7339072	0.40738672	-0.49907523	0.64186275	-2.535749	-0.90203	-0.3887982	0.5763661	-0.674666	2.4523816	1.1851059	-0.6674471	-1.7239517	2.8928576	0.92268395	0.46188894	3.371306	2.3051622
1062	-1.5999107	0.5149183	-0.9977287	0.5632069	-2.215621	1.6499398	-1.743944	-0.8800621	1.028564	1.1967822	-0.41077968	-0.0045140386	-0.28602862	-0.1486429	0.3911382	-1.1054631	-0.36607772	-0.06116402	1.5612943	0.07899096	0.15071091	-0.52186906	-5.0135856	0.19669071	0.3176432	5.1944733	-0.43668875
1063	0.61684	0.41611123	-1.549864	-1.102093	0.12851632	-1.2553487	-1.0419155	2.1568136	-1.8342603	-0.3068843	-1.0577111	0.65834033	-1.1846272	-1.327139	-0.45559967	0.9743258	2.2133758	0.5183654	-0.34203053	1.6349012	0.612631	1.7809803	1.7039535	0.5376148	-0.20475368	-0.019679606	2.2777572
1064	-0.6326318	0.82306075	-1.0195279	0.5836749	-0.029512465	-1.2990481	-1.8744298	0.8712681	-0.9091718	-0.47006857	0.30919543	0.0017228574	-1.2882174	0.14461565	-0.059696913	0.08046907	1.3964736	0.37203044	0.54764825	2.2379665	0.18812874	0.53931767	1.5417452	1.1342614	-0.7067699	1.5639393	2.5016298
1065	0.6479456	-2.2113879	0.8338934	-1.9295459	0.61516494	-1.5060518	0.36202776	-1.2710073	-0.12404521	1.5463502	-0.25066638	-0.53819	0.6300311	-2.07093	-0.57876235	0.79205525	-0.7559173	-0.55055064	-0.18101537	3.0409486	-1.4308836	0.17737083	0.5811526	0.009320378	-0.44271785	-0.5342794	-1.9993935
1066	-0.7185735	-2.2153256	1.3847604	-0.17897668	0.94566405	0.1174026	0.31023216	-0.24947122	0.40273917	-0.4538601	0.0371354	0.2843715	0.6276269	1.1235157	-0.060717702	0.110194474	-1.3132735	-1.0512997	-0.6753732	2.9935648	-0.5141359	-0.11682947	0.876614	-0.7571369	-1.0064538	-0.5966889	-1.0857743
1067	-2.1521711	0.03242462	-1.1590184	1.4896839	-0.61464727	-1.0639383	2.155885	0.4462698	-0.8609858	-2.4325128	1.4604678	-1.7231941	1.3527457	-1.4847596	0.23447353	1.0782714	-2.0141373	0.2869141	0.28254563	1.3756186	-1.3805493	1.2724266	-0.15091458	-0.061758697	-0.871435	4.016444	1.650697
1068	-3.0789053	0.30438656	-0.49549508	1.5775886	-0.6168275	-0.4092049	0.7023204	1.3857807	-2.4219992	-2.0305886	-0.7040415	0.40041122	-0.6477689	-0.2896313	0.9726945	4.0120115	1.3980134	1.2713267	-1.1868699	1.6138378	-0.12992571	0.6862821	0.9780404	1.2937998	-1.9871094	0.1612916	0.22865114
1069	1.1583984	-1.7442553	0.8794528	1.020251	-0.18451595	0.7621312	0.7889575	-0.3800931	-0.33147496	0.6661696	1.1672775	-1.0644784	-0.5941931	-0.60354084	0.43188837	-0.24123186	-1.8275522	-0.0770421	-0.8732288	1.6609397	-2.314636	0.29141194	0.7078774	-1.3773099	0.66201055	-1.7216898	-1.9391897
1070	1.1755545	-1.8374103	1.4406362	-0.51260334	1.4095955	-0.2761259	-0.20524877	-0.83096683	0.3163635	-0.10072112	0.51171494	0.69647396	0.012717962	0.30845886	-0.39771068	0.52973056	-0.93960524	-1.2356813	0.8549224	2.8518567	-0.509671	-0.5943618	0.18640038	-1.6070647	-0.15839252	-1.2646807	-1.50969
1071	0.013087928	-0.12748867	-1.4449365	0.3510577	-0.52160317	-0.3728845	-1.297841	1.8976011	-0.89068204	-2.9767823	1.7654665	-0.14891976	-0.41090733	0.40645775	-1.1277905	-0.5489762	0.61930585	0.38231218	-0.3853201	2.6003833	0.42135343	-0.6160403	0.6940092	0.64670825	0.64612186	0.32750437	2.827144
1072	1.1608394	-1.8148222	-0.2435906	-0.21866131	0.8362652	0.8736816	-0.38946384	-1.2803106	-0.842553	0.36960155	0.14121342	1.3165007	0.22035868	-0.2540131	-0.6862914	-1.2622857	-0.60803133	-0.32700676	-1.3887385	1.938267	-0.41811472	1.2410314	1.4651618	-0.6582694	2.4735143	-0.58506227	-1.1053889
1073	-1.2569325	0.025287593	-1.9342278	1.4299605	-0.014589131	-0.036358297	2.1894524	0.6878095	-0.6181922	-1.1284719	1.3234407	-0.7136094	0.7718972	-1.3452697	-1.9567115	0.61537534	-1.4556801	0.31313437	0.43569815	1.582693	-1.6339685	1.3183872	1.3821485	0.72657794	-0.45472452	3.2395322	1.3076426
1074	1.3724917	0.5160874	-1.7605537	0.4944461	0.5842123	-0.4811489	-1.5773668	1.291256	-3.284243	-0.66475815	-1.258849	0.33412412	-1.6545513	-1.6361212	1.4098353	0.06510204	2.2877557	2.2465365	0.36320543	0.8750981	2.3124871	0.26518527	2.2933798	1.823301	-0.71587145	-0.89188963	0.74484926
1075	0.52459663	-0.07562761	-1.8225127	0.4183252	0.5356669	-1.4385965	-0.23296393	1.0021	-0.81842387	0.23395133	0.2562105	-1.1924922	0.056802273	1.7570792	-2.2838626	1.1130111	-0.16268522	0.54975975	2.472122	2.7897465	-0.039538052	1.1878753	1.4188333	1.0004344	0.549261	-0.34839368	1.9599007
1076	-0.0844585	-2.2517254	0.5114161	-0.002559781	0.03198184	0.4723881	-0.4142398	-1.5093219	-1.1251878	-0.07000391	-0.87944984	1.7730134	-0.5819621	1.0939741	-1.1324321	0.9908474	-0.0050196648	-0.31352088	1.08143	2.6001031	-1.152869	-0.22103912	0.16702884	0.014306299	2.7359471	-1.6284027	0.3748311
1077	-1.0952919	0.36412227	-0.88176125	-0.5800573	-3.902742	2.1755342	-0.7910256	-2.149731	0.8862892	1.995513	-0.7135076	-0.70871156	-1.3202491	1.9079547	-0.21043998	-1.2355397	-0.25275838	1.0166832	0.7726064	0.3071	0.6025447	-0.00880447	-5.9151883	0.20793721	-0.24418515	-0.544979	0.60817915
1078	-0.45456195	-0.07397317	-1.8991196	0.4015819	0.72239715	-1.1633271	-0.9387413	1.9181887	-1.1422763	-1.4584008	1.2417579	-0.882996	-0.6689262	2.022427	-0.83994395	1.1731641	-0.29835066	0.3687362	0.5704589	2.505956	-0.68829125	-0.38673	1.2877101	0.27798894	0.46011838	0.32949847	3.1124363
1079	-0.8694099	0.7378832	-2.5042086	0.68531775	-2.300461	2.718375	-0.33086807	0.9132333	1.1648372	-0.021796107	0.793449	-0.61522716	0.49365628	-0.2766658	-0.6794864	-1.0187454	-0.10388577	-0.25880918	1.9379091	2.1330569	0.2330678	-1.5480955	-2.1312754	-0.701615	-0.17099327	4.3881326	1.915091
1080	1.1204858	-1.7879232	2.4948041	-1.0619184	0.8203746	-1.3645564	-0.37634632	-1.191908	-0.6221949	-0.17616528	-0.1023638	-0.58694696	0.51710343	0.32167643	-1.4762862	0.8776498	-0.91461	-0.9724394	-2.194954	2.7254007	0.046236247	0.13187364	0.55009717	-0.91760755	-0.43843704	-0.58544916	-0.7447527
1081	-1.5919453	0.3449518	-0.6707041	0.26118314	-1.49399	0.7964323	1.7756525	-0.5667623	0.085182115	-1.2031331	0.90103436	0.21544194	1.6287589	-0.60394055	0.14483413	0.8022326	-0.715246	-0.07159353	0.22749728	1.7831695	-0.9773823	1.3214412	1.6890936	-0.30312294	-0.043161172	2.2058067	2.904308
1082	0.43288422	-1.851335	2.2318232	-0.5467701	0.83867633	0.34643388	0.4869743	-0.6381787	-0.39188257	1.0124036	0.87118375	-0.831674	0.5884968	-0.8752519	-0.28999856	0.5804866	0.2341522	-0.4216204	0.33458513	3.2412257	-0.36299387	-0.4261179	0.11591225	-1.3273815	0.9871017	-1.767635	1.071033
1083	-0.09931269	-2.0562305	1.4991535	-0.43746516	1.6738129	-0.45984012	-0.9762927	-0.79357433	-0.7057857	0.6154299	0.45083636	-0.766749	0.011057146	0.2205055	-1.4582866	-1.2068491	-2.4097953	-1.5079108	-0.95275515	2.5165873	-0.14088821	0.38211316	0.59443986	0.33672136	-1.886123	-0.31366062	0.24552476
1084	-0.17338482	0.43101618	-1.6823753	-0.7327215	-1.0048014	0.95306486	-1.6496181	0.6092404	0.2083049	0.70255125	-1.2129014	0.9447566	-0.740353	0.12081032	0.51877534	0.56224203	1.421865	-0.3483139	1.0931239	1.7308005	0.8785155	-0.81674004	-3.190645	0.31379023	-0.63384795	3.583849	1.1612173
1085	1.7611132	-1.7637717	0.7242305	0.96618724	0.64323187	-0.1006746	0.9785595	-0.6912962	-0.30137515	0.88594496	0.2322051	0.6285749	-0.07161003	-0.31623763	0.61135226	-0.23392361	-1.6931548	-1.5867661	-0.20807913	1.8434869	-0.202131	0.83962727	0.8744081	-1.3168098	1.4435967	-1.1810511	-1.6016779
1086	-0.24302348	0.0027101897	-1.2154543	0.46553332	-0.31949723	-0.2777486	-0.6049096	1.7771237	-0.15479645	-0.9208343	1.5579848	-1.0009085	0.19362949	1.0263809	-0.15843615	-1.2755628	-0.12443744	-0.8058965	1.4072571	3.0060585	0.34562865	0.04400894	1.2729537	0.61953163	-0.08917287	0.70150614	2.3198597
1087	0.16373314	-1.9824426	-1.1068436	-2.0353107	0.52795434	1.2214426	-0.2520427	-0.66957617	0.11765088	0.48391262	-0.6159936	-1.2263567	1.1061997	0.64361894	-0.1169287	0.5568876	-1.5233552	-0.4644738	0.03845346	2.8583536	-0.07595932	0.94588184	0.3369775	-1.8119043	-1.0854733	-2.081742	-0.0071361363
1088	0.9224188	-0.11090928	-0.5292931	1.6001415	-0.123054534	-1.2832165	-0.56923044	0.9255561	-1.0736551	-1.4933827	0.98131037	0.32897678	0.4525584	1.9099454	-1.5481857	0.282449	-0.25966468	0.3607356	0.5962197	2.6013615	-0.61937714	0.1480613	1.3820578	0.85226274	0.65771735	-0.6954346	2.3019867
1089	0.8631639	0.37689933	-1.5178974	-2.761555	1.3093877	-0.9954898	0.4126693	1.3808541	-2.8213952	0.17421973	-0.9403691	0.82867527	-2.6191533	-0.47106826	1.5350137	0.36269903	2.0002704	1.8017435	-0.9414209	0.89317095	2.300765	-1.0615749	1.3296369	1.1980072	-0.8891977	-1.5348506	0.6647809
1090	0.24362797	-0.23723689	-0.59195614	-0.702288	0.4987044	-1.141453	0.25390476	0.85606194	-1.2762012	-2.152847	1.156975	-0.67214274	-1.1003084	0.515868	0.19152158	-0.14269781	-0.19031745	-0.17806688	-1.0769485	2.2569988	0.24364743	1.6741744	1.8978022	0.33370695	-0.6953162	-1.5878568	2.3647068
1091	1.3239664	0.537941	-2.1688712	1.0743122	0.8760954	-0.532615	-0.96832806	1.7595276	-0.6210784	1.0556402	-0.50069773	-0.29332346	-0.07548795	0.040395975	0.76682615	0.9108062	1.2819706	0.6715737	1.9577255	2.6409235	0.007230022	0.031213418	1.3182124	0.8953822	-0.75128824	1.910462	2.8102503
1092	0.9046119	-0.03237705	-1.7344129	0.47142845	-0.19073936	1.0789601	0.10157168	1.674324	-0.65820193	-2.6425705	1.7679216	-1.0482337	-0.10219416	0.16318968	-1.4117081	-0.083236426	-1.6998718	-0.06397824	1.6175525	2.5177999	-0.286871	0.49702233	0.99408984	0.9464814	1.0070803	0.18330982	2.1053975
1093	1.5888317	-2.0503767	1.9363497	-0.90747124	1.2393425	-0.6701458	0.89349616	-0.6395947	-0.27465814	-0.41921133	1.3412721	-1.1394564	0.3820727	-0.6205632	-1.3888724	0.5464716	0.7751633	-1.0996006	-1.2208132	3.0348134	1.0118521	-2.018062	0.5244318	-1.921874	-2.0685675	-0.21696323	-0.12878095
1094	-0.96864426	0.5012448	-0.940678	0.97459406	0.30859682	-2.5898385	-0.714808	0.6393562	-2.715482	1.1644228	-0.96295655	-0.6907668	-2.7737558	-1.565666	0.67880386	2.07639	2.3170943	1.0251448	-2.5598688	1.4832373	0.26755387	2.24474	1.1540582	1.1834537	-1.6263148	0.6664188	2.0062516
1095	1.3958063	0.2898863	-1.2695326	-0.29269615	1.1280942	-1.3318424	-1.5753762	1.6905391	-2.362132	0.020030111	-1.5249768	1.0232055	-1.3879858	-1.9589406	2.0973082	0.61934996	2.2480898	2.446215	-1.7757407	1.0208263	2.301943	-0.87154675	1.6031741	1.4741378	-0.50471085	-2.019679	-0.06077093
1096	-1.29526	-0.11536144	-1.0298319	-1.1229069	-2.4931808	0.43911892	0.6186193	-0.5833079	0.6572347	0.008137345	0.49636322	2.1397145	-0.5382114	2.9288127	0.034994334	-2.1520147	0.2610158	1.3269715	0.15444851	0.3587824	0.2987678	-0.5179832	-6.0882053	0.85137576	0.35448977	-0.28863156	1.6778517
1097	2.1511343	0.61788994	-1.090205	-0.49227884	1.6191561	-1.0898397	-0.05728674	0.9329604	-3.2092955	-0.29228157	-0.58890945	0.18392012	-1.750349	-0.49457628	1.8305113	-0.109864324	2.2378693	1.7737422	-3.7463865	0.93048036	2.4072056	-0.6199758	2.1375837	2.027176	0.76492435	-2.1145205	-0.024796978
1098	-1.179876	-0.05803646	-0.677402	-0.91568255	-4.073536	0.0014382601	0.44216546	-0.29783568	0.7496259	-1.098479	-1.2571235	0.7236557	0.61532915	1.3051589	0.27362287	-1.2105018	0.45705298	0.30086005	0.60960925	0.750771	0.7016668	0.13630664	-5.9041777	0.20632103	0.49394158	-1.4310358	-1.2646823
1099	-1.063303	-0.2860165	-0.29366934	-2.0224342	-4.237021	1.0721343	0.5625497	-0.08950156	0.23377834	-1.9742368	0.35973513	0.2801701	0.14323215	2.9199674	0.33887678	-2.4875798	0.14558636	-0.3764925	0.3898865	0.40874505	-0.13871872	-0.33146444	-6.20409	-0.10885915	0.9372239	-0.7412907	-0.2502255
1100	-1.1860412	-1.8220726	1.6706854	-1.0888138	1.1301758	0.20156126	0.55643106	-0.21779275	-0.6250131	-0.2845093	0.24779478	0.6362246	1.170401	-0.7476908	-0.9454806	-1.3440722	0.25757065	-1.5896325	-1.7289518	2.880617	-0.5165964	-0.29600734	-0.2504939	-2.8416164	1.6544404	-0.7485693	-0.9386623
1101	-0.4084115	0.14067683	-0.3854872	1.1265671	0.4444782	-1.2491943	-1.7127814	1.5811183	-2.5481365	0.9460805	-0.9526511	0.5861972	-3.0046046	-0.5181934	1.2187896	0.33339557	2.2712321	2.0117	-1.986587	1.1084595	2.3507998	-0.8055626	1.3788997	1.8339304	0.13584271	-0.45752436	1.0721925
1102	-0.6397623	0.17561138	-1.873631	-0.26659012	0.00054341555	0.4258317	1.8175362	0.7047966	-0.15052491	-1.3171004	1.1821928	-2.0753913	0.34597707	-1.0856733	0.047360897	0.8898532	-0.24925184	0.7545303	0.5122106	2.3326685	-0.89131176	0.48200452	0.93986756	0.8796458	-0.049411952	2.5898857	2.7926798
1103	-1.2418067	-0.1070218	-0.7406193	-1.2794712	-3.159051	2.396256	-0.7631284	-0.735875	-0.032025218	-1.7584515	-2.1949322	-0.5333148	-0.14637424	2.1224759	-0.29807138	-0.647801	-0.1849023	-0.5742031	1.2637058	0.35929298	-0.32399046	-0.4596545	-6.0512385	1.0219222	0.2898487	-1.2422342	-0.40909111
1104	-0.23920998	0.76837647	-2.1784306	0.8294039	-0.97683096	1.5889077	-1.3376621	1.8442314	0.66467893	-0.522964	1.7671843	-1.7055076	-0.10396087	-0.91575336	-1.2967436	-0.4844818	1.1127625	0.97808146	1.5807825	2.1025767	0.3593993	-1.2185082	-0.32003033	0.60137147	-1.1120341	2.454849	2.1114917
1105	-0.68672055	-1.8557516	2.2374666	0.53916407	-0.01681501	0.078270555	0.8736645	0.28399116	-0.27410802	0.7763263	0.6750473	1.3473343	1.0141028	-1.3097239	0.013606608	-1.9471852	-0.85969657	-0.14167395	-0.3824259	2.2354145	-0.43354475	-0.41470137	0.24227893	-0.48868117	1.4306369	-0.9528281	-0.7538776
1106	0.9702827	-0.19796623	-1.444185	0.58986783	0.2524831	0.3093254	-2.1963534	0.81652576	-0.5361748	-1.6685783	1.6640412	-2.1104753	-0.283579	0.7165338	-0.6405382	1.1558233	0.1113058	0.3352155	0.88505584	2.6861591	0.39949778	1.0765305	1.9341856	0.9820595	0.41557086	-0.44647858	2.133984
1107	-1.1745415	-0.93489116	-0.9228109	5.4302897	-0.30654904	0.011512235	1.677455	1.0286214	-2.3473349	-1.5584699	-0.5317333	-1.6238825	-0.8595303	2.9383206	0.25354874	0.8140043	0.6562517	1.440238	-0.27401942	0.7622565	0.28201017	-0.7812169	-0.11564526	0.2782961	-1.6938298	-1.230479	0.44780123
1108	-1.4257903	0.16497076	-3.0273588	1.5581002	-0.03941171	-1.047516	-1.1915002	2.702858	-1.0196979	-0.89072955	0.58393157	-0.8986758	0.42209002	-1.064161	0.12852907	1.9810082	-0.010811433	0.38575613	1.7709708	2.327029	-0.8658952	0.920758	1.2172579	-0.03833361	0.41459185	1.7663767	3.118435
1109	1.658309	0.5153686	-1.1262672	-1.4609272	2.3028548	-2.0864673	-0.3804688	1.0036047	-2.5570476	-0.60812926	-1.1640515	0.88419855	-2.147347	-0.41625357	1.8253293	-0.85946405	2.183419	2.3860853	-0.6646731	1.2622733	1.7286786	-0.95216894	1.8638318	1.2796112	-0.37005246	-0.6514979	1.466828
1110	-1.0563178	0.43340915	-0.07455477	-0.553361	-1.0731679	-2.6446407	-1.1113044	0.8317846	-2.8085797	0.07006998	-1.1553075	-0.6212494	-1.7786204	-1.3891172	0.86823237	2.695484	2.3485742	0.43667194	-0.5032741	1.7313873	0.27202162	1.6910385	1.7584072	1.251195	-0.96180034	-0.41165125	1.52719
1111	0.88511705	0.5613472	-0.40449637	-0.44991136	2.186622	-1.5727172	-0.70630676	1.7049934	-2.8034987	0.38143134	-0.90439427	1.1281343	-0.8588189	-0.30905652	1.8508058	-0.16587979	2.206201	1.5316457	-0.25412062	1.1576989	1.9468629	-0.5453384	2.0619285	1.0071303	-1.2761016	-1.3156728	-0.4762041
1112	1.1662742	-2.0417051	1.8433846	1.53825	0.027793653	-1.167739	-0.9225247	-1.0321417	-0.089950904	1.356503	0.9301889	-1.4776236	0.00056910515	0.5121893	-0.069158554	1.1470733	-1.2607412	0.040534675	-0.1335957	3.3228917	-0.5164679	0.09008837	0.51562655	-2.7637303	-0.8373075	-0.10019359	-0.15620586
1113	-0.22968058	-2.0956087	1.2302547	0.61682224	0.75212103	-0.26587963	0.14066112	-0.0027806163	-0.594654	-0.03180915	0.40536824	0.66078794	1.1057632	0.0077909157	-0.22603025	-1.3228807	-1.5776305	-0.38207266	-1.7447317	1.6168598	-1.0176334	0.28278053	0.8463298	0.18172583	1.2527249	-1.2812482	-1.5180564
1114	-1.6758358	0.43436968	-2.4303386	1.0732604	-0.79862463	3.1266851	-1.5814848	0.45187166	0.3971238	-2.4526062	0.8192399	-2.0474873	0.78478146	0.55347085	-0.2633541	-0.6244657	-0.028031155	0.4311139	2.505001	2.2157996	0.026905594	-1.5820895	-0.43329588	-0.32748264	0.046154693	2.0696626	2.8638377
1115	0.16798455	-0.35555187	-0.41736698	1.3023418	1.0557315	-0.7695611	-0.27215827	1.7662246	-1.0954691	-1.0227709	0.68606436	0.48705924	0.38864082	0.3888354	-0.5227132	1.6034944	-0.2598498	0.36453593	0.14448121	2.7388265	-0.8441483	0.31786942	0.5281383	-0.5628214	0.5962064	1.3079656	3.518041
1116	-1.0758665	-1.8929585	-0.15806553	-0.64364564	0.6418059	-0.024725422	-0.102499604	0.07505271	-0.6633422	0.8260127	-0.13281074	1.0055107	0.89321864	0.21172747	0.13788721	-0.44925898	-0.9920107	0.27783546	0.20891275	2.1621544	-0.6049625	-1.6084434	1.0462568	-2.1477373	1.6066647	-2.1200035	-0.6291042
1117	2.4171937	-1.8561106	-1.4669487	-2.6693087	-0.19530755	0.2697496	-0.5262698	1.2540574	-0.64462733	0.8571983	-0.036113553	-0.7461537	1.2162446	-1.9728863	0.5551612	-0.8523741	-0.4759444	-0.88907415	0.5208764	1.6763161	-1.1859865	0.77240026	0.7445824	-0.999609	1.3650926	-1.7669922	0.41546106
1118	-1.1914866	0.4301091	-1.3279071	0.9728696	0.10641152	2.037407	-1.2875295	0.1272578	0.7517731	-2.3026361	0.054893255	-0.2898857	0.7860251	0.03322512	-0.60255325	2.1313238	0.06939046	-0.54145694	1.952929	1.9368851	0.13251743	-0.28984404	-1.6099648	0.14299817	0.016938552	3.385812	2.8473783
1119	0.11527482	-2.1034472	0.81954104	2.1076217	-0.19188419	1.5179803	0.2513801	-0.44124973	-0.39248562	1.107822	1.2581775	0.44990116	0.80290127	0.039697483	0.0062751174	-1.1405149	-2.1465044	-1.7378364	-1.3117979	2.1092992	-0.39874625	0.8796268	0.5464787	-0.74358696	1.9560621	-2.9232798	-1.654917
1120	-0.27603394	-2.2568653	-0.57461125	-0.21490538	-0.27384484	-0.943802	-0.9822587	-0.095763475	-0.4217325	0.37455964	0.44105962	0.2946229	1.2384685	-1.5282385	-0.80443597	1.3539957	0.736555	-2.006559	0.40777034	1.8678365	-0.5999248	-0.236172	1.1926619	0.14006518	2.4499679	-1.8530967	-1.4233198
1121	0.42538545	0.66475666	-0.32252985	-0.9185255	1.5667515	0.63853496	-1.5622315	1.5930767	-3.2929296	-0.114332646	-1.6588212	-0.067171305	-2.3752375	0.23331529	1.8487039	0.93686557	2.1646056	2.7528632	-1.8067253	0.9473341	2.4128761	-0.44830513	2.1145775	2.7475274	-1.0624684	-1.2416034	0.41147095
1122	0.8796507	0.13333598	-1.6005797	-0.41019383	0.4157282	0.8555373	-0.26478153	1.4664984	-0.9004446	-0.73505175	1.4241182	-0.097854495	-0.078320995	1.1912837	-1.9519064	1.7105404	-0.10180558	0.54833424	-0.29967815	2.6529613	0.6261606	1.1687462	1.0477891	0.2748339	-1.4416347	-0.35193446	1.859605
1123	-1.0423484	0.4570908	1.1473259	-0.65230095	0.8291049	-1.3351182	-0.79440784	1.6180313	-2.7464535	1.5323677	-0.83359396	-0.579194	-2.5088844	-0.5836182	0.7288589	0.1372239	2.4066544	0.8936144	-0.5418434	1.8510945	0.8344861	2.3929977	1.6851876	2.0918276	-1.4605527	-0.8728466	1.1894124
1124	0.18105519	-2.0543685	0.7743434	0.19324198	0.9110788	-0.14603299	0.42527512	-1.3181497	-0.19265096	0.6785295	0.9318172	-1.4565977	0.87074023	-1.3289673	-0.9282528	0.6366314	-0.4815869	-0.11948705	0.29057604	3.3133965	-0.7322692	0.59913045	0.069971025	-1.6188569	-1.0198305	-0.12805098	1.0543181
1125	0.8655491	0.5541836	-2.4026513	0.42766273	0.16517907	-2.272789	-1.0770032	2.151473	-1.4174862	1.3095506	1.2065063	0.67905086	-0.74736893	-0.15077342	1.0415276	1.74811	1.7360371	0.6143911	-0.023629159	1.941156	0.6101807	0.23977748	1.5566155	1.32234	-0.49189278	0.76342356	2.2648113
1126	-0.33155075	0.15143031	-1.3730699	-0.88210905	-3.1709464	0.1540047	0.36955726	-0.22834778	0.7789159	-1.8288643	0.84330523	0.42291996	0.45218033	2.7013936	-0.16676751	0.40744567	0.09718452	-0.44302142	0.3446819	0.41316962	0.07263225	0.8296248	-5.904018	0.022626877	0.037651062	-0.14116633	-0.2406174
1127	1.2380629	0.33191004	-1.5477959	0.7748673	-0.98545444	-1.9158281	-0.871867	2.4935317	-2.568689	1.1963145	-1.265292	-0.38624632	-1.5411521	-1.6971775	0.32653445	-1.2387071	2.3111267	1.378237	0.9385989	0.8653159	1.2979634	-1.250006	0.7567938	0.9585929	-0.16725808	0.43489957	1.2005893
1128	0.9331415	-1.744762	1.6456654	-0.87967134	1.2226677	-0.06737894	-0.95488554	-1.5081058	-0.04049284	1.0622232	0.3145425	0.7024753	0.27598816	-0.78667593	0.08729026	0.19790941	0.8343394	-2.2497602	-1.2657461	2.8578765	-1.250432	-0.24180068	0.10786858	-0.6275122	-0.9042235	-2.1815915	-0.07443231
1129	-0.04462561	0.2637929	-1.1428024	-0.4323183	-0.92481196	1.7719877	-0.01871425	0.91734064	0.2720267	-0.34625208	1.0846308	-1.314768	0.16963819	1.4583973	-0.623931	-0.7436734	-0.2555922	0.8205107	1.9728316	2.5026414	-0.0904607	-1.1550405	1.5277077	0.51660085	0.86379933	1.0314127	2.9364693
1130	-2.1461153	-1.385076	-0.8097128	-0.06326547	-2.6445298	1.414028	-0.7633241	0.115336984	-1.1795589	0.03330776	-2.0374196	3.005176	0.33552295	-0.4327541	0.8199364	1.162394	-0.36327022	-0.38301027	-0.16558072	1.9314665	-1.234157	-0.3854728	1.633588	0.12579197	1.1954019	0.14589638	-0.5950664
1131	-0.33805627	0.12008614	-1.9222416	0.43426093	-1.1807883	1.7772518	0.23673064	1.7610714	-0.43904048	-1.7920985	-0.42518303	-1.4063343	0.18442987	0.9810462	-0.6338117	1.4870313	0.12302744	-0.396341	1.2783117	2.5313654	-0.28911656	-0.7396022	0.80301666	-0.19532686	0.18258528	-0.21577328	2.677323
1132	1.3319256	-2.1060858	0.8186097	-0.2736655	0.9842752	-1.2179477	-0.5318749	-0.7037513	-0.86855686	0.9250637	0.733051	0.0947282	-0.5256238	0.44364586	-0.87912804	1.3064973	0.8914182	-0.79764986	-0.4689524	1.9790105	-1.2750182	0.49710637	1.0790906	-0.7414718	1.3854066	-0.91889125	-2.2924507
1133	-0.89983964	-0.7174745	0.70491064	-0.23871255	0.61805034	-0.9132064	2.4617307	-0.50328404	-1.8932493	-2.7034059	1.206584	-0.6123289	1.5645974	1.1076417	-0.7374095	-0.40641418	-0.3789174	0.12828925	-0.8444726	2.6358874	-0.20896891	2.8968306	0.5376891	-0.8366036	0.053991705	-0.33835578	0.040297218
1134	-1.6797569	-0.7550785	0.01785022	0.79356265	-0.36712798	0.41580695	1.5425601	0.15111977	-2.5067296	-1.0556886	1.959833	0.12666833	-0.19302984	0.041032195	-0.47293523	-0.047586083	-0.87278116	-0.7252122	1.7471701	3.0350199	0.43827498	2.8634615	0.8030715	0.11967349	-1.7878853	-0.7192296	-0.91331124
1135	-0.08141048	0.38783088	-0.7953731	0.7045475	-0.15871245	-1.3489026	-0.1088008	1.3219188	-1.6765041	2.2475398	-1.045903	0.7095276	-0.847579	-0.72591215	-1.0464854	1.756327	2.3831408	0.7747225	-0.0017350912	1.6758286	0.17552692	-0.28060883	1.839306	0.94861996	-1.6635771	-0.47112083	1.827815
1136	-0.37124228	-1.7595428	1.3619854	-0.2915814	-0.5852807	1.2556885	0.08892065	0.930194	-0.67516613	0.5857012	-1.2806492	2.8662124	0.4398623	-0.16694069	-0.56476885	-1.063542	-1.4723009	-0.86404663	-0.37960923	1.6495873	-0.82743204	-0.7725979	1.5139625	0.2717898	2.367681	-1.2168107	-0.7568739
1137	1.6979631	-2.1949327	1.6258785	0.44051918	1.5887606	0.7471133	0.56354105	-0.5677612	-0.92366445	-0.47208375	-0.055629253	-0.2646592	0.04355468	1.1735363	0.7372694	0.95856273	-1.7891793	0.9880668	-0.36448646	2.7936752	-0.13351735	-0.2440916	0.4178603	-0.34359336	0.3335607	-1.0891247	-1.0079095
1138	0.48666245	-2.0895696	1.700969	0.20258737	0.6617694	0.16423263	-0.33438298	-1.2350225	-0.38418818	1.4281969	-1.1257763	0.19234414	0.6139115	-0.5563361	-1.1996949	0.71530145	0.14232418	-0.7211842	-0.66964436	3.1167028	0.19162858	-0.4433126	-0.2618802	-2.6020038	-0.511421	-0.44201416	-1.53139
1139	1.1865802	0.48288596	0.7684498	-0.9140547	1.0332656	-1.8596959	-0.7729723	1.5368464	-2.7754726	-0.15519038	-1.362954	0.07674202	-2.4203494	-0.39490426	1.9052632	1.0922029	2.4376445	2.724246	-2.453969	0.58765614	1.7608694	0.7627269	2.0472605	2.4023519	-0.7925588	0.008958995	1.5367076
1140	-0.051834583	0.6018511	-0.34965783	-0.22939335	-2.0925725	2.4714115	-0.77216107	-0.43234944	1.4956166	-2.925044	-1.2791376	-0.36716932	-0.20712468	0.05703017	-0.6081384	-0.38568494	-0.07147387	0.03169173	0.88698614	0.48356685	0.08697179	0.09475389	-4.7194686	0.34154895	-0.5306922	2.9726858	1.361612
1141	-0.5385406	-0.1417061	-0.06670791	3.5534134	-0.08064854	-0.77735406	0.053664505	1.5691302	-1.329258	0.7677879	-0.7095978	-0.71325076	-0.42988038	0.51183766	0.48086727	1.4855859	1.7831239	-0.24289879	0.9268408	2.449403	0.4373272	0.56734943	1.0993912	0.2729688	-0.26974577	0.97519004	0.8734319
1142	-0.030135795	-2.1428177	1.848755	0.43578652	1.2895508	0.057810597	-0.23064464	-0.3536589	0.17883998	0.36952	1.3633493	1.1848128	1.2298601	-1.0453304	-1.1808069	-0.602057	-1.5216634	0.11021772	-1.4045668	2.34877	-0.11647865	0.10368879	0.7738868	-1.7919302	1.3332477	-0.09275234	-1.4593028
1143	0.17120457	0.5610595	0.18319327	-0.73924744	1.9094037	-1.915749	-1.9362735	1.5613312	-2.793455	0.7999457	-1.4342896	-1.047094	-2.601295	-1.7099698	0.54026186	0.63921416	2.306874	1.9769896	-2.6278	1.6474206	0.36683857	1.9580411	1.6515799	0.8808552	-0.9685386	-0.6005284	1.3777022
1144	-0.4766603	0.5324166	-2.3795798	3.445593	0.59599644	-1.3479071	-2.4199495	1.2104423	-1.2277894	1.6090853	-1.2316537	0.043280035	-1.4196273	-1.352778	0.19331011	0.95602	1.8998729	0.82271266	0.7362644	1.8740127	0.37838298	-0.28245294	1.1887927	-0.29303524	-0.7806774	1.6219351	2.2446089
1145	-0.51301545	-2.1317477	1.7210709	0.8693167	1.1389011	-0.23936504	-2.489974	-1.7662036	-0.16890489	-0.3953942	-0.51835245	1.9189835	0.76585823	-1.0196297	-0.71714383	0.10374555	-1.3345603	-1.5628695	-1.0076008	2.162977	-1.629605	0.16030893	1.0384463	0.6869374	1.6216432	-0.7396825	-0.37007716
1146	-2.4950366	0.8297283	-1.415631	-0.46958405	-1.6975079	3.1701102	-1.4957446	0.26391068	1.2480682	-2.593202	0.42499405	-0.83119506	-0.06109199	0.7143736	-0.7339885	0.46278375	-0.74371165	0.61919904	2.5977807	1.9270205	0.42400104	-1.6584527	-2.7744892	-0.66264784	0.35175484	3.8225543	2.8965452
1147	-0.20564747	-0.13298444	-0.34652844	-0.96680903	-0.1577367	-1.1807408	1.8572203	1.2670283	-0.3348377	-1.3248197	0.87376726	-1.3490443	0.4004007	-0.61452657	-1.5791607	2.107318	-0.4592575	-0.33397907	1.0943408	1.898052	-1.2264507	1.2306641	0.5391794	-0.37224853	-0.54833245	2.4697585	2.5072317
1148	0.7413968	-1.9752454	0.5645507	-0.53884405	1.3906097	-0.7663542	-0.13846561	-0.927506	-0.34861836	0.5299302	0.17874473	1.4144831	2.0268106	0.7200427	-0.26743743	-2.122158	-1.4987934	-1.7009305	0.1531713	1.9959838	-0.3652209	-1.2728304	1.2036775	-0.9878277	2.0560822	-0.8529723	-1.3979481
1149	1.3776414	-1.653569	1.8720856	1.1569128	0.4234138	0.21333863	-0.017361522	-0.9138665	-0.8737074	-0.6296426	1.1197131	-0.1745964	0.5420908	0.07247776	-1.6584274	-0.6048213	-0.29159218	-2.7297134	-1.0833371	1.6523333	-0.50035936	0.3124732	1.9881094	-0.47010326	1.3169506	-2.2462947	-0.5410192
1150	-0.10721053	-1.8035455	2.246164	-1.881794	-0.3041279	-2.0280788	-0.014335468	-0.33536997	-0.9234958	0.49335968	0.18554226	-0.13186851	0.69217634	0.35825047	-1.7342441	-0.1007672	0.7616433	-0.84127164	1.2841866	2.5882254	-1.3275117	-0.46949747	-0.019343913	-0.55336106	-0.14741345	-1.4637817	-0.9241748
1151	0.63242805	-2.1962395	1.5178956	0.29205936	0.718346	-1.0840242	-0.37099004	-0.9839888	-0.82515746	0.14250785	0.23823488	-1.33812	1.2401984	0.07081902	-0.052413642	1.049467	-1.5340704	-0.0713149	-1.7877917	2.0940921	-0.4646829	0.90710497	0.5107707	-1.06193	1.3866879	-1.4191941	-0.68859905
1152	1.4611481	0.65263176	1.7980406	-0.3189848	1.3651689	-1.1679296	-1.3490596	1.1377683	-3.4115353	0.18112504	-1.8209394	-0.51644015	-2.5113378	-1.2071046	3.0132265	-0.33058193	2.0740957	1.9509668	-0.15804093	0.53053486	1.826443	0.52574706	2.2556837	1.9609853	-0.20283851	-0.26314914	1.0999069
1153	0.7718518	0.65673333	-1.9459813	1.1069742	0.1838116	-1.7249616	0.5682359	0.71141684	-3.2424564	0.18026975	-1.3229829	0.18672895	-2.0394704	-1.2522337	1.8584173	0.23728251	2.3026688	1.1380488	-0.39603856	1.0810568	1.8721775	-0.37629932	2.3598173	1.8820015	0.188249	-1.4566898	-0.23403221
1154	-0.63394487	0.16281527	-0.63675654	0.10314673	-2.1661804	2.3517292	-1.1141925	-0.9533584	0.659474	-0.8850615	-0.4796304	-0.5240841	0.6988872	0.1216014	-1.6999829	-1.0766715	-0.33757633	0.30737135	0.6549895	0.49634603	0.5387121	0.13433462	-4.877795	0.4360566	0.734881	3.9917314	0.81313825
1155	-0.4015525	-1.5677718	1.9031856	0.83346385	1.479675	0.43321043	0.3530797	0.22882138	-1.0516709	-0.36182904	0.32178897	-1.3766541	0.924826	-0.66746485	-0.41963485	0.15656045	-0.52981097	0.018606842	1.1347537	2.8610663	-0.00069771707	0.32465842	0.87984425	-1.655048	-1.0793967	-1.4789052	-0.20258367
1156	1.2176464	-0.33380973	-0.5076928	0.84246004	1.6579591	0.08737117	-0.49615365	1.2621973	-0.3656669	-1.1799026	1.170365	-0.13911295	-0.7257806	0.3078179	-0.26956123	0.08423632	0.6136826	0.27239582	-1.5354935	2.7996647	0.5866656	1.2891474	1.8776034	0.8699461	0.62921107	0.40706572	2.4245117
1157	-0.2758988	0.3130102	-1.6274129	-1.0686681	-3.341033	2.2919734	-1.319263	-1.2984961	1.5617393	-0.9239693	-0.23343915	0.09496102	-0.99957144	1.9814737	-1.1585231	-1.8289635	0.043310344	0.73907113	1.6634357	0.2943304	0.5392544	-0.41009673	-5.0389814	-0.12185386	0.739503	5.0656033	-0.423645
1158	-0.6984881	0.035017774	-1.9355499	2.6758249	1.1324123	-0.8581877	-0.66886085	2.013905	-1.2895414	-1.477499	1.2665752	-1.5405203	-0.27838716	0.7534392	-0.30847165	0.029710233	-0.23971796	0.94379044	0.065350115	2.2371175	-0.78500944	0.71254253	1.0052372	-0.4092014	0.35342273	1.5234823	3.2130191
1159	-2.0462205	-0.7596008	0.76204	1.0178548	0.3788947	-0.15626064	3.001258	0.37958205	-2.3959565	-0.35850358	-0.011102349	-1.2308029	0.8950828	1.1455266	1.5693021	-0.26361537	-0.54247946	0.67788106	-1.7593054	2.4269745	0.094789	2.6963584	1.6154726	0.8147613	-0.3689149	-0.74665666	-0.8915183
1160	-0.12509382	0.13195625	-1.4753716	-1.6897287	0.97720397	-1.4647245	-0.41551146	-0.40797907	-1.9813073	0.51391083	-0.5838034	1.933023	-1.3241137	-0.9089223	1.5032475	-1.7232497	1.5336272	1.5707544	-0.50388354	0.87755966	1.4706845	-1.4215624	2.595452	1.948621	1.8587607	-1.8632796	-0.3268955
1161	0.55438536	0.03252618	-0.756724	0.74077785	0.7302345	-0.63953805	-0.85435855	1.2294627	-1.0903618	-1.1501518	0.26357126	-1.8937669	1.0937089	2.3171277	-0.6839493	0.47480723	-0.3114282	0.42852125	1.4535114	2.6342	0.36818218	0.27307338	1.4787767	0.13807034	0.08808011	-1.0782042	1.7510355
1162	0.1328018	0.17113736	0.26465458	-0.34910238	-0.10127762	0.5340766	0.7385577	-0.468629	-3.1519215	0.34176815	-2.7065403	1.1021082	-1.0781503	-2.165281	2.6830297	-1.4557648	1.0267754	1.0630233	0.23912126	0.5706027	2.0292842	0.0674779	1.607242	1.736674	-0.73764336	-0.98558116	-0.17618093
1163	-0.8891767	0.16702253	-1.2883577	0.9724231	0.72645164	0.31481993	0.736877	0.091174185	-2.2537076	-2.6511025	-1.3597747	0.26303753	-0.021814167	1.3978572	-0.62319803	3.3485591	1.4162054	0.47978234	-0.4494673	1.6439621	0.24476776	0.9581615	1.936151	0.86131126	0.39075166	-0.71140397	0.009889673
1164	-0.9863725	0.57001936	-2.7704577	0.62846667	-1.2016945	2.2016568	-1.7777011	0.7954645	0.45272207	-2.3404727	0.20405889	-0.93533814	0.37341875	1.4235107	-0.7676983	0.56596136	-0.90939033	0.6355294	2.485197	2.0471234	-0.06376974	-1.666097	-0.9508694	0.06796283	1.1277004	2.4608998	2.869194
1165	-0.048587605	0.59752154	-0.34328312	-0.9746247	0.54060894	-1.7840049	0.054259244	-0.5633148	-3.4095302	0.68551934	-1.9162347	1.2833	-1.0002003	-1.976416	2.5859206	-0.5552904	2.483729	1.847486	0.39616966	1.2138635	3.147144	0.9844059	2.153814	3.0641515	0.42799276	-0.7569188	0.41856658
1166	2.0262527	0.46143317	-0.23678151	-0.98133576	0.17299244	-1.8185132	-1.0104278	1.7614616	-2.8798492	-0.083384186	-1.3718913	0.45657432	-2.2027633	-1.5859866	0.94362706	-1.7774806	1.9702907	2.2881644	-0.89301115	0.7123494	2.1104054	-1.0211136	1.7820388	2.4785738	0.838785	-0.81805944	0.019549098
1167	1.346087	-1.8363976	0.10191774	-0.8419864	0.78319097	0.023106124	0.9882489	-0.94810987	-0.79762495	-0.30651313	0.027221069	-0.06405836	0.31146997	-0.3834935	0.749214	0.7205107	-0.9039699	-1.8755987	1.6842875	3.0463643	0.28104255	-0.667089	0.60497	-1.5313023	-1.0656662	-1.764171	-1.415705
1168	-2.0505178	-0.29319847	-1.8747114	-0.8722114	0.20145497	0.5457157	2.5022125	-0.031119585	-0.8422115	0.2868644	2.8511682	-2.0517564	0.6187396	-0.79496527	-0.3888532	1.1404405	-0.10885881	0.19339979	0.36266625	1.848647	-1.1663026	2.1409643	0.85680133	-0.007629007	0.21391016	-0.32320678	-0.058381975
1169	-0.7963781	-1.7908021	1.6140202	-0.5802573	0.004075125	1.7715943	-0.16288288	-1.290213	-0.458366	0.28029796	-0.43121028	1.0412388	-0.41333753	-1.5470915	-1.5457234	1.2743355	-2.0393677	-1.7906792	-1.3596257	1.8579499	-1.3376831	0.71279407	0.80341744	-1.2604618	1.3714327	-1.0351567	-2.3910425
1170	1.3891696	1.1220558	-1.017604	-0.529413	2.3390448	-1.6948624	-0.27485067	0.24486738	-2.0507197	0.34296465	-0.45636654	-0.0436846	-1.2448256	-1.3823575	0.5290115	-0.89245987	2.0027049	1.6303072	-1.1250548	1.2839961	1.4734181	-0.7390837	1.667301	1.8231982	-0.94310164	-0.45340562	1.1855881
1171	0.9609509	-1.6963658	0.2920166	-0.63113976	-0.8428703	0.34275806	-1.8716943	-1.1758401	-1.2319578	0.2262569	0.54997516	1.8756131	-0.41162837	0.36044392	-2.2842004	0.65902054	-0.2061904	-1.7070942	-0.4483592	1.8423231	-0.78022504	0.27809086	-0.051254153	-1.2682328	1.9069077	0.32300493	-1.4694685
1172	0.077748656	-1.9575751	2.1992195	0.23699659	-0.3437894	0.04372719	1.1952286	-0.46134502	-0.27127892	-0.07385346	-0.65469587	-1.0942259	1.0873892	2.021443	-0.80257773	-2.1780014	0.73062575	0.28198612	0.47136295	3.2718947	-0.0052528232	0.2543387	0.2123664	-0.9613174	0.05450754	-3.780384	-0.7568408
1173	0.110183194	-0.115296856	0.18485369	-0.12544903	0.40673947	-1.3400592	-0.8784208	1.5747939	-2.1303313	-0.027687505	-0.79340535	0.36788645	-1.3429868	-0.42406252	1.1876129	1.6654232	1.8053705	1.5038278	-1.3415573	1.3769304	0.33229542	1.8808646	2.0667388	-0.3864836	0.99269694	-1.0907862	0.94486487
1174	0.18110894	-1.7249498	-0.27222323	0.63631666	-0.88455355	0.30953026	-0.45274273	-2.9527314	-0.10576838	1.2703407	0.79558975	-2.3511796	0.17529464	0.7379792	-0.20130968	-0.41835827	-1.2163045	-1.0387654	2.0765855	3.2435422	-1.4806911	0.0036168098	-0.8179297	0.047475576	-0.8909634	-0.3224954	0.11954415
1175	0.44568208	-2.0522714	-0.98811823	-1.8324138	-0.8162999	1.7721578	-0.46534553	-1.6314532	0.24589318	0.04944235	-0.62595177	-1.085856	0.30813757	-0.28797424	-0.5204252	1.9627	-0.90144867	0.3017081	0.4626525	3.2689466	-0.3992274	0.67959565	0.66552305	-1.5878042	-1.460356	-0.4775355	0.18022403
1176	-0.9219403	0.27816007	-0.30300212	0.12491538	-3.2731326	0.3586234	-0.32398322	-1.4698784	0.28029677	-1.4709994	0.46442646	-0.50639	-0.33951434	-1.0756825	-0.5324494	-1.1874841	-0.030896947	0.22889912	1.7638078	0.2904446	0.71924466	-0.40670815	-5.1450086	0.53942096	0.3174671	4.1556425	-0.48362905
1177	0.060655367	-0.23821484	0.10057199	3.1529582	-0.56853193	-0.5071051	0.32263127	1.7135541	-0.61412406	-2.356477	0.046418935	0.09214172	0.4264061	1.1171569	-1.3600451	0.791512	0.050986946	0.064339995	-0.7002964	1.9933553	0.016389608	-0.23950556	0.4641205	-0.024000704	0.17087652	2.167436	1.9020364
1178	1.6684484	-1.9951769	1.8027618	-0.79596156	1.0507071	0.31588918	0.2566156	-1.8787812	-0.22736911	0.01820466	0.61852777	-0.16632259	0.96394783	-1.6474714	0.112590976	1.0127643	-1.6387796	-0.93007433	-0.42385378	2.7924442	-0.3330188	-0.81261533	1.0925646	-0.8929076	-1.2660995	-0.6519049	-1.4923235
1179	-0.110002875	0.57732624	-2.2632616	0.81641495	-2.869259	2.6324646	-1.0000646	0.4699551	1.1082227	-1.8867956	0.8761149	-0.24818385	0.19659406	-0.44336915	-1.5723001	-0.95037735	-0.23090449	0.3545722	3.242441	1.9089102	-0.12213457	-1.1138272	-2.1607819	-0.6424542	0.1880055	3.04808	2.6203935
1180	0.6864934	-1.6480708	0.9025828	-1.2999535	2.0448806	-0.7261249	0.37007475	-1.6041851	-0.4652097	0.51086783	0.8496735	-3.044231	-0.8524006	0.43536377	-1.1812783	0.27560237	-1.0792482	-0.037604928	-0.40668392	2.9131074	-1.0748236	-0.30271998	0.12097815	-0.8016913	-0.43192726	-1.1747806	-0.69846624
1181	-0.2308394	-2.186031	0.43296516	1.2290576	0.66362715	-0.38974467	-0.6194254	0.72764844	-0.37582815	1.1901033	0.50528836	0.7617556	1.2852471	0.9367098	0.70556587	1.9626374	0.8260633	-0.7118691	-1.1750648	2.6365283	-0.14260542	0.93013734	0.71923834	0.088605285	1.9248859	-0.984441	-2.1142325
1182	-1.0138777	0.5616571	-1.2435259	-0.22748595	-2.6408377	3.4179983	-0.36534083	-0.5724302	1.5027384	0.13181984	-0.06712264	0.068552256	-0.3352098	1.1860194	0.36303127	-1.7804904	-0.26555127	0.04044433	2.7907424	0.8899751	0.34759396	-0.16634995	-4.717287	-0.26798704	0.8708998	5.315457	0.6164944
1183	-0.5824072	0.7749411	-2.7531393	0.7783295	-1.7933133	3.1538372	-0.9132664	0.8224279	0.7958145	-1.7898675	0.29365116	-2.458921	0.22841327	1.0126948	-0.9325316	-0.47062466	-0.57125443	-0.28600574	2.7149434	1.7683733	-0.08019763	-1.6523418	-0.9527942	-0.372132	0.29368883	3.2439342	2.8867583
1184	-0.9329818	0.42017034	-0.8765193	-1.611654	-2.511837	1.6910251	-0.8001327	-1.3252716	0.553539	-0.8344555	-0.4694864	-0.5042178	-0.028693676	1.2490767	-0.76030904	-0.75989735	0.15824178	-0.19779485	0.74367803	0.31139612	1.3592405	-0.7129352	-5.4236565	1.3559648	1.6792245	2.3014457	-1.2420666
1185	1.2116028	0.551536	-0.44570976	-0.50410795	1.4510689	-0.6198936	-0.35371444	0.13680845	-3.5310743	1.7374303	-1.3056844	0.20654795	-0.7498651	-0.142724	1.8281538	-2.0674052	2.0810776	2.3679512	-0.68348074	1.1006424	2.420743	0.36628294	2.264715	2.5925446	1.2530053	-0.68462753	-0.020417392
1186	1.0803877	0.5386042	-1.4433646	0.2397612	0.988715	-1.2993834	0.7556	1.9025351	-1.616659	1.0667031	-1.394949	0.08291817	-1.2590698	-1.1475551	0.8871187	0.17720585	2.092633	0.7621548	1.2949269	1.6550198	0.85820854	-0.27175933	1.6365119	0.51605207	0.44399822	1.042458	2.8467274
1187	0.92501587	-1.7233108	1.6996065	-0.57360935	0.9445957	-0.86130977	1.3248346	-1.8522415	-0.41526917	0.73913544	0.66811967	-0.32002172	0.1514112	1.5892845	-1.3325527	0.0202443	-1.3448219	-1.1632106	0.5140486	3.0017588	-0.7064564	-1.0797992	0.89793634	-1.471634	0.6172594	-0.58348745	-0.80965686
1188	-0.93951	-1.9378731	0.6137538	0.62099123	-1.0669029	-0.76646	-0.9515945	-0.7780125	-1.1217635	0.67121655	-1.0229384	0.7576998	-0.014980555	0.27150857	0.08425112	1.1761208	-1.8958454	-0.48451245	1.0874443	1.837795	-0.25984374	0.06253195	1.0670562	-0.15331453	2.643483	-1.8016008	-1.4047129
1189	0.5485884	0.8022765	-0.846616	-0.3062216	-1.8349581	1.9506934	-0.42764524	0.24369599	0.8105574	-0.32704818	-0.5000949	-0.06574741	0.8038242	-0.4095168	0.48199445	0.29164028	0.351502	0.5815858	1.3662912	1.9941097	0.9274923	0.18196702	-2.6763499	-0.05006159	-0.10305458	2.8723924	2.5280018
1190	0.30840516	-0.84390295	-0.48353654	0.68885046	-0.15032542	-0.08055681	0.91649884	-0.6410484	-1.5733371	-1.0922142	0.91311663	-1.309307	0.72439855	-0.23508142	0.1456111	-0.8249476	-0.71930027	-0.50865775	-1.2293292	2.8824844	-0.046361938	2.4562902	0.88640183	1.1148361	-1.5850852	-1.2488437	-0.3797606
1191	0.59421456	0.3430888	-1.4511708	0.47272557	-0.97773683	1.9242702	-0.434303	1.056695	-0.18484361	0.11810991	1.3063082	-1.3208764	0.25297195	0.29616854	-0.88439065	1.3130018	0.49126935	0.22932613	1.9069163	2.6947868	-0.3764047	-0.6247295	1.0232334	-0.6965504	0.47106856	1.0076752	2.2509446
1192	0.74934584	0.6258957	-0.632021	2.9785051	1.0313805	-0.7749387	-1.7926608	1.5815948	-1.1511462	0.9243224	-2.2397873	0.8087721	-0.118831515	-0.73515177	-0.33478397	1.4415411	1.9132888	0.10849266	0.52724934	2.026238	0.97672755	-0.44618428	1.0023859	0.53024644	0.8699753	1.7521075	2.2467146
1193	1.1240412	0.760006	-0.09978655	-1.8109969	0.70204663	-1.8262035	-0.6803775	1.0024319	-2.0806298	0.48217118	-0.6494189	0.08006787	-1.8123612	-1.1839068	1.4504927	0.8619688	2.0324173	1.8948377	0.6781786	1.1963344	1.5338047	-1.5030988	1.8386883	0.4877088	-0.28589386	-1.2578431	2.3575895
1194	2.3603196	-0.35901082	1.850879	0.80527604	0.375112	-1.3320415	-0.8727036	1.381703	-0.960303	2.7847304	-0.063402176	-2.857769	-1.1232102	2.353239	-1.3030314	0.69946045	0.90843546	0.31521833	-0.34707695	-0.1941427	0.13746855	-1.6043735	1.7453696	0.96809167	-0.5956967	-0.33024335	-0.57877547
1195	0.4360476	-0.31300747	0.10888964	-1.0979273	2.2448258	-1.0859632	0.5671035	-0.2108452	-1.3181589	0.8657911	-0.55944186	1.0306344	-0.07150096	1.1823134	1.916639	-0.027112953	1.6065215	0.5945853	0.23439181	1.7435979	0.813648	-0.38351306	0.8708706	0.54058504	-0.46617594	-2.0283515	-0.5103547
1196	1.2774199	-2.0101757	1.8776653	-1.0729032	0.0922663	1.6349068	-1.9905094	0.56849456	-0.5900807	1.6831121	0.014161319	-0.51024616	-0.4680311	-1.3314526	0.58350474	-0.8408075	-0.8188652	-0.32551232	-1.4059603	1.8362103	-1.2079184	-2.794661	1.0173552	-0.57822967	1.276874	-0.31011248	-1.1561532
1197	1.3156691	0.6315515	-0.5704253	0.060171545	1.4804461	-2.0109391	-1.2954345	1.8213217	-2.2524724	-0.5111637	-1.1154338	0.92251855	-1.8454221	-0.3924291	1.1381143	0.5247992	2.092437	1.629353	0.82654595	1.6760995	1.0791508	0.87882084	2.2805111	0.10400939	0.037870273	-2.0870059	2.2458587
1198	1.1131942	0.22140029	-0.042973846	-0.37336314	1.4111022	-1.1944852	0.033172697	1.6626589	-2.0655997	0.27246517	-0.81244504	0.19137397	-0.6758052	-1.1238577	1.9226089	1.4804025	2.3895473	1.3666991	-2.5602841	1.6669453	0.08767015	2.9826708	2.0850918	1.0214765	-1.4774189	-1.4994277	1.4901412
1199	-0.15180975	-1.6910083	1.9464146	-1.3215	1.8599269	-0.37183356	-0.047494546	1.3107476	-0.16081432	-1.0802116	0.5476586	-0.31190452	0.0814943	-0.6739442	0.12011731	0.5289188	0.035181105	-0.9199057	0.033848464	2.988814	0.8628725	-2.085772	-0.3155492	-0.9931277	0.49524003	-0.08353388	-0.87294674
1200	0.44477814	0.42087787	-0.4115941	-1.5417507	1.4211271	-1.27984	-0.036602408	1.0644039	-2.531466	0.2273245	-1.4533019	1.0012398	-1.6187774	-1.159571	2.0265582	-0.010313451	2.4464102	2.0917065	-1.8970747	0.8756886	1.9304395	-1.9731686	1.7513047	2.0146627	-0.008452624	-1.7337763	-0.020556971
1201	1.7890431	0.5359236	-2.3314614	0.39741534	1.0197861	-2.4779832	-0.66942525	0.9191853	-2.3439324	0.09786171	-0.8326004	0.98704946	-1.5255007	-1.764022	1.7081215	1.4162184	1.8139076	1.0058289	-0.68083376	1.3687629	2.182541	-0.8158922	1.6514477	1.5665517	-0.53227466	-2.8366556	1.2004161
1202	-2.407299	0.25413197	-1.3585391	0.239236	-0.80150855	-1.661076	-1.2371085	1.2855024	-2.4054503	-2.6667705	-0.57959545	0.5944563	-0.28629133	1.0273191	-1.1429003	1.9053336	1.086756	-0.6853451	-0.40450045	1.6124531	-0.1968357	1.3190144	0.87179923	0.6305864	-1.5527881	-0.8884618	-0.31978267
1203	-0.523371	-1.7517172	1.0257808	-0.05318939	1.6204071	0.5939454	-0.028158143	-0.9003762	-0.0039035082	-0.4038511	1.5349975	-1.404725	-0.026961267	-1.2053863	0.37996343	0.493487	-1.1084497	0.31345123	1.2106197	2.8513067	-1.6685765	0.46499336	0.9280721	-1.0672302	-0.5858089	0.5557856	-0.42129183
1204	-0.5612815	-1.9528677	1.2075454	1.7419033	1.0650617	-1.4483868	-0.29751578	-1.3059711	-0.36673063	0.7820272	1.0283345	-0.16638517	0.41800523	-0.6913794	-2.196875	-0.6629143	-0.8510653	-0.6024622	-1.8254912	2.7817574	-0.7096853	-0.96181774	0.53534317	-2.3064399	0.112135634	-2.1059616	-1.0984033
1205	0.08909175	-1.0011406	-1.1201601	-0.3518713	0.57625633	-1.0014838	0.625005	1.0167518	-0.681669	0.7805343	-0.8893958	2.3811483	-0.5339266	-0.71124136	0.035071045	0.5885718	1.6500375	0.56616104	0.22222328	1.320368	0.1309079	0.68879044	0.9959718	1.4596756	2.1131248	-1.144631	-0.5017543
1206	0.0844726	-1.8482769	0.9845955	-0.11563876	0.5336471	0.04124546	0.17705682	-1.0304865	-0.7351186	0.70346737	-0.32421994	-0.9644478	0.18137294	-0.16840442	-1.1695784	-1.2953322	-0.055759147	-0.293351	-0.46980008	2.2554572	-1.2464535	-2.3894005	1.091166	-0.101486504	0.5199509	-0.99997306	0.2141298
1207	0.76900125	-2.2346985	1.3591366	0.37227306	-0.2097075	-1.1583228	0.8664116	0.23093408	-0.0359935	0.11137575	-0.3525952	-0.11932269	0.53301823	-0.8383143	-0.08567685	-0.09860836	0.047930956	-1.4747837	-0.20287162	2.9204776	-0.7050311	-1.5772464	0.8145422	-1.0938978	0.36929744	-1.3793329	-1.244835
1208	1.1597011	0.5481799	-1.3438942	-1.6846113	1.8003898	-1.5179371	-1.0667547	1.6599913	-2.3812208	-0.82875574	-1.9392102	-0.029578805	-1.298785	-0.7357053	1.9696423	-0.52550143	1.7887428	2.1415074	-0.43851656	0.95177305	2.2462714	-1.1536324	1.125694	0.6726833	0.6390021	-2.286915	0.55239254
1209	0.9781896	0.18285546	-0.84100187	-0.8755682	1.125165	0.25640684	1.6489793	1.105212	-1.7807039	-0.80559075	-0.19306675	-0.41267407	-0.6125424	0.28897053	0.112342	-1.0391749	1.8251431	1.2803133	-1.4884971	0.71699315	1.6248751	-0.82490283	2.0189688	2.0165348	-1.0949563	-0.88587534	-0.09632835
1210	0.9765979	0.32868007	-1.5962071	-0.46981478	0.62892604	-1.9013107	-0.66840065	0.83135945	-2.648285	0.64920473	-0.9628479	0.4012432	-1.4331878	-0.81763756	1.4499881	0.22599548	1.915359	1.702323	-1.2711773	1.2060574	1.2883657	0.43613055	1.5911667	1.4423093	-0.40624446	-1.3007004	1.5954963
1211	1.1381091	0.5847564	-0.36987448	-1.8622776	1.5081493	-2.276771	-0.9908157	1.5572461	-3.305583	0.26735348	-0.9440373	0.18761317	-2.4257276	-0.28778726	1.4408832	-1.7960112	2.0353544	1.5968353	-0.6067518	1.357698	1.8925006	0.60415643	2.2983854	1.1410221	0.79387236	-1.0100307	0.044489324
1212	-0.93081236	0.06510334	-2.7212062	2.1981158	0.22586747	1.9722342	-0.6748383	1.6752144	-0.19679525	2.4831934	0.35074592	-2.2367995	-0.7949263	-1.0300878	-0.69265795	0.40753388	0.28954944	0.1932083	2.3144813	1.7117475	-0.82541126	-1.1397661	2.6874065	0.8319456	1.310827	1.1661882	1.9134421
1213	0.5079061	-1.7923223	1.504425	-1.8375907	-0.51528925	0.24622136	-0.31498688	-0.43083748	-0.5629079	-0.25367308	0.27581063	0.23454453	0.8228333	1.366618	0.2003681	0.2208595	-1.8760552	-0.6003657	-1.6383872	2.3389409	-0.20158482	0.87847006	1.0002762	-1.2787826	2.1339521	-1.0399599	-0.9672309
1214	0.90308416	-1.7303641	1.5943593	0.47870898	1.4245307	-1.0425483	-0.69516695	-0.9908741	0.28185648	2.4575	1.9813145	-0.47920007	0.503615	0.42169857	-0.39851585	0.8210177	-0.09143603	-0.9374925	-0.10369709	2.663605	-0.17099956	-0.12577456	1.1874756	-0.39440832	0.96642137	0.2977817	-0.081146896
1215	1.2678603	0.32996672	-0.8672242	0.39978468	1.1764854	-2.047891	-1.2486434	0.754012	-2.102519	1.2042136	-0.89985645	0.58567697	-1.157068	-1.47028	1.1856897	-1.4198914	2.5731626	0.92606735	0.8780738	1.0265245	1.1085296	-0.22440666	1.1023434	1.0121381	-0.2617665	-0.5060414	1.6462256
1216	-2.5863318	-0.4792146	-0.1346035	2.313609	-0.01041159	-0.09288967	0.58289355	-0.35521936	-1.6214445	-1.6496	-1.0718077	0.5514654	0.36442685	1.6081972	-1.9815304	3.332304	0.8624193	0.84550035	-0.68529534	1.7571421	-0.15688062	1.3695562	0.7975688	0.67060935	0.042733468	-2.9750018	0.17342299
1217	-0.45158464	0.83243316	-0.25116438	0.87991446	0.3323229	-1.7264909	-1.1086386	1.5594457	-1.628276	-0.9633155	-0.43025607	-0.07158798	-1.9407156	-0.6048617	0.49446896	1.2376556	1.9537396	1.1002047	1.0380008	1.4083332	0.75808465	0.22467786	2.0394633	0.49815118	-0.009088147	0.51321954	1.2451973
1218	0.5762392	-1.9623821	1.786676	-0.52179575	1.4030781	-1.8257987	-1.1581697	-1.52289	-0.37209046	0.4262036	-0.013539106	0.5603428	-0.33920294	-1.6364348	0.21663707	0.2171998	-1.6285539	-0.5368446	-2.4970636	2.7797394	-0.25555405	-1.0233843	0.5619634	-1.2840748	-0.52635115	-1.1235682	0.56742924
1219	2.0664067	-1.7074268	2.3231885	2.7589374	0.49102253	1.1516497	-0.6229358	-0.81989354	-0.09737122	-0.5276586	0.3716868	0.22066513	0.35381252	0.54230344	-2.2908995	-0.8235669	0.084024385	0.70294714	-1.3953424	1.4720932	-1.1282444	-0.59518695	0.98525745	-0.6985057	1.1941085	0.16041225	-1.6586401
1220	-0.47653937	0.39031607	-0.9342232	0.28129986	-3.5599241	2.5159364	-0.35659572	0.009656072	1.3924206	-0.8672284	0.35377568	0.32139543	0.095611334	0.77607656	0.08440524	-2.2947748	-0.649367	-0.1533748	1.1615212	0.7302655	0.18292539	-1.3452146	-4.6301246	-0.4818427	0.2453138	4.327049	0.026161611
1221	-1.2831018	0.41278982	-2.1240633	4.0165005	-0.63530004	0.04194653	-0.7029926	2.9296582	-0.35886183	-0.20809335	-1.240184	-1.0764184	0.17916185	0.45867702	-0.6924021	0.5707573	0.56239676	0.09412554	2.2883654	2.773318	0.6473094	-0.79790497	0.52085793	-0.4439443	0.95587766	1.8226756	2.5108845
1222	-1.3167474	0.0409823	-1.1878648	-0.5231065	-2.7810268	1.341334	-0.21452814	0.1536709	0.6702367	0.43688202	-1.3472562	-0.42380232	-2.0196316	1.7672254	-0.4909912	-1.5876534	0.54384804	0.73631215	-0.5342222	0.6506152	0.0019786358	1.369781	-6.1374836	-0.13992292	-0.20912409	0.71500546	2.1768575
1223	-0.28780898	-0.032131165	-1.3825796	-0.015146852	-0.6077385	-0.17552875	-0.795063	1.3481586	-0.3895917	-1.3540726	0.97754145	-2.2424078	-1.0340433	0.12143954	-0.9761866	1.4459733	-0.61462784	-0.874373	1.0358037	2.6607244	-0.400019	-1.4088252	1.7367206	0.585634	0.0020683408	1.6996533	2.9889035
1224	-0.1514393	-0.19977096	-0.12201637	-1.3878577	0.1707495	1.0439663	1.8468678	1.1130402	-0.5012649	-0.35655326	1.7510066	-1.9760417	1.2555678	0.094409406	-0.24020475	0.17411086	-0.079240866	0.98137915	-0.31590146	2.2827654	-0.91577536	1.3613627	0.8939654	1.1051013	-0.84275174	-0.32721046	2.0514226
1225	-0.010436416	0.6256302	-1.212891	-0.11883366	2.7433293	-2.0931113	0.3454091	0.89391893	-2.689532	-0.07197406	-1.3446558	0.27193877	-1.9420512	-0.62792414	1.7355189	1.3393385	1.790322	1.6483288	0.59956187	1.2732593	2.1997657	-1.0725527	1.5009383	1.3968391	0.7873403	-0.7612579	0.5720021
1226	-0.5225336	-2.0469928	2.3059056	1.090065	-0.6290533	0.4546105	-2.024044	-0.68166476	-0.38602793	1.1423405	0.7022572	2.8918095	1.167778	-0.29945832	-0.7883184	-0.27204138	-0.23034722	-2.4590316	-0.93250835	1.7655466	-2.3801637	0.40337223	1.5250287	-1.1929414	1.4542305	-2.0801728	-1.9452037
1227	0.02159521	0.21584916	-1.8131382	-1.6150451	-1.553644	-1.3473452	-0.23501787	0.5069989	-1.5463231	1.301018	-2.0258846	0.15144038	-2.6810992	-0.6079278	1.1931738	0.16139612	1.6144392	2.183783	0.57920635	1.0760149	1.1492838	-0.87909675	-4.7228	1.8805033	0.8797459	-1.177347	1.0294541
1228	-3.4567168	0.67391914	-1.203348	1.8912466	0.102071024	-0.37885067	0.10387468	-0.9197769	-1.2519172	-3.3216114	0.12827943	-1.64625	0.11067433	1.1705216	-0.564077	2.6757488	0.33554235	-0.1744962	-1.2382526	1.1512733	-0.8411169	0.9239689	1.3717062	0.54196596	-2.9737844	-1.7111547	0.99514425
1229	0.30934912	-1.7817149	0.4351792	0.88063884	1.6524211	0.634195	0.23865363	-0.5945409	-0.5430747	0.26050168	-0.066827774	0.9045659	-2.0534096	-1.2527413	-0.08217926	1.1870682	-2.2936332	-0.5523806	-1.3175166	1.9500153	-0.7844182	-0.1838938	1.1487398	-0.42597553	0.82251	0.40585834	-0.38875663
1230	-1.2512652	-0.25828972	-1.6001319	2.8320072	-0.84400904	0.20768605	-0.72086114	1.6280072	-0.79789394	0.7744425	-2.1146984	-0.6587763	-0.7011045	1.0639127	-0.38307896	-0.94197536	1.2789081	1.4247108	1.0680852	2.8344667	-0.14583144	-0.50042546	1.1388961	-0.008370891	-0.64691985	0.3905571	1.860039
1231	-1.2500402	0.599916	-1.8931956	0.8200525	-0.41234857	0.14080854	-0.86849165	1.2258774	0.18517491	-1.1519678	0.83155394	-0.88309425	0.86277735	0.2637474	-0.0959021	0.3081856	-0.22853754	-0.19033019	1.1591529	2.378976	-0.36193925	-0.9583177	0.3737105	-0.7339787	0.31506664	2.8818612	2.4623663
1232	0.7638742	-1.9820802	2.0855796	-0.905951	0.3714217	-1.198673	0.382402	0.23502606	-0.37363017	1.4216468	0.39791006	-0.19082451	0.21685952	-0.35016912	-0.42872488	0.01886107	0.30682206	-0.5057909	0.35399657	2.3234282	0.26149416	1.298651	0.83639383	-1.022876	0.91083986	-1.7571846	-2.0008607
1233	0.16557688	-0.5432386	-2.7730181	3.0184257	-0.37595683	-0.2809615	0.52704	0.11879437	-0.21057126	-0.63741946	1.3792025	-2.9833932	1.3749561	-0.6606077	-1.339617	0.34925118	-1.4397893	0.19814071	0.24263966	1.4058298	-0.7817073	1.3737745	1.0602582	0.04043997	-0.0047576427	1.4243493	1.6124505
1234	1.1127088	-2.085571	1.1161906	-0.20899293	-0.28404987	-0.39374587	-1.0909901	0.60304713	-0.4465555	0.8286223	-0.55347395	1.9246418	0.354218	-0.27559268	0.2255984	2.3974004	-1.0719842	-1.2948848	0.39841932	2.1161397	0.048447758	0.19559276	0.49115753	-1.1260152	2.2498734	-1.3230755	-2.1876996
1235	-1.6025468	0.31017476	-1.6712285	0.053530782	-0.3633626	-1.0747029	0.35737562	2.4432063	-1.9153647	-0.029841363	1.265299	-1.342509	-0.639754	-1.6714634	0.3735525	0.28611672	2.2427206	0.4275272	1.3161907	1.9024341	-0.60280967	2.5815027	1.2079626	0.46493766	0.019114599	1.3897631	2.254749
1236	0.5801077	-2.2972038	0.7732313	-0.816055	1.8823403	-0.44182467	0.1430405	-1.4162755	-0.15745097	-1.7181828	1.0989974	-0.73046684	-0.72375953	-0.18740025	0.1193462	-0.69515556	0.28498247	-0.4972563	1.3017304	3.089386	-0.28106916	-1.1945406	1.4549044	-1.0122075	-0.7570424	-0.11686927	0.5803511
1237	-0.29988527	-1.9276068	-0.1743614	-1.2970991	-0.29001322	-1.913846	-0.06991557	0.055415012	-0.9214289	0.03000611	-0.14483377	1.3873403	0.534142	1.5826781	-0.2553326	-1.8667163	-1.2113211	-0.72533965	1.0796001	2.7951174	0.11812815	-0.61036897	-0.8184955	-1.5376469	1.8151699	-0.7946878	0.09185849
1238	-0.7724064	-1.7486604	1.6788185	0.40533394	0.12795378	0.086535245	-0.98036295	-0.012571871	-0.3058016	-0.5363195	-0.5015495	-0.4014638	0.037146404	0.72940755	-0.5333706	0.33144456	-0.87294215	-0.388645	-0.31659448	1.9497181	-0.5530325	-0.3001011	0.399078	-0.9034926	1.1643361	-2.2921474	-0.08661103
1239	-0.6062684	0.66088367	-1.568441	0.74653065	-3.4491844	2.8321254	-0.71835315	0.19948831	1.2623982	-0.6684346	0.70853764	-0.41323084	-0.22052106	-0.027539968	-1.4778779	-2.6100657	-0.4291736	0.6937942	1.8819795	1.7807635	0.1897237	-1.7042217	-3.5402236	-0.69502354	0.78027874	4.124574	2.4307861
1240	0.33263904	0.2192407	-2.0800014	0.68543464	-0.46987557	-1.2061024	0.59132046	0.62319744	-0.077367604	-1.2189659	0.60026604	-0.3684582	0.25702143	1.3750131	-2.8178558	0.47434238	-0.9543904	0.23398128	1.4371663	2.425332	0.020085301	0.10978092	1.5276828	0.6975875	-1.1175568	-1.5207478	2.0926359
1241	0.5435356	-1.8957539	1.1761364	-0.4064209	0.88844836	0.15734869	0.47011828	-0.9351359	-0.21653149	0.058105707	-0.8488999	-1.6212498	1.4332974	-0.4974398	0.7475834	-0.58001894	-0.9899049	-1.3805417	0.43955413	2.4859877	-1.4789908	-0.059039652	0.41024232	-1.3137715	-0.05863963	-1.3106812	-1.1390271
1242	1.0400436	-0.7160271	0.4730389	-0.55379105	0.76874006	-1.09396	2.7261226	-0.07569894	-2.4242446	-0.15418302	-0.4927671	-1.3451298	0.63113093	1.5218248	0.87570107	-1.1341498	-1.757102	0.35758492	-0.5871211	2.4065773	-0.44924712	2.6336179	1.3401299	0.5299394	-1.0751866	-1.4249057	-1.8945968
1243	-0.5999838	0.4915101	-1.2034867	2.4195673	-0.30075997	-1.57735	-1.7975045	1.668037	-1.9568491	0.622874	-0.6668694	-0.4080762	-1.4280607	-1.8518811	0.3350137	0.17785406	2.0826275	0.94817275	-0.9306656	1.2154529	0.09797956	1.0845261	1.3183923	0.16882175	0.4850455	1.2563907	1.3817803
1244	-0.16835073	-2.0350842	1.5297935	-0.09237331	-1.5933814	-0.04326284	-0.08867877	0.39575246	-1.0076125	-0.14600247	0.7805365	1.1307411	-0.030726666	-0.07984185	-0.7782195	0.2171342	-1.5107672	-0.5394099	-0.5948677	2.2027898	-0.07850951	-0.16347641	1.0511501	-0.17965771	2.7986643	-1.8832775	-1.543117
1245	0.3925869	-2.0665863	0.78140944	1.268136	0.44595426	-0.35277385	0.66128397	0.19326532	-0.39681035	-0.86141455	1.4644212	-0.1904427	-1.4839156	1.1064427	0.6948941	-0.10655823	0.024467707	0.023576379	0.46953505	2.268127	0.3218668	0.87571174	0.48350018	-0.365793	-0.10994649	-0.30973884	-1.624142
1246	-0.033308417	-2.464579	-0.4226021	1.2168243	0.75934064	0.5417662	-0.4096774	-1.0818229	-0.73421854	0.2024965	1.5308481	-0.21484423	0.52267087	0.54958206	-0.644851	0.97034264	-1.1433946	-1.5019376	0.3405698	1.5844505	-0.092181	-1.7814832	0.12628265	-0.37011945	1.945462	-1.8381242	-1.2359593
1247	-1.0353004	-2.0380845	0.7288518	-0.122929126	1.2850839	-0.64979494	-0.60325444	-1.449075	-0.29678658	0.31708568	0.15492181	-0.12632954	0.3196708	0.78369415	0.12452406	-0.5497528	-1.4205127	-1.4253428	0.03468001	3.2604356	0.43242586	-1.5921093	0.56314945	-1.256397	-0.33941847	-0.509243	0.08356266
1248	0.796516	0.6574577	-0.5763003	-0.89574015	-0.78435385	-2.1479514	-1.2507079	0.40943938	-3.105775	1.2677468	-0.6706452	0.4838259	-2.1166694	-1.6889468	2.2688434	-1.3784845	1.9639366	2.8398693	0.021009684	1.2640796	2.4479744	-1.2982616	1.7052382	2.1126084	-0.7796421	-0.7863841	0.93481576
1249	2.2139626	-1.869685	1.6405834	0.10337654	1.4344393	-1.316344	-1.4270079	-1.3314286	-0.31537065	0.35912472	-0.64746165	-0.612535	0.4075647	1.2930527	-1.3620907	-0.3217622	-1.3968232	0.29847145	0.54437375	3.008544	-0.2789613	0.6463131	0.79287744	-1.2083879	0.36285517	-1.0803916	-0.83190775
1250	-0.8997091	0.7881016	-1.1871552	0.84278953	-0.18889177	-0.90201116	-1.0791572	0.8511462	-1.2054784	-0.07700884	-2.607839	0.9733239	-0.8268476	-0.18787973	-0.49980882	0.82425195	2.0890853	0.37271047	-0.34006667	1.0197847	1.0723541	-0.92637783	-4.312357	0.5714157	-0.68055034	0.9831419	-1.1020327
1251	-0.27003068	0.4725371	-1.8840518	-1.5522931	0.0443784	-1.8430792	-1.6807964	1.6908648	-2.4728158	-0.06642072	-1.3603424	0.32922524	-1.7169933	-2.6908932	1.5295582	-1.2643534	2.306265	2.3505225	-1.7612337	1.0544741	2.8664532	-1.7175862	0.9327822	2.3671784	0.6020495	-1.5246866	0.920884
1252	0.18984993	0.45634568	-0.1252378	0.68311256	-0.6177534	-2.2960129	-0.033347905	1.6181593	-2.745943	-0.34864998	-1.5566825	-0.4374349	-1.7331052	-2.4894927	-0.0307315	1.6535187	2.2988188	0.5372566	-0.028361812	1.7609401	0.50707793	1.6044868	1.7096449	0.5167081	0.6495045	0.037572443	1.0889174
1253	1.1385552	0.87626404	-2.2447712	2.7130923	0.34164685	0.10627398	-0.04866904	1.4648226	-1.4342191	2.0180187	-1.5628872	0.6663082	-1.9010307	0.41586858	-0.029233955	1.1883081	1.9248205	0.60984504	0.4907503	2.1337855	1.6860669	-1.2149854	0.39873332	0.60991216	-0.21008271	-0.99466634	0.7186533
1254	-0.5198792	0.076015145	0.11940143	-0.33173418	0.67097545	0.2722777	0.1804928	0.8608899	-2.0064101	-1.6782963	1.3083342	0.07031573	1.1144594	0.7023716	-0.050797373	0.6264964	-1.267633	-0.11523393	0.18559545	1.7215059	-0.8768866	1.3195273	1.8173383	0.05992262	-0.036685124	-1.3145666	1.1768019
1255	1.3344178	-2.043852	2.1321557	-0.25174487	2.060559	1.960721	-0.9541383	0.20241371	-0.28701627	0.6041442	0.098932564	-0.1983444	-0.78660846	-1.4196587	0.8702186	-0.5539351	0.7845197	-0.97021544	0.39579087	2.4497418	-0.49549025	-0.44037917	0.4610481	-2.1019137	-0.747915	-1.2068968	-1.3150231
1256	1.3839109	-2.0491762	1.4406863	0.49772817	0.2335341	-0.9842851	0.4261888	0.4428674	-0.79523116	-0.044519424	-0.9080808	1.1211643	0.01113987	-1.5799	-0.9152819	0.43324444	0.09396097	-0.6403202	-1.7921504	2.7237039	0.28227878	-0.19708806	0.2268441	-1.0735372	0.80673236	-0.19526386	-0.5404925
1257	0.77436024	0.5860677	-0.99583775	-1.1007605	-0.25836378	-0.9185243	-0.96880156	1.4557562	-1.9871273	1.4546543	-0.6666598	-0.04211974	-0.8530629	-0.5695346	-0.13569963	-0.44758457	2.6253734	0.662491	0.11281443	1.6120521	1.2535924	-1.6689606	1.4862412	1.0987856	0.9349344	0.20352381	1.6727283
1258	-0.5732616	0.6124496	-2.0485282	1.5842798	-2.4788334	2.594876	-1.3743486	-0.44686776	1.4626873	-1.0826046	0.537194	-0.32112318	0.21125643	1.3482218	-0.7360453	-1.3400518	-0.31291407	0.14864787	2.9825983	2.1739225	0.25930202	-0.29256618	-2.6762328	-0.08737824	0.36401117	3.9295933	2.8543546
1259	0.45718437	-1.257655	1.0227951	0.10531086	0.9485556	0.1960029	-0.5245429	-0.57347655	0.6645892	1.2290463	0.32142922	0.5868755	-0.035720102	0.4526007	1.1193827	-0.67818916	-0.507262	0.014090449	-0.88172746	2.4086092	0.006090656	0.6242682	-5.467773	-0.7829345	-0.4353919	-0.7627367	-0.4093895
1260	0.35501036	0.35765204	-1.3631933	-1.869889	1.3824096	-0.6454967	-0.6097228	1.3851597	-2.5795016	0.5275988	-1.8094155	0.9822274	-1.8403625	-2.007232	0.888967	0.83807707	2.3629613	2.3628087	-0.8662882	0.6744787	1.8065878	-0.66687524	0.9350101	1.3342977	-0.13957123	-1.1225475	0.078010395
1261	-1.441963	-1.7903545	1.2857096	-0.020656079	1.5853444	-0.25682396	-0.061516874	-1.0904683	-1.360531	-0.19185215	-0.2217887	-0.47818667	0.67042875	-1.1660855	-1.0646541	0.25990295	0.09385884	0.33180892	-1.3969655	2.3712327	0.118412614	-0.4218894	1.2604682	-1.039464	-0.234422	-0.9769079	-1.8920975
1262	-0.41906857	-1.660662	2.0132017	-1.5805155	0.3988058	-1.7238812	-0.4159695	0.25502324	-0.06716594	1.2922206	0.48957086	1.31642	1.1309927	0.70784134	-1.29284	0.55507576	-0.36567843	0.0852489	-0.25015998	2.6301887	-1.2924101	0.23489183	0.2993439	-1.8210871	0.5061136	-1.4362402	-1.3701512
1263	0.6742649	0.46846458	-0.77026004	0.37491414	0.36161527	-1.8090765	0.23386967	0.48869872	-1.8918004	-0.08315152	-1.2103678	-0.7591891	-1.6120244	-1.6682864	0.04812056	1.4610561	2.5197768	1.5317141	1.2966869	1.4645512	0.9371191	1.3363469	1.4980624	0.71294624	-0.26024133	3.4489844	1.9306954
1264	-1.5100666	0.19230121	-1.451334	0.8628458	-0.71167016	1.4763396	-0.15638149	0.9054991	-0.43148205	-0.8243667	1.1436479	-1.1707948	0.41280377	-0.12115303	0.13068652	-1.1399194	-1.122968	0.30851564	2.1761258	1.858228	-0.9278939	-0.26052004	1.73165	-0.35095868	0.8053903	3.253202	2.863154
1265	0.44779515	0.6414716	-1.6089205	-1.1740966	1.5954453	-0.8389566	-0.1428048	0.8530854	-2.0048456	0.7151284	-1.058554	0.29598567	-1.7515247	0.93365455	0.3313452	1.8729546	2.3424063	1.4122463	-0.4405969	0.666293	1.5490013	-1.0359603	1.0941718	1.1601099	-0.14786574	0.40762746	0.65599024
1266	1.4894706	0.5229452	0.2704284	0.5946947	0.9096772	-0.03727886	-1.8592937	1.3927335	-2.7653472	1.6803563	-0.22665966	0.8453845	-2.8035047	-1.6869193	2.3149836	-0.7613794	1.8276626	2.5915904	-1.6534364	0.5006779	1.4495392	0.13280585	2.4074197	1.5402242	0.58651197	-1.2315542	0.5909897
1267	-0.6045674	-0.05802595	-1.0689483	-0.35040474	0.3128965	-1.3838085	1.206821	0.68976974	-0.16718824	-1.6346363	1.3462746	-1.717402	0.68388397	0.38237083	-0.9836116	2.0782502	-0.4324103	-0.4540481	0.470096	0.36733714	-2.5459657	1.1153866	0.6833819	-0.32742542	0.65432805	4.7250953	0.22842161
1268	-0.102181375	-1.7851372	1.1932563	-0.5586316	-0.7049335	2.6812315	0.27975997	-0.2989357	-1.3206353	1.4508406	-0.23927695	0.99554527	-0.10955905	-0.2839297	-1.0296322	-1.552776	-0.1897482	-0.6510916	-1.237823	1.9155717	-0.39204994	0.28665966	1.0967188	-1.1394103	1.2856063	-1.6529596	-0.4023751
1269	-0.26657373	0.7811187	-2.0849383	-0.7389532	-1.3993675	1.8205196	-1.6168147	1.2179755	1.0175478	-0.91451454	-0.0447852	-0.43484554	0.5375551	0.4302524	-1.1772571	0.025228888	-0.4659457	-0.07704836	1.5864213	2.4261017	1.560224	-1.2447125	-2.8073196	0.0064544566	-0.72042793	3.5348992	1.2199509
1270	-0.5266429	-0.27809635	-0.38233945	-1.8527151	0.9562577	-1.0453578	-1.2878448	0.66097873	-1.6247363	0.22611958	-0.26792273	2.1281025	-1.4758732	0.2576651	1.3267688	0.90736854	2.1699634	0.48760724	-0.71028054	1.377609	1.3738544	-0.1132746	1.5962013	-0.44222718	0.9770277	-1.029162	0.7911707
1271	1.1316727	0.3789267	-1.7920505	-0.32367107	0.67582744	-1.4389503	0.5288075	1.3167573	-2.9183495	0.6686768	-1.312432	0.56873673	-1.7832857	-1.113612	1.2139112	-0.9396165	2.3308237	2.3825998	-0.80885017	1.0610747	2.099361	0.16583483	2.7991564	1.1957664	1.020643	-3.286748	-0.1626202
1272	-0.108270764	0.033640828	0.5492884	0.57034755	0.12056517	-1.1642975	-0.365432	1.0897043	-0.6735866	-1.002856	0.9429951	-0.99557996	-1.0055723	0.81010413	-0.6824291	1.2093049	-0.9838184	0.9962758	1.2345482	2.8213668	0.06379679	0.57402265	2.1588426	-0.3467398	0.7104592	-0.6310898	2.2815428
1273	3.0110292	-1.9007717	1.7907308	-0.46427298	1.4857558	0.35921133	-1.5940315	-0.7382052	-0.39374462	1.917089	0.78328466	0.9393078	0.2234564	-0.7641279	-0.6692463	-0.6405821	0.8613769	-0.8458751	0.5903005	3.1114721	-0.29758757	-0.18444335	0.65872	-1.389414	-1.3095299	0.060783684	-1.2896149
1274	0.846838	-1.9466487	1.4962666	0.6906292	1.9686327	-1.145068	-0.71552926	0.30182433	-1.191499	0.47061425	0.71673846	-0.90988934	-1.1314138	0.2686125	0.3488248	-1.0705742	-0.26544163	-2.3065243	-2.1613894	2.2537072	-0.52974725	0.33289385	1.0117419	-1.0315206	1.4210557	-1.7747666	-1.6430697
1275	1.7925742	-2.2482111	2.084188	0.179268	1.2095575	1.6118484	-0.67080414	0.24447352	-0.061248332	-0.38094288	0.30240023	-0.3182977	-0.29764664	-0.7403513	-0.32723007	-0.10405338	-1.4198452	-0.738574	0.4076373	3.2754905	0.07044781	0.6073506	0.21335945	-1.3682102	0.23779148	-0.46659642	-0.23849073
1276	-0.42005354	0.11150594	-1.4066161	3.0590177	-0.47481534	-1.4367638	-0.7769744	1.2384553	-1.192468	-1.7752047	0.52244025	-1.4856055	-0.47304946	0.14945108	-0.33449242	0.70126206	-0.8646081	0.8204092	1.1859667	2.1287982	-0.630902	1.0521809	1.2387925	0.37787315	0.34175092	2.608675	2.9558337
1277	0.5749446	-1.7012275	1.960803	0.12707311	1.3460594	-0.39789736	0.46581957	-1.7440902	-0.41232973	0.10459787	1.1222159	0.3900809	1.9110968	-1.2275767	-1.02216	1.3330557	-0.43460947	-1.0060139	-0.07941918	2.8065705	0.04108107	-1.4943161	0.49971536	-0.5081221	-0.39673758	1.2149527	0.06143762
1278	-1.1105154	0.60553545	-0.42458123	-0.93374234	0.5914615	-1.9297454	-1.635865	1.910537	-2.3780859	0.58796495	-0.6604475	0.35124362	-2.2608757	-2.5010543	0.7439521	0.8052799	2.108385	1.076591	-0.59055614	1.7228333	0.7739609	1.6290652	1.4918034	1.4875941	-0.3117445	-2.3707623	2.221285
1279	-1.4266205	0.06423106	-0.8077654	0.8036566	-0.5434358	-1.0191519	0.26518494	1.5101538	-1.0169697	-1.4937861	1.5250572	-2.1522732	-0.30690914	1.0476681	0.3462792	-0.45198414	0.18642876	0.36780542	0.13054428	2.8815854	-0.568764	-0.59378874	1.9053719	0.32969797	0.27200288	0.4075418	2.7700713
1280	1.8115727	0.731328	-0.27261877	0.6897425	2.4722219	-1.5044321	-1.3519738	0.29402125	-2.8137074	0.057097167	-1.4423382	-0.032692492	-1.9432127	-0.9217139	0.72179097	-0.5106584	2.3986561	2.1677032	0.43649352	1.0623201	1.9426138	-1.2391886	1.099064	1.5637348	0.78359205	-0.91086197	0.97673
1281	0.87403077	0.92141	-1.7285236	-0.019208133	1.7258445	-1.7475524	-0.640255	2.1647935	-2.2007654	0.6048095	-0.4981535	0.28356215	-1.5947928	-1.4236944	0.75784856	-0.64876175	2.045008	1.6454277	-0.15550722	0.7572458	2.1478477	-1.2424664	2.1236289	1.1044483	0.4422138	-1.7154046	0.6651626
1282	0.39966404	0.26087844	-1.2641836	-2.3891816	-1.0984669	0.88417596	-1.5997791	-1.3468715	1.584672	-2.1034942	0.20400728	-0.5301218	0.70435977	2.1605914	-0.63241094	-2.5084107	-0.4041727	0.53982514	1.408038	0.36630434	-0.41775435	-0.03994155	-4.9509864	0.96872705	0.50247926	4.1939864	-0.5370525
1283	0.27624142	-1.9707065	2.0838315	-1.2823224	1.8082043	0.3936953	0.067994714	-1.463422	-0.5546838	1.0676329	0.17672025	-0.710296	1.2320285	0.40221965	-1.4991795	0.46652517	-2.2242308	-1.0793278	-0.9112443	2.0230968	0.044267833	0.41145736	1.0215951	-1.0758935	1.3642945	-2.202479	-1.777374
1284	-0.58229375	-2.1736517	0.099332035	-0.97730184	-0.1287365	2.1922987	-0.30966973	0.9309784	-0.60486794	0.102044806	0.68222284	-1.7960445	-1.1519673	0.63586915	0.5676692	-1.516341	-0.879679	-0.48446867	0.054236233	2.393691	-0.25935817	0.54167044	-0.32739872	-0.68610954	1.5618753	-1.6841906	-0.6225545
1285	0.22501114	-1.6530516	2.361065	-0.66919774	-0.0050156713	1.2654687	0.67071027	-0.78225183	-0.55871826	0.89623845	0.9971031	-0.32864106	0.636574	-0.23669466	0.77098656	-0.23334363	-1.5493989	-1.62707	-1.3441172	1.882832	-0.9853135	1.4112356	0.5641118	-0.863708	1.7395761	-1.7150792	-1.0168836
1286	-0.67059803	-1.8934019	0.04890865	-1.0598174	-0.027964942	-0.35781127	-0.34505817	-0.7117737	-1.0866711	0.35076177	-0.16216174	1.8929026	-0.02273563	0.06208682	1.2924826	1.6502018	-1.0605526	-0.22764213	0.18344837	1.5825133	-1.7995603	-0.113729365	1.2468497	-0.7805994	1.099721	-0.3961813	-0.6518396
1287	1.5175292	-1.6922976	-0.1374842	1.1526793	1.8603523	-1.5056212	-0.66963416	-1.0816045	-0.649039	0.3180734	0.59626174	-1.6712091	-0.080510825	-0.9130371	-1.396116	1.6153584	-0.33659843	-1.5000615	-0.54317915	2.3680375	-0.5235953	-0.2615748	0.45726424	-0.4197989	-0.49016654	-0.63654244	-1.0205971
1288	0.357301	0.014530602	-1.5805533	1.5383223	0.6504819	-0.7727849	-0.6751242	1.0602981	-1.1451122	-1.3263376	0.5654613	-0.43866062	-0.52205586	1.0044994	-0.5321729	-0.32620534	-0.26814878	1.3483833	1.1611148	2.221914	-0.011562586	0.598439	1.5964286	0.28583086	1.0851151	1.980955	2.7696686
1289	-1.3168987	-0.57551914	0.6926473	-1.4645497	-1.8856276	0.8710355	-0.53569484	-0.011987716	0.31500992	-0.72278214	-1.1574501	1.1377758	1.3845685	1.483359	-1.5418011	0.32252795	-0.22092836	0.37187403	0.6490215	0.37657034	-0.30763108	-0.16584665	-4.2443233	0.71754545	2.244289	3.9664762	-0.75925833
1290	-0.78300977	-1.9782267	1.7953093	-0.20055488	1.5446196	-0.79101306	0.17440876	0.34750313	0.0071346313	0.12910022	-0.50097376	0.30831537	0.33403134	-2.2068377	-0.6341384	-2.2814841	0.1868984	-1.9856851	-0.8569991	3.1561084	0.3054574	-1.4869572	0.08377451	-2.1442068	-2.0251882	-0.5254064	-0.10872695
1291	1.0569476	-1.9334112	-1.1654842	-0.8919059	2.173081	-0.053054392	0.2263983	0.015648246	-0.19230695	0.5686922	0.40866223	0.20257059	0.0053581595	1.4199262	-1.6800836	-0.3274982	-0.13181093	-0.65284824	0.029560775	3.2063818	-0.554878	0.14573115	1.0161874	-2.7348914	-1.9836142	-3.203866	0.32495335
1292	1.7333192	0.2677182	1.1164397	-0.33612475	-0.039709657	-0.05863464	-0.09117652	1.1241882	-2.893941	0.16049427	-1.3781095	0.9861052	-2.3668146	0.07970756	2.5814831	-1.0295463	2.415876	2.623778	-0.1791379	0.57369304	2.4435494	0.018527418	2.5165055	1.8215348	-0.47330412	-1.4183878	-0.34503904
1293	0.84259474	-2.2967305	1.5342662	-0.2562189	0.5571932	0.48900932	-0.46981964	-1.6090891	-0.24397373	-0.18865037	0.35440743	-0.4837476	1.4726617	-0.5089828	0.5382662	-1.1015123	-0.38537204	-0.42715085	-0.57276946	3.0970924	0.660313	-0.5689209	0.72478944	-2.3357687	-3.4456046	-1.6011643	-0.9445573
1294	-1.2474726	-0.5375229	0.8195913	-0.5400591	0.18233407	-0.5614859	-0.57182354	-0.7663662	-2.085905	-0.14496975	-0.06560879	-0.34360954	-1.2380021	-1.2027538	2.3669307	2.0810304	2.3776584	0.572977	-1.6750867	1.1118178	0.42845756	3.7343283	1.9363464	1.728398	0.36384067	-1.604167	-0.67862415
1295	0.42085668	-2.3435254	1.4310049	-1.0320559	-1.0625436	0.87817734	-0.74767935	0.15158796	0.09265949	0.1619775	0.2685102	2.099864	1.2707608	-0.98463035	-0.22725108	-0.6227865	-0.7020818	-0.8823123	-0.47022247	2.9999502	-0.5826502	-0.44044393	0.8755142	-0.2935592	0.052478246	-1.6233416	-0.07578948
1296	-0.6791614	-1.8831248	1.01671	-0.079609275	-0.20787677	0.524732	-0.7550212	-0.49777403	-0.681899	0.46968246	0.7661714	1.6397661	-0.016166031	0.8274533	-1.4329573	-0.85540164	-0.39599243	-0.33339286	-0.26216358	1.8570714	-0.6272727	-0.6023579	0.9326857	-1.2680064	2.7692583	-1.1137813	-1.9334865
1297	0.7061168	-0.117498234	-0.26502538	-1.8957379	-4.6756372	1.0005335	0.4902476	-0.75385743	0.09101338	-2.4737654	-0.80185974	-0.99085677	0.38102025	1.3394791	-0.16316402	-0.69652194	0.2305632	0.17193522	0.34521186	0.44798803	-0.058862314	0.64499474	-5.7456665	0.092437476	0.6993608	-1.2569841	0.600891
1298	-0.27201504	0.0985634	-2.9748626	-1.1197274	-1.5051472	0.379778	-1.0878463	1.3795158	-0.6296672	-1.1388241	1.5087409	-1.8894273	0.725129	1.4084954	-0.6362988	-0.9974146	0.097948685	-0.17106414	-0.2977207	2.96653	0.05782716	0.6998308	0.5228564	-0.16189519	0.8073484	2.231129	3.594051
1299	-0.9831267	0.2597046	0.47328228	0.07851495	-1.9977386	2.5394118	-1.7355506	-0.7998596	0.91827196	0.0029170513	0.86323404	-0.31198156	0.37172994	-0.40120393	0.6155888	0.8416927	-0.09231677	0.5777596	0.60767746	0.46050972	0.17720918	0.48513597	-4.996791	-0.39380658	0.89962983	4.9709897	-0.99195296
1300	0.43933684	0.88962454	-0.9386667	-0.6800609	0.6762163	-0.90110105	-1.1858039	1.6799226	-1.658839	-0.5626115	-0.9010747	-0.8881897	-0.8403578	-1.3421514	-0.39913273	0.9215983	2.38381	1.1659402	1.1968791	0.6187739	1.6730676	-0.6304124	0.9786956	1.1625016	-1.4086468	2.3105237	1.955194
1301	0.59135413	-0.2865254	0.20837164	-0.93279064	2.2863002	-1.220981	-0.807833	1.0733013	-1.0827749	-0.24817419	-0.16359237	1.2118592	-0.6765392	-0.71373636	0.2365117	1.4931188	1.8766761	1.9126606	-1.0346004	1.6932905	0.46307158	-0.142773	0.8814978	0.14156665	-1.7509099	-1.3256321	0.5620672
1302	0.017875955	-1.782327	2.0252242	-1.1961222	2.5951414	-0.72458565	1.1360431	-0.9695141	-0.42024857	1.9038901	1.1663657	-0.79925734	1.0913422	0.6510174	-0.3440405	0.057188727	-0.87067795	-0.93445337	-1.2291615	2.1214645	-0.38373077	0.027608842	1.6693344	-0.79421115	0.7019679	-0.31717974	-1.5966932
1303	-1.6828544	-2.0702538	1.1958029	-0.22426249	1.1687443	0.93133545	1.2297475	-0.33447245	-0.06521165	-0.59120923	1.275626	0.33009776	1.307163	0.4931505	-1.4761789	-1.3217028	-2.0005856	-2.0431397	0.80288446	3.0210645	0.7317716	-1.0095193	-0.08295868	-1.4373477	0.6811038	-2.4405415	-0.4992943
1304	0.76665366	-0.28014547	0.31490162	-0.9964115	-3.360321	1.3543813	-0.4294627	-0.8435627	0.66756034	-2.3395824	-0.095510125	0.5763261	-0.5776515	2.4064906	-0.2409041	-3.6910903	-0.41930482	0.24629371	-0.04169018	0.4809644	0.14937976	-0.57346165	-5.908051	1.1204636	-0.74327457	0.40267795	-0.09632993
1305	-0.19845916	-2.0740952	0.7849233	-0.37359422	0.8769612	1.3821194	-0.76819587	-0.12931506	-0.32249513	0.9204438	-0.4398874	-0.3888858	0.2489497	-0.7939565	-1.7003129	-0.2025772	-2.4649572	0.003656447	-0.9506304	2.2414675	-0.41915268	1.3323088	0.47592622	-0.50751156	2.6066926	-1.1808647	-0.31348825
1306	0.015104711	0.33861756	-0.4737466	-0.2064408	-1.9638693	1.0591936	-0.030137837	0.3343792	-2.3382168	-1.5253118	-2.4653187	1.5175349	-1.6478865	-1.607433	2.9599314	-2.0396142	1.3144404	2.108007	-1.8798395	0.67885745	3.094802	-0.8671135	1.5688701	1.7880815	-2.1014266	-1.5675669	-0.64986706
1307	-1.1070246	-0.2095881	-1.3121976	-1.0519456	-0.6691555	0.65115654	-0.20377593	0.57630754	-2.177015	-0.6944309	-0.36126605	-0.14085054	-0.008080959	0.5445916	0.3088066	0.5357286	0.5431844	0.8724444	-0.33483317	1.7909315	-0.3045288	1.3290012	0.55311847	0.4952243	-0.9052924	-0.40948617	2.2025604
1308	-1.2069421	-1.8355132	1.1443602	0.7838667	1.0356401	0.45389393	-2.7273664	-0.13388425	-0.22068784	0.13349295	-0.22789307	1.1844757	0.19139147	0.8012924	0.827464	-1.3229303	-0.40398526	-1.3344195	-1.694188	1.885264	-0.2791009	-0.13845722	1.7957065	-0.005880028	1.5418277	-1.5668077	-1.7103286
1309	-0.2744696	-1.8962139	1.2438874	-0.09304406	-0.29223272	0.5180899	-1.2719204	0.84366035	-0.6271274	0.52071273	-0.66872144	1.2565563	-0.28962928	0.39938977	-1.9597836	-2.0793989	-1.1425638	0.359352	-0.9103746	1.9569271	-1.205163	-0.55056345	0.7565445	-0.74119544	2.4881444	-1.322234	-1.6124828
1310	0.5061481	-1.9050754	1.6344533	-0.81264615	1.9525087	-0.3018433	0.5131685	-1.2307004	0.06849569	0.28858083	-0.18811247	-0.11141814	0.22329028	0.0092309415	-0.41656736	-0.48781317	-0.5905195	1.12219	-0.7032064	2.8447485	-0.79878825	-0.64075345	1.3117232	-0.8435846	-1.4111062	-0.74238795	-0.619148
1311	0.8440527	-0.14158252	-1.4977577	1.1797205	-0.15410778	-0.421998	-1.2900515	1.890498	-1.3596213	-2.4930196	0.5818116	-1.2046374	-0.33865944	1.1329482	-0.40977132	0.3550839	-0.075740516	0.28751388	0.23375952	2.352968	-0.9725002	0.9749804	1.2540183	0.31384605	0.8059601	-0.78496444	2.6604807
1312	0.28653163	-2.1575134	1.5861573	-0.27420223	-0.79262865	-0.4901194	0.4962903	-0.9185742	-0.92363226	-0.47523636	-1.198591	0.07719424	0.9089636	0.5733916	0.671804	-0.8007405	-0.5169048	-1.6046422	-0.36210257	2.3741105	-1.359452	0.76098365	0.04901609	-0.6191236	1.3566669	-1.6306096	-1.0345966
1313	2.6805818	0.6323054	-0.81955016	-0.014986992	-0.8421904	0.5146469	-0.93189853	0.9505474	-3.2381155	0.69413084	-1.638433	0.52747035	-1.6597236	-0.5461857	1.7364402	0.7744272	2.3339715	1.8714648	-2.5851068	0.9414745	2.9249048	0.27192447	1.4490232	3.3110652	1.3821774	-1.9595903	0.10512602
1314	-0.5527692	-2.090748	2.4283996	0.047733366	-0.28671888	-0.08037315	0.8404268	-1.8008591	-0.7497456	2.0903683	1.1413205	-0.1263513	1.147884	-1.8945954	-0.88887656	-0.6621679	-0.22861063	0.12121457	0.033246182	2.9499154	0.08664611	-0.5913715	0.43386048	-1.6063948	-0.30133605	-1.4246258	-1.4437742
1315	1.0342329	0.49850765	0.24575487	-1.5322504	0.3083228	-1.2414829	-0.77605426	0.25739896	-3.1820192	0.60396886	-1.2291163	1.1751391	-1.5631484	-1.030418	0.83869076	0.688638	1.9067566	1.9491146	-0.65308714	1.175848	2.0306227	-0.19509646	1.7968655	1.6791939	-0.2573701	-1.2937306	1.0205922
1316	0.7703442	-1.9012259	2.4529576	-0.22206816	0.20585155	-0.6350873	-0.5257607	-0.7442208	-0.074853845	0.22401434	0.4162658	0.31637284	0.79843545	-2.303855	-0.30923444	0.33822834	-0.811784	-1.5060694	-0.9661932	3.3800507	-0.40109238	-0.71266603	0.39971495	-0.3055973	0.23075342	-2.4711213	-0.5197028
1317	0.19778413	-0.2801554	-1.7347939	-0.2674749	-0.621663	-0.0779804	-1.0085129	1.6031989	-0.63936347	-1.6106343	1.5746204	-2.0752769	0.3952803	0.8643513	0.5111764	0.9365556	-0.802863	0.00869979	0.15357399	2.7445219	-0.17748183	0.6994667	1.7152193	0.035678625	1.1609533	1.4438477	2.4296072
1318	1.3202034	-1.9457673	-0.44139835	-0.03598678	0.16133085	0.7190505	-0.7512976	-0.06482947	-0.18371223	0.16469544	2.7026272	0.38217306	1.286686	0.71221906	-2.2736416	3.041253	-0.43097252	-0.5840909	0.49229026	3.143146	-0.72521394	-0.75124276	-0.5530068	-0.73572046	-1.3057404	-1.3267968	0.009928405
1319	0.88847816	-0.027830452	-1.7431054	2.8429387	-0.2542408	-1.0338409	-0.14765944	2.0901859	-0.9896924	0.47583765	-0.63099843	-0.80917215	-1.1131006	-0.07640587	-0.38777834	1.6358738	-0.19810146	0.36550838	0.516033	2.6844847	-0.24358535	0.065655604	1.1093243	-0.5717155	0.5260411	3.946704	2.4856875
1320	-1.724116	-1.2265428	-0.3329625	-1.1707329	0.49563494	1.1725023	0.81086314	-0.9604731	-0.17572102	1.5304024	-0.7620945	2.250247	-0.71007746	-0.06326139	1.6227436	0.31586823	0.53459346	-1.2053564	-0.78719926	1.2022818	0.54839313	-0.21551025	-5.771393	-0.025227107	2.2412753	-0.71436405	-1.6890141
1321	0.6668334	-0.34432197	-0.99481094	-1.2448446	1.0191954	-0.4278021	-0.55948216	0.9432589	-1.7765743	-0.7681263	-1.9010278	1.2035313	-1.2462605	-1.942836	1.528445	-1.2473818	1.2432705	1.7618672	1.0685036	0.8964908	0.70237637	-1.4866142	0.8006694	1.083709	1.6114299	-2.7247074	-0.6660948
1322	0.02814553	0.45373872	-0.23343727	-1.1671349	-1.2077901	-0.38898158	-0.9563964	0.37623435	-1.0875009	1.247603	-2.5918953	0.7533152	-1.3200785	-0.29419154	0.63260996	-0.22673713	1.5822574	1.0620711	-0.1989947	0.45716983	1.4737105	-0.2232831	-3.5018783	1.6677098	0.42585832	3.5594833	0.16341689
1323	-0.4144881	0.21732183	0.34474498	-0.19719702	0.88286	0.15572703	0.6337366	-0.34323418	-3.015863	0.83999753	-2.0900774	0.7742537	-1.0209615	-0.8266064	2.2575417	-0.9538293	1.6141827	2.3238575	-0.49029857	0.7878982	2.6595376	-0.0061435793	1.9843963	2.1467524	0.068288565	-0.32368034	-0.20299925
1324	-0.6979087	-1.8575091	2.1203644	-0.86833286	1.7813078	-0.3339747	0.73999596	-0.5923885	-1.1164978	-0.7034733	-0.6059154	0.2601206	1.047167	-1.4119942	-0.1136094	-0.9531679	-1.0742301	-1.1837498	-0.9045543	1.8043578	-0.81573606	1.0231464	1.1929997	-0.3936145	1.062722	-2.2869096	-1.0748007
1325	2.0851862	0.44997907	-0.2963208	-0.1163483	0.8726576	-0.8729771	-1.3601115	0.3195125	-2.3012934	0.32128644	-1.7484131	-0.1331408	-2.5487728	0.07102555	2.005807	-1.0397971	1.8516917	1.3937573	-0.6596067	0.64822316	1.5905166	-1.0433025	2.003808	1.5493547	-0.5556655	-0.71774006	1.6980662
1326	0.11587025	0.18679646	-2.6444545	-0.84208065	-0.8984599	2.0034902	-0.75405127	1.8215957	0.1364221	-2.3792596	0.64111495	-2.8210561	0.5536229	1.1847892	-0.613996	-1.0678785	-0.21677053	0.0076141804	3.309492	2.317757	-0.05807434	-1.0089974	0.65961045	-0.35672528	-1.0345039	0.32128972	2.004591
1327	0.49376008	-1.761783	0.8827126	-1.1632738	0.43091196	-1.24176	-0.57660985	-1.6404256	-0.2374801	0.4868731	1.2993854	0.18527216	-0.17507517	-0.04279378	-0.1606105	0.8408983	-0.0010907017	-0.30202436	-0.57953554	2.686344	-0.4595293	-1.822175	-0.09016758	-0.96126425	-0.48759115	-1.1377869	-0.28723708
1328	-1.4089262	-0.67215294	0.2487709	-0.27288103	0.07008369	-0.43302083	2.390457	0.41899824	-1.8411726	-2.309319	0.61444855	-1.394628	0.5485117	0.98934	0.22621435	-0.75454247	-0.39129347	0.30835858	-0.19256058	2.759989	-0.21542893	2.1418643	0.35558614	-1.0926236	0.47971383	-0.96343976	0.106500685
1329	0.4343902	-2.3090935	2.2542925	-0.5110521	2.550291	1.3098012	0.24076627	-1.2469032	-0.6435486	1.6190314	0.020714283	-0.076919556	-0.350044	1.0656068	-2.0127678	0.7163509	-0.00018852949	-0.5676439	1.095279	3.3264022	-0.58873224	-0.08279526	-0.20831949	-1.1897222	0.48289034	-0.9798889	-1.1191434
1330	-0.69660676	-1.5151407	-0.4981712	0.49735352	-0.8927753	0.8735646	0.51570255	0.29291624	-0.86923015	0.43933344	0.45639545	0.6812788	-0.2565313	-0.11688944	0.028717399	0.1910711	-0.19236302	-0.4719684	-0.17774826	1.1084218	-0.19908313	2.1352413	-4.8650727	-0.041533366	1.8629986	-0.18551809	-2.2711492
1331	-2.4500077	0.69687074	-0.12975246	2.137314	-0.22195446	-0.66592216	0.41189831	0.11550084	-1.5054696	-1.5717195	1.9694525	-0.6737778	0.34327045	-0.60384	0.5610138	0.37955785	0.19803248	-0.16829194	-0.056075864	1.741853	-1.3197396	1.2185142	1.3113308	0.48621178	-0.86214626	2.622294	2.3685133
1332	0.03545031	-1.8882768	1.5581831	-0.025639921	0.42673278	-0.56796163	-0.98732316	-0.215108	-0.3514368	-1.476074	-0.55957276	0.3972383	0.8569443	0.37623322	-0.044904575	0.204776	-2.6004467	-0.29631805	-1.8896391	2.6281269	-0.5008289	-1.4139924	-0.04278624	-0.91960716	1.4080296	-0.06139852	-0.508887
1333	1.4293579	0.63884205	-1.4908937	-1.3923721	1.4564295	-1.0732138	-0.45651639	1.0004463	-2.671382	-1.9059393	-0.7210183	0.17303419	-2.501769	0.8015233	2.4642153	-0.9755553	1.5915494	2.5607662	0.5979807	0.9231534	1.3366137	-0.30025846	2.1083899	2.3129463	0.41265172	-1.2989322	0.9342698
1334	1.3524415	-2.102787	1.7610034	1.2991503	0.43667966	-0.942152	-0.61892045	-0.4861844	-0.83981484	-0.53638446	0.5853822	1.4526582	-0.5202678	-0.86927783	0.37817395	0.36974055	0.16433129	0.16447204	0.7043806	2.2931063	-0.079273105	-0.58275294	0.3427606	-1.0849875	2.2389936	-1.9213178	-1.035547
[truncated: 44,725 more rows]
