# Supplementary material for: Biologically informed deep learning to query gene programs in single-cell atlases
Source: Nat Cell Biol. 2023 Feb 2;25(2):337–50. doi: 10.1038/s41556-022-01072-x (PMC9928587; doi:10.1038/s41556-022-01072-x)
Supplement: Supplementary file 5 — expiMap latent scores for cells of each cell type listed in the figure; Bayes factors for IFN-β stimulated versus rest for each cell type in the figure. [file 41556_2022_1072_MOESM5_ESM.xlsx]

## Sheet: latents_query_cell_types
	TRANSMEMBRANE_TRANSPORT_OF_SMALL_MOLECULES	GPCR_DOWNSTREAM_SIGNALING	INTERFERON_SIGNALING	SIGNALING_BY_THE_B_CELL_RECEPTOR_BCR	INTERFERON_ALPHA_BETA_SIGNALING	IMMUNOREGULATORY_INTERACTIONS_BETWEEN_A_LYMPHOID_AND_A_NON_LYMPHOID_CELL	APOPTOSIS	DIABETES_PATHWAYS	NUCLEOTIDE_BINDING_DOMAIN_LEUCINE_RICH_REPEAT_CONTAINING_RECEPTOR_NLR_SIGNALING_PATHWAYS	TCR_SIGNALING	GENERIC_TRANSCRIPTION_PATHWAY	RESPONSE_TO_ELEVATED_PLATELET_CYTOSOLIC_CA2_	DEVELOPMENTAL_BIOLOGY	CYTOKINE_SIGNALING_IN_IMMUNE_SYSTEM	PEPTIDE_LIGAND_BINDING_RECEPTORS	SIGNALING_BY_TGF_BETA_RECEPTOR_COMPLEX	METABOLISM_OF_PROTEINS	TRANSLATION	METABOLISM_OF_RNA	SLC_MEDIATED_TRANSMEMBRANE_TRANSPORT	ADAPTIVE_IMMUNE_SYSTEM	SIGNALING_BY_GPCR	IMMUNE_SYSTEM	PLATELET_ACTIVATION_SIGNALING_AND_AGGREGATION	BIOLOGICAL_OXIDATIONS	MEMBRANE_TRAFFICKING	FACTORS_INVOLVED_IN_MEGAKARYOCYTE_DEVELOPMENT_AND_PLATELET_PRODUCTION	METABOLISM_OF_CARBOHYDRATES	AXON_GUIDANCE	METABOLISM_OF_AMINO_ACIDS_AND_DERIVATIVES	PROTEIN_FOLDING	METABOLISM_OF_NUCLEOTIDES	GPCR_LIGAND_BINDING	cell_type	condition
2	2.772981	-0.99275935	-1.8396645	-1.0605205	-1.0301297	0.5098181	-2.4272618	-0.76223934	-0.3463512	0.9713945	-1.2445796	1.301343	-2.3273172	0.8092249	-0.86562055	-0.3160333	1.3583242	1.4832067	-0.8855854	0.7362466	-3.0591223	1.8546314	0.38905266	-1.2528541	1.164667	-1.8004303	0.055233777	1.4620785	-0.45840067	1.6798561	-0.75432956	-2.3073726	0.70555764	CD14+ Monocytes	control (reference)
3	1.4310981	-2.0446126	-0.9753909	-1.9454103	-1.4711095	-0.4075663	-1.0062673	-1.1992844	-1.7863297	-0.5519469	-1.3503269	-1.500054	-1.306562	-0.2950902	-0.16447741	-1.5622679	0.90235615	0.94618094	-1.2188222	0.6519741	-2.2613955	1.0667703	0.60948366	-1.1670015	1.0566756	-2.3984513	0.6996747	2.206407	0.07122666	1.6943972	-1.9450977	-0.64527845	-0.7266318	CD14+ Monocytes	control (reference)
4	2.1069276	-1.5147479	0.003439784	-1.2724898	-0.14005244	0.68902445	-0.1395942	-0.24589984	-0.9388054	-0.87500936	-2.1820061	-0.74404913	-1.1685548	0.49702916	1.0303719	-1.468715	1.419456	1.9136307	-1.986709	1.1664176	-1.7588061	1.6476285	0.6512786	-0.5269588	1.7753928	-1.5298843	-0.71964633	1.7484976	0.48315555	1.3418151	-1.2750089	-2.2312303	-0.13918495	CD14+ Monocytes	control (reference)
5	1.604127	-2.2666094	0.4864605	-1.5236361	-0.9878644	0.69272035	-1.5326222	1.3637186	0.13369462	2.5045006	-2.3289535	1.5836451	-2.6944642	0.8095069	0.70659614	-0.9379866	0.6026668	-0.25111273	-2.8869793	2.1332953	-1.8543081	1.543204	0.63353395	-0.76987016	1.0983689	-1.523225	1.2999494	1.0965563	-0.44804144	1.7692358	-0.5163372	-2.4157896	0.2776507	CD14+ Monocytes	control (reference)
6	1.3748454	1.2524045	-0.97164047	1.3855467	-0.18340427	1.0634634	-0.047813386	-0.11803515	2.136776	-1.8991086	1.0486563	0.880105	1.7094985	0.28859496	1.4959009	0.94254744	3.12943	-1.3469763	0.19546378	1.3648162	0.3410199	-1.4239382	-1.988732	1.3038838	-0.64081204	0.5486619	-1.1475445	-2.1543465	0.51287603	-1.2075108	-0.45101926	-1.0124141	-0.017318934	CD8+ T cells	control (reference)
7	-0.30812454	-0.9514864	0.1806246	1.0053478	-1.1931329	-0.28593007	1.0014908	0.3595308	0.83186555	-0.6676063	0.44003978	-0.36443302	-0.14525998	1.8788812	-0.6201328	1.316466	3.0429149	0.09827328	0.012066305	0.4992212	-0.07393526	-0.6866185	-1.8867241	0.2803251	0.09571707	0.6644291	-1.5816575	-1.8439856	0.21547528	-1.247473	-0.6993129	-0.8910342	-0.6248127	CD8+ T cells	control (reference)
8	2.1655564	0.41912657	1.0876219	-1.2715533	-1.462965	0.35104895	-1.125608	1.2878339	0.6102624	0.5983851	0.14018543	0.89408284	-2.198659	0.29473987	-0.42212453	-0.5609325	1.3420558	1.6098566	-2.3317425	1.0490327	-2.8859918	2.230893	0.73645884	-1.0410972	0.4584859	0.66266006	-0.40999103	1.062256	-1.8469563	0.8049938	-0.99813545	-2.7291417	0.2818266	CD14+ Monocytes	control (reference)
15	0.947637	0.74662703	0.29276937	0.64067274	1.9126959	0.8088513	0.3255702	0.25047934	-0.44669643	-0.11986938	1.710855	-1.3046705	-0.4670846	0.48346615	0.10523394	1.1504278	3.1135132	0.8905287	0.4397992	0.13086376	-0.58021665	-1.6997075	-1.9219669	-0.17509425	-0.42059264	-0.2727481	-1.0730554	-0.46140668	-1.5327842	-0.39233708	-0.4599867	0.23502326	-1.980011	CD8+ T cells	control (reference)
17	2.363535	-0.6948791	0.16989043	-1.0529897	-1.4013194	-0.0105005205	-1.3694859	-1.0702456	2.2300222	0.35664272	-0.59758854	0.67167115	-2.0577948	1.1736906	1.0806756	-0.8715944	1.2136263	0.9516259	-1.6178	1.0596681	-3.3687437	0.8365923	0.8015646	-1.2360888	1.3463968	-0.67834264	-0.82641107	1.0673352	-0.7387525	1.9299375	0.038987994	-0.6288999	-0.6343234	CD14+ Monocytes	control (reference)
21	1.6723292	-0.709718	-2.060319	-0.84739697	0.7653129	0.6490054	-2.4221659	-1.3286312	-1.0424399	0.5733064	-0.93687916	-0.8093507	-2.4392107	-0.23326266	1.3061393	-0.9948865	1.290245	-0.1627526	-2.3691363	1.3098557	-2.9849315	2.2520118	0.49764574	-0.5151875	1.8952999	-1.0710701	-0.4695099	2.10993	0.8336775	1.2495161	0.37337136	-0.9255522	-0.4535724	CD14+ Monocytes	control (reference)
25	1.8000826	-1.2759099	-0.10478926	-1.7176392	-1.1021472	1.1130588	-1.2484354	-0.9551583	-1.0269859	-1.0248611	-2.0746412	0.2572949	-0.8651812	0.029258385	0.5743846	-0.83628374	0.9728391	0.6721799	-1.3455842	0.7949291	-2.3392894	1.4546022	0.5985854	-1.1454587	2.0016406	-2.4189262	-0.16772486	2.3992426	0.6144145	0.8088575	-1.7646546	-2.7500007	-1.0613811	CD14+ Monocytes	control (reference)
28	1.740053	-0.49810064	-2.7385116	-0.24769211	0.6953235	0.71016276	-1.3287888	-0.49257532	0.27770066	0.1550155	-0.3359077	-0.85291255	-2.626175	0.68546575	-1.0467331	-0.8869543	1.0726196	0.07371205	-1.860381	2.1891546	-2.9968894	2.5368724	0.5827772	-1.5649728	1.8211145	-2.0740469	0.37090492	2.210275	-1.1285583	1.6167786	-0.40018332	-1.5369396	-0.3039183	CD14+ Monocytes	control (reference)
30	1.5785085	-0.07808578	0.8215214	-0.41084707	0.5960263	-0.12377736	-1.3075764	0.24908921	1.2269688	0.39390355	-0.71612763	0.14401619	-2.608463	1.7822561	-0.19648929	-1.6889013	1.2652875	0.9474852	-1.6228664	0.6907563	-2.5764725	2.3917408	0.7842427	-0.17566958	1.8410506	-0.6562936	-0.30906698	2.2825403	0.2022	1.3827951	-0.9561364	-1.9710939	-0.3405405	CD14+ Monocytes	control (reference)
32	-0.8873796	0.70111066	-0.33830097	0.875975	-1.3859136	0.51964027	1.777414	0.8619118	1.811442	0.7155269	0.49102417	0.6263833	0.83241975	-0.012371078	1.3981217	2.1111498	2.9647784	0.12863547	0.924153	0.6422278	-0.15241547	-0.2796725	-2.021409	0.8827653	-0.048711777	1.2180483	-1.1742829	-0.39971578	1.3523518	-0.9788405	-0.5134795	-0.92788416	0.68014646	CD8+ T cells	control (reference)
33	0.14326313	0.63785434	0.7839654	1.4928555	1.0824311	-0.33788234	-1.0154138	1.0238503	-0.5822325	-1.4839774	1.4108943	-0.16322029	0.5441021	-0.9502744	0.4855623	1.8623208	3.4153028	-0.80192256	-0.21322383	0.23251879	-0.4776732	-1.7932628	-1.7134176	0.794802	-0.0867596	0.17203236	0.056704104	-0.2347438	0.8863267	-0.091891766	1.1546795	-0.0275698	-1.3040268	CD8+ T cells	control (reference)
35	-0.5217611	-0.03608042	-0.4188813	0.57698107	-0.6036829	0.36729896	-1.8910618	-1.1605352	1.2923408	-0.9243092	0.9869545	0.7323741	0.7939815	-0.07061607	0.8448287	1.998973	2.7865558	0.008594848	-0.18952146	2.1177545	-0.819188	-0.5259542	-1.9967935	0.51864946	0.571139	0.92659086	-1.3082472	-0.27008975	-0.1130615	-1.2412819	-1.6951616	-0.4802644	-0.93309957	CD8+ T cells	control (reference)
36	-0.08832076	1.4256588	0.64660555	-0.30620247	0.1264267	0.87645984	1.1401618	-1.5892243	-0.44386503	0.20619582	1.6261625	0.5242269	1.404722	1.4732621	1.5959493	1.0435792	2.8687155	-0.14685765	-1.0344191	0.68729615	0.19921756	-1.3281276	-1.820082	0.20242906	-1.5786742	-0.84721106	-1.1870203	-0.82500285	-0.93289155	0.60255873	0.0176809	-0.2692905	-0.24695358	CD8+ T cells	control (reference)
42	-0.27651632	0.60784733	-0.6995342	-0.7962841	0.014669776	-0.65953785	-1.3955731	-0.9415304	0.38571113	1.5782831	0.4034078	1.4872794	0.84678996	0.4326512	0.25682223	1.268528	2.7323787	-2.2158203	0.034228183	0.83573806	-1.0278641	-0.9910186	-2.0587244	1.3085204	-0.39027375	-2.1596663	-1.2412694	0.20895416	0.05390048	-0.6775243	1.2537922	-1.7126988	0.058641255	CD8+ T cells	control (reference)
49	-0.5935983	2.1788943	-0.6224574	0.60589457	-1.1322459	0.56049526	-0.78333575	-0.6161951	1.4472569	-1.5291375	-0.28446	-0.54361427	-0.8907471	-0.06854254	0.69686025	1.9973472	3.0000553	-0.5784098	0.5783337	0.5923477	-0.48448753	-1.2805346	-1.817724	0.85767996	-0.065898	-0.22331464	-1.1168318	0.1610985	0.040896945	-0.21961415	-0.8132738	-0.9746047	1.0736759	CD8+ T cells	control (reference)
51	2.8291473	-0.10797179	1.2443184	-0.45044458	-1.9897186	1.1898696	0.52790564	0.26413745	-0.40564933	-0.015730023	-1.0245824	0.42448503	-1.7086267	0.3893063	-1.2924191	0.3496649	0.9214498	0.5875187	-2.5249715	-0.54515517	-2.8125744	1.5878987	0.4765851	-1.6633205	-0.045212924	-2.3981876	-0.9102824	0.34456056	-1.5461417	1.6411153	-2.2574863	-1.9069725	0.8047048	CD14+ Monocytes	control (reference)
52	2.3496208	-0.426423	0.16233867	-1.0753022	-0.69772005	0.993185	-1.1315012	-0.8807672	-0.17245704	-1.2775259	-0.053553462	0.13845019	-1.9550613	0.5650682	-1.8995667	-1.1751271	1.2494748	1.5256673	-1.3747462	1.678458	-3.0479636	1.7372452	0.5036674	-1.5904746	2.0927184	-0.76931137	-0.4690556	2.224725	-0.5131171	2.0369298	-0.31084287	-2.2959833	0.086129874	CD14+ Monocytes	control (reference)
54	2.5904562	-0.43968195	-0.4914425	-1.1529648	-1.1136904	0.61880857	-1.809618	-0.6098839	-0.12670046	-0.59409827	-1.1837875	1.5736699	-1.6495209	0.76980937	-0.27962926	-2.4387841	0.83991927	1.1401978	-1.3030994	1.1124966	-2.548015	2.2065136	0.6044674	-1.3392348	1.8431555	-1.3107289	-1.2134612	1.5952893	-0.15204062	1.2797227	-2.579503	-1.1506697	-0.6148968	CD14+ Monocytes	control (reference)
56	1.1191739	-1.1830416	1.7502098	-0.5761618	0.86468196	0.56717575	-1.2593246	-1.4134582	-0.8851646	1.4804679	-0.567646	-0.5715059	-1.8610691	1.0876887	0.63658863	0.37142447	1.4315186	0.29869947	-0.9640844	0.5357714	-2.410804	1.6942751	-0.13156477	-1.0297605	0.46760148	-0.96956325	-0.2797465	1.0928514	-0.4484187	1.065668	-0.974542	-1.6511697	1.4456755	CD14+ Monocytes	control (reference)
63	1.7506753	-1.8311167	-1.8983891	-1.2741657	-0.4737144	0.03760135	-1.0202938	0.5880118	-1.3699739	-0.33404225	-1.1350315	-0.4748001	-1.4744631	0.51897454	-0.23114252	-1.4726353	1.3409578	0.27392197	-1.1206338	0.58362377	-2.1757214	1.2511634	0.5256037	-1.1862489	1.541562	-0.63614213	-0.0047451556	2.308009	-0.82910913	0.6677546	-1.2484089	-2.1331291	-1.3031077	CD14+ Monocytes	control (reference)
65	0.32952172	-0.97945875	0.17994505	1.0935007	-0.9641182	1.0655446	0.9995078	0.7251711	0.8866067	-0.3408161	1.369543	1.433295	0.39074203	0.045824405	0.74698204	-0.33046877	3.2680898	-0.4280713	-0.38376355	-0.63149095	-0.28560367	-1.3219507	-1.7005659	0.7357192	-0.36159998	0.599918	-0.23692891	0.44208902	-1.0129741	-1.7963147	-1.2185882	0.27505112	-0.015337706	CD8+ T cells	control (reference)
68	2.1324599	-1.0678548	0.3010226	-0.5369434	-1.7056276	0.7955272	-1.2268984	-0.15695542	-0.29781014	1.09382	-1.0997146	0.4080439	-1.0156242	2.1112564	0.31293905	-1.3308094	1.0047493	0.1056118	-1.0594115	-0.8412913	-3.485824	1.0410054	0.37030166	-1.5192825	-0.24585015	-0.60728586	0.071851045	1.9452894	0.5508351	1.4576733	-0.907852	-2.160614	-0.42771694	CD14+ Monocytes	control (reference)
69	1.4670559	-0.56367564	-2.0845003	-1.2148489	-0.22263083	0.5350773	-0.43600664	-1.3579557	1.1542526	-0.74088854	-0.90689427	0.065464884	-2.3357565	0.33755758	-0.97592545	-1.0103403	1.0826343	0.99772775	-1.2575775	1.6955765	-1.8491834	2.0978882	0.69808483	-0.8176471	1.2934568	-1.6533723	-0.5297533	0.9660099	-0.7665397	0.06748551	-1.0115367	-1.6993631	-0.70117843	CD14+ Monocytes	control (reference)
70	1.5856308	-0.20986664	-1.2855493	-0.8604995	-0.49385935	0.26446283	-1.5606649	-0.71435	0.44252378	-0.79445934	-1.3613374	0.86460686	-1.5167528	1.8910064	0.055943638	-2.1508675	1.4191308	1.7989011	-1.6945454	1.1912591	-2.427123	2.106752	0.65988934	-1.204775	1.9807146	-0.41429082	-1.1045909	1.8389572	-0.55517334	0.9741062	-2.0967674	-1.6744244	0.4407637	CD14+ Monocytes	control (reference)
71	2.1129603	-0.56793344	-0.4192244	-1.0624839	-1.1799892	0.108734235	-1.8154315	-1.1919674	-0.024958342	-1.0603883	-2.3004591	0.7588059	-2.4030468	0.6033122	-1.3897294	-2.4079826	0.64902097	0.20820698	-2.1388724	1.9032402	-2.711356	1.3056289	0.5137361	-1.7686815	0.64686334	-0.75170785	-0.39357263	1.410718	-2.136467	1.9092524	-2.3824496	-1.0671049	0.48929578	CD14+ Monocytes	control (reference)
72	1.9737825	-0.3213506	-1.0052555	-0.85405403	-0.5865899	0.95883435	-1.3055949	-0.6859089	1.6613758	0.45084143	-1.8314984	0.20642596	-1.4288908	2.1177964	-0.8203486	-0.3005392	0.7530864	-0.31715488	-2.3643768	0.7268925	-2.7903976	1.4197878	0.32836783	-0.35320836	2.0412204	-1.501278	-0.27436525	1.6649511	-0.9541431	1.7755691	-0.26746824	-2.018134	-1.6832422	CD14+ Monocytes	control (reference)
75	-0.592503	-0.14307821	-0.8069099	0.59144723	-0.5367498	0.0019836426	1.1959462	-0.5964875	-1.056926	0.27935588	0.31364086	1.6147287	1.3055122	0.44014072	-0.37770185	0.50828195	3.1178064	0.17642778	0.033964723	0.78857154	-0.85269195	-2.5395205	-1.8005738	1.4923084	0.18395656	-0.072774574	-1.1482767	0.73286474	1.6193236	-0.8661193	-0.65523416	1.2283587	0.48606744	CD8+ T cells	control (reference)
76	2.4331198	-0.3593989	-1.4268839	-0.8136859	0.06278062	0.24651182	0.27583003	-0.31093913	-0.79657996	-0.15718073	-1.379937	0.6489192	-1.9759772	-0.33908397	-0.9503218	-1.0715474	0.9523408	0.75879025	-3.3175688	2.6218648	-2.5690627	2.61495	0.5488665	-1.0075923	2.1737125	-0.045310616	0.48748788	2.2772007	0.18606748	0.1907825	-0.75083876	-1.8856939	0.11526157	CD14+ Monocytes	control (reference)
77	1.8546185	-0.5402694	-0.19841756	-0.2946477	0.8210385	0.11983833	1.0969222	0.0028799772	0.7125886	-0.39867038	-1.1428065	0.44769174	-1.5727766	1.7463472	0.44475317	-0.53745234	0.7072631	0.72337574	-1.5247202	0.61051416	-2.6015725	1.870046	0.5510123	-1.3861479	0.42126834	-0.18305361	-0.4518899	1.5425425	0.49752584	3.0988922	0.666831	-0.9229723	-0.70900786	CD14+ Monocytes	control (reference)
80	2.167115	-0.71366113	0.11700231	-0.27051163	-0.3853989	0.80826306	-1.8546004	0.13000435	1.9337556	1.2784917	-1.1531241	-0.8887477	-2.5553916	0.8453514	-0.5081737	-0.33689427	0.8459322	0.37251565	-1.7783213	1.4863029	-1.9590397	2.0355225	0.5093381	-0.40049553	0.39616016	-0.0058166087	-0.9040205	1.4240868	-0.15800059	2.3639264	0.48194557	-2.1548846	-0.2763961	CD14+ Monocytes	control (reference)
83	1.9838043	-0.6230917	0.79356384	-1.4010552	0.10416934	0.93946445	-0.7850046	-0.7871819	-0.92972803	0.119876295	-0.36341858	-0.59954846	-3.1730304	-0.16164517	1.1089166	0.17056197	1.5358672	1.1706544	-1.6821806	0.83054745	-2.7932005	1.3254976	0.48863018	-0.81616926	0.93079025	-0.64506125	-0.6253923	2.3134403	-0.7223366	2.4305959	0.4048524	-1.9192655	-0.78199077	CD14+ Monocytes	control (reference)
84	1.916481	-1.5184529	1.02925	-0.856658	2.6313682	0.56812567	-1.0183048	0.19235076	-0.4078827	0.60389256	-0.18455589	0.68479294	-1.6462752	0.24040045	0.28301394	0.35078245	1.3714789	0.07591064	-2.0489233	0.015638059	-3.5693624	1.8099989	0.38134837	-1.8273413	0.25165755	0.21334434	-2.17086	0.9484778	-0.7743112	2.7519639	-0.84492356	-2.599059	-0.13650823	CD14+ Monocytes	control (reference)
87	-0.6459325	0.20856827	-1.3778052	-0.7570575	-0.8075718	0.21484646	-0.2618166	0.7655244	1.5235554	-0.6569503	2.023953	-1.6312039	1.430044	0.4212803	1.4837766	1.398485	3.0287263	-1.0457482	0.4830374	1.3592731	-0.4914261	-1.938475	-2.0191076	1.2342801	-1.2151442	1.5991335	-1.8616085	0.097922385	1.0686097	-0.36038244	-0.029064447	0.09499576	0.514881	CD8+ T cells	control (reference)
89	2.324784	0.025558949	0.21600598	-1.4967619	0.3977728	1.0318284	-1.5890402	-2.1323318	-1.5168171	-2.375452	-0.67544025	-0.2586524	-2.8056438	1.6535537	-1.516404	-0.20939174	1.0406206	0.4129488	-1.3979081	1.2719476	-2.715075	2.8250926	0.32529938	-1.8315406	1.3797475	-2.144414	-0.80785346	1.6494488	0.6606597	1.7604091	-0.8716682	-1.3824961	0.22448221	CD14+ Monocytes	control (reference)
93	-1.0369158	-0.5329024	0.5399898	0.24574888	-1.8399358	1.1692848	-0.25539106	0.29450297	0.026305512	0.24997449	0.052292407	1.5903554	1.2140115	1.0941952	0.682454	1.911412	2.8811464	-0.28611773	-0.40223518	0.051745236	0.3559861	-0.8179034	-2.0648968	1.5672491	0.0908764	-0.7702456	0.59963864	-1.1381334	1.6973814	0.6122047	-0.3447065	0.08338225	-0.7929568	CD8+ T cells	control (reference)
94	1.5910182	-1.5251577	0.8051935	-0.79675657	0.7430019	0.9146068	-1.0491837	-1.3229451	-0.2958602	-1.1382788	0.3249907	-0.48128092	-1.1459637	1.13773	-0.69743717	-0.53335816	1.0635924	0.87273806	-2.5874834	2.1476352	-2.2004511	2.1357229	0.72142905	-1.0918479	0.23008248	-1.5238831	1.4347606	2.0445964	0.2590233	0.8524651	-0.826084	-2.2251055	-0.79876727	CD14+ Monocytes	control (reference)
95	2.3997357	-0.93535244	-1.1795853	-0.65481365	-1.2915752	0.93359977	-1.1967399	-0.13215965	-0.31873658	-0.3127983	-0.72910607	2.3202605	-0.8747815	1.7184302	0.30825725	-2.1063612	1.1658792	1.3721335	-0.44993776	0.88959026	-2.6937644	1.7907274	0.650862	-0.6148889	1.3769957	-0.031564355	-0.37785685	2.496841	-0.77619374	1.5360017	-0.7832142	-1.2956834	-0.72743714	CD14+ Monocytes	control (reference)
97	2.103211	-0.80679744	-0.61554503	-0.8780763	-2.0207574	0.7031681	-0.6300306	-0.1049384	-0.042429835	1.7641588	-0.91771936	0.30040416	-2.3012364	0.44396597	0.371988	-1.0285195	1.4036108	0.7507667	-2.3260558	0.12848099	-2.289851	1.367309	0.8098051	-1.1834245	2.4035888	-0.16126993	0.7525114	1.8431764	-1.3476446	0.30307564	-1.0840019	-1.7783717	-1.2787783	CD14+ Monocytes	control (reference)
99	2.2529576	-0.89129347	-2.0867205	-2.0743198	0.9065193	0.7292596	-0.69088364	0.3334586	-0.81059766	-0.16544369	-0.39084718	0.7638459	-0.91304165	0.52566016	1.5253584	-0.4373188	1.2340044	-0.11343396	-0.7113873	1.8288443	-3.0213542	1.4080188	0.20543888	-0.99415076	1.7475736	-1.0237834	-1.5786976	1.8554951	1.0594009	1.3007874	-1.5803521	-0.7133611	1.8472679	CD14+ Monocytes	control (reference)
100	2.2626047	-1.453716	-0.6076279	-1.2120576	0.066901	0.5687013	-1.5738178	-0.79078215	-0.6214843	-0.8036475	0.07771295	-0.7573707	-2.2485676	2.4137683	-0.40542433	-0.7931913	1.1341523	0.26870537	-1.7714455	0.7880093	-2.3092787	1.1590385	0.7028852	-1.1151905	0.5249392	0.2387703	-0.46204573	1.2034802	-1.0500535	2.3454216	-0.46854246	-1.3621763	-1.0100433	CD14+ Monocytes	control (reference)
101	-0.4960379	1.6965015	-0.5451887	-1.1060857	-1.0709373	0.97888577	0.8584173	-0.88216233	-1.1174641	-0.57036304	-0.033388734	-0.092595935	1.4509144	0.5910418	0.68815523	1.9431226	2.9510574	-1.0970048	0.39191416	-1.6344135	-0.47007683	-1.4174834	-1.8453717	0.792243	-0.9206487	-0.065698385	-1.8678961	-0.678483	0.29905987	0.030670881	-0.9580416	0.12838626	-0.35466334	CD8+ T cells	control (reference)
102	-1.2983305	0.28096098	0.08459747	-0.7528212	1.1888514	0.63509965	-1.2414286	1.2609189	-2.6941922	0.5828178	-0.024114788	-2.2635043	0.38009882	0.490199	1.1955785	1.2018627	3.1467412	-0.77272767	0.003182888	0.3337921	-0.5536616	0.9141402	-1.8160973	0.75882405	-1.5552452	0.7773388	0.04473879	0.63159746	0.21808927	-1.2492434	-0.9225674	-0.61149794	-0.1322599	CD8+ T cells	control (reference)
103	2.02977	-1.0563165	0.23646069	-1.3306558	-0.75402904	0.8405211	-2.2210407	0.17851935	-0.38007388	0.31356364	-0.71312356	0.4353066	-1.6735698	0.15043604	-0.1646234	-0.58066046	1.1117586	-0.22221282	-1.6523893	2.287521	-3.4068625	2.0780828	0.38992766	-1.3257296	0.8742308	-1.508413	0.03336203	1.763151	0.4780571	1.9644068	-0.9122261	-1.9878554	0.0881439	CD14+ Monocytes	control (reference)
107	1.449112	-0.2963603	-0.544659	-0.40951386	-0.84053683	1.1638635	-0.5422618	-1.1338962	0.13835427	2.1391828	-2.6007667	0.61453307	-1.0766691	-0.21942842	-1.4293988	-0.2934401	1.1180717	-0.267969	-1.9197302	-0.60487044	-1.7812917	0.28121674	0.8719259	-1.3190165	-0.09386629	-0.21334012	0.45029438	1.7221454	-1.1238189	1.1519806	-0.83804005	-2.1119347	0.33749577	CD14+ Monocytes	control (reference)
111	1.6727618	-0.8281795	1.0692542	-1.6229526	-1.8364278	0.28957975	-2.1130984	-1.0718191	-0.54272085	-1.947876	-1.5078952	-0.1404292	-2.110886	1.1009604	-1.5052232	-0.3408905	1.3636492	0.7075181	-1.2788639	-0.24473876	-2.4883807	1.2951186	0.70734036	-1.3012291	1.2969245	-1.8344469	-0.9137193	2.1631632	-0.98470294	2.1941094	-1.3117622	-2.3191855	0.58572704	CD14+ Monocytes	control (reference)
114	2.0616121	0.006562963	0.78907573	-0.46972436	0.10536656	1.2249318	0.12766165	-1.4055601	0.73851365	-0.6899487	-1.58077	-0.9507461	-1.0368507	1.9857957	-0.9564892	-1.2497051	0.6492402	-0.6190168	-1.9827421	0.27505547	-2.6738935	0.70453656	0.6977215	-1.506811	-0.13060057	-0.36146975	-0.018976986	0.66098297	0.4433301	2.1276267	-0.5331877	-1.7615727	0.33213896	CD14+ Monocytes	control (reference)
116	1.4687377	-0.5891955	0.31123742	0.14770678	-1.312382	-0.4896839	-0.47468874	-2.1276999	0.36780608	0.0060892478	-1.3027464	-0.3586586	-1.6987414	0.4707613	-0.53230435	-1.6044033	1.0158169	-0.28782836	-1.3200555	-0.10372764	-2.266715	1.4741981	0.9368504	-0.5829389	-0.12460172	-0.9041137	1.019956	2.029663	-0.83723605	1.9161621	-0.8886167	-2.2771666	-1.2791188	CD14+ Monocytes	control (reference)
117	-0.011829898	0.34185335	-0.8435769	-0.28959775	0.25843757	-0.57716435	0.9505457	-1.5185028	0.48945916	0.8066347	0.96934175	-0.6827266	0.17141974	1.6367118	-0.35275942	1.5548708	3.2189486	-1.9429095	-0.42048335	0.3099558	0.68530506	-1.2785689	-2.0057273	0.22400677	0.12304318	-0.39748466	0.98355865	-0.32132322	0.16536465	-0.7594186	0.8532227	0.17792463	0.8568413	CD8+ T cells	control (reference)
118	-0.73276085	0.44853	1.0255101	-0.32954866	-0.7138361	0.3029458	-0.38976207	-0.10521196	0.06998372	0.866677	1.0024898	1.7984627	1.047693	0.4884987	-0.019590348	1.9642103	3.1701398	0.9092198	-0.17351422	1.931101	-0.07597347	-1.7586625	-2.2534842	1.1038034	0.32564378	1.704522	0.8298415	-0.66018426	1.9876921	-2.0195265	1.2795031	-0.81669164	1.0939856	CD8+ T cells	control (reference)
122	0.500378	0.8959971	-1.0037988	-1.7741127	-2.414735	1.4426476	-0.4001469	0.19451661	0.55554384	0.8924102	0.43878254	0.19553952	0.35040513	0.7877735	0.07514614	-0.85455686	3.396438	-0.5691994	-0.10170001	1.2790046	-0.026823282	-1.0338905	-2.3072882	0.37067175	-2.2796836	0.19746898	-0.08867401	-0.69704586	0.2540778	-0.66180485	-0.68878156	-0.14051586	-0.06713909	CD8+ T cells	control (reference)
124	0.40612644	0.029214367	-0.45688507	-0.70048344	0.7297845	1.136344	-1.2793573	0.9825223	-0.8296045	0.7893534	0.24885905	-0.25434944	-0.18990436	-0.590183	1.762742	0.40188837	2.9790807	-0.39604902	-0.23991981	1.2882252	0.21491337	-0.3535597	-2.2182472	0.19395918	-0.8782896	-1.2326188	-0.8841491	-0.4107468	-0.24510181	1.0853417	-0.061698835	0.285554	0.4054863	CD8+ T cells	control (reference)
126	-0.16924526	0.78780514	-0.38141268	0.117086746	-0.60880077	0.72819895	-0.21721913	0.27930024	-0.23390177	0.637415	0.26204586	-0.17122594	0.31408247	-0.076121435	1.12301	1.206991	2.8429003	-0.82117903	0.092342645	2.481699	-0.6517047	-0.68237936	-1.9319932	1.3401303	-1.408009	-1.2002263	-0.46344566	-2.392899	-0.9596946	-0.6333467	-1.2264849	-1.0593452	0.37779504	CD8+ T cells	control (reference)
128	2.1698112	0.41539606	-0.7385231	-0.45536482	1.2002559	0.3331687	-0.9869827	-1.8381482	2.5119672	-1.2849519	-0.18075238	-0.21871115	-2.1238096	0.13585532	0.3469001	-1.1978365	1.3642937	1.3286424	-2.5001245	2.4325228	-2.903529	2.4332316	0.53864014	-0.77776885	0.9374592	-1.5631244	-0.5942488	2.335653	0.23614424	0.77960384	-0.08321011	-2.1117458	0.6885991	CD14+ Monocytes	control (reference)
129	2.1130128	-0.61723524	0.17583534	-0.57807934	-1.9772387	0.06498369	-1.1992987	-1.7465465	0.05891812	-1.1785676	-1.4710959	-0.43337682	-1.329336	1.6116717	-0.41140163	-0.14107952	0.95987946	0.8359405	-1.2125463	1.3415841	-2.560414	1.4333072	0.6966899	-1.5180373	1.655438	-2.1888366	-0.24886253	1.5032712	1.8773808	1.1679435	-0.6884531	-0.5988889	0.7076971	CD14+ Monocytes	control (reference)
130	2.1145804	-1.4529068	-0.1443254	0.075013995	0.7053898	0.6999634	-1.7442842	-2.3675423	0.52051836	0.36879027	-0.48688987	-0.56674826	-2.562808	0.5869243	0.95534754	-0.23718965	1.4500364	1.5124906	-1.9690887	1.2488225	-2.2397044	1.4835511	0.55719596	-1.2779582	1.203124	-1.6309959	-0.7366116	2.1795716	-0.96470124	1.6683856	-1.3169736	-0.4463328	0.20584843	CD14+ Monocytes	control (reference)
131	2.684616	-0.12488325	-0.51132786	-0.45334786	1.1834633	0.531191	-0.5185115	0.319031	-0.57059526	0.1080901	-0.38435563	1.1388663	-2.8203309	0.23188768	-1.0849639	-1.8240907	1.1916821	0.8112786	-2.5774837	1.4986725	-2.4776645	0.9408214	0.53244257	-1.0306191	1.6255362	0.47842622	0.21891552	1.1898131	0.6456621	2.0695066	-0.38901222	-1.8480833	-0.69555885	CD14+ Monocytes	control (reference)
132	-0.07619208	-0.42180318	-1.4298536	0.62865907	-0.32503933	0.0043646097	0.30059755	-0.45160216	1.9009786	1.0606914	-1.0456554	-2.080783	1.0786738	-0.3408117	0.35518822	-0.9823613	2.8175435	-0.8875748	-0.60956824	0.6235868	-3.5628676e-05	0.43149847	-2.320772	1.5226867	-1.5291753	0.94732994	-1.5749967	0.94435054	-0.99337626	0.634293	-0.012325279	0.69662136	0.041600645	CD8+ T cells	control (reference)
136	2.6979833	0.32854813	-0.6771594	-1.8271554	-0.14980468	0.28296056	-1.4709554	-0.5892288	-0.366129	1.6663789	-0.94495857	0.07472091	-1.916544	1.9630895	-0.29127863	-0.8421861	0.79309195	-0.19770196	-1.8969586	2.691402	-3.1551483	2.1763072	0.5764877	-0.86459374	1.4740335	-0.8238628	0.4642192	1.1371655	-0.2507847	1.6125292	-0.75011706	-2.4951658	0.3776667	CD14+ Monocytes	control (reference)
137	2.1379366	-0.7528561	-0.56427675	-0.39078313	-0.7491387	0.65079635	-2.0587902	-0.3095551	-0.9461136	0.33265352	-0.61933005	0.497933	-2.4613416	0.8522483	-0.48541173	-1.1773927	1.2126486	1.1877226	-1.5294664	2.6092207	-2.5058901	1.743903	0.56497055	-1.7215757	0.051129878	-2.3356414	-0.4719802	2.1213415	0.58300304	2.3316107	-1.0014313	-1.616596	0.16756082	CD14+ Monocytes	control (reference)
141	-1.5142016	0.72620064	0.8771218	0.30409992	0.48464346	1.1473365	-1.7200353	-1.2756144	-1.325552	-0.5850792	1.4514692	0.9776099	1.24579	1.8980212	-0.13243192	0.16401589	2.8766453	-0.92001015	0.6647028	-0.43581182	-0.035933435	-1.4665066	-2.0862942	0.56573415	-1.166633	1.2958491	-0.8415322	-1.151655	0.39285868	0.1271005	0.3706575	-1.2319627	-0.6541283	CD8+ T cells	control (reference)
142	-0.5229336	-0.3575225	-0.045903802	-0.67525315	0.28781122	0.7582227	1.8179927	0.35141	0.33971596	1.3259518	1.6560959	-0.1764732	-0.11251128	1.2008456	2.2977977	1.9736899	3.0642467	0.2555194	0.016723294	2.0018291	0.19844308	-2.5874677	-2.0062191	0.53825253	-2.3132572	1.0465755	0.28634244	0.7217916	-0.13257045	-0.9986849	-0.8427571	-1.2453218	-0.70285237	CD8+ T cells	control (reference)
144	1.8756495	-0.32671303	0.5501672	-1.0824909	1.4477351	1.1599029	-1.5443499	-1.3703048	0.1449719	-1.2877893	-0.78936094	-0.27985096	-1.4652908	1.7551236	-0.41419935	-0.8180324	1.1397415	0.8098396	-2.1233492	0.90820193	-2.2229753	1.9036505	0.6975349	-0.75219923	0.17707235	0.8148078	-1.9932419	1.7224853	0.47068977	1.8220682	-0.4652287	-0.526418	1.0429459	CD14+ Monocytes	control (reference)
145	2.4406202	-1.1577741	0.18585812	-1.8273971	0.12890004	1.2119763	0.26656303	-0.7983321	-1.4182086	0.90331686	-0.6001345	-0.61931133	-1.5798273	0.8718033	-0.6301099	-0.8258816	1.0517583	0.9497791	-1.00804	0.7274583	-2.654051	1.7827728	0.42555144	-1.5422692	1.092538	-0.07971084	-0.13619655	1.456346	0.06894094	1.7795264	-1.6876166	-1.7755921	0.020830736	CD14+ Monocytes	control (reference)
146	2.3458812	-0.754876	0.994089	-2.1603694	0.23307142	0.33376664	-0.85491216	-0.5270463	0.6963273	-1.200366	-0.59709054	1.4950109	-2.3936217	0.2018463	-0.22986317	-1.3365564	0.7595071	0.38459367	-1.6042638	0.50019956	-2.954935	1.0623211	0.24414514	-0.41107917	1.5245337	-0.45617023	0.21456212	2.0429869	0.35938308	1.8706946	-0.22133088	-1.3454154	0.65605956	CD14+ Monocytes	control (reference)
149	2.033651	-1.5670991	0.7109698	-1.1311239	-1.5580513	-0.18528876	-0.41249314	-0.9834608	0.16625589	0.17970358	-0.8843712	-0.5228737	-2.36123	0.9544005	0.56818753	-0.25232744	1.154159	0.20113316	-2.15438	2.0846298	-3.084635	0.79580927	0.5352335	-1.9299896	0.79797256	-1.5826981	-1.4873253	0.63099957	-0.20277143	1.9136517	-0.62387246	-1.2698822	-0.39371186	CD14+ Monocytes	control (reference)
150	1.3884257	0.08995803	0.47420526	-1.5088314	-0.33534646	1.3178028	-0.21079773	-0.84215903	-0.95649743	0.6561545	-0.66866684	0.3792464	-1.7975731	1.2194738	0.58346903	0.34085155	1.3658864	0.2664424	-1.6734896	-0.35272312	-1.9981161	0.8326363	0.21574086	-0.93190306	1.7753742	-1.5431966	-0.74970555	1.4448538	-0.93472165	1.1750216	-0.12811163	-1.3203937	0.6401505	CD14+ Monocytes	control (reference)
151	0.45964444	-0.023506522	0.066799864	0.07603109	0.24405804	1.030539	-0.45370352	-1.0336367	0.35782528	0.44362533	0.52698636	-0.24892528	-2.0386925	0.8926411	0.4339385	-0.5591677	0.7078844	-0.682194	-1.5663421	0.27446374	-1.6976544	0.93263423	-0.7484473	-0.047574162	0.17648613	0.78491485	-1.5226383	0.7458437	2.6007714	0.48559332	-0.018911205	-0.35736918	1.4792693	CD14+ Monocytes	control (reference)
154	2.0664117	-1.2286817	0.44917566	0.12235451	0.79581785	0.53525525	0.37885103	-1.3134456	-1.079071	0.42732197	0.31394887	0.6831561	-2.5504577	0.9386326	0.86699283	0.17834568	1.1110108	-0.59718966	-0.35386825	0.3627693	-2.997515	1.3054806	0.2957685	-1.818682	1.4673579	0.04921539	-1.2863202	1.2652401	-0.7665037	0.3395257	-1.6581916	-0.6760092	0.040767193	CD14+ Monocytes	control (reference)
155	1.1372983	-0.40907413	0.1365572	-1.8521583	-1.3497242	1.3397691	-2.1156414	0.49817592	-0.7700395	-1.5389574	-1.2482842	-1.0999086	-1.7908902	1.5746815	0.5846526	-0.3748779	0.65232146	0.670396	-2.143346	0.40547562	-1.8440623	1.6852336	0.41203487	-0.90493214	1.7657049	-2.4174953	0.30911592	1.7137033	0.77375317	2.0477579	-0.4967915	-1.7460042	0.5675505	CD14+ Monocytes	control (reference)
156	0.16184965	0.76062036	0.24266294	0.025766477	-0.6018109	0.37965548	0.01457797	0.075844646	-0.66010535	0.92375565	2.1063879	1.2435614	0.4930284	0.54196346	0.5434656	1.7279681	2.9492826	-0.6571557	-0.8862973	-0.18908083	-0.35262492	-1.9619703	-1.9628067	3.1156785	-1.1547344	0.83572805	0.040623866	-1.5774655	0.6390417	-0.7265958	-0.71740407	0.0423228	-0.37375897	CD8+ T cells	control (reference)
157	1.6611805	-0.3529416	-0.28398767	-0.17532575	-2.659453	0.5584637	-1.6871021	-1.1780334	0.20885122	0.6032288	-0.7249643	0.9918262	-1.7237462	-0.69397134	0.23591733	-0.85829645	1.1112573	0.64731556	-1.2667946	0.88124144	-3.0376966	2.0165126	0.39496425	-0.967285	1.7066343	-1.2692914	1.0637695	2.4968626	-1.7086788	1.3073472	-2.0819228	-1.7255508	-0.57032603	CD14+ Monocytes	control (reference)
158	1.8242455	0.32754368	0.21438524	1.3709923	0.6277726	1.0965905	0.16873696	-0.6379229	-0.52550095	0.4087258	-0.5887807	-0.3180045	-1.7114301	-0.15789115	1.5394108	-0.42990878	0.9239553	-1.4810376	-2.3144264	0.48456573	-2.069692	2.6584702	-0.11035021	-1.3616006	0.4631176	-0.9233254	-0.25495267	1.1277595	-0.3055356	1.0305743	-1.0235112	-1.4549713	1.4414716	CD14+ Monocytes	control (reference)
160	2.4364128	-1.1921384	-0.44025475	-0.66910696	-0.7373898	0.5401083	-0.31554094	-2.024617	0.0739896	1.4211073	-1.274976	0.6953508	-0.61078674	1.3295457	-0.11730906	-1.4566598	0.14643352	0.2356523	-2.1184614	0.6656078	-2.784664	1.0104651	0.22694674	-1.3311858	0.4358263	0.35986918	-1.0373769	0.98552674	0.03366095	1.9699647	-1.5895792	-1.3943641	0.6026894	CD14+ Monocytes	control (reference)
161	0.73280555	-0.23636532	-0.39768746	0.8312426	-1.0376704	1.0723014	-0.5882612	-1.5591543	1.6361204	-1.0512451	-0.22963423	-0.038197458	-0.74356544	-0.0021300465	0.17166704	-0.45226392	2.2326744	1.102901	-0.8972967	-0.053468466	-1.5937858	1.0116504	-0.34152555	-1.0817916	1.3556331	-0.89977413	-1.5984504	1.6500293	0.92055875	1.2724924	-0.6366742	-0.69648916	-0.88655305	CD14+ Monocytes	control (reference)
164	1.6125889	-0.8656858	3.2809048	-1.1202694	1.4174944	0.1882703	-2.1311	-1.421114	1.6543244	0.21698242	-0.9619944	0.03516929	-2.3183355	1.2540212	-0.8417279	-0.42864162	1.0484332	0.50399166	-1.4217827	1.2371353	-2.7508767	2.0022566	0.5120257	-1.3081871	1.4815333	-0.7831196	-2.121054	2.3078787	0.040333748	2.4510617	-1.0290685	-1.3662357	0.0640043	CD14+ Monocytes	control (reference)
165	-0.2809179	0.9923347	-1.1243973	0.45744318	-0.028056085	0.44173193	0.4386334	-1.639159	0.62465674	0.6012372	1.2035946	-0.94013405	-0.5779268	1.088351	-0.24920283	2.0812082	2.8381774	0.36208856	-0.1162449	1.1613235	0.26386523	-1.5779374	-2.061037	0.5179775	-0.8259031	-0.08757283	-1.9033866	-0.86096907	-0.36378932	-0.029667377	-0.9223712	-1.1250489	0.07270202	CD8+ T cells	control (reference)
167	-0.44223022	0.78636336	-0.66043574	0.34515387	-0.6529157	0.33950096	-0.008631781	-1.1281886	2.60276	0.8539382	1.8966358	-1.5573313	0.31995794	1.6424	-0.29286814	1.0136184	2.8550034	-0.55135334	-0.6296905	-0.12570333	-0.5269104	-1.8386482	-2.0270333	1.7843194	-0.50158274	0.9935569	0.5999473	-0.5984697	0.60861814	0.49688044	-0.36524567	0.43141443	-0.4013015	CD8+ T cells	control (reference)
169	1.86237	-0.40560204	-1.1507137	0.22266036	-0.1701428	0.7324835	-1.1258222	-0.69759434	-0.2262825	0.0038402677	-1.3158102	0.9019214	-1.7292778	0.86351883	-2.5393505	-1.484848	1.628784	1.167331	-2.7080286	1.2657231	-2.708389	0.9300551	0.6838122	-1.5048065	1.8152595	-1.0122398	-0.44281274	2.70417	0.4726516	-0.5909975	-1.5455432	-1.7061955	0.019447565	CD14+ Monocytes	control (reference)
170	2.293712	-0.005259633	1.5993977	0.1332615	-1.0737255	-0.17655486	-1.2803708	-1.1286154	1.0940723	-0.94544715	-0.98172665	-0.20715272	-1.840019	0.117715955	0.9870587	-0.34046814	1.061641	0.22390807	-0.8196627	-0.037694156	-3.4204886	2.8460598	0.41487572	-2.5794125	0.53014755	-2.1146297	-2.0224876	1.7658362	-0.23799023	2.2765017	-0.8035784	-1.7605257	-0.7119416	CD14+ Monocytes	control (reference)
173	1.9170055	-0.71315384	0.15047038	0.0019653141	-0.70469654	0.83779263	-0.2894262	-0.5803298	1.464287	0.692995	-0.23374389	-0.766083	-2.210153	0.2230557	0.57733184	-0.030668408	1.0842896	-0.4237234	-1.4831725	0.5997027	-2.5499907	1.6511246	0.751356	-1.3901434	1.8477578	-2.1077087	-1.4579515	2.3055558	0.3965882	2.2075105	-1.6160587	-2.1080804	0.62133527	CD14+ Monocytes	control (reference)
174	2.7480316	-0.43627632	2.6454968	-0.5168204	-0.15347826	-0.2170825	-0.8595769	-0.019518033	-1.3534817	1.4783909	-0.33430398	0.6203829	-1.9666059	1.273433	-0.379539	-1.1082942	1.1828253	0.4240448	-1.5201589	1.1100823	-3.0807989	2.4592783	0.593399	-1.4520173	0.38955325	-1.3404008	-1.1000417	1.2075167	-2.0759072	1.712429	-2.8153698	-1.8321735	-1.0621336	CD14+ Monocytes	control (reference)
175	1.3532254	-1.7060013	0.30218	0.43357623	0.49037498	0.5120057	-0.99391556	-0.22173536	0.35678262	-2.4982128	-1.5983223	0.77670825	-1.9116997	1.1859003	0.1583038	0.029202461	1.4401731	0.8952362	-2.0528042	0.42649934	-3.4910328	1.792518	0.6065751	-1.1511402	1.6406183	-0.68574584	-1.3641436	0.7959954	-0.17792532	2.08813	-0.9160869	-2.303393	-1.1732708	CD14+ Monocytes	control (reference)
177	1.6457478	0.5641592	-0.7791147	-0.10295519	-1.0158545	1.0694457	-0.26027268	1.1909459	-0.6515875	-0.7820566	-1.7498252	1.3897161	-1.6493467	1.6726451	8.7589025e-05	0.11569074	1.5620174	2.4491103	-2.4602258	2.7278461	-2.198096	1.6973732	1.1337001	-0.9623923	1.1309036	-0.5918723	0.64375657	1.4196279	-1.295248	1.3253623	-0.28475058	-1.2001882	0.5576445	CD14+ Monocytes	control (reference)
178	2.4025884	-0.01855649	0.86907613	0.06755477	-0.04419604	0.6232203	-0.45360085	-2.0632224	0.1888313	-1.0866288	0.92753386	0.7483845	-1.9176884	1.732034	-0.9310102	-0.34870774	1.2695515	0.56596655	-1.84093	-0.59154284	-3.1064584	1.642159	0.7073561	-1.6186838	1.0238842	-1.734304	-0.8739237	0.11577347	0.6122228	1.6868069	0.05920896	-1.5338742	-0.042979598	CD14+ Monocytes	control (reference)
183	0.652298	-0.48257554	-1.4741268	0.4040176	-1.1258411	-0.116206646	0.14913441	0.38582355	2.1589859	-0.3960637	0.1923033	-0.75558543	0.27560285	0.86891377	0.03509444	-1.2999201	3.0724556	-0.6785244	0.61192524	1.105933	0.29394463	-2.3132005	-2.0856905	-0.7741525	0.019916058	0.18825343	0.061582923	-0.94181424	-0.44682735	-1.055578	1.2021811	-1.8370281	-1.617429	CD8+ T cells	control (reference)
185	1.6834242	0.89446044	1.1071362	-0.42454833	-0.5244905	1.6636124	-0.4791294	-1.5019404	-0.5848797	-1.27495	-1.6437804	-1.0816431	-2.2251573	0.7022324	-0.21918064	-0.18318568	1.1963128	-0.48071545	-1.0574282	1.2743331	-2.0763042	1.0461365	-0.08272757	-1.7016878	1.2264645	-1.0487933	-1.201594	0.02440986	-1.0394017	2.4439733	-0.997543	-1.4721291	1.5749303	CD14+ Monocytes	control (reference)
187	1.5694307	-0.3156742	-0.1435606	-0.991378	0.20492774	0.40867126	-0.8396548	-0.44666016	0.33765683	1.2418101	-0.13545895	0.75119245	-1.8001914	0.18755654	-1.1928362	-1.2436368	1.1947339	0.8907797	-1.627983	1.0395272	-2.3058968	0.33702022	0.84745187	-1.8596104	0.96997917	-1.0209899	0.22797751	2.2169518	-0.2813375	-0.2769517	-0.5665853	-1.242288	-0.6268202	CD14+ Monocytes	control (reference)
189	2.843554	-0.35191375	-0.032618374	-0.63635373	0.20988417	0.6224695	-0.6921106	0.6837894	-0.13233325	-0.9322616	-0.79770344	0.22211307	-1.9609984	2.3230448	-0.941968	-0.7681043	1.3716806	-0.27055144	-1.3623942	0.9734082	-2.8673837	2.2619956	0.57039803	-1.508189	0.7447364	-0.017779589	0.29205993	0.35298774	-0.06953093	1.1465524	-1.7368398	-1.72726	-0.74766475	CD14+ Monocytes	control (reference)
190	1.0290151	-0.77533036	-1.1297537	-0.90119207	-0.31110886	0.91566545	-1.2609769	-0.4307202	-0.7428434	-0.61829066	0.21392912	1.3456068	-1.1431255	1.280479	0.42212948	-1.9983714	1.2382565	0.98860216	-2.62752	0.06942411	-2.8160613	1.8039918	0.1891127	-1.4022356	1.5104327	-1.3790035	-0.61139125	1.7898656	-0.9374486	1.4821306	-0.8729849	-1.9697204	-0.14520061	CD14+ Monocytes	control (reference)
191	2.3351448	-0.19194105	0.89310426	-2.0541122	-0.5909614	0.14023387	-2.0427897	0.1634742	-1.0544894	0.7756641	-2.53899	0.47440016	-1.0225564	2.1850195	-0.25118047	-0.12445016	0.6476767	-0.629052	-1.7757707	1.1905409	-3.106909	1.9901559	0.5182662	-1.530538	0.42985642	-0.6610045	-0.6700015	0.8169881	0.10121238	1.7026296	-0.07942054	-1.2913436	0.16133589	CD14+ Monocytes	control (reference)
192	2.0190454	1.1395482	-1.2258246	-0.018762589	-0.93006146	1.0951043	-0.82261086	-0.21772045	-1.0741297	0.44874197	-0.71632797	1.32359	-1.4170309	1.1998262	0.17997605	-0.47628853	0.9367377	-0.71336997	-1.2803712	1.8296182	-2.2416615	2.1007395	0.0742275	-1.0451784	1.3128688	-1.5938349	-0.30315635	1.2022705	-1.213217	1.5497198	-2.939038	-2.5456238	1.435056	CD14+ Monocytes	control (reference)
195	0.107905	0.94950676	-1.950439	-0.68770576	0.0671096	1.4133575	0.09129897	0.4266818	1.362153	0.534653	-0.0802812	0.20908701	1.37994	0.12551308	-0.5317892	0.87025946	3.010417	-1.6323748	0.46916723	-0.236052	-0.15961811	-1.4603814	-2.2081046	0.061405778	-1.9770818	0.7415668	0.3828203	-0.324564	0.33483934	-0.6522359	-0.02641049	0.820112	-0.77635944	CD8+ T cells	control (reference)
196	1.7366467	-0.6630269	0.11458255	-0.64926624	0.73992044	0.36207813	-1.2068634	0.44309175	1.4798274	0.52456206	-0.54917777	0.5056532	-2.3087604	1.2030753	-0.5136354	-0.16570796	0.9500742	1.3681809	-1.204802	-0.54744875	-2.8920968	1.9020803	0.56792307	-1.7585196	0.6258252	-0.17581576	-0.48804176	2.0699396	-0.71836674	1.486727	-1.3806217	-1.0570025	-0.5214271	CD14+ Monocytes	control (reference)
200	-0.053943396	0.7970734	-0.8063438	-0.906405	0.7013396	0.5676878	1.1299587	-0.31567425	-1.5635345	-0.3588375	1.2597541	-1.4002099	1.3845259	-0.39663607	0.4821683	2.8090503	3.079973	-1.120656	-0.39463007	0.5347266	-0.24488845	-1.4664345	-2.0386121	0.47378516	-0.1706959	1.2231774	-0.89530015	0.8085339	-0.99245554	0.7175062	-0.01837343	1.3693849	-0.43984604	CD8+ T cells	control (reference)
201	-1.1391011	0.32974488	-0.4783739	-0.30290473	-0.111175895	0.712887	1.4500768	-0.17010361	2.2885237	-0.2760092	-0.5888077	-0.6375483	1.3372325	0.5745996	1.3747329	2.1867201	2.9356306	-1.1876032	-0.05440247	1.3071561	-0.15524516	-1.2485049	-2.1222265	-0.06290463	-0.73988557	-1.6749353	-1.2544916	0.17004152	-0.8529058	-0.2536865	-0.6213113	0.28798276	-1.1006227	CD8+ T cells	control (reference)
203	1.6391013	-1.0589426	-0.44549257	0.3181514	-0.4396812	0.06305173	0.089039505	-0.39002657	0.632217	-0.02599454	-0.05027744	-1.3054631	-1.4310342	-0.31183547	-1.2226424	-0.053475514	1.364713	0.94707155	-1.6945555	1.3336027	-1.7099874	1.2008023	0.63345987	-1.4933033	1.2701342	0.28523505	-0.103936076	1.9484377	-0.3777328	0.580896	-0.6038977	-1.8214034	1.0535016	CD14+ Monocytes	control (reference)
205	1.281381	-0.5514281	0.065425634	-0.50968546	-0.5768509	1.2687178	-2.1078367	1.4749627	-1.9689151	0.42331538	-1.6276531	1.1417885	-2.2435477	1.1198138	-1.3769917	-0.00833267	0.9533705	0.53858125	-2.3132625	2.182208	-1.7074786	0.76894283	0.4090958	-1.0661712	1.5461469	-1.475978	0.51968145	1.7288051	-0.60240954	1.1197709	-1.1628934	-2.3283484	-0.073022395	CD14+ Monocytes	control (reference)
207	2.2999988	0.32766122	-0.2316632	-0.9939209	-0.56077856	0.53289056	-2.2883613	-0.006123524	-0.0471192	1.822878	-0.46978194	-0.69215965	-1.673981	1.5727476	-0.4083203	0.34114435	1.3002515	1.2833886	-2.04775	0.897854	-2.4587975	1.8072672	0.45243078	-1.0089145	1.7553948	-1.5575625	-0.3995264	2.0329785	-0.12939996	0.44882673	-0.3329041	-2.2542806	0.5721115	CD14+ Monocytes	control (reference)
215	-0.1661531	-0.9023267	0.70306504	-0.14539254	1.784394	0.36637694	0.09058833	0.5358501	0.6570558	0.19564572	0.80784726	0.41463533	-0.17418122	2.6461055	1.9170042	2.204563	2.8494601	0.0957264	-0.37896296	0.79327875	-0.23103735	-2.241938	-2.0318136	1.0903543	-1.0681955	-0.14190082	-0.026912212	0.26010928	0.35431778	-0.614225	-0.24150832	0.9872114	0.13937767	CD8+ T cells	control (reference)
218	2.3848257	0.402846	0.9279237	0.27627742	-0.84627116	0.9975289	-1.0064731	-0.12277515	1.2061951	-1.8565353	-0.21970418	0.23456278	-1.5745313	1.1402167	0.934747	-0.6752121	0.85287344	-1.5466309	-1.4944636	0.3003754	-2.923839	1.8124814	0.33771187	-1.578027	-0.73033965	-1.203061	-0.448728	1.5425932	-1.5295422	1.7930272	-1.065338	-2.0512083	0.46178043	CD14+ Monocytes	control (reference)
220	-0.041964926	0.5950235	-1.2908819	-2.158314	0.78949714	1.1585336	0.4684552	0.351435	1.6806195	0.09906113	1.7206566	0.49333006	1.3485203	0.2624926	1.4043827	1.8411537	3.0936553	-0.012875557	0.45173135	0.75677717	-0.49993756	-2.4890308	-1.7878907	1.8295661	1.7434313	-0.59151345	-0.5509716	-0.34965804	-0.5386541	-1.0578048	0.75064236	-1.3637174	-0.8971821	CD8+ T cells	control (reference)
221	-1.0495152	1.1131417	-0.5321418	0.24668273	0.85463494	2.1404705	-1.1078703	-0.030643664	-0.3402702	0.6172681	-0.02325052	-0.8427166	2.4325109	-0.966884	1.1609199	1.2558459	2.9104915	-0.3175288	0.11297196	0.836468	-0.29911637	-0.54124963	-1.7999634	-0.25012755	0.53039694	0.6698859	-1.4473896	-2.1923604	0.8666528	0.099413335	0.7673252	-0.02101925	-0.777596	CD8+ T cells	control (reference)
225	2.2977238	0.8886823	1.0177087	-0.744195	-0.6913805	0.006129831	-3.554526	-1.275104	-0.552729	-0.8354486	-0.66215277	-0.2897588	-2.6333952	1.0128199	0.76062334	0.4203733	1.0558447	1.0301325	-0.9888578	-0.024652585	-3.125566	2.4206574	0.7074355	-2.3143837	0.25967786	-1.240773	0.3722553	1.0761162	-0.13386467	1.9577266	-1.0568733	-0.82393813	-0.28672844	CD14+ Monocytes	control (reference)
227	2.1573236	0.328067	-1.4805837	-1.0450425	0.18818077	1.6764324	-0.6400638	0.50329185	1.7502663	-0.08797416	0.55719995	-0.40922555	-2.6702538	1.1899679	-0.7530291	0.59901166	1.8665184	1.0012436	-1.1680076	0.65931576	-1.489467	1.8905516	0.46481508	-1.1623265	0.93607306	-1.8771231	-0.5069617	0.52585196	0.063263506	2.0709639	0.9711617	-0.6820697	0.6070593	CD14+ Monocytes	control (reference)
238	2.1646473	-1.4143175	0.6116098	-0.28164268	-2.0002031	0.19147435	-1.1797304	-1.1071125	0.6377983	-0.09139976	-0.5435316	0.4495961	-1.2993754	2.2386806	0.14619276	0.26783037	0.66606605	1.0030814	-2.9033146	1.3039262	-3.1759615	2.7374768	0.46320403	-1.7551808	1.7560346	-1.023283	-0.016956834	1.744385	0.6137341	1.4918433	-0.9559281	-1.437908	-0.32573688	CD14+ Monocytes	control (reference)
242	2.0349932	-0.4508434	-0.7778697	-2.1707046	-1.9471711	0.7275346	-1.6592762	-1.0267018	-1.2962418	1.0168085	-1.0397921	-0.6487627	-1.4380918	2.190476	2.1661966	-0.0952245	1.1846462	1.3540688	-1.780978	-0.41823286	-2.734298	1.9469672	0.60216504	-1.3704746	0.66165054	-1.229137	-0.8326441	1.5193235	0.49381673	1.5696505	-0.30072117	-1.4908389	-0.77993786	CD14+ Monocytes	control (reference)
245	2.4037404	-0.42183408	-0.36774713	-0.33639148	1.0077069	0.19509855	-1.9412903	-0.6947418	-0.117873035	1.7558007	-0.92638975	0.73230386	-1.8101178	1.3573995	0.20614982	-0.81999445	1.1705737	0.75970334	-1.4833977	1.1213887	-3.1334727	2.0055275	0.3704568	-1.3932211	0.7837038	-0.4677592	-0.3975066	1.5345037	-0.041072894	2.2725153	-1.7016324	-2.5905704	0.6606408	CD14+ Monocytes	control (reference)
250	2.3536296	-0.27626026	1.1116295	0.06702912	-0.98993635	1.5556433	0.4787619	0.19916494	1.8471693	2.5358	-0.2713403	0.54148984	-1.7464424	0.32779613	0.46115366	-0.31671727	1.3701615	-0.76554507	-1.1535306	0.36148205	-2.8099747	1.4294477	-0.026083946	-1.5887437	-0.05006838	-1.9156978	-0.8782741	0.96155757	-0.69724476	2.7873821	-0.76142067	-1.3337144	1.8164666	CD14+ Monocytes	control (reference)
251	1.2497044	-0.45901537	0.53354704	-1.3280063	0.7955533	0.7810016	-0.46057191	-0.32755724	-0.05573827	0.12271401	-0.10523352	1.490469	-0.3639601	0.5630921	0.1977297	0.115819685	0.96118295	1.0421828	-1.0500412	0.2509663	-2.1204326	1.3618122	0.71351063	-0.81572294	2.0506034	-1.956955	-0.6779889	2.2167726	0.07531969	0.74037504	-0.54425406	-1.5272079	0.4580875	CD14+ Monocytes	control (reference)
256	2.2624931	0.13002321	0.9596916	-0.5108818	-0.25102276	-0.480055	-2.26978	-0.19627571	-1.0398461	0.62998265	-0.38014582	0.27544326	-1.5504644	1.729233	0.42013255	-0.73252714	0.82387143	0.31026953	-1.690053	0.510575	-3.3375504	2.7115576	0.551901	-0.9226769	1.8775362	-1.1383238	-1.9619217	1.0614237	0.39259195	1.0580719	0.23813558	-1.2660872	0.28592867	CD14+ Monocytes	control (reference)
259	2.5915868	-0.22477672	-0.26812187	-2.0951076	-0.5473353	0.5276642	-1.2178454	0.8557724	0.3469388	-0.34205014	-0.59205407	0.46549106	-1.03645	-0.25101405	-0.48513228	-0.45723623	0.36658692	0.10141874	-2.776441	1.4529963	-2.7441664	2.3339348	0.7347527	-1.2401952	0.59979844	-1.1337266	-1.4512186	1.4087287	-1.007191	2.2101476	-1.8113891	-2.4621205	0.13054332	CD14+ Monocytes	control (reference)
263	1.6535945	-0.9454911	0.6219709	-1.36316	0.69719565	0.7784341	0.07679045	-0.73346585	0.9457254	-0.9263153	0.3377577	0.76703876	-1.6555914	1.731966	-0.6395517	-1.9345536	0.5509364	1.1554346	-2.8603714	1.9107144	-2.9815452	1.8267525	0.512068	-0.9715959	0.50000286	-0.54428995	-1.1343682	1.4876672	0.95645905	-0.11580312	-0.23479354	-2.173586	-0.024431169	CD14+ Monocytes	control (reference)
267	1.6344575	-1.2355528	-0.62735057	0.064148545	-1.5659974	0.3013972	-1.6844661	-1.4683986	-1.6905898	0.17281377	-0.8012796	-0.11911139	-2.0176446	1.3677616	-0.25467515	-0.6185846	1.1981299	2.6595216	-0.4968931	1.2402637	-2.8228545	1.7059302	0.37742484	-1.5203646	1.3189788	-1.3816687	1.1142745	1.9435396	-0.97004664	0.69421947	-1.0683005	-1.6323838	-0.12599128	CD14+ Monocytes	control (reference)
277	1.3400143	-0.9318849	-1.3010098	-1.3396314	-0.6682305	0.62055135	-2.0515406	-0.4571126	0.548718	-0.7993586	-0.9002794	-0.30141804	-1.4904811	0.36006308	0.08589548	-0.9785608	1.2635024	0.88808763	-0.43893734	2.081866	-2.2412584	1.4387345	0.44885862	-0.76236695	1.7480466	0.9342146	0.08291119	2.3013823	-1.0070713	1.4666052	-0.21836692	-2.154336	0.093346864	CD14+ Monocytes	control (reference)
278	2.2136886	-2.609056	-1.0659605	0.47504336	0.7649056	0.90549123	-0.8236789	-0.2586032	-1.3461962	0.81905866	-1.0917532	-0.092767	-1.6073338	-0.4442206	-1.2094381	-2.018242	1.5027716	1.484925	-1.1918429	1.7658567	-2.297872	0.7481473	0.5402902	-1.6289294	1.0218718	-1.3380547	0.9403869	2.406946	-1.4508731	2.2249284	-0.788678	-2.3402019	-1.5087992	CD14+ Monocytes	control (reference)
280	0.38676023	0.08193272	-1.0237632	0.077389956	0.08297491	-0.10127318	0.6305375	-1.1300511	1.6108532	1.0794091	1.3029946	-0.5691457	-0.7567988	0.7811536	-0.4966609	0.51757663	2.9995792	-1.1423762	0.07319177	0.004410237	-0.22576421	-1.2220443	-2.070163	1.2141961	-0.91170865	0.287687	-0.67283404	-0.7889167	-0.8685305	-0.26357126	-0.77087915	1.2257589	-0.7711642	CD8+ T cells	control (reference)
281	2.3137543	-0.08869864	-0.37966362	-1.850983	-1.3980373	0.1367696	-0.43141657	-0.0573529	0.06635028	0.072772145	-0.17811373	1.513057	-2.1019878	-0.15630996	0.21517181	0.015268087	1.2583203	1.0648385	-2.063852	1.6310053	-2.9967117	2.0630832	0.5742505	-1.2938523	1.5122147	0.32192314	-1.2787466	2.041624	-0.3577516	0.8395742	-0.81535	-1.8589946	-1.1251429	CD14+ Monocytes	control (reference)
282	2.092317	-1.3483195	-0.16124982	0.11298144	-1.2629142	0.80211604	-2.1145678	-1.0306985	-0.20194685	-0.07757993	-1.4829087	2.3790069	-0.7821372	2.3933506	-0.96270466	-0.76212174	0.42531252	-1.3032482	-1.7736747	0.30533043	-2.8237443	1.5969979	0.3278581	-1.5161176	1.1354136	-1.000099	-1.3336719	2.1827447	0.36621147	-0.06175661	0.40830564	-0.8032368	1.4621488	CD14+ Monocytes	control (reference)
283	1.6504574	0.29494154	-0.9186251	-0.11110015	0.30195516	1.1736032	-1.2133272	-0.10031223	-0.95396286	-2.0211172	-0.43048996	-0.77143	-0.8205423	1.6048121	1.5582495	0.24447308	1.4874033	0.020877242	-1.2598411	2.026452	-1.9342085	1.2004104	-0.16029008	-1.2025485	0.75992054	0.28003305	-0.008592844	1.2035778	-0.36272195	1.7399567	0.17282006	-2.1676724	-1.3838129	CD14+ Monocytes	control (reference)
290	1.7159629	0.49832082	2.7969081	0.11398536	-0.35781124	-0.30882868	-1.8582683	-0.24017832	-0.23488434	0.28361928	-0.28209233	0.99252355	-2.1726148	1.0505369	1.4728279	1.2266793	0.29699782	-0.58433735	-2.0114188	-0.6212991	-3.5485158	2.067367	0.48936895	-1.5088257	0.64301705	-2.0862799	-1.4123768	0.95065135	-0.92701995	2.5569084	-1.1913618	-1.9789048	-0.2093803	CD14+ Monocytes	control (reference)
295	-0.6673115	-1.4632883	-2.0616121	-0.9112833	1.1758153	0.6204114	0.063188694	-0.6509665	0.5194737	0.6134759	2.32373	1.0446572	-0.3097065	-1.4243925	-0.4228569	0.9928484	3.0096781	0.19847336	-0.051396452	0.056741834	0.41129655	-0.7314601	-1.8132968	2.294546	-0.14534152	1.3283707	0.29324436	-0.7945056	-0.34042525	-1.416348	-1.0913532	0.77355313	-0.88784206	CD8+ T cells	control (reference)
296	2.3738253	-0.55769074	0.2630509	-0.6532457	-1.1760589	0.5569861	-1.2010441	-0.49799952	-0.46663088	-0.33267444	-0.9041022	-0.11433974	-2.0706785	0.38982278	-0.41362315	-0.8229914	1.278494	1.3534721	-1.429615	1.0447512	-2.9922056	0.66534144	0.44552496	-1.3561394	1.3416538	-2.5117233	0.3490945	1.8370416	-0.5890252	0.8443972	-0.97225505	-1.1857526	-0.59265816	CD14+ Monocytes	control (reference)
297	2.3138108	-0.43514514	-0.38115484	-1.9083467	-0.8077796	0.5551067	-2.224977	-1.1534531	1.0462555	-0.77720606	-0.41282785	0.09199546	-1.9886338	1.1895908	0.12872872	-2.1778958	1.0393867	0.83310413	-2.0792413	1.2537646	-2.943292	1.9049504	0.465777	-1.4968469	1.8171889	-0.91906774	-0.7107111	1.6245039	0.44366622	0.98774624	-1.4654725	-1.478997	-0.26071218	CD14+ Monocytes	control (reference)
299	1.9743533	-0.15186293	-0.4731636	-0.65924513	-0.4762475	0.20807934	-0.9189311	0.6905789	1.2788509	-0.8934971	-1.537796	0.54464424	-2.168781	2.1168473	0.13989834	-0.37479207	1.0651308	1.5170703	-2.415764	0.72523427	-2.6430492	1.2595992	0.46760157	-1.4001366	1.5375191	0.41678303	-0.22326303	1.5276623	0.18381351	2.2566845	-0.35844544	-1.446768	0.27080455	CD14+ Monocytes	control (reference)
301	2.6314342	-0.6200273	-1.2934315	-0.3711914	0.51447296	0.65938187	0.18441838	-1.8574785	-0.26566672	-0.08236855	-1.2221191	0.26056474	-2.3199854	1.6460315	-0.43547308	-0.685773	0.7444222	0.33122575	-2.0972996	-0.39674878	-2.8683634	1.1156576	0.42234117	-1.1820714	1.7770236	-0.023284435	-1.663694	1.556738	-0.07969104	1.1176583	-1.0630157	-1.6435091	-0.8085722	CD14+ Monocytes	control (reference)
304	-0.77552223	1.2493968	0.13587618	0.46611935	-0.86278766	1.3131889	0.41590765	-0.105202064	-1.7180127	0.68354213	1.3556781	-0.3308334	-0.6987925	-0.66060275	0.39147595	1.263957	3.2357287	-0.02175197	-0.25685835	-0.21566911	0.2714525	-1.0218487	-2.2761357	0.101040125	-1.0521709	-0.41455007	0.64762664	-0.9568104	-0.20053	-0.5485195	-0.13861015	-0.22620507	-0.53141934	CD8+ T cells	control (reference)
306	1.7806312	-1.2671851	1.3074272	-0.9945723	1.431802	0.8180438	-1.4040726	-1.2304505	-1.3678224	0.09613178	-0.8444301	0.77407813	-1.0024024	2.1573153	-1.2663326	-1.2246505	1.166834	2.216956	-2.5548584	-0.059908926	-2.569152	2.251049	0.3709283	-2.067391	1.6058911	-1.4041413	1.0849113	1.6226606	0.82974744	1.4757338	0.2331098	-3.315407	0.31601775	CD14+ Monocytes	control (reference)
308	2.2051766	-0.6533778	0.8316003	0.5204854	1.6154906	-0.4175346	-1.5003881	-0.838874	1.9012494	-0.3066613	-1.3211731	1.2873294	-2.433107	1.0983723	-0.8606366	-0.3497358	0.8174755	0.52912533	-1.7612427	1.3079944	-2.8309193	1.6145597	0.31637627	-1.7243092	1.7422457	-1.8421414	-0.74291337	0.7200213	-0.06028071	2.2128582	-0.6826432	-2.5911112	-1.0498725	CD14+ Monocytes	control (reference)
312	2.0624363	-0.35814738	1.0420375	-0.48795786	-0.5810023	-0.060944557	-0.097727835	-0.41043323	-0.22252288	0.10025141	-1.1105182	-1.049481	-1.9580203	1.0032691	1.2994919	0.31302065	0.9899319	1.1835845	-0.0129567385	0.21625799	-2.8705616	2.168153	0.4200949	-1.6302406	1.265395	-0.7429385	1.6556087	0.49063075	1.1612566	2.3977563	-0.24199048	-0.9891048	0.64579064	CD14+ Monocytes	control (reference)
314	1.6819283	-0.13800395	-1.4802705	-1.8341227	0.12731408	0.71255237	-0.2574967	-0.720786	-0.81749415	-0.06591749	-0.3896305	0.38514107	-2.0492015	0.5680953	1.6103446	-0.66615915	1.371269	1.4484564	-1.725785	1.4545625	-2.2528512	1.4901791	0.69080114	-0.6714625	1.1233492	-0.070266366	0.25190726	2.5160074	1.0772364	0.31242827	-1.1535232	-2.237999	-0.84483016	CD14+ Monocytes	control (reference)
316	1.8762152	-1.0423408	1.2921749	-0.5519725	0.4741432	0.1039594	-0.6985074	0.94805	-1.6985507	0.14247942	-0.51120543	-0.22013879	-2.2530293	0.1816872	-0.70684576	0.098875865	1.5472131	1.872185	-1.0460045	1.1074791	-2.9408333	1.4967331	0.49786463	-1.4833076	0.98654014	-1.9688438	-0.9930847	0.54449457	-1.2152079	2.9413853	-1.5621942	-1.3099782	0.5301606	CD14+ Monocytes	control (reference)
317	2.0834875	0.24128002	0.9073043	0.5489109	-2.388023	0.44978362	-0.557235	-0.6621269	-0.15418196	-0.76238406	-1.0912896	0.14831933	-1.3732499	0.33440346	1.136334	0.05267451	0.9746595	0.8127511	-1.2716017	1.4674463	-3.13438	2.40116	0.62236464	-0.99714065	1.6536443	1.2767977	-1.6805289	0.89703715	0.07157785	2.0501857	0.14406332	-1.5817934	0.8367655	CD14+ Monocytes	control (reference)
340	0.9536352	0.327526	-1.6034373	1.4160798	0.85854894	1.6449779	0.53767115	0.95678854	-0.005220905	-0.254425	0.73141015	-0.4313005	-0.9106114	1.483489	0.52585196	-0.031429246	0.9956378	-0.34507376	-0.50554854	1.6808343	-0.807314	1.2962008	-0.712452	-0.18842404	0.026541598	-0.4814088	-0.16629118	1.5933383	0.18544996	0.5359516	-0.36130488	-1.0181193	0.7989011	CD14+ Monocytes	control (reference)
342	0.33063945	-0.41743618	-1.2701018	1.0303696	-0.8239263	1.6335863	-0.22577874	0.46920133	0.01842314	-0.17883703	0.38982955	1.2173245	0.13224217	1.8797605	-0.23983759	0.62929773	3.1884997	0.080156386	-0.77821916	0.88005203	-0.33488062	-0.616331	-1.4385599	-0.61893594	0.64735526	1.5232526	-0.12144798	1.0993831	1.038258	-1.8924578	1.4763471	0.7405987	-0.05889991	CD8+ T cells	control (reference)
346	0.46883398	1.6927834	-1.4345458	1.391218	0.04860443	-0.12632245	0.30864638	0.20861417	0.4360178	0.8708435	1.1418254	0.2449982	0.61742884	0.742827	1.328617	2.2890944	3.4064212	-1.2804734	-0.4107441	-0.12672685	-0.05192884	-1.9129844	-1.8907809	1.7084541	0.06380588	-0.8954549	-1.8691883	-1.3626506	0.13517487	0.8188954	-0.24426965	-0.39854726	-1.7693739	CD8+ T cells	control (reference)
348	1.6392555	-0.30563498	-1.0018675	-2.1192117	-0.5609319	1.0840883	-0.43418866	0.63510305	0.28221893	-1.9354988	0.211236	1.0220041	-1.0891494	1.0512168	-0.81696403	-1.0712011	0.8652079	0.31762522	-2.0585005	1.7447766	-2.4799182	1.1997373	0.6537234	-0.9425443	2.6180305	-1.5529028	-0.19689898	1.40488	1.6464722	1.033139	-0.65238583	-1.1491566	0.8299762	CD14+ Monocytes	control (reference)
350	1.9662209	0.1503033	-0.67812085	-1.0222094	-0.9649669	1.2002021	0.7255621	-1.3803021	0.8585448	-0.3198747	-0.2869928	1.0643953	-2.2014136	1.6615212	0.57222027	-1.2135806	1.0694165	0.9949379	-1.7704997	1.6658916	-2.1988144	1.8160682	0.5477394	-0.87368596	1.7683611	-1.1061499	0.6421954	1.789672	0.8680379	0.90720415	-1.345011	-1.4994369	-0.5112483	CD14+ Monocytes	control (reference)
351	2.005527	-0.6795912	0.24934828	-1.3089886	-1.2876313	0.6192541	-0.41301283	-1.8062513	-1.3413868	-0.18262148	-1.2682452	0.24600631	-2.8427174	0.835017	-0.08087522	-0.49485123	0.9501516	0.43573296	-1.4257282	0.1572386	-2.1844697	1.9520231	0.3158427	-0.68070316	1.4445182	-1.4072375	-0.85823697	2.018982	-0.017496228	1.6308913	-0.6572478	-1.5674014	-0.4321515	CD14+ Monocytes	control (reference)
355	2.6404307	0.13199288	0.25333416	-0.24048316	-0.53480875	1.166834	-0.19022928	-1.6742005	-1.2742763	1.0880635	-0.47567147	1.3618098	-2.2030797	1.0561805	-0.7384846	0.15258782	0.9459301	-0.51824474	-1.6084127	-0.48460123	-2.6380749	2.2788482	0.61332595	-1.2945025	1.0487452	0.6127808	-0.5222545	0.76869214	0.18863377	2.376767	-1.6634539	-1.9066356	-0.30963373	CD14+ Monocytes	control (reference)
357	0.34615895	0.8988304	-0.4370681	0.775792	0.2610496	1.1713414	-1.2724317	-0.92051613	1.9238924	1.6543025	-1.3976834	0.1263536	1.9082229	0.49488324	1.343091	1.3190331	3.0740595	-0.533371	-0.29928786	-1.2750316	-0.17050165	-1.4752728	-2.0121012	-0.43213817	0.0631549	-0.44484705	0.012126554	-0.64064515	0.044194266	0.2898482	-1.8860729	1.3199563	-1.0104587	CD8+ T cells	control (reference)
358	-1.1978198	0.35261276	-0.98110664	0.63099617	-0.17477243	0.45029938	0.8406815	-1.0780475	0.21045361	-0.68498904	-0.8403431	-0.16482806	1.0350938	0.670858	0.59172887	1.3320907	2.6239617	0.26717532	0.054964185	0.8319961	-0.056371868	-1.5300782	-1.9937909	0.633157	-0.41447344	1.5681767	-0.39593247	-1.2882199	1.0139476	-1.0179588	-0.5545156	-0.71252453	-0.36667705	CD8+ T cells	control (reference)
359	0.9800618	-0.53980434	0.26273787	0.44997233	-0.54180825	-0.36463475	-0.20742601	-0.8448465	-1.6391292	-0.574177	-1.3559053	0.7628373	-2.6220126	0.78138673	0.32904568	-0.8439681	1.3248496	1.4052663	-0.9876207	0.8938172	-2.2938895	0.5105116	0.5822408	-0.72466826	0.8807172	-1.4120729	0.51523846	1.2585901	-0.65000194	1.9737842	-0.15209174	-1.7053683	-0.76639724	CD14+ Monocytes	control (reference)
360	1.943517	-1.0976394	-2.368888	-0.27679443	0.36848724	1.1036538	0.29313153	-0.018751353	2.4552188	-0.97684866	-2.0082111	-1.0992485	-1.1903231	1.9753346	1.545402	-0.36085808	0.94044393	0.6703633	-1.3118899	1.2337022	-2.4946308	2.2566469	0.6069927	-1.1311879	1.4191235	-0.2998283	-0.9576967	2.3381462	-0.25625664	0.8488398	-0.5447474	-2.2047	-0.19139422	CD14+ Monocytes	control (reference)
361	1.7668461	-0.7949712	1.1946797	-0.7656847	0.71740437	0.4636105	-1.9948114	-1.7710326	-1.2392541	1.5762699	-0.60524654	0.35999686	-2.9684596	1.1169808	0.6230843	-0.025044262	0.9187061	1.1995273	-1.0367988	-0.009381235	-2.5804029	0.8691741	0.47460586	-0.87723804	0.88981473	-2.4464152	-0.2948832	1.3956488	-0.5693391	2.3347201	0.37941402	-1.1690123	0.52277935	CD14+ Monocytes	control (reference)
362	1.0303098	-1.1606097	0.72572756	-1.1438047	-1.8168561	0.33832777	-2.5083425	-0.98080146	0.98899335	1.0022213	-0.9639217	0.96098316	-1.8786956	-0.30438048	0.15413082	-0.9104382	0.75850064	1.4302145	-1.0922267	0.59635293	-1.9416193	0.49541265	0.4509027	-0.51409465	1.7077664	-1.848026	-0.26612726	1.5686476	0.47419128	1.3788587	-0.79014254	-1.186413	0.8440384	CD14+ Monocytes	control (reference)
365	1.8126353	0.48412457	-0.20362258	-2.2484787	0.08440852	1.007395	-2.0132604	0.087103724	-0.9988971	0.7029972	-0.99191844	-1.1397636	-2.247742	1.2460002	1.5131803	-0.061935596	1.3425164	2.1933534	-2.9251292	2.0283303	-1.831054	2.4674132	0.1358096	-1.2055899	0.4628042	0.2407155	-0.25313285	2.0109444	0.6792399	-0.38870984	0.84124094	-0.27020204	0.39734325	CD14+ Monocytes	control (reference)
367	2.4417732	-1.3427291	0.05494277	0.5190474	0.80640626	0.41448247	-0.4623452	-0.6363466	-0.12806502	-0.15106076	-1.2608076	0.49918962	-1.7597226	0.73652726	-1.1174473	-1.2578316	1.1003649	1.408258	-0.7084667	2.0373912	-2.8595037	1.3461201	0.5323721	-2.1216877	1.1761242	-1.3410393	0.43646562	2.7494533	-0.92540514	1.9112251	-1.6340122	-1.606784	0.09914261	CD14+ Monocytes	control (reference)
368	2.3332582	-0.8762325	-1.2822901	-1.2505809	-0.06093684	-0.26839563	-0.31119284	-1.4366825	0.70795596	-0.7060297	-2.960124	1.2027488	-3.0522683	0.93830013	1.1255568	-0.6654258	0.7230282	0.080703415	-2.1929233	0.67609715	-2.6918225	1.6411015	0.55388236	-1.0010265	1.035597	-1.4875007	0.2800782	1.5095657	0.109069996	1.361711	-1.1067246	-0.8249076	0.20172313	CD14+ Monocytes	control (reference)
372	2.06354	0.7676552	0.759071	-0.50486034	-1.8138355	0.681288	-2.4109304	-0.86964786	-1.4028491	-0.07221398	-2.2050216	1.9269313	-2.1798573	0.73451436	-0.68127304	-1.194534	0.80524546	-0.3963848	-1.4618138	1.4712459	-2.9115162	1.8588896	0.38063982	-0.9541496	0.78044975	-0.8429394	-1.1960095	2.3736045	0.005769968	1.1042951	-1.3899941	-2.5602965	0.122727126	CD14+ Monocytes	control (reference)
373	2.1645014	-0.90660125	-0.9939191	-0.046385914	-0.75776404	1.0446447	-2.338069	-0.8026833	-0.75937384	-1.6423417	-1.3135633	-0.008237839	-2.296079	1.837635	0.52791095	-1.6161927	1.1856717	0.5842099	-2.7251678	1.3682641	-2.434596	2.819962	0.33046943	-0.9924055	1.212843	-1.3289273	-0.2797684	2.0183895	-0.697124	0.9969605	-0.82402205	-1.7379154	0.03222546	CD14+ Monocytes	control (reference)
374	0.09550008	-0.53514546	-0.32912683	-0.4282246	-1.0885274	-0.5163421	0.25628537	-0.5596878	0.9081645	-0.7018282	2.0822916	1.8638741	0.0045538843	-0.27293637	-0.6323571	2.0222223	3.0411508	-0.72265375	0.059403837	0.86020267	0.37247258	-0.90064126	-2.0511138	-0.45325297	-0.7953534	0.5942446	0.4707541	-1.3462932	1.0997868	0.22983345	-0.8168928	1.2291391	-0.5144557	CD8+ T cells	control (reference)
377	-1.6665745	0.44098538	0.56350327	-0.2671433	-0.11970228	-0.6952288	-0.788541	0.23491696	2.010453	0.09427108	-0.06775987	0.7522125	1.600256	1.8365309	1.7596107	2.815094	2.921768	0.015692443	0.015494704	0.07331252	0.1707954	-1.1352421	-1.6886747	0.55108327	0.36975384	-0.93182755	-0.39142564	-2.0024595	-1.2875471	0.22956127	-0.8742068	-1.7959795	-0.44292802	CD8+ T cells	control (reference)
379	2.163937	-1.5252795	0.92055774	-0.16737413	-0.42156154	0.348141	-1.3474388	-0.0015224814	0.79300934	0.92095923	-1.1835672	-0.92463464	-1.5372592	0.3508224	0.57985854	0.31667998	0.9356277	0.785333	-2.1916468	2.757452	-2.5920458	2.3771222	0.87201154	-1.3535428	1.228611	-1.4552119	0.43686658	1.4232905	1.469271	2.2200737	-0.6207443	-1.0102879	-0.08531129	CD14+ Monocytes	control (reference)
382	2.0452216	-1.0736648	0.89008075	-1.1023178	0.2636953	0.4523514	-0.6118879	-0.2862929	0.07506105	-0.7058873	-0.7871203	-0.969626	-2.192995	0.94182026	-0.26904297	-0.71546745	0.87450844	0.2584418	-1.6089948	1.7883301	-2.7965834	2.1086254	0.5775608	-1.3875312	1.3157353	-0.6424291	-0.2573983	1.8690999	-1.2916877	2.3229496	0.7034277	-1.6846805	-1.8184941	CD14+ Monocytes	control (reference)
386	2.5068288	-0.40721673	0.7982899	-0.88825357	-0.5443772	0.57714593	-2.7322176	-1.4626641	0.9969281	1.7378534	-1.0803958	0.59755236	-1.7830175	0.7859465	0.5611399	0.27048725	1.2190019	-0.022676557	-1.7787386	-0.0018839762	-3.1639838	2.8946872	0.022182196	-1.7235905	1.0249856	0.75210273	-1.6968043	0.5142548	-2.0526273	2.1942182	-1.4934987	-2.1731665	-0.37063605	CD14+ Monocytes	control (reference)
387	2.1127753	0.6424551	0.62623113	-0.7716481	-1.3077168	0.4002474	-2.4444354	0.31455922	0.17544849	-1.2515117	-1.6870686	-0.33420897	-1.9297355	-0.58317566	0.81429654	-0.006226834	1.0929983	-0.08425015	-2.116867	0.2422195	-3.0429068	1.0178015	0.28308296	-1.9051456	1.4495858	-0.43404433	-0.576208	1.9197772	0.3833993	3.3142247	0.098196924	-1.6406137	0.37206137	CD14+ Monocytes	control (reference)
388	2.1035128	-1.4873071	0.2298661	-0.5855724	-0.963872	0.44121218	-1.701936	0.2332437	-0.2792803	1.0198766	-0.6167742	-1.1568558	-1.5315479	1.614448	-0.09403312	-0.1563074	0.3802143	0.15196988	-1.0377142	0.95420253	-2.8948867	2.2972083	0.20169407	-1.4105717	1.0178136	-0.8034403	-1.8057864	2.1692772	0.47011074	1.4789176	-0.12335199	-1.5714257	-0.28243554	CD14+ Monocytes	control (reference)
389	2.8066661	-0.565047	0.05863011	0.016807556	-0.24355789	0.09857461	-1.6978359	-0.35974652	0.12570772	-0.4127092	-1.1682311	0.21052964	-2.6647942	0.82684886	-0.48162523	-1.2791979	1.2275615	-0.53934115	-2.2081037	1.7676017	-3.1926656	1.6739128	0.56719655	-1.5456712	1.3522787	-0.61484635	-1.0102069	1.3605214	0.48772126	2.6219816	0.57434887	-1.2143261	0.15607	CD14+ Monocytes	control (reference)
392	-0.14571604	0.90414107	0.87481654	-0.36988723	0.9428833	0.61260325	-0.32773346	-0.5405497	-0.07134795	-0.14060244	-1.5561112	0.8366867	0.40615252	0.47622913	-0.13288295	2.4901268	2.74939	-0.3538386	0.31410056	1.6678885	-0.41041708	-0.011919349	-1.9506943	-0.27020034	0.55800134	1.1759866	-0.5340531	-0.8624754	0.9514969	-1.1171359	1.4671198	0.15560412	-0.36537626	CD8+ T cells	control (reference)
395	2.1942792	1.12728	0.49459434	0.65066457	-0.34738785	0.86698747	-1.9677234	-0.82837033	-0.03801906	-0.17580245	-0.5664876	1.1000323	-2.070557	-0.5586419	-1.8586693	-0.14941776	1.5382916	1.7995636	-1.6658516	-0.04055047	-2.8344798	1.9776274	0.09933399	-1.4502937	1.0981596	0.31803024	-0.13924849	0.9326106	-0.2945096	1.9552829	0.45819104	-1.5164235	-0.8113119	CD14+ Monocytes	control (reference)
396	2.217381	-0.4096402	0.99746156	-0.35292572	-2.070698	0.41854566	-1.2479571	-0.63776135	1.7573733	1.4967347	-2.189621	1.560689	-2.2832355	1.6567867	0.81232536	-0.07330233	0.6215858	0.19410695	-2.7064188	1.773723	-3.320654	2.416924	0.5396462	-1.8931092	0.86045974	-0.8061205	-1.5541257	1.0093787	0.0029542148	2.087715	0.22724938	-1.2516568	-0.28215814	CD14+ Monocytes	control (reference)
398	2.1030734	-1.4437108	-1.3418152	-1.6427959	-0.31411713	0.52100164	-2.9126399	-0.2911607	1.1052953	0.18898427	-0.3010185	-0.07607341	-1.5654858	0.59747183	0.9880158	-0.6185534	1.1754898	0.07879555	-1.5865659	0.15013182	-2.147509	0.9637653	0.5702495	-1.0545688	1.3028824	-0.24045491	1.0822213	2.1203504	-0.6796456	1.0549327	-0.8479742	-2.5294206	0.29021412	CD14+ Monocytes	control (reference)
399	1.9933523	-1.1829478	2.4942632	-1.4570944	1.2483418	-0.14772505	-2.462204	-0.22500893	-1.2804198	0.92950875	-0.78246325	-0.6060515	-2.4351735	1.988799	-0.37061518	-0.52608794	0.94408023	-0.6614783	-2.262658	1.3056078	-3.155931	1.8724626	0.7298747	-1.4323275	1.7195051	-1.7573948	-0.8807159	1.9450164	0.6668911	3.1432455	0.2804564	-2.330923	-0.07034143	CD14+ Monocytes	control (reference)
401	1.8988731	-0.013538018	0.7863828	-2.235743	0.4543742	0.068777874	-1.2341949	-0.90572983	-0.6162048	0.6404257	-0.7625561	0.05522114	-2.0468328	0.91102755	1.4477725	-1.3044164	1.4348476	0.8874371	-0.64834595	0.07858884	-3.4248128	0.96344614	0.67954606	-1.7301575	1.4920201	-0.76435584	-0.74948555	1.3572602	0.13158298	1.5529548	-1.6262407	-1.6113019	-0.7299293	CD14+ Monocytes	control (reference)
402	-0.07602978	0.6466924	-1.2507261	0.23596619	-0.24767351	-0.18681413	0.19981498	-0.5917179	1.9829886	0.5312071	0.86426926	-0.5705081	0.75909275	-1.0019779	-0.04082422	0.78544736	3.1848395	-0.13044825	-0.3254769	2.7735438	-0.5673093	-0.8998054	-1.678452	0.17488489	-1.1985469	0.6863697	2.0432355	0.36194548	-0.39571452	-0.083616555	-0.57433677	-0.7672796	-1.0055852	CD8+ T cells	control (reference)
403	2.490702	-0.9742687	2.7752407	0.07994042	0.25620902	0.8261903	-1.0440993	-0.76024264	-0.44631383	0.17813908	0.30403984	0.648291	-1.6690415	0.35967344	-0.13915497	0.51467836	1.3101889	-0.0049164295	-1.1262337	-0.78523767	-3.1438262	1.9119067	0.5420293	-2.4134831	0.25944263	-0.15531999	-0.043331444	1.6273922	0.20899856	2.351398	-0.80583286	-1.4913108	-0.119709566	CD14+ Monocytes	control (reference)
406	2.408677	-0.70083964	2.993487	-1.941478	-0.8831133	0.6111011	-1.8684711	0.5024099	-1.2872121	0.2551921	-1.9926646	0.730431	-1.5260502	2.1240351	0.7525221	-0.21747427	0.9070039	-1.5993049	-0.81332374	0.5336089	-2.567307	2.353422	0.4328314	-1.0571284	1.5174737	-1.0280366	-1.1245751	1.2322677	-0.68225104	1.8691307	-0.8059946	-2.1569018	0.028641775	CD14+ Monocytes	control (reference)
408	0.8112508	1.056959	-0.15496483	-0.3729993	-0.8271768	1.7189152	0.3484091	-0.3228897	0.09146413	0.38956717	-0.47501737	0.1571785	-0.8607061	1.087972	-0.3452664	-0.6587275	1.6986443	-0.34960473	-1.6208057	1.51533	-1.4854934	1.0830926	-0.5191121	-0.3324061	1.1206002	-0.99433994	-0.36100894	0.4935922	0.11817831	0.9331269	0.27941686	-2.1372705	0.8330661	CD14+ Monocytes	control (reference)
410	2.2113295	0.025505453	0.3485257	0.31426707	-1.069896	1.2184839	-0.6891812	-1.0949233	-0.7900468	-0.007566303	-0.58980644	-0.743365	-1.9550517	1.4732335	-0.47889087	-0.7266475	1.0638775	0.17141998	-2.0878136	0.34514076	-2.075282	1.603886	0.55699974	-1.6837487	1.5195495	-1.4052253	1.9139521	2.0824978	-0.15167066	2.327001	-1.524044	-0.78886455	-0.42936626	CD14+ Monocytes	control (reference)
412	-1.4255545	-0.22710225	0.31346893	0.67972183	-0.32386982	-0.781837	-0.2680241	1.9796681	0.6180268	-0.867707	0.66940427	1.428688	-0.1175766	-0.54660535	-0.7318909	-0.4886193	2.9164724	-0.6237578	0.25837207	-0.38525498	-0.09332907	-0.070070796	-1.9655696	0.65988255	-1.0600567	0.684233	-0.85960436	-0.95372385	0.3250878	-1.1183125	0.5303016	0.5846453	-0.7563695	CD8+ T cells	control (reference)
414	1.0615841	-0.90328264	0.5449164	0.12287426	-0.32518625	1.5638459	0.02323103	-0.6571256	-0.6978703	-0.15895298	-0.43856966	0.4735058	-1.1977019	-0.10670781	0.5201869	-0.2153148	0.78752494	-1.1610314	-1.6264664	2.0486202	-1.6915597	1.1256135	-0.22504906	-0.18725497	0.18275538	0.4755437	0.31804827	2.190892	-0.7254295	1.1358076	0.507764	-0.53840894	1.7869734	CD14+ Monocytes	control (reference)
415	-0.77753454	1.125085	1.9109333	0.99140954	-1.9161785	0.1266607	0.7315372	-1.3031495	-1.4302735	-1.1333497	1.0241611	-1.349679	0.2055583	1.3899518	-0.13925624	1.5757961	2.8263667	-0.39952677	-0.20699738	1.2568529	-0.7264944	-0.38955617	-1.8738412	-0.29184192	-0.39204255	0.32514974	-0.7061845	-0.7521076	0.57303727	-1.7028357	0.25580424	-1.3474256	0.014756024	CD8+ T cells	control (reference)
417	1.885693	-0.18341385	-1.0284728	-2.4417996	0.17349285	1.2685595	-2.2772956	-0.13631433	0.0058535337	0.72244126	-0.46704704	0.3661871	-2.9345489	0.79367197	-1.1471717	-0.5711779	1.2792983	0.26791668	-2.1027658	-0.9434185	-2.5271251	2.1139653	0.36780694	-1.3751044	1.0287865	-0.44530135	-0.6682379	1.4301459	0.1321876	1.4455023	-1.3929158	-2.2908823	-0.037671387	CD14+ Monocytes	control (reference)
418	0.5253863	0.4252195	-1.4330217	-0.04123813	0.9378214	2.0085034	1.1504643	0.084141076	-0.8876688	0.65612274	0.21488632	0.6979364	-1.0719099	0.45218557	-0.19172263	-1.0265521	1.1159399	-1.3693664	-1.3520555	2.2837427	-1.2977384	0.4436155	-0.3104385	-0.39949003	0.39001882	-1.1259406	-2.0340014	0.8694267	-0.73769397	-0.48967284	-0.15937011	-1.0337031	1.4906967	CD14+ Monocytes	control (reference)
421	-0.4666372	0.0048326533	1.4475241	-0.44669694	-0.65746534	0.67427254	1.4225913	1.1284232	-0.48671243	-0.6432971	-0.12097263	-0.59234065	0.43676692	1.1225791	0.9626994	1.6454896	2.7730958	-0.7120806	-0.48321173	0.48476958	0.000972867	-1.0551543	-2.0263321	0.24735844	-1.4195398	-0.17285813	0.1101006	-0.41334954	-0.4487247	-0.019806325	0.7545007	-0.067117274	-0.95661837	CD8+ T cells	control (reference)
423	2.3564043	-0.625056	-0.5389801	-0.44518846	-0.8797238	0.53827167	-0.2011342	-0.17335433	1.6901369	1.1476305	-0.66891253	-0.5054479	-2.2071197	1.9792535	0.13470662	-1.489916	0.506132	0.018322974	-1.9152346	0.94232357	-3.0714488	2.9725327	0.15678208	-0.4574214	0.9986441	-0.1519601	-0.7403838	2.0503514	0.35321596	1.5447811	-0.9698679	-2.4858468	0.18104072	CD14+ Monocytes	control (reference)
426	2.5176487	-0.23503858	0.16163611	-0.18862513	-1.4989558	0.3985069	-0.33094144	-1.0622715	-0.2999972	-0.5286832	0.14874518	-0.07696071	-2.472062	2.007201	0.053472877	-0.29594654	1.1269466	-0.16937289	-1.8179507	1.7012343	-2.6557243	1.8123066	0.48657194	-0.6629075	1.3400325	-0.5848675	0.0099464655	2.0597894	0.42133668	0.3740813	-0.6602142	-2.274359	0.2260794	CD14+ Monocytes	control (reference)
431	1.7324258	-0.54333365	0.19590655	-1.9225571	-0.08009654	0.14692605	-0.38595966	-0.8934021	0.84581757	0.254556	-0.6757847	-0.42254102	-1.6160413	1.6068184	0.2659947	-1.7317269	1.1461153	0.18939719	-1.4203602	0.32515404	-3.0270886	1.7033219	0.36895007	-0.8819717	-0.023810208	-0.81126994	-3.9085746e-05	1.9360572	0.4432752	1.3570094	0.7675465	-1.4561523	0.26676342	CD14+ Monocytes	control (reference)
432	1.4721565	-0.8824822	0.25245166	-1.4928505	0.6087435	0.41777757	0.08202934	-1.0855701	1.7842182	-0.45065945	-1.6108352	1.0823128	-2.2560854	0.6008012	0.41425478	-1.7217712	1.2239865	-0.111813456	-2.4573019	2.242918	-1.8476906	1.332819	0.6319171	-0.84747225	1.0859272	-1.856346	-0.6128206	1.9859637	-0.50397485	0.82253176	-1.7964067	-2.5542073	1.5943409	CD14+ Monocytes	control (reference)
434	1.4852332	0.118937425	-0.5752218	0.35439622	-0.94821507	1.0290879	-0.9748448	-1.0770578	1.5777946	-0.2550234	-0.5723701	0.3350717	-1.4681388	0.3121256	-0.35497534	0.1363349	0.81541955	1.0101861	-2.0946732	1.0357398	-2.4859765	1.1974394	0.40732816	-0.428702	1.608284	-0.2427578	-1.6257375	2.0748358	0.5583647	1.1683917	-0.08682203	-2.0200856	-1.717165	CD14+ Monocytes	control (reference)
435	1.6611624	-0.6821139	-0.39390218	0.043408036	0.63952124	-0.113384426	-0.08500832	-1.4784738	1.0900443	0.9172908	-1.5671886	1.4518361	-1.9877487	0.97477484	-0.577717	-1.6996945	0.74583846	1.6685752	-2.8532653	0.33673468	-2.8993905	1.60256	0.84013224	-1.273699	0.5249674	-0.7513189	0.2857582	1.3161151	-0.586649	1.3795258	-0.26120055	-0.44112033	-0.65385044	CD14+ Monocytes	control (reference)
438	-0.4399076	1.2306466	0.9768493	-0.8020401	-2.137727	-0.5358574	0.1743022	0.16628855	-0.094070174	0.37958652	0.28656518	-1.751552	0.039037645	0.11627887	1.54371	-1.2823641	3.1314332	0.3152886	-0.3918295	0.90220666	-0.39449918	-0.4563793	-2.1593034	0.48117888	-1.2512298	0.2310327	-0.14269987	0.69286793	0.30452812	-0.37787554	-0.45719856	-0.116518356	-0.57702917	CD8+ T cells	control (reference)
444	-0.19885617	-0.9446541	-0.9788514	0.019510448	-1.4975761	0.33099943	0.014437377	0.10931939	-1.2052749	-0.17972606	-0.29382402	0.27083784	0.82307243	0.09412396	0.5142699	1.5511506	2.9431107	-1.1417981	-0.98338	1.2285331	0.47144663	-0.39677256	-2.1597774	0.14337829	-0.17101067	-0.78595924	-1.478907	-0.8056353	0.88454896	0.41001633	1.7129086	-0.91139364	0.10720003	CD8+ T cells	control (reference)
445	2.2556386	-0.3494831	-0.08119582	-0.9519588	-0.26026222	0.79800475	-1.3377805	-0.45566934	0.5134802	0.7987372	-0.10501474	0.5305284	-1.6145272	1.502021	-0.68289363	0.16571629	1.5951136	1.2374212	-1.1938101	0.5753151	-2.7575266	1.6180755	0.4378092	-1.7065192	1.7159188	-0.9470027	-0.7832901	1.6904144	0.3344466	2.0767214	0.27985904	-0.7283323	-0.8378218	CD14+ Monocytes	control (reference)
447	-0.13054943	0.45578092	-2.45178	0.23782605	-1.3725945	1.4282222	-1.7334186	-1.5751395	0.9001193	1.2153137	0.26516473	-0.028436363	-1.462213	-0.34857756	0.84668785	0.9681462	3.0832136	-0.5242284	0.8476919	-0.21105999	-0.33461174	-1.9199667	-2.187254	0.9917964	-1.9679976	0.7881285	0.83254373	-0.9810068	-0.08703691	-1.867575	0.44756684	-0.90203893	0.48659703	CD8+ T cells	control (reference)
448	1.8954848	-1.0987986	-2.0057492	-0.9389726	0.6820238	0.4524005	-1.4088254	-0.890309	-0.42589542	-0.7542609	-2.3791957	-1.8155059	-2.673144	1.1771184	0.4323656	0.1602381	1.2976302	0.93631434	-1.8840413	1.1523229	-2.5893936	1.2901205	0.5254639	-1.2745141	0.9406357	0.20130295	-0.52174497	1.9876056	-0.43994868	1.3244075	-0.56721234	-0.024200499	0.14481051	CD14+ Monocytes	control (reference)
449	0.5541562	0.9617403	-1.3562608	0.0439353	0.6528462	0.9305793	0.51527303	0.0688318	-0.1319958	-0.47681955	-0.2530182	-1.1791693	-0.2649926	0.011758804	0.33052376	1.3832235	3.2063909	0.5581173	0.08557433	-0.15229037	-0.21149503	-0.7995611	-2.0804112	3.0229373	-0.28894162	0.77219135	-1.1916015	-1.5864729	-0.008348376	-1.2112107	-0.0823422	-1.0689621	0.6672741	CD8+ T cells	control (reference)
456	0.16614135	-0.05406557	0.19319856	1.8225335	-2.0334613	0.3335145	-0.09762314	-1.8032238	-0.04290791	0.34447104	0.16125828	1.6427162	0.82992256	0.44543085	-0.9672897	-1.3035177	3.0824015	-1.2499179	0.24313402	2.0137794	0.093048066	-1.0776117	-1.9563353	-0.93637824	0.45552066	-0.257564	-0.4875813	-0.10855478	-0.019218523	-1.0290111	-0.44870937	0.46282777	0.5169183	CD8+ T cells	control (reference)
463	1.8819864	-1.2867957	0.9700794	-0.12276696	0.20454562	0.7778005	-0.17162639	-0.2226271	1.0752007	1.3226554	-0.40564746	0.25147516	-1.4708117	1.4303973	-0.57795966	-0.7494957	1.3136232	-0.5078128	-1.8304551	2.0134747	-3.0031152	1.3382431	0.18290734	-1.4408414	0.6706715	-2.0124142	1.0355787	1.5653566	-0.22011381	0.4200632	-0.78495866	-0.9505627	0.28684485	CD14+ Monocytes	control (reference)
465	1.6913073	0.7578433	-0.70650864	-0.5015043	-0.12366447	1.5741692	-1.8939146	-0.7481458	-0.77739865	0.5308987	0.45561522	0.82335436	-1.7485225	0.809825	-0.15458393	0.43621677	1.7079902	-0.31945285	-1.4872563	1.4190054	-1.4531114	0.29403687	-0.47029364	-1.2685411	1.2798517	-0.7211863	-1.021703	1.3925802	0.16539685	1.3407568	-0.35379437	-0.9924577	-0.81048274	CD14+ Monocytes	control (reference)
466	1.2099385	-0.09872997	-0.09874353	-1.0835186	-1.3394682	-0.073506236	-2.4819088	-0.007807672	-0.29106736	1.4603515	0.3318576	1.6877382	-2.0130768	2.0136156	1.5241714	-0.8925093	1.4552456	2.249027	-1.8171158	0.3382672	-1.9866067	1.7109649	0.710663	-0.48358443	1.0776197	-0.62904525	-0.5760965	1.1417992	-0.47292864	0.5495953	-0.099582225	-1.4104068	-1.0488209	CD14+ Monocytes	control (reference)
472	1.2965039	-0.051947415	-1.1110646	-1.0596483	0.96128553	2.5570402	0.74377346	1.0384535	-2.564145	0.82302374	0.00042368844	1.5199684	-0.5980177	-0.039751485	0.6260962	-1.1002183	0.9770065	0.3035254	-1.1005017	0.56538737	-1.366297	0.76847094	-0.9964517	-1.9348725	0.1487343	0.119185925	-1.3524171	0.47586614	-1.7913324	0.1360991	-0.4457506	-0.31402683	2.197379	CD14+ Monocytes	control (reference)
473	1.8990159	1.6001048	0.53323203	-0.5491334	-0.5542834	1.4556239	-1.0784563	-0.11183822	-0.93539107	0.32695648	0.3120324	-0.5666296	-1.7067482	0.91623056	0.8005141	-0.86964846	1.0791805	-0.046028733	-1.6591913	0.91448843	-2.6468434	1.9849213	-0.14283264	-2.1756008	0.7172293	-2.8399334	0.06420177	1.2488178	0.61743903	1.3112209	0.09244269	-1.2731061	0.7940272	CD14+ Monocytes	control (reference)
475	1.7824821	-1.1256903	0.009654373	-0.78260255	0.90850925	0.46719265	-0.9956166	-1.174366	0.9728098	-0.57379866	0.1761286	-0.5135176	-2.737256	0.049882114	0.36756414	0.6888764	1.3429496	0.10550234	-2.2733428	2.8303952	-2.8420093	1.0462675	0.46990702	-1.6098311	1.9681295	-1.4144055	-1.2291934	0.8307482	-0.101184	2.1939173	-0.35508764	-1.4830091	-0.6071317	CD14+ Monocytes	control (reference)
476	1.730236	-1.7352664	-0.76713765	-0.32769364	-2.282424	1.0317575	0.14735782	-0.2437424	0.43196195	-0.5389246	-0.40355045	-1.4970834	-1.4638932	0.5352223	-0.16039658	-1.9706683	0.8130037	0.4794129	-1.190254	1.3543866	-1.5483506	1.4421008	0.45872623	-1.5134225	0.8390319	-1.8285816	0.26594403	1.8948842	0.1031658	1.7063566	-0.66939676	-1.1930022	0.029988676	CD14+ Monocytes	control (reference)
477	2.2435439	0.14956188	-0.07477254	-0.37774405	1.5447997	0.93870884	-1.8510796	-0.54662305	0.37614232	-0.72237575	-1.1810323	0.8301376	-2.211424	2.4331584	-0.5655494	-0.5961308	0.96980137	-0.267622	-1.1790855	1.3311543	-2.1984913	2.22224	0.5563278	-1.715239	0.9321207	-1.4259605	0.06254083	1.8195208	-0.42835668	2.7383237	0.98786926	-1.5814848	-1.1888537	CD14+ Monocytes	control (reference)
478	1.5531976	-0.20467758	-1.3686476	-1.3765734	0.16278219	1.0861661	-1.9025284	0.42110115	1.0936401	0.5515796	-0.25902265	1.4968691	-1.7606639	1.5819736	0.23378749	-1.4685162	1.1522353	0.37523997	-3.0683997	1.0232642	-2.5476067	1.5911505	0.7351192	-0.4841582	2.448316	-1.3316019	-1.7074946	1.7113359	-0.06523535	1.6612293	-0.7746356	-1.4273357	0.08097059	CD14+ Monocytes	control (reference)
483	2.3124871	-1.0328245	-0.50239646	-1.5773668	0.36794376	0.33412412	-1.0612191	0.4944461	1.8762052	0.60184777	-2.232023	-0.66475815	-1.6545513	1.3724917	0.414569	-1.7605537	0.8750981	0.74484926	-1.3031491	0.5842123	-3.284243	1.823301	0.5160874	-1.258849	1.291256	-0.9897733	0.36320543	1.9844972	-0.66186816	1.4098353	-1.6361212	-1.2534566	-0.71587145	CD14+ Monocytes	control (reference)
488	2.300765	-0.8011314	0.26095092	0.4126693	-2.5587525	0.82867527	0.11215854	-2.761555	0.09060803	-0.09710388	-1.573581	0.17421973	-2.6191533	0.8631639	1.1343665	-1.5178974	0.89317095	0.6647809	-1.2960781	1.3093877	-2.8213952	1.1980072	0.37689933	-0.9403691	1.3808541	-1.1980959	-0.9414209	1.6521249	1.1745775	1.5350137	-0.47106826	0.404925	-0.8891977	CD14+ Monocytes	control (reference)
490	2.301943	-0.057925105	0.20427626	-1.5753762	0.1803875	1.0232055	0.16560775	-0.29269615	0.33910054	2.065483	-0.61599094	0.020030111	-1.3879858	1.3958063	-1.1462083	-1.2695326	1.0208263	-0.06077093	-1.8430465	1.1280942	-2.362132	1.4741378	0.2898863	-1.5249768	1.6905391	-0.7151208	-1.7757407	1.9028847	-1.227689	2.0973082	-1.9589406	-1.6998848	-0.50471085	CD14+ Monocytes	control (reference)
491	2.4072056	-1.1211697	-0.43353444	-0.05728674	-0.6838364	0.18392012	-1.1589051	-0.49227884	0.4724109	-0.091306746	-0.6494973	-0.29228157	-1.750349	2.1511343	-2.796795	-1.090205	0.93048036	-0.024796978	-1.9226674	1.6191561	-3.2092955	2.027176	0.61788994	-0.58890945	0.9329604	-1.9996934	-3.7463865	1.6576651	0.7882851	1.8305113	-0.49457628	-2.3719792	0.76492435	CD14+ Monocytes	control (reference)
492	2.3507998	-1.2185819	-2.9596286	-1.7127814	-0.8508063	0.5861972	-1.2144774	1.1265671	-1.0241344	-0.6218816	-1.4605454	0.9460805	-3.0046046	-0.4084115	-0.5480994	-0.3854872	1.1084595	1.0721925	-1.3730521	0.4444782	-2.5481365	1.8339304	0.14067683	-0.9526511	1.5811183	0.74295807	-1.986587	2.3487322	0.44056025	1.2187896	-0.5181934	-0.9622573	0.13584271	CD14+ Monocytes	control (reference)
493	1.7286786	-1.2300979	1.2085781	-0.3804688	-1.6544533	0.88419855	-1.2141017	-1.4609272	-2.357011	-1.1442487	0.65545917	-0.60812926	-2.147347	1.658309	-0.20827855	-1.1262672	1.2622733	1.466828	-2.184895	2.3028548	-2.5570476	1.2796112	0.5153686	-1.1640515	1.0036047	-0.49465066	-0.6646731	2.6957824	-0.9409452	1.8253293	-0.41625357	-1.080323	-0.37005246	CD14+ Monocytes	control (reference)
494	1.9468629	-0.7321664	0.29211316	-0.70630676	-0.76615334	1.1281343	-0.7216232	-0.44991136	1.4356947	-0.96665823	-0.19744813	0.38143134	-0.8588189	0.88511705	-0.38486362	-0.40449637	1.1576989	-0.4762041	-0.9509064	2.186622	-2.8034987	1.0071303	0.5613472	-0.90439427	1.7049934	-2.2588122	-0.25412062	1.0396423	1.6910801	1.8508058	-0.30905652	-0.9141131	-1.2761016	CD14+ Monocytes	control (reference)
497	2.4128761	-0.97871566	-0.61850846	-1.5622315	-1.1468518	-0.067171305	-0.6637181	-0.9185255	-1.6348604	-0.16731623	-1.3841631	-0.114332646	-2.3752375	0.42538545	-1.4901738	-0.32252985	0.9473341	0.41147095	-2.4171317	1.5667515	-3.2929296	2.7475274	0.66475666	-1.6588212	1.5930767	-0.7918019	-1.8067253	1.984316	-0.6249284	1.8487039	0.23331529	-2.4151764	-1.0624684	CD14+ Monocytes	control (reference)
506	1.7608694	0.67484146	1.1035173	-0.7729723	-0.3249231	0.07674202	-1.6563073	-0.9140547	-0.58050966	0.11772306	-1.2345757	-0.15519038	-2.4203494	1.1865802	0.26139122	0.7684498	0.58765614	1.5367076	-0.71870184	1.0332656	-2.7754726	2.4023519	0.48288596	-1.362954	1.5368464	-1.6816524	-2.453969	2.1588135	0.9180534	1.9052632	-0.39490426	-1.9844446	-0.7925588	CD14+ Monocytes	control (reference)
508	1.826443	-0.20654523	0.6171238	-1.3490596	0.55281997	-0.51644015	-1.6828141	-0.3189848	-1.2620642	-1.5804244	0.49943513	0.18112504	-2.5113378	1.4611481	-1.2689275	1.7980406	0.53053486	1.0999069	-1.4673347	1.3651689	-3.4115353	1.9609853	0.65263176	-1.8209394	1.1377683	-0.8643658	-0.15804093	1.3383484	0.09499437	3.0132265	-1.2071046	-1.225448	-0.20283851	CD14+ Monocytes	control (reference)
509	1.8721775	-0.14861298	-0.11738911	0.5682359	2.6878467	0.18672895	-1.2647861	1.1069742	0.049325258	-2.5107265	-1.0496799	0.18026975	-2.0394704	0.7718518	-1.7686238	-1.9459813	1.0810568	-0.23403221	-2.2851913	0.1838116	-3.2424564	1.8820015	0.65673333	-1.3229829	0.71141684	-1.0746214	-0.39603856	1.4942937	-0.3035991	1.8584173	-1.2522337	-2.2896035	0.188249	CD14+ Monocytes	control (reference)
512	1.4706845	-0.75324535	-0.13415381	-0.41551146	-1.0742079	1.933023	0.5114143	-1.6897287	0.34360385	1.3056016	-1.1968439	0.51391083	-1.3241137	-0.12509382	0.10683955	-1.4753716	0.87755966	-0.3268955	-1.8235084	0.97720397	-1.9813073	1.948621	0.13195625	-0.5838034	-0.40797907	-0.64447033	-0.50388354	1.6219743	-0.65872	1.5032475	-0.9089223	-1.3084439	1.8587607	CD14+ Monocytes	control (reference)
515	2.1104054	-2.0023608	-0.28056598	-1.0104278	-1.7045317	0.45657432	-1.3107623	-0.98133576	-0.051626958	-0.17536712	-1.4956663	-0.083384186	-2.2027633	2.0262527	-0.46851662	-0.23678151	0.7123494	0.019549098	-1.4960203	0.17299244	-2.8798492	2.4785738	0.46143317	-1.3718913	1.7614616	-0.2911018	-0.89301115	1.6919901	-0.5185197	0.94362706	-1.5859866	-2.514027	0.838785	CD14+ Monocytes	control (reference)
517	1.4734181	-1.5665734	-1.3728775	-0.27485067	0.5132903	-0.0436846	-0.35520744	-0.529413	0.59784275	1.0249275	-2.186754	0.34296465	-1.2448256	1.3891696	-1.3152237	-1.017604	1.2839961	1.1855881	-2.380405	2.3390448	-2.0507197	1.8231982	1.1220558	-0.45636654	0.24486738	-0.16294326	-1.1250548	1.5744362	0.9162696	0.5290115	-1.3823575	-1.8857524	-0.94310164	CD14+ Monocytes	control (reference)
523	2.420743	0.6893505	0.17303908	-0.35371444	-1.2199883	0.20654795	-0.5744812	-0.50410795	-0.3720891	0.5429472	0.32232428	1.7374303	-0.7498651	1.2116028	-0.5438966	-0.44570976	1.1006424	-0.020417392	-1.9216098	1.4510689	-3.5310743	2.5925446	0.551536	-1.3056844	0.13680845	-0.7650493	-0.68348074	1.7801238	0.6166959	1.8281538	-0.142724	-0.17482919	1.2530053	CD14+ Monocytes	control (reference)
526	1.5338047	-0.699409	-0.22627461	-0.6803775	0.548485	0.08006787	-1.51295	-1.8109969	-1.1924312	-1.1143577	-0.748086	0.48217118	-1.8123612	1.1240412	-0.0034567118	-0.09978655	1.1963344	2.3575895	-1.5918542	0.70204663	-2.0806298	0.4877088	0.760006	-0.6494189	1.0024319	-1.1798147	0.6781786	1.8740348	-0.9987469	1.4504927	-1.1839068	-0.80239946	-0.28589386	CD14+ Monocytes	control (reference)
527	0.813648	-0.013208091	-0.8055366	0.5671035	0.5377427	1.0306344	-0.1414033	-1.0979273	1.1664989	0.14259028	1.6078668	0.8657911	-0.07150096	0.4360476	-0.005883515	0.10888964	1.7435979	-0.5103547	-1.7434891	2.2448258	-1.3181589	0.54058504	-0.31300747	-0.55944186	-0.2108452	0.14047182	0.23439181	1.1528496	1.3669834	1.916639	1.1823134	0.6328881	-0.46617594	CD14+ Monocytes	control (reference)
528	1.0791508	-0.83514875	-1.3382212	-1.2954345	1.1262498	0.92251855	-1.5960464	0.060171545	1.47251	-0.92079157	-0.8097706	-0.5111637	-1.8454221	1.3156691	-1.4136727	-0.5704253	1.6760995	2.2458587	-1.4719828	1.4804461	-2.2524724	0.10400939	0.6315515	-1.1154338	1.8213217	-1.2667274	0.82654595	1.8911644	-1.2736908	1.1381143	-0.3924291	-0.8169091	0.037870273	CD14+ Monocytes	control (reference)
530	1.9304395	-0.96649045	-0.94283944	-0.036602408	0.28602022	1.0012398	-0.3537141	-1.5417507	0.16322404	0.73634684	-1.1608511	0.2273245	-1.6187774	0.44477814	0.09772885	-0.4115941	0.8756886	-0.020556971	-1.8023034	1.4211271	-2.531466	2.0146627	0.42087787	-1.4533019	1.0644039	0.4373055	-1.8970747	1.4259112	0.26387873	2.0265582	-1.159571	-1.5632415	-0.008452624	CD14+ Monocytes	control (reference)
531	2.182541	0.22812802	-0.870084	-0.66942525	0.13136557	0.98704946	-0.2846051	0.39741534	0.9237851	0.26027054	-1.2682637	0.09786171	-1.5255007	1.7890431	-0.45258415	-2.3314614	1.3687629	1.2004161	-1.9187348	1.0197861	-2.3439324	1.5665517	0.5359236	-0.8326004	0.9191853	-1.4325664	-0.68083376	0.7884648	-0.36166057	1.7081215	-1.764022	-1.5023531	-0.53227466	CD14+ Monocytes	control (reference)
534	0.1309079	0.46196818	-1.2609183	0.625005	-1.6409473	2.3811483	0.23911145	-0.3518713	1.1964879	0.45099866	0.9301201	0.7805343	-0.5339266	0.08909175	1.0508549	-1.1201601	1.320368	-0.5017543	0.75389665	0.57625633	-0.681669	1.4596756	-1.0011406	-0.8893958	1.0167518	0.08699788	0.22222328	0.11349398	-0.9549059	0.035071045	-0.71124136	-1.3011609	2.1131248	CD14+ Monocytes	control (reference)
536	2.2462714	-1.0978372	-0.5360553	-1.0667547	1.3833238	-0.029578805	-1.8026779	-1.6846113	0.8309203	-0.3601688	0.24821985	-0.82875574	-1.298785	1.1597011	-0.9866371	-1.3438942	0.95177305	0.55239254	-3.527238	1.8003898	-2.3812208	0.6726833	0.5481799	-1.9392102	1.6599913	-2.132699	-0.43851656	2.5144207	-0.76246977	1.9696423	-0.7357053	-2.7424827	0.6390021	CD14+ Monocytes	control (reference)
537	1.6248751	0.23981583	-0.9996464	1.6489793	-0.20156613	-0.41267407	-0.43809265	-0.8755682	-1.0584507	-0.27020496	-1.1433022	-0.80559075	-0.6125424	0.9781896	0.8047054	-0.84100187	0.71699315	-0.09632835	-1.9801102	1.125165	-1.7807039	2.0165348	0.18285546	-0.19306675	1.105212	-0.50720066	-1.4884971	1.399372	-0.5571952	0.112342	0.28897053	-0.5157465	-1.0949563	CD14+ Monocytes	control (reference)
538	1.2883657	-1.6277311	-1.5468836	-0.66840065	-0.9098792	0.4012432	-0.46436876	-0.46981478	0.10532036	-0.02775532	-0.27798772	0.64920473	-1.4331878	0.9765979	-0.120255664	-1.5962071	1.2060574	1.5954963	-0.69448453	0.62892604	-2.648285	1.4423093	0.32868007	-0.9628479	0.83135945	-0.9316677	-1.2711773	2.2326393	0.5122663	1.4499881	-0.81763756	-1.516705	-0.40624446	CD14+ Monocytes	control (reference)
539	1.8925006	-1.7739406	0.7391579	-0.9908157	1.6124045	0.18761317	-0.72906256	-1.8622776	0.9473289	0.8568858	-0.103568465	0.26735348	-2.4257276	1.1381091	-0.20356539	-0.36987448	1.357698	0.044489324	-0.8841442	1.5081493	-3.305583	1.1410221	0.5847564	-0.9440373	1.5572461	-0.2646536	-0.6067518	1.4594535	0.30985814	1.4408832	-0.28778726	-1.3931676	0.79387236	CD14+ Monocytes	control (reference)
542	2.1997657	-0.3796109	0.30224407	0.3454091	-0.10520931	0.27193877	0.16742253	-0.11883366	-0.2738592	0.5412146	-1.3566004	-0.07197406	-1.9420512	-0.010436416	-0.3676678	-1.212891	1.2732593	0.5720021	-2.280504	2.7433293	-2.689532	1.3968391	0.6256302	-1.3446558	0.89391893	-2.4565008	0.59956187	1.6539853	-1.4796224	1.7355189	-0.62792414	-0.62268466	0.7873403	CD14+ Monocytes	control (reference)
543	1.1492838	-0.57510316	-0.86532915	-0.23501787	-0.49937278	0.15144038	0.98109126	-1.6150451	0.17680144	-0.9989139	-0.4250052	1.301018	-2.6810992	0.02159521	0.45518473	-1.8131382	1.0760149	1.0294541	-0.92970544	-1.553644	-1.5463231	1.8805033	0.21584916	-2.0258846	0.5069989	1.8149425	0.57920635	1.7847106	0.79599583	1.1931738	-0.6079278	0.3345456	0.8797459	CD14+ Monocytes	control (reference)
546	-1.4789908	0.86635125	0.327868	0.47011828	-0.05962068	-1.6212498	0.23069823	-0.4064209	-0.52044153	0.5830631	-0.7379729	0.058105707	1.4332974	0.5435356	0.3205902	1.1761364	2.4859877	-1.1390271	-0.21593389	0.88844836	-0.21653149	-1.3137715	-1.8957539	-0.8488999	-0.9351359	1.337708	0.43955413	-0.3836584	-0.5849935	0.7475834	-0.4974398	-0.93306834	-0.05863963	CD8+ T cells	control (reference)
549	2.4479744	0.28323725	-0.6763517	-1.2507079	0.38396892	0.4838259	-0.9465162	-0.89574015	-0.31298685	-0.7883975	-1.1844431	1.2677468	-2.1166694	0.796516	0.30386084	-0.5763003	1.2640796	0.93481576	-1.8656086	-0.78435385	-3.105775	2.1126084	0.6574577	-0.6706452	0.40943938	-1.3238602	0.021009684	2.0589566	0.2599157	2.2688434	-1.6889468	-1.2742672	-0.7796421	CD14+ Monocytes	control (reference)
551	2.8664532	-0.7371328	-2.7216113	-1.6807964	-2.083634	0.32922524	-0.40282676	-1.5522931	0.32509708	0.29936284	-0.6707202	-0.06642072	-1.7169933	-0.27003068	0.18908828	-1.8840518	1.0544741	0.920884	-1.6228461	0.0443784	-2.4728158	2.3671784	0.4725371	-1.3603424	1.6908648	-0.19111925	-1.7612337	2.070728	-0.6725362	1.5295582	-2.6908932	-1.8441364	0.6020495	CD14+ Monocytes	control (reference)
554	1.8065878	-0.7679842	0.5080465	-0.6097228	-1.743346	0.9822274	-1.7925181	-1.869889	1.6625502	-0.3949011	-0.005567491	0.5275988	-1.8403625	0.35501036	-0.88189936	-1.3631933	0.6744787	0.078010395	-2.562756	1.3824096	-2.5795016	1.3342977	0.35765204	-1.8094155	1.3851597	-1.1054113	-0.8662882	1.9606678	-0.849689	0.888967	-2.007232	-1.7472775	-0.13957123	CD14+ Monocytes	control (reference)
557	1.4495392	-0.42088455	-0.71056414	-1.8592937	0.61970866	0.8453845	-2.5067482	0.5946947	1.3832974	-0.62490535	0.008460522	1.6803563	-2.8035047	1.4894706	-0.5970391	0.2704284	0.5006779	0.5909897	-2.5696235	0.9096772	-2.7653472	1.5402242	0.5229452	-0.22665966	1.3927335	-0.20108005	-1.6534364	1.7172087	0.70614105	2.3149836	-1.6869193	-1.4939247	0.58651197	CD14+ Monocytes	control (reference)
558	1.3738544	1.0725785	-0.5903895	-1.2878448	0.5791603	2.1281025	-0.06402242	-1.8527151	-0.30338222	1.8858898	-0.38270336	0.22611958	-1.4758732	-0.5266429	-0.26132774	-0.38233945	1.377609	0.7911707	-0.7115686	0.9562577	-1.6247363	-0.44222718	-0.27809635	-0.26792273	0.66097873	0.23925176	-0.71028054	0.14025342	-0.14153147	1.3267688	0.2576651	-1.0364695	0.9770277	CD14+ Monocytes	control (reference)
559	2.099361	-0.7147867	0.68346965	0.5288075	-0.2575866	0.56873673	-1.120209	-0.32367107	-1.5447388	-1.3932171	-1.1496263	0.6686768	-1.7832857	1.1316727	-0.03895192	-1.7920505	1.0610747	-0.1626202	-1.0040042	0.67582744	-2.9183495	1.1957664	0.3789267	-1.312432	1.3167573	-0.7940642	-0.80885017	1.393007	-0.5156202	1.2139112	-1.113612	-1.9203537	1.020643	CD14+ Monocytes	control (reference)
563	0.7739609	-1.0162189	-0.3809262	-1.635865	-0.7306172	0.35124362	0.19743174	-0.93374234	0.8413223	0.2681282	0.080975264	0.58796495	-2.2608757	-1.1105154	-1.1957319	-0.42458123	1.7228333	2.221285	-0.246369	0.5914615	-2.3780859	1.4875941	0.60553545	-0.6604475	1.910537	-0.79503584	-0.59055614	1.7947614	-1.6442313	0.7439521	-2.5010543	-1.3961248	-0.3117445	CD14+ Monocytes	control (reference)
564	1.9426138	0.03172189	-1.1605446	-1.3519738	-1.141437	-0.032692492	-2.9132273	0.6897425	0.43067932	1.5949966	-0.29964605	0.057097167	-1.9432127	1.8115727	-1.1777763	-0.27261877	1.0623201	0.97673	-1.4943628	2.4722219	-2.8137074	1.5637348	0.731328	-1.4423382	0.29402125	-2.2702482	0.43649352	2.1160994	0.16657688	0.72179097	-0.9217139	-1.602392	0.78359205	CD14+ Monocytes	control (reference)
565	2.1478477	-0.63972616	-0.02200362	-0.640255	-0.43144798	0.28356215	-0.4123282	-0.019208133	0.578205	0.008748889	-0.66141456	0.6048095	-1.5947928	0.87403077	-1.1056184	-1.7285236	0.7572458	0.6651626	-1.9164639	1.7258445	-2.2007654	1.1044483	0.92141	-0.4981535	2.1647935	-0.686741	-0.15550722	1.8566369	-1.0232008	0.75784856	-1.4236944	-1.3048629	0.4422138	CD14+ Monocytes	control (reference)
567	0.3054574	-0.43642527	0.76177514	0.17440876	-1.74691	0.30831537	0.343573	-0.20055488	0.31526214	0.07864109	0.9003613	0.12910022	0.33403134	-0.78300977	0.8526869	1.7953093	3.1561084	-0.10872695	-0.004277803	1.5446196	0.0071346313	-2.1442068	-1.9782267	-0.50097376	0.34750313	0.8665862	-0.8569991	-0.34487975	-0.95480907	-0.6341384	-2.2068377	1.4326761	-2.0251882	CD8+ T cells	control (reference)
569	2.4435494	-1.0979533	1.6498506	-0.09117652	-1.9432273	0.9861052	-1.7574904	-0.33612475	-0.8315661	-1.4077529	0.37635058	0.16049427	-2.3668146	1.7333192	-0.7484004	1.1164397	0.57369304	-0.34503904	-1.1638002	-0.039709657	-2.893941	1.8215348	0.2677182	-1.3781095	1.1241882	-0.91580963	-0.1791379	1.3239572	1.5953124	2.5814831	0.07970756	-1.7501643	-0.47330412	CD14+ Monocytes	control (reference)
571	-0.5826502	0.8833105	-1.7297249	-0.74767935	-1.4803529	2.099864	0.3856446	-1.0320559	0.22160617	0.61917806	2.1588442	0.1619775	1.2707608	0.42085668	1.9236825	1.4310049	2.9999502	-0.07578948	-0.04484964	-1.0625436	0.09265949	-0.2935592	-2.3435254	0.2685102	0.15158796	0.50775075	-0.47022247	-1.9155424	-1.1425436	-0.22725108	-0.98463035	0.3177601	0.052478246	CD8+ T cells	control (reference)
572	0.46307158	-1.4244853	0.16198057	-0.807833	0.67654073	1.2118592	-1.0046543	-0.93279064	-0.63591796	-0.042248726	1.2577326	-0.24817419	-0.6765392	0.59135413	-0.48521978	0.20837164	1.6932905	0.5620672	-1.4331388	2.2863002	-1.0827749	0.14156665	-0.2865254	-0.16359237	1.0733013	-0.8086225	-1.0346004	0.96864843	-0.07278806	0.2365117	-0.71373636	-1.075345	-1.7509099	CD14+ Monocytes	control (reference)
577	2.9249048	-0.45003447	-1.36581	-0.93189853	1.090811	0.52747035	-1.6253524	-0.014986992	1.657773	1.0434325	-1.6856663	0.69413084	-1.6597236	2.6805818	0.46630526	-0.81955016	0.9414745	0.10512602	-2.013043	-0.8421904	-3.2381155	3.3110652	0.6323054	-1.638433	0.9505474	-0.43669704	-2.5851068	1.5940459	0.71622634	1.7364402	-0.5461857	-1.4816729	1.3821774	CD14+ Monocytes	control (reference)
579	2.0306227	0.5568507	0.6637989	-0.77605426	-0.8014765	1.1751391	-1.3574477	-1.5322504	1.5302525	0.5801995	-0.88252985	0.60396886	-1.5631484	1.0342329	1.0614548	0.24575487	1.175848	1.0205922	-0.8604421	0.3083228	-3.1820192	1.6791939	0.49850765	-1.2291163	0.25739896	-1.4999192	-0.65308714	1.9907217	-0.2703169	0.83869076	-1.030418	-1.9095712	-0.2573701	CD14+ Monocytes	control (reference)
582	0.70237637	-1.1699064	-0.4198112	-0.55948216	-1.4323441	1.2035313	-1.2669044	-1.2448446	-0.15542121	0.8149889	-1.119704	-0.7681263	-1.2462605	0.6668334	-0.55252045	-0.99481094	0.8964908	-0.6660948	-0.75899655	1.0191954	-1.7765743	1.083709	-0.34432197	-1.9010278	0.9432589	-0.3708713	1.0685036	1.7219498	-0.371947	1.528445	-1.942836	-1.6777878	1.6114299	CD14+ Monocytes	control (reference)
584	1.5905166	-0.90392363	0.9340337	-1.3601115	0.06650114	-0.1331408	-1.0410955	-0.1163483	-1.8849447	0.7604865	-0.14898944	0.32128644	-2.5487728	2.0851862	0.7307702	-0.2963208	0.64822316	1.6980662	-2.4952104	0.8726576	-2.3012934	1.5493547	0.44997907	-1.7484131	0.3195125	-0.6594256	-0.6596067	1.404171	0.13694245	2.005807	0.07102555	-1.4579957	-0.5556655	CD14+ Monocytes	control (reference)
588	1.3366137	-0.6626834	1.0087461	-0.45651639	1.094286	0.17303419	-2.2731717	-1.3923721	0.009872675	0.21920061	-1.151312	-1.9059393	-2.501769	1.4293579	-0.029748872	-1.4908937	0.9231534	0.9342698	-2.373227	1.4564295	-2.671382	2.3129463	0.63884205	-0.7210183	1.0004463	-1.6963279	0.5979807	1.7870132	-0.82659364	2.4642153	0.8015233	-1.9322727	0.41265172	CD14+ Monocytes	control (reference)
590	2.8358102	-1.1259446	2.0459807	0.85766566	0.8924637	0.3833676	0.7537358	-0.36441928	0.65967923	-0.49938014	-1.1638639	-0.07197416	-2.040399	1.1242305	0.9461686	-0.026623964	1.2034303	-0.3676229	-1.7779665	1.2553536	-3.1695952	1.6820626	0.17054822	-1.5300591	1.0834717	-2.1353326	-1.16091	1.1229161	-0.6926753	1.812715	0.03750866	-1.5462023	-0.8208559	CD14+ Monocytes	control (reference)
593	1.6046851	0.07165581	1.6318167	-0.7113174	-1.7916203	1.1978548	-0.7788079	-1.1109275	-1.9788615	0.75253594	-1.238057	0.25437474	-1.6880547	1.1736199	1.027853	0.40803084	1.5241656	1.0184244	-0.94960463	1.2003309	-2.3794115	1.7722906	0.003323011	-1.541573	1.3862606	-0.34918797	-0.3720769	1.475652	1.4508156	1.516727	-0.34262642	-1.3942971	0.11475143	CD14+ Monocytes	control (reference)
594	0.90643525	-0.44185656	-1.2086132	-1.1073577	0.19856986	-0.5062567	-1.3484695	0.3433461	1.4551883	-1.824388	-0.81537926	0.5298184	-2.059586	0.50036067	-0.40792787	-1.4614741	1.2755458	1.1112864	-2.6350563	-0.74350536	-3.2276423	1.3155389	0.97378325	-1.6917946	1.8302323	-0.6083262	-1.1178467	0.45640942	0.19203022	0.74023354	-1.4125571	-1.2432566	-0.81966245	CD14+ Monocytes	control (reference)
598	1.8957055	-0.89938545	-1.4978906	-0.040662996	1.4019728	0.48202512	-0.4706341	-0.9869029	-1.7200985	-1.0228171	-1.312784	1.240283	-1.4856879	0.19005898	0.28251308	-0.5348877	1.327924	0.930246	-1.5602404	1.6212406	-2.3421676	1.4576011	0.7654112	-0.39945763	0.92452335	1.2304276	-1.3606589	2.1188598	-0.41078913	1.855408	-1.0283558	-1.5373882	-0.13821435	CD14+ Monocytes	control (reference)
599	1.964133	-0.19212484	-1.078931	-1.6967175	0.33932593	0.6949227	1.1848078	0.2732622	0.9775932	0.58543295	-1.6916654	0.13953865	-0.95075	0.6893604	-0.46329772	-0.48166016	1.3134215	1.0813477	-0.99745107	0.7010382	-1.9250491	0.8649033	0.6400091	-3.1852648	-0.6038519	-1.4668565	0.2038614	1.4398214	-1.8762112	0.019334882	-0.27179998	-0.250648	0.65668404	CD14+ Monocytes	control (reference)
601	2.2474873	0.12251277	1.7417738	-0.16418144	-1.5304134	1.848544	-0.81785953	-0.7611214	-0.9170353	-1.8079566	-0.9504262	0.25052908	-0.49853373	-0.114079356	-0.021354139	-2.8827264	1.3706019	1.9693224	-1.1264828	0.014646292	-1.9696053	2.3468401	0.5152044	-0.98136854	0.70690626	-1.9801657	2.0175602	1.1187634	0.10762003	1.7522818	-1.0736685	-2.359113	0.93330055	CD14+ Monocytes	control (reference)
603	2.5786986	-0.560638	-0.102810025	-1.2447895	0.36161575	0.7989759	-1.3296758	-1.9368027	-0.20935428	-0.332614	-1.3440801	-1.0023415	-1.4425348	2.2361283	0.4636097	-1.307495	0.8467399	0.22397391	-2.3032854	0.834364	-2.7579875	2.275003	0.3708432	-1.7101005	1.9361608	-1.4364032	-0.54160583	1.9497705	-0.9130592	2.0081863	0.47186452	-0.44552416	-0.8184397	CD14+ Monocytes	control (reference)
605	1.9147835	-0.7940145	-0.20933153	-0.11160064	-0.7204423	0.99678385	-1.5038455	0.03178817	1.367837	0.024846435	-0.82862025	0.6019367	-1.9817533	0.37953588	0.09411451	0.072263	0.42301723	0.9757325	-1.887696	0.80695796	-2.7767875	1.8319571	0.42631805	-1.3630428	1.5185539	-0.5824258	-0.33738405	1.8061252	1.674077	1.3677835	-2.0892906	-2.2682002	-0.24045068	CD14+ Monocytes	control (reference)
607	1.7687138	0.049167424	-0.7581577	-1.4490972	-0.8913522	0.6993971	0.8264812	0.058189034	0.4024584	-0.06264263	-0.20684505	-0.7118647	-1.9499234	1.8323462	-0.3219038	0.024306923	1.1274904	1.3182749	-2.3686025	2.1874146	-2.4948177	1.4182503	0.37023053	-1.4110186	1.4065702	-1.3881327	-0.23668697	1.5618354	0.47623494	2.4527266	-1.3698183	-2.7112396	1.1078303	CD14+ Monocytes	control (reference)
609	1.66529	-1.5910379	-0.30205232	-0.91053116	0.86955297	0.7155196	-1.2158707	-0.24952567	-1.7441778	-0.9468999	-1.4392021	0.27598718	-2.2415428	1.3011886	0.5428124	-0.49940714	1.3462595	0.2579831	-2.406593	-0.027322412	-2.8340034	1.3193661	0.5024603	-1.1388088	1.9438064	-2.402455	-0.887824	1.687123	0.7378868	2.3262966	-0.6652955	-2.2575963	-1.1941347	CD14+ Monocytes	control (reference)
610	2.04188	-1.6786368	0.85912395	-1.094061	-1.7713867	0.7957598	-2.004939	0.39000207	-0.7514786	0.78734976	-1.4958749	-0.04984607	-2.0137894	0.5850228	-0.52227616	0.29801014	0.92922693	0.114883095	-1.771323	-0.5913204	-2.1832545	2.4856143	0.2448974	-1.4902357	0.9721461	-0.4330371	-1.3610697	1.8377638	1.3531684	2.5145879	-0.8255874	-1.04437	0.8835946	CD14+ Monocytes	control (reference)
611	-0.7610489	-0.2055611	0.37754905	-0.8961431	0.847677	0.2598523	0.23750019	-0.38776836	1.1389532	0.48864612	0.89406353	0.93823844	0.8593002	-1.0013893	-0.17738634	0.55091393	3.439675	0.36878124	-0.19252868	-0.17456937	-0.033593073	-1.0166869	-1.8275459	0.9005777	-0.48754176	0.096627295	-0.8053553	-0.8081628	0.41554683	0.032231808	1.656173	-1.4806299	-0.604952	CD8+ T cells	control (reference)
612	1.2686788	0.18319653	2.211548	-0.33431226	1.2324092	1.14999	-1.0318052	-0.12780905	0.93684804	-0.20252079	-1.4082496	-0.8902317	-1.6057233	0.88438827	0.4736339	0.10757995	1.2910396	-0.50846696	-1.3810704	0.20048136	-1.7886176	1.7386428	-0.058748573	-1.300884	1.078464	0.66749275	0.055450305	1.2665808	-0.13928267	1.4867901	0.3562078	-2.9596932	0.7568753	CD14+ Monocytes	control (reference)
613	-1.210734	0.23051035	-0.54954666	0.86576676	-1.7730894	0.665745	1.863948	0.42186975	0.7978951	-0.29380044	-0.16682878	-0.067689896	0.6986345	-0.56251216	-1.0453961	0.56704795	3.1848252	0.31697178	-0.20686863	-0.00033074617	-0.25097805	-0.6790546	-1.9847599	0.84995914	-1.4317529	-0.5019876	-0.010965675	-0.15776646	-1.1748142	-1.5768235	-0.7719964	-1.1133959	-0.7174865	CD8+ T cells	control (reference)
619	0.9865782	0.7211753	-0.11529654	-0.8677133	0.050940752	0.26777348	0.6261879	-0.67859304	1.7780676	1.2540109	1.7288256	-0.31679916	-0.323731	0.43926927	-0.19170499	1.8423426	2.736439	-0.90902984	0.046187963	0.7197391	-0.11674595	-0.9719214	-1.7716372	1.2827933	-1.5678415	-0.46985748	1.3251936	-1.431763	0.32896334	-0.89307827	-0.23791854	0.8790992	-1.3992268	CD8+ T cells	control (reference)
621	1.360353	0.10356325	-0.28008533	-1.4764205	-1.4918817	0.73187315	-0.60138696	-0.6433415	-0.7276114	-0.30676937	-1.1192237	1.4246035	-1.6559498	1.7269323	-0.6472679	-0.09129548	0.810787	0.34863585	-1.7814766	2.351304	-2.1452758	1.1060753	1.1627271	-1.5373567	0.6379801	-1.6189604	-0.76403487	2.1386054	0.0999834	0.72865057	-1.1792399	-2.440534	0.12976794	CD14+ Monocytes	control (reference)
625	-0.2503925	0.73095703	-0.81817085	-2.3185058	-0.42932844	0.40683424	-1.8713202	0.8423854	0.6877241	0.04140441	2.0865188	1.7373009	-0.44843712	1.0154326	-0.07791245	1.4352043	3.1631565	-0.29863542	-0.2790154	0.8444009	-0.38251367	-1.6238872	-1.9055098	1.3460811	-1.267422	-0.4340124	0.2764037	-2.1636274	1.5664223	-0.9088564	-0.5402488	-0.52508056	-1.306261	CD8+ T cells	control (reference)
630	2.3516302	0.65076756	0.6714566	0.27761	-1.8927824	0.59074163	-1.21295	-0.65162563	1.7119898	-0.3225144	-1.2704743	0.412814	-1.8843067	1.1714747	0.5838348	-0.25247833	1.0674785	0.15136473	-1.3136073	1.2996688	-2.9086275	1.691966	0.40609616	-1.3133727	1.2389308	-0.51127505	-0.6156712	1.6180618	0.11678308	2.26895	-0.50373036	-1.7866235	-0.46140426	CD14+ Monocytes	control (reference)
632	2.3950722	-0.9463966	-0.2617921	-0.8059709	-0.46656463	0.75223815	-1.7206491	-0.15490758	1.7258058	-0.15873276	0.7352942	-0.38966668	-2.5828	1.0343436	-0.51756245	-0.7987	0.9978004	1.3544999	-3.183511	2.2024987	-2.545032	1.2410095	0.43902007	-1.9079161	1.5309327	-0.36395565	-0.8428562	1.8846726	1.5584035	2.232381	-0.4188283	0.02533114	0.5942141	CD14+ Monocytes	control (reference)
636	1.6884578	-0.12423882	0.99729013	-1.484199	-1.5906378	0.61599135	0.2331348	0.6435154	1.2329041	-0.015749067	-1.9225314	-1.5979362	-1.8855599	0.9295127	0.83079123	-0.009804204	0.77294844	0.3452719	-1.9651322	0.9789829	-3.1672275	1.1059916	0.50092477	-1.4492677	0.7073084	-1.5791693	0.43787876	1.8529111	-0.5253131	1.0859396	-0.20448016	-2.8543634	-1.5265868	CD14+ Monocytes	control (reference)
638	1.7967008	-0.7140111	0.06721161	-1.2301137	-0.41276646	0.38196886	-0.83204573	1.3072635	0.873163	-1.2394239	-2.001858	0.50476044	-2.2764082	0.29306236	0.23266968	-2.1582704	0.9552842	0.09617959	-3.5017486	1.8175328	-2.3394668	1.894085	0.6010897	-1.1641473	1.5567763	-0.9927986	1.0250943	1.9783562	0.41025156	1.8924959	-0.36393252	-2.182405	-0.42271683	CD14+ Monocytes	control (reference)
652	2.4278693	0.2691235	1.6093419	-0.92894006	-1.3131986	0.74025136	0.09313667	0.055749416	0.30805552	0.5023571	-0.22054726	0.63255966	-2.4843633	2.0065808	-0.11239594	0.08632967	0.822448	-1.140842	-2.6397085	0.071163654	-2.4814148	2.1437778	0.29685608	-1.0548869	0.7383664	0.19010144	-1.9174479	1.9307746	0.75724864	1.7517391	-0.90366364	-1.8363153	-0.09195784	CD14+ Monocytes	control (reference)
655	1.5496686	-0.42168242	-0.67820257	-0.7851564	0.26966298	-0.37267914	-0.97731125	-1.9858472	-0.53996515	1.0367142	-0.9767173	-1.31942	-1.7100298	-0.8041194	0.054068998	-1.2809752	1.4335862	1.0281982	-1.1749966	0.9994274	-2.4050043	0.75651765	0.55703497	-1.7502866	0.64058745	0.34947443	-0.9143832	1.8689843	-0.27737573	1.2059838	-1.0542383	-1.25793	0.35899952	CD14+ Monocytes	control (reference)
656	1.8393768	-1.0263367	1.2579638	-0.22030497	1.0848432	-0.14529788	-0.66281605	0.67980003	0.6809157	1.2472303	-0.37907648	0.5739031	-1.3616351	1.3955368	-0.17078164	-0.62295574	1.1458863	0.4521147	-1.3255043	1.5694494	-3.333517	1.7994828	0.52875614	-1.3234776	1.6189289	-0.83262134	-1.0733445	1.3275237	0.008108586	1.8443067	-1.591409	-2.1832778	-0.46049258	CD14+ Monocytes	control (reference)
657	2.0991795	-1.2687616	-0.5677749	-1.8781672	-0.15831473	0.61090523	-0.6495884	-1.2228425	1.79294	0.8394245	-1.2086868	0.22293814	-1.2336656	0.97698116	-0.27767825	-1.3434572	0.7502284	0.4084805	-2.1455243	0.99051595	-2.5556073	2.4546273	0.30196422	-1.1302191	0.94667876	-0.94499826	-1.7974246	1.4620297	0.45348	1.5234307	-0.9586209	-1.7325772	0.91857517	CD14+ Monocytes	control (reference)
658	1.2985209	-0.78962123	-0.81424415	-0.6644554	0.19995618	0.3963945	-1.9831293	-1.0953213	-0.11079046	0.3884883	-1.0375847	-0.5010555	-1.9915545	0.67567134	0.4198845	-1.5703294	1.2019594	1.101366	-1.504895	2.6395848	-2.8225935	2.1267357	0.4846931	-2.0652494	1.1862392	-1.5667521	1.3064901	2.2488546	-1.4295295	2.4124494	-0.1797182	-1.3969524	-1.0270767	CD14+ Monocytes	control (reference)
660	2.2462978	-0.50608575	-0.98169696	-0.22815865	1.2269795	0.8802495	-0.79059446	-1.3267274	-1.4731926	-1.0019879	0.29573268	0.34287024	-2.4031434	1.8886878	0.11502898	1.0776032	0.6735022	0.73450696	-1.4444332	0.13622904	-3.2547505	2.3648767	0.50052154	-1.8143964	1.5683845	-2.6328769	-1.051608	2.0512414	0.91364074	2.0703766	-0.20984495	-3.1312547	0.19240004	CD14+ Monocytes	control (reference)
661	2.2583897	-0.9069639	-0.049186334	-1.22242	-0.22024083	0.86298895	-1.3168503	-0.9343337	0.69785833	1.166848	-0.6567399	0.16496053	-2.472478	0.584954	0.9637386	-1.361707	1.1726022	0.7469356	-2.73192	1.7125056	-2.7682104	1.4195635	0.76073784	-1.6703669	1.2710638	-1.3281292	-0.7397747	1.950262	0.021320902	0.75407887	0.82572365	-1.4708555	-0.4890682	CD14+ Monocytes	control (reference)
664	2.3591049	-0.82545936	-0.67496175	-1.0794315	0.11600248	0.76674515	-1.3001885	-1.9529366	0.5373043	-0.8203225	-0.9356441	0.49481022	-1.0654097	1.1227863	0.07320738	-2.2590253	0.90346754	2.1637795	-1.8334367	1.0292635	-2.522768	1.0241871	0.91500264	-0.52573955	1.7725753	-0.96221924	-0.8475225	1.0931802	-0.14003745	0.8558717	-1.8656778	-2.0945876	1.7826817	CD14+ Monocytes	control (reference)
667	2.6083064	-0.7548392	0.51111823	-2.3244822	-0.29748973	0.12443286	-0.5736414	-1.3939836	-0.18944407	0.91155624	0.7911621	1.3183625	-1.9367344	1.1757493	-0.14421237	-0.044660136	1.0525851	0.93864036	-1.9972322	-0.76148653	-3.134516	1.5603185	0.3031913	-1.7627878	0.25305125	0.8975326	-0.7244436	1.7544961	0.3623325	2.5280461	-2.0163083	-1.9923415	0.14024347	CD14+ Monocytes	control (reference)
671	0.10283509	-0.786842	-1.0398059	-1.233969	-1.3278849	0.38544104	0.49177596	-1.2818022	-0.5925025	1.027526	1.5342268	0.74422616	1.3319092	0.1815362	0.3128823	0.9733188	3.2510092	0.12536788	0.14082448	-0.3083784	-0.43887722	-0.33445162	-1.9478375	0.2945351	-1.3117127	-1.5110283	-0.20104258	-1.6265264	1.1998744	-0.2603401	-1.110989	-0.3056687	-0.07802944	CD8+ T cells	control (reference)
675	1.8236002	-0.6911958	0.5693581	-0.90706336	0.19959128	0.7729249	-1.8916899	2.0576649	1.5354496	0.12733978	-3.0819364	-0.7736262	-1.968465	-0.2726708	0.67927736	-0.32410926	1.1161226	0.33824396	-1.6638091	1.2671692	-2.5886855	1.9552124	0.73601764	-1.3677294	0.7412164	-0.86435175	-0.37619475	0.71367913	-0.7219281	1.381507	-1.0760914	-0.17887977	0.117584184	CD14+ Monocytes	control (reference)
687	2.5693924	-1.0989776	1.1511272	-0.8606807	-0.23679107	0.34625983	-1.2849236	-1.5079234	-0.48063925	-1.3697655	-0.91936016	0.2468075	-2.1834588	0.82543063	-0.25593436	0.5588182	1.1933059	0.87896013	-2.1251323	1.5815028	-3.666302	1.357451	0.55541307	-1.9256387	1.354046	-0.6107116	-0.43011343	1.6320461	-0.34207004	0.9670639	-1.5310109	-1.4886986	0.19175142	CD14+ Monocytes	control (reference)
689	-0.54250014	0.3905175	-0.7712903	0.82014877	-0.32926273	0.75007856	-0.5605316	0.32762986	-1.0618827	1.3098867	0.6949929	-0.70396733	1.1974254	0.9049175	-1.0400195	1.7927973	3.0092018	-0.57225597	0.5816462	0.03850074	-0.05262208	-0.98860246	-2.0903482	0.9035278	-1.8699666	0.10621446	0.2275362	-0.3909793	1.1547047	0.009421527	0.7903822	-0.05860245	-0.42757708	CD8+ T cells	control (reference)
691	2.156634	-0.5520241	-1.3418177	-1.3774345	0.8390827	0.8808476	-2.4204092	0.30840695	-1.1790166	1.3164734	-0.8379439	0.16001223	-1.1231277	-0.52294314	0.5315102	-0.03381598	1.6469659	2.1410186	-0.7081629	0.77707636	-3.2438345	1.6353319	0.51817447	-1.4327776	1.5388399	-0.9929882	-1.5120678	2.5293698	0.44033322	1.4849629	-2.0481558	-1.6336995	-0.50689644	CD14+ Monocytes	control (reference)
694	0.6360854	-0.8463234	-0.93918556	-1.1934233	-0.7080575	0.8558465	-2.0482056	-0.65385467	1.1715021	-1.8215352	-0.54270303	0.45749855	-1.3093034	-0.59951335	-0.9819404	-0.5844486	1.5688504	1.2607833	-0.34506607	2.0082753	-2.4636962	1.1199325	0.33057982	-1.420868	0.92464507	-0.637576	-1.0671089	1.5510123	-0.25211272	0.087985575	-1.8484604	-0.7562703	-0.53230673	CD14+ Monocytes	control (reference)
695	1.4246882	-0.60356545	0.8103815	0.16704905	-2.4444366	1.2882056	-1.5710351	-0.30219024	0.04518673	0.067261815	0.22073841	0.20893094	-2.0187063	1.002191	0.63713	-0.16179654	1.232437	0.38506508	-1.3282276	1.3469822	-3.1099288	1.654862	0.082062416	-1.3980076	1.1750935	0.14685869	-1.1137768	1.0842026	-0.33245558	0.89507806	-0.83516884	-1.8078506	0.9541478	CD14+ Monocytes	control (reference)
696	0.5401465	0.429959	-0.6605233	-0.33979565	-0.78723276	-0.052194744	1.8941531	-0.11562905	-0.35913748	1.6908478	-0.06601179	1.383281	0.23515013	2.500091	1.3442705	0.76735437	3.2692413	-0.32469714	-0.38422146	-0.344755	-0.04442103	-1.7105978	-1.9807298	1.8972031	0.1022781	-0.5948232	-1.2238798	-1.5826226	1.0950805	-0.39389628	0.67608243	-0.69206	0.06299378	CD8+ T cells	control (reference)
698	1.5864931	-1.0671002	-0.6614585	-0.5254291	0.085050285	0.46958986	0.14014459	-0.057672087	-2.1153274	-0.7235663	-1.039845	0.37761196	-1.3086218	1.0973952	0.19441766	-2.370494	0.992979	1.0755882	-0.9072894	0.33392197	-2.214056	1.2857764	0.39583284	-0.67933	1.1507556	-1.3085234	-1.6882273	2.6450896	0.02932161	1.8428631	-1.1522245	-2.119102	0.75359726	CD14+ Monocytes	control (reference)
702	1.7463951	-1.4304732	-1.8057178	-0.8975811	-0.011203922	0.7787624	-1.8401431	0.6351447	-0.77050483	0.22641644	-0.7089302	1.8482664	-1.770709	0.15825671	-1.7753291	0.7409732	1.6150949	0.68066764	-1.404437	0.56046915	-3.131312	1.1833253	0.4369797	-1.9930624	0.60133314	-1.5022207	-0.86010206	0.5390854	-0.5671154	1.2353642	-1.1390493	-1.7388887	-0.25703323	CD14+ Monocytes	control (reference)
709	2.9979978	-0.75091904	-0.3325035	0.16011891	-2.6308975	0.9779782	-1.4634789	1.2807517	-0.21750876	-1.3082278	-1.1999977	0.31395546	-1.1695343	0.11528802	0.6570209	-0.8205379	1.0624019	-0.5614816	-1.8596363	1.5463073	-2.8339508	2.447402	0.67475235	-1.302934	0.7016534	1.7514541	-0.4950272	1.132735	0.32878935	1.9204695	-0.8737294	-1.5624163	0.46364403	CD14+ Monocytes	control (reference)
710	2.0726297	-0.5873078	-0.5443213	-1.1961728	-1.0470505	0.99130845	0.0086170435	-1.7551699	-0.5996043	-0.042168986	-1.6438327	-0.7365931	-1.3518714	0.5921414	-0.20843679	-1.2920405	1.0491793	1.0044879	-1.4827687	0.8543103	-2.583687	2.0431979	0.5920439	-1.5814898	2.5237432	-1.8463392	-0.17985798	1.5423812	-0.036168754	2.5625908	0.04039152	-0.9677413	-0.12912829	CD14+ Monocytes	control (reference)
711	1.2728466	-2.3435893	-0.5199885	-0.15417343	0.17224914	0.21679604	-1.536947	-0.7977292	-0.70762575	-1.5315013	-1.4644337	-0.023658514	-1.2992339	-0.5722545	-1.2814186	-1.2187101	0.9615865	0.4396969	-1.2778833	0.08189562	-2.1116073	1.3487638	0.72707635	-0.87645924	0.9636432	-0.3637843	-0.44322217	1.7489011	-0.018726468	1.5490744	-1.1155603	-0.7822977	0.5188021	CD14+ Monocytes	control (reference)
713	1.8501515	-0.5557367	0.69262904	0.6086434	-1.1099818	0.9692894	0.29737282	0.22900742	0.08417249	-0.47242033	-1.9096309	1.125461	-0.81913996	0.880319	-1.1158284	-1.6929796	1.3488907	-0.21918958	-2.1286564	1.5276077	-2.256922	2.214692	0.6924544	-0.7655417	1.0928279	-0.7261692	0.11459714	1.933533	0.009143397	0.12353611	-0.3442138	-1.8766633	-2.1893156	CD14+ Monocytes	control (reference)
716	1.958225	-1.0107667	-0.07838652	-0.2328552	-0.002975881	0.96585	0.43686303	-1.9702309	1.5447989	-0.30953956	-0.44370884	1.081492	-2.2244573	1.4641973	-0.30869663	0.3724417	0.53234136	0.035444066	-1.8527322	0.013036013	-2.8016093	1.7164708	0.36399198	-0.82170916	0.99143624	-2.2268434	-1.6807708	2.092407	0.35954854	2.5648348	-0.62791634	-2.2437842	-0.55944157	CD14+ Monocytes	control (reference)
719	2.341324	-0.6933911	-0.67009276	-0.9505422	-0.9796795	1.1339384	-0.42663458	-0.720776	-0.075004935	0.40706038	-1.5120567	0.22691587	-1.6617142	2.0835834	0.93817735	-0.70726633	1.2245792	0.7663398	-0.84890324	0.4899633	-2.9083395	1.1558583	0.38536984	-1.4974945	1.0387741	-0.55524313	0.13380927	2.1936243	-0.5269914	1.1597258	-1.4617511	-2.3541212	-1.0455515	CD14+ Monocytes	control (reference)
720	1.7580669	0.52282655	-1.0880933	-0.67822397	-0.4275659	0.92654383	-2.238658	0.117406964	-0.014722239	-0.342187	-0.65513796	-1.1589766	-2.203821	0.6273671	0.79875016	-0.48273155	1.2980658	1.6925852	-0.93263054	0.19225878	-2.3996513	1.3176494	0.66367275	-1.9832184	1.3585712	-1.4703221	-0.039079905	1.4092672	-0.15876824	1.8588419	-0.36285764	-1.5307546	-0.17713183	CD14+ Monocytes	control (reference)
722	2.4165804	-1.7539837	-0.7703976	0.1825186	-2.2515538	0.7393433	-1.1438123	-1.4228344	0.2832327	0.44958025	-0.78484744	-0.28834343	-2.19232	0.30432302	-0.4631039	-0.6357723	1.1531341	0.09229207	-2.1562612	1.7545205	-1.631074	0.49895445	0.8322497	-0.56218755	1.0277612	0.24803351	-2.5396388	3.1391175	-0.16684787	2.0826344	-0.8952526	-2.283261	0.14384963	CD14+ Monocytes	control (reference)
726	1.8605566	-0.53382623	-1.4815153	-0.7086094	1.7215085	0.6233995	-2.17436	-1.141546	0.41823643	0.43626088	-0.28030115	0.28389382	-2.1023204	0.39735025	1.1531463	-1.473841	1.0843781	0.15342161	-0.60870075	0.70460373	-2.250093	1.0184246	0.5303969	-1.4242527	1.4450753	-2.1255898	0.37444562	1.8735049	0.75762135	1.9113593	-0.8603678	-1.9091042	1.401418	CD14+ Monocytes	control (reference)
727	1.7744229	-0.3746323	-1.8616798	-0.22442472	1.5835366	0.61956	-1.8619173	-1.0858032	-0.43205184	-0.5536758	-0.78256375	-1.4600742	-2.1690693	0.8243333	0.31630585	-2.0010436	1.1076894	1.3776028	-2.228248	0.43034697	-2.061301	2.0727174	0.38005173	0.1781053	1.7226768	0.95686674	-0.023022175	2.0032394	-0.7074942	1.5238217	-0.6232953	-0.8484974	-0.37072107	CD14+ Monocytes	control (reference)
728	-0.33278814	0.46846017	-0.28218707	-1.2633767	0.28649473	0.49100503	-0.2255418	-1.374094	-1.931438	-0.600255	-0.033467874	-0.5622727	0.83609027	0.4789377	-1.8665808	0.6452348	3.2423995	0.004588783	-0.20443165	0.8419994	-0.16694707	-2.2094593	-2.2818549	-0.13325906	-1.1205634	-0.05307968	1.463346	-0.70000523	-0.94435334	-0.6145376	-0.43202102	-0.80183274	-0.5897416	CD8+ T cells	control (reference)
730	1.5445244	-0.5157413	-0.46689922	-0.77897674	0.6407684	0.6634831	-0.5366814	0.24053127	-0.42149597	0.8130823	-0.39174086	0.01269643	-2.374784	2.1498175	-0.78238416	-1.7298709	1.3003463	0.8577452	-2.1924844	1.8421209	-2.0853972	0.63525146	0.42658135	-1.2008309	1.1197691	-1.061964	-0.7387026	1.2314478	-0.3945611	1.8125973	-1.6255217	-0.22762045	0.8622129	CD14+ Monocytes	control (reference)
736	2.0646162	-0.3575163	-0.90876245	-1.0538117	-1.2207048	0.8198352	-1.9666994	-2.116856	0.67722744	-1.1322275	-1.7765797	-1.1743152	-1.3837864	1.0532659	1.188637	-0.41514432	1.1043549	1.5358733	-1.7666702	1.068475	-2.9762151	2.348682	0.6384753	-1.3411529	1.3026087	-1.2411762	0.6172664	2.0541961	0.3222014	1.6259019	-0.3251371	-1.4560714	0.21978204	CD14+ Monocytes	control (reference)
737	0.38100055	0.3059256	-0.95557714	0.092098475	-0.08564147	0.173845	-0.38090083	-1.5108716	1.0078212	0.09997688	0.43787795	0.1617319	1.8954198	0.4444317	1.438201	0.7034381	3.1945264	0.39942014	-0.9991793	-0.36354455	-0.6828069	-1.2645503	-1.9649266	0.81635153	-1.8308694	1.3310874	2.356218	-0.9254659	-1.7780484	-0.3728137	-0.36287987	1.1661631	-0.50413465	CD8+ T cells	control (reference)
738	1.6708419	-1.0166829	-0.78495437	-1.0503418	-1.5778061	0.079656795	0.3887509	-2.2203846	0.8819343	1.2010865	0.01898992	0.29485565	-1.5883865	-0.22386673	-0.9787112	-0.53111386	0.8209765	2.222547	-1.9241695	1.3413318	-2.1624122	0.50053656	0.58566433	-1.2387333	2.2807364	-0.36948544	0.26337326	1.6635225	-0.5161039	-0.1197652	-1.218196	-0.5208453	0.41815054	CD14+ Monocytes	control (reference)
739	0.16157147	-0.08600363	0.8763672	0.8844841	1.2123854	0.4198272	0.77467966	0.0837158	0.13418764	-0.7853917	0.95209074	0.0092648715	0.29076186	0.45767787	-0.072280616	2.1924047	3.0022929	-0.82174677	-0.77003294	0.025646195	-0.05740087	-0.9491461	-1.8989004	1.4645272	-0.93566203	1.5580282	1.0541186	-0.21102592	-0.009959218	0.37831157	-0.083847344	-0.9339591	-1.0980796	CD8+ T cells	control (reference)
740	-0.26339602	0.9239887	0.04994172	0.43612674	-0.9498834	-0.392771	-0.1812984	0.033576727	-0.47716132	-0.14541909	-0.2699229	0.2626735	0.044160068	1.3521249	1.6246846	2.0774877	2.8700707	-1.05613	0.05292332	0.29338944	0.07843845	-0.56316286	-2.106028	1.2686934	-0.9771696	0.14635852	-1.0288323	-0.75016856	1.6960096	-1.2605332	0.15807286	0.049335927	-0.93497485	CD8+ T cells	control (reference)
741	1.5067563	-1.8294475	1.4764569	-0.9177355	-0.15474392	0.6835309	-1.5753539	-1.9868512	-1.2904594	0.6321542	-1.7410018	-1.0148914	-2.0508966	0.5202325	1.0083772	-0.65767664	0.9480489	1.4882128	-2.7839415	1.3846954	-2.6002698	1.6118363	0.6800927	-1.5307256	0.29352385	-0.37258294	-0.9949036	0.56823087	-0.23530698	2.1230335	-0.6419138	-2.2207859	0.43441558	CD14+ Monocytes	control (reference)
743	0.13594973	0.66618514	-1.1374165	-0.41964418	-1.4743826	0.12885758	-1.3044417	-0.6578976	-0.5730958	-0.31113967	0.7282938	-0.41708344	-0.23541425	-0.613667	1.0386626	0.10759893	3.0890462	-1.0019722	0.15987903	0.029351741	-0.47852144	-1.7551914	-1.9738019	0.6365754	-1.260325	0.882571	1.911416	-0.31981942	-0.46799704	-3.2146957	-0.21285689	-0.20934272	-0.72217685	CD8+ T cells	control (reference)
745	2.1111698	-1.7661967	0.18323742	-0.83195925	-2.513525	-0.01773554	-2.170187	0.572722	0.5124904	-0.8820143	-1.3829799	-0.048292704	-2.6503065	0.27917385	-0.9098245	0.24018696	1.3165667	1.1629431	-1.780946	1.5905609	-2.540749	1.4625812	0.38252607	-1.867829	1.4366179	-1.7899672	0.5695076	2.2294564	-0.30252016	2.0217824	-0.6263058	-1.2322714	-0.1975616	CD14+ Monocytes	control (reference)
746	2.1334	-0.49698955	-0.69759405	-0.52931654	-0.8874159	0.80359393	-2.000629	-0.7111607	0.03898257	0.39050397	-0.9163815	0.14685714	-2.6891174	0.49670494	-1.2767766	1.4977998	0.7825469	0.91284406	-2.1438465	2.068057	-2.7883146	2.2605937	0.3825856	-1.1214932	1.4422623	-1.6920758	0.61301345	1.3579445	-0.37867886	2.0452447	-1.2178812	-1.1647564	0.07600398	CD14+ Monocytes	control (reference)
747	1.5022328	-0.6162673	0.8085385	-0.81828797	-0.39419192	0.9417806	-1.5536298	0.42821908	0.8589346	-2.3891492	-0.33464593	0.28741905	-1.9571118	0.65057117	-2.0190105	-0.39658612	0.83732873	0.14022161	-2.3795404	1.2382872	-2.7240505	1.2264243	0.6242131	-1.5696727	1.4946222	-1.299802	0.4198669	1.2600559	0.75596213	1.4840392	0.27728313	-1.5629296	1.479027	CD14+ Monocytes	control (reference)
748	1.9870963	-0.890225	0.6673945	-2.8264956	-0.7876371	0.56129664	-1.976354	-0.031465054	0.38102248	1.0101647	-0.49119154	0.14772582	-1.6404549	2.4427743	-0.14476813	-0.064977884	0.93477005	-0.09293992	-1.9835684	-0.844949	-2.5218213	2.237402	0.93944025	-1.0354029	1.9408246	-0.74714917	-0.0712316	1.487576	1.4383774	1.8372909	-0.86679137	-1.5594482	0.11403376	CD14+ Monocytes	control (reference)
749	1.6210531	-0.59395325	-1.7420754	-0.71624744	0.07335007	0.36074162	-0.66056424	-0.58075273	1.5792433	-0.55081785	-1.6431504	-8.589029e-05	-1.760994	1.3766184	-0.000718832	0.08611228	1.0121642	-0.08018601	-2.2953424	1.8494453	-2.1930695	1.7076236	0.43359035	-0.6536347	1.6255106	-0.033404052	-2.95192	1.5373183	-0.05817081	1.3690865	-0.80548286	-1.7902725	0.15478468	CD14+ Monocytes	control (reference)
750	2.510693	-1.9472113	-0.53843075	-1.5995407	-1.6811795	0.17692512	-1.0327811	-1.450752	-0.02256751	0.91739583	-2.6878045	0.47821903	-1.7610248	-0.122190595	-0.4766901	-1.0300955	1.1294515	-0.5826498	-0.7187369	1.5600474	-2.3449943	1.4108703	0.5635498	-1.2709562	1.422755	-2.1194148	0.35400414	2.1636443	0.23335466	0.047987044	-1.2686892	-1.4462565	0.17218556	CD14+ Monocytes	control (reference)
753	2.5883644	-0.4880315	0.928731	-1.9447432	-0.83062613	1.5478326	-0.38401073	-0.67110395	-0.64414394	1.225494	-0.6115955	0.4010803	-2.2425447	0.49340773	-0.2782908	0.13438842	0.95247805	0.3016063	-0.82263136	1.0726757	-3.501072	2.523944	0.22051443	-2.09267	1.2275096	-0.4386389	-0.10144201	0.03553629	0.99382365	1.9922609	-0.83506954	-0.49027133	-0.53571665	CD14+ Monocytes	control (reference)
756	2.4980648	0.15839526	-0.5819063	-0.71663934	0.82513237	1.0897356	-0.9289583	-2.2732704	0.92619574	-0.5233586	-0.5053046	1.448698	-2.6063876	1.0460691	0.6046602	-0.81748956	0.9221876	0.4503535	-2.3070505	-0.41698027	-2.8444326	1.0888703	0.36460188	-1.5360135	0.76936615	0.21231604	-2.3878355	2.1359935	0.49344802	1.8103639	-1.6826668	-2.5849912	-0.113069154	CD14+ Monocytes	control (reference)
757	2.5601325	0.00016644597	0.92654675	-0.1450071	0.3327517	1.035064	-0.8700928	-0.4273979	1.4692258	1.7094158	-1.7727481	1.3094268	-1.7627861	1.573385	-0.04280299	-0.5257009	0.89684844	-0.15343946	-1.4075266	-0.022313684	-2.676529	1.51099	0.41946003	-1.9760906	1.6488214	-1.1980804	-1.0015314	1.4942588	0.029406518	2.2945514	-2.1328514	-1.2645826	-0.6063097	CD14+ Monocytes	control (reference)
760	0.085636996	1.1835612	0.24712396	0.78093845	0.63445914	1.0341247	1.4353192	0.20464033	0.7821548	-0.086632095	1.2736886	-0.22758953	-0.9393525	0.07596755	1.950284	-0.12852655	3.0482543	-0.4184044	-0.01999724	0.47538397	0.16375335	-1.7143376	-2.1462226	-0.34758484	-0.18942663	0.59316283	0.6506094	-0.103728205	-0.7841079	-1.8570708	-0.2193799	0.33368462	-1.431566	CD8+ T cells	control (reference)
761	-0.18957132	-0.37673837	-0.339909	-0.782414	-0.37447166	-0.40003276	0.22976959	-0.19882001	0.2382327	-0.5889418	0.51975274	-0.3229006	1.0304283	0.05774355	-0.48889965	0.28489357	3.0071852	-0.3762772	0.26167685	-0.8033118	0.06452793	-0.39502013	-2.1886604	2.351396	0.36544418	1.2518559	-0.08567135	0.033166945	0.2808087	0.40489858	0.34455934	-1.2867422	-1.4575108	CD8+ T cells	control (reference)
764	1.9369266	-1.0969014	-1.1135967	-1.2580572	0.07887259	0.03353995	0.5054544	-0.815109	0.34476802	-1.4879355	-1.6520232	1.283189	-2.545259	0.63247323	0.924805	-0.78161657	1.1272646	0.88737994	-0.5845337	-0.39981288	-3.1812952	1.2880663	0.47299168	-1.8440948	1.3176764	-1.8106947	-0.36360547	2.750172	-0.022881836	0.7943419	-2.1477616	-2.1587791	-0.13455483	CD14+ Monocytes	control (reference)
766	2.474337	-1.4811251	2.3697693	-0.6793169	-1.1540499	0.6291607	-0.8889151	0.799061	-2.2778854	1.1431321	-0.769294	-0.3763594	-1.8726163	0.19501278	-1.3348358	0.48210034	1.2175552	1.0024738	-1.7812593	-0.5123633	-2.8347747	1.1773808	0.39929906	-1.3788116	0.65175533	-0.8659923	0.1335306	0.68633795	-2.0953755	1.8011929	-1.4851267	-2.0926433	0.8966202	CD14+ Monocytes	control (reference)
767	2.4020991	0.4413576	0.58417845	-0.6076524	0.2179373	0.7098648	-0.6797447	-1.9962645	0.071347535	2.0686522	-2.1894097	0.67330575	-1.0802524	0.36361206	0.6303156	-1.1000357	1.054812	-0.051999882	-1.6408417	-0.44629985	-3.1611986	1.9188149	0.5699408	-2.1334496	0.72079897	-0.48315018	-0.75329775	0.7581104	-1.7038864	2.0435987	-1.88168	-1.7376566	0.0038789213	CD14+ Monocytes	control (reference)
768	1.8527619	-1.3204873	-1.534382	-0.80770004	0.6115876	1.4784554	-1.3320569	-0.39043364	0.77326775	0.24368241	-1.6312578	-0.16637096	-0.98018926	1.861404	1.2846626	0.3924063	1.4198563	0.32733727	-0.7273422	2.47112	-1.8111976	1.3651547	-0.10096156	-1.2225354	0.58677167	-0.883253	-1.5795481	1.8598291	-0.7238314	1.1559408	-0.72806704	-1.5506597	0.3186092	CD14+ Monocytes	control (reference)
770	2.3166256	0.102776736	-0.366425	-2.348135	0.96714807	-0.022162572	-1.3680046	-0.5038075	0.3347107	1.5278028	-0.20655885	1.3000247	-2.2308815	0.31912392	-0.33299404	0.26671728	1.4927944	0.1789565	-1.3797292	-0.20187864	-3.32391	1.981406	0.3790401	-1.1537002	0.8077246	-1.4358528	-2.1944475	0.20608285	2.2778487	2.14548	0.05211298	-0.5620053	-0.6609189	CD14+ Monocytes	control (reference)
776	2.3716278	-1.080605	-0.36409023	-0.34422275	0.03763461	0.8160373	-1.2588292	-1.9566026	0.55206054	-0.54173124	0.20710778	0.28171843	-1.4469398	0.6554513	0.72611624	-0.0107831955	1.297698	1.1755744	-1.2046291	1.3354547	-3.0512915	1.7648225	0.5201264	-0.60865426	0.7205514	-1.5056732	-0.9207301	2.0440364	-1.6665337	1.7611806	-1.6385673	-1.5418365	-0.5036207	CD14+ Monocytes	control (reference)
777	1.324769	-1.111655	-0.6499301	-0.44900596	-1.6442307	-0.29394224	-0.17175063	-1.942195	0.17746848	-0.45104375	-2.0046823	0.38362586	-1.7067784	0.6223433	-1.898498	-0.82937837	1.2639885	0.7317033	-1.7742012	1.6591687	-2.469755	1.3270134	0.3287359	-1.1389755	1.694293	-1.852302	-1.646018	1.8481178	-0.59298515	0.43724692	-1.4123896	-1.8976221	-0.14746968	CD14+ Monocytes	control (reference)
780	2.2985916	-0.6882289	1.9482672	-0.8143269	0.09014231	0.19495302	-3.283492	-1.0124716	0.78817356	-1.7167556	-1.7934738	1.0680857	-1.0961877	1.8147776	0.25586474	-1.64854	1.2655392	0.9711089	-1.7742261	1.4135484	-2.9096198	1.905054	0.55137765	-1.3213223	0.28073806	0.7257582	0.08156064	2.0253906	0.29227063	1.3974637	-1.3932382	-1.7530777	-0.15578288	CD14+ Monocytes	control (reference)
781	1.709797	-0.9961773	1.0725989	-1.5684289	-1.2086874	0.59743446	-1.8793266	-1.5995884	-1.0031072	0.8576102	-1.1960813	-2.1300962	-2.4320877	0.57772523	0.8223538	-0.6251291	1.2084234	0.3136847	-1.6751184	1.7020243	-2.8474798	1.9189296	0.49039	-1.4890772	0.0010626912	-1.2413474	0.8564756	0.5946633	0.36537638	1.6276143	-0.2532918	-1.2385223	0.4739279	CD14+ Monocytes	control (reference)
782	2.1115522	-0.385094	-1.7075169	-1.7790265	-1.0845385	0.811939	-0.89664704	0.21918797	-0.61498225	-0.60578495	-0.18686199	0.93982655	-3.2499654	0.72731984	-1.898144	-1.9987502	0.9356161	-0.043165088	-1.9287379	1.933178	-2.8468766	0.97698545	0.5366107	-1.8156521	1.8779005	-0.097881064	0.48873192	1.706081	-0.49532682	0.59249246	-1.5727103	-1.3310854	0.057149112	CD14+ Monocytes	control (reference)
797	-2.5546904	1.0392971	-1.2396973	0.71873885	-1.7592351	1.4598507	-1.6489844	0.27642262	-0.18356356	-0.10870021	-0.07293621	-0.77963465	-0.31412035	1.765442	0.60197806	-1.5594732	1.3787853	0.6014223	-0.2820045	-0.22931617	-0.11741294	-0.19998336	-1.2361012	0.8055371	1.4369004	-0.3413042	-1.6313434	-0.6041706	0.116250634	-0.44046903	0.80284035	0.28661194	1.6834245	CD14+ Monocytes	control (reference)
798	2.0709012	-1.0282462	0.28092018	-0.6480046	0.022145152	0.85735977	-1.5362988	-0.31774652	-0.4015492	0.45436043	-1.5975986	0.19414987	-1.7147278	1.6687162	-1.7180647	-1.8025427	1.1727036	1.1776149	-1.385853	1.7897338	-2.32755	1.2055013	0.4724075	-0.96611357	1.3755071	-2.0129302	0.97693586	1.8412546	-0.8626878	0.7846894	-0.45220846	-0.7629144	-0.27016038	CD14+ Monocytes	control (reference)
804	0.32888535	1.3866729	-1.5773586	-0.64228064	-0.40059537	-0.13349509	0.050435543	1.0132531	-0.7825223	2.4845605	2.0612755	0.48238337	0.33981723	0.29426724	0.08659249	-0.14072526	3.2180247	-0.13978189	1.2223704	0.29578364	-0.47133493	0.047942817	-2.163011	0.8472268	-1.2650051	1.2618806	-0.9960923	-0.88081205	-0.47664216	1.4643414	0.5602479	-0.80148685	-0.61225796	CD8+ T cells	control (reference)
805	2.2604325	0.43339944	0.046430543	-1.2361302	-0.34439474	0.5156466	-1.2070884	-0.9627876	1.0587738	0.80123496	-0.9243554	1.2544262	-1.2476486	2.9381828	-0.9823781	-1.2873349	1.070751	0.02922517	-2.1073813	1.1207497	-2.7464232	1.308992	0.53022987	-1.5512127	1.1603584	-1.0487448	0.5162328	1.5905414	1.082984	1.86946	-1.2177607	-1.6409765	-0.38192567	CD14+ Monocytes	control (reference)
806	2.1630993	-0.41289592	0.49819615	-1.1993895	-0.8886164	0.6130619	-1.2057576	-0.5050487	1.242001	-0.787498	-0.47771913	-0.25379717	-1.9051962	0.015205264	1.9022024	-0.010008812	1.0345052	-0.45167834	-0.74328613	0.442294	-2.9072304	2.151477	0.3860684	-1.2076075	0.10533357	-1.84536	-0.20275432	1.2456172	-0.883993	2.030209	-0.1307644	-1.9647042	-0.3121583	CD14+ Monocytes	control (reference)
819	2.2849646	-0.5473216	-0.5185025	-0.28243265	0.106975034	1.2129831	-1.6047481	-0.2997687	0.03749731	0.48093504	-1.5556636	0.534252	-2.4101815	1.1944476	0.5144491	-0.62058073	1.2124642	1.145638	-1.731369	1.2381551	-3.2992911	2.2554924	0.5456023	-1.9182277	0.21470058	-1.4416535	0.7843375	1.5215667	-0.6311573	1.1710098	-1.5738007	-0.6665276	-0.8254145	CD14+ Monocytes	control (reference)
821	1.8788337	-0.6415029	1.8803031	-1.3095591	0.2743387	-0.44383648	-1.2299694	-0.6958228	0.8253689	-0.0859431	-1.3520422	-0.48524797	-1.5910518	0.57364714	-0.6709479	0.32250607	1.138018	-0.7313782	-0.46085677	0.087983966	-3.5450082	1.8348379	0.5377516	-1.569763	0.61004937	0.17067748	-1.1344335	1.0055401	0.66543394	1.5950874	-0.47252488	-1.5295222	-0.346111	CD14+ Monocytes	control (reference)
822	1.9329343	0.14945792	-0.39298117	-1.4981334	-1.4063565	0.5672358	-1.4475465	-1.3114471	-0.8416878	0.0030824766	0.3796761	0.104494184	-2.033632	0.32391465	-0.1292274	-0.53933036	1.110056	0.02907008	-1.9210176	1.482832	-2.7700524	1.4384549	0.74392986	-1.3055732	2.3690057	-1.6023217	-1.985324	1.8450501	0.5704107	1.158918	-1.2878215	-1.5552549	0.866143	CD14+ Monocytes	control (reference)
823	0.049065977	-0.12706922	-0.7290877	0.45116395	-1.2407982	0.6308173	1.1132512	-1.2118012	-2.212696	-0.7156359	1.3023614	-1.3946834	0.87721676	-0.6082101	0.2639417	1.5447006	3.3389025	-0.759761	-0.47971937	-0.13753065	0.64454675	-2.6916108	-2.007903	0.88265747	-1.7156799	1.0994663	-1.4003525	-0.1577096	1.4348137	-0.40958923	0.0840269	-0.08459455	-0.8795054	CD8+ T cells	control (reference)
826	0.9266474	0.076120734	-1.2865895	0.11095625	-1.4907652	1.0042517	-0.87011355	0.045966923	0.9141175	0.9427661	-0.32209608	-0.29814163	-2.3128276	1.4127523	-0.8228116	-0.23659062	1.3745782	-0.47411236	-1.6151162	2.1297975	-1.6892203	0.20349804	0.14550717	-0.7805951	0.0035988688	-0.5920175	-0.111926675	1.6165441	0.025149703	0.62126434	0.028229922	-1.273034	-0.5105788	CD14+ Monocytes	control (reference)
827	0.22067255	0.8875401	-1.851011	1.2484902	-1.7847323	0.82573605	-1.2290225	-1.6253914	-0.21961778	1.5633323	0.4143437	1.5358112	0.4016018	-0.32567847	0.65628815	-0.15828875	3.1651728	-0.702628	0.57363224	-1.1303378	-0.14875174	-1.3761789	-2.143334	2.2281058	0.18489724	-0.21927886	-0.44920206	-0.6106245	0.13651016	0.41255593	-0.074189365	-0.0078068078	-0.7602368	CD8+ T cells	control (reference)
831	1.8258806	-1.9960302	-2.5518272	-0.92025244	-1.0028378	0.7748127	-1.2561231	-0.0948818	-0.33055943	-0.92909867	-0.7320184	0.47984213	-2.659116	1.3213922	-1.624923	-0.98057383	1.3297509	1.6138399	-2.265326	0.42128077	-2.520798	0.8145522	0.3306476	-1.2166073	0.8518585	-0.6725819	2.6985612	1.8434821	0.325848	0.9903338	-1.8767166	-1.6970706	-0.41440672	CD14+ Monocytes	control (reference)
835	1.3530903	-1.5456082	-1.3773739	-1.2184271	-0.63032925	1.2824786	-0.17855018	-1.9197094	-1.1344199	0.21924755	-1.9335165	-0.1670993	-2.106602	-0.014308095	-1.102464	-0.37656516	1.2334099	1.1445011	-2.8791304	1.9055059	-1.9561079	0.4820835	0.44853273	-0.87286496	0.6365105	1.2140508	0.37544775	1.9826058	-0.48839277	0.35170537	-0.07169992	-1.3721855	0.79231495	CD14+ Monocytes	control (reference)
839	0.25680098	-0.104884505	-1.1275396	0.7491524	1.4357743	-0.32168415	1.7687519	0.72962236	-0.7013256	0.024586901	1.5010867	-0.68890506	0.022089958	0.45038977	0.38150734	0.32248348	2.6059635	-0.56789225	0.3757435	-0.6660414	-0.44735217	-2.0107028	-1.6295205	-0.4511025	0.13044319	-0.07871638	0.026673263	-0.118970595	0.63449395	-0.37893307	1.2555599	-0.62811553	-0.8856057	CD8+ T cells	control (reference)
844	1.356235	-1.3457487	-0.41270316	-0.96836144	-0.05884248	-0.100056514	-0.8773007	-1.4752791	0.929124	-0.020427376	-1.2563071	0.16920295	-2.231843	0.11755801	-0.30713218	-0.61244136	1.0910814	0.9483669	-1.9912883	1.4989148	-2.7866292	1.4265869	0.4934765	-0.97512186	1.9133399	0.43820482	0.6491985	1.254055	-0.03990516	1.5441842	0.35506725	-1.1244725	1.1093712	CD14+ Monocytes	control (reference)
845	2.0683777	-2.6792407	0.96641034	-0.2169075	-0.56486285	0.6660182	-1.3427137	-0.15033346	1.604873	-1.404357	-0.4536813	0.5302882	-2.0343618	1.7802818	0.0870496	-0.57500786	0.97442895	1.0172635	-2.0571036	-0.08358264	-2.7960615	1.711111	0.66268694	-1.0607347	1.8277671	-0.76748395	0.5430784	1.7670511	1.2701887	2.380321	-0.73029846	-0.96650183	0.11148584	CD14+ Monocytes	control (reference)
846	1.5952344	-0.69192624	0.6885555	-1.6712108	-0.20186493	0.087546885	-1.0718758	0.55945337	0.08504984	0.09638509	-2.757257	-1.1004019	-2.3157244	1.983915	-1.9432166	-1.6308458	1.0544635	0.2161305	-2.4706984	0.6464267	-2.6644235	1.9165914	0.79021835	-0.5942887	0.8358894	-1.9425552	-0.12710553	1.6374421	-0.41941106	1.0579178	-1.3452578	-2.2636025	-0.092027545	CD14+ Monocytes	control (reference)
847	1.9561801	-1.3032725	0.04175818	-1.1452779	-0.19067699	0.56672823	-1.4286323	0.003090024	-0.3266113	-1.2790742	-2.4041445	0.80415606	-2.1849878	1.238786	0.69313455	-1.0999817	1.0449314	-0.06811753	-2.2160401	0.6207525	-2.8892846	1.7560167	0.6948179	-1.2649972	2.07941	-0.5615902	-0.07411936	1.2064301	0.7122866	0.614305	-1.0406516	-1.5433728	0.7764893	CD14+ Monocytes	control (reference)
848	-0.3692187	0.4555568	-0.41185182	0.06627588	-0.046752274	1.1537397	0.14165366	-0.35228777	-0.3192306	1.4297812	0.5280617	-0.04854691	-0.9862604	2.2278907	0.20580459	0.73884076	1.3722823	-1.0910145	-1.5748634	0.16990286	-0.72540134	0.25984424	-1.0384457	1.1560695	-0.48322174	0.98858947	0.13951209	0.15332091	-0.6894752	0.79554677	-0.57221717	-0.15819351	1.4341602	CD14+ Monocytes	control (reference)
849	2.862959	0.54535836	1.3346791	-0.3975474	-0.0918878	0.029214919	-0.5054771	-1.0605639	-2.0329306	1.1391618	-1.7327381	0.116941795	-2.1464345	1.0882663	0.2974282	-0.32516646	1.1076547	-0.51996386	-0.89743066	0.60734797	-3.5615995	1.9684842	0.25887662	-2.117027	0.58726674	-0.9869586	-0.2570554	1.4803395	-1.0435266	2.5358322	-0.91126955	-1.9286041	0.22523776	CD14+ Monocytes	control (reference)
851	1.6083676	-1.6246557	-0.25272077	-2.0001202	0.0780887	0.9207503	-0.23819998	-0.22396868	-1.9070776	0.0749163	-0.7577211	0.026854932	-1.2960045	0.1802507	-1.5362347	-0.747378	0.9299813	0.9588187	-1.2636225	1.1020048	-2.7722797	1.3663902	0.37064517	-1.3002843	1.3875172	-0.9040975	-0.16076928	2.256251	0.064775184	1.7023411	-2.050428	-2.480677	0.75865877	CD14+ Monocytes	control (reference)
855	1.6379198	0.11747971	-0.23294435	-1.3468388	-0.9237086	0.79041696	-1.7250078	0.46792704	0.9754002	0.34038067	-1.70593	1.2726448	-1.3146269	0.12381464	-0.84692365	-0.65466547	1.2293392	0.9614113	-2.730452	1.6277629	-1.6404283	2.0779667	0.5672721	-1.9420725	2.1064065	0.19977772	0.11870062	1.4128624	0.014279574	2.215529	-0.89309	-1.223891	1.2799766	CD14+ Monocytes	control (reference)
856	1.1052167	-0.18745919	-0.23167881	1.3048084	1.2596676	0.57335275	-0.66078043	-0.4399726	-0.17577761	0.08790869	-0.05218202	-0.6416571	-1.4097993	1.1103575	-0.19468147	0.3932966	2.3947322	-0.4175231	-1.2706165	1.8742412	-1.0258212	-0.14595315	-0.58834624	-1.2822996	-0.029495671	-0.41775244	-0.733172	0.5941719	-0.7022538	-0.5147852	-0.44867033	-1.0117491	-0.18545169	CD14+ Monocytes	control (reference)
860	1.7326027	-1.3455923	0.645125	-0.02179885	0.028713465	0.9677715	-0.31379616	1.3210477	1.4864049	-2.5715573	-1.0974358	-0.022651374	-2.0426328	-0.06603193	-0.21924347	-0.4067698	0.9410693	0.8863145	-2.1602201	-0.19459751	-2.2419171	2.1841605	0.4356429	-0.9772157	1.1756406	-1.6329565	-1.7130954	1.2021046	-1.1063412	1.8177664	-1.3850868	-1.4881006	0.13377711	CD14+ Monocytes	control (reference)
869	1.8313098	-0.06573284	1.3113225	-1.7711163	0.08407128	0.08530545	-1.7261008	-0.42646813	0.2544663	-0.3788213	-0.6612592	0.6613064	-1.8898993	0.25370544	0.5044175	-0.35705727	0.45101672	-0.21615306	-1.9255497	1.757545	-3.2985263	2.0512009	0.6172823	-2.05299	1.2453676	-0.44289368	-0.72746694	2.0971155	0.58865535	1.8206704	-1.8619268	-2.8570957	0.5404889	CD14+ Monocytes	control (reference)
871	0.9178372	-0.385162	0.05391472	0.9598938	-0.09503734	-0.16716945	-0.44163114	-0.18060538	-0.7084754	1.999477	-0.43072522	0.966267	-1.1516039	1.4839519	0.5321495	-0.9592318	1.5524287	1.4973161	0.10895294	0.7969543	-2.2817998	1.3922193	0.48778516	-0.67139363	1.2327011	-0.84238946	-0.8141397	0.7718334	0.15653004	1.1491804	-0.7623582	-0.75600994	-1.2637857	CD14+ Monocytes	control (reference)
874	-0.6867521	1.1146936	-0.7966452	-0.6037866	0.8285134	0.96399903	-1.4311528	-0.73353505	1.8712192	1.789663	1.4639844	1.9203012	-0.9608503	2.0104175	0.68780065	1.3882111	3.024696	-0.028329432	-0.6703812	-0.063774884	-0.0018310249	-1.579563	-1.9081609	0.13840382	-1.0498979	-0.57362366	0.06974211	-1.1665909	0.19075894	-0.36374113	-0.35506076	0.49782538	-0.5151722	CD8+ T cells	control (reference)
876	2.016914	-1.3966062	-0.32749385	-0.44312298	0.6291714	0.18555674	-0.45491803	-0.22943544	0.74606407	-0.9470748	-1.6329943	1.8689959	-1.834858	0.70406747	-0.18355954	-0.6964663	1.4562224	0.61427027	-1.6601932	0.4842017	-3.2130823	-0.059627175	0.5830764	-2.0159082	0.39792854	-1.4476902	-0.5223878	0.8899082	-0.40415242	2.328177	-0.40138462	-1.0475402	-0.3751819	CD14+ Monocytes	control (reference)
877	2.4793217	-0.66641045	-0.11853413	-1.7407762	0.29505074	0.70206237	-1.3077861	-0.4262744	-0.44958106	-1.1892087	-0.052916467	0.8501356	-1.3963224	2.0659146	-0.17675227	-0.43634358	1.1506996	1.0008626	-2.1030145	1.2987438	-3.1358666	1.6417267	0.41004074	-1.5402125	0.60744035	-1.8337847	-0.5333661	2.0296407	-0.24626309	1.955911	-1.0785156	-2.157886	0.034890026	CD14+ Monocytes	control (reference)
880	1.6078694	-1.6414919	0.6216559	-1.0064316	1.0912268	-0.100980386	-0.34220392	-0.4652515	2.011664	0.4497688	-0.9660988	0.25901514	-2.1083221	0.26325613	-1.7625586	-0.4042532	1.2643278	-0.1773979	-1.8349758	0.70674175	-3.0849004	2.051608	0.53896064	-1.4578553	1.0645943	-1.3883728	-0.21254219	1.563981	-0.46333683	1.3229353	0.4189246	-2.2282665	-0.5358902	CD14+ Monocytes	control (reference)
884	2.278293	-0.8476914	1.0023708	-1.481076	-0.29318142	0.5891333	-0.86555	-0.42491308	-1.5939131	1.1848632	-0.510359	-0.31282824	-2.5443807	0.679472	0.10138923	-0.80682945	0.9660537	1.3401916	-1.6584567	1.1941721	-3.4467607	2.573861	0.38495535	-1.273978	1.1767772	-1.4265797	0.14003664	2.081677	-0.13572006	2.283333	-0.7560824	-1.5995511	0.27349588	CD14+ Monocytes	control (reference)
885	1.4993802	0.12553191	-1.0503043	-0.08423388	-1.1832211	-0.0007558465	-0.9784453	-1.5724549	-1.3465847	-0.27299976	-1.2778817	0.50344574	-1.964142	1.2074311	0.42704958	-1.6496139	0.94222385	0.40805116	-1.9144497	1.5461409	-2.5474343	1.7049611	0.37782556	-0.68294793	1.6172949	-1.620186	0.35806495	2.1419744	0.2845034	1.1653402	-0.17275959	-1.2975311	0.28111443	CD14+ Monocytes	control (reference)
886	1.4131404	-0.44426557	0.00014311075	-0.46987015	0.10730487	0.7137509	-1.233959	-0.28393534	-0.41525736	0.29705277	-0.5198876	0.24783432	-1.9771209	0.1715818	0.31686103	-0.60160184	1.4129386	0.69092107	-2.6750085	0.71542174	-1.9729878	1.2019105	0.35362613	-0.8107643	1.4058001	-1.141771	-0.40877426	2.5943928	0.7031528	0.49061	0.47690564	-1.2402778	-0.17951572	CD14+ Monocytes	control (reference)
889	0.50977224	0.6858518	-0.47488084	-0.56728816	0.8377173	1.4001534	0.45308053	-1.3980024	1.8175745	0.6937138	1.4589076	-0.97727454	2.071134	1.0260459	-0.26065218	1.0759412	3.0180838	-0.5222644	0.2317338	-0.020283967	-0.53116834	-0.6824349	-1.8720688	1.4028673	-0.36061412	0.6056962	0.22506076	-0.11601305	0.5147891	0.72448266	1.0901504	0.10007993	-0.11604619	CD8+ T cells	control (reference)
891	0.7142054	-1.4114561	-0.7691915	-0.92387587	-0.8799683	0.3007286	-0.764504	0.1797933	-1.3437077	-0.43653035	-1.5163901	1.3895932	-1.6572136	1.5629884	-0.32625237	-1.0413991	1.4565967	1.076829	-0.37226793	-0.38417774	-2.174049	0.9025988	0.6404198	-0.7609643	1.2779226	-1.1985793	0.89841616	1.5728458	-1.8831651	1.4327542	-1.3539224	-1.8884246	-0.23355366	CD14+ Monocytes	control (reference)
893	0.42710912	0.6696061	-0.68680775	-0.6741589	-0.83235997	1.7630883	-1.0725945	1.0084989	-0.277969	-0.53457	-0.12651026	1.3411937	-0.51874703	0.493829	0.59378064	-0.60602295	0.9888981	-0.70637476	-1.2516408	0.4577608	-0.81355274	0.76507545	-0.6081293	-1.24896	-0.39109707	0.11653308	-0.5079886	0.6413863	-0.6758192	1.0693549	-0.684538	0.26529664	1.5085862	CD14+ Monocytes	control (reference)
899	2.0746222	-1.7276344	-1.7715387	-1.028774	-1.2505877	0.6063429	-1.2104726	-0.5374375	-1.1565818	-1.2161536	-1.2656955	0.023669533	-1.6331785	0.37646037	0.9547911	-2.0970635	1.2412851	1.0658584	-2.2783453	1.0309609	-2.7326078	1.0278051	0.65980613	-1.5468521	0.8827169	-0.6640661	0.114147305	1.6587235	-0.61852074	1.4431782	-1.3972511	-0.9961986	-0.16032465	CD14+ Monocytes	control (reference)
905	1.6390917	-1.8167448	0.34077427	-0.37149256	2.1302915	0.15293492	-1.5282031	-1.7500565	0.069839746	0.52442324	-2.1093946	0.47148454	-1.9066905	2.3123715	-1.3043561	-2.2546113	0.9597353	0.48496383	-1.1007098	1.8709041	-2.2456768	0.76316977	0.80312604	-0.6693557	1.8013997	-2.0241332	1.3531563	2.0952287	-0.8090558	1.6382592	-1.9118016	-1.969524	0.04328035	CD14+ Monocytes	control (reference)
911	1.5688255	-0.72288585	1.1579341	-0.4231192	-0.54221	-0.12595704	-2.8157606	0.51827747	-1.0336766	-0.9260649	-0.6749766	-0.09468517	-2.1594932	0.76691574	0.48586732	-0.16857511	0.18092826	-0.87778264	-2.3223062	0.22396754	-3.3451164	1.4171937	0.24121352	-1.2151146	0.9973549	-1.7896638	-1.0861335	1.668045	0.058695316	0.9906887	-0.2350948	-2.5438201	0.08859141	CD14+ Monocytes	control (reference)
913	1.2211512	0.25212896	-0.431975	0.33442545	-1.0497038	-0.2720967	-1.010098	0.25690484	1.0120177	-1.730716	-0.39443815	1.5223554	-1.6560675	-0.07177274	-0.83743554	-1.2601254	1.4045497	0.42193156	-2.1592588	2.299528	-1.6493315	1.1673826	0.44903186	-0.46439373	1.3466004	-0.6665794	0.09363589	2.6100206	-0.42282802	0.8934901	-0.42424268	-1.4813839	-0.29085532	CD14+ Monocytes	control (reference)
920	1.6486996	-1.995923	-0.034143195	-0.5493417	-0.005080998	0.27468848	-2.0765839	-0.453197	-0.8033278	0.49134877	-0.8331791	0.66752267	-1.6109091	1.4466195	-0.23453179	-1.4832456	0.78404635	0.8132796	-1.947095	1.1806157	-2.8605735	1.2030587	0.59778947	-1.3953518	1.065766	0.26802975	0.33540937	2.1399698	-0.20645145	1.6561003	-0.68461174	-1.5382085	-1.0297508	CD14+ Monocytes	control (reference)
922	2.1120658	-0.703624	-1.2447364	0.075431705	-0.41413948	1.0625901	-0.9471886	-0.27956885	-1.2990856	-2.043001	-0.6775359	1.8447316	-2.0258079	1.157742	2.0122802	-1.4547079	0.9375971	0.08101337	-1.7274373	1.9655228	-2.8574772	1.1736435	0.37368238	-0.81627905	2.338507	-1.4576253	0.39422923	1.9646072	-0.6649437	2.1085746	-1.5229279	-0.788778	-0.8021445	CD14+ Monocytes	control (reference)
928	0.08317816	-0.56231153	-1.0042398	0.064103544	-0.7151104	-1.3553238	-0.41378278	-1.2548068	0.84106755	-0.23364085	1.3427424	0.8286511	0.09450358	0.26860914	-0.6931401	1.7973479	3.4961226	0.31077445	0.053433046	0.14818297	-0.40792245	-1.5976819	-2.0063658	1.921663	0.32886147	0.04829731	-1.7266092	0.36568367	0.40426734	-0.9083737	-0.62320495	-1.2291331	-0.98546803	CD8+ T cells	control (reference)
931	2.3052328	-0.86851466	0.23764849	0.16268563	-0.14639004	0.7601322	-0.98296654	-1.4884316	0.0934422	-0.36058423	-2.1403112	1.0227188	-2.1148062	0.11684412	-0.23534769	-0.99897826	0.9835354	-0.4683845	-1.5629328	-0.19966128	-3.2883894	1.613642	0.39925185	-1.9081706	0.16775131	-1.1241441	0.14418933	-0.52656	-1.4909648	1.9921142	-2.2076917	-1.0690387	0.3023731	CD14+ Monocytes	control (reference)
932	2.1878545	-0.5700188	0.27351308	-1.0605133	-0.91256493	0.9576354	-0.61073786	0.63516897	0.4992705	0.20078658	-0.0009151697	-0.29043216	-2.1018972	0.02539438	-1.1821256	-0.4300574	0.6973862	-0.5761581	-1.8783844	-0.27772683	-2.380105	2.5390425	0.4448202	-1.8218017	0.9013999	-1.4481572	0.69448227	1.7045244	-1.1373289	1.9250667	-1.0967405	-2.3158362	-0.23295012	CD14+ Monocytes	control (reference)
934	-1.0073652	0.17753333	-1.1894162	-0.053578347	0.22765076	0.69848835	-0.2065828	-0.64231646	0.0783982	1.5771184	0.15926677	0.52613294	0.44731736	0.27993926	0.15891536	1.584343	3.400452	0.6932896	0.005869031	0.39279366	-0.09014668	-1.1045026	-1.868219	0.01818239	-0.7328229	0.85723305	0.5908535	-1.8287327	0.4274379	-1.3003535	1.1237576	-0.9045063	-0.38130072	CD8+ T cells	control (reference)
937	1.8416418	-0.29379976	-0.083663404	-0.15420973	1.5985334	0.5242559	-1.0898759	-1.5637861	0.65992683	-0.42247435	-0.734502	-1.2763275	-2.0977073	0.8960397	-0.32410222	0.30358374	1.178682	1.1568033	-2.6742926	0.24856448	-2.6055412	1.8837091	1.0503452	-0.3941696	0.8817388	-1.3419516	0.047516525	1.2672515	0.67381513	1.4702921	0.63577324	-1.9103795	-0.21690173	CD14+ Monocytes	control (reference)
940	1.5409322	-0.40875924	-1.281441	-0.65822446	-0.77478576	0.39411336	-2.04296	-0.41039616	-1.218943	0.7728939	-1.4703987	0.733776	-2.4655726	1.5867183	-1.3009226	-0.65045786	1.0665247	0.67147326	-2.1600664	1.6902664	-2.2586458	1.8707217	0.72763276	-1.2950027	1.0733368	0.054688424	0.2999695	1.3851378	-0.0071253106	1.839535	-0.7405331	-1.7659798	0.17087002	CD14+ Monocytes	control (reference)
943	-0.047144666	0.44955626	0.3669681	0.48602352	-0.79170537	1.327465	-0.10109461	-1.1014559	0.30811942	-1.2425566	1.3095269	0.5535276	2.3177412	0.009657532	0.37260145	-0.6548635	3.0843368	-0.32332295	0.16833916	0.43615	0.096496016	-1.9448853	-2.0599186	1.5704144	0.007715732	1.0856144	0.9428207	-0.31305593	-0.21509187	-1.7767539	-1.0983838	-0.8942175	-1.050064	CD8+ T cells	control (reference)
945	2.2764044	-0.18922621	1.3004816	-0.42787582	-0.69580156	0.9506689	-2.105295	-0.37731653	-0.8491836	1.0813689	-1.4988039	0.86997765	-2.2608287	0.5857348	-1.6832895	-0.057300627	1.3976886	0.74876565	-1.395481	1.2385929	-3.5494661	2.142832	0.45421052	-1.8551779	-0.48249656	-1.0481468	-0.6514314	1.8932792	-0.9052799	2.069185	-0.9999765	-2.3870125	-0.6659051	CD14+ Monocytes	control (reference)
952	2.8103647	-1.1742663	2.2504838	0.21682912	-1.0126457	0.6966391	-0.58380413	-1.5345092	0.39400947	0.121690035	-0.783908	-0.0012220368	-2.40235	0.6934763	-0.85497713	-1.6016877	1.1192993	-0.08590402	-2.409083	-0.74152625	-2.9987795	1.824822	0.44542378	-1.5340819	0.48931447	-0.36312705	0.08270365	-0.24790843	-1.5523816	2.4590569	-1.830766	-1.4431335	0.9211484	CD14+ Monocytes	control (reference)
959	0.5279832	-0.75328684	-0.508745	-0.23233378	-1.8738867	0.13555267	-0.80713075	0.030348547	-1.8190567	0.1505667	0.37564045	0.9892524	-2.0914192	3.1015863	1.102087	0.7714888	1.6131655	-0.22785644	-1.3238295	1.5275756	-1.7790967	0.95922613	-0.46093267	-1.5843706	0.60994405	-0.18158054	-1.0147485	0.9447878	-0.35498148	2.1580653	-0.51809764	-2.1327865	-0.030075222	CD14+ Monocytes	control (reference)
963	2.1903508	-0.9413092	0.23166768	-0.09293389	-0.12989402	0.040278465	-1.104428	-1.4285128	-0.64204514	0.6676227	-1.2120348	-0.47315544	-1.7182449	1.0941162	0.10559404	-1.7283843	0.81945026	-1.2476547	-1.8331932	1.3221498	-2.5525289	1.3209807	0.4872772	-0.75039214	0.98914814	0.14925367	0.45791733	1.146101	-0.98826313	1.4871917	-1.6421441	-2.2878416	-0.6609731	CD14+ Monocytes	control (reference)
964	1.5976584	-1.2059711	0.5257939	-0.5173411	-0.293846	1.2015612	0.15384784	-0.8359307	0.096316576	-1.4799576	-2.5232046	1.3489178	-1.0282693	0.8319996	0.031326532	-0.6378241	0.72866136	-0.22844297	-1.550086	0.87189364	-2.234805	1.6677908	0.6127211	-3.6836638	1.2557865	-1.2232931	-1.3669755	1.1458198	1.2471398	1.9233079	-0.64668447	-1.9910258	-0.7158551	CD14+ Monocytes	control (reference)
967	2.3905811	-0.6050041	0.08898336	-0.5382147	0.092965186	0.1630446	-1.1825446	0.36336315	1.5375038	0.56944805	-0.31000593	-0.2019887	-1.8052129	1.3695369	-0.54529786	-0.23161215	0.9682853	-0.10488781	-1.5008842	1.443009	-3.0400789	1.3416256	0.66925734	-1.0023623	1.188329	-0.07128061	0.39225814	1.4253001	-0.15584636	1.9508035	-0.74867153	-2.9210813	1.0074958	CD14+ Monocytes	control (reference)
969	0.11824486	0.59814346	-0.47433233	0.26781225	0.065791756	-0.3295108	0.16102123	-0.03181617	-1.036277	0.30263367	1.5575066	1.3676163	0.038262546	-2.2098966	0.4714626	0.5455755	3.1368918	-0.7843764	-0.08857448	0.08537722	-0.38100672	-2.2137594	-1.9895564	0.37189132	-1.0996137	-0.8567192	0.7229371	0.8628168	0.31939903	-0.6672703	-1.0831721	-0.32498896	0.3832292	CD8+ T cells	control (reference)
971	0.27918953	-0.48124114	0.9971933	0.5119746	-0.05166143	-1.0352025	-1.2800308	-1.1848327	-0.1274383	0.45622295	1.4678366	0.0855574	-0.1419822	0.58471876	0.3638299	0.8425813	3.213165	0.29164678	-0.14069785	0.3205943	0.33540314	-0.8372853	-2.0537815	0.40054822	-0.3792982	0.2518445	0.13352776	-0.86930966	1.2963493	-0.64436865	1.5231485	-0.14526612	-0.06881845	CD8+ T cells	control (reference)
973	1.6385465	-0.6880225	-0.12263203	-0.9430778	-0.040491045	-0.5102636	-0.1007089	-2.4422832	-0.20233738	0.116058856	-0.500194	1.2452152	-2.1883233	1.002138	-0.22489794	-2.5287263	1.1222723	1.6787157	-1.6252437	-0.56010234	-2.144626	1.3372281	0.629119	-0.51350236	-0.020368606	-2.6687493	-1.4443915	2.7216303	0.89302754	1.505538	-0.9626149	-1.8771863	-0.61759007	CD14+ Monocytes	control (reference)
975	-0.4517007	-0.7434495	-0.29528338	1.1716762	-0.1473647	-0.331552	-1.0447664	-0.76292145	0.18850824	-1.357301	1.437754	0.44817734	-0.6352156	-0.3146943	0.8650968	1.6319858	3.057395	-0.7578478	-0.034801148	-0.7258257	0.046070505	-1.4406722	-2.053516	1.3066721	0.9979639	1.2575203	-1.6282378	-0.59064186	0.44872355	-0.5001014	-1.2813935	-0.034017753	-1.1339223	CD8+ T cells	control (reference)
979	2.6053634	-1.3755274	0.88897216	-0.035285875	-0.2988481	0.6923639	-2.5467765	-1.9391837	-0.39426363	0.43176976	-0.15276185	0.1257807	-2.1311514	1.144501	-0.52384615	-0.6442099	1.6412685	0.5900426	-0.8056837	0.9257805	-3.292788	1.7219331	0.40199766	-1.6969215	1.5235424	-1.9332032	-0.015866995	0.9886679	0.67294115	2.1882737	-0.6103112	-1.971644	-0.6736374	CD14+ Monocytes	control (reference)
980	2.5340104	0.7815603	0.2791082	-2.0439122	-0.9020967	0.95392895	-0.74274683	-0.6841211	-0.31087187	1.2225916	-0.058313727	1.424742	-1.9197048	-0.16761649	-0.121638365	-0.32025957	0.8480679	-0.8443537	-0.21700823	0.34705803	-3.3516269	1.8977734	0.053592443	-2.154541	0.7849164	-1.1819512	-1.6045089	0.9879278	0.16397536	2.1895993	-0.776488	-1.9251292	0.4306574	CD14+ Monocytes	control (reference)
982	2.0807958	-2.4079895	-0.65322757	-2.4563093	0.06286681	0.3625912	-1.3338342	-0.45162088	-0.73265034	-0.20163853	-2.2863433	0.2740343	-1.9792042	1.121266	-1.6508265	-0.05116296	0.9216926	-0.44060308	-2.530795	0.095225096	-2.6053286	1.8177319	0.4232171	-1.2031586	0.92801595	-1.6492087	-1.4316585	1.381494	0.9769355	1.4022659	-1.2732689	-1.5939698	0.7807179	CD14+ Monocytes	control (reference)
984	0.12161869	0.6636311	-0.23495999	0.7260931	-1.0266873	0.17993823	-1.7708194	-0.043741345	1.8931956	-0.35685354	0.48098198	-0.18734288	0.6491984	1.5891144	-0.15019268	0.1331297	2.7550573	0.050197914	-0.43985546	1.2002552	-0.16599286	-1.7669756	-2.0957813	-0.1697441	-0.67941564	0.41130155	-1.1462767	-0.3962506	-0.21802455	-0.76750034	0.70279	1.4946886	-0.88549316	CD8+ T cells	control (reference)
985	1.8206335	-0.42142355	-0.1543799	0.22265244	-2.7218766	1.5558431	-0.8242347	-2.5952332	0.8153201	1.2846317	-0.48980612	-0.2839837	-1.3342444	-0.053829014	-1.034198	-0.37757334	1.2801435	0.17240307	-0.76938844	1.1118476	-1.2482529	1.0548759	-0.3636226	-0.4267197	-0.50715685	0.63263065	-0.39655942	-0.15701622	0.1779018	1.5269079	-0.88139695	-0.84619206	1.0260267	CD14+ Monocytes	control (reference)
987	2.1066072	-0.7814115	-1.2910382	-1.2370558	-0.40365747	0.8122905	-0.5565233	-0.32589525	-1.1149347	0.78216356	-0.4794678	0.43954763	-1.6077265	0.82535964	-0.9814971	-1.125594	1.1531216	-0.6422353	-3.1379678	2.7054887	-2.1517699	1.6602439	0.44855136	-1.3356702	1.6284097	-0.8194512	-0.87755954	2.2097843	-0.61029786	1.199607	-0.1338814	-2.317311	-0.034381628	CD14+ Monocytes	control (reference)
988	1.9754328	-0.61468947	-0.12250239	-1.4179088	-1.3675178	1.0350462	0.90280443	-2.8293557	-0.32691085	0.7300819	-1.985791	0.6038337	-2.5166106	0.88803655	-0.19873862	-0.24566323	0.7424385	0.4706072	-1.9685112	0.98581	-2.3218498	1.1386149	0.33651823	-1.4279596	1.0451585	-1.5166436	-0.071235105	1.680448	-0.25707698	2.829412	-1.6832948	-2.3984797	0.8984294	CD14+ Monocytes	control (reference)
992	-0.72339356	1.5184765	-0.3968639	-1.0952913	0.6582689	0.7638831	0.23628056	-0.08784651	-2.1699045	2.1290994	-0.21642268	0.35821313	-0.6868761	1.055563	0.7106174	2.0274937	2.8422844	-0.28147924	1.0373058	-0.019214123	-0.25076288	-1.4879495	-1.7866219	0.49712288	-0.9598405	-0.86063766	-1.4495505	-0.46236247	0.006476134	-0.5576781	-1.0681233	0.26080346	-0.7853218	CD8+ T cells	control (reference)
993	1.863634	-1.1174922	0.030463576	0.46730298	0.2708788	0.7208769	-1.6262091	1.5971879	-0.114462495	0.3860522	-0.2645836	-0.22493753	-2.7513626	0.51070917	-2.3823223	-1.5299278	0.85725945	1.6287498	-3.1317172	0.88127065	-2.5512567	2.4018908	0.45702702	-0.56699157	1.4647889	-2.4331465	-0.42019528	0.5326959	0.10488999	0.41691643	-0.88503176	-1.0495124	0.8754933	CD14+ Monocytes	control (reference)
995	1.6270034	-0.14361972	-0.6415981	1.0390427	0.33460957	0.40139994	-0.66140366	-0.6455624	-0.02071321	0.93014777	-0.31077185	-0.025344446	-1.2668005	0.62765455	1.2361971	-0.15688832	1.3332665	0.6606651	-1.2532881	0.9102274	-2.4959607	1.605252	0.17322825	-0.5845208	0.36693263	0.48451084	-0.5913793	0.6372224	0.5690216	1.433889	0.4167231	-1.6998589	-0.12596604	CD14+ Monocytes	control (reference)
997	-0.13866813	0.8013015	-1.4037827	1.1002669	-0.33306563	0.5156811	-1.2643532	0.350438	1.8493456	1.1293335	1.4608796	1.3566608	0.35050648	0.96089685	0.04658	2.2916963	3.2039802	-0.13754421	-0.31814203	-0.80583286	-0.0800069	-0.69145334	-2.099957	3.3032293	-1.0309972	1.0860014	-1.0377216	-0.14712378	2.0894122	0.3134282	-0.3860464	-0.35288703	-1.154986	CD8+ T cells	control (reference)
1002	0.3792349	-1.6976823	0.45778555	-0.15639587	0.5151274	-0.07510185	-0.39987928	-0.9511896	0.5894064	0.7753142	1.8274986	-1.1153493	-0.974848	-1.5019283	1.2340038	1.1381674	2.8710902	-1.3819915	0.71993315	0.6056568	-0.026844382	-0.1780867	-1.9337995	0.21252827	-0.4678384	0.1627467	0.4649827	-1.5591016	0.37825376	-0.11315512	1.0336916	-1.0158377	-0.6355967	CD8+ T cells	control (reference)
1006	1.1722906	-0.77964246	-0.29652733	0.25880137	-0.5608298	1.6643807	-0.25319207	0.6103587	0.20675713	-1.3079281	-0.49316496	0.62810075	-0.14618301	0.803272	-0.2804594	-1.5498321	1.9317446	0.67561376	-1.2079904	1.5870464	-1.8381354	1.0349203	-0.313083	-1.2558013	0.85476285	0.84997547	-1.2189322	1.6455874	-0.18063873	0.041757703	-0.95707446	-0.896101	-0.097049296	CD14+ Monocytes	control (reference)
1018	0.80387914	-1.6381235	-2.0545774	0.27876303	1.0236905	1.4995526	-1.3876203	0.805309	-0.25212598	0.80923116	-0.205705	0.8247225	-0.37039542	0.18292487	0.05460751	-0.6053196	1.7331785	0.40357846	-1.5917408	0.87344056	-0.9877033	0.6148732	-0.40268728	-0.8154737	1.5501033	-0.9545303	0.9804101	0.22217885	0.71100867	0.9573498	0.93646324	-2.1232324	0.39214855	CD14+ Monocytes	control (reference)
1023	1.4276056	-0.80203176	-0.20793812	0.0041781664	-1.7695639	0.6343666	-1.2773864	-0.57678777	-0.3940622	-1.0103805	-1.1441493	-1.9260743	-1.6589143	1.5054297	-0.7472343	-1.4077411	1.5418735	1.0748127	-1.3817585	0.6132121	-2.3324745	0.67172563	0.67699265	-1.2391089	0.90987414	-1.0060496	-1.6256173	2.1373777	0.08920709	0.93653744	-0.56789213	-1.1440381	0.17649221	CD14+ Monocytes	control (reference)
1024	2.557897	0.6326133	0.8956708	-0.4609112	-0.093648314	-0.3602942	-2.0023518	-0.7892869	-0.72976285	1.1863207	-0.3959932	1.2572998	-1.8437159	0.017306328	-0.6243467	-0.2841596	1.4394171	-0.4769228	-1.3237194	1.3771079	-3.1915514	2.1266685	0.43097517	-1.7662346	1.0124044	-0.16264588	-0.36471075	0.89136994	0.25085145	3.3547962	-1.4869514	-0.8206621	0.39343444	CD14+ Monocytes	control (reference)
1027	1.8777299	-0.3780655	0.043652534	-0.9598576	-2.2861297	0.11922616	-0.5710943	-0.5144202	1.7784111	0.548259	-2.8060153	0.042876303	-2.2791758	0.87722206	-0.46564215	-0.6342282	0.8849423	0.097420216	-2.1493928	1.0913064	-3.115137	1.8087641	0.29765278	-1.4893458	0.7264832	-1.02919	-1.0848801	1.829673	0.95485365	1.6451414	-0.27420217	-1.0531163	1.2969602	CD14+ Monocytes	control (reference)
1029	2.1368387	-1.3511748	1.2059064	-1.2868522	-1.1695224	1.4057915	-1.3689604	-0.41523898	1.7182665	0.83204734	-0.2567985	0.83638453	-2.4975462	0.9002379	-0.57735217	-0.6068274	0.83212245	0.82317287	-2.105065	-0.7340606	-2.7716856	2.3718476	0.36434826	-2.1661491	0.72871983	-0.022227466	-1.507369	0.7708393	-0.05141449	2.2162647	-1.4940364	-1.3197862	-0.47256827	CD14+ Monocytes	control (reference)
1032	1.8514984	-0.010488704	1.0740342	-0.8038033	-0.03157103	1.6032894	-0.6138103	-0.5770198	0.9143878	-0.17907357	-1.0607414	0.8559471	-1.9644822	-0.15852046	-0.5559678	-0.3217931	1.0110261	-1.9318084	-1.2509389	-0.29581428	-2.0040636	1.887688	-0.47806564	-1.1605563	0.335979	-0.18879414	-2.7057803	1.4272296	0.8999408	2.7693262	-0.18594122	-2.1008344	1.9784495	CD14+ Monocytes	control (reference)
1033	2.182494	-1.8200427	-0.8711083	0.106612265	-0.3011915	-0.28751194	-1.7163672	0.3193176	1.3397245	-1.993352	-1.6594124	-0.034108073	-1.6794021	1.7188684	-0.32860547	-0.730626	0.907994	0.31289107	-1.5782669	2.1710136	-2.849259	1.7465085	0.0010108948	-0.63019395	0.7079034	-0.96998036	-0.91534185	2.1217492	-0.25013006	2.0576813	0.042633295	-2.3409283	-0.6580277	CD14+ Monocytes	control (reference)
1035	2.2826724	-0.46046504	0.6024873	-0.8324635	-1.1016011	1.1328926	-2.5744853	0.18837965	0.9791205	0.4603247	-0.7409477	1.2331815	-1.6573004	1.2519189	-1.4755694	-1.6492817	0.9268446	1.1010451	-2.0993567	0.41433996	-2.8953876	2.4013803	0.5520447	-1.9614927	2.1905541	-0.80952865	-1.2494007	2.3941483	1.1690737	1.5698738	-2.0920835	-1.7973891	-0.22455783	CD14+ Monocytes	control (reference)
1036	2.3600368	-0.66568506	3.862181	0.57745075	-0.23001805	0.74543685	-2.3519707	0.033799708	0.046063453	0.15478295	-1.9401914	0.4405616	-2.042183	0.8776563	0.3024582	-1.0341585	0.6430385	0.27229682	-1.9674808	0.38533717	-3.0684938	2.4580474	0.29271874	-1.1406269	0.13050598	-1.3255998	-0.8727183	2.10531	0.5571665	2.5768766	-0.5867723	-2.658089	-0.6554762	CD14+ Monocytes	control (reference)
1037	1.7555113	0.8694236	1.1729708	-0.73223394	-1.2441714	-0.052798003	-0.012032568	0.04310681	-0.13827437	0.050958574	-0.014393151	-2.0337539	-2.4963963	1.9162891	-0.8787432	-1.3024995	0.6378483	0.27912542	-2.8072913	1.5925395	-2.394073	1.2563722	0.25854522	-0.9929943	0.23971745	1.0349755	-0.1693811	1.3134898	-0.4582528	0.63235545	-0.92959833	-1.4936206	-0.35921663	CD14+ Monocytes	control (reference)
1040	-0.19974037	0.5381621	-0.5045997	0.04497534	-0.35222778	0.82615006	1.523991	-1.6728084	1.3842863	-1.0029747	1.4333618	-0.53853256	0.8301854	0.4762386	1.8496699	1.4689392	3.099241	-0.9055284	0.5311619	0.91578996	0.02914606	-0.99793625	-1.9573936	0.70293057	-1.0391172	1.086965	-2.3250437	-0.7721342	1.364512	-0.6025821	-0.849518	0.500774	0.48530555	CD8+ T cells	control (reference)
1042	-0.28988737	0.35792217	-0.9642046	-0.8875165	-1.6069598	-0.26561362	-0.34835765	0.1097572	-1.2385452	0.7395508	2.0649228	0.13933617	0.19117445	-1.326961	0.19457394	1.6074014	2.9881003	-0.30248755	0.47511464	2.8142214	-0.095003724	-1.7463825	-1.9463058	0.35380608	-0.7971516	-0.57987076	-0.6942476	-0.020449579	0.24352041	-0.04449296	2.087907	0.5875511	-0.20054969	CD8+ T cells	control (reference)
1043	1.7968533	-0.43752244	-2.195885	-1.7024533	-0.10880391	0.48073146	-1.5916115	-1.0001811	-1.6988311	0.93996036	-2.7188148	0.2505175	-1.4049896	1.7451546	-0.41716006	-1.4379883	1.1134565	0.053394735	-2.1758218	1.8140273	-1.4791757	1.2203579	0.9319959	-0.06760256	1.0003864	-0.014171869	-0.4404493	2.5157857	0.22592759	0.507391	-1.0970893	-0.3269709	-0.2606674	CD14+ Monocytes	control (reference)
1047	2.0751169	-0.55978835	-0.02518174	-2.1109543	-1.4832712	1.2853835	-0.7725316	0.4111312	1.6575813	0.19546697	-0.9646479	1.5303591	-2.3422186	0.52146757	-2.3082354	-1.1237016	1.1504505	1.383461	-2.271196	1.4375044	-2.7736673	1.0798144	0.6599087	-1.5252943	1.1118199	-0.5940132	-0.30190825	2.4690595	0.40185705	1.6177546	0.11785632	-2.228966	-1.1823955	CD14+ Monocytes	control (reference)
1049	1.1499482	-0.060704052	-0.19972861	-0.3380831	-0.054277614	-0.11717102	-0.3948014	-0.7289376	0.9502042	-0.821036	-1.3648452	0.3141163	-2.6693685	-0.21294573	1.1659629	-0.4062136	0.6422749	1.3088605	-1.9872684	2.0306885	-2.7527022	1.0277109	0.91825414	-1.1389332	0.5516077	0.26080072	-1.1070087	1.8675909	-1.0437703	1.8534739	-0.85158783	-0.67052394	0.25168312	CD14+ Monocytes	control (reference)
1055	-0.17646249	-0.7557649	-1.3072112	0.4707814	-0.9691746	0.32453293	0.40741697	0.083964854	-2.8556528	-1.3475347	0.66326666	-0.22486104	0.72833574	0.22934476	0.37582505	0.18780357	3.2537143	-0.673203	0.5065329	-0.5820116	-0.15447706	-1.5528954	-2.2493598	-0.4818852	-1.6070571	0.3880394	-0.55097806	-0.40228522	-0.42999133	-0.056001075	-0.32758504	-0.96836627	-0.60731417	CD8+ T cells	control (reference)
1056	2.0087705	-0.13069189	-1.2124146	1.1140032	0.1262716	0.4523907	-0.9777718	-0.39486074	1.7862345	0.605933	-0.083280146	-0.2754495	-2.263933	0.4863658	-0.79486185	-1.8837049	1.1629246	0.18807253	-2.3866751	1.7480537	-2.1396797	0.838048	0.6324016	-1.2235749	1.473615	-1.1502945	-1.8898506	2.122447	0.75136906	1.4197414	-0.7266337	-1.8232312	-0.62802064	CD14+ Monocytes	control (reference)
1063	1.8823168	-0.38616955	-0.7755905	-1.1936085	-1.3801818	0.831753	-0.23036927	-1.0982714	-0.24391347	0.20622265	-0.94529825	1.5248245	-0.77849257	0.25794783	-0.028231755	-0.33503056	1.1251854	0.055070817	-1.4970167	0.16667306	-2.5938754	1.7946388	0.6042753	-1.422547	1.7599789	-1.6424408	-0.9892562	2.3909726	0.6295027	0.92723376	-2.314626	-0.90446305	0.17748001	CD14+ Monocytes	control (reference)
1065	2.232061	-0.955965	-0.25440085	-0.7352398	-1.5693535	1.118893	-1.3207729	-0.7339553	-0.31071866	-0.23035195	-1.1934891	0.69938	-1.61117	1.2218041	-0.7783322	-0.7641598	0.89443856	0.47121984	-1.7624016	1.5322555	-2.34169	1.1955428	0.57274747	-0.8224246	1.0026658	0.20673865	-0.24381325	1.862899	-2.6107888	1.5986512	-0.8656	-2.092855	0.8480501	CD14+ Monocytes	control (reference)
1070	2.131754	-0.5653708	0.079431966	-0.71543896	-0.05787635	0.26352474	-2.24745	-0.67500114	-1.4754859	0.62136006	-2.1546388	0.664913	-2.7219403	1.715662	-1.0411713	-1.4356737	1.2194651	-0.4619665	-1.7532678	1.6147218	-2.9307292	1.2119935	0.6011374	-0.51204336	1.3189586	-0.71436715	-0.6036217	1.8668034	2.5561757	0.38627124	-1.8815184	-1.1531003	-0.23767847	CD14+ Monocytes	control (reference)
1071	2.5375483	-1.2760763	0.9397708	-1.1657481	0.052850127	0.79774	-0.8450972	-0.68480456	-0.6220652	-1.4605966	-0.89866066	1.2420652	-2.3388267	1.744724	0.2496129	-1.2353956	0.82322264	0.006349489	-1.7216942	0.8767215	-2.6397498	1.3301429	0.7805355	-1.5926194	1.3981693	-2.1719284	-0.539833	1.7840126	0.5113382	1.4691703	-0.34273034	-2.436346	-0.8078374	CD14+ Monocytes	control (reference)
1073	2.4229972	-0.7851911	0.8895852	-1.1564084	-0.4592957	-0.07226685	-0.11741468	-1.1892307	0.16261399	1.6131606	-0.945108	-0.8379005	-2.620098	1.1678827	0.9626702	-0.8320757	1.1751552	0.6781143	-2.2169025	1.0027223	-2.9650402	1.8143792	0.46156025	-1.7520458	1.0937703	-1.6405846	-0.105451874	1.1992822	-0.986838	2.8142867	-0.39537707	-0.9959523	-1.2484494	CD14+ Monocytes	control (reference)
1074	1.7827983	0.90044314	3.9157004	-1.0705578	0.97849977	0.27838743	-2.4142978	-1.7746668	-0.68140525	1.6096426	-1.1790375	-0.81319916	-2.1722982	0.25272205	-1.3631166	0.31017953	1.4467307	1.3258977	-0.78483284	1.3228269	-3.1219282	1.7190588	0.5473397	-1.0913464	0.6476254	0.07359964	-0.72164416	0.23884863	-0.09726463	2.1261246	-1.6963819	-2.124605	0.04401803	CD14+ Monocytes	control (reference)
1076	-0.39795756	-0.09679744	-0.40032262	-0.08475073	0.550037	1.3045499	-0.31818092	-0.35502884	3.3249958	0.2558583	0.3010467	-1.2040327	0.16911438	2.7489128	0.26515418	-0.69696057	2.9065073	-0.74347746	-0.22036959	0.27640927	-0.17484662	-1.5145197	-2.0836494	0.49309763	-0.9413581	0.42001802	-1.4649179	-0.7730592	-0.26745957	-0.27341872	-0.2899391	-0.46864906	-0.58984053	CD8+ T cells	control (reference)
1078	2.6194117	0.2519334	0.35626793	-0.36932608	-0.18939865	0.55534345	-1.0009756	-0.99659395	1.1284553	0.49491757	-2.37809	0.7846556	-1.6103734	1.3924656	-0.7395104	-0.6032896	0.9692113	0.06442195	-1.0641769	1.0666343	-2.3957698	1.7301685	0.55007446	-1.7407138	1.3406456	0.024301887	-1.7792889	2.308418	0.61983883	1.8310939	-1.4219584	-1.1855589	0.2363528	CD14+ Monocytes	control (reference)
1082	1.8561714	-1.2110583	-1.1607478	-0.8162493	-0.33362702	0.39265156	-1.7663453	-0.78275603	1.1172107	-2.7218952	-0.121831894	-0.7203493	-1.9341356	1.3914993	0.10710442	-0.6405015	1.1919088	0.82492024	-2.2381294	1.0541317	-2.5920923	2.0357409	0.4187984	-1.5127063	1.9085252	-2.9088035	-0.5216254	1.4418371	-0.7425487	2.5079124	0.048616946	-1.3305517	0.12971137	CD14+ Monocytes	control (reference)
1085	1.4439126	-1.3016918	1.9511131	-0.47564128	-0.8374841	0.3048304	-0.31713295	0.12788385	0.62333477	1.0877156	-0.32771176	0.11858395	-1.421765	0.6867331	-0.1114115	-0.68681335	1.0657667	2.386765	-2.0422206	0.6655533	-2.783385	1.450831	0.60926926	-0.9273592	0.8246168	-2.3733325	0.5741107	1.7708057	-0.32349557	1.3771505	-0.5425367	-2.380456	-0.957826	CD14+ Monocytes	control (reference)
1088	0.10797709	0.23798037	-0.9022457	-0.50587547	0.106404014	0.42547292	1.5246911	-0.58430976	1.2379249	-1.4199095	0.8671793	0.43315268	0.8740661	0.09276962	-1.0010116	1.5374371	3.144253	-0.04561703	-0.37174642	0.43494126	-0.23866934	-1.4942734	-2.0558472	-0.9779601	-1.0481837	-0.93295306	1.6934378	0.0052250624	0.021354713	-0.3679585	1.1253856	0.4296245	-1.4360147	CD8+ T cells	control (reference)
1091	1.658758	-1.2976563	1.2355345	0.5532496	-1.0014141	0.7520091	0.6269744	0.42090666	-0.29578507	1.1576643	-0.8105689	-0.35145825	-1.6254377	-0.26511824	0.54853755	-0.19136882	1.5372615	0.40594745	-2.399965	0.670231	-2.5286539	0.18839312	0.3409561	-1.3703953	1.2203629	-2.8519588	-1.7718029	1.9067987	0.756024	1.498953	-0.75906485	-1.7941031	-0.045879856	CD14+ Monocytes	control (reference)
1097	1.870312	-0.7949058	-0.6394471	-0.6539447	-0.531822	0.07782282	-1.745503	-1.114059	0.44038552	0.202398	-1.4630706	0.5451162	-1.8204271	1.7055169	0.11035332	-1.1608435	0.7054192	0.5295291	-3.5068889	1.2952406	-2.353291	2.0757046	0.53130716	-1.241086	0.41124588	-3.714713	-0.4268033	2.2170708	-0.73145705	1.4918262	-0.1739685	-2.6579533	0.2793669	CD14+ Monocytes	control (reference)
1099	2.3259814	-1.4108937	-1.2173781	-1.7814357	-1.1048467	0.36888734	-2.2564917	-2.1928127	-0.810919	0.6786162	-0.15008712	0.22951709	-1.6849972	0.2889506	-0.19679978	-1.4782779	0.97742337	0.66335356	-0.75928587	2.050736	-2.6609921	2.4571433	0.39936006	-0.88798875	1.2907994	-0.8567364	0.72326994	1.8679949	0.5163397	1.5741907	-0.89000165	-1.4792969	-0.97457	CD14+ Monocytes	control (reference)
1112	0.4436288	1.5578157	-1.7156097	-1.0375638	0.4508596	1.328668	-0.6168907	0.5482576	0.7759528	1.4046075	0.8182721	-0.15243159	-1.0074357	1.1634221	0.9787385	0.5824014	1.4959228	-0.26081967	0.05802965	1.1647619	-0.33508474	0.47411707	-0.81045216	0.41907775	0.62008005	-0.5323405	0.5450533	1.3547043	0.4621804	0.034556866	1.4021995	-1.4327935	-0.49395353	CD14+ Monocytes	control (reference)
1115	-0.6040993	0.98477757	-0.60940486	-0.3536064	0.44187236	1.076256	-1.413768	-0.78309447	-1.3768065	-0.26307672	1.0280118	0.99950683	0.5051359	0.7395792	0.022394389	2.4105227	2.886255	-1.4604437	0.24019733	2.2739966	-0.26038748	-0.36666137	-1.940205	1.2052922	1.3406923	-0.25579703	-0.851354	-0.9829199	-1.1366895	-1.8602867	1.1575928	0.06322169	-0.6019984	CD8+ T cells	control (reference)
1119	1.7314739	-0.8504762	-0.43220747	-0.16892463	-1.1198916	0.9715395	0.045977354	0.16873601	0.22462493	0.9692189	0.76193506	1.1930933	-1.9212574	0.1419326	1.0385436	0.20849001	1.7073588	-0.7083652	-1.559941	1.8646914	-1.7375476	1.0846177	-0.015612721	-0.57126033	1.0085417	-1.5086424	-0.48525453	1.454117	-0.05970481	0.47290948	-0.72828245	0.07344177	1.3080696	CD14+ Monocytes	control (reference)
1121	1.2930129	-0.55893296	-0.5105904	-2.2804837	-0.301797	0.9859466	-1.4244527	-1.9289067	-1.2856045	0.12144619	-0.5407642	-0.59707034	-1.6663634	1.3404591	1.2518325	-1.2731593	1.2046764	0.6581018	-0.54430616	0.7046785	-2.2504592	0.703135	0.5867878	-0.34996018	1.0082912	-1.7128294	0.5589483	2.1183374	-1.4965427	0.02074942	-2.1587594	-1.3355782	0.21537879	CD14+ Monocytes	control (reference)
1124	-0.5548755	-1.6364119	-0.33355156	-0.70052326	1.6885381	0.50283504	-1.3580043	-0.2801422	1.1870954	0.14693087	2.300232	-0.4070488	1.5001929	-0.23610775	-0.62264025	1.4650544	2.8832364	-0.021878853	-0.6414685	0.4402668	0.18815069	-1.5228623	-2.053316	0.48835826	-1.5319339	1.4802942	0.6436757	-0.7408227	0.8291256	-2.0042422	-0.13603878	0.31321454	-0.56621933	CD8+ T cells	control (reference)
1128	0.52547395	1.8476737	-0.04529881	1.5923548	-2.139122	-0.20483562	0.16512872	-0.99089056	-0.86846244	-0.06549867	0.23825985	0.103796214	0.73211044	0.52061355	0.026574079	1.2264014	2.7921865	0.12892003	1.0061282	0.9491842	-0.25801808	-0.9669007	-1.8663895	1.7393646	-0.2230638	1.249132	0.45929778	-0.8483076	1.4053941	-0.60109997	0.5764768	0.4907214	-0.27947855	CD8+ T cells	control (reference)
1130	1.9104133	-0.85762376	-0.6790969	-0.09967753	0.37357765	0.5915272	-0.96761876	0.9448353	1.5066301	1.8868446	-2.9223044	1.1786872	-0.73101324	0.5245933	-0.41081423	-2.2407212	1.4767176	0.9509825	-1.0582207	3.0144696	-2.7613225	0.9446756	0.41301388	-0.965024	1.0510607	-0.9639121	-0.639906	1.929585	-0.568758	0.6051531	-1.3319159	-0.7783196	-0.24839053	CD14+ Monocytes	control (reference)
1131	2.4860477	-0.51478744	0.5066261	-1.9939748	0.16668916	0.86443925	-0.47620535	-1.0113988	2.2243283	0.3063705	-0.20041347	-0.54345554	-2.6252875	1.1513377	0.13173574	-0.46289894	1.0061853	0.5680939	-1.545697	1.9292072	-3.68069	1.152318	0.3605311	-1.2660875	2.4796023	-2.5396805	0.20249465	2.154569	-0.12454794	1.7935681	-0.6388285	-1.2377212	0.30782104	CD14+ Monocytes	control (reference)
1133	2.5055916	-0.038021773	1.5491599	0.50299877	0.82840085	0.99455	-1.2256156	-1.6684551	0.29835775	1.9191283	-1.7276862	0.5591595	-2.12731	0.718519	0.76543486	-1.0926638	1.293795	1.1690679	-1.3011994	1.6272464	-3.4193294	2.65841	0.7336108	-1.4648042	1.3587321	-1.3051527	-2.1165237	1.75497	0.6121206	0.9662633	-0.51186216	-1.4517779	0.27566564	CD14+ Monocytes	control (reference)
1137	1.8322456	-0.39071313	1.5508156	-1.1932559	-0.7771683	0.25493965	-1.8923715	-0.95304537	0.39624277	-0.18653509	0.19306815	-0.1617009	-2.516809	1.0317264	0.7696941	-0.6378468	0.91602165	0.57398814	-1.9510225	0.38245386	-2.6477573	1.4149507	0.5119946	-1.1375216	0.662151	-1.8885162	0.3719959	1.2898817	1.1998008	2.4494333	-0.5907833	-1.8757626	-0.017251372	CD14+ Monocytes	control (reference)
1139	2.2831888	-1.0095885	0.84958637	-1.1357785	0.16648787	0.29092866	-0.5951692	0.27241075	0.0892421	1.7652161	-1.1486562	-0.009605318	-2.144392	1.4930636	0.099613965	0.2622884	1.0263393	-0.5317646	-0.5869583	0.81822544	-3.5082278	1.4960911	0.25174725	-1.6857947	1.5427376	-0.77820194	-0.85632086	1.3446382	-1.5510204	1.876961	-2.3205674	-1.2274934	-0.28788725	CD14+ Monocytes	control (reference)
1145	0.89617336	0.79135764	-0.5214819	0.95182294	-0.20158488	0.31372496	-0.8351147	0.20041198	1.1922094	1.8865854	-1.0978645	0.49375743	-1.0429205	1.0170274	-1.5618525	-1.9756764	1.620445	1.0679829	-1.5257186	1.5207831	-1.736591	1.134358	0.81449866	-0.08509116	0.7126979	1.6754367	-1.4694768	1.0855726	0.9595781	0.556595	1.4094777	-0.33043313	-0.693517	CD14+ Monocytes	control (reference)
1146	1.8546345	-0.25824162	0.19933751	-0.87503934	-1.6661122	0.8286963	-1.3400966	0.98468566	-1.2286868	-0.37722826	-0.20025933	-0.22437021	-1.7726285	0.7652873	-0.5782832	-0.6748146	1.4850883	1.51246	-1.2185478	-0.7506787	-2.824484	2.1986156	0.06031166	-1.8284655	0.5803744	-2.2309873	-1.2723869	0.48153168	0.36648518	2.0140018	-0.46712816	-1.6875558	1.5770562	CD14+ Monocytes	control (reference)
1150	0.97750604	-0.11333519	-0.05168563	-0.6716666	-0.09379017	-0.031116828	-1.1907156	-0.024643064	0.32615542	0.57670105	0.59035444	-1.038728	0.32541233	1.5101581	0.7096679	1.1295398	2.8587964	-1.4838916	-0.2256244	-0.18039042	-0.34702274	-1.8345726	-1.8659743	0.29061437	-1.9795952	-0.15804273	0.53325146	-0.28553867	0.68741643	-0.8845624	1.1707283	-0.1801824	-1.421994	CD8+ T cells	control (reference)
1153	-0.90881276	-0.16561031	0.784057	0.953585	-0.1333172	0.7523405	-1.2165512	0.013940096	1.2876767	-0.66127485	0.87314844	0.99189687	1.8002336	-0.49970704	-0.6385312	0.24505305	2.7856133	-0.5918867	-0.94288963	0.5480352	0.32504377	-0.85552573	-1.8971193	-0.041989386	0.49047798	-0.58757114	1.1216571	0.0936728	-1.2960266	0.2864326	-2.0050933	0.112731606	-0.47209388	CD8+ T cells	control (reference)
1155	-0.7563367	-0.6601469	0.7460661	0.24317324	0.6090548	0.32059932	0.21920462	1.3105676	1.0120367	0.2727751	0.40318853	0.92161417	0.36160824	0.16462983	-0.083750844	0.8736562	2.717	-0.06638786	-0.66752714	0.10988507	-0.07895163	-2.241059	-1.734488	0.29825217	0.020901144	1.7114409	-0.6202271	-0.42756262	0.077530414	-1.0679302	-0.40652317	-0.2997704	-0.8807139	CD8+ T cells	control (reference)
1162	1.1772152	-0.1839819	1.8316367	-0.68674487	-1.0118017	1.779427	-1.2755483	-2.4678264	0.7662134	0.24394298	-1.3773823	0.2633556	-1.1171525	0.90324926	0.567925	-0.8213724	0.7800841	-0.20445463	-0.9293041	0.9343772	-1.2671442	0.65489566	-0.3076297	-1.201148	0.73980975	-0.57574797	-1.4230227	1.1285952	1.3810294	0.9685589	0.1664808	-0.95550394	1.4286911	CD14+ Monocytes	control (reference)
1163	1.5166999	-2.1218271	0.51956344	-1.5697147	-1.1626267	0.41890478	-2.4653363	-0.9795442	0.79417515	1.4172441	-0.20707631	0.6783228	-1.3587341	1.270788	-1.0265635	-0.456389	0.89483196	-1.7715911	-0.95144033	0.50626814	-2.5712843	1.155286	0.80559844	-2.0912352	0.5238869	-0.38391358	-0.14142853	2.3105402	0.56533754	1.7834691	-0.4249776	-2.2941532	-0.81993335	CD14+ Monocytes	control (reference)
1164	0.7692367	0.6899717	-0.100963056	0.2195242	0.84042543	-1.1132823	0.21673721	0.1507265	-0.72581136	0.42542863	-0.10319747	0.7154813	0.07321237	-0.48218057	-0.15233305	1.5349562	2.9560738	-0.16154303	0.011046052	-1.5894399	-0.010424584	-1.6873412	-1.84273	-0.02174735	0.03396353	1.3923762	-1.3410954	-2.139636	0.77493876	-0.3982605	-2.0540047	-0.42047137	-0.85772765	CD8+ T cells	control (reference)
1166	0.30118802	-0.61333287	1.7702098	-2.584085	1.5078095	-0.5255864	0.2569823	-0.92701036	1.0758476	1.6480227	-0.3119759	0.607161	0.45498767	-0.655647	-0.19236958	1.3426967	3.3923533	-0.31173614	-0.68214697	2.2526033	0.2690701	-1.6853906	-1.9532706	0.6231749	-0.9856879	-0.5231939	-0.4201908	-0.09908502	0.45566827	1.2297971	0.060325384	-1.302676	-0.803658	CD8+ T cells	control (reference)
1168	0.372233	0.88483036	0.44525805	-0.029891253	-0.21606117	0.083941296	-0.45553917	-0.2383855	1.5544362	1.3624308	-0.3350519	2.042935	1.4131756	1.3094317	-0.31199068	1.6550679	2.9573038	-0.121234566	-0.13221753	1.5107663	0.045048267	-2.4989464	-1.7458726	1.2873926	0.8990575	1.6904767	0.4556375	-0.66420156	-0.22550762	-0.43445855	-0.3829287	-0.493994	0.9307805	CD8+ T cells	control (reference)
1169	-0.18228996	-0.5392464	0.31215793	1.3556966	-0.770089	0.72853243	-0.87132037	-1.5188423	1.1852218	0.0815489	1.5765452	0.067504644	1.0868663	1.7349732	-0.08565158	1.6050954	2.718608	-0.8987355	0.6589452	0.06997484	-0.61717546	-0.97029483	-1.2819954	0.7457686	-0.1586034	0.5994572	-0.019856498	-2.5258136	-0.34666595	0.047995746	-2.1660814	0.29910654	-1.1691636	CD8+ T cells	control (reference)
1170	0.8232398	-1.1878142	0.8374265	-0.1983338	-1.3570395	-0.69897836	-1.2250737	-0.31619465	0.58229065	-0.53396153	-1.1629639	1.1773987	-1.9714613	1.0861679	0.31391814	-1.8162371	0.5758257	0.76900923	-1.7907168	0.66620696	-1.5399146	0.887253	0.5488215	-0.8569319	0.43554538	-1.6447797	0.18984666	1.7923182	0.47312897	1.1169399	-0.47975206	-1.2586715	-1.4108373	CD14+ Monocytes	control (reference)
1172	-0.4298869	0.26703867	0.20311737	-0.9602877	0.06742732	-0.17347188	-0.9171409	-0.87358403	1.0675527	0.7446414	0.7591161	0.22116585	0.6305908	-0.53596324	0.14808968	1.4372773	2.8661752	-1.2113049	-0.031225882	1.5692679	0.106511384	-1.1969352	-2.2487183	-0.00810948	-1.1388184	1.1871947	-0.5068768	-0.5582391	-2.18089	0.002039522	-2.2171028	-0.67161477	1.1169142	CD8+ T cells	control (reference)
1173	-0.6871207	0.011964917	1.74912	0.9417423	-0.22187161	-0.83656514	-1.0027372	-1.1225014	0.99913764	-0.6870502	-1.0551891	1.8762488	-0.2451095	-0.4420759	1.3944598	1.7281796	3.020133	0.84432715	0.28306684	0.6650717	0.7345079	-1.6557648	-1.6551723	1.2733766	-0.6164654	-1.3955575	-1.2754735	-0.90196514	-0.4738523	-1.2633795	0.6988788	-1.6893151	-0.67998683	CD8+ T cells	control (reference)
1174	-0.039645046	0.020828286	1.2864873	0.25568086	0.4025228	-0.89762545	-0.52195454	1.0958034	-0.98048264	0.90120614	0.8696722	1.2179614	0.05998616	0.011685252	-1.6954329	1.2972476	3.0802877	-1.4019952	0.14361942	-1.1950389	-0.50195634	-0.2773267	-1.9227031	0.5918575	0.32840812	1.2402464	0.7182123	-0.97839	0.7401243	-1.0223308	-0.52580404	1.2148542	-0.14644572	CD8+ T cells	control (reference)
1175	0.9187556	0.5340485	0.07856983	-0.7191266	0.048445225	0.37489137	-0.95705557	-0.38887388	2.183403	-1.0262384	-0.961611	1.3863828	-1.3829912	0.27365178	-2.0983593	-0.80589604	1.3993378	0.44739825	-1.0002847	0.015185773	-1.8537176	1.3552188	0.70569724	-1.9679343	1.2837001	-0.21065429	0.3336091	2.4055297	-0.5354767	0.23409861	-0.7260643	-1.4391046	-0.84093964	CD14+ Monocytes	control (reference)
1176	1.0804394	-1.2190344	-0.17970353	-1.270405	2.8236291	0.12196249	-0.5028045	-1.5390294	0.52235955	0.0956976	-0.7136657	1.0578362	-1.7969797	0.6927392	-0.09463751	-1.029415	1.2052293	0.4901904	-0.5311922	-1.7036864	-2.0344374	1.2175025	0.8729464	-2.491917	0.43106425	0.016413152	1.1703758	1.9436815	0.13328224	-0.018980443	0.19607699	-1.9677136	-0.24142954	CD14+ Monocytes	control (reference)
1177	0.32143474	-0.28027892	-0.29344225	0.7858848	0.3804836	-3.4522107	0.75427747	-0.1731556	1.1923692	-0.77608424	0.38135105	0.14897987	0.08763753	1.3165302	-0.038834408	2.0717099	3.0204897	0.65217113	0.66846585	1.6460831	0.22049522	-1.3293456	-1.6995183	1.4021795	-0.7986612	1.7213606	0.008099645	-1.5308816	-1.5513	-0.7991955	-0.92588645	0.66069984	-1.3691328	CD8+ T cells	control (reference)
1181	1.4695599	0.70687	2.1889143	0.2658921	-0.8506589	-1.0335169	-0.12832116	0.803229	0.056128025	-0.03121391	2.0409336	0.5439089	-0.35364598	1.176749	-0.16885474	1.9160672	3.2619746	-0.47013906	-0.022992864	0.6648706	0.4305223	-0.854658	-1.735298	-1.003434	-1.0324225	0.795772	0.94190615	-0.1531418	-1.9039489	0.5640898	-0.5184927	-1.1635442	-0.24439709	CD8+ T cells	control (reference)
1182	-0.48585996	-0.22907335	0.7696317	0.3632515	-0.42299664	-0.20307432	-0.06815289	-1.138708	1.4053372	-0.75453794	1.6788294	1.6115019	0.3275634	-0.4359616	-1.6723506	0.95357764	3.0655098	-0.8179487	-0.6874762	0.9114446	-0.09644497	-2.882027	-1.8367444	0.05396892	-0.7172953	-1.8008249	-0.78181195	-1.4405581	-0.35917678	-1.5594462	0.6023052	-0.7701528	-0.22766578	CD8+ T cells	control (reference)
1184	-0.16293159	0.12134372	0.96456337	-0.98767877	-1.631612	1.2209518	-0.8652782	-0.96558195	0.98030305	1.3570867	0.5524437	1.2533203	0.79992175	0.14217013	2.2139559	-0.29340208	2.7022877	-0.908225	0.5856205	-0.19147456	-0.7137183	-0.32091004	-2.1806622	0.38525444	-0.14792407	1.1378741	1.5920061	0.03114742	-0.5649831	-0.9273714	-1.831486	0.4500556	-0.17224047	CD8+ T cells	control (reference)
1185	-0.57936776	-0.10136971	-1.8612059	-0.041628584	-1.2097545	-1.0087721	2.0994804	-0.15210032	-0.46089214	0.56289834	1.7708316	0.7003013	0.33128816	0.7777682	-0.41052592	2.472701	3.1182666	0.21629545	0.033966064	0.49456206	0.18559179	-1.0625973	-2.0243907	0.58328354	-0.44198674	0.48599845	-1.1804528	-0.9675882	0.47747082	-0.10918069	0.18067947	0.8092318	0.19903238	CD8+ T cells	control (reference)
1186	-0.82905	0.73474616	-0.50940865	0.8937074	-0.0059874654	0.277568	1.1436086	-1.3318723	1.2716773	0.71035486	0.86566246	0.43591827	0.712994	0.68215036	-0.6329874	0.532759	3.332929	-0.27210253	-0.22212213	-1.6714368	0.29491937	-1.5998313	-1.9491043	1.3643174	-0.08564931	1.3259274	-0.3896637	-0.60771024	-0.033738002	-0.6507267	-0.09985888	-0.89549553	-0.7919762	CD8+ T cells	control (reference)
1189	0.9261253	0.065105915	1.1039197	-0.24794109	-0.49875858	-0.09889603	-0.5670288	-0.3497854	-0.62359005	-1.0775402	1.7917534	1.0129452	-0.3648001	0.7157567	1.1622045	0.6087879	2.9446182	-0.37757966	-0.58071977	1.3229465	0.5403913	-1.4514663	-1.6528829	1.8629493	-2.334916	0.48759562	-0.7862781	-0.9209697	-0.64597404	-1.218616	-0.05803597	0.14979255	-0.22878584	CD8+ T cells	control (reference)
1190	1.0527128	-0.46235633	1.0241717	0.5005242	-1.6829404	0.47409576	0.7292116	0.44931418	-0.5748211	-1.0437409	-0.7598493	1.5457726	-0.061358623	0.17227535	-0.76464325	0.9022126	3.2752893	-0.5773361	0.6315955	-0.36225992	0.37484163	-2.0559769	-1.9387553	0.5955947	0.07191172	0.54406714	-1.5489923	-0.54224503	0.086715765	-1.6915692	0.42622322	-0.6087274	-0.6094956	CD8+ T cells	control (reference)
1192	0.90834856	0.088269204	1.0686842	0.4828301	-0.21233591	-0.5004897	0.55089927	0.108059876	-0.31306925	1.319639	1.7313232	1.1105323	0.08682871	-0.5432237	-1.2929446	1.1517015	3.1631544	-0.29425812	0.6694441	0.095782116	0.018059194	-2.0129251	-1.6041219	-0.25716177	-0.3460897	0.7393547	-1.5494162	0.16037169	-0.5062205	-1.1210775	-0.3873834	-1.1104603	-0.19251141	CD8+ T cells	control (reference)
1196	0.6415676	-2.8569474	-0.42457873	-0.32645217	-0.5291093	0.1602923	-1.4343301	0.28198645	-0.09838104	-0.3383165	-1.8445066	-0.53930914	-1.0900644	1.1609159	-3.3971248	-0.58851755	1.5482087	1.8692464	-0.16324475	1.0447553	-1.1630962	0.3783102	0.44935766	-0.41266567	1.0549959	-1.9892058	2.391343	0.95543945	-0.4380373	0.33923852	-0.35525274	-1.1378164	-0.06525932	CD14+ Monocytes	control (reference)
1197	1.4643487	-1.4991939	-1.0142174	-0.9030659	0.03816107	-0.12464624	-1.6461573	-0.00042691827	-0.6134135	0.31078452	-1.1288931	1.5762446	-1.8804977	0.84871775	-1.0819266	-1.7160014	1.1346401	0.5709872	-1.9289296	0.97673583	-1.7914298	1.0291778	0.7362679	-1.0340285	0.83138776	-1.5969365	-0.4471385	1.7724556	1.8698902	-0.07733478	0.5445154	-1.1769571	-0.37416697	CD14+ Monocytes	control (reference)
1199	0.0054667294	-0.9255245	-0.19617027	-1.2576696	0.91482717	-0.71307427	-0.74569046	2.3020954	-0.5077433	-0.2441152	0.016079426	0.2859512	-0.68060005	-0.06155345	0.2446627	-1.612124	2.0018585	1.9740072	-1.1879846	-0.3230579	-1.5832158	0.78329325	0.5374544	-1.3939558	1.7553725	-1.6075382	1.1850249	1.6964697	0.45214802	-0.38895434	-0.7392966	-0.033584267	-0.35529304	CD14+ Monocytes	control (reference)
1200	-0.6830084	0.77433586	0.29055792	0.6281078	1.5309504	0.5308867	0.53205353	-1.3565652	-0.8847814	1.0522536	-0.74004686	1.8524652	0.75520205	0.41033763	-0.8366229	-0.016790748	1.9223745	0.8294806	0.8764857	-0.03877479	0.13142711	-1.8692787	-1.6716679	-0.54851824	-1.2596024	1.2039313	0.054191515	1.5591314	-0.8431444	-0.50940716	-1.8062642	0.51452273	0.6967656	CD8+ T cells	control (reference)
1201	-0.26884437	-0.74265057	-0.0467245	0.11420953	0.7429607	0.17105657	0.8748011	-1.0220405	-0.62946427	0.89527774	0.10971677	-1.1515883	0.60739684	-0.42553636	-0.49755156	0.83986795	2.6540332	-2.0892868	-0.24452052	-0.38219875	0.26185125	-1.5967168	-1.852109	0.47532368	0.34889328	0.13381238	0.6513069	-0.074679345	0.57845974	1.2562373	-0.7357372	-0.13555211	-0.30643517	CD8+ T cells	control (reference)
1202	-0.7048113	0.63221025	0.8682934	-1.8408761	-0.67232	-0.39258128	0.13356993	1.0042149	2.059291	0.10674536	0.4083421	-0.77847636	0.5582092	-0.5572735	-1.5466163	0.32407352	2.7919528	-1.338318	0.04664418	1.6443658	-0.16552573	-0.742397	-1.9227698	2.1758935	-0.16825369	-0.6713891	-0.26184	-1.189078	-0.089812085	-1.0760994	-1.0292921	1.6746042	-0.63534796	CD8+ T cells	control (reference)
1203	0.15935369	-1.9697034	1.1453393	0.24396527	-1.6532054	1.4112906	0.25113446	-1.8617104	-0.35131273	0.6114887	0.57927525	0.9254118	0.47645223	0.9391695	1.0713418	0.6948146	3.1321273	0.5837319	-0.054113373	0.3953092	-0.30393332	-1.9292533	-2.0251281	-0.8143212	0.2111794	1.8148868	-0.5456561	-1.5774839	-1.3643847	-1.14821	-0.7863171	-0.038613424	-0.018416703	CD8+ T cells	control (reference)
1204	-0.443282	0.13200554	1.456567	-0.008673072	-1.6861753	0.7955173	0.72365975	-0.101755634	0.41809493	-0.8488472	1.4446836	1.5329409	-0.18819267	0.106877595	0.35607395	1.8753093	3.0792055	-0.048419476	0.1658957	-0.24135166	0.15848938	-0.8908727	-1.7250167	-0.7110324	-0.11037812	-0.18175867	-0.8654151	0.74178386	0.7888112	-1.7020079	0.7901651	0.28697944	-0.31857044	CD8+ T cells	control (reference)
1205	-0.30317754	0.92587566	-0.10040495	1.0349355	-0.9972094	-0.14881393	-0.32346547	-2.6771963	-0.060783386	-0.32553944	0.17001158	0.40743965	1.7888514	-0.7058198	-0.18487197	1.3631532	2.8137121	0.027456343	-0.91220397	1.2627716	-0.20627649	-2.0998743	-1.7965515	0.15062124	-0.97628224	0.21055049	1.6651533	-0.0686723	-1.3907025	-2.5709615	-1.5926597	0.86043394	-1.1722693	CD8+ T cells	control (reference)
1207	1.2777593	-0.7401113	0.6109153	-1.0360298	1.4881799	1.1865225	-0.39369422	-0.8563097	0.7919463	-0.11848903	-1.4292741	-0.2975691	-1.8808479	0.6154143	-0.6034822	0.025191322	1.866219	0.41045395	-1.0332382	1.294898	-1.1748699	0.57322824	-0.10173468	-1.4533397	-1.005568	-1.5557837	-0.23372677	0.45397568	0.93427247	0.4664222	0.9333198	-1.1492331	0.26269984	CD14+ Monocytes	control (reference)
1208	-0.5312494	-1.3052676	0.46787345	-0.23928782	0.76173174	0.08647457	0.11561942	0.45686996	1.7394496	-1.5925512	-0.9780588	-0.32647666	0.025241692	0.38050127	1.3713974	1.7647955	3.0294025	-0.12480685	-0.009004623	1.3859534	0.13951485	-0.5521172	-2.0268204	1.0054208	-0.97766155	0.23444487	-1.2037748	-0.7848116	1.9568105	-1.8226395	-1.3071692	-0.0068380833	-0.16254312	CD8+ T cells	control (reference)
1210	0.92823446	-0.029626459	1.1760012	0.74655735	-0.78534555	-0.23349857	1.3797714	1.8065034	2.187947	-1.7669121	-0.22135961	0.8877419	0.7905265	1.3628616	1.0118682	1.045476	3.3417404	-0.15351027	0.0051455647	0.9126253	0.17956406	-1.3997597	-1.8502104	0.59462404	-0.86262095	0.1220165	-0.6138664	-0.43474635	1.0394152	-0.7814499	-0.586313	0.62054527	0.46537018	CD8+ T cells	control (reference)
1211	-1.0158157	-0.18026826	2.0156121	-0.023217864	-1.1717409	0.6847568	-0.6908038	-0.49284396	0.78736997	0.53296876	1.3131573	0.74753565	0.79256755	0.9463848	0.75381935	0.4570299	3.0094163	1.3643419	-0.3252181	1.0256141	0.1770701	-2.235558	-1.9159356	-0.42204526	-1.7581398	-0.014008939	0.63382626	-0.19288021	0.013150275	-1.7660873	-0.99595296	-0.054754913	-1.5916545	CD8+ T cells	control (reference)
1212	-0.9126676	0.649226	0.72934294	-0.09295207	0.07034233	0.57250434	-0.7247169	-0.3679694	0.36932158	0.10484007	1.1990303	-0.9049772	1.0539762	0.987875	0.25256917	1.200347	2.8758996	-0.74843866	0.34331048	0.032246172	0.7074678	-1.489804	-1.6138499	1.2530676	-1.958657	-0.2449012	-0.8656198	-1.4110969	1.123969	0.11742373	-0.62426376	0.1409173	-0.8442659	CD8+ T cells	control (reference)
1213	0.24555297	0.10243669	0.6308422	-0.69756687	-0.42524278	-0.10698789	-1.3488553	-0.09545331	0.57010424	-1.3444092	0.06639388	0.6278761	0.86904836	0.14355296	-1.764863	0.66695666	3.0718973	0.34520078	-0.05168493	-0.012004506	-0.5754283	-1.897429	-1.776564	-0.5183192	-0.8571991	-0.6353047	0.78930116	-0.81854606	-0.6965801	-1.2149798	-0.11215013	-0.5424706	-0.12636817	CD8+ T cells	control (reference)
1214	-0.4319341	-0.066281706	0.44486097	0.5398251	-0.18051437	-0.050848305	1.0303445	-0.6406262	1.202563	0.12641756	-0.64791924	-1.3677661	0.12613523	-0.45139694	1.5815923	-0.1476172	2.8404315	-1.7748631	-0.24770303	-0.4774165	-0.28339753	-0.8890133	-1.8022041	0.27205208	2.1610165	2.1741905	-1.9103072	-0.20232567	-2.8289385	-0.7266386	-0.6328917	-0.22041279	0.2002728	CD8+ T cells	control (reference)
1215	-0.697005	-0.7232493	-0.41406158	0.6311739	-0.5682573	0.016799465	0.020264506	-0.080708385	2.3103313	1.3336964	0.9730475	0.7952612	-0.2772469	-1.592962	0.15229335	1.4097235	2.96994	-0.40791786	-0.14042935	-0.5717195	0.18693802	-1.7470338	-1.8907791	0.96306866	-0.41114897	1.2008364	-0.31815782	-1.1520393	1.9925709	-1.7235835	-0.6657454	0.06121081	0.15424171	CD8+ T cells	control (reference)
1216	0.06026163	1.5383389	0.2248019	0.047895968	0.40441173	-1.4634131	-0.055773437	0.8106135	-0.7395573	0.35783783	-0.54656374	0.9581142	-0.046037138	1.23878	-2.199365	1.6437638	2.9815037	-0.059828818	-0.12618165	0.9902145	-0.16827953	-0.89049995	-1.9925436	-0.80461895	-0.064529	-0.1716454	-2.0072408	-1.2469913	0.7018361	0.23199004	1.414751	-0.78437626	-2.1554801	CD8+ T cells	control (reference)
1217	0.4384062	-0.96900326	-0.21652812	-1.2176983	0.57616913	0.1550454	-0.51925534	-0.51533496	0.9018496	-0.08315462	0.37460965	0.33155936	-0.42856106	-1.0114977	-0.8397679	1.582865	3.2496588	-0.076985806	0.12069735	-0.67915267	0.43709233	-0.40058613	-1.848487	-0.6868395	-0.5760722	0.5889438	1.1997889	1.1957263	-0.45995694	0.14591897	-0.8786737	-0.31496382	0.13723247	CD8+ T cells	control (reference)
1218	-0.33105665	-1.1934888	0.5741901	-1.7083259	-0.44373447	-0.26606748	0.7686611	-1.1632656	1.7236967	-0.5839279	2.8538334	-0.115599036	0.36464643	0.8340526	-0.90973824	0.9613445	2.9632652	-1.7320007	-0.12982878	-0.90293235	0.19877295	-1.0039717	-1.8009676	0.2334274	0.2256881	-0.03613043	-0.06731799	-0.2413514	1.1604543	0.03171307	0.84626156	1.0724603	-0.4344768	CD8+ T cells	control (reference)
1219	0.453458	0.56378365	2.0847692	0.58323234	-0.44232723	0.20838001	0.32186067	0.60781235	1.5713966	-0.49390578	-0.5819198	0.21510386	0.21615423	0.5715092	-0.28143698	0.11180049	3.208292	-0.1033216	0.20029755	1.4265659	0.1697606	-0.6737489	-1.6437446	0.15822297	0.22783417	0.39179742	-0.9201654	0.01869446	-0.55999625	1.4584749	-0.70461744	1.5731841	-0.9332549	CD8+ T cells	control (reference)
1221	-0.256222	-0.9755132	1.1398457	-0.07991943	1.9701815	-0.3183809	0.5523533	-1.238756	2.0516925	-0.083233446	1.0999484	2.1925187	-0.6689618	1.1551366	0.42943388	1.2205709	2.81941	-1.0907724	-0.042304926	-1.110347	-0.054874897	-1.2344239	-2.1001198	1.4999204	-1.7972736	0.11108146	0.11739135	-1.3392816	-1.7533677	0.38659844	0.24434263	-0.4488751	-2.0947356	CD8+ T cells	control (reference)
1223	-0.79616827	0.13297641	1.3779485	-0.83010316	-0.67851096	-0.6866644	-1.0034101	-0.28963548	2.3260307	0.63334423	-0.0041746795	0.747134	0.8980993	0.58073294	0.3710783	-1.3612696	3.282762	-0.2569582	0.84153616	0.422158	0.3598623	-2.5277748	-1.3716584	0.96942043	-0.39842433	1.6842563	0.9802115	-0.66260666	-0.14839059	-0.85361373	-0.18312247	-0.5364351	-1.3407992	CD8+ T cells	control (reference)
1224	1.1250626	-3.080896	-0.71655864	-2.0682094	-0.3376725	-0.35280538	-0.6787919	-1.7131488	-0.54198134	-0.24631685	-0.7784833	0.43143758	-2.0218437	0.05115807	0.5513145	-0.43943086	1.2855973	0.4791486	-0.9941752	0.58886915	-2.7625644	0.9716349	0.7118389	-1.7831265	1.290011	-0.5272831	1.6303357	2.4225192	-0.065339565	1.4721875	-0.9479108	-0.99973196	0.8116299	CD14+ Monocytes	control (reference)
1225	-0.8230449	-1.1229787	2.2492557	-0.7073714	-1.0549062	0.070175156	-0.2945603	1.2157174	-0.68914115	-0.06522952	-0.74218714	1.6095848	0.19403803	-0.56405705	1.0343376	0.8780245	2.768087	-1.2784146	0.48262215	0.121980846	-0.1765098	-1.63898	-1.8376004	0.62122935	-0.57946986	0.45639977	-0.6374997	-1.5881739	-0.5278652	-1.3042638	-1.1281499	0.21104807	-0.87124634	CD8+ T cells	control (reference)
1227	2.0003805	-2.1496992	-0.5124435	-0.2026751	-0.9526987	0.5960712	-1.3883188	-0.7851225	-1.1986201	-0.09386772	-0.7560356	-0.1164552	-1.3612444	1.0879282	-1.4994297	-1.0547631	1.1483638	0.76667154	-1.5769562	1.1556385	-2.0833395	1.8524151	0.8555228	-1.5780951	1.616382	-2.318938	1.3340573	2.406819	0.42715847	0.4651003	-0.26617107	-1.1013688	-0.6950805	CD14+ Monocytes	control (reference)
1230	0.56409883	0.42273128	0.15596426	-0.88159895	-0.47107673	-0.46477374	-0.9044317	1.0114995	-0.7067066	-0.05936396	0.8995646	-0.35209283	0.7955786	0.41862687	0.24180421	1.5985997	3.0745788	-0.99953175	0.033154756	0.40198374	-0.014389396	-1.0780697	-1.6785451	0.9011924	-0.18004481	-1.0744219	-0.71552396	-0.7233413	0.5711812	-1.3524435	0.41509613	1.1519159	-1.8263744	CD8+ T cells	control (reference)
1232	-0.47318453	0.61282355	-0.091572165	-0.9272693	0.20792635	0.4817757	-1.0573037	0.73632497	0.7268042	0.19174778	1.1518672	0.95260316	-0.031597123	0.9764688	-0.094877064	1.031796	2.9030364	-0.4147239	0.38688833	-0.08534908	-0.24784976	-0.8288028	-1.845297	0.14495012	-0.49323067	-0.53682476	-1.2124077	0.79035705	0.30699158	-1.5292169	-0.08122802	-0.17290914	0.3494826	CD8+ T cells	control (reference)
1233	-0.27859408	-1.2825534	1.416796	-1.1827548	0.03737201	-0.6184374	-0.051705223	-1.4324099	0.8991911	-1.07955	1.0981723	1.4150705	1.443109	0.220914	0.28065175	1.0635848	2.937744	-0.24009576	0.4377178	-0.99723387	1.1834259	-1.3602962	-1.6270486	0.30827457	-0.050656155	1.3390543	0.3895623	-0.6697115	1.1433368	0.89899516	1.8131394	-0.78039575	0.4511181	CD8+ T cells	control (reference)
1235	-0.080548495	-1.8419541	0.8887514	-0.037744224	-0.9698238	1.7148607	-0.99280035	-0.21118155	0.55405414	-0.13841835	-0.526247	1.4772093	0.24739766	0.15837182	-0.6241135	-0.63385284	3.038131	-0.56090295	0.009574909	-1.4315646	0.35845166	-1.3930491	-1.6295841	0.20732898	-0.25184518	0.20854577	0.06658006	-1.3422859	-2.1033254	-1.7758467	-0.710969	-0.17611493	-0.8046986	CD8+ T cells	control (reference)
1236	0.20352453	0.5022442	1.7988622	-0.64869773	0.46397	-1.085125	-0.88774693	1.6343937	-0.41782942	0.41564012	-0.90053123	1.3014278	-0.12333396	-0.053974926	0.7719304	0.9007555	3.1642573	-0.5043783	-0.43338323	1.1255313	0.08214836	-1.1321154	-1.8497814	0.8629025	-0.6195221	-0.13948977	-0.024349034	0.6736124	-0.06893027	-0.017272532	-0.7925079	-0.5219727	-0.056915373	CD8+ T cells	control (reference)
1238	0.5530592	-0.1487411	-0.07338503	-0.675133	-0.62053096	-1.2069614	0.37489066	0.79669195	-0.97705775	0.8506152	1.4402591	1.1072984	0.6767627	1.0740963	-0.5694085	1.6387601	3.0823205	-0.14344943	-0.8680112	0.45180333	0.17192236	-0.15435919	-1.9283351	0.3418817	-0.5651267	0.578603	0.8656464	-1.3304808	0.65000063	-0.46547374	-0.35204646	0.23495096	-0.57043326	CD8+ T cells	control (reference)
1239	1.3295164	0.2864586	0.8869901	-0.52292395	0.18712252	1.2686033	-1.3642228	-2.2105367	-0.65797365	0.6010171	0.48526907	1.5615394	1.3159317	-0.15596087	-0.7699613	1.701064	3.1222718	-0.5914608	0.2190767	-0.47182828	-0.6212808	-0.7105881	-1.7022831	0.7663356	-0.94147766	-2.055201	-1.3777966	-0.5998317	-1.4553041	0.47493613	-1.6208738	0.7110921	-1.4891062	CD8+ T cells	control (reference)
1240	0.030694276	-0.07554165	0.72497535	-0.24355003	-0.67340696	0.52994525	0.1517714	-1.6852365	2.2134075	1.3870581	1.010553	1.4354613	-0.26911628	0.7616979	0.26300383	1.7230458	3.112012	-0.6971315	0.07654363	0.37308538	0.7056057	-1.4276657	-1.5837951	2.370224	-0.70145005	-0.7247574	-1.8459322	-0.14192274	-0.7318456	-0.9549525	0.5478592	0.5221628	-0.4029181	CD8+ T cells	control (reference)
1242	0.51430976	1.301605	1.7146473	-0.2676196	0.75656915	0.49441922	0.26115796	-0.33807844	2.2775972	-0.50630206	0.6900861	-0.116089106	0.7624055	2.2899432	0.97721404	1.45534	3.0791733	-0.6599992	-0.2661976	-0.11856979	0.6587262	-1.8833472	-2.0123055	0.0741293	1.8030443	0.70603234	-0.16747448	0.060099065	-1.6413112	0.48955137	1.1119896	1.1037334	-0.911817	CD8+ T cells	control (reference)
1243	1.9302015	0.24840623	1.1145543	-0.4215662	0.4072634	0.5967686	-0.507295	-0.84014356	0.15706831	-1.0459907	-0.24742234	-0.9317784	-1.9197775	1.4360319	-0.3396417	-0.58619946	1.0018746	0.046678066	-1.6099378	1.8949212	-1.9178915	1.1010631	0.62229556	-1.5347489	1.3176967	-2.011042	-0.09276672	2.3080359	-0.36989832	1.6935898	-0.7806355	-1.2238647	1.0641897	CD14+ Monocytes	control (reference)
1244	0.40267813	1.1718469	-0.47065923	0.38419598	-0.09617126	-1.6710205	0.329158	0.72941005	-0.16232395	0.60526633	-0.29446912	0.7330818	0.41674405	-0.47330832	0.64961433	0.6225695	3.0950365	-0.34017426	0.57410264	0.80179906	-0.03182745	-1.6541512	-1.7029343	0.9558406	-1.2973531	0.92533517	0.47587293	0.8245192	0.9830134	0.5926701	0.94200826	-0.90480334	-0.7645933	CD8+ T cells	control (reference)
1245	0.3698751	-0.1456264	-1.61976	1.2444875	0.13698003	0.18067098	1.1074448	-1.8386294	0.38916957	1.1665084	-0.60410583	0.24389394	0.3392663	-0.5724555	0.1443116	1.9328825	2.859278	-1.5907185	-0.10304712	-0.07630825	0.3325031	-0.4218732	-1.5113024	0.79861486	0.25576246	-0.059596047	0.17238636	-0.4362318	-0.4940874	-0.3293638	0.08096391	-0.7758684	-2.320198	CD8+ T cells	control (reference)
1246	-0.9870671	-1.0876911	0.75177413	-0.28328258	-0.813244	1.9299929	0.009027481	-0.70167935	0.92454153	-0.28994882	1.8057137	0.8482412	1.3373575	0.22904313	-0.31115854	0.41093868	3.032079	-0.4299728	0.27668944	0.33296752	-0.2166355	-2.5130117	-1.8915488	0.49844348	-1.0382004	1.3105714	-0.88981175	0.5719589	-0.11198348	-0.7309122	-1.343385	1.2589785	-0.757311	CD8+ T cells	control (reference)
1247	0.4260489	-0.47415158	-1.2265073	-0.04422407	0.836176	-2.3294487	0.046108425	-0.1399762	0.45101857	-0.47680306	1.2368014	1.4300973	0.78429544	1.4080303	1.9185528	0.78289473	3.2443302	-0.45622385	0.4461441	-0.7914903	0.26039305	-0.8172878	-2.1190062	-0.2572739	-0.53128564	-0.7774725	-0.28587472	-0.946749	0.4287535	-0.59681225	-0.58281004	-0.7336548	-1.0222704	CD8+ T cells	control (reference)
1250	0.34808943	0.21306267	0.8633145	-0.45008713	1.1902127	-0.2233115	-0.7642033	0.6121516	1.7482383	0.50818133	0.41741264	1.569563	-0.59150743	1.7095802	0.2582007	2.016386	2.7974515	-2.162045	-0.6822033	1.1485105	0.11865422	-2.433631	-1.6073022	0.65739894	-0.96915233	0.6897356	-0.63165534	0.14237458	-0.62784046	-1.1535838	0.047490135	1.8503842	-0.2338602	CD8+ T cells	control (reference)
1252	-0.39280677	1.2023095	1.5395517	-0.60951555	0.13410732	-0.32352155	-1.8168148	1.748553	-0.06939244	0.64149517	-1.0479413	0.7943829	0.3442085	-0.1556676	0.31380978	1.0852379	2.9770403	-0.600705	0.13982378	1.3886839	-0.1936664	-2.1110103	-1.7136843	-0.850482	0.75329417	0.31983495	-0.6254258	-0.6745616	-0.2013756	-1.0896611	-0.09411237	0.55089474	-0.95105743	CD8+ T cells	control (reference)
1255	-0.39422658	1.2177012	2.0830288	1.6180512	-2.0757365	1.1033897	1.5494102	-0.47035408	0.4538721	-0.4830793	0.51859677	0.07220909	0.6435718	0.19089103	1.0989281	1.273499	3.039793	-0.8949611	0.025488615	0.2773161	-0.016203254	-0.46707696	-1.9312513	-0.39898774	0.29800537	0.9340807	0.6715955	-0.5371499	-1.0517715	-1.3203839	-1.5174267	-0.03009963	0.5756885	CD8+ T cells	control (reference)
1256	2.0958223	-1.5125893	-0.42078543	-0.21880126	-0.074903935	0.98465884	-0.41710618	-1.729501	-0.83959985	0.026703596	-1.3542622	-0.4745852	-0.8380716	1.6745027	-1.2324603	-0.7047035	0.7161888	1.1918048	-1.7303163	-0.23716038	-1.8160071	1.3813773	0.67746574	-1.0384907	1.193368	-0.9121489	0.061484814	1.8232589	-0.76814824	0.4823938	-0.6533785	-2.382553	0.0032067448	CD14+ Monocytes	control (reference)
1257	-0.23753211	0.5730764	-0.096631885	-0.2705025	0.06209007	0.04139495	-0.4654528	-0.4582137	2.1663036	-1.5788314	1.4018996	0.3544619	0.7110115	0.99194545	0.03391725	1.8658292	3.0363765	-0.28505346	-0.3628161	-0.33749992	0.07661915	-1.9277862	-2.3425095	-0.012049317	-0.5136967	-0.6490767	-2.0069067	-2.2224202	-0.4137727	0.46920148	0.08841559	0.5511277	-0.37512624	CD8+ T cells	control (reference)
1258	0.17152426	0.25978145	1.6764514	-0.040518865	-1.1164559	0.5623875	-0.8665267	-1.3111472	-0.81513417	0.21786565	0.42856967	0.36611372	0.25009352	0.9512365	-0.9036077	1.3074427	3.1334994	-0.28369445	-0.005104497	0.50309104	0.23123032	-0.6612623	-2.022315	0.9239257	-0.27575034	0.82926047	0.49735034	-1.3090935	0.81834733	0.0013262108	2.5140142	-1.506175	-0.58266103	CD8+ T cells	control (reference)
1259	-0.29557127	0.983986	0.90698457	-0.11962478	-0.17051157	0.74224967	0.40919444	0.58244234	-1.1592406	0.32365984	0.27680135	0.68387437	-0.49005866	1.0290958	-0.72087294	1.325242	2.9662716	0.2204122	0.32993603	1.7650878	-0.05862677	-2.3732774	-2.0075283	-0.52205896	-1.6078558	1.5592183	-0.41043198	-0.05388528	-0.43015265	-1.4784905	0.12559283	0.8946091	1.0972129	CD8+ T cells	control (reference)
1260	-0.6925007	1.0159962	1.2511351	-0.69622344	-0.39182672	0.64137834	-0.9486187	0.28110337	-0.49578032	1.1204472	0.47800845	0.81161076	0.88039553	-0.3694355	1.2630758	1.3410949	2.9252703	-0.26788977	0.49172443	2.0319953	-0.36574212	-0.9557065	-1.6821041	1.281915	-0.35319802	1.3120635	-2.7785983	-0.5065336	-0.020899504	0.420356	-0.1391498	0.026091993	0.08320698	CD8+ T cells	control (reference)
1261	-0.3553698	0.09274143	0.35171565	0.2898304	0.44400886	0.08029884	-0.9482658	0.43282717	1.2924316	-0.84378254	-0.02177769	-0.06359905	0.053507917	0.11464942	0.49675238	0.24469727	3.1079185	0.8505602	0.31413135	0.28746846	0.49697125	-1.3316691	-1.8334874	-0.7936107	0.01409471	0.049693834	-0.16276854	-0.24880445	0.529714	-0.27484882	-0.5653989	-0.27401745	-1.0240026	CD8+ T cells	control (reference)
1263	-0.7828305	-0.0051491857	0.22799948	0.52985746	0.06055525	0.22379726	1.0253497	0.13547999	-0.0027604923	-1.1456028	-0.2921481	-0.51273763	0.5720525	0.5005414	-0.640335	1.0502664	3.0756557	-1.0720463	0.86827815	0.18421173	0.3773266	-1.0544441	-1.5008364	2.0363526	-0.1664402	-0.17724723	0.05920571	0.6108624	-0.41629827	-0.5660383	0.25750443	0.37131906	0.07192469	CD8+ T cells	control (reference)
1264	0.01233983	-0.37504888	-0.3258441	-2.410636	1.5374455	-0.109669834	-0.40566063	-3.4716754	0.5194222	0.2864232	-1.0788224	-0.053083718	-0.25287592	-0.36486867	-0.04011154	1.4181324	2.671938	-0.3959273	0.10324539	0.0021365099	0.49270752	-1.8519833	-1.7483586	0.5096998	-0.18913972	0.84501976	-0.08826777	0.14043254	-0.4411537	-1.938337	-1.5505883	-0.29769182	0.5294397	CD8+ T cells	control (reference)
1265	0.03729792	0.4019071	0.99033654	-0.56104696	0.33052263	0.869948	0.0019206703	-1.5368543	1.5445111	-0.3898814	0.97058666	-1.3442215	0.19319427	-0.0062591434	0.4784317	1.4576474	3.0161405	-0.9968384	0.12606253	0.68739295	0.10149855	-2.6923113	-1.5860578	0.18246275	-0.4942618	0.68072957	0.0647285	0.27231556	-0.68567	0.49081957	0.07250592	-1.0816159	-1.1274099	CD8+ T cells	control (reference)
1267	0.2559794	-0.061749145	0.6190134	-0.50242233	-0.5790953	0.8101402	-1.4022439	0.113101065	0.44939375	-0.04873857	-0.2561011	-0.050224543	-0.5906086	0.8322867	-1.965758	1.4095851	3.3179998	0.09317155	-0.5401108	-1.0000558	0.30552647	-1.5880202	-1.9069979	0.18048601	0.371718	-0.30785358	-1.4906043	-0.09563458	-0.6241765	0.87374234	-1.6050354	-0.24092309	0.8361382	CD8+ T cells	control (reference)
1269	1.3528445	0.08270413	-0.33112442	-0.88916767	0.40374187	1.1066341	-1.0592623	-1.4003954	-1.2070184	0.17881396	-2.06234	-0.44413835	-1.1421837	0.17010605	0.663552	-1.0684673	1.5117208	0.24698895	-0.8720906	0.21724263	-2.12744	1.6798646	0.45824105	-2.1104937	1.4001391	0.10184622	-0.65915227	2.2258565	0.21033615	0.42725468	-1.1930454	-2.7094297	0.70519364	CD14+ Monocytes	control (reference)
1270	1.7606963	-1.6020312	-2.2122571	-0.5302967	0.16413641	0.23181263	-1.7987931	-0.52766156	-0.7706497	-0.19183904	-2.345511	0.61459297	-1.5148857	-0.03323193	1.2665619	-0.8791067	0.6641021	0.78355396	-1.4334766	0.33448553	-1.9633572	1.8806878	0.51197773	-1.6335746	2.2826772	1.1620152	0.57327676	1.8968635	-1.0902048	1.5365853	-2.3574977	-2.3320625	-0.13730991	CD14+ Monocytes	control (reference)
1271	-0.5608238	0.28538027	0.71987236	-0.7041273	-1.559664	-0.87137663	-0.0772787	1.6115078	-0.47202817	0.7381614	-0.85145235	0.6035957	-0.16918033	2.4721584	0.8955045	1.1924727	2.8935397	-0.13502973	-0.105783015	1.0397352	0.50204706	-0.6766458	-1.2762569	0.3314091	0.25095218	-1.7474375	-1.4038873	-1.6700617	0.2556135	-0.64125633	0.6852154	0.18998912	-0.57509947	CD8+ T cells	control (reference)
1274	0.44038516	0.779333	1.6511346	-1.503003	0.014628828	1.1221771	-0.27679637	-0.3296974	0.80733883	-0.26679564	1.7364099	1.6298141	0.28426325	-0.31087106	-0.43017557	-0.24096459	3.2146232	-0.9110519	0.33833846	0.3239205	0.7034486	-1.42131	-2.024211	0.41465074	0.4114962	2.7888937	-0.84991914	-0.23883465	-0.57556295	-1.1698647	-0.11785984	-0.5386163	-0.24302384	CD8+ T cells	control (reference)
1275	0.05513522	0.014154881	-0.040602922	-0.5723863	-3.4490886	-0.16161424	1.111468	-0.45001233	0.9649056	1.2490059	1.1629112	-0.027252842	0.32038963	0.09770945	1.252346	1.607975	2.7746446	-1.1560129	1.0019295	1.3066635	-0.28160763	-0.99967366	-2.1622033	0.26255792	-0.25597414	-0.23895234	0.06895819	-1.3130847	1.8232434	0.0155239105	-0.10672963	-0.56191444	-0.030738413	CD8+ T cells	control (reference)
1276	-0.7690117	-0.40047365	1.8902717	0.55322766	-0.6165501	0.9482456	1.2485616	1.0504878	-0.78314674	2.1367712	1.4210502	0.061151892	0.60408366	1.3239678	-0.35880512	0.8014531	2.5884483	-1.3527755	0.8237952	0.1349312	0.008637068	-0.73738825	-1.7344187	1.009952	-1.0204685	1.5910742	-0.015201118	0.2446957	-0.62417483	-1.2623749	-0.45774212	0.21686481	-0.00042305887	CD8+ T cells	control (reference)
1277	-0.12942144	-0.32951513	1.1739125	-0.67602646	-0.016746476	0.74579996	0.8577441	-2.0844631	0.66424334	0.16291302	1.1408858	-0.16513377	0.30081356	0.31558442	-1.0045164	1.2354391	2.8098807	-0.902674	0.38211203	0.629382	-0.095805824	-0.27280125	-1.7259738	-0.62357914	-0.5825219	-0.6109573	-0.78026724	0.11883122	-1.3798298	0.30621928	-1.6429135	-0.26932722	0.25938708	CD8+ T cells	control (reference)
1278	-0.24648918	-0.8779569	1.191167	-2.1371374	1.9080384	0.3219263	-0.48647517	-0.36891	0.90271634	-0.44362748	0.010056794	2.3015628	0.19623551	1.6524186	-1.0764319	1.4017572	2.924888	-0.19433108	0.29691944	1.831466	-0.41904962	-2.4563117	-1.9151032	0.9268344	-0.904263	0.1981106	-0.7418331	-1.2915962	-1.473935	0.39034474	0.505374	-0.75559425	-0.7349478	CD8+ T cells	control (reference)
1279	-0.36521998	0.48648256	-0.972644	-0.20293903	-0.022202946	0.73681104	0.67477506	0.5892057	0.39110705	-1.5970286	0.4449169	1.8863959	0.14613609	0.014768034	0.5697152	-0.5549401	2.7610178	-0.084165245	0.5030416	0.9869469	0.6679971	-1.1835054	-2.059265	0.4791057	1.0307318	-0.41123134	0.23254144	-0.6552156	-0.1658156	-0.8663603	-1.2385806	1.3334103	-1.14107	CD8+ T cells	control (reference)
1280	-1.4038206	0.77567065	0.16395421	1.2431215	-1.1695795	-0.307778	0.22715358	-0.29486358	0.31734872	0.46130332	0.8852929	1.3291876	0.94324183	0.06003879	-0.48453107	1.1151037	2.7176526	-0.9978434	0.83718675	0.3045787	0.7619325	-0.47206086	-1.822161	1.427148	-0.06055981	-0.21700382	1.2881124	-0.38963395	0.40744162	0.0027233958	1.4969455	1.7492871	-0.20551081	CD8+ T cells	control (reference)
1281	0.9167404	-1.3159091	-1.9112926	-1.2612133	0.22030419	0.3676554	-0.37368876	1.4621835	-0.9148109	0.27642047	-1.227106	1.3558657	-1.5978141	0.98220336	-0.38818502	-2.264309	1.2851069	2.0619802	-1.0637921	0.6087673	-1.5969471	1.9576787	0.6081295	-1.4419744	2.1951377	-1.3308035	-0.18741983	1.3686545	-1.3110038	0.59419966	-0.7896278	0.7398793	1.3273629	CD14+ Monocytes	control (reference)
1282	1.1753837	-0.5682645	-1.7086627	-0.8580307	-0.4760583	1.3089528	0.014831543	1.5477226	-1.8087454	-1.2396567	-3.335915	1.7253308	-1.1951032	-1.0116094	0.18185711	-1.4967288	1.0513359	1.0761526	-0.8481749	0.73956954	-2.519688	1.5646122	0.20733732	-2.2848296	0.98125565	0.4644524	0.025266066	1.6178219	-0.08654298	-0.28992397	-1.9112947	-1.3058237	-0.7353574	CD14+ Monocytes	control (reference)
1283	-0.23998201	1.9625735	0.9825829	0.85237503	-0.6314939	-0.42001486	-0.26952648	-0.06724286	1.8542118	-0.5253595	-0.55395424	1.6789353	1.007041	0.051180124	-0.24564883	1.2569096	3.0169508	0.108861744	-0.09923095	-0.22280042	0.5902034	-1.6279153	-1.8654734	-0.5237129	-0.24753934	1.8618807	-0.30116466	-1.2667097	-0.19325829	-1.6712699	-0.29469445	-0.62310404	-0.08380586	CD8+ T cells	control (reference)
1285	0.6377895	0.8834605	1.464154	0.81795585	-0.0888862	-0.07608059	-0.11230001	0.135652	1.3868108	1.3462613	-1.9098889	1.1748502	-0.58273304	0.48333824	0.32151547	-0.42719448	1.5563164	0.235842	-0.46866032	0.36792016	-2.1818867	0.50357693	0.1480212	-0.6835329	1.565329	-0.663249	-0.742507	1.6340249	-0.20239937	1.3346068	-1.04141	-1.6342148	-1.4405632	CD14+ Monocytes	control (reference)
1286	1.3363423	-0.95597935	-1.2725557	-1.2804608	-0.035865635	-0.3682136	-0.5091584	1.827632	-1.2026016	1.0337225	-0.7559974	-0.30186766	-1.1111497	0.15276474	-0.2630909	-1.0429065	1.5202514	1.3479428	-0.60007864	0.21525888	-1.1460266	1.061112	0.26687387	-1.826382	1.0906361	-0.22809842	-0.29697752	2.3731341	-1.1160929	0.20499626	-0.4128813	-1.1493348	0.49639904	CD14+ Monocytes	control (reference)
1287	-0.26634067	-0.9713395	-1.146075	-0.15921976	-0.06191221	0.37301725	0.5169902	-0.4084397	2.9931693	-0.75154305	0.8222654	0.25771612	1.1755776	0.8395262	1.2771734	1.139965	2.9991376	-1.4502442	-0.07017961	-0.28539366	0.27546442	-0.419146	-1.4350901	-0.5269126	-0.7944519	1.2602584	0.08461982	0.46921945	-0.6019272	-0.5551195	-1.1876419	-0.98344684	-1.6106887	CD8+ T cells	control (reference)
1289	0.17805144	-0.69185513	-1.1354294	-1.0258408	-1.594184	-0.44664466	-0.5490203	1.9066103	-1.8439932	0.8639589	-0.0096178055	-0.7262931	-1.3832101	0.7620915	-1.1407171	-2.3339427	0.52038354	0.19854993	-2.0436065	-0.039036036	-0.9063447	0.51863366	0.84165126	-0.24143992	0.81593525	0.06990647	-0.38750347	1.9726207	-0.0011583269	-0.32559508	-0.3670754	-0.68126273	0.936891	CD14+ Monocytes	control (reference)
1292	-0.53740937	-0.16753876	0.9310191	-0.019480526	0.8590499	-1.1864797	-0.40485096	-1.8561791	0.25381628	0.39507914	-0.048387736	-0.3516779	0.84522295	0.8478061	0.07976565	1.8980514	2.9832413	-0.8768972	0.19426164	-0.06189473	-0.0067194253	-1.6988114	-1.9392326	0.03882456	1.0188221	-0.9720906	-1.3422475	0.45171273	1.0357819	0.56723964	-0.4264071	-0.34249082	0.14801556	CD8+ T cells	control (reference)
1293	-0.8129909	-0.04005927	1.9480335	0.27708757	1.5517348	0.93610984	-0.4284219	0.37899292	1.787621	0.9625716	-0.37580433	1.5752003	0.8160739	-0.05553928	0.3344692	1.2997712	2.804587	0.29297215	0.001725331	0.49485016	0.20215382	-1.0197079	-1.7304214	0.3201873	-1.2467895	-0.13566874	0.38310117	0.30051428	-2.4781144	-2.9400787	-1.5480266	0.0036934614	-0.6728211	CD8+ T cells	control (reference)
1294	0.44513232	-0.5740316	0.6493869	-0.6209724	-0.10691991	-0.345879	0.37317568	2.0113873	-0.31675738	0.7241305	0.6346767	0.5832881	0.57147473	0.316446	-0.7946172	1.0999725	3.0306458	-0.036383346	0.17876005	1.2357651	0.217588	-2.1679685	-1.6270405	0.034474254	-0.1204037	-1.6928289	2.016724	-1.2664285	0.56263447	0.25820947	0.41487658	-0.58096623	-0.008446723	CD8+ T cells	control (reference)
1295	0.17319264	1.4760146	0.95092404	1.021102	-1.2484002	1.0695297	0.5901699	-0.12153823	-0.81620926	0.7937677	0.769302	-0.52426577	0.82007647	1.9419408	0.21714544	0.9103278	3.0031257	-0.4661139	-0.20571454	0.3415393	1.24299	-0.7445453	-1.8557192	0.8966738	-0.018997774	-0.46130377	-0.2841804	-0.20467047	0.2006573	-1.5769088	-0.38012713	-0.7522194	-0.035646915	CD8+ T cells	control (reference)
1296	-0.71595836	0.27329338	1.2030307	-1.5940945	0.7983132	-0.14919814	-0.05690217	0.17129618	2.0208604	0.36573285	0.78139794	-1.0633287	0.61729777	-1.095773	1.3861884	1.7617142	2.6363714	0.4497941	0.03054519	0.8722277	-0.34620675	-1.3259525	-1.6643553	0.13081273	-0.28567314	2.07955	-0.8715399	-1.3791974	0.3937232	-0.41239995	2.6326118	-0.5701404	-0.7050086	CD8+ T cells	control (reference)
1297	-0.9070638	-0.37484512	1.1460111	-1.4304037	-0.48605856	-0.14882916	-0.07820711	-0.41888687	-0.64973986	-1.0096161	0.783527	0.4404927	0.23488006	1.3163375	-0.9019341	0.7173197	2.9249697	-0.014501274	0.5173445	-0.031367928	0.56651706	-1.0521405	-1.87839	-0.9120581	0.20309806	0.8738264	0.035244226	-0.3004372	-0.7197207	0.1274684	-0.102054	0.8173519	-1.706855	CD8+ T cells	control (reference)
1299	0.41509482	0.028513849	0.36583883	0.13943331	0.7474805	-0.48288885	-0.29718783	-0.004852593	-0.3194572	-0.5374979	-0.83462083	0.9753721	0.33483553	0.5661758	1.266876	1.893113	2.9135258	-1.3828301	-0.45586884	0.7843431	0.28938025	-1.1275084	-1.8058759	0.2124139	-0.8516525	0.13834164	1.2118882	0.5886736	-0.71265423	-0.5402604	-1.6995718	0.96549296	-1.0097314	CD8+ T cells	control (reference)
1300	-0.25779054	-0.019080762	1.424911	-0.12364143	-0.77235293	1.1070727	-0.31483433	-0.108339965	0.6364262	-0.8130849	1.2076695	0.9026842	0.18278226	0.7651905	-1.6508526	1.2294825	3.058754	0.4727704	0.05039218	-0.5684184	0.08035506	-1.034378	-1.9380038	-0.5329522	0.5319838	-0.09075786	-0.08293295	-0.801149	1.0616698	0.5439426	-1.9601173	-1.3075348	-0.8314604	CD8+ T cells	control (reference)
1301	-0.19735143	-0.9525292	0.16334291	-1.7735856	-0.27556553	0.40163812	0.46069732	0.078130305	0.3205077	1.5818326	0.47810066	-0.11245659	-0.59213465	-0.16673335	0.82803214	-0.37744567	3.0570521	-1.201548	0.35061112	0.4965435	0.48274946	-0.48417735	-1.8729441	0.2560475	1.0117813	-0.5582197	1.1810174	1.0806086	-1.4242637	-1.5444397	-1.741375	0.26921445	-0.06897718	CD8+ T cells	control (reference)
1303	0.5121838	1.2480701	1.6484357	-1.0846381	-0.91192436	0.93470037	-0.4368465	0.26906815	-1.1601071	-0.91662437	0.4230724	-0.021841139	0.6865033	0.33629718	1.3629193	1.7140774	3.1053765	-1.2863768	0.4223052	0.86015433	0.29662675	-1.0993416	-1.8005127	-0.4320924	0.08617741	1.6459839	-0.7046921	-0.7346456	0.5963734	-0.22858077	0.035754487	-0.2718223	-1.0577736	CD8+ T cells	control (reference)
1305	0.9857071	-0.41599402	-1.5421343	-0.44433057	1.0823787	0.21086025	-1.0083029	-0.35424584	-2.3823712	1.6701326	-0.54944587	0.85655653	-1.3812917	0.492881	-0.60620695	-1.8642229	0.5291224	-0.33222643	-1.3726157	1.3947339	-1.6177027	1.9977093	1.0307481	-1.1042385	2.0082085	-1.0304922	-0.13693191	2.1242082	-1.1849043	0.56106496	-0.13502535	-1.2374846	0.11631693	CD14+ Monocytes	control (reference)
1306	-0.31578976	-0.2731197	-1.1764125	0.17422992	-0.38181037	1.2041227	0.48453116	-0.5419083	0.95582753	-0.36582795	1.4674344	1.3044145	0.95016783	-0.3700658	-1.3284873	1.042878	3.0976028	-0.6342988	0.36917275	0.8006233	-0.105006635	-0.7417873	-1.733956	-0.5215913	-2.260951	2.6616836	-2.3149557	-2.364974	-0.06624642	-0.11905679	-1.1779253	0.3013931	-0.55847955	CD8+ T cells	control (reference)
1307	-0.044205755	-1.4733481	0.5811858	1.246327	-1.2089152	-2.0966368	-0.6580026	-1.1565464	0.19626014	-0.57221234	0.9140132	0.5846201	1.03573	0.18227628	0.43280056	2.2927072	2.9137912	-1.2212476	0.22773789	0.08221555	-0.25464115	-1.8728101	-1.6312448	2.1190014	-0.11771661	1.2826439	0.9711501	0.84618324	1.4513823	-0.6545836	0.7354072	0.8448683	-1.2517132	CD8+ T cells	control (reference)
1308	0.09566669	-1.0554872	0.4874688	0.43116808	0.20428672	0.014116272	-0.90899134	0.50414526	0.005452752	0.5219612	0.3519007	0.6989486	1.1940733	-0.41768652	0.16208273	0.16833693	2.8000977	-0.549091	0.063748986	-0.5957031	-0.30405286	-0.60683495	-1.6302011	0.47132567	-0.5808049	-1.600957	-0.5552735	0.24773681	-0.6834884	-0.55224633	-1.8470194	1.4471192	-0.6879731	CD8+ T cells	control (reference)
1309	1.4372479	-0.30954683	-1.1238605	-0.5468562	0.5750568	0.45888177	-0.7187636	-0.7307529	-0.33873016	-0.5071298	-1.5603412	0.7669972	-1.8985713	1.7804155	1.0740007	-1.4944651	1.475417	0.8813434	-1.1632795	0.76246727	-1.84384	1.1047938	0.6434651	-1.1804497	2.447407	-0.16636318	0.089664154	1.9359311	-0.7999096	-0.7010923	-1.5793841	-0.63435733	-0.9710442	CD14+ Monocytes	control (reference)
1310	0.31984532	0.34495783	0.43732846	-0.8464786	-0.52218074	-0.08020418	-1.5968997	0.21837157	-0.18602335	1.8381283	-0.41562754	0.14658101	0.7463929	-0.1322243	1.7481307	1.951248	3.2378027	-0.4657529	0.60329574	-0.6105969	0.31085137	-1.5236156	-1.935285	-0.47288606	0.059402317	0.16333237	-1.3709403	-0.50166106	0.8679603	0.8641668	1.1189692	-0.3766843	0.3527449	CD8+ T cells	control (reference)
1311	-0.8377856	0.7723151	-0.2481778	-0.045660198	-0.22631806	0.6832913	0.1134453	-1.6062322	2.116849	-0.20820978	0.40140894	1.0788109	0.5276903	-0.87878585	0.60673827	2.053418	3.2680955	0.012327045	-0.026621103	0.6037331	0.3491689	-1.041536	-2.0797365	0.16621898	-0.7209156	0.038709313	-0.54585034	-1.1712942	-0.35684773	1.0876172	0.8825877	0.1300843	0.28810275	CD8+ T cells	control (reference)
1312	-0.49586514	-0.00057697296	0.097614884	0.6032406	-1.3851542	-0.10107141	0.3537286	0.96395713	1.3398297	-0.16681056	0.42494407	1.2064844	0.3505362	-0.827546	-0.42591068	2.5381327	2.939235	-0.3628358	-0.13371855	-0.11015326	-0.17045812	-1.5250139	-1.4938086	0.48087385	0.9683938	-0.5063867	0.954197	-1.1937294	-1.5110955	-0.85906976	-1.5306779	0.11420564	-1.5015259	CD8+ T cells	control (reference)
1313	0.8430639	-0.43236136	-0.9108369	-0.40679574	-0.9953586	0.22882605	-1.6784166	1.2276133	0.70916545	-0.9711189	-0.9250284	1.2773308	-0.05205393	0.87854	0.7235618	-1.723165	1.79805	1.642509	-1.0743048	1.058395	-1.063371	1.4566376	0.6227939	-0.8865826	2.2454128	-1.626829	-0.76519763	1.1786069	-0.15717947	0.39530903	-0.804874	-1.371856	0.53974026	CD14+ Monocytes	control (reference)
1314	0.90025485	-1.7543036	-0.6258596	-1.8790002	0.32447875	-0.37983635	0.8603449	-1.8927686	-1.0437855	1.2132498	-0.91448975	-0.22704177	-1.6454458	-0.7777242	-0.11481279	0.055187583	1.3661598	1.4820759	-1.7671905	0.23713589	-2.005635	1.2640461	0.47747406	-1.2346085	1.2758849	-0.44267327	0.7882328	2.5645244	-1.0608226	0.56001204	-1.2905067	-0.15294056	0.2367057	CD14+ Monocytes	control (reference)
1315	0.67165864	0.05974695	-0.106426835	-0.44861293	1.6580019	0.17735556	-1.2070304	0.96988386	0.21215716	-0.46136558	1.5932254	0.3970856	-0.3867153	0.032280058	-1.5799983	1.100897	2.867366	-0.7437984	0.17179465	0.7483938	0.094693735	-1.6700054	-2.0029695	0.60034186	-0.7863017	1.247145	-1.6215909	0.61501634	-1.4349489	-0.15498704	-1.4894121	0.5914131	-0.3057183	CD8+ T cells	control (reference)
1316	0.5503334	0.3383913	0.056190893	0.93917656	-0.2493582	0.4471465	0.2331332	-1.7586584	0.7313934	0.27578336	0.5641805	-0.63356274	0.0806568	-0.20852834	0.534189	1.3679338	3.1312582	0.17897421	-0.3930139	0.2601624	1.2068074	-0.7505195	-1.9561934	0.21956146	-0.3684066	-0.50002205	1.2056944	-0.017708957	-0.5760716	-0.87599576	0.5960099	1.0709312	-0.16311342	CD8+ T cells	control (reference)
1317	-1.0417534	0.9255515	-1.0530441	0.9077478	0.54862875	-1.785936	-0.47922507	-0.019220173	-1.0574698	0.4058506	0.4562142	-0.33955252	0.29070318	-0.7213892	-2.1250684	0.5252744	2.8967497	0.50386775	-0.22003928	-0.30326176	0.12583427	-1.958499	-2.0324569	1.0340427	-0.67059094	-0.16952851	-0.0027765483	-1.1665715	-0.051200613	0.07919109	0.2921632	1.1743143	-0.62533647	CD8+ T cells	control (reference)
1318	1.0214746	0.2917253	0.3389927	-0.1329562	-0.7768667	-1.7071314	-0.43015754	1.8029965	-0.7601281	-1.1736965	0.9844332	0.5233414	0.24607807	0.07992181	0.8762486	0.973066	3.0077806	-0.27947402	0.39093813	-0.47955024	0.2792613	-1.1949812	-1.955971	0.71884096	-2.0736866	-0.30545753	-1.1233078	-0.69584596	-0.5786202	-0.3266101	-0.41521287	0.029567242	0.14529473	CD8+ T cells	control (reference)
1321	-0.41661012	0.31390965	1.8444827	1.0246744	-1.1544069	0.5717764	0.50529265	0.18878937	0.3431044	0.685891	0.70633435	0.47419077	-0.7523521	0.8695499	-0.40680408	1.581845	2.8883793	-0.9462333	-0.18613344	0.8746631	0.7707895	-0.822255	-2.010663	-0.3683864	0.016841486	-0.35228646	-0.5998238	-1.5529861	0.6454997	-0.022606254	1.9525937	0.35997304	-0.25653762	CD8+ T cells	control (reference)
1322	-0.48952314	-1.2128468	1.701126	0.13376915	-0.68443984	-1.0460807	0.11579102	-0.5909228	0.5597415	2.1364536	0.3799996	-0.38342077	-0.29245013	0.33897778	-0.2350396	0.24295512	3.1171117	-0.7037643	0.72344947	-0.27225637	0.50796777	-2.2111673	-1.7821374	0.6341373	-0.79530275	1.323179	-1.9818267	0.5339093	1.0667877	-3.6849694	0.5854868	-0.57938504	-0.1543768	CD8+ T cells	control (reference)
1324	-0.28160968	-0.3932727	0.50808513	1.5942583	-0.8397409	0.5585471	0.48974213	-0.50490063	-0.96301347	-0.23349777	0.92891425	1.2583766	1.0304623	-0.4602064	-0.049250364	1.3379724	3.248462	-0.03397788	-0.70715916	-0.034168392	-0.4936443	-1.358989	-1.6350887	-0.26727942	-0.79315907	-0.48606578	0.7895192	-0.3325136	-1.2800795	-1.0345539	-0.63821006	1.1067939	1.7781867	CD8+ T cells	control (reference)
1325	0.072161004	-0.80785996	-0.011107221	-0.2638296	-0.89990723	0.5855989	0.11299601	-1.2174984	1.3097913	-0.41246974	-0.07952666	0.7079706	0.9850385	1.294505	0.871021	1.5784663	2.9787145	-0.17556018	-0.2674017	-0.51478916	0.8603208	-1.2693835	-1.7849652	0.5690647	-0.10908228	1.9393804	-0.39555022	-1.3796616	-1.4225385	-0.9662971	-0.580511	0.7563271	-0.7497577	CD8+ T cells	control (reference)
1327	2.5794091	-1.1968533	1.3235291	-0.45157796	0.35717833	0.40108043	-1.4664878	-2.2926385	0.40921065	0.85297126	-1.8065168	0.6042686	-1.1005845	1.0565596	0.54005754	-0.12578169	0.99877346	0.86728406	-1.2790517	-0.9099457	-3.4192686	0.645707	0.5708838	-2.1118493	-0.68854076	-1.3043003	1.238322	1.0066471	-0.9828516	2.499639	-0.05660832	-1.45138	0.115759775	CD14+ Monocytes	control (reference)
1331	2.4945414	-2.3981566	1.7286824	-0.22933653	-1.8777809	0.61059093	-0.9330183	-0.9255556	-0.34699583	-0.721598	-1.5489268	0.19423008	-1.0369422	0.39267218	1.6050377	0.20875794	0.80670905	-1.3612005	-1.1004822	-0.10053791	-2.634086	0.6761757	0.29083192	-2.3557642	0.8345256	-0.72426724	-0.6890481	1.3219253	-1.334481	1.4982113	-1.8101339	-2.1233253	-0.34205627	CD14+ Monocytes	control (reference)
1332	0.23376629	0.59059376	1.3302519	0.7099414	-0.6357114	0.049007982	-0.935716	-0.3229795	0.57626146	1.489669	0.27290466	-0.18607792	1.5339513	-1.2853016	-0.617876	-0.18697947	3.0943754	-1.070325	0.073609486	0.5067303	0.59269494	-1.6774243	-1.7135754	-0.09727883	-0.06424067	-0.094600245	-0.9288102	-0.09351214	-0.95581317	0.39603567	-0.52034956	-0.25495946	-0.10632914	CD8+ T cells	control (reference)
1333	0.06680042	-0.8797121	-0.82865536	-1.341824	0.3390446	0.45341727	-0.5502338	-1.2657042	0.6668426	0.9131545	2.0647848	2.2203114	0.006709151	-0.18204914	0.28711635	0.04631239	3.2011836	-0.1614587	-0.20013331	0.4185539	-0.19638747	-0.16294298	-1.9507635	-0.616224	-0.6688921	1.4551213	1.1328028	0.347672	-0.714564	0.79000723	-0.8721486	0.49310392	-1.326932	CD8+ T cells	control (reference)
1335	0.9483237	-1.3722743	-0.25634113	-0.088840485	-0.13795567	0.67515165	-0.030451655	0.75840974	-0.083783865	-1.4790884	-0.2956413	0.97620386	-0.93824285	0.22840759	-0.6326244	-0.96486366	1.2579894	0.91684824	0.25628078	-0.38513473	-1.7460439	0.6220391	0.6268384	-1.2757399	0.97172403	-1.2705274	-1.1156988	1.7462596	-0.63126135	-0.18656108	-0.8825348	-0.48325008	0.29279172	CD14+ Monocytes	control (reference)
1336	-1.2024331	0.43274584	0.09537521	-1.173646	0.07945597	-0.6911622	-0.96314484	1.0299332	0.020896785	-0.77977765	-0.058448255	1.6164756	1.1769724	-0.8012704	2.2968614	0.7466483	3.3412137	0.27484334	-0.11507353	1.0740879	-0.48442063	-0.4752125	-2.0538797	0.27015364	0.23406291	0.89669955	-2.0704217	1.1725061	0.11337674	-1.5998755	-0.4570946	0.13251519	-0.5414847	CD8+ T cells	control (reference)
1337	2.371503	-1.7507666	-0.72108257	-0.7367953	-1.4658015	0.0683358	0.090955734	0.8814484	-1.2056383	-0.08806342	-0.48642582	-0.2574949	-2.1189084	1.7726154	-1.2673354	-2.3964498	1.106181	0.81404555	-0.821154	-0.36889112	-2.4971077	1.4942234	0.65588135	-1.7605125	1.9488447	-0.388576	-0.26846737	2.9900272	-0.29516375	0.627926	-1.9222898	-2.3680727	-0.11699548	CD14+ Monocytes	control (reference)
1338	0.10025793	0.6113702	1.1491518	0.1342431	-0.53442305	0.59716237	1.6844238	0.45423478	1.8680539	-0.104429714	0.68149006	0.84307384	1.1425819	0.77466893	-1.3455561	-0.43297827	3.4649832	0.18273076	0.46848702	-1.636188	0.64334726	-1.7084215	-1.7925211	0.3096888	-0.38399985	0.24095273	1.0387342	-1.3731245	-0.17143895	-0.5485735	-0.24758491	1.4737163	-0.40749174	CD8+ T cells	control (reference)
1339	-0.019007936	-0.3943323	0.44886655	0.2659037	0.028412282	-0.40819988	-0.85380644	0.54369974	1.9760379	-0.2514614	0.7564457	2.2111154	0.38355136	1.0231619	0.09402424	1.3494178	3.0748568	-0.58183956	0.36439753	-0.047600687	0.29091352	-2.3112473	-2.0650165	0.05609882	-0.117999464	0.8711355	-1.0906802	-0.34553528	2.2709424	-0.15691906	-0.040677577	-0.10512912	0.09286252	CD8+ T cells	control (reference)
1340	-0.6589587	-0.7257053	-1.1043998	-1.0844575	0.40250322	0.3382539	0.32064477	-1.8299465	1.9899998	0.8818374	1.6822125	-0.3756097	0.15788686	0.29244262	1.3301544	1.5573936	2.8322706	-0.63450986	1.0435797	-0.49310935	0.013055272	-1.2285221	-1.783582	0.41104925	-0.23034	0.5301011	-0.43935013	-0.43788075	-0.68533534	-0.5575727	0.85901624	0.2932129	-1.4580166	CD8+ T cells	control (reference)
1342	0.10121772	-0.5377369	1.4206198	1.1604769	-1.5274658	0.3306846	1.1787403	0.24850401	0.8377353	0.013902634	0.5464723	0.79384863	-0.98729694	-1.1841807	0.6421331	1.0871451	3.1737943	0.5261812	0.24819018	0.7774166	0.30840153	-1.6227373	-1.980517	0.9717255	-0.9516171	0.5284439	-0.4248677	-0.5541266	0.10658288	-1.6749115	-0.10914886	0.5879643	-0.2733625	CD8+ T cells	control (reference)
1343	0.21592617	0.5227289	-0.23142302	1.5134327	1.0743062	-0.13314673	-0.24473026	-1.2072453	2.410703	-1.5389092	0.5601096	1.8679867	0.08407294	0.80929786	-0.89900106	0.63865674	3.1178963	-0.5903901	0.08268079	-0.682554	0.6117643	-1.6674628	-1.7250577	0.73484945	-0.75625545	1.451436	0.085538566	-1.0446935	-0.2394395	-1.1224566	2.2218535	-0.4283529	-0.32143825	CD8+ T cells	control (reference)
1345	0.1464565	-1.9040061	0.62077063	-0.77656794	-0.19321325	0.57869923	-0.6913897	0.41813463	0.20280677	-0.60259825	1.2594655	-1.3980602	-0.3953156	0.6031697	1.874237	1.3587673	2.9806	-1.3929482	0.13992256	-0.84945524	0.37995386	-1.6814152	-1.6471249	1.233566	-0.5438907	-0.18160735	3.3491216	-2.5939622	0.8313286	-1.3152851	1.0337057	1.3704202	0.0035883188	CD8+ T cells	control (reference)
1347	-1.0090499	0.5721585	0.34140736	-1.6982865	-0.7543316	0.14767706	0.3823062	-1.4878062	1.1938009	-0.0548442	0.5514324	2.2409935	0.35529497	1.5458856	-0.96617854	0.9634864	2.8904939	0.41340756	-0.08052094	0.7877333	-0.09783384	-2.0621672	-1.6465114	1.6511929	0.1418769	0.46743	0.56634915	-0.39980474	-2.1980028	-0.1700257	0.534986	-0.9929341	-1.6580894	CD8+ T cells	control (reference)
1348	-0.36104408	-1.0026205	-0.2669894	0.31994224	-0.31536213	-0.8964316	-2.0045033	-0.82677436	1.3383584	0.4390697	0.926603	1.8827564	-0.74485886	0.3636816	0.53768766	1.44867	3.211611	-0.49224442	0.19915193	0.69525766	0.16594224	-1.0790035	-1.9835767	-0.6424476	-1.5993934	-1.4515153	-1.9246216	-0.023801208	1.184787	0.5699422	-0.24030384	0.39338687	0.71256185	CD8+ T cells	control (reference)
1350	0.2805998	-0.75611436	-0.42977852	1.3078413	0.74886	0.9396097	0.5828724	0.3448499	0.20698184	-0.24979821	0.5073086	1.0776963	0.88406104	1.4189494	-0.5100504	0.05410388	3.1492581	-0.69099206	0.5637365	1.3685224	0.28849682	-1.7644511	-2.1612587	0.16195635	-1.0389267	2.1127558	0.8612748	-0.81609213	1.8888404	-1.120327	-0.5394812	-0.35296282	0.48988777	CD8+ T cells	control (reference)
1352	-0.82134366	-1.546316	-1.0440714	-1.6303935	1.1117909	1.3204224	0.34894747	-0.16720985	-0.22275385	0.55905706	0.27908698	0.49141303	0.7395112	-2.7304997	1.565837	0.730243	2.9664338	-0.68002737	-0.5213065	0.44908518	0.26606303	-1.1155456	-1.4628136	1.4110699	0.36091942	0.96877	-0.5827829	-1.5805155	-0.794506	-2.1241088	0.5560491	-0.46343356	-0.4899665	CD8+ T cells	control (reference)
1353	-0.08015763	0.46402	0.5462201	-0.28919965	-1.6893226	1.1847968	0.19317621	-1.2004676	-0.20990646	-0.40991807	-0.448348	-0.2969311	1.9215994	1.1917065	-0.11812267	1.3804393	2.6297147	-0.3324281	0.559844	0.28774828	0.32750946	-1.0568502	-1.9524331	0.3252303	0.069021136	1.3708603	0.883171	0.07344243	0.74067044	-1.1748941	-0.3464707	-0.47770765	0.28770924	CD8+ T cells	control (reference)
1354	-0.13364509	-1.4581254	0.11881566	-0.9994854	0.14275454	0.96402955	1.1530819	-1.5151962	0.93201816	-0.1958752	0.7271309	0.6101483	-0.5347598	-0.19648695	0.43731743	0.9590857	2.9009242	-0.41188353	-0.45613632	0.24709234	-0.028410017	-0.35741302	-1.942691	0.62618756	-0.3183276	-0.63964087	0.12559116	-0.48436928	-0.977211	0.052708447	-0.68566996	0.2808446	0.18595707	CD8+ T cells	control (reference)
1358	-0.2169654	-1.9644036	-0.05803986	0.66422397	0.0761635	-0.24345383	-0.72221655	0.72558886	1.7413839	-0.67556137	0.4961563	0.964053	-0.0135089755	0.23272231	0.25820482	1.2873122	2.9276073	-1.7034203	-0.37507015	0.5191569	-0.0029068477	-2.3958273	-1.7831197	0.37619787	0.5292787	2.2796516	0.111300945	0.68165934	-1.8949603	-0.9113699	-0.82228696	-0.32028365	-0.76163465	CD8+ T cells	control (reference)
1360	-0.15080062	-0.4854018	0.68321466	-0.4958948	-1.7180481	-0.570136	-1.0032591	1.2463603	1.3020805	1.2410654	1.4343429	-0.1926383	0.60278916	0.99761033	0.16441873	1.6286402	2.8460472	-0.74427783	0.42971987	1.7835705	0.06985855	-1.0975522	-1.7977097	0.72193253	-1.0673411	1.4867716	-0.5547528	0.7283128	-1.1474202	-0.11859161	-0.97839546	-0.7231319	-0.6559922	CD8+ T cells	control (reference)
1361	0.09154428	0.05197215	1.3583106	0.37779984	-0.43004805	0.106321275	-1.256454	-0.70471543	-0.77215457	-1.8424739	1.819862	0.56471914	0.13633204	2.0875645	-2.0650954	1.7651143	3.059371	-0.20052518	0.1349013	1.2002374	-0.20837155	-0.7707956	-1.8715886	0.1317134	-0.21295272	-0.892489	-0.26344106	-0.8867599	-1.1459056	0.009895474	-2.0928285	0.94557256	-0.86860615	CD8+ T cells	control (reference)
1362	0.1597273	-0.1671021	-0.38310015	0.1955874	-0.12984467	-0.78115284	-0.76860046	1.7685771	2.0703466	0.58047575	-1.2805952	0.92951727	0.29123914	-0.6374352	0.49036327	0.8966788	3.083787	0.16906884	0.018795311	0.5716498	0.40482154	-2.0828896	-1.9558518	1.5542467	-0.38677135	0.88552356	0.4216141	0.7842697	0.15950468	-1.7646742	0.6147621	-0.2898895	-0.23321196	CD8+ T cells	control (reference)
1363	-0.033076316	0.11390881	-0.30090398	0.5278406	-0.29370278	-1.3734987	-0.67612946	0.29800934	1.0880604	1.5616311	-2.7858424	1.3789152	0.20867872	-0.7714596	0.26870233	0.8885623	3.2899601	0.10141173	0.52588904	1.2488587	-0.11740933	-1.241856	-1.769986	0.14858952	-1.0174143	1.1104076	-0.06940889	-0.6737604	1.803767	-0.21145856	0.15199684	1.2335753	-1.4112774	CD8+ T cells	control (reference)
1364	0.5545181	-0.099619836	0.44782162	-1.2454886	0.15011285	0.036989763	-0.93666685	1.3288214	0.1969471	-0.025202274	-0.30519247	0.8293982	1.2951175	-0.10081963	-0.23648337	0.8692419	2.6658905	-1.2139902	0.8217289	-0.006475702	-0.18957984	-1.1030718	-1.6551815	0.18451437	0.14759701	1.9966295	-0.71805924	0.00507468	-0.31312728	0.7193529	-0.6170449	0.22055331	0.11110601	CD8+ T cells	control (reference)
1366	-1.4412633	0.45038134	1.1154011	-0.8762249	-0.27137876	-0.8918008	0.37068513	-1.4259439	1.4542111	0.6306516	0.6393807	-0.11045657	0.68739235	0.78781307	-0.5759226	1.480922	2.853043	-0.79847515	-0.06519209	1.0644517	0.61816704	-1.1199946	-1.955375	0.56102383	-2.7142537	1.4447647	-0.46090984	-0.459055	-0.58409035	-0.6844145	1.9196584	0.39306146	-1.0223426	CD8+ T cells	control (reference)
1367	-0.9054924	-0.47611755	1.0357511	-0.7660643	-1.819232	0.97563475	-1.8229201	0.55267024	2.0889165	-0.5297822	-0.54329616	0.69876677	0.04373066	-0.33725113	-0.9618876	-0.22768645	3.1335585	-0.36571008	0.35002017	0.34229055	0.22149606	-1.20962	-1.9232101	1.6029553	0.39170367	0.3922981	-0.10949683	-1.6525979	0.47381687	-0.8421852	-0.4919582	-0.07951455	-0.9515633	CD8+ T cells	control (reference)
1368	-0.3437009	0.73990047	0.4333439	-1.6691988	-1.4431558	-1.100727	-0.38287002	0.85414416	2.5075886	1.4546021	-0.6506374	0.950899	0.45920527	-0.115407564	-0.33941942	0.93670356	3.032426	-1.5359262	-0.23948947	0.739637	-0.5285837	-1.2285858	-1.6132256	0.82009375	-1.075322	0.9291909	-0.25495994	0.7699073	-1.1200736	-0.030255497	-1.3932238	0.94763416	0.31048572	CD8+ T cells	control (reference)
1369	0.28103316	0.49963385	0.92217445	1.8448052	-0.8112042	-1.2908199	-0.03439489	-2.0256643	1.4805388	-1.0676315	0.95748246	1.4527552	0.6453942	1.3215576	0.4765362	0.08213419	2.736271	-0.68229795	0.7511869	2.455466	0.54737484	-1.9730346	-2.0134706	0.18119073	0.24128354	1.4561584	-0.9509742	-0.93885756	-1.5383966	-2.1337795	-1.4717457	0.30331695	-0.29810676	CD8+ T cells	control (reference)
1370	-0.5663855	0.50019234	-1.3477339	-0.14741176	0.88064826	0.6326057	-0.63832223	-1.7100312	-0.0038859844	-1.4205322	0.45943475	-0.009879947	0.94904673	-2.0723217	-0.450791	-0.0077715814	2.8041594	-0.53844184	0.20853439	1.9326923	0.34360927	-1.349992	-1.8215824	0.6712505	-2.0235069	2.5065155	-0.32443982	-0.5557184	-1.0738196	0.32640737	0.35149407	-0.16939318	-1.4920366	CD8+ T cells	control (reference)
1371	-0.29122663	0.84534454	-1.1539853	1.0320653	0.52331084	1.0139724	-1.599886	-0.7773169	0.97592515	-0.9338243	1.1313384	2.239507	1.0170438	-0.36899716	-0.032134354	1.9307702	2.9650483	-0.033461273	-0.4456226	0.5280682	0.3360666	-0.93407327	-1.8883748	0.52849776	-0.7108934	0.45936915	0.30762684	-1.0658758	-0.83805263	-0.97685087	-0.6670505	2.5071936	0.27751327	CD8+ T cells	control (reference)
1372	-0.043344922	-2.6436536	0.7864569	1.2217531	1.3364439	-0.057406962	-0.58887386	-0.63117856	0.36021355	0.27780515	1.0754001	-0.09263873	0.38837925	-0.63123155	0.20170024	0.62141687	3.139641	-0.6586861	0.610126	1.848538	-0.8145896	-0.18866628	-1.6439863	0.5434088	-0.61224836	0.37439322	0.22002819	-1.1960862	-1.8220644	0.3182239	-0.7612459	1.1904966	-0.92316985	CD8+ T cells	control (reference)
1373	0.6183417	-0.15470761	0.8488886	0.05787027	0.23733234	-0.32281557	0.13380755	1.9810401	1.8691893	-0.8549928	0.27894855	1.5688112	-0.035321802	-0.3156832	-1.0634717	1.5305637	3.3305976	0.0445261	0.591705	0.47371888	-0.010193892	-1.1690247	-1.7032243	0.7854616	-2.7860088	-1.0287058	-2.114224	-0.6019396	-0.2505239	-0.14046144	0.30044183	-0.9455757	0.4403348	CD8+ T cells	control (reference)
1374	-1.9265137	0.23332496	-1.6492503	0.13895914	-0.28928846	-0.22053403	-0.062836945	-1.360425	-0.71523714	0.8170949	1.7674143	1.7094363	0.20346788	-0.39467543	-0.7759639	1.1899027	2.4205616	-0.75395334	-0.8642724	0.54723454	0.30519328	-0.9615941	-1.8498772	0.84282136	-1.9490888	0.2933976	0.057114363	-0.520855	0.37074083	-2.3641596	0.31249127	1.5805359	0.114436865	CD8+ T cells	control (reference)
1375	-0.86305195	-0.30280685	0.1621086	-0.75696754	-0.88499594	1.3773761	0.24895191	0.009517103	0.27690607	0.8113632	1.0601355	-0.16627908	0.6554651	0.7266433	1.4036644	1.0220952	2.5779543	-0.66470337	-0.21550122	-0.09047258	-0.15060794	-0.7410096	-1.8885121	1.5243862	0.6042164	0.58482695	-1.2034742	-0.63946205	0.32098752	-0.41866747	-1.4137255	-0.82307154	-1.3254994	CD8+ T cells	control (reference)
1376	-0.6951461	-2.2729657	0.72772014	-0.92813903	0.91211605	1.9653679	0.3687723	-1.7603087	-0.46513134	1.2840905	1.5469627	-0.1912787	1.4009806	1.2070101	-0.013709933	1.6291255	3.4225197	-0.19410053	-0.17265719	-0.54432946	0.32213593	-1.63209	-1.7217255	0.12725402	-0.2101615	2.3116083	-0.26758465	-0.6451162	-0.37956077	0.71007454	-1.0089478	-1.0912702	0.8848166	CD8+ T cells	control (reference)
1377	-0.07005532	0.31229043	0.7422034	1.3195263	-0.78822833	0.78676945	-1.1245958	-0.38346145	-0.7717426	1.3878081	2.6786938	-0.09823203	1.2564918	1.0291307	-0.36279482	1.1665312	2.865636	-0.78944516	-0.42193896	0.87393105	0.42904377	0.4952727	-1.5861597	1.2412488	-0.92137843	-0.29894108	1.1876323	0.42945516	-1.344001	0.25358438	-0.65752125	-0.043997794	-0.75465226	CD8+ T cells	control (reference)
1378	-0.02122347	-0.77306527	1.2059374	-0.53299344	0.2931341	-0.0037632287	-0.56704473	-1.0010145	1.1810882	-0.9510212	-0.19446298	-0.017235288	-0.44972134	0.40271735	-1.0342288	0.5034942	3.092664	0.4406468	0.19111681	-0.03620868	0.63139373	-1.0151863	-1.7626663	1.8233318	-0.87560326	0.2162545	-0.38502115	1.2207179	0.97912884	-0.5166032	0.47472584	0.37048146	-0.6456373	CD8+ T cells	control (reference)
1380	0.4874972	-1.8952631	-0.48609227	-1.3807433	0.44891942	-0.31733674	-0.50356925	0.61026096	-2.0585809	-1.0881466	-1.9973004	0.46525016	-1.3598417	0.5543075	-1.5566472	-3.0623283	0.8439192	1.43832	-0.40798163	1.499372	-1.6998997	0.9642143	0.632706	-1.217886	1.5265357	-0.9023429	0.41333765	2.054839	-0.6464063	1.3653815	-0.40042704	1.1255221	0.44401804	CD14+ Monocytes	control (reference)
1381	0.39252228	0.2157661	-1.0002294	-0.47292507	-0.77975446	0.6905995	-0.89473593	1.5495062	-0.15282725	-0.55401415	0.056500882	0.6684023	1.1596881	0.7643086	0.36232772	0.7625351	3.259157	0.11392866	0.38523424	1.7739599	-0.014171064	-0.2597354	-1.8598847	0.87147397	0.8272023	1.0653794	0.42855376	0.3139935	0.19044334	-0.00029188395	-0.99296546	0.7778698	-1.6350992	CD8+ T cells	control (reference)
1383	1.9824958	-1.2806392	0.5367034	-1.0319514	-0.18700379	0.43554568	-1.5385523	0.63164175	0.84529144	-0.77173054	-1.276737	0.81236	-2.1425104	1.1899793	0.62974334	-2.059979	1.3005114	0.90140474	-1.6398845	-0.16353524	-2.2684608	2.0239272	0.95615405	-1.0127385	2.2551875	0.28304282	1.3783343	1.858274	0.20845857	0.53299564	-1.1647391	-1.8581557	-0.8541704	CD14+ Monocytes	control (reference)
1388	-0.20727949	-0.03506887	1.851613	-0.3364051	0.39062548	0.15932335	0.673723	-1.7450591	1.2435575	-0.11055043	1.740953	0.3700999	0.34323034	0.034566835	0.7749992	0.098097116	2.833708	-0.76762414	-0.39128307	-1.5045986	0.24377476	-1.3883727	-2.1142707	0.29407328	-0.35926425	1.3773748	-0.0056652427	-0.40315223	-0.7810692	0.077519715	-2.1943483	0.3983136	-1.1103146	CD8+ T cells	control (reference)
1391	-1.3494874	0.46066314	-0.14563179	1.0878947	-2.1582024	-2.3722587	-0.3895449	-2.2033365	0.35419443	-0.59825194	1.2541027	-1.2504976	-0.21373485	1.2367095	0.54802984	1.6490947	2.903535	-0.48607835	-0.118383825	0.26196322	0.085080184	-0.79958117	-1.9310569	0.28730625	-0.23441452	0.96281415	0.32988697	-0.8283632	-0.48123774	-1.1763054	-1.235849	0.28926876	0.2073053	CD8+ T cells	control (reference)
1392	1.9251533	-2.7689455	1.0438244	-0.05246681	0.8984043	0.61675227	-1.468424	-0.9597463	1.1544052	-0.19793773	-1.0243802	0.047953248	-2.1350656	0.729509	-1.3998344	-1.121618	0.85747945	0.9989533	-1.107045	0.86322856	-2.6622574	1.531007	0.45761353	-1.914293	1.7931614	-0.24346393	0.4744798	1.8572307	0.57413685	1.9627392	-1.7025739	-2.2240355	-0.19216552	CD14+ Monocytes	control (reference)
1393	2.5007713	0.49474725	1.5820934	-0.11880055	-1.5127938	1.6599653	-0.06272817	-2.175153	1.9462957	-0.68621457	-1.1578417	-0.037999988	-1.3789036	-0.18729262	-0.5922685	0.076854184	1.2054741	0.5231477	-2.0351253	0.46134982	-2.1637337	1.7049582	0.5746982	-1.8811469	2.7641153	-1.4937842	0.3380815	1.2550887	-0.28062165	2.1147912	-0.7385578	-1.3423519	-1.4887016	CD14+ Monocytes	control (reference)
1395	0.41724768	-0.4168845	-1.7471433	-1.2533951	-1.6673561	-0.19993706	-0.9518494	2.0287325	0.5250231	-1.338124	-1.2790883	1.3814416	-1.2275199	0.22801264	-0.6312579	-1.4576432	1.4823728	0.8356954	-1.8013008	-0.76579535	-1.8497816	0.35052413	0.6186599	-1.2529002	0.14655805	-0.76345384	0.46410966	1.5823063	1.092297	-0.57714784	-0.23228118	0.41072494	-0.68685913	CD14+ Monocytes	control (reference)
1396	0.78129363	1.7634766	1.6213096	0.51819634	-0.16281292	1.5520301	1.6055102	0.8367405	0.47582728	0.27266988	0.028243333	0.53798187	-0.28760675	0.73223555	1.220709	1.3326186	3.207677	-0.23526543	-0.052870803	0.43969107	0.116895765	-1.8521966	-1.7969322	0.8316206	-0.7932887	-0.84509856	0.57987165	-0.1251683	-0.7195284	-1.1656331	-0.019490898	-0.773997	-2.0912287	CD8+ T cells	control (reference)
1397	2.0522022	-1.5618346	-1.1958424	-1.6260564	0.1542609	1.2079589	-0.5162429	-0.38682458	-0.7361483	-0.3655525	-0.9442356	0.9248535	-1.6000164	0.5995277	-0.24835783	0.61416334	0.7524595	0.33169526	-2.7205133	2.440016	-2.342988	2.1737616	0.43995872	-2.093172	1.4341112	0.5059447	0.47736967	2.1469467	0.22536506	1.6294863	-1.1342615	-2.2195225	-3.0162864	CD14+ Monocytes	control (reference)
1398	-0.36758927	-0.23822129	1.9042237	0.82270586	-1.2718056	-1.0432707	0.40807325	-0.8422997	1.2105895	1.6441076	0.9284326	1.8543752	-0.83376664	0.26605976	0.35957164	1.1620929	2.879394	-0.7762013	-0.16836196	0.24750084	0.19272667	-1.6525892	-1.7448217	0.58593893	0.21300897	0.34465107	0.21337527	-2.1799543	0.9282546	-1.3899167	-0.19659929	1.2129723	-0.53152347	CD8+ T cells	control (reference)
1399	0.47455537	1.0029067	1.7871058	-0.17726928	-0.55348015	-0.07458006	-0.7550628	0.95316565	1.5781479	1.7100217	0.9423028	0.34789568	0.6160443	-0.12696874	-0.30273503	1.2536451	2.761651	-1.2185472	0.7114257	1.3740377	0.15699172	-3.377716	-1.7646335	-0.027710795	-0.5960984	0.40990126	-0.61705106	-0.5579785	-0.9084722	-0.71274775	-0.9754473	-0.1553124	-0.85425913	CD8+ T cells	control (reference)
1401	-0.5861649	1.5592043	0.07610589	-0.37210822	-0.2423605	0.45061028	-0.5627512	-0.7852394	0.88246727	1.7554767	1.6296209	-0.025633484	0.7267866	0.056942463	1.9816079	0.30300945	2.9039812	-0.33812833	0.2864334	0.98944026	0.16239029	-1.2334895	-1.7563857	2.0272293	-0.32539493	0.6824357	-0.9675039	-0.28265062	-1.8625112	-1.304959	-0.9109795	0.12942488	-1.5449262	CD8+ T cells	control (reference)
1403	-0.09740373	0.6441021	1.5969758	0.2051588	-0.7612216	-0.1288382	-0.03481789	-0.9831638	1.2233279	-0.21985543	1.3198909	1.7231567	0.08831644	-1.4841216	1.6705043	-0.31384823	3.2352438	-0.26515898	-0.3470431	-0.7145751	0.34807256	-1.4401262	-2.193848	1.2688944	-0.595459	0.6012568	0.52212816	0.24339347	0.34963584	0.26499784	0.8794135	-0.088028654	-0.314775	CD8+ T cells	control (reference)
1404	-0.5005019	0.06793797	1.1576087	0.20957324	0.8915492	-0.047506224	-0.63937044	0.5401323	2.6289985	1.5367739	0.8864475	0.45195615	0.9720329	2.252843	1.3040222	1.0130743	2.8840687	-0.64204526	-0.6196298	1.9926736	0.5215675	-1.8037896	-1.8150666	-0.13872442	-0.4122622	1.5363379	-0.4199928	-0.8330344	1.0678632	-1.1991835	-0.7943423	-0.63236296	-1.0350937	CD8+ T cells	control (reference)
1406	-0.887151	0.9873884	0.32373002	-1.5946761	0.91152394	0.60522425	0.7073832	-0.68219876	2.36166	0.43383887	0.66745144	0.13876107	0.60956377	-1.8013937	-0.574068	1.283925	3.1238332	-0.7189633	0.016324073	0.8965513	0.10950136	-0.51482725	-2.1478996	0.6066159	0.68247473	0.24151757	-0.46808103	-1.6148856	0.15487671	-0.52484167	-0.90716773	0.09876458	-0.017796129	CD8+ T cells	control (reference)
1407	0.6968226	-0.58577037	-0.7451445	0.97706664	0.07113111	-0.37621182	-1.0755281	-0.36727965	-0.6629603	0.78826076	2.2999454	0.24456722	0.536242	-0.1588031	-1.3249761	1.72225	3.1682281	0.12878703	0.36318502	1.7619896	0.021055982	-2.0631282	-1.9049172	0.17309836	-1.2758278	0.2253634	-0.80091846	-0.5742023	-0.8000785	0.48934576	1.07979	0.61562	0.25146562	CD8+ T cells	control (reference)
1408	0.41938	0.30680913	0.9987854	-0.48688	0.43429142	0.97766626	1.0907733	-0.36191607	1.9105796	0.015664414	1.1347173	0.286023	0.83548427	-0.06525721	0.18860891	0.84370357	2.8881197	-1.966162	0.1682707	-0.05984384	0.46480048	-0.24933112	-1.5799277	0.75216556	0.3129902	0.82929105	-0.34642994	-0.23201759	-1.4732848	0.11592952	-0.055630475	-0.53391826	-0.720865	CD8+ T cells	control (reference)
1409	1.6662327	-1.4069893	0.49613774	0.27165005	-0.8749187	-0.10888785	-0.6505447	0.23988265	0.14591794	0.11300537	-1.7146842	0.20127288	-1.8817486	0.35928893	-0.41397446	-1.3935272	0.50633055	0.5600507	-0.8932133	1.1400723	-1.9853144	0.8698346	0.81564933	-0.9068981	1.624192	-0.24214733	-0.5289991	1.7465179	-1.3558298	0.4723531	-1.2178674	-1.2454743	-0.058046296	CD14+ Monocytes	control (reference)
1410	2.4157796	-0.47642374	-1.7496971	0.07812101	0.35626277	0.80727065	-0.46530652	-1.7156652	0.14341459	-0.089803524	-1.1371232	-0.70991534	-1.6704748	2.7931762	-1.062367	-0.8092309	1.4432286	1.0829577	-1.467627	-0.50801224	-2.40856	1.3300118	0.78230524	-1.4481156	1.349151	-1.2176676	-0.28560632	2.4173636	0.4237929	0.17715567	-0.9262774	-1.5196633	-0.8762627	CD14+ Monocytes	control (reference)
1412	-0.054425955	0.5202349	1.2801521	-1.2934346	-0.11203188	-0.5440811	1.4011015	0.69998235	1.5388651	1.6579561	1.030327	-1.2112052	1.4625523	0.058491565	-0.7423744	1.7093412	3.0709333	0.26453352	-0.62366354	1.6880534	0.5195863	-0.5173713	-1.9954405	0.033138223	0.88268125	-0.64735496	0.7661645	-1.0794319	0.16419432	-0.7158161	0.8564244	0.63486266	0.19639596	CD8+ T cells	control (reference)
1413	-1.3685595	0.26795146	-0.47233763	0.35399348	-0.35752666	0.7208525	0.43750393	0.7888589	0.33335337	0.48608434	0.025771737	-0.46897596	1.4855452	0.84683955	0.09209645	0.36338472	2.8668873	-0.11070944	-0.70377004	1.0970595	0.23265307	-1.6013364	-1.9617051	-0.023737043	-0.5641322	2.1950207	0.7850977	1.108602	-0.8139955	-1.0392239	-1.636831	1.4329379	-0.4795748	CD8+ T cells	control (reference)
1414	-0.21782827	-1.6725873	-1.3520504	1.2371311	-0.32978433	0.79354775	-1.5906426	-0.23726407	2.7771175	-2.5450988	1.9024334	0.026427276	2.1740627	0.8544546	1.6831293	1.1031574	3.0201542	0.40267307	0.05956293	1.622066	0.41044244	-0.57679355	-1.7879303	0.5560852	-0.5897439	-0.22148824	-0.05192253	-0.1442799	-0.5865982	-0.18870705	-0.73624825	-0.61688805	0.2639165	CD8+ T cells	control (reference)
1415	1.530332	-1.1010845	0.73519576	-1.1130947	1.7961366	0.46607107	-0.93239677	-0.38075328	-0.36324805	2.1655116	-0.21148014	-0.97965	-1.762543	0.9524672	0.5015388	-0.013770476	0.87283367	0.7097043	-1.0431371	2.5623753	-3.4031644	1.3076075	0.44148958	-2.1017098	0.8154814	-0.62917423	-0.29016128	0.85211635	-1.2228222	1.4529943	-0.0463489	-2.5422642	-0.07251677	CD14+ Monocytes	control (reference)
1416	-0.69631094	0.16080788	-0.1740081	-1.5197536	-1.923429	-1.3136096	-0.5988998	-0.20391132	-0.23201013	1.2068099	-0.297311	0.92599714	0.04788634	-2.1662626	0.72368306	1.5495616	2.5308537	-0.68159205	0.2175487	1.2852355	0.5944811	-2.532522	-2.0737264	1.0562634	0.14021546	0.38309938	-1.5759634	-1.097758	-0.17001641	0.36072206	0.35201904	0.45593283	0.3695448	CD8+ T cells	control (reference)
1417	-0.47807413	-0.23913932	0.100296676	-0.62473136	0.3485357	-0.1637212	-0.7870092	-1.4722104	0.1722557	0.6734207	2.038559	2.3906753	0.2272917	0.300316	0.15899995	2.8164043	3.0769043	0.63047194	-0.14910564	0.19074443	-0.17122297	-1.537471	-1.9664917	-0.23452449	-1.053613	-0.2919281	-0.22654453	-0.06563446	-1.1803056	-0.0564968	-0.63862604	-1.0773888	0.23950024	CD8+ T cells	control (reference)
1418	-0.5540182	0.25366718	-0.4667406	0.4493963	1.1761434	0.20308068	0.74949247	-0.7796483	0.3967498	0.7719153	1.251584	1.1057966	0.91318625	-0.22470596	0.12671542	-0.020921156	3.0245292	0.09726089	0.15785472	-0.085282326	0.010351855	-0.86573833	-1.6477021	1.3573235	0.19417065	0.97613233	-0.22798622	-1.7413385	1.2840805	-1.1760464	-0.90384704	0.17843832	0.39312756	CD8+ T cells	control (reference)
1420	1.8405588	-1.2324648	-1.8351825	-1.4620599	-0.6677644	0.5974767	0.16560376	1.2793767	1.1880252	1.1101904	-1.0774219	0.79249597	-0.69178945	1.9339755	-0.33493602	-2.2465627	1.0558126	0.58953017	-1.7164745	1.352812	-2.3232563	1.6099024	0.36952162	-1.6057061	1.6678921	-0.5879146	-0.9737127	1.9268209	0.06758784	0.44401795	-0.76927435	-1.6885885	0.9431837	CD14+ Monocytes	control (reference)
1421	0.56814915	-2.3149328	-0.7707713	-1.9574159	-1.13039	-0.18388829	-0.37174234	0.06347045	0.63044137	1.0060209	-0.8600575	-0.23187745	-0.79387987	0.49123624	-0.08004141	-1.5521072	1.3563046	0.5808301	-1.6774498	0.41968986	-1.5465097	0.31537694	0.6931127	-0.14326566	0.12780833	-0.5860953	0.7523533	1.9322504	-0.49453133	0.43566966	-1.3908138	-1.050685	-1.0888872	CD14+ Monocytes	control (reference)
1424	-0.4992647	-2.005713	0.96840894	-1.8142663	0.66804814	0.67851543	0.055485606	-0.15389253	0.82501256	0.2476533	0.76410097	-0.23914385	0.309834	0.57909256	1.6855656	1.6311358	3.111212	-0.3403859	0.49446112	-0.8594694	-0.66724056	-0.78581935	-1.6504893	-0.18146461	-1.2898767	0.14951876	0.24029249	0.20950069	-0.60602146	-0.0233441	-0.21972248	-0.8633466	-0.75581825	CD8+ T cells	control (reference)
1425	0.47156054	0.8016258	2.0529838	-0.6323502	0.10715157	0.2407813	0.6057004	-1.3428204	1.0236504	-0.021410659	1.0600643	1.4143414	0.8020974	1.3748167	0.92175806	0.19800456	2.857219	-0.462342	0.7064276	2.943756	0.50041354	-0.449153	-1.944642	1.1378738	-0.62174416	1.403566	-0.24485874	-0.15481889	-0.28155464	-0.94000375	-0.11630052	0.8221834	-1.6800597	CD8+ T cells	control (reference)
1427	-0.11134435	-0.72832096	-0.27666718	-0.6495308	-0.3506379	-0.60152507	0.85425174	1.031819	-1.6740507	0.9981024	-0.8562275	0.6986232	1.0426412	-0.74284464	0.12987643	1.5256954	3.0962315	-0.5923495	-0.08320019	0.82200134	0.46676332	-0.7030673	-1.841494	-0.030665219	0.3398533	-1.0919749	-1.0205758	-0.79751986	-0.527709	-1.3055582	-0.19263923	-1.5921043	-1.2648243	CD8+ T cells	control (reference)
1429	-1.2411249	0.31096637	0.30698532	-1.3479047	0.6930107	-0.7070545	0.4259772	-0.98642117	0.7953501	0.1727954	1.4037638	1.0775294	0.27493256	0.985889	1.1404752	1.9642687	3.051958	-0.82995236	-0.13373798	0.19801354	-0.14543784	-0.36851665	-1.9377499	1.166228	-1.2481592	0.01253999	1.5284928	0.4406606	-0.058945388	0.20968321	-0.7536311	-0.8143087	0.27573606	CD8+ T cells	control (reference)
1430	0.3481921	-0.29897708	-0.18255591	0.21090156	-0.88994014	-0.10285288	0.16777226	0.6961814	0.4903958	2.2901454	0.6454896	1.0612997	0.81975687	0.98478484	-0.28866637	1.1095744	3.2221627	-0.8140952	-0.06835613	1.653576	0.52116317	-0.80505013	-1.8814204	-0.3314725	0.63304347	-0.21565196	-0.50259984	0.19622713	0.66789526	0.12660664	1.0391555	0.6610695	-0.46890175	CD8+ T cells	control (reference)
1431	-0.53531396	0.025916398	-0.1412642	0.38249487	1.5545707	0.30324233	0.55947745	-1.1889411	2.652739	2.2049809	0.53614616	0.73236644	-0.16206664	1.4269389	0.29805326	1.128526	2.7326274	-0.13500163	0.46268642	-0.35292804	0.60988396	-1.27478	-2.0507178	0.92085385	-0.22616681	0.9920535	0.55304784	-0.6923504	-0.49840152	1.1503408	-2.640008	-0.3701893	-0.012227058	CD8+ T cells	control (reference)
1433	1.9657344	-0.3724302	-1.3148327	-2.310851	1.665355	0.05398327	-1.5853863	0.20303273	-0.94852513	-1.3404405	-1.8882122	-1.0284247	-1.3330299	0.9684686	0.14965129	-1.5965241	0.8059028	-1.5307937	-1.3963186	0.95681834	-2.0227973	0.81673425	0.64706063	-1.605559	0.6024508	-0.42645004	0.5101803	1.7787813	0.21122888	1.1916497	-1.3521402	-0.99783784	0.20428988	CD14+ Monocytes	control (reference)
1437	-0.5056389	0.6837099	0.21463811	0.8457642	-0.6301776	-0.10700829	-0.5616811	-1.149199	-1.2323365	-1.9364772	0.64271986	-0.39095855	-0.32461578	0.33607653	-0.3602707	0.75814354	3.3290544	-0.19647695	0.33199003	0.2939949	-0.088227555	-0.4143417	-2.0011873	0.4440307	-1.0574491	-0.96435475	-0.7111949	0.25566727	-0.71088237	-0.43115965	-0.25995356	-0.33166757	-0.8067132	CD8+ T cells	control (reference)
1438	-0.3076939	0.32099	0.7783284	-0.14170358	0.14452171	1.1099406	0.49685216	0.555259	1.0238464	0.76443	-0.12990853	-0.027643457	0.5724411	-0.5245652	-0.9525888	0.18333083	3.343357	-0.5786332	-0.11797491	0.27019042	0.086450405	-1.0538898	-1.7832427	-0.19768175	-0.8957398	0.8509104	0.45212996	-0.77291745	0.30200055	1.2029741	-1.2071855	0.18442452	-1.9842656	CD8+ T cells	control (reference)
1439	-0.8425261	-0.65383613	1.0635813	0.8161063	2.0701232	1.064962	0.04831021	0.22760208	-0.46518105	-0.025918305	-0.3172527	0.8247228	0.26973912	0.3243448	-0.13908526	0.17109528	3.001861	-0.059973583	0.17185506	-0.09403664	0.31548756	-1.0249133	-1.8536929	-0.7484824	0.16174975	-0.29002094	0.064092636	-0.9596535	-0.6868652	-1.935104	-1.8172498	-0.59600455	-1.9071426	CD8+ T cells	control (reference)
1440	0.48056966	-0.2840967	1.5343295	-1.0772213	1.6477833	1.5703216	0.38798243	0.2787691	1.3062552	0.86074966	1.3507273	0.41972512	0.6246548	1.9154781	-0.17632252	1.627466	3.272436	-0.4662295	-0.009989422	-0.04696797	0.2453529	-1.4823961	-1.6052843	1.7723136	0.951631	0.676156	-0.78009045	0.09793779	-1.8024942	-2.0041814	-1.0778681	-0.19353741	-0.9289734	CD8+ T cells	control (reference)
1441	0.41542077	-1.7596917	0.6516355	1.0905125	-0.5612181	0.85799587	-2.2092807	-2.1109715	0.2309368	1.3116878	2.5000327	1.3321685	0.5470151	-1.6007551	0.5192029	1.0625503	3.1497843	-0.22836065	0.7951606	1.591321	0.43721342	-2.5486913	-1.880099	0.68178916	0.07575061	1.4122655	-0.3843119	-0.64904475	-1.2771717	-0.010978439	-0.6554773	0.42883605	-0.1683681	CD8+ T cells	control (reference)
1443	1.3854227	-1.0136989	0.18596548	0.55473685	2.1241333	1.073281	-0.7921032	-0.39896953	0.569783	0.82362163	-1.8276979	-1.5407352	-2.5721116	0.17390496	-0.9525868	-0.021390915	1.1550626	1.9794939	-0.89739347	1.148982	-2.5020554	1.8979455	0.51077724	-2.1017854	-0.10066569	-0.07390645	0.10759	1.3532202	1.3128293	1.3377334	-0.29151908	-1.4862618	-0.91702247	CD14+ Monocytes	control (reference)
1444	-1.1367748	1.3915156	-0.04764892	0.3801419	-0.21658653	0.2157004	-0.23382223	0.3953321	2.1526897	0.11022357	1.9931133	0.18449378	2.3492832	-0.8245518	0.6631093	-0.000210464	2.8886838	0.15613183	0.16490361	1.1072229	0.021252465	-1.1873323	-1.9894228	0.83017325	0.31233364	-0.24113423	1.1175854	0.15702176	2.1627288	-0.65368897	-0.25673115	0.473584	-0.4254484	CD8+ T cells	control (reference)
1445	-1.4735842	0.016435474	-0.27769667	0.118860364	0.6567022	0.92710006	-0.48053533	-0.010793086	0.4447534	0.5089478	1.1787462	0.87607664	0.6938153	0.2939093	0.6865067	1.2364919	2.9708905	-0.6847327	0.5337533	-0.0050613284	-0.055232517	-1.2941861	-1.831718	-0.3170212	-0.47001177	-0.3290469	-0.79067665	-1.6419363	0.047756225	-2.3078444	0.22685117	0.5934362	-1.838264	CD8+ T cells	control (reference)
1446	-0.7753438	0.9097491	1.2902844	0.6894494	0.7206781	-0.96713424	0.14958683	-1.0679598	2.0830598	0.58388746	-0.06264132	0.80043447	-0.080326766	0.4923308	-0.7164174	0.6959192	2.8594787	-0.58424926	-0.04721096	-1.7322533	0.2852544	-0.0015881062	-1.4949522	0.49883327	-0.63916683	0.4712506	0.2208144	-0.24978024	-0.33346915	-1.9192767	-1.00032	0.1897381	-2.473072	CD8+ T cells	control (reference)
1449	1.1005342	-1.5434469	0.45808586	-0.68123114	0.3514384	1.2778912	-1.1265464	-0.0015800595	-0.5597174	0.73354423	-1.1982484	1.4501879	-1.371605	0.93907183	-1.9324973	0.31132394	0.680847	-0.01499559	-1.4794159	0.17791754	-2.2101524	1.7333264	0.43455312	-2.4791145	1.980697	-0.4794683	-0.43786255	1.884821	0.60355306	1.8677771	-1.0378718	-2.8338394	-0.21808195	CD14+ Monocytes	control (reference)
1450	-1.1208881	-0.15311491	1.5089023	1.1774247	-0.47663808	-0.38882533	-0.23417631	-1.0196172	0.019214362	0.32197377	1.9517711	0.78613484	-0.11711715	-0.457851	-0.1432549	1.8129086	3.0351577	-0.055750072	0.073310435	0.18986003	0.08251096	-1.3169215	-1.8769959	-0.16789924	-0.6237767	0.54022187	-1.0374943	-1.2051244	-0.76107234	-0.7314272	-1.6750932	-0.4733768	-0.49139854	CD8+ T cells	control (reference)
1451	0.9687747	-2.092198	-1.2643731	-1.7177734	1.0344882	-0.17274156	-0.33877426	-1.1254624	1.0591853	0.1720126	-0.6275903	-0.227041	-1.8154593	0.19887742	-0.24449739	-0.5748494	0.9976927	0.27274016	-1.8123095	1.037181	-1.4817421	1.1919414	0.7879447	-0.57358146	0.31649303	0.25545692	0.4537904	2.2996197	-0.25862357	0.48687956	-0.14109854	-1.4806168	-0.7965685	CD14+ Monocytes	control (reference)
1452	0.13156286	0.44135457	0.2753891	-0.4131782	-2.6706913	-1.5477679	-0.12740692	1.463248	-0.26276252	0.5335577	1.5950575	-0.1270301	-0.33303344	1.1267312	-0.09836419	0.06858018	3.3882756	-1.4713037	-0.24588913	-0.6551035	0.18476954	-1.94506	-1.7521057	0.53212005	-0.7023519	-0.07661331	2.0617006	0.35588667	-0.32565165	-1.7521212	-0.30102256	0.43024555	-0.5490452	CD8+ T cells	control (reference)
1453	-0.14727452	0.13151449	0.5902448	0.11729449	-1.5599691	-1.0772846	-0.045030624	-0.89260364	-0.096574515	-2.6239123	0.7690636	-1.5229514	-0.18735892	0.5247169	-1.038151	-0.7937571	2.5970368	-0.79114306	0.13273217	-1.1794038	0.10382793	0.12667418	-1.7127814	0.9607718	-0.8613732	-0.07386753	0.7949486	-0.32608306	-0.83866584	-0.30376768	-1.3772349	0.7936719	-1.2810044	CD8+ T cells	control (reference)
1454	0.44870555	-0.6509359	-1.0073568	0.4873371	0.54782426	1.5849147	-0.35637528	1.4689796	1.7412055	0.5111953	1.5818022	0.63189304	-0.11379494	0.0737572	0.50499934	1.3625169	3.0867078	-0.8349898	-0.04177425	1.0850122	-0.040845677	-2.7203362	-1.5369563	1.802737	0.092399895	0.57072484	-1.3052883	-1.1097755	-0.53498095	-0.8852759	-1.1439719	-1.1746311	-0.4734311	CD8+ T cells	control (reference)
1456	-0.017120898	1.11317	-0.6162933	1.2020481	0.35264653	-0.34843862	-0.8145069	-0.718214	0.42794126	0.38435555	1.84711	-0.42875344	1.6080476	-1.1437845	-0.32948363	1.8697433	3.1270835	-0.7853893	0.6891457	2.4080267	0.13396914	-1.5009751	-2.001693	1.0777901	1.0907707	0.8831068	0.6028612	-0.38394535	-0.7663417	-1.0054852	-0.80357045	-1.2112024	0.4363672	CD8+ T cells	control (reference)
1458	0.14942008	-0.5246422	0.15007435	1.747199	-1.1764848	1.0547364	-0.706818	-0.35365817	2.283032	-0.33415544	0.26615998	0.43916842	-0.66984856	1.8108805	0.6095426	1.5621731	3.3869417	0.23359145	-0.6291403	0.41222918	0.25135434	-1.1284757	-1.8283299	-0.038838238	-1.514806	0.16504833	-1.518106	0.35688436	0.9726324	-1.4225495	3.2910974	-0.47819713	-0.57290775	CD8+ T cells	control (reference)
1459	-0.3474506	0.9313608	-0.6300312	0.52564764	-1.0131468	0.3197007	-0.79579175	-2.3598843	-1.8943038	-0.62947905	1.1889937	-1.1998276	-0.010028005	1.0412163	0.6444869	2.09084	2.9395523	-1.0203714	-0.050012827	1.3109227	-0.025499076	-0.2664584	-1.8901523	1.4416406	0.17311186	-0.38242012	0.28567398	0.08553678	-1.610717	0.12081158	-0.8568825	0.5941698	-0.6285247	CD8+ T cells	control (reference)
1460	-0.38364953	-0.22453395	0.89774376	0.4714957	-0.24152732	-1.2884427	1.0656291	-0.35732824	-0.62976754	-1.1358294	-0.21465147	-0.14520788	-0.91878563	1.2088207	0.026435781	1.2923543	2.9075384	1.0419292	0.3279286	0.73054355	-0.2755065	-0.14215559	-1.394148	0.38388166	-0.80623865	0.23106952	-0.5092553	0.03222446	-0.035618275	-1.4212352	0.10556494	-0.7010522	0.8062882	CD8+ T cells	control (reference)
1461	0.06654332	-0.021620452	0.32376498	1.0675461	-0.07705378	-1.3552549	-0.8363074	-1.1907861	0.055001736	0.12782769	2.1530867	-1.7694374	0.53113025	0.3326071	0.18560708	0.49543202	2.6419475	-0.57299733	0.6475124	0.76464194	0.46454358	-0.7299764	-1.1521331	0.57767344	-2.4608383	1.2586606	0.16173333	-2.261725	0.6492206	-0.50977373	-0.042527124	-0.8890638	-2.2310545	CD8+ T cells	control (reference)
1462	-0.4426195	1.3207604	-0.591605	-1.1784838	-0.15982479	0.39096642	0.3670872	0.8574997	0.7512065	-0.85217625	-0.67130727	1.0907791	0.7965731	-0.98556757	0.29322493	1.3617522	3.101448	-0.69267976	0.25330144	1.4976662	0.7067272	-1.3421938	-1.9685032	0.3842586	-0.61738133	-0.9169327	-0.6223976	0.09983468	-0.4529922	1.06882	-1.0267034	-1.1681857	-0.84312856	CD8+ T cells	control (reference)
1463	-0.72158563	-0.9908088	0.5786283	0.46048963	0.59560144	0.74934363	0.2076916	-0.5340128	1.5154829	0.19323248	0.5374943	-1.353465	-0.24110125	1.223177	-0.45335522	0.11156297	2.9413197	-1.5103607	-0.27864513	1.8196304	-0.093231894	-0.8742284	-1.7982136	1.9948813	-1.679405	0.5640055	-0.037420996	0.530989	0.46245885	-1.3591027	1.5216362	-0.5278279	-0.4798965	CD8+ T cells	control (reference)
1465	-1.0578187	1.2259524	1.8391817	1.0170182	-1.2037642	0.39139622	0.49943185	-1.6406806	0.53470933	1.3402317	-1.0468816	-0.2782504	1.0853575	0.11451009	0.17255592	1.5551142	3.2128725	-1.3118547	0.07808122	0.14444946	0.25783256	-1.2886157	-1.9472867	0.36813214	-0.26020762	-1.0016162	1.091722	-1.2393042	-0.43172213	-0.7067718	0.31712848	-0.07100193	-1.689561	CD8+ T cells	control (reference)
1466	-0.29241258	0.039943054	0.76340497	-0.97137773	-1.7398841	-0.9012031	0.8768078	-0.45162165	0.15341511	0.14865175	0.47386548	0.92309916	-0.12580305	2.4310699	-1.1132185	-0.55961317	3.2453456	-0.7690613	0.25964648	1.115486	-0.25499073	-1.2347122	-1.7243383	1.0517429	-1.1711419	-0.22270536	0.08452442	-1.4294937	-1.1638653	-0.6624919	0.13080096	-0.92387724	-1.2319558	CD8+ T cells	control (reference)
1468	0.27400798	0.18860689	-0.4935576	-0.9999527	0.75657344	-1.9647827	0.26277393	0.18139213	0.5554311	-0.11650455	1.2553949	0.5520733	0.2366861	0.33015424	0.6751255	1.3982852	3.2642033	-0.8079368	-0.2565019	0.15443268	0.2596433	-0.5682591	-1.265681	-0.9929714	-0.25935495	1.596371	0.5835496	-0.35636517	0.12107802	-1.1410319	1.6618431	0.64299184	0.60635793	CD8+ T cells	control (reference)
1470	-0.46513298	0.15626825	-0.083108455	-0.3773876	0.3919186	0.9384694	0.36313307	0.32805902	0.6061339	0.7565798	1.0471972	-0.46725026	-0.27763975	1.0952541	-0.05588315	-0.56659096	3.0680964	-1.2814114	0.054150075	0.32894757	0.117644	-1.6461709	-2.048508	0.6663963	-0.3306915	0.031710878	-0.864069	-2.0136447	0.32928658	-1.011845	0.31510267	-0.5980148	-0.43920147	CD8+ T cells	control (reference)
1471	-0.86653495	-0.26332504	0.69990695	0.21587744	-0.8922917	0.76060253	-1.8043511	-0.7830347	-1.4026755	-0.08158475	0.09245846	0.15548687	0.51248217	0.9421668	-1.2525468	1.0552862	3.186379	-0.98352	-0.14773302	1.7451935	0.34460846	-1.8480388	-1.8421876	0.39108205	-0.8307764	-0.24540418	-0.5796461	-1.7369795	2.5995877	-1.3568453	1.9659333	-0.90206134	0.16147862	CD8+ T cells	control (reference)
1474	-0.3549589	0.16868788	-0.16359249	-0.044403642	0.8368514	0.6640935	-0.9071008	-1.7128146	0.93980515	0.9808726	0.9267333	1.9871621	0.17032191	1.1003044	-0.382884	0.41324	3.1254635	-0.5985044	0.39561164	0.16083285	-0.21945986	-1.4446105	-1.8102583	1.7850194	0.14275688	-0.44866264	0.2072961	-1.1119173	0.3525356	0.53589475	-0.25010276	-1.4168197	-1.0234166	CD8+ T cells	control (reference)
1475	-0.25002328	0.3257923	1.4979472	0.39697474	-0.2763119	0.72180593	-0.114234194	1.1454622	0.4572796	-0.16369501	0.5083265	0.19932954	-0.3046453	0.27242267	0.43310958	0.4132269	3.1240861	0.799763	-0.5555214	2.3480182	0.02360928	-2.0917919	-1.5440891	0.8040131	0.63686204	0.06512509	-0.2788092	-1.177702	0.7819259	0.5058073	0.58696246	0.18907344	-0.1659404	CD8+ T cells	control (reference)
1476	-0.36493462	-1.2708534	1.2110298	-0.3672844	0.06539047	0.15833843	-0.76385987	0.17339998	1.8872919	0.6882818	1.8686025	0.4580378	-0.56689864	-0.768993	0.9378484	0.3843292	2.8649392	-0.45589215	-0.23337759	0.014674157	0.1909005	-2.910333	-1.6052208	1.3554027	-0.8905267	0.4681249	-0.81929153	-0.9106424	-0.8931785	0.91877115	0.2702784	-0.094839975	-0.19793618	CD8+ T cells	control (reference)
1477	1.8137407	-0.6543162	-0.35323298	-0.87161475	-0.4068241	0.58997357	-0.57118183	0.024900377	-0.8241304	0.12524363	0.40614057	0.7453546	-1.9919667	0.17566091	-0.57257724	-0.36667824	0.9739882	0.35239178	-1.5355777	0.9217588	-2.30898	1.884681	0.9192712	-1.5715742	2.0741937	-0.50779563	0.07410084	2.7089114	0.6954684	1.384988	-0.08519462	-2.4109738	-0.50844574	CD14+ Monocytes	control (reference)
1478	0.6361029	-0.25941423	-0.47382492	-0.17242372	1.8607779	-0.7873791	-1.3866925	1.1753372	-1.0295756	-0.3331905	-1.1673803	0.48663783	-0.7661699	1.3846163	-1.3773487	-1.5721741	1.8891916	1.0151381	-2.0295792	-0.6694377	-0.7918595	0.37615454	0.44409478	-1.4900674	1.3978575	-0.5312201	0.22120339	0.6446554	0.4694271	0.3756068	0.24712995	0.24469656	0.36332595	CD14+ Monocytes	control (reference)
1479	-0.035109878	0.22079134	-2.5279741	-0.69210565	0.9445727	0.66399163	-0.05310434	0.3390102	0.8369668	0.3193506	-1.664796	0.45657474	-0.5302653	-0.3564563	-0.7900977	-0.4641097	1.4550896	0.2684672	-0.875728	-0.9340348	-1.3678101	0.5928161	0.03709714	-0.11079681	-0.13491936	-0.77468	0.88871896	1.099331	1.295096	-0.41161722	-0.17249486	-0.34581077	0.4129235	CD14+ Monocytes	control (reference)
1480	-0.66598475	0.84277695	-0.16916771	-0.03965825	-3.2476187	-0.03539902	-0.27768576	0.18266219	0.3394711	0.34508532	0.99100786	-0.22955751	0.94792247	-1.0688168	-0.51412916	1.8686961	2.5232122	-0.72707814	0.468257	0.22697455	0.48670357	-1.2416191	-1.7572827	0.21339953	-0.2812047	1.4953711	-1.4388022	-0.57232153	-0.12684816	-1.1239665	1.0729898	-0.2533324	1.7923067	CD8+ T cells	control (reference)
1481	-1.0676388	1.4445972	0.6840109	-0.37148982	-0.45892915	-0.5223795	0.31208795	-1.2752047	0.5417179	-0.39067018	0.08889365	0.47836703	0.268986	2.3072405	-0.03835672	0.8596422	2.8389845	-0.41130447	-0.4672283	-0.4487964	0.749454	-0.9125297	-2.1262398	1.9352493	-0.024083614	0.3674218	0.16710827	0.476574	-1.6479232	-0.50646615	0.1921919	-0.4150329	-0.05281745	CD8+ T cells	control (reference)
1483	2.1883466	-1.539608	-1.5633492	-1.1221118	-1.8560401	0.17705707	-0.21879333	-0.77403295	0.394777	-0.39446348	-1.3682501	-0.0727295	-1.6760508	0.66011953	0.35023454	-0.81206363	1.1424463	0.35347295	-0.61663604	0.21486762	-2.6788294	1.3085488	0.7865385	-1.680622	1.386933	-1.9815962	-0.13532603	2.3268971	0.7038946	2.1499336	-1.3530122	-0.92176354	-0.58084255	CD14+ Monocytes	control (reference)
1486	-0.8898282	0.7513689	0.29529536	0.4665677	-1.5209751	1.2057638	0.8000221	-1.8445938	1.4644713	-0.17400731	2.254023	0.1757848	-0.22114801	0.30956563	0.39567095	1.2484897	3.210186	0.5507758	0.091195814	0.24097061	-0.036213025	-1.4979391	-1.7945949	1.284882	-1.025641	1.2535143	0.46015465	0.8311552	-2.114408	-1.0136871	-0.7743172	0.040417865	-1.2071126	CD8+ T cells	control (reference)
1487	0.16691634	0.382179	2.1913834	0.053834736	-0.926175	-0.35773033	-0.19379975	-1.4860663	-0.03261155	0.8456043	0.5497003	0.5195477	-0.61751175	0.0975451	-0.46031028	1.4997791	3.159833	-1.1129894	-0.48446992	1.3387504	0.5736121	-2.1407535	-1.9151065	0.039650902	-0.5702195	1.0948862	-0.6837012	0.42106235	-1.3946693	-0.3390723	0.12684315	1.0332595	-0.23510669	CD8+ T cells	control (reference)
1488	-0.094417006	0.75147384	0.16175675	-0.54812115	-0.37968028	-0.39067835	0.087501824	-1.0046935	-0.06662473	0.2746585	1.6770029	0.5096478	1.3301439	0.5849165	-1.0244324	1.5692499	3.087225	-0.43160844	0.49748823	0.42440027	0.5012899	-1.6345212	-1.7424144	1.1481547	-1.4946396	0.64831555	-0.013567746	-1.3361317	0.72124374	0.22256821	-0.20855695	-0.90571165	-1.263049	CD8+ T cells	control (reference)
1489	-0.14813259	-0.98564076	0.9347602	-2.1979792	-0.77426195	0.76347834	-1.1305851	-0.32816017	1.2931436	0.79645014	0.76329154	-0.20195335	-0.6736383	0.5518466	-1.4848119	1.1063987	2.8297117	0.47005716	0.37675896	-0.35145825	0.16157293	-0.9785931	-1.4663329	0.66372305	-0.6374359	-0.7418558	-0.9289495	-0.3166321	-0.79665375	-0.1661064	-0.75694656	-0.828106	-0.116376996	CD8+ T cells	control (reference)
1490	0.8130977	-0.50100744	-1.0230932	-0.12649971	0.6458686	-0.5258015	-0.7770299	1.7261152	-0.9969104	-0.056822993	-0.5679544	1.0677251	-0.6635444	1.3314806	0.14027059	-2.5319514	1.9049766	1.8820432	-1.3382068	-0.023246832	-1.1842442	-0.0027296792	0.30856884	-1.826484	1.2327211	-0.84593725	1.372513	0.80048656	-0.028104126	-1.6475856	-1.4169271	0.4625864	0.1144495	CD14+ Monocytes	control (reference)
1491	-0.030367166	-0.8917316	2.0233953	0.4042449	-0.18187754	-0.603619	-0.17378525	-0.08330101	1.374047	-0.9796201	1.403708	1.1742936	0.24475408	0.9308609	-0.050445437	0.7711798	3.1014755	-1.0752699	0.31814465	0.8777506	0.8788069	-0.5712575	-1.817549	0.4445529	-1.748944	1.738983	-0.09498328	-0.14065103	-0.35057753	0.40340856	2.609669	0.19104168	-0.28652954	CD8+ T cells	control (reference)
1492	1.6436524	-1.4871848	-0.3381489	-0.3327886	0.13465485	0.054008007	-2.314506	0.5679545	0.6057066	-0.13405399	-1.3038406	0.48927918	-1.4086425	0.6900469	-0.09521225	-0.5063179	1.2637972	0.07457845	-1.52146	0.633755	-2.8108082	1.6163558	0.5776561	-1.5533123	0.32223967	-1.7092738	-0.3293859	2.006349	-0.40989247	1.9167202	-1.2282578	-1.9795072	-1.5271773	CD14+ Monocytes	control (reference)
1493	2.1948066	-1.1164259	-1.060689	0.28749588	-0.23130359	0.6247413	-0.9547316	-1.148812	-1.1098177	-0.41348293	-1.6444168	0.22890851	-1.2649367	1.2995479	-1.1464922	-1.7581089	1.2362823	0.70712125	-1.9437759	1.3930826	-2.0984962	1.0352076	0.9236822	-1.6488373	1.6304119	-2.417292	-0.5480323	2.0910707	-0.15569271	0.62722933	0.024184123	-1.2345906	0.40144747	CD14+ Monocytes	control (reference)
1494	0.18637872	0.037781984	0.91048133	0.3218577	-0.8156049	0.8244019	0.6206642	0.14103967	-1.0318846	0.60689956	-0.15942621	-0.20006424	0.38625103	-0.2514121	-0.85789657	1.5896645	2.9800186	-0.77005756	-0.108215615	0.16856366	0.05397296	-0.5635517	-1.8374685	0.22702283	-1.2680097	0.16608807	-0.29750133	-0.5748366	-0.10888996	-0.08537054	-0.44992405	0.06461018	-1.3770542	CD8+ T cells	control (reference)
1495	-0.38322306	-0.4031582	0.62157893	0.046365477	-1.3654773	0.9610409	-0.23975968	-0.26088384	1.1301022	-2.5613608	1.1204649	0.049823493	0.3231908	1.9948977	0.40717435	1.8341773	3.0359333	-0.3414117	-0.12300739	0.49576795	-0.1883453	-0.6444365	-1.3616675	0.81761765	-0.4049325	1.5683372	-0.74318326	0.07372886	-1.0006157	-0.89474833	1.3390551	0.8932396	0.68639565	CD8+ T cells	control (reference)
1497	2.0779476	0.15656877	-0.1981845	-1.2224969	-1.8190444	0.46441558	-1.590211	-1.6866212	-0.60797226	-0.2575407	-0.12970525	0.46682185	-1.0702904	0.4611597	-0.00876537	-1.7406731	0.829163	-0.11638203	-1.3638173	1.1571441	-2.4928663	1.84729	0.8470497	-1.1431601	1.0057691	-0.7721553	0.9077682	2.1855927	-0.7110174	1.1307254	-1.1163564	-2.6093292	-0.4236526	CD14+ Monocytes	control (reference)
1499	-0.5585284	1.1828539	0.5521675	0.49134701	-1.1251777	0.006687224	0.08795655	-0.056722343	0.39792797	-0.8707687	1.2539703	-0.4627149	0.17023319	0.5883243	-1.7965631	0.6387309	2.7761633	-0.8670398	-0.2610099	1.422482	-0.10186349	-2.6108017	-1.895522	0.34339896	0.32292232	0.5078127	1.0947654	-0.6581475	0.3806352	-0.1724621	-1.1669116	0.18414399	-0.71254677	CD8+ T cells	control (reference)
1500	1.9097536	-0.3350703	0.27443218	-1.1878252	-1.2543174	0.59484833	-0.560694	-0.30105156	0.3090579	0.12773219	-0.45755145	0.27950636	-0.4991274	-0.058775544	-0.468452	-2.5118308	1.3132551	1.8799062	-1.0513239	1.2062907	-2.390577	0.7814596	0.5248276	-1.7972188	1.5873374	0.3435196	0.70396054	2.4465148	0.55894923	0.49348745	-1.3768778	-2.6825788	-0.9431683	CD14+ Monocytes	control (reference)
1501	2.207453	-1.0961272	-1.7910297	-1.3870391	0.8896388	0.5827003	0.50107646	-1.0232317	-0.79711765	-0.0033318102	-0.6899916	1.4617118	-2.2935014	1.8258709	-0.27501014	-0.12716565	1.0205208	0.703107	-0.89413595	0.41424334	-2.7790854	2.125989	0.70112264	-1.7491006	0.52085936	-0.48024967	-0.5477903	3.1333604	0.11878488	0.8540421	-1.4923668	-1.9593611	-0.48750326	CD14+ Monocytes	control (reference)
1502	0.08081614	0.37402982	0.3631911	-1.5769943	1.2433321	0.24300078	-0.501094	-2.9586105	0.42705163	0.9996872	1.2310156	1.5519199	1.3774459	-0.2580912	1.2706115	1.801736	3.3491354	0.44223043	-0.27154896	1.0799974	0.2198485	-0.7198799	-1.5860711	-0.40899912	-1.0770452	0.9929528	-0.6062648	-0.078743055	-1.3906478	-0.2035096	-0.24107975	-0.52685684	-0.4940039	CD8+ T cells	control (reference)
1503	-0.0019014627	-0.46787533	0.9307453	0.19078356	1.2577027	0.46127307	-0.43413624	-1.3788456	1.5726385	-0.09609902	1.4011606	-0.7394854	-0.2123023	-0.9822632	0.39777875	0.12295882	2.978186	-0.8835187	0.2323339	0.3733523	0.15075426	-1.0650316	-1.495176	-0.28011286	-0.50695306	-1.4101865	-1.2502339	-1.3222922	0.838062	-0.6788577	-0.2476033	-0.11682762	-0.070856474	CD8+ T cells	control (reference)
1506	-0.67925555	0.30381054	-1.3798547	-0.24390633	-0.8596879	0.6966561	-0.7578311	0.73862815	-0.28683853	0.18423443	0.7603714	0.30865705	-0.84004223	0.9142042	0.9021047	0.48382193	2.9908187	-1.1177127	0.6812392	-1.1279391	0.48453248	-1.2383575	-1.7456576	1.5738404	-1.5823492	1.1482056	-0.4783175	-0.02030605	2.0623763	-1.146397	0.6497186	0.67613626	-0.72127914	CD8+ T cells	control (reference)
1508	1.6276126	-1.4334534	-1.2711995	-0.9722098	0.3016092	0.094290644	-0.92648506	0.6098573	0.07382329	-1.7183895	-1.2366415	0.33206165	-0.99392074	0.47526678	0.89250636	-1.1315835	1.0216311	-0.28627616	-1.4846642	3.2113786	-2.2113988	1.5858116	0.99088466	-1.2594472	1.2573824	-2.4212332	0.75624233	2.1179256	0.25240317	0.42145348	-1.3499258	-0.7451506	-0.57248473	CD14+ Monocytes	control (reference)
1509	1.140888	-1.489706	0.23890138	-0.73068	-0.35818923	0.60055643	-1.8908161	-0.02028118	-0.38069838	-0.31069645	-1.3766253	0.48475543	-1.1508974	1.4558976	-0.2159513	0.21721488	1.312741	0.457686	-1.2577021	-0.38130933	-1.7075719	0.6912832	0.7017653	-0.53851116	0.28041285	-1.0969706	1.0150366	2.2448409	-1.2928467	0.9900917	-0.7621539	-0.8579951	-1.1865495	CD14+ Monocytes	control (reference)
1510	-0.7611139	-0.60262364	-0.05311531	0.6666624	-0.34330207	0.15651822	0.014368514	-0.35884583	-0.65126425	1.0264211	-0.42562467	-0.3745179	0.89274734	-0.4366466	0.49627626	0.9007192	2.745318	-0.63101166	0.71506447	1.4699346	-0.5192356	-0.80699843	-1.563247	0.43699625	-1.6117704	0.7467835	-0.015753686	-0.18612197	-0.81792533	-0.25602823	-1.91937	0.1769642	0.20517993	CD8+ T cells	control (reference)
1512	1.9606022	-1.5550354	-0.5365572	-1.0992469	0.2629445	-0.17868944	-1.5311557	-1.3263042	-0.77691483	-0.6870625	-2.5001693	0.42697528	-2.1386359	0.7664188	-0.10126099	-1.4707571	1.0357379	0.67168945	-2.3012774	0.9818882	-2.1879551	1.8535867	0.86718047	-1.5559251	1.0066453	-0.3492694	-0.09879619	1.8929986	0.63820815	1.7881024	-0.5565297	-1.4871786	-0.8740555	CD14+ Monocytes	control (reference)
1513	0.93195003	-1.5773579	-1.8809781	-0.4619311	0.8536043	0.1667723	-1.7628264	0.17376569	-0.11412972	0.20455787	-1.63312	-0.045534477	-1.005424	0.22330323	0.97707045	-0.76480097	0.98928916	0.026674807	-1.67646	1.3532188	-1.263166	0.11952889	0.6984794	0.03123033	0.58568215	-0.1956357	0.673399	1.9844859	-0.46967027	-0.47127128	-0.7455713	-0.23141655	0.14191185	CD14+ Monocytes	control (reference)
1515	1.5002089	-1.1698478	-0.3756787	-0.018419862	0.7190505	0.6427264	-2.436582	-1.1940241	1.599016	0.74472594	-0.8016777	2.1592216	-1.1711078	1.1341535	-0.1661107	-1.5618625	1.2227311	-1.4298306	-1.7685506	0.69597256	-1.7896533	0.7495395	-0.1983448	-1.5759398	0.44110236	-1.1761861	0.29886848	1.5114427	-0.15675306	0.37647268	-0.12339491	-2.0971382	-0.9161958	CD14+ Monocytes	control (reference)
1516	0.88427985	0.92798924	-1.1311562	-0.4316163	0.32199186	-0.8473191	0.4675208	0.102187514	0.22556463	0.14804748	1.8960264	0.6636558	0.1869705	1.3203193	-2.1334155	0.3461117	3.2901754	-1.5296386	0.32854015	0.96711385	0.8304578	-1.6288608	-1.7913783	1.489567	-1.1108615	2.1171618	-0.5820748	0.6201965	0.1882696	-2.194619	0.048940115	-0.4913314	-1.2891096	CD8+ T cells	control (reference)
1518	-0.6137707	1.0493152	0.8914858	-0.84204453	-0.43930364	-0.15202945	-0.61814934	-1.0493727	-1.9040657	-0.52214396	0.92125595	0.29355592	-0.07609862	1.3180829	-1.0404212	0.78381777	2.8511877	-0.24508606	-0.1243161	-0.08142358	0.41066545	-1.3835436	-1.6955888	0.3643384	-0.44471738	-1.5573369	0.30352235	-0.83430433	-0.7967601	-0.22406	-0.15152851	-0.5977955	-0.1485703	CD8+ T cells	control (reference)
1519	1.8410543	-0.43184918	0.4506587	-0.44016007	-0.45082152	0.6446843	0.0012173951	-0.43011537	0.76321405	0.7572681	-2.5389962	0.5981648	-1.2048771	1.4772689	-1.5593851	-1.6313289	0.7546114	0.7408958	-1.8102524	2.565155	-2.1852825	1.129079	0.69472647	-1.3957765	0.96993387	-1.360214	0.3076158	2.1125457	0.45966357	0.50968176	-0.97612125	-2.648177	-0.5487016	CD14+ Monocytes	control (reference)
1520	0.34956428	0.38647518	1.9698272	-0.49919495	-0.6339953	-0.0449605	-1.1348958	-0.09474683	0.64973754	0.18189652	2.2298272	-0.62147486	0.35597762	-0.5617626	-1.3072859	2.06086	2.9630628	0.96072197	-0.7029192	2.2609837	0.10785073	-1.604148	-2.1409435	0.5010583	-0.7200744	0.28030658	0.24594937	-1.1641937	-0.90090555	0.22222352	-0.7450081	-0.6622803	-0.3458475	CD8+ T cells	control (reference)
1521	1.9062798	-0.08801103	-0.5932387	0.33284852	-0.469735	-0.2702527	-0.39284995	-0.93042636	-0.9634923	-0.2511342	-1.6154156	-0.5749152	-2.062297	1.3051169	-1.2636476	-1.1300852	1.0904398	1.5493531	-2.476366	2.05224	-2.046328	0.5346111	0.62538624	-0.18756902	0.8556031	-0.038115516	1.016468	2.1234717	-0.8502078	0.3391596	-1.0667996	-2.0089295	-0.26113826	CD14+ Monocytes	control (reference)
1523	-0.580943	1.1250339	0.7065021	-0.6704357	0.7614285	1.1966527	-1.3414289	1.0387048	0.40424073	0.09534523	0.481132	-0.0033453703	-0.12165139	-0.550128	-0.7577022	1.1022835	2.7898788	-1.8948394	-0.25239405	0.84655046	0.45742038	-0.52565265	-1.6624788	0.21376488	-1.9742506	0.40315324	0.69025064	-0.23114517	-0.075507954	-1.7063822	0.30132678	0.05947718	-1.426281	CD8+ T cells	control (reference)
1524	-0.70271313	0.14832076	1.2624029	0.07322425	0.8289981	0.071947575	-0.34558257	-0.7178235	-0.33203673	0.4092424	0.40605348	0.123548806	1.325314	0.9337199	1.5630145	2.2167428	3.2227857	-0.6417571	-0.48612374	0.6034783	0.23727237	-0.97031593	-1.9359294	0.9581487	-0.099497825	0.6908788	-1.6024883	-0.46820384	-0.81542563	0.3754174	-0.23452312	0.80623937	-0.9608603	CD8+ T cells	control (reference)
1525	0.715872	-1.6972268	-1.1256497	0.03237757	0.78661656	-0.13459744	-1.2067628	-0.95854485	0.664841	0.62266994	-1.6126783	1.6068854	-1.0065696	-1.1274526	-1.0896215	-2.010622	1.2993593	1.6384281	-1.3141879	0.81748486	-2.5779986	1.2925858	0.9525951	-1.6737094	1.7452197	-0.025030136	-0.96860826	1.5896678	-2.007339	0.4409922	-1.5074768	-1.7869465	-0.9594745	CD14+ Monocytes	control (reference)
1526	1.6001128	-1.4500852	0.4979535	-0.7147863	-0.67963266	0.7113129	-1.1456094	-0.21192658	1.0859072	-1.1064469	-2.6466103	0.60117847	-1.2610898	0.8028674	0.5913739	-1.0188413	1.1940093	0.8677311	-1.5060819	0.8457899	-2.393077	1.9456611	0.826896	-1.9305434	0.9827896	-0.13727129	-0.4386255	2.2512693	-1.5257827	1.9264686	-1.2457025	-2.3584907	0.5864527	CD14+ Monocytes	control (reference)
1527	-0.6030555	0.009471178	0.55298346	-0.5195675	-1.0602326	-1.6521449	2.408454	-1.6739254	-0.055873156	0.14550576	1.3401961	-0.3659553	0.20909071	0.95484996	-0.5365239	2.2671127	3.1432278	0.6247534	0.06843212	1.5160394	0.06290409	-1.356879	-1.9386998	-0.46742642	-1.2439721	-0.90082663	-0.11125219	0.21355492	-2.0467982	-0.088027425	-1.2747753	0.14243793	-0.1642307	CD8+ T cells	control (reference)
1529	-0.8184668	-0.31161863	-0.57505953	-0.13497385	0.084136255	0.29567707	0.29777387	-0.26927936	0.3506465	-0.49097633	0.97854084	0.44880253	0.45350438	0.14785579	0.55221033	1.2301704	2.779829	-0.5429224	0.43504658	-0.47006625	0.3300324	-0.9147217	-1.897928	-0.29446363	-1.2603941	1.5191462	-0.19512218	0.50292885	-1.8353416	-0.06282719	-1.9031314	0.056157947	-1.1477848	CD8+ T cells	control (reference)
1531	0.54468644	-0.9549812	0.21486716	1.1411767	-1.1653161	-0.4728115	-1.5293174	-0.5238495	-0.11360273	1.1003206	1.4704783	1.4554797	0.09759564	-0.16528857	0.7061746	1.5372312	3.1496518	0.4941768	-0.5930862	-0.731966	0.30581278	-1.8916374	-1.9815297	1.1632564	-0.29648462	0.78984433	-0.3890651	-0.78980494	0.040205985	-0.38504735	1.0436819	0.95733666	-0.09099853	CD8+ T cells	control (reference)
1532	-0.5639627	-0.09885779	1.3451952	0.59105194	0.7656965	-1.2348063	0.60603356	0.20211081	0.9244123	-1.5460784	0.15959367	0.08281039	0.31499892	-0.46266484	0.030754238	1.5775611	3.196976	-0.41051835	-0.25270393	-0.94879836	-0.70360404	-0.327318	-1.8285501	0.36978722	-1.5511919	0.052770793	-0.21911687	-0.58752173	0.8473346	-1.0642881	-1.1646239	0.08506384	-0.25993675	CD8+ T cells	control (reference)
1534	0.7189615	-1.2997625	-0.19010648	-0.8622515	-0.33171278	0.29788032	-1.3334038	-0.44418275	0.4957531	-0.082632095	-1.0306311	0.59230936	0.89563215	0.80509585	1.35203	-0.6055344	2.9287567	-0.7597037	0.21328259	0.7335704	-0.36357605	-1.8564061	-1.7965841	0.052478194	-0.24697086	0.88830304	-0.8846813	-0.9375391	-0.033449247	-0.3527165	-1.0689892	1.154157	-0.6204082	CD8+ T cells	control (reference)
1535	0.779402	-1.6269182	-0.60879284	-0.091263354	-1.2208563	-0.21341054	-0.62223077	0.12975335	-1.7000171	0.52508736	-2.3096895	1.559612	-1.4594567	0.95765	0.48679358	-1.5553654	1.8298342	1.1587151	-1.739679	0.6452869	-0.9807761	0.27788085	0.81406915	-0.9618109	1.6954997	-0.9036332	1.0514826	1.8811445	-0.19145072	0.20698607	-0.6303872	-0.23271276	-1.1248482	CD14+ Monocytes	control (reference)
1536	-0.32336566	0.88218117	1.592268	-1.026006	1.256524	0.18949965	0.570227	-1.0750537	0.2752126	0.4266004	1.5745474	0.9054622	1.095784	1.3440585	-2.0366693	1.9596214	3.0108278	-1.1809831	0.5677676	1.3392015	0.30983624	-1.6219035	-1.4185407	0.8606814	-1.3440641	0.022907466	-1.5887135	-0.4046559	0.8086194	0.3193667	2.0172503	-0.27805883	-0.98323	CD8+ T cells	control (reference)
1538	1.2645968	-1.3609942	0.6323731	-0.4881037	0.858938	0.7388669	-0.19694853	-0.35664332	0.64789534	0.26346043	0.25466406	-0.37351334	-0.95141786	0.35583532	0.85333306	-0.68821555	1.0864344	0.94773823	-2.0046666	1.0406113	-1.1522465	-0.009851098	0.82658017	0.08660786	0.4837188	-0.21605581	-0.24075407	1.8602724	0.9151287	1.1005522	0.7455664	-1.4281526	0.15187356	CD14+ Monocytes	control (reference)
1539	-0.51255965	-0.39337596	0.00956589	-1.1704507	-1.3257025	0.4844336	1.4804883	0.49937248	-0.2910806	-0.019737706	-2.1419864	0.7843583	0.61604166	-0.110823095	0.91957164	1.4370182	3.155409	0.45447117	0.097755805	0.6028066	0.25611892	-1.069628	-1.7242532	0.3131386	-0.7516515	-0.066877894	-0.8882494	-0.3155955	-0.62895995	-1.1823535	-1.6752362	0.97458094	0.052696303	CD8+ T cells	control (reference)
1540	0.92145	-0.38299596	-1.4731151	1.1112201	-1.9825306	-0.5024544	-1.297214	0.16723579	0.7670151	1.1582228	-0.24748671	0.43183103	-0.19144928	0.82969946	0.17419729	0.36934566	1.8521726	0.5454856	-1.3241936	1.665623	-0.52629787	0.7774008	-0.48278648	-0.806461	0.20213717	-0.5281145	0.5232255	0.7453622	-0.64248025	-0.018591523	0.3333585	-1.6704168	-0.45504752	CD14+ Monocytes	control (reference)
1541	-0.52255297	-0.22105035	-0.21205506	0.78049374	-0.52638376	-0.6866338	-0.6257611	0.18527594	1.3031002	-0.56111205	0.2114414	-0.005236089	0.013379946	-0.2030457	0.9251503	1.7717696	2.7828393	-1.3826947	-0.2898001	2.3537533	0.42568764	-1.0498214	-1.8120083	1.0547315	-0.14581528	0.26151994	0.28820783	-0.7596478	-0.4196135	-0.14268935	-0.24575953	-0.43189818	0.032679915	CD8+ T cells	control (reference)
1542	0.9496182	-2.200105	-0.79681563	-1.512465	0.7235233	0.37200007	-1.497704	1.5850472	0.065933585	0.09968178	-1.271559	0.4321088	-1.7460921	0.56808573	1.197846	-1.3608354	1.55617	2.389028	-0.5543854	0.8029451	-1.117062	1.5726049	0.85659176	-1.2070134	-0.41660315	-1.2524337	1.1499131	1.6570668	0.39624923	0.41786307	0.69583046	-0.07730116	-1.1991658	CD14+ Monocytes	control (reference)
1543	0.83818823	-1.2815529	-0.9188019	-1.1604067	-0.0999347	-0.1467519	-0.9296938	0.33186743	-1.7620802	-0.46276665	-0.006885648	0.90947795	-0.5505774	-0.25628942	-0.72760534	-0.40422463	1.7861375	2.358613	-1.5945749	1.3763082	-1.4467742	0.7738955	0.69133675	-1.9164698	2.2179718	-0.46268898	0.30664045	1.963772	1.0865943	0.34712997	-0.837909	-0.9427506	-0.489862	CD14+ Monocytes	control (reference)
1544	-0.117164135	-0.89775366	-0.52056324	0.18000516	-0.62207425	0.5009246	-1.1144612	-0.37090802	-0.13504839	-0.7526717	1.2381268	-0.42585003	-0.6644157	2.2875395	0.45517838	1.5700208	3.2736166	-1.2526894	0.26147476	2.1746142	0.21270302	-0.28830358	-1.5650371	-0.3155807	2.0366647	1.3589935	-1.017277	0.7705802	0.9103131	0.9786823	1.2204657	-1.2752218	0.15256849	CD8+ T cells	control (reference)
1545	0.69883525	-0.019464403	0.6856078	1.1004405	-0.8050375	-0.88151944	-1.1986014	1.3696406	0.8170576	-0.0024147034	1.4317862	-0.7713442	0.01218681	0.09284374	1.1811049	1.2099451	2.9634395	-0.9537775	0.24668099	-0.19239634	-0.3729345	-1.9707557	-1.3866488	-1.137649	-0.8658354	0.31760767	-1.2295856	-0.51876384	0.32402703	0.6144484	2.0046597	0.50056106	-0.15068793	CD8+ T cells	control (reference)
1546	-0.25810724	0.048454024	-1.3349223	-0.7965481	0.02830556	0.35043806	0.21105847	-0.44162694	0.5811431	0.116444856	0.26193368	-0.22539522	0.5457498	0.011486933	1.811602	1.0067283	2.868032	-0.5064244	0.2523136	0.6682856	0.22513202	-0.5211978	-1.699635	0.7109202	-1.1631627	0.6585471	0.8828341	-1.7903588	-0.93109137	-0.010390848	0.07032758	2.285171	-0.59005857	CD8+ T cells	control (reference)
1547	-0.8142259	1.0389132	-0.1453343	-0.31697273	-0.9395486	-0.091873646	0.12798321	-0.32789212	1.3832085	-0.5235242	1.7735434	-0.11005974	0.5383111	0.04987812	-0.20254368	0.7190565	2.880588	-1.6710298	0.2135697	2.198876	-0.028116837	-1.3053415	-1.7031531	1.0791667	0.6380571	0.45017725	-0.24074855	0.7591253	0.50672024	-0.065936804	-0.8184875	-0.42069066	-1.4216876	CD8+ T cells	control (reference)
1548	-0.111477196	-0.54682636	-0.5085009	0.6589469	-1.0941441	-2.2482924	-0.28219187	-0.9851041	1.2130294	1.7882829	1.2563645	2.3812144	-0.3400411	0.9972459	-0.17462908	1.0952355	3.0729873	-0.79401344	0.06207427	-0.27787167	0.18363112	-1.8868135	-1.7555008	1.3195355	0.15429485	0.77985966	-0.23191845	-0.5605785	-0.23271754	-1.1666727	0.46401334	-1.6760865	-1.553015	CD8+ T cells	control (reference)
1549	1.2644004	-0.18730569	0.31310332	-2.0234327	-2.4681256	0.410775	-0.89547074	-0.82658726	0.10995741	0.56129164	-1.0520346	-0.4350028	-1.2431767	1.4145534	-0.6175288	-1.5468569	1.2341218	-0.00028583407	-1.2188947	0.22855723	-1.604043	1.1056217	0.52699035	-0.89395404	0.7368165	0.41104293	0.20013791	2.3454535	0.6620694	1.1993532	-1.4520338	-1.367507	0.19778895	CD14+ Monocytes	control (reference)
1550	-0.5746372	0.49760443	0.53289086	0.27826858	0.5144459	0.19899845	-1.1897851	1.0322866	2.4651809	-1.6883826	0.49078184	1.9945626	0.09888211	0.5333822	1.7112714	2.4373984	2.990756	0.14876994	0.16041838	1.307857	0.53734976	-0.32897002	-1.7179056	0.9157078	-1.2481983	-1.4104033	-0.58320594	-0.43926722	-0.74511933	-0.3816715	-0.32894757	1.4311455	0.53601646	CD8+ T cells	control (reference)
1551	-0.8583256	0.6113587	0.8717129	2.1462574	0.673771	0.7540644	0.050713778	-0.451671	-0.60991424	-0.33505014	1.556681	1.1392726	0.27642065	1.3114502	0.23743746	1.8310045	2.7420912	-0.37726855	0.39130393	2.1319356	0.26348063	-1.3782103	-1.8138859	-0.14303444	-0.48519254	1.6806095	0.18861023	-1.6149898	-0.6819183	1.6499906	-0.62044007	1.1244134	-1.1267709	CD8+ T cells	control (reference)
1553	-0.55428886	0.73091483	0.57305807	-0.5082901	0.51128817	-0.343309	0.5721429	0.18281025	-0.013713747	1.4955156	0.36409745	0.1260095	0.75615823	1.2314535	-0.42810076	1.3958509	2.854303	-0.048409462	0.29662466	1.2057261	0.21009097	-0.7504111	-1.9181584	0.7129992	0.23670435	0.6571348	0.52197033	-0.63166213	-1.1965084	-0.22091858	0.24236242	1.0207118	-0.50761974	CD8+ T cells	control (reference)
1554	0.4180056	-0.7386031	0.68561256	-0.24225283	-0.96632314	-0.05971682	0.105531454	-1.5186942	-1.0999458	0.48771933	1.2700582	0.7678717	0.603368	-0.34567487	1.0778172	2.0322025	3.0345278	-0.61688304	-0.553736	-0.01484967	0.41057408	-1.7993861	-2.16059	1.5431484	0.02276975	1.3778924	-1.4644283	0.9042819	-1.4131291	0.4245069	-0.22597376	0.029505879	-0.66466266	CD8+ T cells	control (reference)
1557	-0.14562997	0.08858262	0.72706175	0.45277357	0.13320848	-1.0820622	-0.27625293	-1.5099903	-0.8148682	-0.6298953	0.9268107	-0.23450834	0.79407984	1.4219364	0.7299626	1.3802665	2.9933379	-0.87907785	0.3845348	1.2721806	0.21911806	-1.2726625	-2.0633092	0.11969864	0.22307903	0.5752448	-0.85444576	0.49799842	0.52018875	-1.2172761	0.06233427	-0.97111994	-1.2991581	CD8+ T cells	control (reference)
1558	-0.45530897	-1.0090125	0.75635386	0.7463813	-0.35546106	1.2344217	-0.1837768	1.0140214	1.5163846	0.23645705	-0.7484545	0.03931111	1.1682532	0.9469431	0.49415058	0.4572949	2.876822	-1.1735882	0.17932723	0.28729296	-0.28301173	-0.2547379	-1.7120658	-0.40264788	-0.8117513	-0.1558032	2.028592	0.25699827	0.91029716	-0.4143188	-0.9288405	-0.15857208	0.03979493	CD8+ T cells	control (reference)
1559	2.0986187	-0.6994114	1.9142247	-0.054132253	0.6494081	0.5138676	-2.6494172	-0.8266324	1.0059867	1.5053301	-0.35947248	0.81077594	-2.405443	0.8751782	-0.7043855	0.49451423	1.2659419	-0.49939942	-0.93859863	1.4849966	-2.739992	2.1784942	0.41689938	-1.3016824	1.4987423	-0.22375096	0.35088968	1.3459152	-0.43159914	2.1462042	-0.24967995	-1.567586	-0.3079241	CD14+ Monocytes	control (reference)
1560	0.33921373	-1.3993158	-2.2694392	-0.27858	0.8605554	0.6138573	-0.45333096	-0.4748221	0.6080017	1.6802458	0.6136791	1.5856822	0.10221039	0.32177442	0.20093334	1.3964176	3.0135562	-0.35179812	-0.82565904	0.1716547	0.60062575	-2.3640673	-1.8342439	-0.30525437	-0.70005876	-0.19510888	0.081958935	1.3187872	-0.16016339	-0.13096812	-0.8698846	-0.12893026	0.55338526	CD8+ T cells	control (reference)
1562	-0.44665048	-0.30182648	-0.14494684	0.036941987	-1.0907551	-1.2500134	0.15794039	-1.7502255	0.9989719	-0.60680133	1.6465335	0.8781393	-0.07108435	-0.56178886	-0.5117954	1.8896313	3.096872	-0.99676126	0.31288853	0.21605358	0.33338147	-1.7857903	-1.7782282	0.7342962	0.093492255	-0.6675394	-1.1619282	-0.4663908	-0.48736256	0.07329959	-0.214222	-0.10557467	-0.0949952	CD8+ T cells	control (reference)
1563	2.021349	-1.2241111	0.30246687	0.41976547	-0.47725683	0.94329226	-1.2246578	-0.815504	1.1587423	1.9768388	-0.87621385	1.0540302	-1.1019125	1.1287657	-0.9882637	0.10122001	1.0400411	0.072551936	-2.0419476	0.4038622	-2.1794255	1.4012506	0.30885094	-1.892654	0.20544183	-1.7445102	-1.0660756	1.8283355	-0.62361157	0.9345001	0.058606684	-2.012786	0.1356223	CD14+ Monocytes	control (reference)
1564	-0.59144974	-0.6858501	-0.24210614	-0.5536444	1.1825073	-0.26906416	-1.0968478	1.0536388	0.13286209	-0.32151365	0.17154658	0.67087126	0.820236	1.1424309	1.328731	0.024063807	2.908011	-0.47613418	-0.835447	1.6216369	-0.14603429	-0.14821911	-1.4762166	2.2025893	-2.0640516	-0.46251777	0.7958082	-0.47514498	-0.8652552	0.47452196	-0.7654618	-0.37136793	-0.32538256	CD8+ T cells	control (reference)
1566	-0.99218595	0.6004374	1.7088504	0.7127236	0.8667984	0.80702555	-0.13363838	-1.5134742	-0.40837368	-0.64930993	-0.3404907	0.15827179	1.1351912	0.55862564	0.3057415	0.54568434	2.889524	-1.024051	0.36552224	0.5050605	-0.01831378	-1.9570036	-1.889686	1.6443765	-0.4607545	0.79108894	-1.3112489	-1.148714	-0.49485216	0.73257464	-0.50361043	-0.0038949251	1.0965583	CD8+ T cells	control (reference)
1568	-0.9161618	0.916348	0.54139686	-0.045976996	-0.5264645	0.758995	-0.7332745	0.19804806	0.41592485	1.4948368	-1.1477563	-0.2610315	0.8353425	0.08166015	-0.6477498	0.3053174	2.908562	-0.016966581	-0.5923369	0.12415302	0.050907865	-0.9966042	-1.9179646	-0.21684298	-0.50284255	0.8789991	-0.12884568	-0.036185093	-0.6475184	-0.9778468	-1.426966	0.19941983	0.22099137	CD8+ T cells	control (reference)
1569	-0.2565735	-0.6627805	-0.1404387	-0.7420918	-1.0740302	-0.46450996	-0.55311286	1.3459291	1.780638	1.4418936	-0.9591362	0.5358046	0.4759689	0.26257205	0.88955045	-0.0005079508	2.7834754	-0.2560163	0.38079417	-0.26885003	0.596025	-1.0629313	-1.7341536	0.74723566	-1.5675685	0.8752794	0.677735	1.1696103	-1.4967287	-0.5192555	-0.15610462	0.20331311	-0.9643564	CD8+ T cells	control (reference)
1570	2.2869658	-0.148116	1.112436	-0.9489471	-0.13660729	0.63031924	-0.7790936	0.65458095	0.00953114	0.6589223	-1.1924275	1.3839387	-2.2906861	1.9424324	0.053117096	-0.44152504	1.0725783	0.84039646	-0.5725939	1.2205253	-2.7360504	2.377047	0.41953993	-2.112162	0.95994073	0.00802514	0.7440076	1.2166699	1.6909322	0.78888094	-1.0328276	-2.3532982	-0.020047188	CD14+ Monocytes	control (reference)
1571	0.39231947	0.3836922	-0.13038766	-0.94981736	0.32910946	-0.6494999	-1.0390257	-1.1693813	0.620876	0.6268431	-0.28429002	0.03273034	1.1434875	1.5619309	0.04678251	2.4306483	3.118133	-0.16316903	-0.09362219	-1.4820042	0.27125466	-1.7542934	-1.483733	0.47684795	0.8748612	1.7647743	-1.0358666	0.6323037	0.7479217	-0.086278796	1.2509743	-0.8506778	-0.008802205	CD8+ T cells	control (reference)
1572	1.838548	-1.1055225	-1.3721672	-2.913869	-0.44568813	0.38425443	-2.0241396	-0.708753	-0.6462872	0.5200027	-1.9251564	0.05031532	-1.4834713	1.3472527	-0.84494865	-0.9161022	0.71149474	-0.5918465	-3.3167012	1.0861506	-1.9069058	1.739949	0.639416	-0.8919596	1.2047856	-1.2462317	-0.030849583	1.4390905	-1.3134322	0.7006395	-1.1116755	-0.7848484	1.0145327	CD14+ Monocytes	control (reference)
1574	-1.2515981	-0.5942446	1.4857159	0.10884273	0.44850978	-0.09819794	0.58408314	-0.57665086	1.2495005	-0.317703	-0.22673309	1.6725183	1.1999034	0.2107704	0.09610733	1.4120415	3.2794044	0.106959954	0.156465	1.5571346	0.11240935	-1.4179615	-1.4186851	0.8617796	-0.45499474	1.167857	-0.5835247	0.396958	-0.0841887	-0.114693046	0.03216639	-1.7538965	-0.46557263	CD8+ T cells	control (reference)
1575	0.07969351	-0.21755545	0.0788063	-1.7010667	0.20517235	0.13862666	0.15744019	0.29426116	0.19245684	0.62452114	0.8362155	0.06313264	0.36772588	1.2278115	0.031546503	1.3180134	2.9368703	-1.4282932	-0.7325783	0.19010586	0.22327673	-1.0548793	-1.575507	1.6942221	-0.5760533	0.35480434	-0.5706606	-1.1319458	0.2086393	-1.919987	-0.8517727	0.20572281	0.056346238	CD8+ T cells	control (reference)
1577	0.27104566	-1.3224566	-0.888804	0.12570551	0.4624061	1.1431507	-0.48903662	0.62131643	0.9086464	1.4671913	-0.42563725	0.6307398	-0.05488369	-1.6683352	1.1454802	0.53817743	2.8741636	-1.7301478	0.6039597	0.06579338	-0.14067373	-1.4750357	-2.0324655	-0.035045106	0.026931882	0.9353374	1.5509727	-0.44813964	-1.0354592	-0.630687	0.15161182	0.38375282	0.9063411	CD8+ T cells	control (reference)
1578	1.9082566	-0.8660138	0.48649514	-1.0212232	-1.445246	0.50290614	-2.4813213	-1.5301331	-0.662626	-0.40020096	-0.7196891	-1.1236093	-1.6311402	2.380605	0.02144739	-1.4050351	1.2608875	-0.29578888	-1.2589649	1.5588061	-2.8221188	1.9002632	0.60235876	-1.4733996	1.1963478	-2.5437174	-0.42840555	2.255388	0.38271827	1.1569353	-0.21374442	-2.3951366	0.49113777	CD14+ Monocytes	control (reference)
1579	0.025305752	-0.016092822	2.1267955	-0.872795	-0.632915	-0.89073515	-1.537211	-0.6115581	1.158796	1.3870397	1.4386766	-0.043005407	1.513942	0.15034235	0.64916235	1.2265923	2.7224016	-1.3106776	-0.21709836	-0.9057461	0.12328316	-1.8110102	-1.945756	0.6518113	0.28048858	1.0772083	-0.75951374	-0.3040614	-1.7999265	-0.23488295	-2.2299461	-0.74136007	0.48247534	CD8+ T cells	control (reference)
1580	-0.1468108	-0.13535836	-0.32756788	-0.6146411	-0.24717781	-0.39365828	-0.09742303	0.5904414	-0.4616895	1.0741513	0.78269655	-0.3824102	0.19876158	-0.111944884	1.6807084	2.289342	2.9802046	-0.040590554	0.00032960624	0.121292025	0.4504068	-0.41284	-1.6625142	0.97094876	-0.007182598	0.63208973	0.3875881	-0.6390406	-0.09551205	-0.8437781	0.35221642	-0.48297083	0.9432982	CD8+ T cells	control (reference)
1581	-0.9823085	-0.8438955	-0.05197394	0.069580525	-0.14549759	0.7154521	-0.5488329	-0.5539575	-0.5956465	-0.6509239	2.3733315	0.64218545	0.9281993	0.25756747	0.5007566	1.7864995	2.8748665	0.24868381	0.036163125	0.019043088	0.6068915	-1.7060056	-1.7972486	0.76952356	-0.23828156	1.0145602	1.5905879	0.22951835	-1.008473	-1.6173344	-0.64498734	-0.694401	0.17180301	CD8+ T cells	control (reference)
1583	-0.3648779	-0.13268086	-0.7328634	-0.5446457	-0.4362589	0.6783563	-1.2902775	-0.076375276	1.2715218	-0.89105016	0.8339771	0.32468295	1.0210395	-0.9444026	-0.41252995	0.85929704	2.9062898	-0.41518307	0.37935773	-0.7380837	0.045648277	-1.5130708	-1.8395375	0.6129875	-0.37796485	-0.109965205	0.6828819	0.9876134	-0.33820432	0.085718036	-0.7462746	-0.6412431	-0.9788743	CD8+ T cells	control (reference)
1584	-0.20348859	0.5539885	1.5890551	-2.1453319	-0.5797706	1.838642	0.7202121	0.26413155	0.62682563	-0.101191014	0.60715693	1.3276017	1.4541452	0.34922493	-0.0040896833	1.0847818	3.2924051	-1.5017223	-0.37047213	2.1191916	0.1783567	-1.1620797	-2.1153305	1.7012415	-0.56252134	-0.33617806	-1.8379905	0.9412148	-0.33577806	-1.28709	-0.7663614	1.0100901	-0.5112584	CD8+ T cells	control (reference)
1585	0.023337394	-0.3864035	-1.1685042	-0.0041003823	-0.2817676	0.36977452	-1.4962552	0.82699597	-1.4033803	-1.1527789	-1.0141201	0.57209265	-1.8648999	-0.11938024	0.273508	-1.5991086	1.3482417	1.8788807	-0.3340916	0.75774175	-1.71786	0.49400648	0.47260442	-1.4737492	2.3257818	-1.0525261	-0.67747545	1.5968509	-0.3513145	0.58608013	-1.4519227	0.77825767	-0.44348842	CD14+ Monocytes	control (reference)
1588	-0.3444666	0.9871244	-0.28871924	1.1992775	1.9622248	-0.8121464	0.76166487	-0.55543894	1.0138738	-0.1002841	0.23677921	1.7135918	0.7897136	0.023452759	0.34903798	1.0478885	3.2257938	-0.17346348	0.060862333	-0.6156597	1.1524446	-0.98547256	-2.157303	1.3520921	-1.1276695	-0.8999847	0.17668474	0.57256573	-0.35752296	-0.44448417	1.3426013	1.0947521	-0.42626712	CD8+ T cells	control (reference)
1589	1.8592702	0.4097277	1.3078451	-0.96302366	-0.22588402	0.24893025	-3.5707474	-1.2978747	0.14349866	0.14184827	-1.1984196	0.80782497	-1.3437175	0.7424277	-1.4797145	-0.7542978	1.0294492	0.72075295	-1.1390936	0.58320016	-2.7857132	1.381753	0.5906963	-1.6306386	1.7548311	-0.9093585	0.3260612	2.5395236	-0.271802	1.4809707	-0.12640816	-1.6731892	0.31068975	CD14+ Monocytes	control (reference)
1591	0.28419575	1.3568616	0.2497913	0.76957893	-0.64728165	-0.38889584	-0.37536943	0.021394877	0.28204504	0.89381504	0.5055258	1.2800782	-0.90388453	1.6550337	0.45837855	0.66113216	2.943035	-1.0031081	0.0043149246	-0.2807036	0.6397835	-1.4775707	-1.9462682	0.21842347	-1.7752793	2.1684248	0.48090798	0.12029226	-0.94959646	-0.9073586	-1.2534479	-0.7099476	-0.16662864	CD8+ T cells	control (reference)
1592	0.1825118	-0.106505916	0.33899188	0.8647946	0.115259856	-1.2739973	-1.5731587	-0.24544743	-0.6326327	1.0183501	1.1719317	-1.2162559	0.28177875	0.97399074	1.2585416	0.9364754	3.009064	-1.6867111	0.68824166	1.3802977	0.48781762	-0.56769454	-2.0220115	0.44618073	-0.51728284	0.89379853	-0.5581667	0.49692	0.56757426	-0.58938384	-0.14887026	0.018041044	-1.6959509	CD8+ T cells	control (reference)
1593	-0.3457201	-0.07174772	-0.26772633	1.0911863	-0.59697294	0.47949848	-0.2974477	-1.3511777	0.85105836	-0.22819011	0.5414689	0.7192842	-0.42173886	0.31664148	0.3809523	0.95635676	3.1759086	-0.77611685	-0.053395905	-0.05891332	0.5667156	-2.0933735	-1.5574651	1.2982152	-1.3748003	1.2513653	-0.5730994	0.5108264	0.6030125	-1.0045619	-1.8032799	0.51834774	-0.15784848	CD8+ T cells	control (reference)
1594	-0.42918128	-0.95212185	1.2753792	-0.43953612	-0.82583445	-0.5932498	0.5409056	0.6965589	0.72811997	0.7174716	0.45684916	-0.6113158	0.27036142	0.16621763	2.01574	1.7824883	2.981831	-0.60011387	1.2126973	0.4627638	0.29714164	-1.5101233	-1.7924951	-0.24464917	-0.33609498	-0.98984027	0.2526096	-0.6037154	-0.6289701	-0.32045144	0.28456742	0.93835676	-0.10376854	CD8+ T cells	control (reference)
1596	-0.4580592	0.7486996	-0.12319195	-1.2701852	0.70915407	-0.37759572	-0.6688052	-1.8463216	-0.0022195578	1.1520137	1.3019416	0.38675058	-0.6086781	0.21142033	0.07358861	0.6039914	2.5957646	-0.53298813	-0.11487067	1.2861457	-0.08789845	-1.1724683	-1.8734235	0.42200166	0.83650625	2.3994036	0.24327195	-0.36211157	-2.635649	-1.4709814	-0.69588923	-0.30576557	-0.98016334	CD8+ T cells	control (reference)
1597	-0.72251225	-0.91700864	1.2028294	0.35253096	-0.83787584	0.112594336	-0.71448374	1.766553	1.0647677	-0.24388206	0.030791879	-1.0846033	0.5234881	0.96758395	0.74222857	1.1190301	2.4997876	-0.2275056	0.5170644	-1.4708604	-0.15940084	-1.3844656	-1.1875739	1.0660228	-0.9821222	1.1697336	-1.5059997	-0.82304937	0.5862398	-2.0655384	-0.44353276	-0.23504087	0.71121955	CD8+ T cells	control (reference)
1598	-1.9190152	0.2975543	0.116244406	-0.60324895	-1.4811659	0.057080925	-0.7601366	0.6655991	0.6144267	0.50958157	-0.6072343	1.4562557	-0.6212622	0.24391401	0.4387604	0.23888157	2.9837763	-1.3785491	0.2349152	0.23602621	-0.34918734	-0.92652094	-1.9589062	0.6692729	-0.14632343	-0.82241553	0.8884805	0.5062041	0.315395	-0.9702529	-2.1183815	-0.33256048	-1.6407263	CD8+ T cells	control (reference)
1599	-0.819547	-0.42802718	-0.64518017	0.8389086	0.77745426	-0.17884155	-1.1383731	-1.6555583	0.92707473	-0.40473968	0.43743974	1.0302995	-1.1794833	0.38422054	0.6195706	1.7257951	2.9972231	0.11849508	0.15637845	-0.31522825	-0.40040192	-1.7663302	-1.8281851	1.9118257	-0.6960394	0.6708517	1.1417658	0.8338094	-0.655259	-0.13013971	-1.0352671	-0.3397094	-2.7323463	CD8+ T cells	control (reference)
1600	-0.14664817	0.99534696	-0.040010028	-0.43211251	-0.01574105	0.40984204	-1.2053499	0.41495067	1.8459709	0.52953595	1.6833779	0.6156861	0.53612816	0.7506288	0.6052646	1.4101686	3.3043897	0.112099156	0.25399363	0.35043806	0.17209955	-0.9268067	-1.8666165	1.2682518	-0.06499554	1.918649	-0.0994764	-0.5045286	-0.2056941	-1.8117824	0.4389685	0.81289726	-0.9684832	CD8+ T cells	control (reference)
1601	-0.17041163	-0.67033696	1.4682646	-1.2340189	0.0058669746	-1.1688217	0.59066254	-1.3449233	0.049628377	0.93805885	0.8283718	-0.24198288	0.11761591	2.0688636	-0.69015086	1.4132676	3.1146915	-0.025834024	-0.22780529	1.0768086	0.80169797	-1.3992598	-1.682778	-0.07879472	-0.2776684	0.6945135	-1.1358316	-1.064818	0.19651997	0.41870335	-0.7968904	-0.89078695	-0.36609867	CD8+ T cells	control (reference)
1602	1.5682319	0.18088809	-0.19066244	-1.2022175	-0.24032643	-0.24957883	-1.2454898	-0.39842457	1.2762464	-0.57771623	-1.2821499	-1.7086833	-1.3756573	0.9958734	-0.71566814	0.6519104	1.1161932	0.31050158	-0.4024926	0.5566535	-2.396414	1.5659068	0.9172935	-1.2891371	1.0831821	-1.6096319	-0.23616582	1.6551639	0.42517024	1.178982	-0.28268752	-2.3607554	-0.69236165	CD14+ Monocytes	control (reference)
1604	0.18683678	-0.13445169	-0.919983	-1.2596042	0.101762295	-0.36524552	-0.6266365	0.17521098	0.19542225	0.15691474	-2.5305336	0.5231956	-1.2420993	0.16733354	0.21784794	-1.0075092	1.5937908	2.330089	-1.1541197	-1.2484934	-1.0353069	0.87580407	0.7039745	-1.1204069	0.4146249	-0.8716379	-0.91825426	0.9014026	0.040283408	0.69508284	-0.6889274	0.7985593	-1.5323551	CD14+ Monocytes	control (reference)
1606	2.0722485	-0.763565	0.7993432	0.11795843	-0.52660954	0.3251457	-0.27649868	0.4563421	0.7024081	1.2549105	-0.56859744	0.9705177	-1.8148602	0.46964878	-0.46350956	-0.023578286	1.2918128	-0.096328616	-1.2905587	0.43687296	-3.321971	0.9869299	0.40634862	-2.3004289	0.76908207	-1.3907543	-0.7006765	0.5367487	0.2913077	2.1448529	-1.6575344	-1.9935256	0.85178715	CD14+ Monocytes	control (reference)
1607	-0.843187	-1.3827844	-0.42547816	0.1155318	-1.9345291	1.3058074	-0.6216051	-1.1390172	0.7743346	-0.2256676	1.5362889	1.1587702	-0.2998687	-0.36347222	0.83348626	1.1393397	2.9882755	-0.588461	-0.27257913	0.910524	0.17679062	0.19196063	-2.1105886	0.37095895	-0.43565142	0.6728991	-0.017148226	1.4432276	-1.1309972	-1.3402095	-0.5404062	0.662585	0.4081688	CD8+ T cells	control (reference)
1608	-0.077776074	0.25392175	-0.34707108	0.34597063	-1.4931759	-1.2909248	1.4981273	-0.49301565	-0.18228328	-1.805187	1.6602782	0.66455925	0.0027364641	-0.5911633	0.96522695	1.8269516	2.574869	-1.1855229	-0.109855235	1.7402385	0.63608944	0.0024194717	-1.8364465	-0.3114729	-1.1147685	0.41962194	-1.1104066	-0.8150234	0.49703842	0.15891643	-0.2353596	0.07448524	0.80069476	CD8+ T cells	control (reference)
1609	0.31213647	-0.7491811	-0.56081825	0.6287862	-0.20170006	0.61087716	-1.3800656	1.2421131	-0.33262086	0.5402598	0.5456035	0.79597676	0.50607246	-0.1048893	1.7970665	1.18205	2.8445005	-1.2098668	0.6562754	1.18195	0.3115436	-2.1803312	-1.8483607	1.3923758	-1.2314576	-1.1085969	1.9738978	-0.15734708	0.12982804	-1.9063852	-0.29570323	-0.17261374	-0.47717634	CD8+ T cells	control (reference)
1611	-1.0390047	-0.42806843	3.1859748	-0.10797739	-0.325259	-0.45217985	-0.043592528	-0.06779483	0.36962768	-0.069502704	1.8465879	-1.3421164	1.7428253	0.8638674	1.2285199	0.82614994	3.175605	-0.3744874	-0.91038877	1.9881659	-0.14699884	-2.316069	-1.899653	1.26506	0.33093622	0.33910826	-1.9198277	-0.80911684	1.0417495	-0.7098988	-0.9875425	-0.52281165	-0.65619373	CD8+ T cells	control (reference)
1612	0.20489869	0.85364765	-1.2690835	0.33129483	1.8236262	0.7255343	0.1770893	-1.1059409	-0.9386877	0.8858287	2.3134117	-1.338831	1.132663	1.2056481	-0.5943067	-0.23224801	2.9489121	-0.67730534	0.73671377	-0.3036011	0.2602267	-0.12054369	-1.9167342	0.35059232	-0.18826132	0.278881	0.07194671	-1.0284228	-1.0819962	-2.3728607	-1.2716742	1.2191017	-0.015823126	CD8+ T cells	control (reference)
1613	1.7528148	-0.36026818	-1.418511	-1.015246	1.5322344	0.2855205	-0.57883656	-1.4486068	0.3670898	-0.43772006	-0.96265423	1.054816	-1.4399228	1.8651872	1.6498401	-0.60492307	0.807771	-0.25176206	-2.3221376	1.2872328	-2.1355395	1.4767878	0.8019896	-0.36230907	1.1224388	-2.4156492	0.3182775	1.7404208	0.8901362	0.93066424	-0.27800795	-1.623564	-0.28400347	CD14+ Monocytes	control (reference)
1615	2.8899722	-0.7988237	2.3305514	-0.03703797	-1.7946434	0.5904783	-1.328362	-0.8886352	0.6684149	0.83291197	-0.05295372	-0.161978	-1.8904482	0.8194269	-0.5101317	-0.055198856	0.923057	-0.4774911	-1.3760723	-0.83290803	-3.0271635	2.1341324	0.46424407	-1.6267633	0.50891066	-1.0979593	1.230842	1.0497289	0.33715296	1.8130083	0.19653639	-2.6727905	-2.2237773	CD14+ Monocytes	control (reference)
1616	0.19400065	-0.39237598	-0.01211977	-0.74845	-0.63037354	0.65776217	0.35312033	-0.33852386	1.2118927	1.6089385	1.0154415	0.38393536	0.6754712	1.8651836	-0.5237968	-0.5789899	2.8949945	-0.023333658	0.05203619	0.10764843	-0.3399943	-1.7391796	-1.8823278	0.31313935	-1.2521602	0.854804	-0.25171965	-1.6856717	0.7866809	-0.17073706	-1.0375388	0.82047015	-1.0709804	CD8+ T cells	control (reference)
1618	1.6822028	-0.5173742	0.16385993	-0.8823572	-1.6628811	0.33296174	-1.3153636	-0.13220796	1.4856939	-0.7926046	-2.107702	-0.73417044	-1.9249471	1.2614092	-1.1625407	-1.4450672	1.1468673	0.03525266	-1.0132214	1.8958348	-2.4917357	0.6380476	0.8236271	-1.5357708	1.7887136	-1.6933181	1.757652	2.493666	0.34426087	-0.6404114	-1.2171984	-1.2645029	0.26824754	CD14+ Monocytes	control (reference)
1620	0.1508174	-0.57571983	-0.65491	-0.39979923	-1.0091887	0.40831906	-0.5228165	-0.3039931	-1.1624892	-0.37956277	-0.7844878	0.3247866	0.58720696	0.15388861	-0.48692274	0.67385244	2.9863706	-0.44117492	0.1929223	0.6664081	0.5275567	-0.8787814	-2.0502958	0.8237422	0.32450595	0.8012491	-0.5366422	0.45322096	0.7029786	-2.3254292	-1.3416572	0.64102674	-0.6988986	CD8+ T cells	control (reference)
1621	1.1939346	-0.2563046	0.94536835	0.31066623	-0.80644715	0.83147407	1.0568972	0.34915373	-1.2066588	1.1508605	1.0376493	-0.08506602	1.0479876	1.9348676	0.41611022	1.3342227	3.2781408	-0.5225159	-0.92066723	2.136983	0.4847214	-1.2248573	-1.6765014	0.50786513	-1.3363827	0.34022266	1.0652254	-0.045253336	-0.086811334	-0.41782445	1.135097	0.6637282	-0.83891577	CD8+ T cells	control (reference)
1622	1.2838887	-1.7673728	-1.3096989	-0.977815	-1.6507666	0.8913164	-0.7151138	0.19092399	0.85073364	-0.36316118	-1.9698071	1.2888708	-0.10164803	0.64508605	-2.1132603	-1.8553451	1.2326869	2.5287306	-2.0054035	-0.06616354	-0.80774057	1.6911442	0.60585606	-1.1657274	1.1882217	-1.0788243	-0.18000138	1.5432326	0.93898904	-0.68725425	0.34386438	0.4861539	-0.3285066	CD14+ Monocytes	control (reference)
1623	-0.94381404	0.065166175	-0.58840835	0.3735886	-0.0726471	0.20339185	0.8768054	-1.2257011	2.604851	0.9216397	0.9197926	-0.3492485	-0.060187504	0.77979016	-0.7493306	-1.3700538	3.0501664	-0.42354918	0.3742265	0.8378173	-0.10583678	-2.5954864	-1.7280278	-0.33546782	-1.796241	0.0068255663	-1.1673546	-1.3890486	-0.33165666	-0.36254245	-1.2937036	-1.1005118	-0.40658268	CD8+ T cells	control (reference)
1624	-1.0247341	0.11098474	-0.013302684	-0.40379283	1.0075594	0.199381	-0.12780678	-0.086681426	0.8767985	0.7450806	0.76660013	1.165051	2.9697146	-0.6057526	0.1537345	0.695399	3.161892	-0.6260395	0.17640203	0.42481667	0.22466883	-2.2320812	-1.6553954	0.7484274	0.3929577	1.2863978	-1.2655524	-0.7642053	1.2036791	-1.0511017	1.8425615	1.4175978	-0.51405954	CD8+ T cells	control (reference)
1626	1.2267976	-0.70213723	-2.4859624	-0.16356751	0.27113348	0.38016996	-0.97330964	0.58504546	0.029627293	-3.476815	1.0403062	0.04317227	-0.8116137	1.1064733	-0.70225656	-0.60928154	1.4074506	-0.34256217	-0.85483694	0.3490411	-1.9444106	1.6686596	0.7483984	-1.2346764	0.37605047	-0.4530812	0.53217125	1.0664034	-1.4848711	1.8797187	-1.3411639	-2.037924	0.3033629	CD14+ Monocytes	control (reference)
1628	1.7832779	-2.0433245	0.36634624	-0.7201438	-2.0023017	0.79687566	-0.69789433	-1.1134739	-0.82263446	0.5570587	-2.0572295	-0.67498636	-2.7394524	0.21519578	-1.4232032	-2.5539064	1.2340691	2.5626411	-1.4781716	0.70459163	-1.8544155	0.97420406	0.80848366	-1.3756402	1.8696293	0.35197687	1.9166034	1.2981094	-0.34437308	1.207818	-1.3559448	-0.88847584	-0.537857	CD14+ Monocytes	control (reference)
1629	-0.6554687	1.0732905	1.2220756	0.17022938	-0.2263023	-0.11196408	-0.6924812	-0.30660492	-0.40482214	0.23737687	0.6806323	1.0177519	1.2361887	-0.6030025	-0.5716924	1.5700396	2.8638253	-0.91415346	0.58494395	0.1165306	0.34174305	0.09538305	-2.0871627	0.025288343	-1.6504221	1.1328114	-0.9510914	0.4583903	-0.14551836	-0.98389477	-1.5623918	1.7075484	0.16131014	CD8+ T cells	control (reference)
1634	2.3683321	-1.1592441	2.6375282	0.19263393	-1.2112916	0.68907684	-0.15066528	-0.16278774	0.8822301	0.84027386	-1.4694729	0.21621245	-0.9958222	0.7379088	0.462899	-1.0035853	0.8742453	-0.5962967	-0.28247997	-0.53366184	-3.3296928	1.6179707	0.2964146	-3.4138231	1.2135264	-0.87901706	0.9023106	1.2416594	-0.40036905	1.6108167	-2.098707	-2.3958323	5.632639e-06	CD14+ Monocytes	control (reference)
1635	-0.74208844	-2.7860646	0.03483945	1.1371424	0.34876865	0.9541428	-0.59057516	-1.3683369	0.0007162094	1.8246565	1.5397984	-0.19874412	0.03215514	0.45931578	-1.0385827	1.014368	3.091773	-0.2755165	0.5551331	-0.649125	0.44426402	-0.96101767	-1.8139104	-1.2995746	-0.14721483	-1.6048784	-0.052743927	-0.5911971	0.4898322	-1.9718043	0.9690424	0.43334204	-0.6396928	CD8+ T cells	control (reference)
1637	1.4154192	-0.79619354	-1.0292373	-1.6375289	-0.19668567	0.3935951	-0.7094967	-0.35154384	-0.748845	-1.0574697	-1.5253469	0.90754825	-0.19436997	-0.49647534	0.58604	-1.6844765	1.4022439	0.9028051	-2.004473	-0.6819374	-1.5684009	1.6881645	0.54630077	-1.9285812	2.1342783	-1.3434119	-0.8210465	1.8716166	-0.58678305	0.88410306	-0.9484487	0.051780283	-0.41944584	CD14+ Monocytes	control (reference)
1638	-0.9486464	1.6029567	2.018462	-0.46800908	-0.8481073	-1.627929	0.54955065	-0.9345151	-0.46108255	0.8141749	-0.21820396	-0.9205694	-0.5397906	-0.31021607	-0.34742516	0.633181	3.1470249	-0.44905764	0.098191455	0.6055925	0.18424283	-1.3759716	-1.5047871	0.38211665	-0.38934243	-0.062891126	0.12288379	-0.63181865	0.42801148	0.95307744	-0.33783406	-1.0326858	-1.3720579	CD8+ T cells	control (reference)
1640	0.042960435	-0.39449662	0.60685563	1.3371984	-0.50387496	0.5354343	0.6869595	-0.5372273	0.9228935	0.000990808	0.35090542	1.0157429	-0.1769456	-0.3903365	-0.07283726	0.37761435	3.1752567	0.043737248	0.096629694	-0.6599219	-0.0134684	-0.9082655	-2.0595253	1.7651119	-0.98588526	0.9315539	-1.5165732	0.3496725	-2.480283	0.7025721	-0.88932717	-0.45517147	-0.72388935	CD8+ T cells	control (reference)
1641	0.86321807	-1.2163169	-0.30596918	-0.8780056	0.5093797	-0.062323827	-0.53274894	-1.1273462	0.024604902	-0.02076757	-0.9320791	-0.07034665	-2.0503917	0.93242306	-1.4023578	-1.6493865	0.78900707	0.88436234	-1.0927719	0.75795555	-1.7093085	1.0662237	0.73767656	-1.0459613	1.691894	-0.14721176	-0.8353823	1.6695027	0.103915095	0.9878719	-1.778953	1.4650103	-1.2911894	CD14+ Monocytes	control (reference)
1643	-0.64767987	0.19302666	0.49002406	-0.16779238	0.97648865	0.3508053	0.9468313	0.28359973	-2.1260962	0.513656	0.0136168	0.03271216	0.17643929	1.1639134	-0.5700667	0.57655174	3.3122797	0.63226354	-0.1783425	2.9619765	0.17766571	-1.4417036	-2.2036865	0.08129029	-0.35143018	0.7709343	-0.9233049	-0.45041823	0.7430322	-1.7470664	-0.4508263	0.3165034	0.19487262	CD8+ T cells	control (reference)
1644	0.33613062	0.9397183	1.5561095	0.8133207	0.33155358	0.51002586	-1.475743	-0.24727607	-0.05758799	-0.20787224	0.48520067	0.2981159	-0.32703334	-0.19969624	0.15214744	0.42910814	3.0926685	0.42285544	-0.9115794	0.4321189	-0.2991404	-1.3578441	-1.8229709	0.77465254	-0.5034434	0.36943454	-2.0174162	0.5145207	1.4256568	-0.14344351	1.5664861	0.022283822	0.77727044	CD8+ T cells	control (reference)
1645	1.5646627	-1.255823	-1.1367569	-1.775873	0.015669405	0.76356006	-1.564534	-2.3112845	-1.4412725	0.30773154	-0.3295973	0.553136	-1.0109395	1.2554123	1.2061893	-2.0972643	1.6385677	0.21461198	-1.4111872	1.0618591	-1.816312	1.3835316	0.5901626	-1.5693612	1.3325449	-0.14822537	-1.2874031	2.60982	1.1934114	0.9595469	-1.3604537	-0.7243933	-1.0619955	CD14+ Monocytes	control (reference)
1646	1.1873181	-1.3861548	-0.6138539	0.14171332	-0.38162124	1.4645116	-0.13290197	-1.0581726	-0.7620042	-0.030957729	-0.15007694	-0.19206846	-0.72954744	-0.53182685	-0.7297171	-0.270599	2.1137521	0.053938776	-1.0910103	1.685043	-0.8271406	-0.12426904	-0.6453871	-0.50872666	0.3736379	0.0276165	-0.300381	-0.246485	-0.76470494	-0.090026915	-0.25823587	-2.5933557	-0.44502056	CD14+ Monocytes	control (reference)
1647	1.9328561	-0.82548255	0.62116224	-1.1814183	0.14826155	1.347172	-0.751355	-1.9848199	0.38313502	-0.8177064	-1.0411615	0.5030879	-0.8721391	1.027849	-0.45064813	-0.694112	0.44016084	0.26584882	-1.1785822	0.1502518	-2.684912	2.229561	0.6957821	-1.3423182	0.4081169	-1.3752686	-1.1265154	2.0155938	0.12809466	1.8973532	0.16366988	-1.6915015	0.33582735	CD14+ Monocytes	control (reference)
1649	-0.44602802	0.2242268	0.75296086	-0.6180038	-0.393793	-0.014344897	0.13677931	0.59933746	-0.088664055	0.5763298	-0.19062501	0.37896353	-0.7583186	0.1617921	0.9061568	1.4701676	2.7986186	-0.44280735	0.48366612	0.85923517	-0.42866504	-0.7616071	-1.6597791	0.13557702	-0.56987095	-1.283921	0.4064237	-0.3989378	-0.48234305	-0.6823841	-1.0050135	0.67782605	-1.2712424	CD8+ T cells	control (reference)
1651	-0.52052116	-0.6371051	1.3212187	0.40086576	-0.69322246	1.0988519	0.5911479	-1.4533789	-0.20150083	1.4749355	-0.73197925	1.9215825	0.52899563	0.57087016	0.5799871	0.68842685	2.9866722	0.014686406	-0.41067216	1.6867268	0.47378594	-0.51293546	-2.1101964	0.558252	-0.3160498	0.052942917	0.20372444	-1.0733949	-1.6361184	0.23239613	-1.6559579	0.0981866	-1.2305236	CD8+ T cells	control (reference)
1656	0.2879185	-0.13296476	0.10098833	-1.1303334	0.605616	-0.44933403	0.02477318	-0.13609555	0.32077685	1.132821	0.3512681	3.2951455	0.42903128	0.26230523	0.24737579	0.7310342	2.8540564	0.798191	0.2039665	0.75097156	0.35946682	-0.9297975	-1.6584873	1.7708886	-0.5847562	-1.1526915	-0.56447816	-1.0296745	0.86218166	0.42818058	-1.1984887	0.37531853	1.6905389	CD8+ T cells	control (reference)
1657	0.7136837	-0.9738021	-0.5248213	-0.569602	0.24937883	-0.7527037	-0.89534575	1.811877	-1.1737696	-0.82024246	-1.2173558	0.53607064	-1.3491298	-0.43262225	1.1194702	-1.1532829	1.409671	1.2802467	-1.4828635	0.5905518	-1.6233559	0.44326732	0.5983721	-0.5832932	0.7506838	-1.3411164	1.5633337	1.8739654	0.3894437	0.43774527	-0.9479528	-0.49766058	-0.45321506	CD14+ Monocytes	control (reference)
1658	0.17184559	-0.5412936	1.0780271	-1.0786636	0.8174031	-0.34045732	-1.0464278	1.3589121	0.6877544	-1.4677436	0.67013747	0.25372183	0.48399833	0.03583187	0.019267261	2.7300484	2.9766154	-1.0957294	0.24680229	0.6854825	0.048564076	-2.380565	-1.6052723	1.5683886	-1.392775	0.24287571	-0.17393778	-1.1467663	-0.6256865	-0.5897868	-1.2750854	0.26581556	-0.4670348	CD8+ T cells	control (reference)
1661	-0.44473904	-0.28229836	0.5283333	-0.1055889	1.7643578	0.49203613	0.64465034	-0.7678374	1.8837829	0.20757678	-0.38657713	0.0217955	0.006342411	-0.10324848	-0.46988896	-0.3715365	2.9595568	-1.4075434	-0.13501194	0.5402129	0.47528997	-1.1097422	-1.658006	0.32137644	0.16127518	1.68453	0.032319844	-1.1752815	0.9745854	-0.7407172	-1.3421863	-0.28741527	-0.5009433	CD8+ T cells	control (reference)
1662	0.5311109	0.3313423	0.27626538	-1.6373786	-0.22806352	0.03240888	0.7506867	-0.26334134	0.196621	1.2447948	0.1824187	-0.5147115	0.8050769	0.7067833	0.2063446	1.7210133	2.910965	-1.1972208	0.29180828	1.2918749	0.0332506	-1.6260507	-1.8428152	0.59555006	-0.3931239	0.5703867	-0.2728449	-1.828182	-1.9989638	0.052462816	0.1549292	-1.1521342	-0.6898234	CD8+ T cells	control (reference)
1664	0.5393058	-0.6461441	0.18524316	-0.36077523	0.34083357	-0.33214512	-0.46571493	-0.40141627	0.15342075	-0.8829686	-0.060931146	-0.38449666	0.69302696	1.256571	-0.8181071	1.7503045	3.01535	0.124209374	0.018582657	2.0036898	1.0333388	-1.592106	-1.5603102	0.92042285	-0.7218642	0.69966686	-0.6382697	1.2023164	0.7286711	-0.49938214	0.856272	-1.3950002	-1.1742117	CD8+ T cells	control (reference)
1666	0.18331888	-0.56557393	1.040746	0.061660826	-1.5774198	-0.059473827	-0.662132	1.0963824	1.0806577	-0.318992	1.2848346	0.13672358	-0.250584	1.5308428	0.20407154	1.6993014	3.118896	0.23251253	1.1493386	0.4564109	-0.019563556	-1.368774	-1.7855458	1.0416199	-1.0052918	-0.1792534	0.8612243	-0.6345231	0.3483795	0.28931206	0.6740862	-0.28899765	0.3960476	CD8+ T cells	control (reference)
1667	1.4466752	-1.1645173	-1.166973	-0.7377908	2.2241478	0.07727647	-0.77201426	-0.29981464	-0.9260999	-0.20511055	-1.479732	0.7199759	-0.8563082	1.4531806	-1.0101798	-1.4946358	1.506575	1.3133558	-0.86727786	-0.11732662	-1.5184389	0.61010784	0.7089735	0.62643784	0.47804946	-1.8228405	1.2607318	0.51005703	0.08892511	0.9365066	-0.32663983	-1.6587106	-0.5656752	CD14+ Monocytes	control (reference)
1669	0.72626513	0.14322805	-2.7024708	-1.135492	-1.3468976	0.02776137	-0.8695578	0.54138863	-1.4935527	1.6530404	-0.33013177	1.6261904	-1.2654291	0.7861645	1.054574	-1.3292226	1.046127	1.2364589	-1.887097	0.42724314	-1.2617497	0.3854216	0.54082495	-2.8585246	0.47616595	-0.8549236	-1.0813586	0.9243269	-1.4614024	0.42315388	0.007893547	1.1940234	-0.4147801	CD14+ Monocytes	control (reference)
1670	1.285745	-1.0164564	-1.1678869	0.2866546	0.7127322	1.0274427	-0.53024495	0.2476016	0.9506924	0.7537133	-0.74755716	-0.17654651	-1.5299515	0.22179265	-2.0589345	-1.8827387	1.5951283	1.3652989	-1.6916957	1.2739412	-1.2506003	0.19316205	0.78725636	-1.1592146	1.2937865	-1.2667509	2.131074	1.9534385	-0.27055168	-0.1148647	-0.84123677	-0.41439566	-0.6218497	CD14+ Monocytes	control (reference)
1671	-0.32392392	0.9047254	0.2946472	1.1903697	-0.556581	0.6592697	-0.49314964	-0.12500432	0.023555685	-0.17250562	1.5935574	0.21259627	0.011400431	0.9130847	0.07769503	1.5705684	2.8916798	-0.58371496	-0.001392886	1.3918586	0.96583414	-2.05994	-1.82872	0.18982017	0.8839764	0.47044945	-2.0955744	-0.883577	0.17519683	-0.27166015	0.24789053	-0.2389761	-0.5411961	CD8+ T cells	control (reference)
1672	0.28988817	-0.2529134	0.44563785	-0.28521857	0.9344763	0.12325965	1.1748399	-0.08498063	1.6893057	0.74354	1.401993	0.10465893	1.494842	2.2306862	1.118006	1.3851193	3.1396515	-0.9197575	0.31627202	-0.17774118	-0.065319434	-1.0895507	-1.7693045	-0.059267875	0.1824198	0.6070518	0.96363086	-1.0381938	-0.15615536	-0.34994256	-0.017705724	-0.057253897	-0.25798264	CD8+ T cells	control (reference)
1673	-0.34136477	0.12110594	-1.3406656	0.9587337	-0.63782513	-0.020288631	0.45765907	0.17007244	1.626292	-0.9277296	1.329916	-0.1399761	1.1782793	-0.18978587	-0.5969384	0.897704	3.1151156	-0.56785214	-0.72774804	0.27580404	0.43502453	-1.9453616	-2.1823387	0.015550911	-0.21020502	1.0807976	-0.5449141	-0.688405	-1.375631	-0.5637234	0.7383399	0.7395216	-0.949135	CD8+ T cells	control (reference)
1674	-0.6185798	-1.5131834	-0.052243292	1.0875345	0.2793266	-0.43921778	0.6448545	1.3480463	-0.861516	0.4948614	-0.33301675	0.09439464	1.0771484	0.3488618	0.5084333	1.8169881	3.260714	-0.15376815	0.01024048	0.2247358	1.061657	-2.0673559	-1.6695712	-0.14473438	-1.029449	-1.6485564	-0.27266145	0.3271168	1.1047859	-0.6267187	0.040053993	-1.2463472	0.7539257	CD8+ T cells	control (reference)
1675	0.33243978	-0.4914493	-1.2028722	-0.2811143	0.17007892	-0.2663939	0.48213044	-0.23110354	0.641505	2.314476	-0.5751276	0.1746966	0.6024782	0.124129474	-1.5129997	0.74936885	3.046946	-0.40002277	0.050473064	1.2553308	0.28292352	-1.6127441	-2.1407173	-0.9779755	0.5140713	-0.0032781474	-0.6792736	-0.047309637	0.1349544	-0.24651252	-0.92641366	-1.7601867	-0.1368078	CD8+ T cells	control (reference)
1676	-0.28325263	0.11811334	1.111125	1.326442	0.15602186	-0.7628755	-1.559887	-1.2000818	1.1651064	-0.36729515	-0.48809543	1.0949821	-0.46002913	1.2301629	-0.8170285	1.6166153	2.797538	-0.79283285	0.01687485	1.4585083	-0.28171057	-0.65900964	-1.7708994	-0.4632938	0.086078525	0.88440245	-0.40699884	0.3178067	0.37550485	-1.3554834	-1.7456118	0.83620197	-0.3115083	CD8+ T cells	control (reference)
1678	-0.103072874	0.41775036	0.78418875	0.3009737	1.2932901	0.37928256	-0.4997968	-0.1569877	0.43619356	0.16192013	0.43861595	0.6956001	0.5746298	-0.022934623	-0.57366854	0.39933816	3.0694273	-0.01947467	0.63375443	0.47942293	-0.34544867	-1.6708264	-1.8162401	0.5237871	0.8241615	1.8004634	-0.15642014	0.059983283	-1.0845801	-1.5131141	1.2806463	0.15060228	0.9403202	CD8+ T cells	control (reference)
1679	2.0105274	-1.2567291	-0.3672827	0.8484961	0.8126298	0.21934323	-1.3968164	-0.75275934	-1.2423933	0.16364583	-2.1659756	1.0876927	-2.085173	0.14861374	-0.5182805	-0.8329418	1.0707362	0.49184436	-1.2388299	2.7451453	-2.1440945	1.328989	0.74230653	-2.14881	1.6256962	-1.246239	-0.0012297481	2.54196	0.88493615	1.9258395	-0.8405836	-3.0095596	0.039077416	CD14+ Monocytes	control (reference)
1681	2.0602903	-1.8509898	1.0293062	-0.97952926	-0.1589323	0.43168205	-1.5064416	-2.9695842	0.56589246	-0.9357075	-0.63988006	-0.5363376	-1.7238973	1.7137	0.7855842	0.08479141	1.1871179	0.84619486	-1.2809361	-0.0053138584	-2.4455903	1.2832198	0.6542063	-2.0828223	1.6554039	-1.1444445	-0.24807408	1.8003647	-0.1481955	0.7923423	-1.4760776	-2.4923067	-0.578647	CD14+ Monocytes	control (reference)
1684	1.8227701	-1.158453	-0.42101133	-1.0269527	-0.026730388	-0.5707183	-3.3354669	0.70396566	2.0133336	1.501158	-0.37218058	1.658967	-1.0553886	2.2523034	0.5762182	-1.3940252	0.6723064	0.3841971	0.49876642	-0.6165365	-2.7312198	1.9212966	0.78061676	-1.4241099	1.6650537	0.7904896	0.57120955	1.9338406	-1.6999724	0.3287721	-0.32423756	-1.5083874	0.78946424	CD14+ Monocytes	control (reference)
1685	-0.39829046	0.39006743	0.8467037	0.37744483	0.03601569	-1.4483069	0.574635	0.54421884	0.67279536	-0.8788121	1.5373849	1.1794925	0.7173261	-0.24294537	0.5827544	1.2428833	2.9273531	-0.5866518	-0.24105036	0.7384141	0.5671677	-2.1683495	-1.699631	-0.48675552	-1.2103909	-0.7551139	-1.2372468	-1.2906822	-0.83053875	-2.3057704	-0.76291597	-1.14924	-0.13633603	CD8+ T cells	control (reference)
1686	2.184986	-0.7868674	-0.2132428	-1.0517592	0.48134285	0.095994204	-1.0403755	0.090719104	-0.3241229	-2.2360752	-1.4566462	0.6946191	-2.650577	1.0133997	0.346977	0.17233314	0.91978514	0.42808166	-0.4202008	0.049404614	-2.4010892	2.2662015	0.4930707	-1.9081769	1.1911362	-1.872219	0.0805037	1.5522307	-0.04510683	1.9584827	-0.57146907	-1.891869	0.062097587	CD14+ Monocytes	control (reference)
1687	-0.5408262	0.6216981	1.2203643	0.2919926	0.5114429	0.2203548	0.47716492	0.00964874	-0.40523875	1.7569022	2.3196352	0.5437571	1.2009745	-0.6481816	0.3781348	1.2749238	3.2660706	0.20177537	0.23948675	2.1335588	0.5935665	-1.2956128	-1.4907916	0.70438963	-1.2293355	0.17195868	-0.6097288	-1.7502687	-0.13603352	0.88753986	0.15314686	1.7527498	-0.26851767	CD8+ T cells	control (reference)
1688	0.00059619546	-1.619067	0.4084023	-0.44904998	1.0889325	0.6462795	-0.11015576	-0.14733016	0.67330855	-0.004333794	0.61318874	-0.7121005	1.1760302	-0.103545755	0.47036868	1.2444654	3.1112483	-0.8582864	0.61623263	0.71537215	-0.24786246	-0.03808689	-1.8409766	-1.3351398	0.16764405	0.3176909	-0.6941566	0.17427279	-1.7835195	0.032410983	-1.6581393	0.53368604	0.07055235	CD8+ T cells	control (reference)
1689	-0.07184258	-0.9090364	-0.59654623	0.45658714	0.97481966	1.6238072	-1.5442127	1.1612909	1.0933099	-0.022710383	-0.4115324	0.50784034	1.5916153	-0.56417465	-0.7823983	1.2647811	2.9840457	-0.48943394	0.493487	0.9107716	0.28129378	-1.3515211	-2.1248572	-1.2622398	-0.7505089	0.95193017	-0.6898686	-0.63104975	-1.3051308	-0.18659192	-1.0830672	-1.3071833	0.31626934	CD8+ T cells	control (reference)
1692	-0.1847357	-0.7738987	0.75469804	-0.023192137	-0.60751665	-1.7927052	0.0755136	0.6263935	0.8181379	-0.16796184	1.0740644	1.5754552	0.85965776	-0.5941169	1.0939994	1.1875395	2.8146322	-2.0418382	-0.75462365	0.6607736	0.05517836	-1.6922901	-1.8197271	0.8124857	-0.785348	0.710286	1.9817733	-0.006586667	-0.23771785	-0.06504953	0.12940423	0.47939527	0.34748206	CD8+ T cells	control (reference)
1693	-0.12005156	0.61709046	1.6811798	0.09603432	-0.136174	-1.0246658	0.59964913	-0.8614396	2.1427474	-0.5998589	1.2574031	0.27576172	0.2058163	-0.520072	-0.15484032	-0.054907173	2.9018357	0.04123676	0.24593425	1.9644396	0.22452678	-0.7659923	-2.1049335	0.89989936	-0.2898596	0.3019003	-1.1957445	-0.38275492	-2.0843024	-0.5870236	-0.19202477	-0.08521469	0.6991755	CD8+ T cells	control (reference)
1694	-0.14593938	-0.9381145	1.2015746	0.21985163	0.5379609	1.0923562	-0.9659152	-1.4901903	-0.56915045	1.1310983	0.64975864	0.6666472	1.0270514	-1.3572164	0.33344012	0.23384179	2.842248	0.01359731	0.27414966	1.0347327	-0.3501864	-1.4755446	-1.9927173	1.0236543	-0.19417796	0.17168018	1.1805962	0.14831412	-1.2384591	0.7709039	-1.934683	-0.75277424	0.09292191	CD8+ T cells	control (reference)
1696	2.476519	-1.2436229	1.1735518	-1.2601136	-0.044971526	0.5359695	-0.78009564	-1.9146835	1.1066687	0.77606654	-1.8189001	-0.33713442	-1.5188696	-0.12769467	-0.13488933	-0.34297287	0.5103241	-1.1236492	-1.5486928	0.10551563	-2.8606586	2.6147842	0.66096115	-1.7917922	0.90293837	-0.92760074	-0.23779386	2.0582092	0.59272945	1.5269082	-0.6377668	-1.6091084	0.5100504	CD14+ Monocytes	control (reference)
1697	0.55360514	-0.28605407	-1.7361318	-2.0712523	-0.12588057	0.3259707	-1.2565625	0.93807924	-0.7401792	0.50941354	-1.209149	1.467421	-0.26904687	0.030628353	0.05170515	-1.7837758	1.8077759	1.6663346	-1.0189304	-0.72190416	-1.1141629	0.139642	0.70580286	-1.2614572	2.4435976	-1.9797393	0.1518274	0.5181054	-0.20742962	1.2394688	-0.03828001	0.22306679	-0.74178135	CD14+ Monocytes	control (reference)
1698	1.3816895	0.23868024	1.6327658	-0.333583	-0.40672508	0.6186844	-0.6965405	1.205785	-0.37984055	1.3358119	0.2600007	1.814192	-1.3412118	1.1371269	-0.9716227	-1.076031	0.98561907	1.2294387	-1.3155677	0.9178416	-1.9139299	1.2123643	0.3881068	-0.9069037	1.424619	0.27186716	1.8420241	1.8920949	-0.5206377	-0.20855588	-0.5533407	-0.8161898	-0.31104422	CD14+ Monocytes	control (reference)
1700	1.4133084	-1.7799095	-0.4630882	-2.0424523	-0.8362277	0.88936365	-0.92338324	-1.5498247	-2.121993	-0.044689357	-0.6729923	0.57516044	-0.99158597	0.3692863	0.8958255	-2.7972212	1.7770219	0.8691305	-0.44576794	0.63417125	-1.8870188	1.4844184	1.0230398	-0.6915804	1.2330008	-1.8662404	0.51960015	2.6396706	0.54946566	-0.31246984	-1.228207	-1.2193677	-0.4482352	CD14+ Monocytes	control (reference)
1701	-0.91297644	-0.7614132	0.8024093	-0.8156024	-0.55072856	1.2407598	0.3679761	-2.4486952	-0.1779871	-1.2979648	-0.3113401	2.2032015	-0.5493322	1.4766546	-1.2535048	2.1155386	3.2703784	-0.2911831	-0.3309177	-0.14935212	0.15871204	-0.6003654	-2.088642	1.727148	0.24156834	0.43560123	-0.21660055	-0.7892536	0.16587293	0.3886385	1.1997775	1.0949576	-0.19974133	CD8+ T cells	control (reference)
1704	-0.39268374	1.8404508	0.9757947	0.727511	-1.2344569	0.8545928	-0.7817095	0.5516306	0.43181157	-0.2555526	-0.7968383	0.4273444	0.6160469	-0.64293206	1.473927	1.1171834	2.9108436	-1.0552273	0.18853083	0.1938533	-0.63878214	-1.3944427	-1.6799214	-0.39491192	-2.1005292	0.69975054	-0.4861865	0.6868567	0.037959512	-0.7223802	-1.524222	1.1321601	-0.8372872	CD8+ T cells	control (reference)
1705	-0.40919334	-1.0492431	-0.7801358	-1.323082	0.9585255	-1.147688	1.3520342	0.06385204	0.14951372	0.10367587	0.9549511	1.3238274	-0.11563832	0.25897852	-2.0176911	0.32727283	3.1218584	-0.48347098	0.15599777	1.8021812	-0.5769377	-2.330926	-1.7023253	-0.3353432	-0.36829987	-0.073140025	-0.4207457	-0.46250343	0.5336001	0.12269461	0.106768906	0.37996405	0.35019976	CD8+ T cells	control (reference)
1706	-0.28078827	-0.21856111	1.4080734	0.6024169	1.2898903	2.0122318	0.2515637	-1.0864722	1.836175	0.9949916	0.1537248	1.0649161	-0.41213328	-0.78683627	1.0700142	1.870351	2.9486816	0.29166943	0.40632406	-0.23484138	-0.5677893	-0.6403526	-1.6999319	0.2513945	-1.4493723	0.27806383	0.31190312	-0.59104204	0.26296383	0.70928985	-0.1507862	0.5881103	0.36807692	CD8+ T cells	control (reference)
1707	0.42590177	0.7904608	0.38050592	-0.37482476	-0.7392708	0.14094001	-0.15353934	-0.59270203	0.4653063	0.40753096	0.6510963	1.1264246	0.756848	0.36134464	-0.36842722	2.466375	3.152502	0.14578328	-0.23565707	0.7381542	0.41381022	-0.9639092	-1.6273739	0.5754287	0.5708442	0.7534807	-1.1980759	0.49435622	-0.46881312	0.31241983	0.4153641	0.93622994	-0.031419978	CD8+ T cells	control (reference)
1708	1.2248992	-1.6404753	-0.7298576	-1.5318649	1.1325971	0.6090399	-0.2758512	-1.2393016	0.19472092	1.9984794	0.21080846	-1.1027515	-0.77106893	-0.21681404	0.13061023	-0.09582483	1.2191948	-0.3434963	-0.2605179	2.18511	-1.6389861	0.35194916	-0.19777802	-1.6355805	1.2509388	-1.2907953	0.5498816	1.7498707	-1.1528825	1.3475589	-1.1875505	-1.357228	-0.50135803	CD14+ Monocytes	control (reference)
1709	-0.2506271	-0.72601783	0.5780378	-0.1332098	0.19968879	-0.033089638	-0.8136214	0.15895587	-0.49131694	-0.10189596	0.18040012	1.547406	1.4316322	-0.831811	1.3409294	0.17958897	2.974037	-1.2169192	0.010949403	-1.5335213	0.023081258	-1.1391425	-1.8018627	1.9310485	-0.3199932	0.048077285	-0.693299	-0.9142095	0.54258835	0.022617325	-0.51133186	0.6997251	-0.44854358	CD8+ T cells	control (reference)
1710	0.6119758	-0.28640482	-0.045545354	0.17233074	1.7448256	-0.61078054	0.72505057	1.0326602	0.3094979	1.3630041	-0.541532	0.42116988	0.9839848	1.3312812	-0.3928938	1.5428516	3.0815704	-0.7325128	0.33467057	0.8275672	0.5007379	-0.80688363	-2.0121987	1.4926817	0.07576531	0.26019308	0.77126735	-0.16018243	0.25352466	-2.3840075	0.7330904	-0.81846553	0.3576483	CD8+ T cells	control (reference)
1712	1.3555162	-2.2865748	-0.8983977	-1.4655925	-0.6888549	0.45060134	-2.0605602	-0.16576874	-0.97010493	0.7913375	-0.4684974	-0.32524407	-1.9993247	0.15933014	0.15617347	-0.8348267	1.249253	1.5965009	-0.8388088	0.99950767	-2.0201187	1.3865358	0.55447507	-1.4050132	1.6901793	-0.4763354	-0.47317818	2.4451997	0.20788944	0.6208104	-0.9445506	-0.9844846	-0.34574458	CD14+ Monocytes	control (reference)
1713	0.8152498	-1.6594144	-0.94338614	-1.3061922	-0.6838935	0.91610855	0.47497845	-1.5176276	0.8646579	0.46676874	-0.39073586	0.5821627	-0.8930853	-0.68157744	-1.7294275	-1.0181848	1.1523323	1.6626893	-1.3153379	-0.043359995	-1.3870571	0.40595618	0.5217018	-0.13498878	1.4142528	-1.1959276	1.1275821	1.9814885	0.8619262	-0.14177182	-0.36254984	-0.28105843	-0.55805546	CD14+ Monocytes	control (reference)
1714	1.2268304	-1.2757249	-0.6890879	-0.6397877	0.12966278	0.87106454	0.7326934	-0.1310271	0.24255219	0.64997756	-2.1688874	0.22029695	-1.2490847	1.2310892	-1.3711083	-1.0625958	0.9842882	1.1394429	-1.1016643	-0.62926245	-2.1331139	1.5012987	0.508149	-3.2863336	1.5316205	-1.5879624	0.21410455	1.2366028	0.18953848	1.9510448	-0.07935184	-1.3944197	0.70405483	CD14+ Monocytes	control (reference)
1715	-1.753044	0.78707826	0.61508566	1.6911848	-0.18990499	1.2636076	-0.6413449	1.0574119	1.1521128	0.32817698	0.30578256	0.24828781	0.5777839	0.859297	1.1630423	0.52114946	2.7960773	0.15778705	0.47539422	0.9887897	0.43539673	-1.8660696	-1.904333	-0.68759143	-0.114978835	1.0554992	-0.055735506	-0.0782941	0.49378896	-0.90087134	0.3247214	1.4690697	-1.1791179	CD8+ T cells	control (reference)
1716	-1.1278092	0.09039715	-0.5775948	-0.28357768	-1.9176055	-0.5140972	0.7906573	0.86884516	1.5972842	-1.250416	0.7431935	0.51079625	0.22813314	0.6742172	1.5878004	0.5174361	2.936173	-0.74043274	0.09054735	0.6375879	0.6058049	-1.1707591	-1.928863	1.580287	-0.89036024	-0.23096658	-0.97951156	0.26059502	0.9260801	0.2824626	1.163705	1.9157938	-1.4666586	CD8+ T cells	control (reference)
1717	1.7482557	-1.6247233	-0.89775825	-0.7945577	-0.5634088	0.4784075	-1.7092206	0.677519	0.13852715	-1.762983	-2.1300921	1.768355	-0.54212224	-0.1318233	-0.42592895	-1.3982363	1.4198574	1.8100182	-1.1300373	-0.3371061	-1.8121161	1.1709409	0.36607915	-2.1209295	0.65703964	0.47170997	-0.8098395	1.3674196	-0.7009244	1.2235273	-0.9423729	-1.8033953	-1.0073192	CD14+ Monocytes	control (reference)
1718	0.81387734	-0.79113084	0.60064715	-0.15315181	1.7524555	0.35879713	-2.239911	-0.3678848	1.6497991	0.2424959	-0.6078713	-0.47569013	-1.3296336	1.2195355	0.08140868	-0.9732869	0.7936745	0.15962613	-1.8916887	1.1060638	-1.5001503	0.7314643	0.783635	-1.1590947	0.96073043	0.16823934	-0.8507208	1.4481461	-0.23628896	1.3030928	-0.1562385	0.57283527	-0.4294538	CD14+ Monocytes	control (reference)
1722	-0.6416556	-0.9894321	0.7685594	0.6276318	-0.35418952	0.659364	0.56301284	0.16938302	0.7051492	-0.12631541	0.6180399	-0.8418673	0.21415882	-1.9107206	-1.039495	2.0452967	2.8578343	-1.4309785	0.2710344	0.030102402	0.2544521	-0.94317067	-1.7044467	-0.47020388	0.1282349	1.8158277	-0.98171437	-0.47218284	-0.93079764	-0.46699467	-0.46602982	1.4812539	-1.2860982	CD8+ T cells	control (reference)
1723	-0.06476356	-1.1765019	0.22395578	0.5568021	0.15278551	-0.18592024	-0.5210875	1.5254402	0.7906466	0.19444802	0.6685125	0.18823767	-0.050362647	-0.27359253	-0.9296518	2.4173331	3.4922352	0.22101982	0.534038	-0.23738337	0.4098984	-0.83207077	-2.1899388	0.14378288	-1.1146526	0.9841219	-1.504806	-0.019507945	-0.21302275	-0.30017465	-1.6511174	-2.0084465	0.38499075	CD8+ T cells	control (reference)
1724	0.22833666	1.1074102	0.7078967	-0.5880873	1.4715748	0.3836098	0.2189494	-0.70050585	1.4100723	1.4914436	-0.9510552	0.522128	-0.33306485	1.065386	-1.2228999	1.2787745	2.768635	-0.438591	0.78308535	-0.22160077	0.46944064	0.08937937	-1.6225835	0.53260887	-0.41751856	3.0746875	0.43929473	-0.6339076	-1.0407112	-1.1865294	-0.7389313	-0.8883189	-0.25091398	CD8+ T cells	control (reference)
1725	1.300568	-0.8444932	1.8953419	-0.21303886	0.77116346	0.3873337	-2.4760618	-0.028736651	-0.52776283	0.2668982	-1.9127557	1.9920981	-1.8832088	1.9842077	0.7860394	-0.29694393	0.9169468	-0.11915447	-0.386622	1.5746142	-2.4371176	1.9693321	0.28026652	-2.5928984	1.0859766	-2.7123463	-1.1757721	1.6504252	-0.5832167	2.333713	-1.0837326	-2.9726	-1.1586556	CD14+ Monocytes	control (reference)
1726	0.6910606	-0.569793	-1.9495056	-0.31366262	0.22637877	-0.6770686	1.0140435	-0.030264616	0.5045186	-0.9112536	-1.884624	2.200416	-0.380239	-0.20787321	-2.2227466	-2.5143433	1.3688604	1.1676347	-0.81336725	0.053740084	-1.4800665	-0.16518727	0.26855338	-3.0860345	0.2563431	-1.4918485	-0.6003002	0.4604261	-0.13691814	1.4089911	-1.6056983	0.2688365	-1.1645776	CD14+ Monocytes	control (reference)
1727	0.36951372	0.59871244	2.0839083	-0.93987423	-0.5472776	1.1156993	-0.47629705	0.5452138	2.0787616	0.8527485	0.021745682	0.092753656	0.8032264	-1.240479	-0.6052665	0.13891867	2.8207312	-1.3090744	0.011551291	0.7787561	0.63539094	-1.1439614	-1.8990425	0.2762884	-0.93443865	-0.6748871	-0.5546543	1.070579	-0.19523072	0.15966764	-1.2093858	0.7134874	-0.63952696	CD8+ T cells	control (reference)
1728	1.8344723	-0.27520365	-0.010587841	-0.025969446	0.9772851	0.4989822	-0.22098547	-1.0625787	0.46653438	1.3448477	-1.5048738	-0.3614822	-1.2721889	2.1534019	-2.0468662	-1.0162107	0.9101518	0.86099684	-1.194971	3.0773396	-2.3805993	1.517768	0.7964754	-1.9330225	0.6406832	-0.2824308	0.36746016	2.41648	0.04812804	0.7751749	-0.11030567	-1.0735832	-0.75328815	CD14+ Monocytes	control (reference)
1729	-0.30707985	0.29569337	-0.055087328	0.054556377	0.98014593	0.59169793	-0.15849379	-1.222749	-0.042814225	-0.18547133	-1.3863965	1.1687437	0.76374894	0.1528727	0.67914027	0.41791666	2.6590598	-1.1033055	-0.71747655	-1.881314	0.6844207	-1.6485271	-2.0701978	0.3031549	-0.37533355	0.40349054	0.95262414	0.2245599	-1.138568	0.00323385	-1.3900256	-0.4329403	-0.26954508	CD8+ T cells	control (reference)
1732	0.23192503	0.003326036	0.236933	0.15181723	-0.38278636	-0.8431447	-1.3911266	-0.6384907	0.24164912	0.562886	2.4095716	1.1781529	1.2213358	1.8145367	-0.96908987	1.8733436	3.2819943	0.2086203	0.4975248	0.6703641	0.9122207	-1.4904155	-1.8543175	-0.6408633	-0.38646764	0.8411622	0.5775218	-1.0167686	0.45262474	-0.8451932	2.8296587	0.18532193	-0.532484	CD8+ T cells	control (reference)
1733	0.7244462	-0.2152786	-0.07597925	0.05731374	-0.3626085	-1.2765877	-1.5960948	-2.279283	-0.1491983	0.17575005	1.6159135	1.9899956	-0.30511686	-0.24917853	-2.869814	1.2131456	3.145405	-1.3031228	0.2987125	1.6795081	0.121540576	-1.6816757	-2.0833611	1.0356536	0.3800871	0.6758203	0.85744095	-0.58748156	-0.5002379	0.40842098	1.0246195	1.7497431	-0.7491036	CD8+ T cells	control (reference)
1734	-0.24138887	0.45572084	0.67982733	0.06985855	-0.68691486	-0.35879084	-0.38260671	-1.2146785	0.38240296	-0.05994582	1.1250864	0.8898228	-1.0730487	0.867497	-0.94125044	1.9015807	2.7347639	-1.3367717	0.14577523	-0.7469437	0.21837364	-0.51635164	-1.6943098	1.0258837	-0.33154398	1.3729551	0.17139506	-0.39860946	-0.9752262	-0.5083381	1.5156671	-0.24753028	0.7269879	CD8+ T cells	control (reference)
1735	0.5507053	0.020018697	-0.28609765	1.3801819	0.57357675	1.0445573	-0.47611997	0.35597873	-0.3868409	1.3252916	-0.75234926	1.017889	-0.88781774	0.12853873	-0.09346171	-0.28626487	1.2420839	0.9661304	-0.3908145	0.4425527	-1.209096	1.1408395	0.15153986	-1.8441964	0.21649349	-1.5222685	0.22132039	1.2531967	0.9238361	0.6379048	-0.15623125	-0.22007543	1.0799462	CD14+ Monocytes	control (reference)
1736	-0.039766923	0.4663204	0.26046783	-0.31757003	-0.38250655	0.9600804	-0.34779048	0.12502402	0.4192351	-0.27554858	-1.2327015	0.88352513	0.775587	1.6487901	0.71601117	0.10709539	3.0155792	-0.22798312	-0.2280139	-0.28762394	0.19794168	-1.678388	-1.3894937	1.085675	-0.5630578	-0.87437326	-1.3004322	-0.07271619	-2.0077362	-0.6149857	-0.027603865	-1.7616343	0.088657975	CD8+ T cells	control (reference)
1737	0.12821786	0.01577133	0.21247837	-0.4170944	1.0125331	1.6847358	-0.41027296	-1.1905007	-0.6061556	0.29532003	0.5457979	0.01680705	1.251641	-0.17165083	-0.99011	1.1033484	2.8834202	-1.0049735	0.41270584	-0.37899846	0.31941977	-1.0510619	-1.8996681	0.031743288	-1.7697421	0.3311057	0.50605094	-0.716527	-0.30164078	1.1565256	0.1280962	1.2662075	-0.9101634	CD8+ T cells	control (reference)
1738	-0.97442955	-0.88445604	0.9624412	0.069693595	-1.1470459	0.14533651	1.1971235	-0.74695414	-0.40900654	0.82456446	0.33407283	2.1738994	1.6429477	-1.7955577	0.58233434	1.4141755	3.0094686	0.5671276	-0.14562683	0.7553867	-0.056362584	-1.2504003	-1.5328969	1.010901	0.90283614	2.7135363	1.0615418	0.083775625	-0.03051579	0.087528795	-1.9688833	-0.58027625	0.027054906	CD8+ T cells	control (reference)
1739	-0.42394844	-0.0132851	0.81295985	-1.7616444	1.5484536	-0.5125996	-0.4963385	1.5220735	1.2079864	-0.8826206	1.6995926	-0.24925901	-0.9594895	1.7902902	0.23577535	1.3320485	3.0073266	0.14276993	-0.207167	1.1769753	0.87871057	-1.3718513	-1.7978486	0.4961989	-0.8629559	-0.2218749	-1.407262	-0.5154705	0.3747413	1.0694306	1.1508672	-0.42136776	-0.39044392	CD8+ T cells	control (reference)
1741	0.92603624	-1.1789498	-1.9635868	0.3476157	1.2675161	0.4311684	-0.04114686	-0.3172533	-1.0851319	1.2048779	-2.8021576	0.40638402	-1.1898386	0.329445	-0.02555579	-1.3380351	1.1129776	-0.44090402	-1.4315169	0.28475606	-1.3440131	1.3499465	0.57396644	-0.7291167	0.5666635	-0.5808913	-0.31777382	2.0504308	-1.7556157	0.41488537	-0.35574394	-0.13178347	0.5282778	CD14+ Monocytes	control (reference)
1742	0.031036206	-0.35743207	0.90326846	0.07135412	-0.7926004	0.26508045	-2.2080526	-1.1935284	-0.65659493	0.7671195	0.3374739	0.904247	-0.5919816	0.892222	-1.2585388	0.9025881	2.9092267	-0.23860034	-0.15513256	-0.5883183	0.3813214	-0.5175588	-1.840077	-0.24191591	-0.82689035	-0.07938047	-1.7662897	-1.0070647	-0.78666264	-0.24597317	1.4367789	0.46577182	-1.6516285	CD8+ T cells	control (reference)
1743	-0.5380283	-0.19267198	0.59592557	0.057189003	0.30497584	-0.96569794	0.6153335	-0.4778425	0.6898001	-1.185437	1.272058	1.1360543	0.60749567	0.38395193	1.1474649	1.3688397	2.3333414	0.31731197	0.6213319	0.17033443	0.2827114	-1.7346466	-1.8720963	-0.0038568974	0.041909814	1.1341408	0.82569265	-1.4330169	-1.1344249	-0.7781778	1.9604175	1.1235005	0.4962914	CD8+ T cells	control (reference)
1744	0.86113185	-0.44396657	1.609837	-0.45320782	0.3089747	-2.4687738	-1.0794678	-0.22677773	1.4717268	0.080453314	-0.4613354	0.18948384	2.0421014	-0.91754943	0.82792926	1.0612161	2.891454	-1.268403	0.56627536	1.4103646	0.32174236	-2.0567389	-1.9283769	-0.79244673	-0.54378384	1.4112122	-0.21191943	-1.5068368	-0.665199	-1.4886721	-0.5397131	0.21110687	0.34602466	CD8+ T cells	control (reference)
1746	-1.2222826	-0.27560908	0.3965568	-0.89532006	1.2993269	0.15448233	-0.8876828	-0.66322213	-0.5925384	2.0534124	0.8108209	1.0494332	1.6655641	0.5601467	0.5552829	1.3959249	2.8902733	-1.073257	0.8563293	-0.15639699	0.4519622	-1.0153213	-1.8355815	1.7765117	0.28189373	-0.87720376	-0.1035696	-1.4214255	0.4624424	-1.4309292	0.84977376	-0.5060291	-0.00959865	CD8+ T cells	control (reference)
1748	0.26461434	0.03914979	0.26085126	-0.52782154	-1.506171	0.6898503	-0.20821649	0.7034782	1.0238686	-1.0820732	-0.4319979	0.61680275	0.2268471	0.70820147	-0.45420235	1.1533525	2.931335	-0.75183594	0.5323343	-0.88987637	0.56404936	-0.89098006	-1.5533059	0.9729539	-0.8222766	0.11830466	-0.06568852	0.5871787	-0.5902355	-1.4366127	0.3769934	0.06571993	0.8871569	CD8+ T cells	control (reference)
1749	2.644894	-0.2814769	0.81221527	-0.3143373	-0.3220142	0.19507621	-3.0564284	-0.5404086	2.443012	0.9283014	-1.0984945	0.40999112	-1.699017	0.116903834	-0.8080789	-0.24902889	0.9785062	-0.12613566	-0.3584983	-0.43726772	-2.7708838	2.1816607	0.6962378	-2.5578787	2.0788734	-0.8897976	0.3629961	0.76355267	-0.84494406	1.9322909	-0.6911212	-1.1829573	-1.5680771	CD14+ Monocytes	control (reference)
1751	1.760783	-1.2753754	-1.0174322	-1.404781	-0.24757428	0.38096458	-1.2509317	-1.4699879	-0.77316535	-0.70079184	-1.1898626	0.31275007	-1.139594	0.43320253	-0.5392373	-0.24952537	1.3089268	1.7132232	-0.93012667	0.9268224	-1.9525237	0.7822678	0.51621836	-1.8084893	1.0557752	-0.64179325	1.7652293	2.488133	0.53967404	1.8465903	-1.9039248	-2.2708871	-0.21226916	CD14+ Monocytes	control (reference)
1752	1.5976309	-1.2513282	0.04086876	-0.8043495	0.084520526	0.6813487	-1.8868818	0.13696682	-1.7675893	-0.7211193	-2.2892041	0.05521238	-1.5723828	0.7434784	-0.8048291	-1.1181711	0.90458286	0.5482747	-1.8044155	0.837399	-2.3966165	0.69707155	0.6841373	-1.3083389	1.8740242	-0.30944782	0.31880435	2.740438	-0.6644831	0.97504693	-1.1457531	-1.9548353	0.416572	CD14+ Monocytes	control (reference)
1753	-0.0664379	-0.8617762	1.5847204	0.8637848	1.6085292	-0.59303975	-0.9830836	0.5089905	0.91752297	1.4297667	1.7896665	1.41383	-0.4594752	0.7591754	0.30315137	1.3147856	2.9626095	-0.5489789	-0.36035526	0.9037672	0.6544994	-1.6832565	-1.7790275	0.9012545	-0.51641136	1.026279	-0.50654185	-0.9594149	0.7447244	0.15041366	0.036179185	-0.37416112	-0.67034733	CD8+ T cells	control (reference)
1755	0.36985385	-0.43309408	0.009738982	0.50275564	-0.98245764	0.000586316	0.046534285	-1.6134169	-0.18290448	-0.8731084	1.4055059	1.3724213	1.9075365	0.2331202	-0.043204486	1.1720062	3.1504161	-0.73382086	0.61595017	0.5683355	-0.24376832	-2.6135948	-2.0696497	0.62435925	0.533122	0.26786363	0.16395953	-1.3979833	0.73657787	-1.3129671	-1.5878562	-0.1351509	0.20310526	CD8+ T cells	control (reference)
1756	1.8511673	-1.4741712	-0.54398537	-0.8249428	-1.6831344	0.731843	-0.94326234	-0.75823987	2.5756545	-0.5274395	-0.006325513	0.2730534	-1.251251	0.8807301	-1.2932589	0.23216903	1.250632	1.0297836	-0.61326534	-0.7403264	-2.1081495	0.6432891	0.73155785	-1.188837	1.7815291	0.31178653	-0.71356446	2.4638925	0.92454576	0.8002994	-2.198893	-2.074275	-0.3165621	CD14+ Monocytes	control (reference)
1757	-0.05936563	0.5173677	0.7975676	-1.206643	-0.6192291	0.5469413	-1.1339295	0.8188046	-0.10750821	0.5530451	-0.030922368	0.21999037	0.010607362	0.55171704	0.80022115	1.2976083	2.6177175	-0.9222996	0.18079486	1.437523	-0.12491939	0.08386409	-1.9407102	-0.63216764	-0.9291551	0.3529902	0.5310245	-0.6927445	-1.6466959	-0.72629255	-3.0319295	-0.6530225	0.7211752	CD8+ T cells	control (reference)
1758	1.951708	-0.22992066	0.1725393	0.34017435	0.070957184	0.41794556	-0.69193923	-1.9729775	-0.79136884	0.6904603	-1.2165041	1.7072232	-1.4686325	-0.8438612	-1.739285	-0.59661424	1.3164542	0.36411625	-2.5063665	1.4610349	-2.5710084	1.8346461	0.65596396	-1.7362027	1.0398571	-0.29211926	-0.1390203	1.7769841	1.2258877	-0.69424975	-0.26994622	-1.9923699	-1.3040396	CD14+ Monocytes	control (reference)
1759	2.5220625	-0.7815732	2.4693365	-1.2570788	-0.42015088	1.0972466	-0.7933458	0.1297814	-0.24592108	-0.35352293	-1.2962582	-0.18177286	-1.248671	0.26325315	-0.5640381	-0.8456172	0.88378805	-0.96045685	-2.0268745	-0.2929134	-3.03479	2.6553035	0.36147457	-2.438255	0.753616	0.019993305	-1.3558108	0.11199689	-1.5608834	2.0742104	-1.248784	-1.8946252	1.6972631	CD14+ Monocytes	control (reference)
1760	-0.22855893	-0.016760077	0.92435765	0.4376819	-1.5536568	-1.599225	-1.1711831	-0.5399707	-0.4121554	-1.1506703	2.1790018	0.72039795	-0.23738371	0.54307747	1.3839958	1.5455823	2.7907379	-0.9070818	0.014809016	1.0570664	0.21145068	-1.56892	-1.673522	-0.55682546	-1.4289712	1.2233412	0.0981549	-1.0927945	1.3771298	-0.30802104	0.42116672	-0.38264865	-0.4740963	CD8+ T cells	control (reference)
1761	0.12285215	1.3360553	-0.59596086	-0.36839655	-0.8982811	1.5537809	-0.9585489	-1.6322613	1.5790621	-0.8490764	1.5911982	-0.33586907	0.33759415	-0.007626474	-0.20755786	1.4837097	3.197051	0.050914347	-0.15826337	0.7811697	0.61583555	-1.9020398	-2.0802891	0.14315148	0.17692542	0.8437443	-0.64164037	0.5366072	0.35671598	-0.08398522	1.758378	-0.70763284	0.4402275	CD8+ T cells	control (reference)
1762	1.7550566	-1.2637595	0.93014354	0.63601696	-0.34135133	-0.18954083	-1.2579839	0.9075611	1.2152755	-0.11720861	-0.5336177	-0.90891165	-1.6069645	0.1861031	-0.6441871	-1.8988258	0.60026276	1.3246381	-1.0620157	1.7591629	-2.7352242	1.1958296	0.5951058	-1.4863948	1.3170551	0.11235887	-0.10483855	2.1109743	0.36475146	1.5319324	-0.022190792	-1.9094875	-1.672334	CD14+ Monocytes	control (reference)
1763	0.94557893	-1.4793805	0.4530872	0.56487846	-0.6350442	0.037780717	-0.9290274	-1.0475502	0.18896033	0.5454103	-0.87137955	0.04792148	-1.0932335	0.29860616	0.97968715	-1.0261207	0.96304035	0.7470256	-2.1026258	1.294597	-2.1033876	1.4381229	0.5675519	-1.3080404	1.4712676	-0.85430187	0.66148996	1.3778749	-1.4461089	1.8830853	0.07357379	-1.1914216	-0.72642845	CD14+ Monocytes	control (reference)
1764	-0.958889	-0.41420436	0.43232596	-0.6971963	-1.9089086	-1.2563831	-0.69748515	-0.26609403	0.045313165	1.018814	0.08124922	1.2629256	0.17163035	-0.39608693	-1.2934821	1.5484529	2.817357	-1.5127964	0.1413761	-0.66953546	0.25547135	-1.83117	-1.8316782	0.617691	-0.524555	0.85005826	0.637807	-1.3940704	0.18355055	-0.9107469	-0.04840991	0.22915366	0.289783	CD8+ T cells	control (reference)
1765	1.6224366	-0.72555774	2.4732585	-0.5711982	0.031944543	0.7106718	-1.7877051	-0.48380303	1.065309	1.4639256	-0.50275266	-0.06689495	-1.1781449	1.0710328	0.36154982	0.7206243	1.2851204	-0.7440717	-0.06368179	0.9068976	-2.2656083	1.1525438	0.114972696	-1.6372163	0.9601457	-1.1304822	0.38590676	1.7505385	-0.6810356	1.2659419	0.5233637	-2.226606	-0.92099327	CD14+ Monocytes	control (reference)
1767	1.9961263	-0.61768115	2.9404676	-0.23539452	1.1023434	0.46900237	-1.435687	-2.5366764	0.5526529	0.055087537	-2.0259433	0.44085246	-1.5631924	-0.4834935	0.9461578	-1.2470119	1.045279	1.0553563	-2.1232672	1.8379638	-2.3452327	1.7617817	0.75005376	-1.3461777	1.780948	1.0997078	1.1547921	2.7883132	0.5821326	0.56162876	-1.0919608	-2.4377341	-0.44397762	CD14+ Monocytes	control (reference)
1768	0.9020595	-1.319645	-1.1812102	-1.8948212	1.1191487	0.45900294	-0.15683317	2.6725674	-0.67443305	0.16958177	-0.6436634	0.65721	-0.7154078	0.3921331	-1.5155423	-0.7988566	2.1760857	1.0675778	-1.1984987	0.59584224	-1.5184628	1.000472	0.82533884	-0.33998996	1.5249832	0.38190332	0.8796462	1.4452075	-1.1040189	-0.1512441	0.36096972	0.2304565	-0.6573134	CD14+ Monocytes	control (reference)
1770	-0.16452128	1.4519318	0.7100464	0.021690011	-0.9327694	-0.44226795	-0.38724563	1.0693097	0.011833787	0.14898518	0.121459275	0.20240144	0.6179458	-0.182145	0.72601897	0.42563757	2.6719422	0.40630054	-0.1912364	0.057221234	-0.12058684	-0.6935437	-1.8360957	0.72137785	-0.9446703	-0.719737	-0.22517234	-0.34329253	-0.68621355	-1.4441756	-2.6752229	0.48883492	0.1292558	CD8+ T cells	control (reference)
1771	0.4887285	-0.51924765	-0.3501738	-0.6098627	-2.194029	0.13018492	2.533415	-0.8146161	0.48217982	-0.046273112	2.052455	-0.30950868	0.92389345	1.1627598	1.1815045	0.95138186	3.1223726	-0.20536634	-0.23365799	-0.011149302	0.22907835	-1.7842574	-1.9130179	2.1097624	0.5102575	-0.7434714	-0.6475892	-1.3241655	0.22607696	-0.336657	0.17853695	0.3418904	0.47871184	CD8+ T cells	control (reference)
1772	1.6614567	-1.3793297	0.0997709	-0.14443928	-0.3054558	1.089426	-1.7121341	0.22065678	-0.9508314	1.2159326	-1.9591477	1.2455747	-1.4934059	0.97858846	-0.2965172	-1.200424	0.978009	1.2380378	-1.4968555	1.3277447	-2.470656	1.6338861	0.7182112	-1.6975552	1.7168052	-0.6291975	-0.06378889	1.8839488	-0.41819134	1.4861346	-1.5643988	-1.0931379	0.49359465	CD14+ Monocytes	control (reference)
1773	-0.42766994	-1.1292878	1.0913852	0.30520517	-1.6361575	-0.13419247	-1.4668286	0.64175916	-1.074444	-0.78678656	-1.5331771	1.878922	0.21184674	-0.24612178	-1.8092127	2.1236482	2.665837	-1.6924906	0.47270602	-1.6955186	0.56608576	-1.135795	-1.7151995	0.27200764	0.5452466	0.055953294	-1.0485245	-0.8109462	-1.9236249	0.25211385	-0.7387005	-2.4437675	-1.7568035	CD8+ T cells	control (reference)
1774	0.2854762	0.27628863	0.21185583	0.39377135	-1.0304744	0.15475412	-0.23234835	-1.0202875	0.78206164	-0.4065605	0.15139191	1.4421623	0.3603987	-0.10461819	-0.57748735	0.26627177	2.9344964	0.6385723	-0.04247339	0.9166751	0.4777788	-1.3284827	-2.0162919	0.26371226	-0.64163977	1.6230686	-0.15103936	-0.030465364	-0.6653178	-0.32861495	-1.1467984	0.7076661	-0.6495637	CD8+ T cells	control (reference)
1775	-0.62179744	-0.67669296	0.7287502	0.068465635	0.7409456	-0.337522	-1.6073238	-2.2056878	0.5254905	0.7198541	-0.7134805	0.94595355	-0.3205492	-0.9798571	-0.642157	0.7436372	2.8410273	-1.977665	0.6324745	-0.38291517	0.27897367	-1.6742429	-1.6565281	-0.32829666	-1.3024063	-0.5836694	0.5751606	-0.1688574	-0.759655	-0.1316765	-2.060121	0.15462506	-0.2905406	CD8+ T cells	control (reference)
1776	1.6648664	-1.032977	0.00260216	-2.0608025	-0.09572013	0.37027618	-1.9533828	-1.1964843	-0.4320137	0.2424368	0.6663897	0.2471166	-1.9153359	-0.13046803	-1.5361035	-1.9180682	0.99687344	0.3042848	-1.6936027	0.8999784	-2.1488252	1.2295532	0.75654995	-1.193035	0.51665443	-2.0104	0.05641471	1.9051862	-0.3692915	0.5754822	-0.70745957	-2.129854	1.7867091	CD14+ Monocytes	control (reference)
1777	0.83736694	-1.6512889	-1.5867649	-1.6829467	-0.9159762	-0.100765765	-0.11516528	2.9352412	-0.88844264	-0.644876	-1.5146672	0.15514827	0.14636683	-1.3727028	-0.7428532	-0.055989563	1.6417104	1.5895643	-1.8381189	-0.63872415	-1.0183523	0.77769196	0.39054283	-0.6252718	0.20270696	-0.27141666	-0.3717972	0.79760003	-0.923186	-0.6318624	0.58963144	-0.9520092	0.6915875	CD14+ Monocytes	control (reference)
1778	0.10539609	0.12135297	1.3245094	0.17512575	0.9656939	-0.93099546	0.7029102	0.24594545	0.99532425	0.56152916	1.8588932	-1.3461926	0.63921577	1.7429898	0.7500737	-0.36492914	2.6561403	-2.1391368	0.72562194	0.1890012	0.6391903	-2.186083	-1.6344111	0.79091966	0.891873	0.80198735	0.684981	-1.000135	0.43597764	0.20473048	0.35926595	1.4059156	-0.28382802	CD8+ T cells	control (reference)
1779	-0.7949297	0.14075458	-1.3086444	-1.597832	-0.8489826	-0.7949359	-0.4706833	1.2019761	-1.0662017	0.24765351	1.174264	-1.6435043	0.17714721	0.1327382	-0.5826451	0.29194975	2.7046225	-0.6397793	0.17723604	1.1727456	-0.10396826	-0.14146233	-1.5890576	0.13168257	0.077778056	1.3795133	-0.18230894	-1.0417813	-0.04144132	-1.7564394	0.3089531	-0.72501785	0.10744032	CD8+ T cells	control (reference)
1780	1.669594	-1.6261802	-0.5264512	-1.5697886	-0.8896492	0.58161986	-1.1204778	0.89256966	0.29578203	-0.81776285	-0.33397472	0.34527412	-2.0552247	0.9671849	-0.20350732	-1.2012333	0.85522556	0.35298586	-1.6861973	1.1394053	-2.583226	1.031438	0.54477876	-1.7392156	1.4972204	0.10907692	0.52239203	2.6891727	-0.5424497	1.0151632	-1.417504	-2.18859	-0.5829148	CD14+ Monocytes	control (reference)
1782	0.5675577	0.11777696	-0.016575396	1.5198661	0.7034909	0.14005798	0.6808427	1.4666234	0.32264572	0.7062031	1.2303787	0.7869842	-0.19010949	1.0522008	0.48240125	1.8125821	3.0620325	-0.9967824	-0.27744776	-1.5548556	0.2625079	-0.70974934	-2.0014033	0.4450407	-0.28552142	1.6332963	-0.78673124	-0.5795996	-0.12501591	-0.16172951	-0.3118107	-0.6646899	-1.0457824	CD8+ T cells	control (reference)
1783	-0.23696408	0.39898935	1.3288705	0.12790118	-0.8097755	-0.15013807	-0.42317608	-0.47101307	0.6638249	0.062339306	-0.4488169	-0.46825054	0.2328757	0.101305954	-0.271492	-0.469276	2.7164495	-2.282778	0.8253313	-1.1720732	0.37064916	-2.18357	-1.6544192	1.4814944	0.04507036	-0.40572366	1.4061184	0.07675336	-1.3644692	-0.9599379	-0.8228164	-0.13375637	-2.2334695	CD8+ T cells	control (reference)
1784	0.78814363	0.622163	-0.15157244	0.06532872	-0.6952051	0.017013554	-0.7680602	0.18182477	1.0139563	1.3575536	0.7247013	-0.17788896	-1.3987696	0.103100955	0.65275747	1.5700029	2.2127106	-1.3331224	0.4472255	1.504455	0.32762277	-1.6190369	-1.8257644	0.1638012	-1.0121856	0.6862466	-1.8481808	-0.8590049	0.3203705	-0.12643987	-0.29172298	0.18104269	-0.1188488	CD8+ T cells	control (reference)
1785	-0.6295579	-1.1540573	0.6804577	-1.771806	-0.38212413	-0.24415046	-0.609681	0.6820866	0.876976	0.8957374	0.14699191	1.6782372	0.78716946	0.14685124	-0.4021356	1.3300773	2.9941885	-0.12665327	-0.28691432	-0.037467852	-0.0323618	-0.8097291	-1.7918918	2.5443265	-1.746716	0.76465714	-0.5394851	-1.2854347	0.6637202	0.06974214	-0.97988105	1.0022762	-0.96758497	CD8+ T cells	control (reference)
1786	0.69114685	-1.3268052	0.7272011	-0.90467846	0.24810165	-0.7015865	0.80281365	-0.45662212	1.9751126	2.2567823	0.06650925	-0.5518806	1.7489487	0.6030688	-0.2923597	0.38815254	3.2305539	0.8483826	-0.26723784	0.32714868	-0.16716501	-1.7989585	-2.0077558	2.0550132	-1.4749854	1.8090875	0.52950794	0.5683762	1.6427964	0.9983921	2.2177668	0.08836311	-0.061403155	CD8+ T cells	control (reference)
1787	0.012593195	0.047636285	0.6099893	-1.383536	1.1215746	-0.6797542	0.23393881	1.2398006	1.2946833	1.297729	-0.7007847	0.99485	0.61889774	0.15865305	0.7671573	-0.3717397	2.844411	-1.0918014	0.4639472	0.7939231	0.05090125	-1.4062955	-2.1170144	0.6901885	0.040976763	1.0089617	0.029856235	0.0844332	-0.27152973	-2.139544	-0.47598135	1.134945	-1.4208184	CD8+ T cells	control (reference)
1788	-1.0194045	-0.28863648	0.7949594	0.3954513	0.06307307	0.5788641	-0.39818913	-0.6872053	1.5935109	-0.05653429	0.9531414	1.465442	-0.35511297	0.43762693	0.3390611	1.5219684	2.8173592	-0.3399615	-0.8673385	-1.1244222	0.8717452	-1.9857924	-1.6520932	1.1327507	1.3509872	0.88771117	0.35370713	-0.6700641	-1.8180398	0.028874278	-1.7109137	1.4402778	-0.6866571	CD8+ T cells	control (reference)
1789	-0.27006096	0.6409383	1.7851703	-1.5456489	-1.7789106	-0.39822835	-1.2945046	0.026211351	-0.14247142	0.42415446	0.78103536	0.14926553	0.13031347	0.94085056	1.1697026	1.6680653	2.6382797	-0.4721898	-0.023245541	0.05567789	0.34693134	-0.7246504	-1.935327	-0.6942661	-0.63824534	0.6010977	-0.6755424	0.002473861	-0.37807035	0.42749426	-0.8164681	0.6861408	-0.014605403	CD8+ T cells	control (reference)
1790	-0.42682922	0.089536145	0.8897445	1.2068462	0.82355565	-1.7106438	-0.020224333	-0.09329638	1.9819701	0.25862604	0.6256084	0.1206895	0.5595385	0.0016486049	-1.6040087	0.5606371	3.0662835	0.2774633	0.4644754	2.156075	0.35255247	-1.3080596	-1.9070961	-0.41392702	0.26100162	0.9452072	-2.1154094	-0.697328	1.4810766	-1.0709406	0.13068202	0.10865447	0.15590332	CD8+ T cells	control (reference)
1791	-0.18751496	1.0765625	1.989244	0.45221403	-0.47439343	0.36160535	0.68608165	-0.6815614	1.4602494	1.512737	-0.38025555	1.4394708	0.5612863	-0.11386385	-1.5144378	0.9537753	3.0494003	-1.1456441	0.2769829	1.1898079	0.21147126	-1.272363	-2.0879333	-1.9340093	-0.19656534	0.6194936	1.4146596	-0.36238664	-0.06348631	0.47528914	-0.3579467	0.087525874	-0.16205776	CD8+ T cells	control (reference)
1792	-0.0011564828	-1.6313479	0.5467975	0.17358547	-0.2816469	0.3439139	-0.45644838	1.1646459	0.05959934	0.8683318	1.1427555	0.45622528	1.2578063	-0.26291752	-1.0672462	0.15092808	2.937653	-0.8036802	0.0032754838	1.175159	0.47531414	-0.7981831	-1.8983302	0.28116488	-0.2421661	1.8669161	1.2569157	-0.4012686	0.2960114	0.5412493	-0.7023882	-0.23036054	-0.6575411	CD8+ T cells	control (reference)
1793	0.13569626	1.0004152	-0.11137247	0.9284144	-0.21659511	-0.586285	0.12151207	-0.44330677	0.068449676	0.3960284	0.2986787	2.3222218	0.7131385	1.6929162	-0.69904757	1.6081011	2.8575037	-0.3203409	0.24498542	1.2916682	0.39581913	-1.5496824	-1.7187643	1.6493834	-1.2361276	-0.026080728	-1.2286384	-1.494668	0.11354816	0.14261834	-0.934906	0.77355736	0.66924226	CD8+ T cells	control (reference)
1795	1.6082064	-1.0623705	-0.6537798	-1.626856	-0.7906809	0.62223274	-3.875999	-1.2638743	-0.12886657	0.21186629	-0.72282004	-0.26749286	-1.8397088	1.0586362	-0.2851155	-1.766498	1.1927736	0.2639547	-1.464981	0.5589028	-2.2235284	1.3135091	0.6524053	-1.4527456	0.19134822	-1.5210003	0.3621063	2.3404725	-0.030036896	1.5899366	-0.07773489	-2.8581395	-0.17745197	CD14+ Monocytes	control (reference)
1796	0.6975503	-0.8534188	1.3062818	-1.2725618	-1.0603994	0.35076725	-0.58912337	-0.7715374	-0.48601916	0.2508569	0.43634236	0.9185632	0.099211365	-0.06265527	0.5689241	1.3145412	2.8056684	-1.5097113	-0.23418105	0.42048645	0.47376233	-0.18460423	-1.5389764	0.76114917	-0.20265235	1.311058	-1.086504	-1.0792601	-0.10156892	-0.740793	-0.41123897	0.405389	-0.5372878	CD8+ T cells	control (reference)
1798	0.45123377	-0.4444409	0.93787277	-0.027005345	-0.3689133	0.23408745	-0.46976125	0.53545654	-1.7875689	0.8273013	-0.58418083	0.38194376	-1.9372331	0.55220866	-0.42508647	-1.0068504	1.3189287	1.0294688	-1.2478024	-0.67489564	-1.2291372	1.090882	0.81421435	-0.62249106	1.4969571	-0.8697718	0.7374449	1.8825535	1.3729036	-0.6006288	-0.6721524	0.004933536	-0.22131737	CD14+ Monocytes	control (reference)
1799	2.1470013	-1.2050018	1.0256252	-0.78566325	0.34934732	-0.12459403	-1.5646287	0.108968556	0.7018243	0.5611184	-0.6351714	2.233593	-2.5994062	2.4104848	-0.9711589	-0.16090381	1.1503774	0.9155557	-0.56002456	-0.8535797	-2.3147397	1.4316313	0.49379075	-1.9063816	-0.23781699	-0.42861462	-0.35910454	1.8030521	-0.28803	2.0106423	-0.317531	-2.6386955	-0.14182612	CD14+ Monocytes	control (reference)
1801	-1.3143518	0.9307281	0.15540643	1.0255895	1.0353651	-0.3349329	0.10748005	1.7271414	0.5947704	0.8251146	-0.9134438	0.44791704	0.41156164	1.9433889	0.69484735	0.8652499	2.7511377	-0.90154123	0.076020956	0.6921041	0.6651364	-1.6461352	-2.1091566	0.27793854	-0.6430543	2.6082416	0.3181947	-1.2554116	-0.9935859	-0.21517944	0.19966656	1.046134	-0.72575223	CD8+ T cells	control (reference)
1802	1.6520922	0.23615545	-0.24245179	-2.0884714	0.10025617	0.30735558	0.038439214	-1.475211	-0.10271752	-1.1110997	-2.2278004	-0.2713378	-1.0808233	-0.08932352	-2.0072849	-1.3454459	1.0972867	0.7274166	-1.0200934	2.1762695	-2.7095046	1.276781	0.64108646	-1.827635	1.794157	0.44158012	0.47188014	2.651967	-1.0429465	0.97598857	-1.8643837	-1.2902071	-0.4874455	CD14+ Monocytes	control (reference)
1804	0.04477718	-0.49219292	0.08052051	-0.30111894	0.17871022	-1.6268785	-0.6226478	0.6596337	-0.5734788	1.270246	0.449621	0.27123868	0.87974703	0.24279854	-0.6299075	0.34479186	3.3684962	-0.66176236	-0.5563655	0.18305951	0.36920473	-0.02598393	-1.7874311	-1.3380678	-1.5449268	-1.4556923	-1.2683004	-1.7339163	-1.5885808	-0.06626642	-0.82126415	-0.11556882	-0.6381193	CD8+ T cells	control (reference)
1805	1.4900229	-1.9415836	0.9737712	-1.3773458	-1.3609506	0.5372623	-0.6910108	-0.19901526	0.57005894	1.0811058	-0.5736679	0.034711808	-2.0732598	2.2067049	-1.2934031	-0.8792951	0.9773125	-1.3637669	-1.6496217	-0.6045837	-2.0623715	1.4349496	0.5168327	-1.3759123	1.3344384	-1.6966963	1.6443051	1.7838323	0.06116603	2.6612597	-0.28299677	-1.9665153	-0.20697078	CD14+ Monocytes	control (reference)
1807	1.833781	-1.194593	-0.1438359	-0.16111687	-0.29690182	0.36573857	-0.6340889	-0.49039507	-0.5570248	-0.0029115882	-0.70158654	1.0106299	-1.489281	1.377533	-1.9019315	-2.3975115	0.77821046	0.03765291	-1.0758675	1.8974161	-2.7679343	0.88744617	0.7434818	-1.3071368	0.5551933	-0.23174763	0.5585456	2.2118068	0.61060584	0.97081167	-0.84369063	-1.7612975	0.73224914	CD14+ Monocytes	control (reference)
1809	0.29194513	0.020520434	-0.3632629	1.1450906	1.1914082	-0.3739279	-0.79489666	1.5501838	0.817984	-0.39175296	2.022448	0.47792497	0.501984	0.025435895	0.039699733	1.5075197	2.983373	-0.5857244	-0.21171153	0.53358436	0.36407828	-1.0106034	-1.6828368	0.56515896	-0.33519176	-0.6007143	-0.31714004	-0.61047703	2.0208912	-0.1134187	1.2637826	-0.12595731	0.01699622	CD8+ T cells	control (reference)
1810	0.09187729	1.1018661	0.55873644	0.009371489	0.97098166	-1.7999531	-0.17634419	0.7792501	-0.79634655	1.1456108	0.43311852	0.7570101	0.8498269	0.6786682	-0.09924914	1.9568745	3.4141564	-0.046676517	-0.24446788	0.56195545	-0.37167743	-2.6672645	-1.6924062	0.3924726	-1.0078359	0.78822035	-1.3570818	-1.0342629	0.5743493	-1.603318	0.36204344	1.2654085	-0.51957214	CD8+ T cells	control (reference)
1811	0.30297366	-0.9218111	1.7624503	0.9741284	0.78117037	0.5604521	0.3575372	-1.1686466	0.14170611	-1.6165887	0.90125704	-0.2676884	1.0660539	0.4690079	-1.1589838	0.9847857	3.223179	0.7306	-0.53280985	1.9777564	0.042741895	-1.9791309	-1.514314	-0.0881356	-0.9349594	1.8441229	-0.3768624	0.08978629	-0.3202568	-0.8985913	-1.5354707	-0.76742834	-0.37304443	CD8+ T cells	control (reference)
1814	1.1087661	1.2334341	0.17976797	-0.7917582	-0.77819467	0.81573725	-1.2494285	0.23984061	0.20904613	-0.33371952	-0.80352896	1.7025222	-0.2404728	-1.1455631	-0.030580759	1.8978555	3.2014341	-1.3008378	0.6616484	-0.774492	0.07674192	-1.3811977	-2.1093035	-0.6000954	-0.9052649	0.346462	0.54735804	-0.5368098	0.0063673034	-0.27878156	1.8047645	-1.2789085	0.7237979	CD8+ T cells	control (reference)
1815	-0.21919286	-1.3234998	0.68065584	0.70784736	0.20157278	0.18123406	-0.23499589	1.3449914	1.999853	-0.35984123	0.14728118	-0.5860764	-0.09435278	1.3563648	-1.7184358	-0.54323053	2.8225896	-0.9609497	0.35613278	-1.3229806	0.4627182	-1.7522905	-1.7449245	0.79311645	-0.83170635	0.029123604	0.04749328	-0.91434574	-1.040508	-0.37721714	1.1732038	1.016	-0.52881294	CD8+ T cells	control (reference)
1816	-0.8228676	1.2990134	-0.109855056	-0.33867428	0.7828329	-0.013386697	-0.8512541	0.30298334	0.636979	-0.8931076	0.32933027	0.09600483	0.14679652	-1.0653806	0.018541873	1.7791165	2.6370707	-0.68164575	-0.038541496	0.60191905	0.17832342	-1.0268459	-2.1278956	1.410718	-0.35564113	-0.37256032	0.72381943	-1.3083243	-0.70857894	-0.18097308	-0.33902073	1.1665863	1.0520304	CD8+ T cells	control (reference)
1817	0.8563793	-0.42527995	1.1941142	0.43718114	0.40473104	1.7387635	-0.508469	0.22170788	-0.43096873	0.55457217	-1.0443671	0.3567779	-1.0315064	-0.5346102	0.8245609	-0.20698124	1.1663435	-0.45462847	-0.039888106	1.8544927	-1.3296846	0.98468435	-0.4065469	-1.9417931	0.89995414	-0.19794601	0.39347988	1.5453697	2.6357117	0.83914757	-0.01664085	-1.0825453	1.5355536	CD14+ Monocytes	control (reference)
1818	-0.51514804	-0.9951408	-2.1707687	-1.5860145	-0.6064916	0.040141635	0.0015452057	-0.19266821	-1.5331174	0.082155585	0.5040978	0.8563476	0.24710383	0.9238566	0.8385082	1.4386784	2.9714923	-0.9202808	0.0144574195	0.8290223	0.17559457	-1.7495465	-1.585189	-0.6215304	0.3701678	0.3452261	1.3336761	-0.14552069	-1.1014313	0.9531206	-1.5835993	0.26049215	-0.20408791	CD8+ T cells	control (reference)
1819	-0.15036172	-1.0998731	1.4540539	-1.0865628	-0.8928067	0.26690286	1.1577649	-1.9153436	1.4821002	0.0122715235	0.08388792	-0.41109285	0.2618804	-0.6873336	-0.43330222	0.3423716	3.1477053	0.30897486	0.26361072	1.0819978	0.17924368	-2.0443397	-1.8825121	-0.44693097	-0.36542767	1.4447825	-0.24608788	-1.2219028	-2.2398286	0.0067130923	-2.0871682	-0.78026956	-0.32035643	CD8+ T cells	control (reference)
1820	-0.3508359	-0.34514803	0.59348905	0.1655553	1.3339131	-0.13767439	1.4070148	-0.19178712	-0.4267537	1.9033521	1.3054621	-0.091873825	0.12029985	-0.29992002	0.23141831	0.5481784	3.3308911	-0.7220266	-0.10872254	-1.4251122	0.37489787	-0.6639482	-2.1820767	0.45131302	-0.54793006	-2.0059106	-1.0614533	-0.2542057	-0.49835104	-0.54640025	-1.8882992	-1.9870762	0.106634974	CD8+ T cells	control (reference)
1821	1.7412269	-0.36429387	3.1855838	-0.93343043	0.111228704	0.19715312	-1.6462017	-0.39845002	0.402397	-1.4474237	-0.80368835	0.068933845	-1.7792529	-0.6907727	0.10608095	-0.17039937	1.1236162	0.5015527	-0.4243474	1.2788457	-2.9759235	1.6101491	0.58834064	-1.9820217	1.0190246	-0.909629	-0.34830803	0.12842411	-0.41395673	1.3379374	-1.9155254	-3.0636845	0.10982448	CD14+ Monocytes	control (reference)
1822	0.06155426	-0.5226539	1.4208205	-0.90404874	-0.48595226	0.5246445	0.31017953	0.051736936	1.0084143	0.8393682	0.8039769	1.1579909	0.04030657	0.32692266	-0.18150118	1.0342708	3.1630783	-0.05752051	-0.13934241	0.02461958	0.4687839	-2.1371734	-1.9020991	-0.022580802	-1.4494872	0.3519177	-0.06700915	-0.4892107	1.2954824	-1.2302303	-0.5567144	-0.08583933	-2.570002	CD8+ T cells	control (reference)
1824	1.8849823	-2.7004764	0.30058384	-0.74828815	1.0307724	0.27718535	-1.94333	-1.3327944	0.7481774	0.12131323	-2.225407	0.492246	-1.0999553	-0.0029935986	-0.5155661	-1.0897187	0.95334435	0.19219306	-1.3498379	0.16622137	-2.8063564	1.2361218	0.46195716	-2.1190457	0.010308087	-0.03464043	0.73701537	2.0248337	0.383338	2.608997	-0.26077613	-2.2150352	-0.33512124	CD14+ Monocytes	control (reference)
1826	2.1028147	-0.49519694	-0.09883851	-0.473257	-1.3607597	0.31116033	-1.4201258	0.383766	0.7012472	1.3209313	-2.0500484	1.1224952	-1.5124353	0.850891	-1.7645818	-0.8766434	1.1193149	1.2388434	-1.441248	1.042916	-2.4161568	0.8511783	0.4984691	-2.049467	1.6199234	-0.60493624	-0.540057	1.7716933	0.92621446	0.1622118	-1.1634729	-1.7834909	-0.74223536	CD14+ Monocytes	control (reference)
1827	-0.43382484	-0.04974729	0.22163066	-0.41529554	-2.1180217	-0.07264951	1.024296	1.5566547	0.63704747	1.2469344	1.89978	1.254183	-0.22988582	0.38249406	0.20886245	2.0381322	2.9181623	-1.2279963	-0.4011987	-0.17947298	0.77522916	-1.6442113	-1.8257604	-0.8562645	-0.8689913	-0.71891105	-1.5491097	-1.6242254	0.17605743	-1.1375268	0.8756194	-1.3715277	-1.9339428	CD8+ T cells	control (reference)
1828	0.8435557	-0.09746158	-2.239242	-1.3248751	-1.2679397	0.2197318	-1.8339088	0.8040768	-2.4284825	-0.33223686	-1.1941816	0.9496749	-0.9072957	0.022092253	-0.8420072	-1.897848	1.3511848	1.7137108	-1.1118929	1.0529397	-1.2160106	1.2709453	0.79470444	-0.9226467	1.5700234	-1.7959447	-0.63453215	1.9279644	-1.1537135	0.10618317	-0.9406756	-0.104806885	-0.28924018	CD14+ Monocytes	control (reference)
1829	0.7055406	-1.3881451	-1.5009986	-1.0380154	-1.5717868	0.11835492	-1.2789863	-0.36405462	-0.84586245	0.66804916	-1.6225662	-0.33705604	-0.67510396	0.29398355	0.3847824	-2.282628	1.7264249	1.2011449	-1.8000181	0.96999156	-0.25907123	0.3829955	0.65615714	-0.9647393	0.679784	0.8134409	0.23041397	1.595708	-0.8155166	1.2425063	0.2164196	-0.16174367	-1.1411252	CD14+ Monocytes	control (reference)
1830	1.1561759	-1.3389359	0.3551132	-1.3076267	-0.0064916313	0.30414537	-1.71774	-0.2502746	-0.69160545	2.1196067	-1.9106343	-0.79240215	-1.9068084	0.5249455	-0.89133185	-0.93850267	1.0486091	1.6670325	-1.042754	0.9720755	-2.1001024	0.9953952	0.44477153	-1.6199081	2.3190725	-1.2250211	0.8465085	0.81176436	-1.2007875	1.8951452	-0.63699657	-2.0863335	-0.5134299	CD14+ Monocytes	control (reference)
1831	-0.28267157	1.6863097	0.5071796	0.51460373	1.1302621	0.8098451	-0.6434512	-0.66482913	0.66858494	0.55284166	0.64814436	0.55898625	-0.3072735	0.33556366	-0.14687997	0.97496194	3.0864458	-1.5336406	-0.7809169	0.30077264	0.1423079	-1.8021488	-1.9476472	1.0762513	-0.5075394	1.034958	-0.58058345	-0.738028	0.52168626	-1.5615737	-0.08746493	1.4189296	0.39040363	CD8+ T cells	control (reference)
1832	2.3529782	-1.3008187	0.1214633	-0.6606168	0.3492825	1.1203648	-2.0527768	-0.5221342	-1.6595743	-0.6728681	-2.5524964	0.22553733	-1.6982071	2.1700685	0.7084868	-1.6495181	0.9766372	0.7508678	-1.095625	1.7512324	-2.6936214	1.5759172	0.55054486	-1.3402853	1.4140723	0.21820827	0.00087860227	1.5787728	-0.6466696	1.3340896	-0.5673366	-2.8599787	-0.78888166	CD14+ Monocytes	control (reference)
1835	-0.72134805	-1.6120684	-0.30592948	-1.8104897	-1.3027099	-0.03473717	-0.7833782	0.9180292	-0.23023427	0.1887253	1.4023805	-0.185915	0.12058878	1.681165	-0.5820819	1.2783273	2.8559422	-0.18506312	0.21485364	0.621366	0.3369371	-1.0461854	-1.8569629	-0.041100383	0.14746597	-0.37194228	-0.5089598	-1.7705139	-1.1380973	-0.17623645	0.66860884	0.33118832	-0.47088665	CD8+ T cells	control (reference)
1836	1.9576077	0.8877838	-0.42700756	-0.45311806	0.81566936	1.208813	0.32763302	-1.5275322	1.8604422	-0.9126028	-0.14489129	1.0891387	-0.9480363	-0.050320268	-0.12286043	-0.03784734	0.7635245	-0.9851284	-1.1775107	-0.67112684	-2.7087505	2.4981797	0.5362182	-2.2897491	0.88479096	-1.4861735	0.890125	2.3214655	-0.46206677	0.7820409	-0.5140722	-1.6732877	-1.1815797	CD14+ Monocytes	control (reference)
1837	0.121742874	-0.018025368	0.4956781	-0.5902282	-0.23366529	-0.8966305	-0.93338805	0.8434377	1.2588571	0.54426956	1.8979826	-0.51054883	1.4110644	1.1421442	-0.42021507	-0.40568584	2.7761948	-0.7280957	-0.018693782	-1.6186203	0.015937805	-1.3549576	-1.9631155	0.22836128	-1.4232259	-0.11307117	-0.9478999	-1.4856977	-0.66059434	0.49538374	0.08891302	-0.8608125	-0.40995127	CD8+ T cells	control (reference)
1838	-0.8397843	-0.27987814	1.6127906	0.43224433	-1.2543247	0.8198623	-0.24949537	-0.99891925	0.5108604	1.0246918	1.7503748	0.4817417	-0.116140634	-0.94545597	0.6530504	0.24623632	2.6620061	-1.3386052	-0.35426703	2.2244275	-0.16192916	-1.5453874	-1.4829972	0.44157267	-1.0236194	0.07651095	1.4588647	-0.9517986	-1.4255918	-1.1277006	-0.23754217	-0.9460477	-0.25256667	CD8+ T cells	control (reference)
1840	-0.048355132	-1.4257824	0.7012198	1.1854221	-0.26540518	-0.07211949	0.82365227	1.335237	1.0818802	0.6465102	0.37900245	1.779712	-0.22582692	-0.8777187	0.28319386	1.0462986	2.6927989	-0.96410173	0.040401667	-0.8558488	0.08849328	-0.9849674	-1.8081375	-0.19417658	-0.32265973	0.16826949	-0.4031696	-0.9273251	-0.57890236	-2.3644447	0.41163594	-0.7495614	-0.37652016	CD8+ T cells	control (reference)
1841	0.0096277	0.03655959	0.21072173	0.092004746	-1.1156071	-0.5783635	-0.72893995	1.121671	1.5707573	0.88475764	1.2207279	1.818287	-0.30016202	1.2045846	0.49878535	1.2701269	2.6211004	-1.3658193	0.30537608	-0.43681973	-0.15887992	-1.6319597	-1.463283	1.3774498	-0.23799296	-1.1483886	-0.16699359	-1.4330621	-0.34773555	-1.8318596	-0.9456867	0.72668475	-0.860005	CD8+ T cells	control (reference)
1843	-0.6560608	0.44741157	0.11366865	-0.8080288	-0.25659728	-0.18404588	-0.8389013	-0.1119771	0.45329416	-1.12677	-0.078523695	0.28753328	0.8780904	-0.20766981	-0.4940716	1.4893407	2.83371	-0.7403107	0.1514322	1.0927083	0.2896677	-0.889107	-1.856486	1.2636342	0.39693266	-1.210246	0.20199466	-1.2212384	-0.7585795	-0.09044677	-0.6356054	0.46604285	-1.0158805	CD8+ T cells	control (reference)
1844	-0.2671852	-0.5638523	1.2191913	-1.0201992	-0.08360982	0.1061576	0.39845994	-0.39629838	1.2450471	-1.7039374	0.30079716	-0.4838545	0.02533131	1.2562468	1.4712727	0.79182935	3.048336	-0.3486818	0.59947836	0.52348346	0.05939482	-0.26158673	-1.8209366	-0.6953957	-1.2609531	1.8279172	0.071691155	-1.4046631	0.2783391	0.26689932	9.6179545e-05	-0.30451423	-2.2924085	CD8+ T cells	control (reference)
1845	-0.33178484	-0.06956732	0.275451	0.5429504	-1.2947773	-1.0104259	0.18069735	-0.7040943	1.2602029	-1.4941607	-2.5671406	-0.65188694	-0.14728773	0.21681145	-0.73853064	-0.46855512	2.638933	-1.2796808	-0.03736964	-0.98265535	0.53866524	-0.7463965	-1.7978872	0.71602756	0.49180928	0.5035614	-0.89115673	0.83318883	-1.656925	-0.38466543	-0.849087	0.13167918	0.11703138	CD8+ T cells	control (reference)
1848	0.5582697	-0.49671584	1.0084625	0.04574454	0.8294432	-0.8996211	-1.2033749	-0.56252635	1.8563113	0.67904866	1.4863776	-0.31641668	-0.005625434	2.6453419	1.0793624	1.3565714	3.070865	-1.105576	-0.33935243	0.7595345	0.73714006	-1.7383642	-1.8517205	-0.93796974	-0.31603807	0.42551753	-0.30953848	-0.38808006	-1.1493843	-1.0552003	0.14891031	0.8989468	-0.4183078	CD8+ T cells	control (reference)
1849	-0.49472362	0.14166702	2.9391127	0.30829358	2.0112638	-0.5037705	-0.8191989	1.0731723	-1.2217121	-2.3088949	-0.35849935	0.56499016	0.3638854	-0.3725742	-1.1252182	1.5798953	2.8149407	-0.5461654	0.1561327	1.0857902	0.12379368	-0.1673822	-1.2199789	0.8389598	0.6656389	0.05757901	0.4898558	-0.7069839	-0.7405578	0.5014534	-0.34938046	0.6732143	0.29969823	CD8+ T cells	control (reference)
1851	0.7556422	-0.9246179	-0.8366178	0.028861225	0.37064105	0.15772799	-2.492208	2.2272203	-1.0089569	0.6872996	-1.2957042	1.7833517	-1.8200574	0.72105896	0.6640549	-1.4895406	1.3285933	2.107869	-1.839968	-0.16496575	-1.4430132	-0.6573291	0.58104855	-1.482453	0.88250387	-0.9427648	-0.33176088	1.0365396	-0.71119803	0.36285943	-0.76442105	0.4611159	-0.6000896	CD14+ Monocytes	control (reference)
1852	-0.36808434	-0.62263006	0.70313734	-2.6582801	-0.30697507	-0.1453662	0.59511125	0.39724812	0.35109416	1.0085484	0.09891227	1.795942	0.98617524	-0.831136	1.1188796	0.39424056	2.9523134	-0.787026	0.050884757	-1.276273	0.6550216	-1.9969461	-1.9323483	0.03794588	1.3049326	0.78795457	-0.48651266	0.57157135	-0.05911815	-0.15180498	-0.9035295	0.06143794	1.9171423	CD8+ T cells	control (reference)
1853	0.01887418	1.2917397	0.37429547	0.5537027	0.42020005	1.2683218	0.47780696	0.53669417	1.3074974	0.21843922	0.3589784	0.66986215	-0.39730597	0.48822403	0.7925525	0.33017576	3.2219949	-0.6261033	-0.33743203	1.0935371	0.54268205	-0.8976721	-1.7410358	0.5989163	-1.7464037	1.2608194	-0.2463612	0.6390331	-1.4082124	0.18997249	-1.9537123	-0.082770005	-1.2453806	CD8+ T cells	control (reference)
1856	-1.7367785	0.35544044	0.8547456	-0.9806438	-0.46775743	1.1983864	0.6984942	1.0881993	1.9246112	-0.4149838	1.1930386	0.73074293	0.8271199	0.46981958	0.36146146	1.4963727	2.8425972	-0.53014654	0.49189717	-1.2339075	-0.051728316	-0.7502222	-1.9681479	0.8710527	-2.2120314	-0.0575888	-2.448957	-0.25756377	0.14107382	0.9204184	0.258921	0.028970536	-0.69011253	CD8+ T cells	control (reference)
1857	1.814937	-1.7371008	0.69116575	-0.15463643	-1.8357002	1.3479079	-0.24344763	-0.64625597	-0.046029426	-0.16451934	0.3134796	0.45894906	-0.34753594	1.088813	-1.4447522	-0.18661258	1.6627083	-0.036471084	-0.5182194	1.0894554	-0.78689694	0.2733413	-0.401409	-1.1336409	0.42085686	0.23566288	0.31908584	0.38372356	-0.590047	0.055394243	-0.046968043	-0.9379667	-0.5154443	CD14+ Monocytes	control (reference)
1858	1.2772549	-1.7365494	0.4900663	-1.3065474	0.29592022	0.26133707	-2.293063	-1.3621482	-3.050275	1.4782166	-0.9931753	0.46437144	-2.07106	2.286909	-1.1229334	0.500162	1.5357599	1.0953549	-2.012106	0.15796897	-2.6406202	1.6420463	0.9004764	-1.0671806	1.3012607	-0.48402274	-0.78508854	1.8355025	-1.4851617	2.2627342	0.14941327	-1.5166329	1.4357935	CD14+ Monocytes	control (reference)
1860	0.6755204	-1.194608	0.411661	-0.88075995	-0.24013531	-0.65886265	0.6445148	-0.33639273	0.4272557	0.38313726	1.29776	-0.88024586	0.9373548	-0.39524215	-0.20403022	0.7457764	2.6542387	-0.19209218	-0.06562424	0.44493994	0.5230373	-0.94733536	-1.7500579	0.8173634	-1.2547503	-0.0069152415	-0.47331995	-0.51553184	-0.35784113	-1.6105536	0.9728241	0.28877822	-0.12137845	CD8+ T cells	control (reference)
1861	1.6789963	-1.6129086	-0.124753654	0.17933643	-1.4900826	0.8726417	-1.4143016	-0.52997345	1.1901911	-0.07684243	-0.19139618	0.105210185	-1.3703268	0.6806344	0.15872478	-0.3544499	1.1451468	1.1745342	-2.4166362	1.6185142	-2.4262407	0.63303685	0.81012243	-1.2252789	0.98375136	-0.58685046	-0.020407796	2.0793695	0.79611003	1.7775478	0.18959492	-2.2828674	-0.40534902	CD14+ Monocytes	control (reference)
1862	-0.33130866	-0.31041425	1.3199596	-1.3200235	0.045530945	-0.09618302	1.2483404	0.5248312	-0.89643764	0.13249803	-0.31027493	0.85524637	-0.079399675	-0.37544775	-0.89404225	1.618583	2.419443	-2.0252976	0.59073734	1.8958023	0.19032188	-0.5810379	-2.0126507	0.6714126	-1.985681	2.243725	-1.7066436	0.5530052	-1.0197966	-0.6695333	-0.8347697	-0.34706277	0.07147321	CD8+ T cells	control (reference)
1863	0.43346247	-0.6645641	1.5729825	-0.75990665	-0.33566523	0.78837085	-0.5159708	0.9399641	1.7779804	0.9714135	0.8170997	1.5910285	0.5952874	0.36264896	0.38739434	0.27013224	3.088459	-0.5995475	0.23261268	0.08915001	0.20805095	-1.3098896	-1.9179119	-0.3997871	-0.4843418	1.22068	-0.384186	0.107463375	0.072724104	-0.5254181	0.42367387	0.37611303	-1.1670114	CD8+ T cells	control (reference)
1864	0.24910803	-1.2783096	1.5200477	-1.7733233	0.5776203	0.7265918	-0.24725284	-2.561821	0.9988965	-0.015827358	1.5360858	-0.754554	0.35471624	1.6113756	-0.75839925	1.230349	3.2158496	-1.3122885	0.11696695	0.96279365	0.8593773	-0.9405295	-1.9398878	1.1579709	-0.1627269	0.28780222	0.004410833	-1.9608185	0.19253123	-0.17097491	-0.52693844	0.8691497	-1.868227	CD8+ T cells	control (reference)
1865	2.1222758	-0.7447603	1.7553167	-1.2794275	0.58168733	0.58974355	0.50205684	0.7578985	0.34404808	1.3687112	-2.1084068	0.66272676	-1.8053492	1.1107082	-0.8740633	-0.59333295	1.205865	1.7590289	-0.37212285	-0.5210579	-2.944556	2.8737292	0.5209507	-2.4526453	0.5612506	-1.1133457	0.7778014	1.3051786	0.45920926	1.9366546	-0.48148566	-2.7463627	0.35791236	CD14+ Monocytes	control (reference)
1867	-0.89696085	0.30330902	-0.17891192	-0.7534039	-1.3438073	-0.58230406	-0.11697948	-0.24316001	0.21559775	-0.534168	1.5988771	1.0356581	0.62340975	0.7722699	1.1446631	1.1286316	3.1612196	0.17405656	-0.43173686	-0.10126573	-0.7134485	-0.51553595	-1.9871635	0.96701217	-1.6873996	0.81867844	0.13495821	-0.58767337	0.31634504	-2.0600812	-0.051917255	0.27763975	0.12893051	CD8+ T cells	control (reference)
1873	0.9119137	-0.7508786	-1.0477947	0.040977433	1.097374	0.052026026	-0.96304333	-0.23827198	-0.43106377	-1.2901089	1.5206939	0.29302987	0.057325937	0.33943164	-0.02442953	0.8955036	3.064385	-0.14501101	-0.20671178	0.012408793	-0.047931522	-1.1370077	-1.8191134	-0.80501246	-0.6549831	-0.2514521	-0.7301379	-0.48527226	0.5314356	0.007005632	-0.8606049	0.012706362	-0.062481463	CD8+ T cells	control (reference)
1874	-0.68287176	-1.173617	-0.6664489	1.7925334	-1.2740494	0.29945984	-1.6111603	1.0922709	1.2078536	0.4578402	-0.108757496	0.5707411	-1.2892599	-0.09307329	-0.15492302	1.4415463	3.1490684	-1.4614271	0.24666017	0.8224783	-0.040487666	-0.7793877	-1.76331	-0.276721	0.028110385	0.42442262	-0.44820485	-1.1594684	-0.13012417	0.12030822	-0.62043273	1.4377565	-0.55014694	CD8+ T cells	control (reference)
1875	0.6526114	-1.7110863	-0.7293754	0.51823604	-0.5590689	1.368571	-1.2905244	0.6607076	-1.3836422	1.0547117	0.11218619	-0.75277585	-0.8585838	-0.4254133	0.29912162	-1.2956114	1.2302186	0.108342424	-2.4269783	-0.48886085	-0.7239167	0.4005784	-0.03414758	-0.34432012	1.0198925	-0.9789457	-0.116384014	0.8215387	-2.1863866	0.9569348	-0.15656154	-1.2044157	1.7167315	CD14+ Monocytes	control (reference)
1876	-0.4939871	0.64079577	1.6131752	-1.3119838	1.3434544	0.66477257	-0.3159872	-0.8110588	-1.7387683	-1.2411629	0.8642908	2.0299702	0.73799455	-1.204609	0.29572523	1.6774563	3.0795972	0.113604784	-0.14646178	1.1993876	0.19271728	-1.8987606	-1.641428	2.7344265	-0.42114466	0.6636247	1.3064048	0.01339595	0.4673742	-0.30927843	-1.2679633	-0.011749715	-1.3523617	CD8+ T cells	control (reference)
1878	1.762612	-0.88857794	1.5262583	0.5095693	-0.3759055	0.69954026	-0.9473512	-0.7891362	1.1303579	-0.08352786	-0.9127105	1.6216357	-1.9882143	-0.028041065	0.20390677	-0.40360248	1.0130395	0.61855114	-1.1275258	-0.96307194	-2.282982	1.0844369	0.09345353	-1.6511087	2.0972526	-0.25169766	-1.1155896	1.5992748	-0.4135496	1.0287529	-0.5497631	-1.8651359	0.45838982	CD14+ Monocytes	control (reference)
1880	0.4623118	-0.09602785	-2.602208	-0.7942757	-0.17508045	0.35973808	0.71293145	1.3318533	-2.871858	1.832092	-0.6591277	0.2823218	0.15588799	0.9680294	1.0366844	-1.0104437	1.5106022	0.31036222	-1.0598285	-0.8269239	-0.6320448	-0.16396162	-0.21369049	-0.6736802	1.2909704	0.10225727	0.49869344	0.088477075	0.07132465	0.11160821	-0.65380627	-0.36488384	-0.34455293	CD14+ Monocytes	control (reference)
1881	-0.86237115	-1.540931	1.470423	0.44838023	-0.058323383	0.6053588	-1.4957513	0.65971917	1.1269968	0.38819662	0.6944529	-0.6267186	0.23078908	-0.22094902	-0.17870252	0.028653115	3.176572	-0.22159833	0.20439123	-0.037759416	-0.2219306	-1.7010881	-1.7605606	1.2768385	-1.0103209	-0.24238911	-0.098635554	-1.102327	-0.44038957	0.44428623	0.4984545	0.67448604	-1.0563695	CD8+ T cells	control (reference)
1882	2.197248	-1.4996	1.907907	-1.9554036	1.5928401	0.99428844	-0.92120695	0.3868472	-0.14580378	-1.137551	-1.1303263	-0.29063457	-2.026485	1.0723662	-0.04646778	-0.58624434	0.9822517	0.9616896	-2.4675248	1.1281509	-2.2526183	1.4304513	0.766911	-1.6461719	2.4955883	-1.2889256	0.58646923	2.1827176	0.08782709	1.647189	-1.3550351	-2.978135	-0.97174376	CD14+ Monocytes	control (reference)
1883	-0.37159866	0.2868032	0.145343	-1.4169303	0.92069423	-1.3359027	0.6258991	-1.4175756	-1.1214049	0.014457673	2.0683603	0.7611133	0.57490605	0.75890434	-1.7312328	1.2628474	3.3683085	-1.2092984	-0.20486787	0.44795245	0.18093404	-2.250673	-1.8903213	1.9084368	1.309052	2.0267022	-1.0245018	-0.5248815	0.33717853	0.06588423	0.7759819	-0.14167646	0.4967298	CD8+ T cells	control (reference)
1885	1.6366735	-1.7571886	-0.0029212534	-0.30095267	0.8270526	0.761851	0.5429425	0.4876752	0.35940453	-0.7497231	-0.98948425	-0.6881553	-1.5122151	0.88291955	-0.8253007	-1.0640968	1.3750119	0.64976335	-0.84406704	1.7246921	-2.3094378	0.6864585	0.42571956	-1.4195657	1.5178258	-0.7444895	0.7289422	2.3818917	-0.8428458	0.7261233	-0.78507805	-1.2298079	0.7010156	CD14+ Monocytes	control (reference)
1888	-0.05535513	-0.18643653	0.6107128	-1.0686164	-1.8429626	-0.75356346	-1.4407108	-1.161736	1.2590702	1.2051173	0.40356344	0.8250501	-0.32584313	1.4554416	1.1812639	1.2278606	2.7399724	-1.2521452	-0.3912499	0.3902676	0.22567137	0.17471725	-1.6966459	1.0046128	0.3396595	-0.3619287	-1.1789875	-1.7841766	0.047692537	-0.44780713	-2.9595768	-0.6147396	0.43353224	CD8+ T cells	control (reference)
1889	-0.34886435	-0.1151605	1.4985201	0.16773853	-1.3730178	0.2611229	0.30898878	0.18934321	-1.041945	-1.4537647	1.2363836	0.800361	-0.06280762	-0.99622	0.26786435	1.2985022	2.8245707	0.209892	0.25504595	2.1464772	0.23890615	-1.7593899	-1.8295763	0.34998602	-0.8638688	-0.107727274	1.9123776	-1.1776487	-1.3273327	-0.06431919	-1.3551788	-0.42940643	0.086722195	CD8+ T cells	control (reference)
1892	0.35517946	-0.22088706	2.1368484	0.39068532	-1.642865	1.7093734	-1.4546216	-0.41574717	0.8555784	0.7889576	0.27935827	0.13179588	-0.19645381	0.06680733	-0.9977137	-0.15914224	2.5996585	-0.6504621	0.4394442	-1.1090178	-0.03787552	-1.2101023	-1.6416826	0.07841331	-0.21783864	0.45850667	0.15872851	0.17211568	-0.48961258	-0.83315927	-1.2979634	1.5738825	-1.9052825	CD8+ T cells	control (reference)
1893	-0.27404022	0.6822594	-0.030643344	-0.49077183	-1.6321374	-0.1898496	-0.9609581	-1.0182632	-0.20420295	0.38038737	-1.4327383	-1.3085234	1.3366692	0.85672265	0.6465986	1.6823523	2.7480338	-0.55719066	0.15910679	0.45170188	0.13888624	-1.9233388	-2.0002346	0.10530857	-0.8407225	0.62974703	-1.4532406	-1.02269	1.002182	-0.99527186	-1.9677621	-0.3434436	-0.97133374	CD8+ T cells	control (reference)
1894	0.4092976	-1.9707097	-1.175568	-0.34087354	-0.17151132	0.8752117	-0.31944454	-0.8820479	0.91336095	1.5840952	-1.098438	-0.6363675	-1.247267	1.0992156	-0.85601413	0.07356088	1.8753359	0.40574563	-0.985295	0.6601481	-1.1333747	-0.65701973	-0.25362295	-0.8765676	0.8431717	0.26565242	0.043157116	1.2476636	-1.0939891	1.0384226	-1.4404402	-1.6483964	-0.6323943	CD14+ Monocytes	control (reference)
1896	1.465866	-0.5704423	-1.0345893	1.679538	-0.4864332	0.5105272	-0.6977414	0.19490118	-0.051452957	-1.0325761	-0.45043004	-0.38620043	-0.5087286	0.9920355	0.26903185	-1.4496187	1.2122364	1.3139801	-0.6505043	1.1662384	-1.3899825	0.79651743	0.88992834	-0.5980853	1.7277167	-0.34782672	-0.9097762	2.0545557	0.3071518	1.6530683	-0.90238965	-2.124437	0.45765465	CD14+ Monocytes	control (reference)
1897	-0.8940158	0.09531692	0.036672592	0.49062723	0.381467	1.1440771	0.1820749	0.023326159	-2.2548683	-0.68143076	0.21744314	1.7932501	-0.4751461	-0.87241226	0.5278939	1.9397107	2.8251812	-0.34352702	-0.52269936	-0.9934752	-0.20012316	-1.4288584	-1.7243222	-0.5259055	0.21124405	0.8611565	0.1084491	-1.6494129	0.052071303	0.707205	-1.454805	-1.1405398	0.701606	CD8+ T cells	control (reference)
1898	0.5493053	-1.1080914	-1.7758591	-1.4674673	0.035566963	0.73039937	-1.8122798	-0.24885005	1.6800685	1.1035495	0.6195175	0.4826948	-0.046983242	-0.9918888	1.0630763	1.0481147	3.302555	-0.7959361	-0.40293667	0.9620333	0.68846583	-1.9045866	-1.5604264	1.1264876	-1.109406	0.3480291	0.25816458	-0.61129457	1.9901946	0.7367833	0.37225428	-1.1574578	-0.5907551	CD8+ T cells	control (reference)
1900	-0.59999216	-0.71089685	1.1594087	-0.1709592	-1.7254982	1.0674268	0.10621706	-0.48369867	0.829636	-0.18872702	-0.33387566	3.2080252	-0.62095374	1.0764706	-0.81952983	0.3430634	3.0621395	0.13153856	0.7611911	-0.86076415	0.5768628	-0.15972964	-1.7525942	-0.37826377	-1.5506346	-0.47482494	0.7155589	-0.312577	-2.1160066	-1.041054	0.25531012	-0.12076019	-0.7386011	CD8+ T cells	control (reference)
1901	-0.8554423	-0.5483385	-1.0873132	0.41697642	0.041644633	0.33190647	-0.6547874	-1.0678344	0.5727685	-0.9601747	-0.10866475	0.48616013	0.103685185	-0.31115234	-2.439532	0.82510984	2.9688234	-0.6664881	0.56109536	0.0944663	0.5505003	-0.2678867	-1.697928	0.5258828	-1.2925867	1.7241125	0.57053006	0.5175915	-1.0743803	-0.051303342	-1.660099	1.3112874	0.08507548	CD8+ T cells	control (reference)
1902	0.13044243	-0.11939049	-0.2265436	1.7035704	-1.1166594	-0.8972653	-0.72313845	-2.017183	1.1987591	-1.6682503	0.14676517	1.7685593	1.8892862	-0.31287012	1.1822557	1.7918508	2.8658571	-0.66914403	0.064130366	0.6480253	0.4987085	-1.2216983	-1.7451553	-0.1618878	0.63777465	-0.34167135	-0.38180768	-1.5397817	-0.6144029	-0.9172447	-0.81446546	-1.1167812	-2.2777603	CD8+ T cells	control (reference)
1903	-0.15051591	-0.59823155	-0.69207466	-0.747194	-0.13904288	-0.5274275	0.30937964	-0.6044931	-1.1310223	-1.5567803	-2.111653	-0.709008	-1.8228761	0.69641405	-2.428339	-2.0924249	0.78204423	1.3084321	-1.4384798	0.58524656	-1.0161463	1.0813353	0.5984331	-0.33946806	1.0954752	-1.6388525	0.7836575	0.6155829	0.40730095	0.92870224	-0.3979364	-0.5152292	-0.46163136	CD14+ Monocytes	control (reference)
1905	-0.7926066	-1.4932343	1.2735847	0.2671147	-1.2091279	-1.4707685	1.2692282	-0.9555019	0.49964404	0.44531727	0.19424585	-0.7316401	-1.4664602	0.42086506	0.04286349	1.3164849	2.9551322	-0.87743354	0.36713988	1.0992943	0.20417279	-1.0193508	-1.7763307	1.2737432	-0.7401494	0.38501033	-0.7569258	-1.6451089	-1.1677896	0.72155875	1.341655	-0.59090346	-0.69275504	CD8+ T cells	control (reference)
1906	-0.41731066	0.8450569	-1.2976968	0.4481938	0.312473	-0.7539031	-0.14632538	0.93218136	-1.0764508	1.0237333	1.2670916	0.31243613	1.2917037	0.54102445	-0.021953374	0.7645148	3.0379307	-0.86391294	-0.17553765	0.65899277	0.23073062	-2.0756512	-1.9073497	0.019037426	-0.702111	1.2846978	-0.296393	-0.41561222	0.89829874	-0.5341402	-0.50902194	1.0074517	-0.65826577	CD8+ T cells	control (reference)
1909	0.08363959	-0.040778227	1.4588795	1.0558903	-0.3990221	-2.0925646	-0.994445	-1.7292442	0.2139249	0.80695564	0.5181133	0.2701152	-1.0665357	1.0151086	0.617081	1.1636434	2.6313975	-1.2503667	0.28164536	-0.67095286	0.18100226	-0.7407479	-1.8528197	0.900442	-0.18273987	1.677769	-1.6527102	-0.4560934	-0.54027784	-1.7661486	0.42515716	0.5607921	0.10749775	CD8+ T cells	control (reference)
1910	-0.69030976	-0.55799127	0.84801424	-0.24134713	0.6477444	-1.624448	-0.4019137	-1.1618301	-0.0711987	-1.0386766	0.05404377	0.5462805	-0.37886685	0.67409277	-0.0801131	0.7321416	2.7572691	-1.2415462	-0.36090308	1.188869	0.3968021	-0.97236043	-2.120845	0.050338447	-1.5046631	2.3927665	0.25830615	-0.88308394	0.00038212538	-1.6071289	0.17341113	0.26775324	-1.4079566	CD8+ T cells	control (reference)
1911	0.9529561	-0.517737	-0.542501	-0.28426945	-1.269824	0.5904039	-1.1831324	-0.8703259	-0.8569369	0.354702	-0.6365764	1.5540085	-1.7231942	0.039850645	-1.2223095	-1.9999981	1.348519	1.2731307	-1.6102499	-0.33007115	-1.3234435	0.21781772	0.6361907	-1.2773517	2.08469	-1.9229822	1.0560637	2.0479085	-0.7924081	-1.3597226	-1.3244495	-1.0779765	-0.2120942	CD14+ Monocytes	control (reference)
1913	0.41902125	-0.56408656	1.6944691	0.95211506	1.921812	0.5604634	-1.7858108	-1.6455119	1.2017297	-0.7468816	0.7339003	-0.41927177	0.58982027	0.2310938	-0.25318235	1.7014065	2.9823558	-2.4086547	-0.0654448	1.9359622	0.16679317	-0.8598454	-1.8475709	0.48206276	0.20390898	1.7077913	-0.515938	-0.5674323	1.7043964	-0.19176847	0.7959837	-0.10933086	-0.37939888	CD8+ T cells	control (reference)
1914	0.30186558	-0.0359692	-0.58256555	-0.31475103	-0.13586053	0.33746454	-0.03743894	-0.64373636	-0.26705617	1.1992002	0.44681197	1.1708105	-0.049463898	1.3036013	0.34259373	0.9346314	3.1870296	-0.37194246	0.32344848	0.745084	0.33535102	-0.79674417	-1.8118109	0.058083788	-0.85179543	0.06369854	0.15666507	0.39983892	-0.43247706	-0.70325166	0.7560149	-0.044216216	-1.3184265	CD8+ T cells	control (reference)
1915	-0.24560612	-0.891296	-0.9662821	0.9455656	-0.7371718	-0.114511505	0.47596398	-0.73435915	0.8884728	-0.6298108	0.050973654	0.40301597	1.2216525	-1.0139973	-1.0888693	1.1402483	2.9398596	0.537606	-0.9922569	0.39855838	-0.2529035	-1.2338117	-1.6565106	1.180718	-1.6786935	0.65992665	-2.681682	-0.19154124	-0.10754621	0.8628401	-0.05307728	-0.5376823	0.22942513	CD8+ T cells	control (reference)
1916	-0.8228237	-0.3374373	1.7079862	-0.7070747	-0.2299188	-0.35281533	0.098767325	-0.5788125	0.5354942	1.5453905	0.51599187	-0.36578804	-0.19913644	0.09425074	2.0846002	-0.44465134	2.9592278	-0.005660534	0.3286951	-0.055438533	0.41879952	-0.9168973	-1.7754388	-0.28563768	-0.49928004	0.03958422	1.187242	0.5425074	-0.32396355	0.9539125	0.7832447	-0.32819027	0.99887204	CD8+ T cells	control (reference)
1917	0.11206178	0.19983822	0.09177521	0.2149886	0.4282051	-0.043615602	0.4241579	0.39793682	0.54880023	-0.13375631	1.15552	0.7118087	0.17174429	0.56332004	0.98760664	1.5550028	3.104088	0.032647997	0.057597935	0.3880213	0.19441156	-1.4471333	-1.9536602	0.44560915	-1.3981419	0.83847666	-1.3360634	-0.9744766	0.02400668	-0.18865311	-1.1056039	-0.27000934	-0.9129715	CD8+ T cells	control (reference)
1918	-0.045384713	-0.12474877	-1.7777016	-0.93549174	1.1014067	0.7998052	1.3830426	-1.8796887	-0.550268	-0.9672991	1.0586165	0.21065181	1.6569407	0.0002373159	0.4100999	0.83843184	2.9431026	-0.8236947	-0.17869359	1.466337	0.26250988	-1.3320987	-2.0107448	0.25865954	1.4319571	1.2216862	-0.18724914	-0.85367024	-2.083547	-0.10175526	-0.5522299	-0.23966767	0.72492754	CD8+ T cells	control (reference)
1919	1.4335251	-0.85293853	1.4140016	-1.1224197	0.24077675	1.1881735	-1.6582541	-0.196082	0.5753788	-0.60894704	-2.154186	0.674205	-2.0593321	-0.4428786	-0.90470076	-1.5222329	1.0919113	1.2709323	-1.8384254	1.6319797	-1.9399247	1.4792392	0.69433075	-0.9591934	1.1532025	0.16078061	-0.9519137	1.9687729	0.75454634	-0.10859397	-1.118524	-2.0312214	-0.75277174	CD14+ Monocytes	control (reference)
1920	-0.1674315	0.62575555	-0.57511586	-1.2573098	-1.575714	-0.26547357	-0.5978906	-0.2259864	-0.66781485	0.36747026	1.834867	-0.06930525	-0.4703457	0.9267293	-0.98283255	0.56544423	2.4782333	-0.64903104	0.46834767	-1.227425	0.47977477	-2.729313	-1.9266865	-0.4376206	-1.3537285	-0.494502	-1.0933917	-1.0920295	0.915554	-0.72973263	-0.30413747	0.77553415	-0.6889279	CD8+ T cells	control (reference)
[truncated: 13,807 more rows]

## Sheet: cell_types_stimulated_bayes_f
	CD14+ Monocytes	T	CD8+ T cells	DC
TRANSLATION	-0.9224212	-0.011003673	-0.16611546	-1.7579606
PYRUVATE_METABOLISM_AND_CITRIC_ACID_TCA_CYCLE	0.0	0.0	0.0	0.0
APOPTOTIC_CLEAVAGE_OF_CELLULAR_PROTEINS	0.0022420883	1.001358e-05	9.775162e-06	0.000521183
[truncated: 279 more rows]
