# Supplementary material for: Biologically informed deep learning to query gene programs in single-cell atlases
Source: Nat Cell Biol. 2023 Feb 2;25(2):337–50. doi: 10.1038/s41556-022-01072-x (PMC9928587; doi:10.1038/s41556-022-01072-x)
Supplement: Supplementary file 6 — expiMap latent scores for cells of each cell type listed in the figure; Bayes factors for IFN-β stimulated versus rest for each cell type in the figure. [file 41556_2022_1072_MOESM6_ESM.xlsx]

## Sheet: latents_query_cell_types
	TRANSMEMBRANE_TRANSPORT_OF_SMALL_MOLECULES	GPCR_DOWNSTREAM_SIGNALING	INTERFERON_SIGNALING	SIGNALING_BY_THE_B_CELL_RECEPTOR_BCR	INTERFERON_ALPHA_BETA_SIGNALING	IMMUNOREGULATORY_INTERACTIONS_BETWEEN_A_LYMPHOID_AND_A_NON_LYMPHOID_CELL	APOPTOSIS	DIABETES_PATHWAYS	NUCLEOTIDE_BINDING_DOMAIN_LEUCINE_RICH_REPEAT_CONTAINING_RECEPTOR_NLR_SIGNALING_PATHWAYS	TCR_SIGNALING	GENERIC_TRANSCRIPTION_PATHWAY	RESPONSE_TO_ELEVATED_PLATELET_CYTOSOLIC_CA2_	DEVELOPMENTAL_BIOLOGY	CYTOKINE_SIGNALING_IN_IMMUNE_SYSTEM	PEPTIDE_LIGAND_BINDING_RECEPTORS	SIGNALING_BY_TGF_BETA_RECEPTOR_COMPLEX	METABOLISM_OF_PROTEINS	TRANSLATION	METABOLISM_OF_RNA	SLC_MEDIATED_TRANSMEMBRANE_TRANSPORT	ADAPTIVE_IMMUNE_SYSTEM	SIGNALING_BY_GPCR	IMMUNE_SYSTEM	PLATELET_ACTIVATION_SIGNALING_AND_AGGREGATION	BIOLOGICAL_OXIDATIONS	MEMBRANE_TRAFFICKING	FACTORS_INVOLVED_IN_MEGAKARYOCYTE_DEVELOPMENT_AND_PLATELET_PRODUCTION	METABOLISM_OF_CARBOHYDRATES	AXON_GUIDANCE	METABOLISM_OF_AMINO_ACIDS_AND_DERIVATIVES	PROTEIN_FOLDING	METABOLISM_OF_NUCLEOTIDES	GPCR_LIGAND_BINDING	cell_type	condition
0	2.2794247	1.0775902	2.5974157	0.35738227	-0.41139203	1.5919499	0.71910644	-0.61013544	1.0275092	1.1497254	-1.4479667	0.29702926	-0.9510975	1.6465998	-0.31394684	0.061599627	0.8590771	-0.88955784	-0.24968652	0.293904	-3.0872319	2.1539564	0.12039739	-1.5119165	0.37936142	-0.84493184	-0.4066239	0.93591225	-1.6527731	1.9770142	-1.960624	-2.3903089	-1.2437084	CD16+ Monocytes	control (reference)
1	-0.5800689	-2.0960326	-0.39522156	-0.50658554	-0.16051525	0.7116977	0.04109481	1.0232964	-0.1821326	-1.517632	0.43413705	0.404536	1.4657868	-0.00665164	0.5895029	-0.03773105	2.801347	-1.0487828	-0.5292732	-0.45001888	-0.18811154	-2.6819465	-1.9699669	1.3535647	-0.66530776	-0.46016562	0.78698176	-0.3630864	-0.14636028	-0.40554297	0.5258162	-0.8513477	-0.026689295	CD4+ T cells	control (reference)
9	1.4422965	-0.33669022	1.883047	-0.48432654	-1.31475	0.9448254	-0.5946304	0.45961195	0.0014043152	0.13049471	-0.07618064	0.59485996	-1.2400542	-0.029236674	-1.6412345	1.1742656	0.30386978	-1.8094572	-0.78145707	-1.1927726	-2.4172752	1.5691668	0.08858997	-1.673684	0.3600278	0.17830187	1.3392715	0.5232017	-0.36521804	1.4593678	-0.18175289	-1.0496664	-0.5451997	CD16+ Monocytes	control (reference)
10	0.122709095	-0.5828213	-1.6906867	0.15527856	1.1175989	1.185181	0.16320777	-1.0330726	-0.20453238	-1.6240904	0.5382165	0.59492576	2.30644	-0.45477772	1.2687925	0.70799196	2.8654013	-0.58007556	0.45876136	0.07661663	0.31355792	-1.9686005	-2.0821152	-0.56630385	0.22285078	0.1349245	-0.99339265	-1.0175047	0.20175558	-0.1518963	0.3230773	0.36149883	0.31563514	CD4+ T cells	control (reference)
11	0.4308078	0.8924107	-1.8829453	0.96963525	-0.40310276	-0.19470984	1.5565745	0.8185574	0.40093124	-1.2108278	1.7076561	1.4503045	0.9605627	1.0650766	0.45903206	1.1811743	3.4655128	-0.76072496	0.03424114	-0.4417854	0.2774485	-1.2403963	-1.9952875	0.16619521	-0.9668469	1.2022734	-0.45943785	-0.67398095	-0.5022313	-0.37694657	-0.8713141	0.20847827	-0.27288115	CD4+ T cells	control (reference)
12	-0.74986255	0.546505	-0.78848195	0.96750927	-1.1815934	0.9990867	0.89449227	0.10593271	-1.1662616	-0.089441486	2.3062968	1.145709	0.66913396	-0.0494664	-0.2712165	1.5703197	1.8474876	-0.6170984	-0.5798083	2.390804	-0.41027004	-1.4768517	-1.9099607	0.74231386	-1.608011	1.0206292	-1.8741777	-2.1036496	-0.8921355	1.2083704	-1.4347858	-1.099727	0.28738433	CD4+ T cells	control (reference)
13	-1.6883717	0.98683923	-1.0008751	0.30436355	-0.5115702	-0.8146844	-1.8785448	1.8129448	-1.3803067	-0.9199402	0.029832006	0.055137068	0.2964203	1.050602	1.0566562	2.4707067	2.6859393	-0.44308263	0.26859054	0.19356824	-0.46611607	-2.238687	-1.915678	1.8755406	0.59079736	0.0280115	1.3245591	-1.2126901	1.7189541	-2.3929648	-1.7672372	0.71133566	-0.6583903	CD4+ T cells	control (reference)
14	-1.0218499	-0.03011322	0.58719105	0.023844622	-0.46914458	1.4250216	0.8171262	-0.3162992	1.3112439	0.28317022	-0.27994338	0.75866485	0.19535863	-0.523436	-0.6169083	2.3061132	3.0440817	-1.5449388	-0.13316774	0.6318118	0.3301173	-1.4146277	-2.0443363	0.53187186	-0.9508015	1.2191544	-0.52669597	-0.6673211	-1.0891613	-0.8880552	0.31728733	-0.056388676	-0.23940453	CD4+ T cells	control (reference)
16	0.7884041	0.0047004223	-0.5796191	2.5506067	1.1512977	-2.6947675	-0.41600105	-0.868395	2.2505531	-0.36116883	1.1501914	-0.84093535	2.9637036	-2.6607904	0.5420315	0.26256424	3.1152616	0.6635935	0.018049434	0.53575104	-2.0888567	-1.2000179	-0.34545618	2.2510123	-2.3901742	0.49916124	0.085314274	-0.8162047	-0.26042908	-0.15516686	0.42679465	0.3609215	-0.47187313	B	control (reference)
18	-0.31783795	1.6674713	0.12387568	-0.73602617	-0.6143213	-0.28745645	-0.7036016	0.7458807	0.5583636	-0.0898245	1.4372021	0.41335922	0.16944781	-0.012622394	0.8218677	1.6741029	2.8296673	-1.414355	-0.15591988	1.1098562	0.3507786	-1.2574221	-1.9734175	0.50376534	-0.91237557	1.3269644	0.8022416	0.3575529	0.07622945	0.75602186	-0.6870518	0.026052106	0.63861436	CD4+ T cells	control (reference)
19	-0.28129363	1.0630605	-0.76141024	-0.21057767	-1.2154174	-1.203639	-0.7682165	-0.12722263	2.519547	0.78894377	-1.9475831	1.2702274	0.018406153	1.0240273	0.14060491	0.69210553	3.198747	-0.6052114	-0.12516598	-0.31908512	0.41139343	-1.6464654	-1.9254134	0.124276906	-0.3541226	0.9358328	0.7732097	-0.6784886	2.303895	-1.4099585	1.2519565	0.43677375	0.03656304	CD4+ T cells	control (reference)
20	0.94845164	-0.42891344	-0.8716935	0.10075636	-1.2160503	-0.31518006	0.8507725	-0.4150012	0.0009095073	-0.102121115	1.1070337	0.23564464	0.7347351	-0.63401425	0.20767549	1.3042719	3.1556814	-1.2048624	0.3261242	1.014483	-0.4945478	0.044874974	-1.5773387	-0.7115098	0.45076466	1.1085634	-0.877072	-0.79430056	-0.5893464	0.22303638	0.39247155	-0.84219205	-0.8763616	CD4+ T cells	control (reference)
22	2.3294394	-0.37484196	2.38957	0.41880888	-1.658705	0.89824545	-1.9924064	0.69679964	-0.06934667	0.9205676	-1.4767817	0.8068273	-0.7450782	0.04352194	0.8791683	0.009557843	0.97327495	-1.1599774	0.2860546	0.28877845	-2.7776573	1.7957909	0.20808032	-2.2918258	-0.25976652	0.7247297	-0.12972155	-0.08081645	-1.5852995	3.2216253	-1.9201207	-1.7198958	-0.6351886	CD16+ Monocytes	control (reference)
23	0.2760362	1.2056327	-0.9248168	-0.18243796	-0.12865204	0.09817308	-1.3469148	-2.2630048	2.0365882	1.3873523	0.38001615	0.3958365	1.4485971	0.76732415	1.030128	0.34779128	2.963395	0.5030168	-0.63146734	-0.21292485	0.65111625	-0.75404024	-2.216511	-1.0176765	-0.7973225	0.02255955	0.08464557	-1.7980955	-0.031952083	0.45269218	0.6913035	-0.569882	0.58137715	CD4+ T cells	control (reference)
24	0.8666083	1.9541659	0.55909395	-0.38607183	-1.0248821	-0.25907314	-0.7065794	-0.60485256	0.8320885	0.8507411	-0.6474912	0.85535437	0.6690078	0.3197951	-0.16171345	1.1016619	2.4545293	-0.6484365	-0.60029805	0.8474473	-1.1284	0.7272657	-1.7545323	-0.16122988	-0.9963212	-0.25823966	-0.79512537	0.08979541	-0.40777782	0.66066813	-1.8752227	-0.7736713	-1.0428913	CD4+ T cells	control (reference)
26	-1.3329797	0.62373793	-0.55301446	0.48587835	-0.56960446	0.6543353	-0.63269824	-0.8248213	-0.47623676	-0.9852952	0.86561596	1.8721164	0.99155515	1.1891992	1.9679617	1.7302681	2.0959108	-1.3512417	-0.4942767	0.77489185	-0.6171282	-0.13450539	-1.7581295	0.86705154	0.0071903765	0.81823087	-0.6734899	-1.4040296	0.19917671	0.5840084	0.19379589	-0.47034973	0.7675504	CD4+ T cells	control (reference)
27	-0.0602552	0.8357339	0.28759953	-0.8004234	-0.78210115	-1.2702007	0.029004574	-1.1118994	0.6464557	-0.9624054	-0.24876755	0.5799844	0.7725899	0.39610803	2.3344955	0.9289731	2.6895592	-0.63289183	0.19589263	2.3962207	-0.40600282	-0.71455103	-1.6730634	0.104538694	-0.41832072	-0.015705258	-0.7298014	-0.65754455	-1.4453895	0.10533528	0.33200678	-0.55413467	-1.3854394	CD4+ T cells	control (reference)
29	0.17051733	1.1131828	0.5231875	1.0353564	0.5934936	0.50266266	0.24716522	-0.0115609765	-2.2592235	-0.99069965	0.2965195	0.56650656	0.6130198	0.43851852	1.4648395	2.7152135	3.0884087	-0.3629553	0.22217661	0.97431296	-0.3867019	-2.0137737	-2.0951936	0.7356766	0.020243287	-1.886395	-1.7205716	-0.25055027	-0.19620055	-0.42432183	1.5939964	-1.3126311	-0.11247222	CD4+ T cells	control (reference)
31	0.72519505	1.0569398	-1.0128546	-1.2273414	-0.034208857	-0.842322	0.8152159	0.40256578	0.13007098	0.8709598	0.9575752	0.91863966	0.35760745	0.6123383	-0.021765783	2.0315175	2.9034443	-0.6040747	0.33180037	1.6767994	0.31484818	-1.4419045	-1.9530458	-0.5037259	0.6794447	1.3378732	-0.8195606	1.1425564	-0.84241056	-0.067545466	-0.55510235	0.32809493	-1.5022554	CD4+ T cells	control (reference)
34	-0.23725082	0.056907114	-0.36192352	0.2824439	-1.3546282	-0.25529712	-0.32929415	0.14943221	-0.019735686	0.028592676	1.2385612	-0.53608555	0.2934633	0.115304984	0.273483	1.5533053	3.2148242	-0.16224724	-0.40551007	0.81742936	0.10355386	-0.832986	-2.1433325	0.8718904	-0.7669306	-1.0912888	1.2026005	-1.5296856	-0.656811	-2.4175823	1.1694089	0.15663081	0.3925761	CD4+ T cells	control (reference)
37	-0.1508446	0.10709709	2.3552995	-0.20441933	-0.49963653	0.18028712	-1.1324437	0.96633744	0.98477376	-1.067164	1.2951592	0.12426932	0.8750709	0.0027728975	1.5153985	0.6397324	1.8431778	-1.1823179	0.1389084	1.5495558	-0.77316636	-0.96093476	-1.8321059	-0.038626023	-1.3376312	1.2348573	0.19227272	-0.07566832	-0.5172716	-1.5801654	-0.74583614	0.37763608	0.39353168	CD4+ T cells	control (reference)
38	0.55600405	0.8529316	0.034502685	0.1698024	-0.76061344	-0.23040672	-1.3116238	-1.0387229	1.4396648	-0.69108444	1.5654459	-0.028992012	0.10637936	0.5141777	0.7703057	0.023117848	3.1652446	-1.5198987	0.49276525	2.3621857	0.07319081	-1.367335	-2.098442	0.41440105	0.044809304	0.50187564	-0.17528892	-1.9875221	-1.0052671	0.13884556	-0.10419653	0.13461155	-1.163469	CD4+ T cells	control (reference)
39	-0.5315838	0.79290104	0.34483793	-0.32862157	-1.0919378	1.0346786	0.33064136	0.5459124	-1.500319	0.6581746	0.398582	2.0681918	1.0091895	0.2781158	1.2142043	1.4006066	2.9052553	0.08557375	0.23205985	0.6679597	-0.3031264	-1.2879221	-2.001214	1.7038403	-1.5416877	-0.53578955	-0.27826273	0.4525779	0.01674527	0.33282396	-0.902688	-1.0918683	0.67848015	CD4+ T cells	control (reference)
40	-0.4601371	0.19413325	-0.11656209	0.070668876	-0.1779131	-1.0418382	-1.9344038	0.5429367	0.6351888	-0.21912861	0.23189867	0.75766814	0.027873576	-1.8562734	2.2050478	1.0345654	1.9562901	-1.568174	-0.17708811	0.5358776	-0.60010105	-1.013929	-1.8838588	0.1237914	-1.3103664	-0.4432612	1.5642292	-1.7007469	1.7272346	-0.96268827	-1.6470108	0.561997	0.41295147	CD4+ T cells	control (reference)
41	-1.215282	-0.7638949	-1.0134108	-0.09359436	0.3677353	-0.67700547	-0.4549097	-0.08996016	-2.174064	-0.5985017	0.4577549	-1.6839122	-0.2885303	1.5372939	0.3022941	-0.89640087	2.8287253	-0.9940231	0.63562185	1.043927	-0.060151577	-1.2242061	-2.0020804	1.5267626	-1.106709	0.47361177	0.18553999	-0.095300436	0.8269	-0.3744324	0.5971871	-0.7136598	-1.4577081	CD4+ T cells	control (reference)
43	-0.08602342	0.8547701	-1.8071971	0.9244255	-1.0132827	0.24327043	0.7201067	0.9227595	0.059285223	0.9653438	0.40654042	-0.5629428	0.99383116	-0.15970826	1.146019	1.073145	2.8667388	-1.0254444	-1.3017124	1.0445207	0.26744837	-0.8349819	-1.9540032	0.13555712	-0.13658814	0.50114936	1.3010381	0.061826542	-0.020171955	1.0671282	-0.24372035	-0.09635776	-0.39930403	CD4+ T cells	control (reference)
44	-0.9527441	1.569407	-0.2497237	0.25247955	-0.07688251	-1.1792148	0.24554725	-0.9640987	-0.537087	-0.55022144	2.0128908	-0.1252608	-0.5173294	0.34063298	-0.21009669	-1.5419428	2.7845404	-0.78858405	-0.31476256	-0.78281	0.2695802	-1.4759759	-2.0340464	0.5714151	-0.8217895	1.6391469	0.09463165	-0.70631784	1.1044335	-1.6523907	-0.07490657	0.83853406	0.8997046	CD4+ T cells	control (reference)
45	-0.23349059	-0.0435704	0.6917421	-0.80436194	0.7369528	-1.222627	0.489469	-0.13501202	-0.75859785	-0.5954196	1.4737926	0.34586155	0.899841	1.5998608	0.45180252	2.2960093	2.8481107	-0.96675146	0.06590009	-0.8541954	-0.07734238	-0.7502482	-1.971462	1.2389606	-0.7594117	0.8794521	-1.2908013	0.12346683	2.4349551	0.75195843	1.5234135	1.2638235	-0.5563508	CD4+ T cells	control (reference)
46	0.32677087	0.31594366	0.32303947	-0.33746928	1.4100647	-0.81390697	0.74760914	-1.87093	0.29994094	0.17347139	1.4276937	1.6012623	-0.1929869	-0.694056	1.0635808	1.8984509	3.2907708	-0.6643106	0.29013875	0.17214674	-0.54215425	-1.570176	-1.973409	0.4831235	-0.77176666	0.23499662	-0.26998484	-0.47734693	-1.3420079	0.58345586	0.40661788	-0.53732306	0.17006406	CD4+ T cells	control (reference)
47	-0.58186376	0.68635756	1.6430578	-1.2111666	0.9407295	0.33102763	-0.94686204	0.1000244	1.4280239	1.765915	-0.77607775	-0.056970567	-0.86219645	0.47504017	0.30187964	2.1011934	2.8646262	-2.005886	-0.3733325	0.076866224	-0.26242688	-1.8346514	-1.9629257	2.1195526	0.44210142	0.597249	-1.4068038	-1.5886569	-0.6377491	0.10410079	-1.0718546	-1.0185382	-0.5217331	CD4+ T cells	control (reference)
48	0.27485466	0.49126944	-0.049037218	0.8967451	-0.6892713	-0.6154007	0.6702754	-0.9285419	1.2527907	-0.3061559	-1.3091577	0.2054249	-0.0694409	0.37600446	1.2733777	1.6226702	3.185451	0.07708132	-0.40067646	-0.2523734	0.12536481	-2.4110491	-1.9630959	0.23731261	-1.6089149	2.09128	-1.5873314	0.47299403	0.5979679	-0.27169603	-0.25540763	-0.09928317	0.702036	CD4+ T cells	control (reference)
50	1.3635601	1.9801283	-1.3055626	0.8382857	0.3308093	-1.7811861	-1.4091678	0.5856806	-0.478962	2.0830865	0.5254859	0.053699493	2.0181396	0.92126024	1.9020106	0.8848507	2.8297791	-1.6482215	-0.36981052	-1.2594876	-0.0061846673	-1.0321748	-2.0710547	0.6462674	-0.10127661	-1.4768144	-0.96013325	-0.19181722	-2.3885765	-0.78588665	0.56473565	0.11025654	-0.9294135	CD4+ T cells	control (reference)
53	-0.99820447	2.2682495	-1.5407394	-1.503002	-0.38802677	-0.55300796	0.368024	-1.9811771	1.0697693	1.63715	2.3651648	-0.8640703	0.06518625	-0.39530528	0.7156589	1.7185718	2.2763147	-0.6939088	0.682215	1.3573964	-0.007192187	-0.66130257	-1.9342172	-0.19047269	-1.1254456	1.54495	-1.3822975	-1.7676808	0.64669937	0.1981133	-1.5085435	0.48626304	1.0682276	CD4+ T cells	control (reference)
55	-0.6418088	1.5698193	1.1179359	-0.38372642	-1.2792699	2.7656474	2.460765	-1.6350223	-1.9655163	-0.43290257	-0.7397547	-1.5008796	0.79225445	-1.0287566	-0.46174043	-0.64911175	1.2913747	0.102832146	-0.67176175	-0.04471849	-0.9131093	1.5073681	-1.1207807	-0.96730983	-0.23540133	0.21572652	0.123926334	-0.68777394	-0.5945181	-1.504328	-0.16648489	1.097326	2.2598202	NK cells	control (reference)
57	0.2166779	0.5214596	0.46681932	0.1970917	1.2167298	1.9334319	1.5412136	0.276526	-1.6833127	-1.4161766	0.9291625	-1.3466079	0.4661461	-1.8797777	0.2313023	-0.8729983	1.4109249	0.57511663	0.30407375	-0.14403015	-0.6078483	1.0221097	-1.3896838	-0.4449901	-1.2889293	0.2623599	0.1831645	-1.2959551	0.6019256	-1.0550386	-0.38746136	0.07241988	2.5253763	NK cells	control (reference)
58	-0.45984477	-0.91119444	-1.4661407	0.35524127	-2.426485	-1.2381135	-0.23084384	-1.1744387	0.8486823	1.099027	1.9266233	-1.1921203	-0.23069112	0.77745247	0.6573883	1.5320174	3.0610802	0.2586457	-0.08887695	0.7433326	0.13470303	-0.66725117	-1.9034021	2.214634	-0.009942383	1.814776	-1.4786023	0.26540112	0.6041874	-0.26723704	-0.975598	-0.4317279	0.45084172	CD4+ T cells	control (reference)
59	0.29779914	1.4214776	-0.3958607	0.78701186	-2.2285302	0.20587733	-1.2446959	0.36371836	0.92938435	1.6001413	0.87277067	0.16201659	-0.35489058	1.4650121	0.47253826	1.1875093	3.281177	-0.7269914	-0.41971684	1.4850373	0.031829804	-1.1709299	-1.9131895	1.5615039	0.9036175	-0.8233685	-0.9736417	0.77788776	0.80534875	0.52781606	-0.37479216	0.7292104	0.57174826	CD4+ T cells	control (reference)
60	0.01160818	-0.9173012	1.2555947	1.2066822	-0.076013446	-0.13317516	-0.4988886	1.3390625	1.0595678	-0.3726901	-1.2401674	0.7138339	-0.7323046	-0.57488567	0.47186106	1.8967242	2.9156206	-1.2060404	1.0290623	-0.3822068	-0.02860608	-2.1817741	-1.8001049	1.5501194	0.85000056	-0.48669374	-0.895025	-0.3064891	0.32605964	-1.7190354	-0.56048065	-0.14643022	0.14843851	CD4+ T cells	control (reference)
61	2.1657596	-0.09734711	1.9755416	-0.8340033	-0.5965163	0.3641012	-2.703082	0.8175617	2.154928	0.31048542	-1.5724738	0.41809517	-1.209357	-0.1854202	-0.2674295	0.37792343	0.9765095	-0.22458938	-0.32293677	0.3859638	-3.2611036	1.527184	0.31086707	-1.8725654	0.052932978	-1.9604747	-0.5401466	0.4671991	-1.148723	2.3560257	-0.33347812	-1.941343	-0.5089191	CD16+ Monocytes	control (reference)
62	-1.3746946	0.69977427	-0.8673617	-0.9361272	0.8636136	-1.6129736	0.5596456	-0.49645066	0.5215434	1.1618991	1.5615299	0.10186359	2.0430796	0.21272776	-2.0707216	1.3152782	3.101986	-0.13630399	-0.23758364	1.6518314	-0.13665053	-1.4513174	-1.7613202	0.031023383	0.1945664	-0.20080204	2.4135609	-1.6810569	0.3471668	-0.33976564	0.6741613	-0.26090115	-0.9119208	CD4+ T cells	control (reference)
64	-0.8940941	0.49024504	0.340393	-0.59191304	-0.5367296	-0.32988477	0.11618537	0.6630301	0.15499459	0.7247491	0.5474789	0.10786824	1.6806285	0.5927286	0.7289726	1.0637125	3.0194209	0.12355146	-0.3204344	1.7610483	0.26365852	-0.860601	-1.7415558	-0.7000536	-0.49577138	0.7377699	-0.5043946	1.5209613	0.32261494	-0.868466	0.5789225	0.24136451	-0.2925498	CD4+ T cells	control (reference)
66	-0.45528406	0.38441	-0.3433563	-0.20285732	1.7501756	-1.0292414	0.4559236	-0.01789176	1.5341716	-1.4997487	-0.32939565	1.0387903	0.8249147	-0.31622192	0.5970113	1.5127785	2.724321	-2.0015736	-0.9319067	0.34596622	0.09834075	-0.86391884	-1.8217368	-0.019626081	-0.17384362	-0.38076168	0.41497296	-0.37551138	0.29572928	-0.075397134	-0.899732	2.130855	-1.0208598	CD4+ T cells	control (reference)
67	-1.6547077	1.1442015	1.8802086	0.016781628	-0.039463967	0.12886027	0.9959422	-1.0388836	0.16158718	1.3535851	1.0923333	0.5180157	1.1269529	0.7624694	-0.1254471	1.7371544	2.767235	-2.2801077	0.18216932	1.1064997	-0.63561416	0.1831007	-1.9704458	-0.29794657	-0.22383893	-0.6166789	0.4135856	-0.3522225	0.14865643	-0.4645728	0.9759767	1.0873241	1.556751	CD4+ T cells	control (reference)
73	0.36496186	-1.1466703	0.6077039	-0.66163754	-1.6774161	-0.88340175	0.35247743	0.6391339	1.278301	-0.14074183	-0.9734143	0.3776524	-0.0046948195	0.5608278	0.5043461	0.7440917	2.9865675	-1.6358036	-0.35221717	0.78345805	-0.6652306	-1.7528485	-1.8558813	1.2975934	-0.98421276	-0.29505414	1.5319	-0.29480925	0.5687577	-0.11849266	0.578554	-0.777821	-1.0712242	CD4+ T cells	control (reference)
74	-0.3328982	0.3778588	-0.7218576	-0.3980707	-0.17446578	-0.43489432	0.11887476	0.39972475	0.43757993	0.20058267	1.7768973	0.013619415	1.0544469	2.5958774	1.1577144	2.3358357	2.9543157	-0.28935838	-0.5049848	0.9131442	-0.4645001	0.07393777	-1.8782821	0.5448835	-2.1179621	-1.325463	-1.5669563	-0.1073838	-0.49929813	-1.3864255	-2.1137943	0.6790901	-0.6551558	CD4+ T cells	control (reference)
78	0.7095304	0.669821	1.2072161	0.5923962	-0.54592353	1.5621904	-0.43832204	0.0636071	0.97651815	0.6608438	-0.9902677	0.8998074	-0.12908775	-0.16460742	0.33646238	1.3969091	3.0259204	-1.3985856	0.1434588	-0.86921155	-1.1115171	0.12361324	-2.0760417	0.9003352	-0.4289229	0.5293393	-0.28443354	-2.210751	-0.23848772	-1.0951229	-1.8175757	0.4302587	0.002078116	CD4+ T cells	control (reference)
79	-0.34837148	0.053324036	-1.0648911	0.07269764	-0.49584925	-0.033187985	0.80118406	-0.439907	-0.26329648	0.4075848	2.1370556	0.43779916	0.61105734	0.5577861	0.8824537	2.2381568	3.0886126	-1.3621958	-0.026982732	0.5343346	-0.15995097	-1.1759042	-1.9091508	1.9073967	-2.5263565	-0.15073323	2.8789492	-2.169392	-2.3953025	-0.0648883	-1.1895025	0.3250044	0.16740054	CD4+ T cells	control (reference)
81	-0.50970215	-0.7252141	0.5463019	-0.0077222325	-0.5690532	-0.7322922	1.47027	-0.9746736	0.6861447	1.38957	1.1846731	0.35248995	0.85565513	-0.4132973	-0.4597159	2.6184952	2.936993	-0.34111547	-0.63265	0.99983716	-1.2269651	-0.9609244	-1.5696259	1.1811653	0.16608429	-0.2650416	-0.88752	-0.33026206	-0.1842098	-0.901265	-0.33577067	-0.21207112	-0.3625375	CD4+ T cells	control (reference)
82	2.0158954	0.25366	2.1200094	0.8840156	-2.1922278	1.3729672	-1.50084	-0.39562815	2.7934515	0.74807924	-0.59609884	-0.025562108	-1.5562162	0.1916337	-0.026064992	0.67502546	0.8781253	0.42748368	-0.5799723	0.86597437	-3.1543057	2.3857477	0.15556937	-2.8873131	-0.3750618	-0.60916376	1.4255781	0.34502804	-2.6007915	2.5420196	-2.4435067	-2.104488	-0.13234991	CD16+ Monocytes	control (reference)
85	-0.4082338	0.534917	0.41665173	0.5142286	-1.6083336	-0.95448965	-0.3173675	-0.6616834	-1.1690222	0.42259997	-0.05041331	0.8197658	0.24048887	3.7696576	-1.6166716	2.1267104	2.5229526	-0.6300596	-0.65444297	0.052828014	-0.31735203	-0.8935684	-1.8689795	0.55024016	-0.17415738	-1.1603401	-1.7172291	-1.4931107	1.7928505	-0.20968609	0.25677037	1.0730482	-0.19264868	CD4+ T cells	control (reference)
86	-0.35456687	1.7439439	-0.5707152	-0.54989713	-0.844316	-0.15617713	-0.56370974	1.1629072	0.28783402	0.8652438	0.4984349	1.4312487	0.0939751	-0.9281025	0.76878464	2.1699834	2.8573816	-0.69118035	-0.23194215	1.7897626	0.010833815	-2.0215917	-1.8289587	1.1372789	0.49864262	-0.12911747	-0.8955994	-0.14188692	0.7422013	0.18480015	-0.11334087	0.44054088	0.6377542	CD4+ T cells	control (reference)
88	1.5202969	0.22880054	1.5280833	-0.6461613	-1.3917452	1.9842279	-0.45544422	-1.5804446	0.6088285	0.7173005	-2.2139878	1.3528894	-0.6728134	1.2502351	0.95461637	-0.021565467	1.1814173	-1.560622	-0.02992484	0.65703803	-1.9367191	1.2235706	-0.41370648	-2.3361487	0.669978	0.34829885	0.4482101	0.84168315	-1.5375547	1.6195468	-0.03029713	-2.060992	1.6367195	CD16+ Monocytes	control (reference)
90	-1.8941953	0.48240417	-1.6328294	-2.4205225	1.41298	-0.24959281	0.7484736	-1.4282926	-0.333771	2.6211562	0.41940433	1.3958547	0.5018202	1.4660437	1.2930671	1.8430452	2.2704535	-0.99673367	0.19707876	-0.25476035	-0.021595908	-1.1239811	-2.0737076	1.5293248	-1.3550162	1.011152	-0.4420189	-0.56951016	0.6820295	0.9582273	-0.17028236	0.9689419	-0.62080336	CD4+ T cells	control (reference)
91	-0.16526197	1.1364052	0.546862	0.9686809	-0.44011843	0.13484508	-0.3815997	-1.9543016	-0.41949394	0.107997954	-0.7020062	0.7981514	1.3115131	1.4210241	-0.0010275096	1.6574274	2.5998483	-1.2241786	0.19175375	0.6585406	-1.0197139	-1.4675808	-1.7784964	-0.70702887	-0.35083538	0.17948037	-1.331344	-1.6030276	0.9225665	-0.7128562	1.6364057	-1.2971342	-0.73634726	CD4+ T cells	control (reference)
92	-0.5673297	-0.09219536	-0.117868274	-0.3652472	-0.21436346	-0.37719452	0.7771977	0.86225903	0.35356754	0.5292175	0.9264844	0.008735597	-0.274248	0.9071936	0.8178969	-1.0005794	2.9749455	-1.0802927	-0.17970473	0.040265888	-0.42229334	-0.5504184	-2.3524866	1.8051527	-0.42554367	1.1791558	-0.85611403	-1.2020302	-1.064692	-0.48497987	-0.43578747	0.27378255	0.6322603	CD4+ T cells	control (reference)
96	-1.4533709	2.0143547	-0.8592464	-0.27253497	0.16138843	1.1324537	0.48888615	-0.8971869	1.8556253	0.014715325	0.85686505	0.1774955	1.2376113	-0.21884665	1.3118904	1.6395373	1.8752013	-0.7091194	-1.15645	-0.9293013	-0.2898293	-0.9860391	-2.0541449	0.93548924	0.118362986	1.4197109	-1.7146412	-0.58453304	-2.0845137	-0.5129944	-1.3425491	0.976516	-0.25110745	CD4+ T cells	control (reference)
98	2.6268134	0.4054044	2.1548796	0.1713152	-2.2276878	0.84060645	-1.4205586	-1.1065272	1.8045324	0.45833075	-1.7137914	0.979882	-1.1982718	-0.857283	-0.20988382	0.22500502	1.1387814	-0.79735774	-0.3326128	-1.1401864	-3.1970584	1.9760505	0.6414011	-1.5098033	1.3830234	-0.6476494	0.638867	0.37280232	-1.0153195	2.416178	-1.0030084	-1.6867806	-0.4792267	CD16+ Monocytes	control (reference)
104	0.4438692	0.722718	0.48839733	-0.8295534	-0.2548999	0.16059549	-2.657725	0.88930815	1.9491359	-0.6485309	0.3495673	2.1419537	-0.55385226	-0.2290898	0.6468389	1.4800467	2.556522	-0.73780096	1.0237987	1.3247554	-0.6906896	-1.0270187	-2.181307	1.1719517	-2.0531793	0.745957	-1.5147581	-0.43549836	-2.7434757	0.038890697	-0.2658627	-0.015964895	0.26565304	CD4+ T cells	control (reference)
105	-1.0144576	2.764846	1.7364056	-1.7904233	-1.1928535	2.6725342	-0.20980763	0.28997076	-0.19246882	-0.9614927	0.77527845	-1.9467254	-0.011690289	-1.6421791	-0.65391684	-0.43251073	1.7593659	0.8201715	0.449677	0.29562625	-0.29215282	-0.094392926	-1.3003827	-1.5079308	0.45830226	1.2714041	-0.54129815	-0.78644884	0.2071951	0.3919754	0.7774909	-0.9988419	1.1463635	NK cells	control (reference)
106	0.6611873	0.5072718	0.12907135	-2.5062203	-0.64251685	0.19688177	-0.58126646	-1.054529	2.0427082	0.21372125	-0.24367976	-1.1342157	-0.209489	-0.7849649	-0.82136804	1.2688155	3.3983824	-0.052775472	0.43339255	1.0888643	-0.20484462	-1.9944764	-2.2431557	1.4347781	-1.9477056	2.044535	0.4289253	-0.49753976	0.13566521	-0.6403796	0.7521049	-1.0111456	-0.36853033	CD4+ T cells	control (reference)
108	-0.5707058	0.8638048	-0.35783368	-0.12262583	-1.3638799	-1.6824007	-0.3578007	-1.3482554	-0.054921746	2.066212	-1.044003	-0.72319245	0.5669684	-1.2659135	-0.042754695	1.138756	2.426657	-0.9007308	0.42466354	0.28484488	-0.4995047	-1.8173633	-2.0049095	0.56528246	-0.5716835	1.8170846	-0.62893033	-2.2642164	0.43372548	0.38561165	-1.9045382	1.2107428	0.06989509	CD4+ T cells	control (reference)
109	0.65160996	1.5471164	0.024703458	-0.91066015	0.07245624	-0.060122848	-1.7241533	1.0727706	0.58517885	1.6045402	0.009552196	1.6272533	-0.46633613	0.8382847	-0.16583759	0.86093676	2.8052344	-1.9161608	-0.29069462	1.2752957	-0.67576516	-1.401182	-2.2079232	-1.7033669	-1.2285452	0.27387473	0.28303587	-0.25596982	-0.7671997	1.234307	0.6683043	-0.2747724	2.0081646	CD4+ T cells	control (reference)
110	-0.1268482	1.2779614	0.34719354	0.731353	-0.38842893	-0.6226588	-0.8620099	-1.2281792	0.41531044	0.94598484	1.1708019	-0.22569257	0.45988786	0.5786325	1.9463348	1.8251495	2.6724946	-0.21989644	0.77082276	0.07230385	-0.17597333	-0.5516558	-1.884328	0.4710536	-0.058167815	-0.7493674	0.8240255	-1.291866	-0.5597513	-1.618371	0.6092853	-0.4873979	-0.3485519	CD4+ T cells	control (reference)
112	-0.48982054	0.3755257	-1.2476425	1.1210202	1.0740795	0.8551426	-0.7944387	-0.7048702	0.7087688	-1.2333195	0.82650185	2.1487744	0.5255537	0.3426069	0.9786589	2.6598666	2.4720166	-1.272135	-0.16000406	0.62321043	-0.11558762	-0.9568676	-1.9366663	0.21093187	-1.182648	0.8778488	-1.2541435	-0.84412265	0.27481794	0.24739186	0.19619018	1.2421702	-3.2346463	CD4+ T cells	control (reference)
113	2.2580142	0.6040788	1.3054166	-0.90067863	-1.3768537	0.77333856	-0.35745797	-1.0590442	1.0328406	-0.697869	-1.971115	0.037857592	-1.8108696	0.055777002	1.0347486	1.0061599	0.71743816	-0.6334535	-0.5175501	-0.35734576	-2.9266856	1.8376944	0.5487458	-1.3926435	0.88558865	0.6358498	-0.7141083	0.41991293	-1.4361229	3.0939322	-0.28642714	-1.550472	-1.3797867	CD16+ Monocytes	control (reference)
115	0.9148442	1.4850936	0.24278168	0.6338028	0.164148	-1.6515985	0.9701732	-0.44439662	0.109755814	-0.9444598	0.8121234	-0.21713284	0.116958946	-0.9932319	-1.2225068	0.59631145	3.0965643	-0.25624084	0.5586785	1.5599089	-0.11973283	-1.626583	-1.8478593	1.0233903	-0.1751577	0.9956671	-0.28378785	0.3087055	-0.6412653	-0.9682212	0.43856138	0.02205941	-1.1704743	CD4+ T cells	control (reference)
119	0.4306929	1.8001721	-0.87832236	0.94050133	-0.22879636	-0.74905825	0.8560624	0.06664157	0.44271314	1.9205425	1.689812	0.3380157	0.45168087	-0.4307408	1.031924	0.47827289	2.6350782	0.77216357	-0.23259488	0.354178	0.21232031	-1.7384341	-1.8851625	1.1852341	-2.8411787	0.07998656	0.55137074	-0.3190626	-0.68592703	1.2794547	0.34666	-0.15853119	-0.22067934	CD4+ T cells	control (reference)
120	0.13311467	0.43586904	-0.46473783	-0.78050184	-0.8020935	-0.6060914	0.67908734	-0.24561629	-0.511166	-1.246425	0.9587681	-0.66935277	0.8666542	0.8212271	-0.15657397	1.8373328	2.8764997	-0.20383388	-0.42867678	1.2677431	-0.33868498	-1.8661965	-1.706008	-0.5365559	-1.2473547	1.5405266	-0.40101793	0.24472031	0.72141474	0.15952885	-0.84504503	-0.7184575	0.20707715	CD4+ T cells	control (reference)
121	2.0991616	0.20457006	2.137879	-1.2505121	-0.6809962	-0.2938469	-0.22719514	0.35387632	0.08224375	0.9195605	-1.6189187	0.45482314	-1.602726	0.44229072	-2.1595745	0.10183218	1.0198753	-0.5899199	-0.6179087	0.28495556	-2.8689	1.76596	0.19016483	-1.5257587	-0.85592705	-0.37903416	-0.76638925	1.0382333	-2.3079937	2.1608849	-0.89814967	-1.8367095	-0.8280136	CD16+ Monocytes	control (reference)
123	-0.83129275	0.33837432	-0.86922604	0.39053646	-1.877794	0.39474738	0.13975888	-1.0392323	-0.31760496	-0.44950977	0.35113567	0.6975014	0.5357167	0.59586346	2.25517	1.8358288	2.915049	-0.4524994	-0.34639686	1.7288957	-0.26153812	-1.3166238	-1.9738336	1.3838015	0.77235246	0.5884472	-0.5315356	0.3951481	-1.4348426	-1.1776992	-0.360568	-0.69793254	-0.9296527	CD4+ T cells	control (reference)
125	-0.75156045	0.3137064	-0.7077122	-0.9233842	0.38179505	0.0068540275	1.1873376	-0.74085	0.6053232	1.1627817	0.78191257	1.2414286	0.8835436	0.4724744	-0.37386858	1.9078482	3.2673883	-0.15410943	0.07460721	1.2843599	-0.49191076	-1.3710917	-2.144177	0.09236714	-1.0004323	0.6456182	-1.5753193	-1.4908013	-0.721913	0.57994616	0.20753126	-0.28587744	-1.6507726	CD4+ T cells	control (reference)
127	-0.43075907	0.5448181	-0.57080734	0.4007148	0.24036798	-0.5124544	-0.57117194	0.21739888	-1.5231744	0.60579586	1.1334331	-0.04788816	0.23839346	1.1332827	-1.2051344	1.5874534	2.5480542	-0.64907926	0.88275003	1.9174652	0.23616228	-0.9418142	-1.6606853	0.5923096	-0.83044386	0.7427486	0.5397879	-0.71701425	0.34755492	-0.75213784	-0.8773421	0.4427604	-0.5902362	CD4+ T cells	control (reference)
133	2.5921538	0.18202576	1.9470915	0.23429605	-1.8561928	1.2638918	-1.0353703	-0.45567846	-0.4291976	1.1203126	-0.8818154	0.60322857	-1.4679825	-0.15140113	-0.71813524	0.69184256	0.8443184	-1.8023567	-1.1628172	1.1417791	-2.8893075	1.7401581	0.23059401	-2.756981	0.5605041	0.18011624	-0.14761728	1.0386239	0.5749097	2.3511715	-0.48846346	-1.7716157	-0.41633976	CD16+ Monocytes	control (reference)
134	0.4779621	0.046931446	-0.54698277	0.3923974	-0.49040475	-0.27940124	-0.7997625	0.9000091	-0.3326448	-1.9976237	0.32405734	0.8275542	0.5933688	-0.079176486	-2.233367	0.9044058	2.9545386	-0.6838241	0.78672403	2.2063718	-0.38101393	-1.7885041	-2.0628178	-0.27577317	-0.037953436	-0.8624803	-0.42426485	-1.4246168	-0.38268203	-1.6403849	-0.5617038	-0.77803963	1.5217756	CD4+ T cells	control (reference)
135	1.6240691	0.4021141	2.0163045	-0.5212256	-1.5248336	1.5106531	-2.1766605	-0.34464902	1.2269808	2.0673003	-1.1986185	-0.87218523	-1.6010287	0.32757065	0.038262635	0.2759848	0.51814246	-2.2627277	0.52893806	0.1548993	-2.9368951	2.638724	0.13028812	-1.5721008	0.19060469	-2.5800853	-0.106460124	0.5426069	-0.96217763	1.5683188	-1.5780225	-2.2391078	0.55462724	CD16+ Monocytes	control (reference)
138	0.096280396	0.99481887	-0.9766109	-2.276915	-0.22402751	-0.3259567	0.9309435	-1.1164901	1.113669	-0.5390998	-0.99347925	-0.63608575	0.07984185	-0.6046471	1.470699	0.37780386	1.8014971	-1.0244427	0.21700421	-1.1645	-1.1792831	-0.8026544	-1.8338937	-0.1399365	-0.9827217	-0.41921484	-0.021350637	-0.76019794	-0.8367216	0.5029018	-0.86692417	-0.020342708	0.75025535	CD4+ T cells	control (reference)
139	-1.796104	0.5483731	1.1338148	-0.024136096	0.13053137	1.3949348	0.24484205	0.5769118	0.43943465	0.80320835	0.85817456	0.23416032	-0.9442201	0.64879894	-0.9018523	-0.088964194	2.43211	-0.9083598	0.6682732	0.92575884	0.6860739	-1.7139301	-2.2495458	-0.52077615	-1.4572568	0.7032223	1.1882361	-0.87771505	-0.087559745	-0.9599941	-0.9715364	-1.0435886	-0.80337954	CD4+ T cells	control (reference)
140	-1.0733162	0.34036434	0.34888756	0.3021097	-0.76215905	-0.5508177	0.17585915	-0.15828072	0.60800326	0.14311355	0.7006082	0.5874057	-0.20977503	0.88271993	2.0784361	1.7257138	1.9931167	-1.7678138	-0.69907117	1.6311941	-0.89030796	-1.9789524	-2.3023014	1.1606065	-0.37121472	-0.17270362	-1.1307471	-1.6907183	0.10651553	0.36730233	0.70409864	0.6793417	-0.111185074	CD4+ T cells	control (reference)
143	0.9022792	-1.151942	0.173521	2.497695	1.1602355	0.34143236	0.9622419	-1.5676029	0.7153622	-0.34165752	0.49494162	-0.6790089	0.5051349	-2.3417768	0.13142201	0.10776964	2.5560567	-0.9261258	0.4382533	1.1606283	-2.2360637	1.3017602	-0.8138498	-0.5700056	0.09556019	0.6705816	-0.005202472	1.020932	-1.1376774	-0.06807159	-0.45365	-1.1257498	0.18689322	B	control (reference)
147	-2.2946162	-0.5421738	-0.47434515	-0.80830693	-0.12101889	-0.9881089	-0.26162553	-1.2821033	-2.8103137	0.7526324	-0.7595756	1.2334304	0.11420536	0.74066436	0.23403952	-0.4249762	1.7160174	0.23740304	-0.6316567	1.0683312	-0.08983313	-0.975993	-1.9989283	-0.4619286	-0.08175108	-1.4928354	-1.164418	-0.8453432	0.24518561	-0.47923985	-0.8473539	-0.6175239	1.360554	CD4+ T cells	control (reference)
148	2.8049676	0.20166074	1.628485	-0.5839151	-0.7722589	1.2487336	-0.2841418	-1.4089136	-0.69847715	1.4314593	-2.4427664	0.317407	-1.1027933	-0.4883968	1.2777452	0.69237506	1.0541255	-0.55560327	-0.39950743	-0.47858465	-3.0829225	3.0863678	0.3290754	-3.1548872	0.75445724	-1.2683854	-0.17692164	-0.29329005	-1.0688151	2.0771492	-1.0940931	-2.5222788	-1.0329756	CD16+ Monocytes	control (reference)
152	0.092001945	-1.287682	1.2362497	0.105648816	0.41077664	-0.06580968	2.2452095	-0.5988891	-0.032610655	-0.8133052	-0.58020055	0.53650194	0.9884065	-0.25507087	0.13926077	-0.8960177	3.5605397	-0.019641101	-0.5482299	0.78209543	-0.5908912	-0.9774705	-1.9284501	1.0028274	-0.31096366	-0.37791824	1.0313494	-0.1479644	1.4059145	-0.17725518	1.9959857	-0.10745141	-1.7788006	CD4+ T cells	control (reference)
153	-0.071282014	1.4798149	-0.23094857	1.2679027	0.7915888	-0.34808895	-1.618708	0.5916776	0.88116044	1.232543	0.06800066	-0.9324745	-0.7113867	1.0931033	-0.39804807	-0.66795635	2.6094406	-1.1414925	-0.2511404	-0.16818343	0.030617088	-1.5857346	-1.767553	1.5881898	0.46730763	-0.19369648	0.22132939	-0.3073692	-0.6029267	1.4440211	-0.8899859	0.12294109	-2.469713	CD4+ T cells	control (reference)
159	-0.31035227	1.5319816	-1.3992205	0.23795281	-0.25491542	0.81724447	-0.67047894	1.6012726	0.33885765	-2.1488063	0.3790669	-0.26787472	0.9128461	-0.38901192	-0.018364072	0.9646611	2.5380855	-0.28920248	-0.5060896	-1.5806673	-1.0344129	-0.2588521	-1.9800702	0.062389135	1.1905049	0.8781374	0.02621162	0.6499693	0.5359793	-0.08011162	0.11557102	0.21126795	0.81482905	CD4+ T cells	control (reference)
162	-0.44342592	0.57439053	-0.7611434	-0.940626	-0.33678898	-0.7726084	-0.8839146	0.6657245	0.8792766	-0.15308389	1.1073835	1.0204837	2.4472487	-0.20382124	-1.8237348	0.44534475	2.8052278	-0.996776	-0.2272948	-0.2371998	-0.38885927	-0.8297311	-1.9975438	0.7809693	-0.19970495	-0.41803402	0.21587965	0.5498917	1.0225207	-2.5857716	-0.89496493	-0.06973025	-1.1381594	CD4+ T cells	control (reference)
163	-0.7449515	0.6569267	-1.9897847	0.096985236	-0.7861051	-0.30023813	0.44012254	1.006233	0.8384033	1.3162982	0.2544755	0.7799994	1.4468378	-0.60999614	-1.2057874	1.6963445	2.425138	-0.65542054	-0.44448265	-0.7889393	0.15697615	-0.89029	-1.9246163	1.0894063	-0.8504336	-0.5028194	-0.5844036	0.0044579506	-0.14066422	0.6031	1.1406664	-0.63862056	-0.7365824	CD4+ T cells	control (reference)
166	-0.71723384	1.3804454	1.0133743	2.4650187	-0.056635916	-1.3672297	1.219778	-0.5962729	1.2806593	1.4053752	0.24274975	0.8263634	1.2386823	-0.35582852	-0.021469414	-0.8144407	2.3724627	-1.1814843	0.18945634	0.05746928	-1.4982555	0.34827852	-0.47648206	0.6246768	-0.75065875	0.86470675	0.833229	-0.16824701	-0.096885026	-1.1328305	0.21350656	-1.1812315	-1.6516483	B	control (reference)
168	0.18796432	0.37586623	-0.99359244	0.44302836	0.052916765	0.27267474	0.23800427	0.6058713	0.4288628	0.2984641	0.73673683	0.504809	0.16291454	0.34103996	-0.5636615	1.7812455	3.021092	-1.6916202	0.18111876	0.26218575	-0.5543139	-1.4284071	-1.9519559	2.689217	-1.6652853	0.74050826	-0.625636	-0.96369517	0.22675087	0.04523185	-2.1516552	1.3137119	-0.7503577	CD4+ T cells	control (reference)
171	-0.82358706	0.83473337	-0.04240775	-1.0883595	0.26033717	-1.8665206	-1.1043618	-0.6319445	0.1335535	0.42657137	0.5128684	0.79750514	0.7037482	-0.6557677	-0.677207	-0.013537526	2.4362483	-0.49680915	0.61454487	0.34743404	0.7012644	-1.5924544	-2.0842054	-0.30077994	-0.6629121	-0.40817124	-0.53333014	0.6331902	-0.25419486	-1.148974	2.4736195	-0.51742375	0.06563789	CD4+ T cells	control (reference)
172	-0.723016	-1.2123051	1.3792928	0.2427581	0.8864305	-0.26591474	-0.6629641	-1.0785847	2.887294	0.7679397	1.2068217	-2.3229275	2.1022272	0.5576089	-0.30422443	-0.27307522	3.2002254	-1.3299489	-0.85737306	1.6863779	-0.55110663	-1.0130742	-1.833433	-0.90369105	-0.6675837	-0.10578221	0.12713301	-0.6711564	0.82562435	-0.028900087	0.3881485	0.34645805	0.7341784	CD4+ T cells	control (reference)
176	0.184739	0.73706555	-0.8858973	0.9848027	0.33979845	-1.5454854	-0.5243468	-0.46326372	-0.18302658	-0.19753414	1.3092692	0.31229556	0.17711404	1.5534945	-0.54802346	1.9141	3.0025632	-1.2999301	0.08567083	0.38375905	-0.062301353	-0.29931644	-2.2759023	0.6119629	-0.80466413	0.47181267	0.6205117	-1.6661894	-0.085166216	-3.1130238	-0.23024419	-1.1479747	-1.3604003	CD4+ T cells	control (reference)
179	2.0574784	0.82165754	1.2276213	-0.19583717	-0.28116196	1.2698091	-1.1007779	-2.0803056	0.8466724	2.7499967	-1.0174874	0.4524916	-1.23817	-0.13807029	-0.5852673	0.051685624	0.68331236	-1.5572398	-0.53526884	-0.9055146	-3.0609274	2.141324	0.3981601	-2.754339	0.24685659	-1.0669398	0.47918677	0.4156567	-2.9154775	2.4356327	-1.6527228	-1.7737348	-0.5504681	CD16+ Monocytes	control (reference)
180	-1.139071	1.5028678	-0.8931438	0.27900952	-0.3708686	-0.42817432	0.357418	-0.16979188	-0.39199287	-0.9165657	0.630247	0.44488192	0.6065012	0.105055034	-0.62739646	0.9678156	2.8237739	0.3856799	0.28044924	0.67116535	-0.69900024	-0.28819844	-1.6645902	-0.1930066	-0.19513254	0.7009824	-1.2073992	-1.041621	0.7387115	0.022679925	0.4069272	-0.6713681	-0.06760728	CD4+ T cells	control (reference)
181	1.5207152	0.112506375	0.95068276	-1.438147	-1.9258293	0.23745328	-0.29931307	-1.1150284	0.6334599	-0.02657944	-1.0185126	0.1799733	-1.7090987	0.5197084	-0.27931663	0.3044384	0.3502632	-0.8538406	0.36088207	0.86966044	-3.5102499	2.1565766	0.57912713	-1.7323415	0.0020562336	-2.0233557	2.230468	0.5670481	-0.5038341	2.7754948	-1.3451593	-2.330471	0.44103062	CD16+ Monocytes	control (reference)
182	-0.7669912	0.29613143	0.62858886	0.460637	2.291853	0.52145576	-1.168906	0.49293792	-1.5253534	-0.6119041	2.267305	1.1454504	0.7729583	0.72084033	-1.0405076	2.3558326	2.7905734	-1.5772319	-0.27950478	-0.49086827	-0.010583237	-1.2451998	-2.0099902	0.47190857	-1.2144777	0.6042968	-0.8883932	-0.20069212	-0.31917346	-2.1872878	0.5342174	-0.19007558	0.2666455	CD4+ T cells	control (reference)
184	2.6699564	0.5761788	1.1500103	0.8106161	-2.964676	1.6090752	-0.6646882	-0.13183856	-0.6264554	2.0968451	-0.32917136	0.18294334	-1.8692908	0.6107115	-0.8131014	0.40540466	0.8793904	-1.1959927	-0.8124472	0.84034824	-3.143223	2.411002	0.32460275	-2.676807	-0.64048344	-0.1264047	0.88916373	0.59596086	-1.0453656	3.440677	-1.3341821	-1.281033	-2.4218612	CD16+ Monocytes	control (reference)
186	-0.6201557	1.9924833	0.02619902	-0.092829406	-1.1436563	-1.0274819	-0.98831844	1.6366956	-1.0079235	0.5762141	-0.074213386	0.97654504	-1.0560931	1.644407	0.29827774	2.8593996	2.1921697	-1.105491	0.65586966	0.96352184	-1.2378219	-1.0896155	-1.9320681	1.0323948	-1.1585028	0.64418596	-1.5729101	-1.3453443	0.04658526	-0.08321074	-1.6528418	-0.39111307	-1.1197408	CD4+ T cells	control (reference)
188	-0.9714497	0.24890587	-0.17939456	-0.49393183	-1.4132391	0.83975315	-1.3552732	-2.777442	0.9029639	0.22943301	2.315002	0.18961847	1.4208629	0.8343601	1.3574271	-0.888713	2.895412	-0.98982656	-0.23012143	-0.12219553	-0.34716445	-0.91937864	-2.1573951	0.46984825	1.0669504	-0.58592963	-2.1873207	-0.63519096	0.21692139	-0.41836935	-0.78842777	0.039284103	-1.0190488	CD4+ T cells	control (reference)
193	-0.14583014	1.557297	-1.2564489	-0.78954333	-0.3229971	-0.026917458	-0.64448655	-0.5320975	1.9336073	-0.13175797	-1.776158	1.9305129	0.6325855	1.0299869	-1.4455805	1.2923591	2.8988142	-0.23929977	1.0426708	0.02197121	-0.13413155	-0.3693487	-2.2856789	-0.3210697	-1.012974	-0.2558949	0.25563285	-0.035863996	-0.5329607	-0.6526186	-0.8482801	-1.0128971	0.96502376	CD4+ T cells	control (reference)
194	0.2636534	-0.6791693	0.37623543	-0.83715594	-0.034222536	-1.4196023	-0.8444295	-0.06250399	-1.5150573	0.7520362	2.3124552	0.87956256	1.295179	1.5927444	0.42303166	1.7828939	3.1017885	-2.0577838	-0.3639718	-0.27690023	0.27143544	-1.5163811	-2.2214098	0.94008756	-0.97772336	2.5108027	0.37766802	0.45753497	1.4047179	-0.55666345	0.1583615	-1.140787	-0.2777436	CD4+ T cells	control (reference)
197	-0.28657594	0.65571827	0.56702566	-0.51363575	-0.75328547	0.049601853	-0.6098732	-0.83525586	0.48366913	-1.0788645	-0.9332852	0.13808456	0.9116524	1.4320407	0.7248779	0.5735463	3.1532342	-1.0156094	-0.05781753	1.9513419	0.15834951	-2.3919747	-2.046629	0.6601635	-0.5731312	-1.0166068	1.3313003	-0.60212344	1.729366	-1.9253075	1.4186997	-0.24368012	0.14156897	CD4+ T cells	control (reference)
198	-1.2047489	0.05921057	0.11957837	0.6814546	0.984028	-0.6317714	-1.0259373	0.14141372	-1.5887661	0.28232318	1.6378498	-0.66361094	1.2438035	-0.26386073	-0.9794284	1.2932614	2.9616637	-1.4414116	0.25950837	1.2686331	-0.8138858	-1.1543034	-1.9374875	0.46406198	-0.3208505	0.53977066	0.009842187	0.5460135	-1.5777515	-1.2256576	-0.51847976	0.4595502	-0.20630182	CD4+ T cells	control (reference)
199	0.50155747	0.44294864	-0.9227228	-0.44123268	0.30245614	-0.23966669	-0.5529206	-1.2429254	0.8634653	-0.74277115	0.64006877	-0.36467075	0.9880603	2.795998	0.22408837	0.8458485	3.1929944	-0.77301574	0.1332793	1.537535	-0.024132706	0.046881735	-1.6504158	1.9045465	-1.2428346	0.41162574	1.4811015	-2.1814094	-1.3455876	0.8858206	3.0005693	0.44264543	0.5536677	CD4+ T cells	control (reference)
202	-0.07878134	0.25269726	-0.7441592	2.1673295	-0.31226963	-1.3477551	-2.3909163	0.2416168	0.40370968	0.14889407	1.4864793	1.1918159	-0.30454853	-1.0593226	-1.0863194	0.2814625	3.0195706	-1.5894728	-1.3837788	-0.3272459	-2.0473213	-0.7157757	-0.69935393	0.90283906	-0.95053387	-0.04124519	0.74583673	-0.62216526	0.49371004	-0.8832979	1.2545773	-0.243772	0.86154187	B	control (reference)
204	-0.06640018	-0.24664372	0.1747725	-0.7676732	-0.070168465	-0.5674704	-0.81886363	0.3384242	1.1030196	1.4489839	1.6105154	-1.1245985	-0.20837583	1.4276205	1.2018073	2.2414567	3.0303922	-1.8665602	-0.41483462	-0.033167824	0.02638504	-0.25773355	-1.9133815	0.412487	-0.09029096	-1.2139593	1.4489162	-1.3674574	0.53462636	-0.9648198	0.392564	0.46966386	0.973983	CD4+ T cells	control (reference)
206	1.975279	0.43009743	1.993506	0.033461094	0.14940113	0.7185755	-0.90325713	-1.8718748	0.8662633	0.1039432	-1.076709	-0.071350336	-1.8140765	0.07791856	-0.9439716	-1.027246	0.49546373	-1.3917575	-0.25783312	-0.70575815	-3.4839306	1.3607168	0.16180412	-2.9721353	0.038700268	-1.2142305	-0.5406767	0.46819472	-1.0425	2.190399	-0.799167	-1.6710052	1.035647	CD16+ Monocytes	control (reference)
208	-1.7671423	1.8428854	1.5262412	0.35624468	-0.9157995	2.4977195	1.7373173	-0.6538017	-1.0736899	-2.0208652	1.0103673	-1.078657	-0.69050443	-3.3028543	-1.4129912	0.76001203	2.069285	0.49515894	0.30722153	-1.1703275	-1.4464227	-0.37598118	-1.4521962	-0.6480787	0.34843862	1.07738	-0.9701332	-0.3673712	-1.0090805	-2.7598064	0.07443382	-0.782058	1.2483793	NK cells	control (reference)
209	-0.49919468	1.5452971	-1.102046	-1.2171531	-0.17098221	-0.61732435	-0.39707243	0.3044695	0.2543251	-0.16001815	0.37664574	-0.07532975	-0.47818828	0.688279	0.83842635	2.2286038	2.4092395	-1.6032813	0.523583	1.4928157	0.018101215	-0.52613556	-1.990011	-0.4413883	-0.45849323	-0.7008333	-1.1919117	-0.6092025	0.9594756	-1.6659746	-0.41658217	-0.9839584	0.5117199	CD4+ T cells	control (reference)
210	-0.70136654	0.93563604	-1.1235912	-0.5218396	0.2039307	-1.4850696	0.48834956	1.8227241	-0.6783582	1.813386	1.0148511	0.89284956	1.2157304	0.7880296	1.0134622	1.9765387	2.6482189	-1.4462463	0.71235764	0.6550058	0.5056944	-1.4906517	-2.0660782	-0.53279245	-0.2996355	-0.36645734	1.6192176	-0.31531835	-0.7106461	0.16693637	-1.212166	-0.019499354	-0.06512731	CD4+ T cells	control (reference)
211	-1.0625302	0.6719964	0.27514556	0.65764415	0.011311021	-1.4774283	-0.016105503	-0.07979065	0.19591253	-0.39322186	0.61672854	-0.43433252	0.686665	0.071986616	0.56912446	0.85995436	2.4352121	-1.1518633	-0.1358723	0.56264555	0.38708198	-0.46774217	-1.7169191	2.099822	-1.9429259	-0.79964846	-1.353657	0.87942183	-1.8298893	0.95367885	-0.38166893	-1.0351459	-0.25752082	CD4+ T cells	control (reference)
212	-0.74955	1.5035949	-0.016798116	0.6283618	-0.13545495	-1.4766217	-0.10565373	-1.4016981	2.3697772	-2.0390713	0.37670866	0.6589748	0.38276145	0.08688456	1.881567	-0.18179685	3.1493866	-0.32021585	-0.25904125	1.1487579	-0.06842056	-1.2501993	-2.056024	1.9824408	-1.3137109	2.6849022	-0.26848468	0.4919485	1.0567124	0.21312225	1.2694587	-1.294169	1.0933264	CD4+ T cells	control (reference)
213	0.56320614	0.2578237	0.2661609	-0.6375071	1.0178027	0.12679529	0.09261185	0.5697375	0.39957204	-0.32270873	1.9582789	-1.0913213	1.4196649	1.7081333	1.7605689	1.4144357	3.0610588	-0.5436999	-0.46899927	0.00034855306	-0.35380018	-1.1982083	-1.7875234	-0.43026412	0.2874308	-0.2730853	-0.36955667	-1.1537803	-0.3911673	-0.09100163	-0.49865168	-0.74507177	-1.1670874	CD4+ T cells	control (reference)
214	-0.6330106	-0.7773295	-0.065739095	-0.7974351	-1.0094566	1.3141017	-0.71585065	1.1738286	-0.9172514	-0.30227453	0.67584956	1.7853079	2.4949565	2.1835227	0.3381235	1.288273	2.7790706	-0.3498703	-0.41104078	2.5403757	-0.4142785	-1.2250638	-1.9254755	0.5352317	-0.30633986	-0.48581964	1.1356028	-1.0720817	-1.4107096	-0.7728018	0.54457223	-0.59011924	-0.11925134	CD4+ T cells	control (reference)
216	-0.21824901	0.6531282	-0.874292	-0.6880964	0.16953722	-0.27194822	-0.81313926	-0.7377277	-0.63109195	1.3096616	0.4570833	1.8402462	0.6456149	0.17474926	1.4058464	1.6915386	1.8820103	-0.051009804	0.12907267	1.4697145	-0.08290707	-0.3245545	-1.8406384	0.5588727	-0.3578756	2.4441555	-0.035722375	0.4329778	-0.7084739	-0.42689055	-1.5646875	-0.76108193	0.71171623	CD4+ T cells	control (reference)
217	0.6790279	1.58006	0.5403429	-0.71424186	0.19492735	-1.7073452	0.996374	0.49221992	-0.6675909	-0.14660665	1.5551952	0.95270616	0.7281428	1.6614236	1.2347357	1.7774315	3.0874119	-1.0276448	-0.817624	-0.31323838	0.06528565	-1.0419523	-1.9973845	-0.24510968	1.8803457	0.22580191	-0.8729114	0.048600703	-0.28993595	-1.3445653	-0.54542196	0.13214368	-0.94489604	CD4+ T cells	control (reference)
219	-0.13227563	-1.7726432	-0.31966275	-1.1922563	0.91993624	-1.7302155	0.44746324	1.4630746	-0.17963365	-0.12747777	0.8541222	1.4740895	1.159867	3.9275088	0.09638131	1.3826556	2.8372676	-0.09290104	-0.17640024	1.1085608	0.20982876	-1.5097069	-1.9029542	0.37023264	-1.0156052	1.8157135	-0.50540656	-0.18983677	0.32416192	-0.28378537	-0.011174932	-0.63648176	-2.455604	CD4+ T cells	control (reference)
222	-1.1398449	0.96668404	0.0869883	-0.053557366	-1.2468252	-0.2799255	0.1992192	1.7678261	-0.123432934	0.4083063	-0.550373	0.91784316	0.39903328	1.4599448	0.6240659	2.162863	2.2285197	-1.5543829	-0.39208472	1.7094404	-0.31619838	-0.25733	-2.1753595	-0.60019064	0.20099097	-1.1754134	-0.75978523	-0.46145502	-2.6041217	-0.360399	-0.92320544	0.01247073	-1.0229841	CD4+ T cells	control (reference)
223	-0.38562977	0.8525126	-2.4629648	-0.49135533	1.1281072	1.0643977	-0.023907602	-0.09966259	-0.4841033	0.29090646	1.5777388	1.0666904	1.0314062	-0.0978072	0.25433207	-0.18105906	2.9921646	-0.515435	0.37814426	1.2602677	0.33110967	-1.0476272	-1.9552639	-1.3865308	-2.2721338	0.86662084	-1.6950405	-0.26542586	-0.19189405	0.23636407	-1.8782873	0.2656846	-0.16812488	CD4+ T cells	control (reference)
224	-0.85426193	0.33264136	-0.39633292	0.47056925	0.49947792	0.46792725	-1.0297221	0.49577335	-0.07179177	0.7387863	1.4770317	0.95652366	1.2058561	0.20218152	-0.6410438	0.2860476	2.9158933	-1.0007951	-0.19409928	0.6567737	0.29988682	-1.3255011	-2.2293055	0.9768466	-0.84668696	-0.9801924	0.02085612	0.3950649	0.29845077	0.11374134	-1.0208113	0.5328095	0.76290476	CD4+ T cells	control (reference)
226	0.4670995	1.3554108	-0.35531843	-1.0125549	-1.5871384	0.111543104	-0.19305772	-1.0752575	-0.67775595	-0.35889953	-0.2625684	-0.04439795	-0.3056231	0.48696136	1.2953001	2.5206707	2.5944176	-0.5626896	0.41954312	0.034407556	-0.20898253	-1.1527214	-1.9724617	1.1076392	-0.74866974	1.2846347	0.15339124	-1.1062698	0.14466435	-0.019290328	0.068577886	-0.85006815	0.9230928	CD4+ T cells	control (reference)
228	2.1794336	-0.27930656	2.5625577	-0.42563093	-1.101427	0.58902276	-1.0027076	0.28123492	1.9023944	-1.3687531	-1.6294985	-0.426782	-1.1152742	-0.4886088	-1.038716	0.8443467	0.56191766	-1.6870644	-0.39903915	-1.1378508	-3.14544	1.7522646	0.23481014	-2.433375	0.09320104	-0.9089018	0.88832057	0.8696227	-1.1059079	1.9341375	-0.59576833	-2.1456456	-0.20864052	CD16+ Monocytes	control (reference)
229	-1.0008191	0.94069517	0.38766754	1.037686	-2.1569006	3.0018187	2.0154514	0.44352555	-1.0686076	-2.2724094	-0.52635676	-2.151285	0.90849173	-2.1239247	0.32423696	0.121290036	1.2943592	-1.1096133	0.5098056	0.18453036	-1.3342794	0.74594957	-1.5588493	-1.8598615	-0.5391363	1.7162433	-0.3341695	-1.1359073	-2.0046306	-1.1809288	-0.15053773	0.3584066	2.6660142	NK cells	control (reference)
230	-0.0010538027	0.11065191	0.5337963	-0.48876464	-1.8515673	-0.6309324	-0.1142938	-0.9303937	0.11493194	-0.8602843	-2.7073278	0.50985026	1.9565544	0.9037554	0.041664064	0.5012213	3.316713	-0.791135	0.32088247	1.9561107	-0.5422868	-1.5066253	-1.9476368	1.8785124	-0.53722435	-1.2313734	-1.5242252	0.26010126	-1.7434201	-1.7207412	0.2131972	-0.13709514	-0.45930135	CD4+ T cells	control (reference)
231	-0.1466597	0.37526512	0.51728535	0.835117	0.9540115	0.051372513	0.6752931	-1.115225	-0.8845037	0.8518376	1.066982	1.2528088	1.3535393	1.2648556	0.36805528	2.1060028	2.2839804	-1.4856024	0.2877591	1.4680945	0.23837659	-1.1269414	-2.2605352	0.43728703	-0.59595084	0.18645486	-0.48656788	-0.5228476	0.016168326	-1.5953331	-1.5243866	0.71602523	-0.14351606	CD4+ T cells	control (reference)
232	2.5153239	-0.3145042	1.9286852	-0.012469351	-1.1292039	1.5592096	-0.055107534	-0.9756095	-0.6262377	0.60053784	-0.9588655	1.0471823	-1.2948966	-1.1391926	-0.5074171	0.75758964	0.52239966	-0.8734675	0.33911982	1.7437406	-3.0898595	1.8643492	0.2710869	-2.132457	1.3163478	-1.4140705	1.8690175	0.20960172	-1.7333356	2.1726882	-2.1718686	-1.3141596	-0.6878476	CD16+ Monocytes	control (reference)
233	-1.1172491	0.37926304	0.13655949	-0.07368761	-1.9325535	0.27623114	-0.010645285	1.0532794	-1.4140012	2.0879512	0.18049873	0.57418513	1.3327583	0.15002212	1.1705476	2.1226494	2.9795094	-0.49340332	-0.708843	1.8425348	0.2724071	-0.7250515	-2.066417	1.7235049	0.32276368	-0.12225941	-1.4973752	-1.9115164	-0.32845718	-1.2584507	-0.16513953	-0.15868685	-1.1845775	CD4+ T cells	control (reference)
234	0.099635534	1.5519636	-0.36816186	-0.20665073	0.3557641	-0.5299875	-0.46227592	-2.2780397	0.5160835	1.7680938	0.83314264	0.42868257	-0.23818149	0.026469506	1.1372267	0.90318036	3.054906	0.37244982	-0.3726109	0.06906988	0.42149192	-1.9588387	-1.5272716	0.09858209	-1.7292125	0.59668565	-1.1551566	-1.0787631	0.82411134	-1.2214625	0.08117363	-0.5445701	1.872679	CD4+ T cells	control (reference)
235	-1.8106264	0.0391953	1.2452404	-0.81592476	-0.6814297	-0.18862492	0.18943691	-0.04612732	-0.3139103	2.0689235	0.4563179	1.0704668	0.9865094	0.7673984	-0.76105773	0.8274895	2.652666	-0.96056974	-0.292656	1.6729469	-0.25908697	-2.0532558	-2.0150232	0.96788985	-1.2022306	-0.11984871	-0.24276578	-1.2639761	0.8025693	0.55451936	0.5233973	0.033526182	-2.8646908	CD4+ T cells	control (reference)
236	0.35599625	0.30342802	-0.52419585	-1.2107956	0.5390864	-0.11977509	-0.4306029	0.0847204	-0.4375468	1.0837166	0.9976585	1.5525377	0.36092338	1.249794	0.08448061	1.6405591	2.9397993	-1.6949439	-0.7164876	1.5366863	0.35307914	-1.1891516	-2.2006602	0.39883524	-0.21768123	1.5990493	-0.09037739	0.31432322	0.60770524	-0.16197912	-0.76673466	0.9198917	-0.38376236	CD4+ T cells	control (reference)
237	-0.48882005	-0.002946794	-0.9015566	1.0569484	0.19641577	0.89142156	-1.1465552	-0.43949217	0.2333799	1.2525885	1.2223525	-0.6424476	1.0975825	2.070803	0.13812971	1.4104216	2.905444	-1.9647	-0.20312399	-0.46582863	-0.27617237	-1.8769761	-1.8986117	0.76900023	-0.48438916	-0.29080397	2.5133302	-1.286358	-0.53767514	0.25639156	2.2052016	2.1302335	-1.3895388	CD4+ T cells	control (reference)
239	-0.4790653	0.4117888	-0.43224412	-1.176564	0.12096539	0.73417413	-0.6896181	1.1871018	1.5538836	-0.36792096	0.044442236	1.1435587	0.22279453	-0.1612868	-0.3915037	1.7507539	2.7844388	-1.4360299	-0.23976016	0.21998183	-0.08408993	-1.0615512	-1.9603307	-0.231651	-1.3962121	0.31714204	0.47518831	-0.65005314	0.57212174	-0.8410525	-0.29743597	0.36834916	-0.5282251	CD4+ T cells	control (reference)
240	-0.89869595	2.2009609	1.0626884	1.229955	-1.9800224	2.4689777	1.1185234	-0.024959221	1.3736374	-0.97476596	-0.0920707	-0.21783394	-1.0540187	-1.142998	-1.5742108	-0.17965189	1.9405266	0.061852515	0.52842396	-0.13613415	-0.71187353	0.06824821	-1.2466277	-0.86170435	-0.43995085	0.5335625	-1.1817307	-1.4418553	-1.7527479	0.42636886	-0.16673379	-0.31273293	1.4445851	NK cells	control (reference)
241	-0.84116083	0.48432973	-0.25121313	0.13902836	-0.29386002	-0.74657583	1.7222613	1.258117	0.89429057	0.4674121	-0.6192373	0.290246	0.9674018	0.11703479	0.53561497	2.06473	2.951481	-0.8071746	-0.16658238	-0.035440177	-0.0546315	-1.2544773	-1.856865	1.6848525	0.357692	0.4588644	-2.0586336	-1.186976	1.9676127	-0.19586194	2.091509	-1.0326399	-0.08472109	CD4+ T cells	control (reference)
243	-0.5933558	-0.04164055	-1.0248084	-0.038720787	0.031252533	0.48343074	1.4964666	1.4198409	-0.98088336	0.80400395	0.24788904	-0.09968543	-1.7129575	0.74112356	1.1090307	2.1443586	3.0955215	-1.1630337	-0.118646346	2.1280165	-0.5337184	-0.23586944	-2.2368054	1.314325	0.403558	0.79372966	-1.1312525	-1.8233811	0.45166734	-2.1875722	-0.27485824	-0.20723403	-0.13540667	CD4+ T cells	control (reference)
244	-0.22270486	0.41101223	-0.6471348	0.7057115	-0.6205188	0.2799183	-0.5076665	-0.090982154	0.5217653	1.16816	0.81072545	-0.18490484	1.2130716	0.4242912	1.1458684	-0.2735515	2.8348856	-1.1935397	-0.37850115	-0.17800309	-0.92073095	-0.72795975	-1.9391165	1.3044134	0.39123136	1.2334436	-0.0201298	0.14322123	-0.9061296	0.45418018	-1.9565344	-0.19291043	-0.011137411	CD4+ T cells	control (reference)
246	-0.77130365	0.25390005	0.40639013	0.15524474	0.30817488	-0.26250884	-0.20539534	0.45204875	2.025122	0.08199839	0.66791975	1.5263536	1.1558409	-0.91821015	0.19448325	-0.6835606	3.1488717	-1.743698	0.05182323	0.94840276	-0.6634239	-1.045562	-2.0099618	0.7302567	-0.1165874	-0.06261183	-1.1020076	-0.8072888	-0.7045729	-0.49041298	0.53375053	0.04611984	0.34392357	CD4+ T cells	control (reference)
247	-0.93540585	1.0997432	0.6897094	-0.60043836	0.8763723	-0.045792013	0.0012436509	-1.0286386	2.028849	0.61464196	0.3932815	0.073620036	1.7090402	0.94462925	0.9545015	1.2304292	2.55348	-0.9417434	-0.9521774	-0.017655611	-0.279524	-1.2166191	-2.3605685	0.2641431	0.29774457	0.6277281	0.54779416	0.101246595	-0.0071689487	-0.33075023	-0.4625168	0.7997659	-2.164215	CD4+ T cells	control (reference)
248	0.2608926	0.7633456	-1.4106959	-0.61469734	-0.589916	0.65262014	0.7825628	-0.18788284	-0.41960043	1.8091438	1.3846369	0.8182368	0.6042837	2.0789835	1.3431199	1.5324299	3.244706	0.15548597	-0.19125715	0.25872314	-0.5099771	-0.15333873	-1.9167271	1.8836646	-1.0003177	0.13983339	-1.5875306	-0.011089727	2.9964612	-1.1363461	0.6769487	-1.247536	-0.5409739	CD4+ T cells	control (reference)
249	1.9554441	1.1196212	1.9320745	-0.060172662	0.0802314	1.6363415	0.21684337	0.3478927	0.4890033	0.7343692	-1.5848234	1.3237839	-1.9649489	-1.2975194	-0.71234083	-0.99932086	0.9703453	-0.7076794	-1.656574	0.94485736	-2.7597392	1.5919027	0.6809249	-2.368295	1.3436162	-1.2621124	0.40930843	0.48263836	-1.0962487	1.8053126	-2.6760583	-1.8896663	-0.6082544	CD16+ Monocytes	control (reference)
252	-1.024317	-0.55570424	-0.5107037	-1.75349	0.42478633	0.4376294	-1.5139968	-0.012395322	-0.30104512	0.90023607	0.74072504	-0.46696472	-0.6247934	-1.6743809	0.914839	1.8768586	2.3893557	-1.4767644	0.20028663	2.4592102	-0.569868	-0.38367787	-2.2102861	-0.93851227	-1.4056773	-0.028262943	-1.5000675	-0.6748888	-0.2973625	-1.1067691	-1.445866	-0.23405121	1.346513	CD4+ T cells	control (reference)
253	2.66603	0.5829401	2.2245357	0.22749297	-2.2243404	1.0988474	-1.8741145	-1.6861724	0.9370925	1.1775687	-1.7246937	0.025245905	-0.9820204	-0.11498067	-1.6180446	0.71850634	0.94542	-0.66467226	-0.34003037	-1.435149	-3.2826405	3.3041444	0.2608215	-2.7449927	-0.43215835	-1.2322443	-0.22474495	0.3097744	-0.6129949	2.063525	-0.26968032	-1.4899546	-0.84721255	CD16+ Monocytes	control (reference)
254	-0.26904845	-0.5678485	-1.0406772	-1.5850527	-0.9136798	0.2882929	-0.9322852	0.20183715	2.1973214	0.98565185	1.1025949	-0.17405277	0.50888526	1.595135	-0.10758418	-0.62264824	2.9676187	-0.9966913	-0.13989146	0.6921584	-0.14495906	-1.5538176	-2.093968	1.1381714	0.20450076	0.14871573	0.44860747	-0.44527233	1.5729752	-0.6546159	-0.10392481	0.19458361	-0.13383228	CD4+ T cells	control (reference)
255	0.02935186	-0.50870633	-0.759587	-0.58128035	-1.2685503	1.2810748	-1.0682652	0.19905317	-0.19124311	0.6951947	1.1943592	-2.0850375	0.31133372	-0.3719544	-0.09353739	1.5175018	3.1643023	-1.0870209	-0.06854335	0.0807515	-0.17000507	-2.7749734	-2.0135632	0.19171643	0.0672555	0.9490805	-0.5330297	-1.1462274	0.935005	-1.1161592	-0.14977366	1.4933721	-0.14223234	CD4+ T cells	control (reference)
257	-1.0354106	-0.59040266	0.10785219	0.6193503	0.8179198	-0.85271007	0.10808946	2.9923518	0.10621065	2.0427232	2.3873708	0.20113105	0.697243	0.03847781	1.907717	2.6446323	2.224448	-1.9736011	0.22758435	1.8353014	0.67653716	0.55967176	-1.6028204	0.08021504	-0.7282686	0.82563883	-0.8817946	-0.34621358	0.07572603	-0.031499922	-2.2439783	-0.050079003	0.168447	CD4+ T cells	control (reference)
258	0.9042143	1.675539	-1.9310181	-0.14098594	0.14455914	0.90644014	0.8735442	0.8386775	0.12783575	0.18081129	-0.19844866	-0.08217118	-0.96704036	0.6725209	1.2069125	2.48156	2.9914067	-0.90541804	-0.17192334	0.35742164	-0.1764437	-1.1276929	-2.224584	0.84462345	0.6758912	-0.69290715	-0.93793523	-0.4146314	-0.85586196	-1.1729546	-0.48003197	2.0888908	-0.8728894	CD4+ T cells	control (reference)
260	0.44216686	-1.1622407	-0.6653435	-0.87025833	-0.78178596	-1.2327324	-1.095747	-1.7198284	0.51395786	-1.8787117	0.26049083	-0.17381123	0.82061505	1.3341321	-0.4372633	0.63073546	2.7364295	0.64589393	0.36437052	0.6584052	-0.101550564	-1.8530715	-2.21145	-0.47015914	0.82892966	1.4253879	-0.7269225	0.31758296	-0.7163679	-0.09316921	-1.8892832	-0.42079395	-1.0199957	CD4+ T cells	control (reference)
261	0.54107964	-0.24514283	-1.4238486	-0.26959664	-0.46623546	-1.7653961	0.4953545	0.53508043	-0.65442276	0.9805182	1.0201297	-0.50878626	1.3249044	-0.46860093	1.259105	1.2480454	2.8864555	-1.6628091	-0.21368444	0.06662685	-0.21376097	-0.7849543	-1.8469867	-0.17328405	-0.768415	-1.9813671	-0.6969255	-1.5585189	0.31552902	-0.094679765	-1.4740689	-0.7181536	0.44413614	CD4+ T cells	control (reference)
262	0.25145262	-0.7407812	0.10051097	0.6854207	-0.2903669	-0.47869948	0.65519154	-1.0986983	-1.7365385	1.3211724	0.038145915	-1.1449654	-0.043001235	-0.5883098	0.095148385	2.045609	2.4819746	-0.7929202	0.06955476	0.5306893	-0.46878722	-1.0423002	-1.9773049	1.03599	-1.2663424	0.12673542	-1.0522013	-0.41397262	-0.34296715	1.1369781	1.5472697	-0.03847438	0.55573064	CD4+ T cells	control (reference)
264	-0.56806445	0.9003179	-0.826141	0.53270704	0.59745777	-1.1026306	-0.30200005	-0.8648347	0.32799062	-1.7935889	0.75911224	1.4204956	0.021952048	-0.03538969	0.5895638	1.5404605	2.9612157	-1.6301289	-0.07528882	-0.54467094	0.004280716	-0.7824079	-2.1792727	0.52006006	-1.2338642	3.0556211	2.4481773	-1.1744055	-0.0016085505	0.14549437	-1.335346	0.6524236	-0.47426546	CD4+ T cells	control (reference)
265	-0.42040908	0.58358395	0.25211224	0.90554774	0.096186936	-0.17083573	-0.122601256	-0.054754555	1.0913978	-0.5703147	2.202467	0.61133635	-0.31035873	2.0934386	0.7368933	1.2935491	3.2731297	-0.54880154	0.05265074	-0.1132251	0.121712536	-1.7687206	-1.7757618	-0.91527355	-0.7346535	0.6269484	1.2162583	-0.90912557	1.200333	-0.7521483	0.4185083	0.0705757	-1.1229168	CD4+ T cells	control (reference)
266	0.124102354	-1.0855815	0.3233354	0.56818604	0.25018883	-0.64007556	-1.6152091	-1.2265689	-0.93339705	0.66131485	0.0050519705	-0.19051969	-0.98556423	0.7789324	0.8999704	1.6489112	3.0919967	-0.6556411	0.1849339	0.29328397	-0.76610315	-0.90610814	-2.0685546	0.47335953	-0.76519537	-0.9401473	-1.2992036	1.1176169	0.7322333	-0.713173	1.4301577	-0.33921772	0.7201397	CD4+ T cells	control (reference)
268	-1.2514611	-0.3491099	0.29043213	0.09470281	-0.09834607	-0.5794066	0.16654435	0.3993898	-0.5115936	1.4309464	0.5944654	-2.1005898	-0.2806278	1.3520638	-0.35462192	1.9155364	3.075916	-0.31393826	-0.16797912	2.7863297	-0.121383175	-0.31973577	-1.759442	-0.14489804	-0.22781184	0.5391446	-0.45411336	-0.6653769	0.025573201	-0.14390111	1.0713822	1.3647555	-0.3689167	CD4+ T cells	control (reference)
269	-1.2386587	0.15290171	1.1206133	0.21007594	0.16739708	0.31662965	-0.5777975	1.0280004	1.4028461	0.9900939	0.7572183	0.35935882	0.044885635	1.5794678	0.29224637	-0.56498754	2.7324243	-0.29188526	-0.15356606	1.5353644	-0.6265192	-0.668607	-1.7362678	1.3194655	-1.510608	0.25889337	-0.22763547	-0.36085302	-0.46909612	-0.61321723	-1.8681864	-0.67560863	-0.4352581	CD4+ T cells	control (reference)
270	-0.25266084	1.8308154	-0.49125227	-1.0203048	0.15113604	-0.3456952	-1.0192233	0.044915974	-0.7970319	1.7207891	1.2893285	0.9256428	0.21758503	-1.7125587	0.20052665	1.9449204	2.5225995	-1.6119243	0.7215084	0.3632812	-1.0159417	-0.9853128	-1.806936	-0.78391945	0.06911808	1.1020494	0.75188226	-1.1737711	-1.4556689	-0.5813701	-1.3364518	0.20812984	-1.216156	CD4+ T cells	control (reference)
271	2.1331487	0.5248345	1.4650432	0.38893527	-0.6786021	1.0840058	-1.6334639	-0.49905238	-0.3629934	1.5135367	-1.4959304	0.364784	-0.8905467	0.08578488	-0.26507872	0.3417873	0.45517266	-0.42792445	-0.061867893	0.08370033	-3.193973	1.5413809	0.089825206	-1.5747641	0.012869656	-0.5438998	-0.085284516	0.031979293	-1.3219246	2.645339	-1.1911588	-1.8087493	-0.774603	CD16+ Monocytes	control (reference)
272	-0.43882185	0.68586284	-0.08654894	-1.2297572	-1.0108244	-1.4052887	0.13987087	-0.9857501	-0.94934016	1.3550181	0.2418668	0.28548437	-0.33706945	1.1828269	2.5577512	2.7955573	1.9751918	-1.2269666	0.4531896	0.47399372	-0.9408193	-0.83471364	-1.8465078	-0.20496613	-1.258565	0.66342944	-1.8369682	-0.7733203	-1.6404309	-1.8009048	0.6067963	-0.612386	-0.45664883	CD4+ T cells	control (reference)
273	-0.7660734	0.529037	-0.7254387	-2.521594	0.7608952	0.025909066	-0.7931707	-0.3617689	0.3691699	-0.32996774	0.6829434	1.3673766	0.57620287	-0.77507114	0.9193981	2.0551755	2.9938962	-0.60340357	-0.15904176	1.3734562	0.10032071	-1.539524	-2.474474	0.5582999	-0.0021754373	-0.010648057	1.4461796	-0.0245893	-0.5009116	-1.3487811	-0.07806581	-0.71338046	-1.0589614	CD4+ T cells	control (reference)
274	-1.0931004	2.5142798	-1.8681493	-0.33322728	-1.0825595	0.64313036	0.25952762	-3.7402525	-2.216357	0.8306171	0.002079308	0.496796	1.7243481	0.77210224	0.075602695	2.442905	2.0817358	-0.5080248	-0.5310432	0.17434739	-0.21442834	-0.1854718	-2.080339	0.41518754	0.10527784	0.46893144	-0.74436283	-0.08212848	-1.3614897	-0.8247968	-1.3602707	-0.031873137	0.9028114	CD4+ T cells	control (reference)
275	-0.7680639	0.62205446	0.64612275	-0.32063293	-0.012690812	-0.43655056	1.1599216	0.14839998	-1.2245896	-0.10152453	1.5076468	1.0047512	-0.02353257	3.7752962	0.37701926	2.6516495	3.099454	-1.6505401	-0.88539344	0.10229188	-0.1812698	-0.9467942	-1.8326701	1.3218472	-0.22417456	-0.021830298	-0.7756002	-0.2535465	1.9545369	0.56645083	0.7596117	-0.69712996	0.22059017	CD4+ T cells	control (reference)
276	0.69379747	0.3254797	0.65580565	-0.41351438	0.32638487	-1.184985	0.0042297244	-2.1266544	1.2507358	1.1533858	0.37398428	0.7209116	0.3378402	1.3338509	0.39507288	1.0640284	2.8118117	-0.5058331	-0.4032326	0.49676	-0.7290069	-1.1038464	-1.827664	1.0778768	0.352027	-0.46307486	-0.047159314	-0.04407561	-1.1661403	-1.6128752	-0.059082747	1.2513444	0.12500763	CD4+ T cells	control (reference)
279	0.85513103	0.4430444	-0.50728565	-0.13058043	-1.0894616	-1.4847094	-0.054487526	-0.6736443	-0.7476583	0.35670385	1.1231837	-0.16016816	0.8152393	0.78541195	1.9766452	2.442297	2.996752	-1.7251041	-0.37406272	1.0302668	-0.09783253	-0.11545563	-1.971438	1.440731	-0.075521946	-1.2825727	1.0295005	-0.79963255	-0.20756033	0.3703222	0.93396527	-0.5982777	0.54724354	CD4+ T cells	control (reference)
284	-0.5770296	1.2216822	0.3800801	-1.1332179	-0.010664582	0.4366193	0.53922284	0.25376415	1.4517443	-1.0127914	1.1460936	1.267748	1.9308667	0.5848756	0.84705865	-0.11511379	3.158408	0.8648873	0.53093064	-1.2978728	-0.5875832	-1.2855492	-1.4817884	0.14538878	-0.21586412	1.2079713	0.058781385	0.012146503	-1.2097403	0.356958	-1.5435148	-1.2279875	0.101200834	CD4+ T cells	control (reference)
285	0.0020791292	1.1117632	-0.60004467	0.36563224	-2.4321082	0.16004926	0.41880405	-0.2239662	-0.16568993	-1.6825244	0.6575489	0.12997812	-0.62302035	-0.112881295	1.0981704	2.3287175	2.3212943	-1.5709221	0.14213929	1.6464102	-0.14766657	-0.18940476	-1.945016	1.0399911	-0.16827312	-0.23265925	-0.113606304	-1.1454524	-0.4206821	0.67874026	0.07385549	-0.015687525	-0.40583742	CD4+ T cells	control (reference)
286	-0.4105127	1.4590101	-0.7210906	-0.402789	-0.22272927	1.3764173	-0.18681666	-0.6803987	1.7324378	0.7946285	0.44920868	0.40846342	2.1742034	1.406963	1.1411002	2.2364202	2.633313	-0.30794355	0.52208626	1.6079512	-0.25741667	-1.1110721	-1.9828936	-0.63562715	-0.90511036	1.2537253	0.6891816	-1.3151602	0.2504437	0.965956	0.56087357	-0.9433894	-0.8907491	CD4+ T cells	control (reference)
287	0.069991276	1.3478388	0.8843249	-0.59894186	0.4614326	-2.4724407	-1.0483094	1.3594123	0.1356129	-1.2238377	0.6873453	0.9897089	0.27065164	-0.29695284	1.3438778	1.8219033	2.3709702	-0.94863296	-0.32956153	1.6590319	-0.5554179	-0.8406164	-1.7974093	-0.39312088	-1.8646808	0.13583547	-0.5092572	-0.09404212	-0.7882072	-1.4508235	0.36967707	-0.014307179	-1.0759811	CD4+ T cells	control (reference)
288	-0.48126605	0.23113015	-0.6045708	-0.17528284	0.33970696	-1.0260031	0.49578533	0.33916867	2.6197958	-1.2607355	0.44554293	1.0101693	-1.5301706	2.0409331	0.88776445	0.52560097	2.5426762	-1.1844615	-0.49504906	1.5129344	-0.05313866	-1.3982021	-2.0484703	0.52964175	-0.28959608	0.8952381	-1.134573	-1.4459977	-1.3832544	-1.2488785	-0.069441736	0.20264846	0.54798836	CD4+ T cells	control (reference)
289	-0.22018833	1.3250581	2.0925798	-0.26723295	1.026402	0.27533272	0.6275464	-2.2703505	-0.21674576	0.85624015	-0.4899243	0.29584187	-1.401334	-1.0551904	1.458004	1.6588824	3.2373908	-0.43471184	0.075517714	0.43295616	-0.89947957	-0.083808795	-1.906841	1.6462132	0.53364295	1.7936314	1.1413223	-0.7906604	-1.1335082	0.120188095	0.1794067	-1.4852896	-1.591845	CD4+ T cells	control (reference)
291	-0.43517292	2.4315095	-0.39825773	0.43229443	0.14913127	-1.1339064	0.442024	1.6657785	0.9141469	0.6840884	0.6006105	1.4031191	0.7281955	0.13754326	0.46452194	0.45237115	2.2244182	0.18166164	0.29347223	1.6043811	-1.3623137	-0.9949964	-1.7121438	0.27047205	0.40926743	-0.122867644	-0.8857654	-0.68119967	0.56225836	-1.378513	2.3143392	-0.61169744	-0.3798231	CD4+ T cells	control (reference)
292	-1.1225054	-0.13588583	-2.6955512	0.74096024	-0.27234226	-0.5885819	-0.25461403	-1.5249721	1.5842336	0.019992828	0.9780345	0.5357018	0.25091517	1.6781517	1.4204054	1.5066427	2.7173357	-0.49227253	-0.006823644	0.11002427	0.08270702	-0.83163255	-1.8389671	0.5032686	0.2556507	1.6523619	0.33372116	-1.120012	-0.1371386	1.2540922	-0.48962575	0.99728227	-0.47865474	CD4+ T cells	control (reference)
293	1.2626505	-0.93316483	0.24719149	-1.4565808	-2.3492436	0.4999966	-0.14125207	-1.0683807	1.072092	0.61469245	1.8698406	1.2835152	0.8216094	1.0375164	-0.35094142	-0.16893645	3.448693	-0.51222366	-0.71438533	1.1582844	-0.7911761	-2.0703502	-1.9955236	0.8864092	-1.6284318	1.3557302	-0.23697338	-2.0348737	-1.1571631	-0.12704527	1.321244	-0.0053103566	-0.21853805	CD4+ T cells	control (reference)
294	-1.0254416	-0.43163323	-0.10294855	-0.9363064	-0.48682398	-1.8787682	-0.89159465	0.971016	0.86556196	-0.11458269	1.2650683	-0.57995504	-1.5983739	1.2005427	1.5251725	1.5895467	2.6536214	-0.6698104	-0.90437484	1.3870187	-0.2666155	-0.5725461	-2.059131	0.23169893	0.07317549	-0.06641352	-1.4753839	-2.7249165	-1.5761634	-0.28969243	-1.4903917	-0.16348113	-0.7639942	CD4+ T cells	control (reference)
298	0.2605447	1.4660285	1.6040202	-1.6212193	0.14907421	-0.50239134	0.51195747	1.0430465	0.13090688	1.401304	2.3884988	1.1802187	1.7714707	-1.0641696	-1.4555094	1.2009242	2.8319433	-0.31608903	-0.54717195	1.6326232	-0.6687565	-1.1286312	-1.8617034	-0.28132683	-0.9988971	0.104180455	1.3963664	-1.27361	0.22407047	-1.1796726	-0.37342185	0.501377	-1.3022513	CD4+ T cells	control (reference)
300	-1.0393933	0.48330492	-0.8249561	0.95945996	0.55130994	1.1035653	-0.8590591	-0.058942318	0.3295971	2.2004638	0.26657322	0.32442653	-0.43209773	1.5064336	1.3531266	1.1212784	3.0512588	0.029986084	-1.0786368	0.24749213	-0.21954389	-0.62837225	-2.0057807	1.1743014	-1.394881	0.988232	-1.1801815	-0.26229107	-2.079494	-1.037476	0.8478291	0.0056461394	-0.7314875	CD4+ T cells	control (reference)
302	-0.6174583	1.6833141	-0.72133416	1.6446433	0.057838887	-2.2414083	-0.5037787	0.53690124	-0.35082448	-0.7236814	0.9699333	0.6937736	-0.8341131	-1.4665219	0.92376834	-0.19079933	2.4908433	-0.42815062	-1.1709934	0.44250748	-2.0853472	0.42623532	-0.7382197	1.0415828	-0.33041078	-0.05745807	-0.11849636	-0.6057304	0.031754125	0.30892584	-0.71311516	-0.028563268	-1.7706913	B	control (reference)
303	-0.880407	1.0326544	0.23097304	-0.8322498	-0.04799303	-0.5804374	-0.41125476	1.9632351	-0.4258361	0.024971962	0.28138274	-0.9053094	0.7112382	2.1570654	0.6954511	2.1373043	2.3744717	-0.9524467	-0.46412942	1.8410578	-0.76011276	-1.8587632	-1.9944737	0.9114846	-1.8413167	0.4800816	-0.46865892	0.038499035	-1.2830548	-0.9722547	0.21428013	-0.946959	0.88781404	CD4+ T cells	control (reference)
305	-0.6153475	-0.28944594	-0.51121444	0.18480803	0.32054487	-0.28781796	1.0791153	0.0021677315	-0.73042446	0.30745664	0.28363788	-0.5479129	0.41882184	-0.8755798	-0.535969	1.3625741	2.7881086	-0.4540263	0.0287458	-0.5548666	0.24158572	-1.1577823	-1.8046248	-0.30001304	0.036292434	0.49428222	-1.1457379	-1.0872571	-0.1748091	-0.50107527	-1.9052787	0.24579063	-0.48995155	CD4+ T cells	control (reference)
307	-0.06305584	-0.20233276	-0.19541538	0.62613666	-1.075659	0.50329876	0.40932524	-1.3467004	-0.89110434	-1.4466212	1.8398068	1.4549384	0.40910023	-0.38760066	-0.13154726	2.142565	3.0193803	-1.2202221	-0.043143347	0.09901671	0.15458786	-0.810763	-2.257301	0.2896744	0.18307395	-0.3029449	-1.2298673	-1.6927278	0.7204701	-0.10761223	1.9288342	0.7195792	-0.25838673	CD4+ T cells	control (reference)
309	-0.42816007	0.40849715	0.41579777	0.32043418	-1.8845584	0.19344303	0.6509656	-0.16725409	-1.3446262	-0.55499935	0.82311416	-0.39580795	1.502717	0.66501385	-0.9483198	1.7251806	2.6719568	-0.3550692	-1.1801412	1.166747	-0.0036739707	-1.127796	-2.2662983	-0.5360353	-0.2662264	0.18652622	-1.1280856	-0.39942774	-1.3875077	-0.45403796	1.0815672	-0.44896066	-0.251243	CD4+ T cells	control (reference)
310	0.35208404	0.75357944	-0.6574036	0.19150394	0.7734914	1.1019795	-0.08725407	-1.0865929	-0.50845635	0.032275915	-0.13561353	-0.43818313	1.003653	1.521028	0.41428873	1.9969068	2.8273995	-1.4814823	-0.1397204	0.70164454	-0.3745761	-1.7829337	-1.9777658	0.4311419	-1.4731933	-1.036135	2.224337	-1.8904644	0.4058808	-0.14184967	2.0071695	-1.1408492	-0.5335797	CD4+ T cells	control (reference)
311	0.3325344	0.14858326	-1.3669949	-0.36681205	-0.710913	0.5102854	0.498776	-0.12305626	0.6470484	0.6891806	1.0432652	1.8592305	1.1300787	2.0803585	0.5381122	1.0362169	2.921287	-0.75107074	0.19330357	0.0029530674	-0.021861956	-2.0721288	-1.9848225	0.07216874	-0.79015106	-0.13645944	-0.86300635	0.96826684	2.1340978	-0.4775595	2.5680141	-0.37286586	-0.080186725	CD4+ T cells	control (reference)
313	-0.16831365	1.1213552	-0.77992463	-1.0013912	1.3202355	-2.0450523	-0.7104022	-0.49458054	1.6096144	0.49833596	0.9287479	0.25839218	-1.2278233	-0.00029858947	1.1699625	2.095853	2.905427	-2.134872	0.19727287	0.041320264	-0.1378758	-0.35784113	-1.8584869	-0.33719018	-0.41653544	2.2638583	-0.42698163	-0.11325884	0.20078617	-0.8646477	0.22874472	0.73701704	-0.5159244	CD4+ T cells	control (reference)
315	-1.3011076	-0.59484506	-1.6790205	-0.76240116	0.96777165	0.28995666	0.76320016	-0.993197	1.1214786	-1.5289885	2.9069273	0.33859596	1.4217732	-0.3738243	-0.081871316	0.70547783	3.1908574	-0.9777944	-0.1498324	0.03276193	-0.05673006	-1.6413344	-2.03307	-0.18643057	0.055401504	-0.3598144	-0.9308277	-0.6840498	0.53739905	-0.8703928	1.0103267	-0.9619456	-0.5774339	CD4+ T cells	control (reference)
318	-0.006631762	1.4750292	-1.6739545	0.10117692	-1.0418296	-2.2662144	-1.1378363	-0.7649156	-0.5110504	0.57990783	0.35396475	0.03501597	0.118435115	0.61977196	1.9997213	2.4364493	3.0740285	-0.8436343	0.7065234	0.40451497	-0.00786471	-0.96061444	-1.7373532	0.64067227	0.19902587	-0.7120663	1.504499	-0.08716358	1.5711268	0.014731318	0.41591522	0.24199726	-0.08164635	CD4+ T cells	control (reference)
319	-0.5606505	0.9646226	-0.6470674	-0.48582935	-0.4909522	-0.17968908	0.46468332	1.5820398	-1.5922754	-1.8144114	1.4129492	0.6298228	-0.38310325	0.7496306	-0.121002555	1.4718397	2.7558324	-0.8896543	-0.19296053	-0.239382	-0.17226854	-0.6522939	-2.0129232	-0.24695459	-0.53358227	-1.265964	-2.568842	-0.25064737	0.7762144	1.3781822	0.15884548	-0.5901089	-0.37652618	CD4+ T cells	control (reference)
320	0.14044116	1.1138773	-2.3409016	1.3122053	-0.6620542	-1.1311114	-0.5382519	1.3373199	0.24394083	0.122485586	1.15681	-1.1909873	0.23562574	0.8869002	-0.2968173	0.60659397	2.6745367	0.2774231	-0.5510247	0.40897846	-1.7457571	0.031768262	-0.81136787	1.7015203	-1.5996294	-1.6307297	-0.1459378	-0.62996733	1.5858556	-1.3999676	0.9079965	-0.4768073	-1.953325	B	control (reference)
321	0.25046787	-0.9198921	-1.9191744	0.84142154	1.9647424	-1.0839236	1.5604962	0.16801912	1.3879961	-2.0562456	1.5664961	-1.0849166	1.2676072	0.8665155	-0.35364085	2.0875225	3.014361	-1.0488882	-0.29357213	1.4981661	-0.03367442	-2.0630856	-1.6921759	1.5245091	-1.2010742	1.5860485	-0.21598881	-0.70273024	-1.0062243	-0.6508988	-0.36718595	0.2655729	-1.8810246	CD4+ T cells	control (reference)
322	-0.03429526	1.6339381	2.316478	0.013485238	1.9344962	0.68637145	-0.4166794	-0.5344562	0.7140547	0.47921622	-0.0071089864	0.89996403	0.091091156	1.3438271	0.19763106	2.0950484	2.7030547	-1.6046579	-0.26713812	1.633465	-0.34153834	-1.8392253	-1.9294796	-0.51719785	-1.5741364	0.9917522	-0.0617802	-1.9691327	0.7055031	-0.7940583	-0.42978278	-0.5557062	1.0630136	CD4+ T cells	control (reference)
323	0.4633125	-0.5964389	-0.40597254	-0.93849266	-1.9495374	0.5318687	-0.7198041	-0.10001001	0.2323628	0.61328524	2.2996223	-0.07319769	1.2862632	1.6118292	0.6832564	2.0772758	3.1616747	-0.30050656	0.1883642	-0.095410526	-0.43924612	-1.9707354	-2.1465814	-0.019600525	-0.69077015	0.23768052	-2.1157756	-1.0795398	-1.7320812	-0.431488	-0.4605325	0.4573478	-0.99074394	CD4+ T cells	control (reference)
324	2.2090423	-0.074995935	2.0849814	-0.2855476	-0.09974414	1.0495871	-1.1908698	-0.5784419	-1.4298798	2.4831657	-0.32369322	1.0566807	-0.8505833	0.4020482	-0.41883627	0.4400831	0.70831597	-0.8695766	-0.58740646	0.35157323	-3.072216	2.5864558	0.38681397	-2.240188	0.35679597	-1.4100562	-0.86462206	0.8590046	-1.6177845	2.996156	-0.1525197	-2.1301627	-1.4248072	CD16+ Monocytes	control (reference)
325	-1.3040346	1.6517823	1.5177994	-0.8757733	-1.2598798	0.5444598	-0.043422237	-0.03933209	0.5580107	0.70137453	0.37243658	1.9958868	2.178893	1.0916204	-0.13695532	1.8296256	1.8868465	-1.0954437	-0.6512277	1.9700255	-0.17705676	-1.360841	-1.9648927	-1.1293145	-0.5646214	0.46820349	-1.366005	-1.2590841	-0.4859029	-0.9107142	-0.78857946	-1.0767243	-0.60706854	CD4+ T cells	control (reference)
326	-1.4856282	0.8914341	0.37005368	-1.6048824	-0.24072963	-0.7741955	0.4734307	0.051522136	0.9182755	1.5449126	0.70268583	1.268749	0.9450089	0.66455317	0.3950409	1.861989	2.0259216	-0.9386238	0.002494663	1.2797635	-0.41743487	-0.16812599	-1.9016845	0.55627954	-0.9565618	1.0160623	-1.5542169	-0.6373641	-0.7205818	-0.00924781	-0.44963497	-0.954821	-0.8457857	CD4+ T cells	control (reference)
327	-0.12217823	0.39075541	-1.1495789	0.16792521	0.15264723	0.27202886	-0.087549165	-1.0522842	-0.09152281	1.0297569	2.2554517	1.260183	1.2854702	-0.6492523	0.28249133	1.1992149	2.789111	-1.1083884	0.14414422	0.024356246	-0.27759153	-0.8522001	-1.9277695	-0.04279849	-1.1395882	-0.18172413	0.20123526	0.47252077	-0.57452804	-2.0620496	-0.421992	0.29971686	-0.056285486	CD4+ T cells	control (reference)
328	0.40109354	1.3766122	-0.4947639	2.9823525	-2.1375108	-2.5825377	0.32676527	0.94308877	2.427948	1.3490819	0.34366828	0.11507952	0.8763339	-1.2955356	-0.72872	-1.8685324	2.983961	0.6977078	0.26280278	-0.35004684	-1.5727543	-0.49682045	-0.7550589	1.6700288	0.018288195	0.024541408	0.44543433	-1.4457203	0.7810583	0.13331401	-0.41073948	-0.29209757	-2.2149985	B	control (reference)
329	3.4044206	0.5300969	1.5442059	-0.380541	-0.9517217	1.6450744	-0.65515864	-0.5193907	0.5896186	1.0828782	-0.95170724	0.4184091	-1.3917521	-0.119239986	0.27664435	0.5190506	0.923845	-0.83104503	0.042650238	0.012219369	-2.6376033	1.8365146	0.01902176	-1.9193355	0.70893586	-1.7636697	-0.2284612	1.1948212	-1.549502	2.9605072	-1.7564213	-2.132111	-0.85501856	CD16+ Monocytes	control (reference)
330	-0.13318604	-0.2679959	-0.15117061	0.24087742	0.8763638	-0.055598274	-0.6425018	-2.4318366	-2.3241847	1.4031675	2.1707737	0.49500957	-0.86463976	-0.9015638	2.0346918	1.8012496	3.080924	-1.0744171	0.62596047	0.29548293	-0.47278577	0.07113063	-1.795762	0.7006531	-1.4460742	-0.27061278	1.3441027	-0.5743922	1.8841376	-1.0354947	-2.180538	-0.46759403	-0.938086	CD4+ T cells	control (reference)
331	2.5460005	-0.22225672	2.0067945	-0.15613838	-1.9717674	1.5923443	-0.7336899	-0.054720998	-0.3424924	1.0522105	-1.2444612	0.76416075	-0.47906783	0.3847132	-0.31825137	-0.15336487	0.80401343	-1.3372444	-1.0324932	1.3663192	-3.2576125	2.3576035	0.33185944	-1.9133172	-0.6434397	-0.9773826	-0.23034853	1.3690476	-1.4732573	2.8950155	-2.6110477	-2.0886064	0.888547	CD16+ Monocytes	control (reference)
332	0.44099748	1.8130554	-1.0138642	-0.11576274	-0.23871285	0.009844482	-1.7863042	0.6690105	1.2650982	0.27318734	0.18409547	0.7007479	-0.5270189	-0.9283624	-0.8767706	1.1709439	2.8247676	-1.2393035	0.568986	0.3690961	-0.12147716	-0.7905755	-2.1406746	1.339578	-1.3515874	-0.67515725	0.5569882	-0.21044445	-0.5251326	-1.4638186	-3.1160996	-0.6295997	0.13699421	CD4+ T cells	control (reference)
333	-0.71374476	-0.37768862	-0.5453055	0.3885002	0.25364983	0.14274731	-0.2697901	-1.1548526	-0.5184717	-0.17681134	-1.0539272	1.1636719	0.45939818	0.42499188	-0.14181387	1.1986643	2.1762185	-1.2981615	-0.6476271	0.5684103	-0.7514414	-0.0681507	-1.9632791	-0.9674842	-0.59159803	0.31771988	0.40452868	-0.06526668	-1.8881156	0.105800584	-1.5725178	-0.34326056	1.1879103	CD4+ T cells	control (reference)
334	0.44962585	1.8894556	-0.120554864	-0.8442147	1.658848	-0.5260036	0.36867088	0.90252364	-0.48835838	1.7357308	1.5382793	0.20609692	-1.2655656	-1.0416908	1.1706867	2.2127016	2.4445214	-1.0707879	0.07686944	1.1822356	-0.3375526	-1.4414582	-1.8084755	-0.89127785	-0.56682897	-0.7824707	-1.258771	-0.9400475	0.380768	-1.3673921	-1.321	0.5715447	0.41105032	CD4+ T cells	control (reference)
335	-0.031586796	0.07952577	0.29819217	0.99382347	-0.98276114	-0.2625783	-0.8363216	-1.5113022	0.026327312	-2.2428763	0.48159596	1.1836609	0.9997864	-0.3948604	-0.16478704	-0.0339005	3.395813	-0.6175096	0.3548361	1.2203157	0.14950466	-1.1448995	-2.11493	-0.0057561994	0.11869305	-0.20740688	-1.1066554	-0.7892109	0.36338305	0.074231744	-0.8800686	0.19723994	1.1136639	CD4+ T cells	control (reference)
336	0.713214	1.5795305	0.14777167	2.6379764	0.43783113	-1.2960309	2.6299217	-0.23851869	-0.42321324	0.57903016	1.2082672	-1.95664	0.5908147	-1.129832	1.125091	0.79640406	2.2339883	-1.5929309	0.32768226	1.4548819	-2.498743	0.7644721	-0.69376343	1.3091298	-1.6297634	1.7932494	0.65515596	-2.8040624	-1.1697773	0.4625804	-0.30734545	0.40761465	-0.29426166	B	control (reference)
337	-0.80772483	1.0523239	-0.57621473	-0.69618315	-1.664361	-0.3844905	-0.04396057	0.23676026	0.9047048	-0.057469815	2.6622868	0.22522825	-0.023798883	0.8575553	-0.8814332	1.3972225	2.6398559	-1.2113466	-0.5388163	0.5438211	-0.49705622	-1.1527482	-1.8305405	0.27588472	-0.17437315	-0.5400652	0.15136793	-2.1034694	0.28054142	-0.821792	-0.12629184	-1.4926605	-1.5040929	CD4+ T cells	control (reference)
338	0.33335745	0.746107	-1.7367177	1.7987717	-0.7673947	1.1951632	0.15014943	1.66085	-0.14904034	0.472318	0.22841781	0.45667404	0.7673135	-0.7774181	0.1466727	0.8737143	2.2218933	-2.0151534	0.87728333	-0.30864376	-0.9046252	-0.6891036	-1.2840968	1.1537296	-1.1440755	0.5270735	0.017418861	-1.4975092	0.8423669	0.7822318	0.6144091	-0.8910475	0.7346469	CD4+ T cells	control (reference)
339	-0.42284983	0.8598637	-1.3160918	0.62551993	-0.5044292	0.9718131	-1.3640273	-0.949168	-0.53808254	0.5299735	-0.18609768	0.5290048	0.983008	1.178779	0.99402034	1.3204478	2.5536144	-1.1906041	0.111559615	2.9003773	-0.3497207	-0.8031272	-1.99298	-0.48212382	1.0513442	0.8858112	-1.638143	0.6501449	0.46399808	-0.025152385	-1.5709654	-0.52056456	-0.53566474	CD4+ T cells	control (reference)
341	0.26449665	0.9894413	1.1657715	1.7513198	-0.9530873	-1.4799738	0.69880176	-1.8359392	-1.791332	-0.8097713	0.13367242	-0.6592476	0.5143089	-0.57026106	0.15697485	-0.6185944	2.2601683	0.058318406	-0.0049825907	0.6746117	-2.0893638	-0.6956608	-1.0511338	1.2411774	-2.3480115	-0.023689449	-0.45621568	-0.18762422	0.19479242	-0.10965772	1.7879568	0.44259813	-1.1718829	B	control (reference)
343	0.39216897	0.6670052	-0.63121	1.2465737	0.68148565	-1.3226217	1.9556632	-1.3509264	-0.7793295	-0.86507547	0.81979066	-0.63665533	-0.038558215	-0.6391374	0.19486482	0.9108374	3.1421487	-1.6169765	-0.14148903	-0.12049942	-0.4416647	-0.70804256	-1.808315	1.4159523	-1.6255214	0.43316883	-0.6867317	0.034677565	2.1376035	0.993725	0.9160555	-0.470252	-0.85348094	CD4+ T cells	control (reference)
344	-0.16192886	1.3155156	0.33783084	-1.5788743	0.20188215	-1.1651652	0.49057913	-0.29185733	-0.9425577	0.29316956	1.0827142	-0.33306903	0.6707276	0.1291197	-0.89171207	1.5332577	2.650459	-0.014331646	-0.33060443	-0.4867009	-0.09159127	-0.6291588	-1.4861476	0.59802055	-1.0095372	-0.05574453	-0.22016263	-1.4457614	0.43056464	0.77991486	0.14602125	-0.76443374	-0.60731506	CD4+ T cells	control (reference)
345	0.06422277	1.1846238	-0.46529394	2.4407828	0.10348436	-1.2614999	1.246318	-0.69175386	1.790289	-0.534652	0.6930465	-0.21320415	1.7149302	-1.2499428	0.3199906	0.909788	2.4939065	-0.21027026	-0.5285511	-0.4033199	-1.4606022	-0.79247665	-0.70426595	1.8435786	-0.40057412	-0.2635132	0.75634384	-0.9554261	0.34798694	-1.1380147	1.2531296	-0.15237102	0.023153901	B	control (reference)
347	-0.023079142	-0.21734172	-0.7318296	0.776873	2.2669368	-0.3061955	-0.09613693	-0.21372199	0.4553594	0.029514343	1.0479984	1.7468184	0.7867822	2.5497217	1.1457121	2.0160074	2.7727606	-0.9124544	0.64438725	0.4495753	-0.4076752	-1.8703258	-2.0395474	0.33420742	1.0119491	0.35165542	-1.6148938	-1.3999147	-0.45367986	-0.8229478	-0.31971484	-0.4706353	-0.4802969	CD4+ T cells	control (reference)
349	0.28204048	1.8600302	0.87377924	2.0640159	0.7014395	-2.6375897	-0.37150776	-0.2954473	0.3584615	-0.37886032	-1.6448152	-0.27169448	0.64767593	-0.57841665	-0.62692696	-0.57616705	2.7901292	0.32385764	0.12583299	-0.8669443	-1.5909634	-0.40579033	-1.1371484	2.2646646	-0.5794516	0.741851	-0.9977449	-0.25049356	0.51283514	-1.0678171	1.0924555	-0.4819537	-1.4036297	B	control (reference)
352	-0.7000448	0.95286644	-0.49772483	-1.3134922	1.1708162	-0.114583895	-0.63102263	-0.56738687	-0.011498168	-0.57399994	0.0025648624	1.2044761	0.33324954	0.42350507	-0.19282699	1.371393	1.5658828	0.06723498	0.29270837	0.7112212	-0.5099498	-0.81839645	-1.8537111	-0.32502577	-0.06622848	0.4309238	0.76258487	-0.36257732	-1.3281589	-0.82015616	-0.3565976	-0.1591779	0.60413146	CD4+ T cells	control (reference)
353	-0.3705622	1.0078115	-0.8386122	-0.32775187	1.2892178	-0.66941017	-0.40455717	-1.1938417	2.4166446	-0.32102787	0.012716889	1.284566	1.397694	1.7725084	1.230299	1.6917348	2.1271987	-0.31614503	0.018750668	0.9190876	0.5385913	-0.6571266	-1.952145	0.34418935	-0.645607	-1.3638585	-0.1786591	-0.49433428	0.4675831	0.072690725	1.2959633	-0.31584257	1.0288593	CD4+ T cells	control (reference)
354	-0.4604063	0.5429749	-1.385163	0.68330336	-1.7062676	0.54471713	0.35106498	0.342037	1.3257844	0.6840486	1.2817612	-1.6600771	2.1769261	-0.9499909	-0.17158388	2.4404492	3.0684083	-1.0302936	-0.20850259	0.94892555	-0.7885424	-0.5801624	-1.8523517	-0.4827203	-1.4497983	-0.81561697	-0.21521252	0.39459175	-0.37756225	-1.7860849	-1.5352539	-0.016305372	-0.27413285	CD4+ T cells	control (reference)
356	-1.125427	1.5731509	0.62271607	-0.058203176	-1.2448549	2.4882834	0.7641618	0.70146316	-1.403171	0.7933773	0.8367001	-0.34744743	1.3310128	0.6178602	-0.30740958	-0.97227883	1.1686456	-2.3805177	1.5733418	0.13656321	-0.4374332	0.6768317	-1.7529619	-1.238251	-0.51674896	1.8369441	-0.83829516	-1.2580676	-0.91472733	-1.4999549	-0.21678948	-0.3965802	1.9480538	NK cells	control (reference)
363	-0.58701015	0.038882934	-0.49175072	0.9022206	0.09027827	0.2641704	-1.7291845	-0.42160353	0.22816686	-0.8322762	0.47822317	0.42583397	-0.6353763	0.72854376	0.39175725	1.2491314	3.040802	-0.9052729	-0.19904312	1.8007534	-0.36793962	-1.6946957	-2.0145736	1.1463292	0.39145434	-0.09565273	1.0736027	-0.77650666	0.87457365	-0.0046165884	-0.408332	-0.4948615	0.52516884	CD4+ T cells	control (reference)
364	-0.23980612	0.8084148	-2.3908925	0.82101864	0.6100805	-0.1557852	-0.35115194	-0.42106575	1.0581384	0.52613926	0.74978817	0.52548516	1.4068216	2.3555355	-0.054057837	1.5395617	2.8212724	-0.6984387	0.14664212	0.50653154	0.15951477	-0.6250628	-1.8594396	0.7041546	-0.7974752	0.64492893	0.49946493	0.08678818	2.4138288	-0.27894157	-0.66921943	-0.03145528	-1.1435225	CD4+ T cells	control (reference)
366	-1.3179231	0.6852079	-0.7699992	-0.13667801	1.1904085	-0.11410776	0.77774197	-0.48726052	-2.9382594	0.072998434	-0.19361919	1.0987426	0.9025403	0.62690103	-0.5101863	-1.4918207	1.252808	1.507606	1.6567497	-0.50409365	0.11221236	-0.8242816	-1.36894	-0.2518389	-0.141563	-0.12069829	0.88898027	0.39467388	-2.4212992	0.7968186	-2.7237444	2.3266447	0.298704	CD4+ T cells	control (reference)
369	0.93989825	0.973065	-0.077195995	-0.31084412	-0.30790955	-1.3854208	-0.18685025	-2.0777001	-0.48190996	0.48827124	0.83323336	-1.0654696	-0.21811444	1.2316893	1.546727	1.0059502	2.548975	-1.4707813	-0.37014467	-0.77616423	-0.5963413	-2.339297	-1.8473809	0.31401336	-0.2212384	-1.3718771	-0.67868835	0.110499755	-0.6138206	-0.38225695	0.1954611	0.3182934	-0.03916139	CD4+ T cells	control (reference)
370	-0.7422132	0.3529333	-0.5525677	1.5318613	1.2626332	0.00075255334	1.7454671	0.83335793	-0.25714883	2.2715263	0.31583154	0.88473034	0.90450984	1.8270094	-1.8087909	0.9935841	3.2233553	-1.5180182	0.14895675	0.050834835	-0.122655705	-0.6487782	-2.0332558	-0.6087985	-0.44840962	1.3408966	0.07439345	-0.19735906	-1.7635972	-0.5649762	-0.76259345	-0.71482	1.657891	CD4+ T cells	control (reference)
371	0.40719515	0.494807	-1.2838647	-1.3258504	-0.68082035	-0.61888164	0.83431935	0.28770956	0.5242046	1.6211462	1.8992842	0.59360355	0.51318634	1.8745327	0.51199806	-0.206063	2.981888	-0.08078319	-0.0034766048	-0.1413402	0.25241175	-0.31240526	-1.8381057	0.26971895	-1.9876263	0.3470999	-0.1451562	-0.50830656	0.9756364	0.60467243	1.8650951	0.32658553	-1.1626941	CD4+ T cells	control (reference)
375	-0.6935855	-0.36944363	-0.48265535	-0.6797783	-0.0050989687	-0.5330525	0.5726177	0.08468631	-1.3987148	-1.8926739	0.62421465	0.7141385	0.6572635	0.5363982	-0.58256096	1.0561924	2.8125336	1.5743153	-1.2602109	-0.019891858	0.21319658	-0.46217632	-2.0564663	1.5654855	-1.597365	0.876946	-0.19971418	0.5604145	1.4609653	-0.61141634	0.70613366	0.5168083	0.36918974	CD4+ T cells	control (reference)
376	-1.4180233	0.7435734	1.1465772	0.7249845	0.20536743	-0.37955108	0.26067913	-0.5990861	-2.6185253	-1.1581795	0.16302772	1.4615141	0.49168843	0.1850037	-1.6226091	0.68367827	0.90454733	1.4899061	1.1224699	1.4626267	0.22603868	-1.3517495	-1.7478966	0.95855474	0.69903535	0.10803266	0.93747413	0.021392405	-2.1128206	-1.1290209	-2.4783187	0.8322481	-0.39468175	CD4+ T cells	control (reference)
378	-0.4264666	-1.1863651	-0.42711383	0.71558285	-0.9053794	-0.5392549	1.6105628	0.55540997	0.79944205	0.73077214	0.61563045	0.6372464	-0.17508757	1.246778	-1.490196	0.83692384	2.9214888	-0.8311038	-0.9423802	1.3185056	-0.06802821	-0.86569774	-1.7654864	-0.17243612	0.39359346	-1.1095746	-0.009442672	-0.091242135	-1.4958987	0.39901972	-1.2354538	-0.18449719	-0.2142648	CD4+ T cells	control (reference)
380	-0.28400028	1.1100261	-1.2811942	-0.6164225	-0.6812254	1.0088196	-0.11816248	-1.7491417	-0.009983331	-0.8893147	0.26060367	0.66600883	0.4946577	0.20292062	0.9749367	1.0263793	2.3035033	-0.53953946	0.1241554	-1.5867844	-0.27740532	-1.4589834	-1.8995342	-0.5937103	0.41495734	-0.51386034	0.48774397	0.43509436	0.1730306	-0.384656	-0.28091836	-0.0039871	-0.71230054	CD4+ T cells	control (reference)
381	-0.6401178	1.541198	0.63803744	1.1331846	0.5084737	1.8128715	1.4972792	-0.44756728	0.12156716	-1.2385168	1.1114466	0.3055518	0.1747804	-1.2127237	-0.036894046	0.26811206	2.1200624	-0.53748083	0.9697773	0.005134344	-1.5388528	1.0610006	-1.0574585	0.29896915	-1.7092252	1.4896203	-1.7328024	0.39390218	-0.6268199	-1.0515779	0.9434344	0.4386141	1.4838066	NK cells	control (reference)
383	0.5804508	0.15884072	-1.5251474	1.1573055	0.85035384	0.09812495	-0.48183227	1.6282238	-1.7238729	2.0910835	1.6681672	1.4207652	1.8514544	0.18216515	-0.04574518	2.1833842	2.7429404	-1.0598248	-0.035702005	1.1465719	-0.56951666	-1.5753715	-1.9412373	0.572975	-0.8036456	0.035245836	0.70449734	-0.90476084	-0.19419532	-1.683109	1.6205258	0.55542815	-0.35973912	CD4+ T cells	control (reference)
384	-0.038755976	0.7152921	-0.780722	3.072451	1.6107401	-2.3461852	1.6584944	-0.7887009	1.0394967	-1.008558	0.63559335	-0.05992368	0.055394888	0.007246852	1.9091264	0.23782021	2.5637894	-1.55199	-0.6534247	1.5605683	-1.8472241	0.27234733	-1.2480799	0.7007573	-0.20906511	-0.039955676	0.56015253	-0.3082553	-0.1715864	0.54944384	2.514506	-0.74939626	-0.51887137	B	control (reference)
385	-0.9272454	0.18051215	-0.23095915	1.0907235	-1.0948677	-0.06234485	-0.78250176	1.0343952	1.7614032	1.4326396	1.6480498	-0.48841113	0.1614474	0.5361336	1.1557837	1.1908016	3.064745	-0.43849763	-0.92940813	-0.59526783	0.062241346	-1.7842526	-1.9027323	0.0019253492	0.024549723	1.5706086	-1.3035133	-1.5003037	0.18984768	-0.6251652	-0.23347844	-1.5981469	-0.20035648	CD4+ T cells	control (reference)
390	-0.028704062	1.9824061	1.7985654	-0.52564275	0.6680883	-0.82052505	0.5701717	0.90627736	0.9216943	-0.57129884	1.1212003	-0.57711184	0.09790549	-0.4375937	0.26582175	2.532702	2.3920114	-0.99583244	-0.69297576	-0.3364507	0.054396465	-0.953771	-1.908957	-0.85451305	-0.30255574	1.4567192	0.054065287	0.1763697	1.9675136	-2.6832008	-1.0129826	-0.55619144	-1.254965	CD4+ T cells	control (reference)
391	-1.090502	-0.62112474	0.4939629	0.727538	0.3587812	0.12942433	0.45142597	-0.14099532	2.0475874	-1.3157225	-0.70463586	-0.9114309	1.877791	0.6072176	0.9858902	0.16871665	3.128505	-0.9610205	-0.6075725	0.2962133	-0.5339968	-0.79639906	-2.3312929	1.3092959	-0.542706	-0.55141217	-0.067113996	-0.096977435	-2.124559	0.38672358	-0.7240814	0.12512773	-0.20920935	CD4+ T cells	control (reference)
393	-0.25624195	2.4894042	-0.8934537	-0.938691	0.8849082	0.6210958	-1.1600032	0.66073585	1.607605	1.213706	1.5056701	-0.1957081	0.9971099	0.19755313	0.46848294	2.1631355	2.7666311	-0.8102969	0.3564591	1.1822733	-0.414352	-1.2989378	-1.8950623	0.068487085	-1.1729316	-1.4191715	-1.5802472	-0.8646323	0.47773173	0.414433	0.35220245	0.33327645	-0.8321174	CD4+ T cells	control (reference)
394	-0.949347	-0.65985	-0.36819923	-0.40075192	-1.0976505	0.75788724	-0.41512924	0.1740138	-1.2975279	-0.06697896	-0.15294763	0.15708691	1.7452478	0.12181361	1.402838	0.91388345	1.8366545	-0.4433307	-1.0081673	1.3697628	-0.37203187	-0.8646988	-1.800744	-0.09103626	-1.0914148	-1.0148417	0.5428105	0.086265564	-0.3828197	0.23953032	-0.844354	0.50692916	-0.35242993	CD4+ T cells	control (reference)
397	0.0029189289	0.025244921	-0.53866524	0.1821388	-1.251853	0.026264757	1.7464954	0.18061179	1.4478943	0.74804145	2.1074953	-1.0051017	1.0846355	1.8058159	-0.21301906	1.1188853	3.194166	-1.5802276	0.12196873	1.4720521	-0.15436448	-0.26134592	-2.1499228	1.060308	-1.297287	-0.45331812	-0.58926016	0.5861441	-0.6921169	0.4488822	0.03469637	0.59454006	-0.0017763413	CD4+ T cells	control (reference)
400	-0.18490058	1.3861269	0.44034535	-0.9900876	-1.6311376	0.69303846	0.16863349	-1.6057597	2.06258	-0.7384899	1.1993988	-0.43135127	0.8491354	-0.6328793	1.4186324	0.7842711	3.2221324	-1.9342092	-0.6882658	-1.6590247	-0.19622463	-0.93133116	-2.3779795	0.0984606	0.10031718	-0.058648076	-0.3986352	-0.34764665	-0.4715503	0.062111296	-0.32966435	0.8030403	1.0983143	CD4+ T cells	control (reference)
404	0.41945973	0.014115751	-0.57224804	0.24066433	-0.28493473	-1.791801	-0.07684474	1.2500534	0.53980803	-0.36522883	0.14532304	-1.8456788	-1.8998313	1.3411858	1.9704956	2.3481762	2.9232643	-0.65355396	0.15789431	-0.28478944	-0.09599736	-1.7503054	-1.9764327	-1.0546454	0.21078457	-0.98214495	1.0346999	-0.61599374	1.0642829	0.56194305	-1.1977665	1.2000303	-1.662085	CD4+ T cells	control (reference)
405	-0.018833995	0.9499207	-0.3329856	-0.012921393	-1.3753006	0.37429115	-1.7536597	-0.69973594	0.25302106	-2.2236624	0.49777293	0.19246265	0.43845984	1.1181781	0.79788744	1.7480494	3.010742	-0.4360481	0.19382486	0.44141024	-0.1133464	-0.8961561	-2.0204172	0.15024096	0.35506633	0.10431111	-0.025209025	-0.97332907	-0.28932834	-0.97065777	-0.97860587	-0.5326215	-1.780971	CD4+ T cells	control (reference)
407	-1.7038505	1.3227334	1.1283213	0.3582282	-2.0850549	2.0161018	1.3169434	-0.35373312	0.81066775	-0.56619924	1.0409756	-0.7202445	-0.32848966	-3.0687993	-0.49189395	-0.46693516	2.1496434	0.88374823	0.532093	-0.4879753	-0.32421926	-0.08495736	-1.0420263	-0.049746394	0.59385777	0.6352017	-1.2665732	-0.34320658	-0.91540736	-0.5062261	1.292586	-0.82107705	0.8614022	NK cells	control (reference)
409	-0.07894158	0.16773346	1.0260537	-0.775762	0.92807615	0.17086264	-0.5681467	-0.9070916	-0.6296813	-0.29616508	0.49912798	0.11937529	2.039618	0.26815718	0.3490342	0.5189399	3.124043	-1.3396733	0.08429149	-0.7784413	-1.1589826	-1.2870182	-1.8779984	0.2858191	0.09005326	0.2931058	0.51897156	-1.4146972	0.5114342	-1.1652288	2.0148623	-0.5751363	-0.345057	CD4+ T cells	control (reference)
411	0.41906512	0.16730215	0.802811	0.09895247	-0.4773191	0.69838345	-1.1449866	0.10330135	-0.46710747	0.25391635	0.7612287	0.28189987	1.0332226	-0.39456272	-0.88527554	1.6594558	2.752351	-1.953651	-0.12320854	0.13709396	-0.2526384	-1.2685382	-1.9384061	1.2986937	-0.878209	1.05156	1.214554	-0.40101016	-0.73152477	0.28227794	-0.5905371	-0.68599224	-1.0355163	CD4+ T cells	control (reference)
413	-0.6670104	-0.23477164	-1.4430554	-1.4613978	-2.3277025	-0.57662356	-2.4248528	1.31866	-0.7852992	-1.0579296	0.47385818	0.17121637	0.39751914	-0.25739312	-1.6072189	1.6177073	3.0625603	-0.49622762	-0.31339362	-0.10194838	-0.852521	-1.6937969	-1.546457	0.87236196	1.0073767	-0.7240212	0.61944085	-0.95258445	-0.683993	0.10921228	-1.0743436	-0.4101561	-0.6702849	CD4+ T cells	control (reference)
416	-0.39146137	0.61842686	-0.9852815	0.16622716	-1.6465545	0.40337658	-0.2338629	1.3206701	0.67041373	-0.647519	0.5719674	1.1867144	1.3779901	-0.4108248	-0.090515584	2.3382761	2.836954	-0.9830062	-0.27973193	1.2821798	-0.22869006	-0.7869313	-2.2091007	-0.51705307	-1.0855042	-0.007071659	-0.93509054	-0.11880422	0.21554762	1.0354769	-0.29760674	0.99528545	-0.17813835	CD4+ T cells	control (reference)
419	0.15019116	0.22248125	-0.4564992	0.010940842	1.7900335	-2.1166973	-1.5199095	-0.40235907	0.28741422	-1.3279595	0.57283604	0.12749228	0.5244051	1.9560381	1.130141	2.0039568	2.804628	-0.54105115	-0.16736828	-0.6235324	-0.13958386	-1.751972	-1.709533	-0.43370903	-1.7185264	1.5516851	0.817071	-0.48321432	1.9184843	-0.8658572	0.015948892	-0.16800803	-1.4118979	CD4+ T cells	control (reference)
420	-0.7076286	-1.0949701	0.88881844	-0.5085969	-0.22570996	-0.025364399	-1.6251891	-0.74306226	1.0779825	0.38209942	1.3811244	0.24289638	0.9184041	0.9689081	0.70887697	1.0617081	3.0614014	-0.37385455	-0.52024615	0.93679345	-0.0871228	-0.46974117	-2.1245897	0.5699471	-0.5650048	2.4488034	0.7006971	0.35304427	-0.2778154	-1.9375055	-0.31925386	0.016631823	-1.5573173	CD4+ T cells	control (reference)
422	-0.3086036	-0.32892376	-0.532163	-1.5905077	1.2268934	0.58261114	0.15673134	-0.74630713	0.16174516	0.91201997	0.7109765	-0.48118216	-0.3207841	0.52226627	-0.71848786	2.7042472	3.09642	-0.8171223	0.4479477	-1.0588982	-0.7270486	-0.82243	-2.0714433	0.36271003	-0.18423286	-0.24217239	-0.1385425	-1.4530141	-0.19227383	-0.51518655	0.17146446	-0.6419588	0.8235759	CD4+ T cells	control (reference)
424	0.47639728	-1.4792569	0.32827532	2.6409538	0.5613655	-1.3958281	-1.5132853	0.53894585	0.23450154	-0.2145429	1.0088753	-0.93381166	0.04451853	-0.23658401	0.2646942	1.8038709	3.1375568	-0.7780323	-0.21076506	0.40541488	-1.9885082	-0.14683782	-0.89228845	2.479642	-0.5836845	0.16372353	-0.28597835	0.7183144	-0.8557257	0.17952871	0.82821965	-0.26026785	0.11131488	B	control (reference)
425	0.64411247	-0.46636587	1.0493134	1.3165828	1.4154563	-1.3160846	0.70712656	0.8162407	1.7561595	-0.5031872	-0.38904542	0.82551736	-0.04608935	-1.3843114	0.8003781	1.4719024	2.8415134	-0.7278224	-0.32275894	1.7471871	-0.4007464	-2.0742035	-1.9922963	0.6520568	-0.0959661	-0.22103448	0.6652777	-0.7688706	-0.31341517	-1.7166278	-0.32395333	-0.45802277	-0.3499054	CD4+ T cells	control (reference)
427	0.40368196	0.7140149	-0.83415234	-0.39164245	-0.12699485	-0.52069306	-0.45004368	-1.1404366	-0.8619418	-0.5457628	1.9819729	-0.1288212	0.5122906	0.6405294	2.2902255	1.8056656	2.8449903	-0.18190685	-0.21374148	1.3725176	-0.07593636	-1.2740946	-1.87001	1.0513949	-0.6911311	1.6124468	0.33062005	0.4936685	0.5676615	-0.5213419	0.37157834	-0.21384627	-0.19456163	CD4+ T cells	control (reference)
428	0.71183646	0.013546824	-0.09962109	1.3091327	1.9458427	-1.04903	-0.5679666	-0.7810683	0.83541965	1.2779706	0.2553228	1.8700533	-0.026058525	0.51518023	0.09700173	2.0952992	3.3011606	-1.4055412	0.25222924	0.06383473	0.15979716	-0.67725986	-1.9966929	0.5312816	1.1369592	-0.068953544	-0.79387194	-0.11422069	1.9565287	-0.16692013	1.3442154	0.554257	-0.87732124	CD4+ T cells	control (reference)
429	-0.62316287	1.6896082	-1.9533507	0.16718566	-1.1513731	0.4625657	-0.991049	-0.8783213	0.20554972	0.4769066	-0.9401774	-0.6040275	1.0229403	0.60869503	0.10282299	1.8446131	2.0513513	-0.6558621	-0.77623487	0.3345087	-0.3290458	-0.6608617	-1.7447269	-0.40325996	-0.05427283	1.1737705	-1.776882	-0.25232643	-1.5379705	-0.97507894	0.623026	-1.5029112	-0.5430685	CD4+ T cells	control (reference)
430	-0.35214916	-0.35411346	-0.64278966	-0.8070796	0.2663274	0.90573514	-0.763423	-0.42083454	-0.19016513	-0.023218915	-0.42909023	0.6713767	1.2692039	0.76695263	1.0719875	2.036235	2.3552408	-1.8579061	0.23894297	2.1565118	-0.81504047	-1.2496223	-1.8874907	-0.2806718	0.24014544	0.54475987	-1.341723	-1.0879409	-0.84625137	-0.9782521	-0.97122586	0.48943567	0.51310515	CD4+ T cells	control (reference)
433	-0.64575905	0.7411813	-0.5469594	-0.7052953	-1.2047461	0.08339512	1.0464772	0.31239134	0.3785503	0.105336934	-0.2855249	-0.58825487	-0.65726984	-0.8954764	1.5732768	1.5178841	2.9725933	-0.2937723	0.35301948	0.13542503	0.0074742734	-1.0929058	-2.0323157	0.9826522	-0.049052574	-1.374746	0.42569494	-1.1562918	-1.2490313	-0.44212502	-1.5046517	1.0754573	-1.396507	CD4+ T cells	control (reference)
436	-1.5984497	-0.30908015	-0.50227237	-0.3747568	-1.3259546	-0.38036364	-0.5566691	1.0262452	0.06554711	1.3189719	0.46134314	0.2339508	1.1203054	-0.9032589	-1.4510144	-0.87456506	2.9195821	-1.5773612	-0.2542156	0.9763366	0.21044473	-0.5252377	-2.1795428	1.3155874	-1.2235762	0.0699597	1.2846152	-0.8483423	1.6463536	-0.18668073	1.1590217	0.91011834	-1.237289	CD4+ T cells	control (reference)
437	-0.21742333	0.85799825	-0.13596496	-0.18057185	0.80368066	-0.0969007	0.36535874	2.1444516	1.9398241	0.29274496	0.33606833	0.7976892	-0.0035255551	0.2168473	1.1015146	1.011785	2.9694486	0.19132796	-0.3412897	-0.74565655	-0.09528077	-0.7170813	-2.0597055	2.16511	-0.8098879	2.1333463	0.7034106	-0.95911473	0.9293094	-0.5232171	-1.1963496	0.026777267	-0.7468946	CD4+ T cells	control (reference)
439	-0.57257664	-0.055116385	0.27722502	0.47705436	1.4314748	0.22545126	-0.13778198	0.5796163	1.1747055	-0.39172643	1.2788712	0.5108732	1.571694	0.6850592	0.72265244	-0.71410584	2.9858363	-0.06858301	-0.5328892	0.4305766	0.02098538	-2.032236	-1.8143482	0.041109085	0.759847	0.65148044	-0.15976793	-0.27890208	1.434126	-0.017208338	-0.04861459	-1.7095175	-0.80244255	CD4+ T cells	control (reference)
440	0.2997314	0.6444263	0.40758258	2.4954007	0.73786366	-1.2462171	-1.503459	0.19176129	1.3026624	1.0796245	1.6909095	0.23373203	0.07896513	-0.20878625	0.7358695	-0.54776645	2.761151	0.41849458	0.15935792	0.11955395	-1.5076951	-0.523291	-1.2070119	0.96895146	0.16169277	-1.0460852	0.12590414	-0.6372325	-0.67150855	-0.6831585	-0.58796674	-0.55632985	-0.3880931	B	control (reference)
441	0.069318086	0.3745293	-1.1780457	0.34361604	-0.23133385	0.20684528	0.13445865	-0.20672326	0.1145584	-0.74984026	0.7108537	-0.4336986	0.6637244	0.3215791	0.23326999	1.9603932	2.805071	-1.4346982	-0.84266436	0.27208674	0.08811627	-0.75438964	-2.094563	-0.21294618	-0.64416575	0.51674163	1.17113	-0.42143446	-1.2318292	0.04722114	0.07849041	-0.1758357	-1.4872715	CD4+ T cells	control (reference)
442	-0.19330826	0.6524674	0.04941286	1.2920212	0.9939045	0.77684313	-0.5615903	2.5363162	1.5161519	0.8190383	1.0747507	-0.23320982	0.7329553	-0.4595446	0.40825474	2.0610328	2.6909037	-2.786803	-0.24115661	1.2479776	-0.76190764	-1.5199367	-1.6753566	-0.45452404	-0.20870543	1.5901406	0.17478217	-1.5133498	-0.22224623	-0.44654295	-1.769389	-0.28476346	-0.48286998	CD4+ T cells	control (reference)
443	-0.22006154	0.90206647	-0.3150535	0.2069636	-0.025858313	1.1735829	-0.33782083	0.16132799	0.6448436	0.7186237	1.157743	0.9499584	0.90718186	0.47105354	2.0166836	0.48870587	3.142188	-0.72527266	0.35025442	-0.6569358	0.1373841	-0.73514605	-2.1580555	0.9457209	-1.0377787	-0.19557613	0.9625337	0.05941333	-1.4829314	-1.2369703	1.93836	-0.7535819	0.35595292	CD4+ T cells	control (reference)
446	0.015747994	1.7239784	-1.0488594	-1.5022151	-0.87918866	-0.4652676	-0.8862877	0.6075995	0.59925354	1.8993688	1.586524	-0.7518486	0.5124819	0.6188511	0.82017154	1.480877	2.9882746	-0.3507005	0.37076616	1.1232455	-0.29482836	-0.4876734	-2.210994	-1.1946244	0.75548613	-1.0393417	1.0606675	-0.6828083	-0.14747193	-1.474926	-0.65985155	0.10229316	-1.6674609	CD4+ T cells	control (reference)
450	0.3922505	0.0048763603	-0.24167651	1.1667757	-0.4846937	-1.6314137	-0.49685287	-0.12511319	-0.1770707	1.3217463	0.40373516	0.75264555	0.2939005	1.142662	-0.39022171	1.635341	3.3274083	-0.03240679	-0.53227067	1.3514518	-0.4898393	-1.9034622	-1.898866	1.1001098	-0.62542653	1.9388946	-0.4990583	0.7835719	-1.192632	-0.89143753	2.5904164	-0.61832947	0.98275614	CD4+ T cells	control (reference)
451	-1.2808989	1.1792936	0.7897442	0.06374723	-0.97951466	2.4381347	1.9899118	1.2422616	-0.44548205	-2.1991322	0.0015386343	0.009378836	1.0394722	-1.7298099	-1.2472314	1.1466563	2.1446528	-0.62500364	-0.7316224	0.8120109	-0.6967763	-0.40123028	-1.6516515	-1.2057678	-0.00675112	0.5031181	0.24820462	-1.852372	-1.91469	-1.1341053	0.3648007	-0.23582068	2.1614046	NK cells	control (reference)
452	0.2334778	0.28044286	-0.019410193	1.7285104	1.9559333	-1.0943346	0.0043661594	-2.2352874	0.07794664	-0.26056853	1.7907847	-0.33909073	0.5197834	0.85336286	1.182938	2.0285451	2.8469908	-0.62673265	-1.0162499	2.2262871	-0.25497565	-2.187819	-1.9911861	0.55644035	-1.0859351	0.654835	-1.7015841	-0.050661642	-0.7373904	-1.493387	0.6757065	-0.9642823	-0.89671063	CD4+ T cells	control (reference)
453	0.2572978	0.3196719	0.014489949	1.1405818	-0.5095601	-0.6207317	1.0851138	-1.1065025	1.9882085	1.4610852	0.34881896	0.22762838	0.82988805	0.80582917	-0.6514301	-0.13949645	3.1451507	-1.153673	-0.4575096	0.89073795	0.10894912	-1.0990498	-1.9781922	-0.54111075	0.36996168	0.6916164	1.2195216	-1.1202368	1.0427874	-0.041141927	0.76537067	-0.6213983	-0.9034475	CD4+ T cells	control (reference)
454	2.2153842	0.9099971	1.1305351	-0.7841337	-1.5618632	1.2175312	-0.42287135	0.3982761	0.85869	0.8027011	-1.1080234	1.3855959	-1.7424263	-0.2678932	1.3152297	0.80403805	0.85523605	-0.86041224	-0.50997996	-0.11008781	-2.568959	1.9673173	0.35604212	-1.7237489	-0.20339593	-0.7832563	-0.4111553	1.0623453	-1.4977278	3.065057	-1.1515677	-2.6245453	-1.3929347	CD16+ Monocytes	control (reference)
455	-0.2688959	1.1424394	-1.4901431	-0.99480194	0.1472243	-0.5123218	-0.14866829	-0.6357596	-0.8158267	0.07517107	2.3198318	-0.7721815	0.8909571	0.23547241	1.7344425	2.4721527	2.9253004	-0.6705928	0.1640706	0.73575884	0.13680175	-0.36933047	-1.8408692	1.0090854	-0.8789399	-0.8013737	-1.1479926	-0.3277603	0.37405586	-1.1824598	0.33635807	-0.8065915	-0.34538004	CD4+ T cells	control (reference)
457	-0.678424	0.42388695	1.067117	-0.31026387	-1.1103761	0.18069983	-1.1990737	-0.89302087	-0.36860758	0.20733932	0.49308366	-0.026596054	0.24674743	1.9472812	0.17434889	1.7558349	3.1380172	-0.49478617	0.14938408	0.3939157	-0.13796858	-0.917277	-2.135567	0.8540393	-1.1061503	-2.0278811	-1.0028826	-0.47475767	0.63602567	-1.5701756	-0.5378018	-0.18044804	0.77887666	CD4+ T cells	control (reference)
458	-0.895663	0.3119542	-0.59849656	-0.067170635	-2.1040072	0.17150623	0.20273486	0.7956765	0.122164875	-1.7033645	0.5443201	0.36759228	0.28937852	-0.123049825	1.4632857	1.9556702	3.2573612	-0.22733149	-0.28194126	0.97436553	0.27487507	-0.4841717	-1.9938593	0.12373632	-2.5101962	0.94478166	-1.4720869	0.9224953	0.40145248	1.4052479	-0.2098525	-0.05879868	-1.2031385	CD4+ T cells	control (reference)
459	-0.40547723	0.4118975	-1.7025381	0.28678554	0.3521781	0.74093604	1.5585517	0.21971673	-0.7533876	1.1504678	-0.6614856	1.1417582	1.8877671	0.18101782	-2.6665244	1.026819	3.1746683	-0.73717326	0.35487467	1.0453701	-0.49704453	-1.654584	-1.6646765	0.033836037	-1.0666785	-0.40965518	0.7318461	-0.44151497	-1.7273647	-2.82099	-1.5340387	-0.2249936	-0.4334119	CD4+ T cells	control (reference)
460	0.03349252	0.9276347	0.10369307	-1.5092273	-1.7435199	-1.2491904	-2.8236	-0.3986187	-0.89431834	0.51308644	0.42468226	-0.14832069	-1.0111959	-0.6489682	0.39626873	2.2874925	2.8345542	-1.058157	-0.19583337	0.0807121	-0.59595716	0.23976588	-2.0069916	-0.80979353	-1.3599505	-0.059707686	-1.0211895	-0.8952835	0.5532003	-0.77209115	-0.88884264	0.0153443515	0.5772606	CD4+ T cells	control (reference)
461	-1.5336323	1.2610073	-0.3585953	-0.12295361	0.44951555	-0.3930459	0.20778088	-1.734108	-0.1827564	2.9031758	0.60909605	1.2717341	-0.4622	1.0646229	0.115392506	1.6659908	3.3229604	0.35372502	-0.19776481	-1.3886294	-0.26239035	-0.33654264	-2.1245303	1.4817581	-0.23080161	-0.53720486	-0.20369524	-2.569687	0.029795885	-0.82418054	0.051657706	0.05738785	1.1485796	CD4+ T cells	control (reference)
462	0.3934566	1.3548263	-0.051932126	2.586521	1.1902952	-0.81892	0.12657584	0.01833199	0.7883707	-0.5655388	-0.9274862	-1.9845026	-0.1713815	-0.9944085	2.1335223	0.56129116	2.7917922	-1.2909579	-0.016250402	0.0920724	-2.5698555	-0.55053276	-0.7589438	0.15965047	-0.17918257	0.5886375	0.87953496	0.034814954	0.26724982	-0.22246769	1.1674473	-0.21366614	-0.2770331	B	control (reference)
464	-0.0052737743	0.09161997	-1.0087299	-0.010438064	-0.8039322	-0.12276563	0.25901562	0.8989077	-1.6647499	0.34075797	0.8945943	-0.6741092	0.3731223	0.9112388	1.6305785	2.410944	2.3586848	-0.17850244	-0.3917983	1.3785417	-0.8234405	-1.3924555	-1.7877734	1.3989431	0.24056587	0.5258926	-0.7004972	-0.43683112	0.00040850788	-0.5689527	-0.66545975	-1.2224324	-0.21061921	CD4+ T cells	control (reference)
467	-0.2634782	0.35955262	-0.2701518	-0.14493613	-2.7539668	-0.4311449	1.3072404	-0.9583286	0.98038936	1.7895694	1.39626	1.5918858	0.67259616	-0.2683911	-0.2785448	1.7192923	2.884122	-0.82653	0.38331327	1.4891999	-0.25002247	-0.8766265	-2.1325185	-0.62886465	-1.0444013	-0.86911166	-0.8758221	0.30552834	-1.1220182	-0.23151457	-0.15721348	-0.123191476	0.3898393	CD4+ T cells	control (reference)
468	-2.0458176	0.57429564	-0.010292441	-0.2549585	1.1389065	-0.47537598	-2.514327	-1.1951003	-0.8463057	-0.056955412	-0.21065778	1.079585	2.9626887	0.2618291	-0.13836356	0.775398	1.9867637	-0.4441522	-0.97482824	-0.5633415	-0.009928316	-0.603737	-1.8526267	-0.3114835	0.5670108	0.22169131	0.63506997	-0.13813666	-0.42619103	-0.4270336	-0.17564294	-1.5971184	-0.098591566	CD4+ T cells	control (reference)
469	0.088744834	0.41852388	0.04325266	0.14760631	1.8476123	-1.1818166	-0.8802535	0.3136673	-0.68986666	0.78575516	0.6710414	0.95109296	0.6230139	0.71656	-1.6591341	1.9088435	3.0745952	-0.6329088	-0.41630405	2.0766566	-0.32095128	-1.1734087	-1.8211153	0.4943306	-0.30958992	0.9399104	1.5545278	-0.37889582	1.997884	-0.83977467	1.5305198	-1.2963946	-0.4297316	CD4+ T cells	control (reference)
470	-0.25512868	0.7249479	0.2383467	-0.75957394	-1.4592214	-1.318595	0.49052444	2.0856855	0.4111452	0.59867644	1.136353	0.9334201	-0.20899332	1.2125075	-0.22665036	1.8890642	3.0886707	-0.66530806	-0.48836738	0.41624564	-0.36347908	-0.90570235	-2.1567316	2.0926132	-0.75741655	-2.4023347	-0.9783479	-0.0685927	0.99869347	0.78456676	0.436961	0.062954545	0.34764573	CD4+ T cells	control (reference)
471	-0.15574989	-0.30110204	-0.271871	-0.5784818	1.0235982	0.16420591	0.45817348	0.18606699	-1.9554927	-1.0465944	-0.19311287	1.3529999	0.2476743	1.2508261	0.94631416	0.5818661	2.8551776	-0.7331079	-0.32635057	-0.6623009	-0.38873208	-2.0575337	-1.7567966	2.9111805	-0.5637921	0.5797848	0.56105137	-1.383811	0.5695079	-1.2432905	-0.051011875	0.39018804	-0.18156219	CD4+ T cells	control (reference)
474	-0.3758659	-0.34767652	-0.6329277	1.3531717	-0.32270694	0.9741774	0.21000282	0.011945635	1.2351336	0.198131	0.18818901	0.9693322	0.632246	0.7628875	0.97491753	0.8354244	3.2111793	-0.5438069	0.0061774403	-0.19906688	-0.58678544	-0.68939734	-2.176802	-0.060246065	-2.2079372	0.18661195	-1.4783294	-0.34588075	0.9097364	-2.174254	1.0567551	-0.6901132	-0.59353626	CD4+ T cells	control (reference)
479	2.748862	0.87336695	2.3477778	0.032761216	-2.6714916	1.3491176	-2.0950475	0.03940723	-0.7526262	2.1147938	-0.69805026	0.82860875	-1.5314937	0.23457035	-0.7361332	0.624403	0.9605662	-0.58120185	-0.26472223	-0.6250378	-3.1539438	1.5442964	0.31548795	-2.429598	0.9502299	-1.0232521	-0.6730326	0.4919742	-1.360584	2.1280613	-1.3120974	-2.171851	-0.69239473	CD16+ Monocytes	control (reference)
480	-1.4308836	0.696778	0.36265683	0.36202776	-0.21584237	-0.53819	0.18060961	-1.9295459	-0.9681053	-0.3157137	1.0214713	1.5463502	0.6300311	0.6479456	0.24591008	0.8338934	3.0409486	-1.9993935	0.50321	0.61516494	-0.12404521	0.009320378	-2.2113879	-0.25066638	-1.2710073	0.9511603	-0.18101537	-1.2594666	1.4169312	-0.57876235	-2.07093	-0.067797184	-0.44271785	CD4+ T cells	control (reference)
481	-0.5141359	1.4727967	-0.038318336	0.31023216	0.29315963	0.2843715	-0.20008902	-0.17897668	0.5275854	-0.18291438	0.710368	-0.4538601	0.6276269	-0.7185735	0.13532758	1.3847604	2.9935648	-1.0857743	0.2627486	0.94566405	0.40273917	-0.7571369	-2.2153256	0.0371354	-0.24947122	0.18171085	-0.6753732	-1.400857	-0.7229607	-0.060717702	1.1235157	-1.4571643	-1.0064538	CD4+ T cells	control (reference)
482	-0.509671	0.4407072	-0.08652666	-0.20524877	0.43258592	0.69647396	0.6070773	-0.51260334	1.4280176	2.0635495	2.2870553	-0.10072112	0.012717962	1.1755545	0.29145128	1.4406362	2.8518567	-1.50969	0.07771745	1.4095955	0.3163635	-1.6070647	-1.8374103	0.51171494	-0.83096683	0.9311458	0.8549224	-0.7544066	-0.34127748	-0.39771068	0.30845886	-0.42289633	-0.15839252	CD4+ T cells	control (reference)
484	0.046236247	0.6256666	-1.5675625	-0.37634632	0.54115367	-0.58694696	-0.9318795	-1.0619184	-0.530342	-0.10339159	1.8947793	-0.17616528	0.51710343	1.1204858	0.21056877	2.4948041	2.7254007	-0.7447527	0.0025046468	0.8203746	-0.6221949	-0.91760755	-1.7879232	-0.1023638	-1.191908	-1.535498	-2.194954	-0.700601	1.1149262	-1.4762862	0.32167643	-0.466562	-0.43843704	CD4+ T cells	control (reference)
485	-0.36299387	1.7319189	0.31469256	0.4869743	1.0638642	-0.831674	-1.1035411	-0.5467701	0.25130928	-1.0594323	-0.102718115	1.0124036	0.5884968	0.43288422	0.9339048	2.2318232	3.2412257	1.071033	-0.19699539	0.83867633	-0.39188257	-1.3273815	-1.851335	0.87118375	-0.6381787	0.89091146	0.33458513	-0.30273503	-0.6608455	-0.28999856	-0.8752519	-0.6863756	0.9871017	CD4+ T cells	control (reference)
486	-0.14088821	0.12734905	1.0552951	-0.9762927	-0.04707259	-0.766749	-0.177424	-0.43746516	1.0084928	0.39688757	1.8039532	0.6154299	0.011057146	-0.09931269	1.5938349	1.4991535	2.5165873	0.24552476	0.66800743	1.6738129	-0.7057857	0.33672136	-2.0562305	0.45083636	-0.79357433	0.8901807	-0.95275515	-1.0071468	0.06666578	-1.4582866	0.2205055	0.27462155	-1.886123	CD4+ T cells	control (reference)
487	-0.07595932	0.20185757	0.42333227	-0.2520427	-0.2815796	-1.2263567	0.88260454	-2.0353107	0.9389255	0.68888485	2.3828983	0.48391262	1.1061997	0.16373314	-1.7800329	-1.1068436	2.8583536	-0.0071361363	-0.76390815	0.52795434	0.11765088	-1.8119043	-1.9824426	-0.6159936	-0.66957617	1.0063764	0.03845346	0.25429156	0.112749346	-0.1169287	0.64361894	0.63936424	-1.0854733	CD4+ T cells	control (reference)
489	1.0118521	1.2267015	-0.3826599	0.89349616	0.24964583	-1.1394564	1.3302436	-0.90747124	-0.74130577	-0.12872839	1.495035	-0.41921133	0.3820727	1.5888317	0.00789471	1.9363497	3.0348134	-0.12878095	0.33806124	1.2393425	-0.27465814	-1.921874	-2.0503767	1.3412721	-0.6395947	0.26991555	-1.2208132	0.23211783	0.5445027	-1.3888724	-0.6205632	0.19526933	-2.0685675	CD4+ T cells	control (reference)
495	-0.5164679	0.5949283	-1.634526	-0.9225247	-0.3035854	-1.4776236	-0.5368377	1.53825	-2.4432302	0.8523811	0.45754993	1.356503	0.00056910515	1.1662742	0.104092516	1.8433846	3.3228917	-0.15620586	-0.26557904	0.027793653	-0.089950904	-2.7637303	-2.0417051	0.9301889	-1.0321417	0.41298437	-0.1335957	-0.07750496	0.58939004	-0.069158554	0.5121893	0.42425483	-0.8373075	CD4+ T cells	control (reference)
496	-1.1859865	0.2389152	-0.05042702	-0.5262698	-1.0656873	-0.7461537	0.9798933	-2.6693087	0.49884284	0.41962117	-0.02435267	0.8571983	1.2162446	2.4171937	0.57952577	-1.4669487	1.6763161	0.41546106	0.5598251	-0.19530755	-0.64462733	-0.999609	-1.8561106	-0.036113553	1.2540574	0.018440008	0.5208764	1.5004035	-0.44956875	0.5551612	-1.9728863	-0.38271117	1.3650926	CD4+ T cells	control (reference)
498	-0.7322692	1.8122004	-1.047365	0.42527512	0.7074938	-1.4565977	-0.663958	0.19324198	-0.566258	0.40413377	1.643868	0.6785295	0.87074023	0.18105519	0.46945435	0.7743434	3.3133965	1.0543181	-0.29269874	0.9110788	-0.19265096	-1.6188569	-2.0543685	0.9318172	-1.3181497	0.0023166835	0.29057604	0.12146704	-0.56426406	-0.9282528	-1.3289673	0.5649192	-1.0198305	CD4+ T cells	control (reference)
499	-1.250432	0.37570548	-0.09135389	-0.95488554	-0.47685593	0.7024753	-0.6875726	-0.87967134	-0.8094217	-0.029951878	2.7529914	1.0622232	0.27598816	0.9331415	0.6352334	1.6456654	2.8578765	-0.07443231	0.0020231754	1.2226677	-0.04049284	-0.6275122	-1.744762	0.3145425	-1.5081058	-0.27515757	-1.2657461	-1.455317	-0.58210635	0.08729026	-0.78667593	-0.35109055	-0.9042235	CD4+ T cells	control (reference)
500	-1.234157	2.3226323	1.0269434	-0.7633241	-3.0022788	3.005176	0.36776155	-0.06326547	0.73980737	-0.47243106	0.7138277	0.03330776	0.33552295	-2.1461153	-2.0608	-0.8097128	1.9314665	-0.5950664	0.57525706	-2.6445298	-1.1795589	0.12579197	-1.385076	-2.0374196	0.115336984	0.29525137	-0.16558072	-1.9961299	-0.2906053	0.8199364	-0.4327541	-0.9200218	1.1954019	NK cells	control (reference)
501	-1.2750182	0.6479972	-1.2203383	-0.5318749	0.39199427	0.0947282	-0.14357305	-0.2736655	0.7564839	0.8209385	0.06998165	0.9250637	-0.5256238	1.3319256	1.652213	0.8186097	1.9790105	-2.2924507	-0.13005842	0.9842752	-0.86855686	-0.7414718	-2.1060858	0.733051	-0.7037513	-1.1767745	-0.4689524	-0.013122097	-2.5824368	-0.87912804	0.44364586	-0.12510887	1.3854066	CD4+ T cells	control (reference)
502	-0.20896891	0.914366	0.722147	2.4617307	0.8090397	-0.6123289	0.7700411	-0.23871255	-1.0409946	0.32124817	-0.563059	-2.7034059	1.5645974	-0.89983964	0.024028301	0.70491064	2.6358874	0.040297218	-0.50378823	0.61805034	-1.8932493	-0.8366036	-0.7174745	1.206584	-0.50328404	1.8146063	-0.8444726	-0.009815589	1.0084119	-0.7374095	1.1076417	-0.45789203	0.053991705	B	control (reference)
503	0.43827498	-0.10507989	0.6935644	1.5425601	-0.3059705	0.12666833	0.2484093	0.79356265	1.2756392	0.36121947	-1.4073477	-1.0556886	-0.19302984	-1.6797569	-0.065129265	0.01785022	3.0350199	-0.91331124	0.77601737	-0.36712798	-2.5067296	0.11967349	-0.7550785	1.959833	0.15111977	0.51570827	1.7471701	0.22439927	-0.25272578	-0.47293523	0.041032195	-0.6395427	-1.7878853	B	control (reference)
504	-0.13351735	-0.5281087	1.5803244	0.56354105	1.1641164	-0.2646592	-0.26467466	0.44051918	0.7498807	-2.165523	1.1462659	-0.47208375	0.04355468	1.6979631	1.216593	1.6258785	2.7936752	-1.0079095	0.33709633	1.5887606	-0.92366445	-0.34359336	-2.1949327	-0.055629253	-0.5677612	-1.2335576	-0.36448646	-0.9058244	0.70083517	0.7372694	1.1735363	0.3425843	0.3335607	CD4+ T cells	control (reference)
505	0.19162858	1.2939798	0.4874513	-0.33438298	0.1549232	0.19234414	-1.6816757	0.20258737	-0.37515143	0.55326855	2.4570522	1.4281969	0.6139115	0.48666245	-0.24594872	1.700969	3.1167028	-1.53139	-0.508203	0.6617694	-0.38418818	-2.6020038	-2.0895696	-1.1257763	-1.2350225	0.9250549	-0.66964436	0.46800405	0.31917912	-1.1996949	-0.5563361	-0.27654743	-0.511421	CD4+ T cells	control (reference)
507	-1.3275117	-0.6407232	1.0220308	-0.014335468	0.65813696	-0.13186851	-0.97176105	-1.881794	0.00026889332	0.6979842	0.7078003	0.49335968	0.69217634	-0.10721053	0.75225437	2.246164	2.5882254	-0.9241748	-0.50520265	-0.3041279	-0.9234958	-0.55336106	-1.8035455	0.18554226	-0.33536997	-0.30462468	1.2841866	-2.8848534	-0.6958005	-1.7342441	0.35825047	-0.4592129	-0.14741345	CD4+ T cells	control (reference)
510	-0.00069771707	0.3743992	-0.34194434	0.3530797	-1.1872652	-1.3766541	0.60373145	0.83346385	-0.61532986	0.42914188	0.8220781	-0.36182904	0.924826	-0.4015525	1.6726373	1.9031856	2.8610663	-0.20258367	-0.41281432	1.479675	-1.0516709	-1.655048	-1.5677718	0.32178897	0.22882138	1.5797331	1.1347537	1.6902876	-1.6764506	-0.41963485	-0.66746485	1.699474	-1.0793967	CD4+ T cells	control (reference)
511	0.094789	0.23165435	-1.3168964	3.001258	1.0153375	-1.2308029	-1.0471183	1.0178548	-0.5678408	-0.015719354	-0.20844015	-0.35850358	0.8950828	-2.0462205	0.4168964	0.76204	2.4269745	-0.8915183	-0.73178077	0.3788947	-2.3959565	0.8147613	-0.7596008	-0.011102349	0.37958205	0.64362377	-1.7593054	-0.5595254	0.9287101	1.5693021	1.1455266	-0.78465927	-0.3689149	B	control (reference)
513	2.0292842	0.30213138	1.9362543	0.7385577	-0.4695458	1.1021082	-1.9142516	-0.34910238	2.15573	1.563091	-2.0175796	0.34176815	-1.0781503	0.1328018	-0.8029757	0.26465458	0.5706027	-0.17618093	-0.6234156	-0.10127762	-3.1519215	1.736674	0.17113736	-2.7065403	-0.468629	0.13627559	0.23912126	0.014048234	-1.8454262	2.6830297	-2.165281	-2.468372	-0.73764336	CD16+ Monocytes	control (reference)
514	3.147144	-1.2089686	1.1187265	0.054259244	-1.6793373	1.2833	-1.4412886	-0.9746247	0.11872259	0.8475832	-1.4855988	0.68551934	-1.0002003	-0.048587605	0.02052106	-0.34328312	1.2138635	0.41856658	-0.120076925	0.54060894	-3.4095302	3.0641515	0.59752154	-1.9162347	-0.5633148	-1.3725361	0.39616966	1.1603277	-1.1506413	2.5859206	-1.976416	-0.8669351	0.42799276	CD16+ Monocytes	control (reference)
516	0.28104255	-0.31435108	0.5831038	0.9882489	0.95472145	-0.06405836	1.3564205	-0.8419864	0.18784496	-0.01105392	2.569027	-0.30651313	0.31146997	1.346087	-0.12556218	0.10191774	3.0463643	-1.415705	0.26734772	0.78319097	-0.79762495	-1.5313023	-1.8363976	0.027221069	-0.94810987	-0.41320586	1.6842875	-1.8694023	0.10162726	0.749214	-0.3834935	1.1396105	-1.0656662	CD4+ T cells	control (reference)
518	-0.0052528232	0.107699335	-0.7845224	1.1952286	-1.2287016	-1.0942259	-0.684804	0.23699659	0.2129574	-1.1890733	1.9691746	-0.07385346	1.0873892	0.077748656	0.61941874	2.1992195	3.2718947	-0.7568408	0.22988719	-0.3437894	-0.27127892	-0.9613174	-1.9575751	-0.65469587	-0.46134502	-0.13945743	0.47136295	0.17127003	1.4253345	-0.80257773	2.021443	-0.05107574	0.05450754	CD4+ T cells	control (reference)
519	-1.4806911	1.1915783	0.09676367	-0.45274273	-0.2411673	-2.3511796	-0.5928953	0.63631666	1.4267377	0.453435	0.93097335	1.2703407	0.17529464	0.18110894	-0.239036	-0.27222323	3.2435422	0.11954415	0.8236328	-0.88455355	-0.10576838	0.047475576	-1.7249498	0.79558975	-2.9527314	1.0337899	2.0765855	-0.24357527	-0.6526711	-0.20130968	0.7379792	-0.6912272	-0.8909634	CD4+ T cells	control (reference)
520	-0.3992274	0.29076582	0.42032385	-0.46534553	0.50858617	-1.085856	-0.51133037	-1.8324138	0.578826	0.4734844	0.3284229	0.04944235	0.30813757	0.44568208	1.1320633	-0.98811823	3.2689466	0.18022403	0.21006756	-0.8162999	0.24589318	-1.5878042	-2.0522714	-0.62595177	-1.6314532	1.6699457	0.4626525	-1.5331247	-1.3639289	-0.5204252	-0.28797424	-0.36458987	-1.460356	CD4+ T cells	control (reference)
521	-0.3330188	-0.7459732	0.49027875	0.2566156	-1.2214249	-0.16632259	0.10202783	-0.79596156	0.43293285	1.0317385	1.4119209	0.01820466	0.96394783	1.6684484	1.493041	1.8027618	2.7924442	-1.4923235	-0.6234336	1.0507071	-0.22736911	-0.8929076	-1.9951769	0.61852777	-1.8787812	0.34924614	-0.42385378	-0.53769016	-1.2505779	0.112590976	-1.6474714	0.3853338	-1.2660995	CD4+ T cells	control (reference)
522	-1.0748236	0.44440067	-0.21601778	0.37007475	0.42356896	-3.044231	1.5880816	-1.2999535	2.0649	0.55824786	2.2890272	0.51086783	-0.8524006	0.6864934	-0.46161798	0.9025828	2.9131074	-0.69846624	-0.7233021	2.0448806	-0.4652097	-0.8016913	-1.6480708	0.8496735	-1.6041851	1.2495904	-0.40668392	-0.7835569	0.12336767	-1.1812783	0.43536377	-0.34929413	-0.43192726	CD4+ T cells	control (reference)
524	-0.7064564	-0.026631892	-0.34761822	1.3248346	-0.7560408	-0.32002172	-0.14191571	-0.57360935	-0.64487565	1.3076258	1.521976	0.73913544	0.1514112	0.92501587	-0.7689433	1.6996065	3.0017588	-0.80965686	-1.0209168	0.9445957	-0.41526917	-1.471634	-1.7233108	0.66811967	-1.8522415	0.34511325	0.5140486	-0.8826065	0.56360936	-1.3325527	1.5892845	-0.91604096	0.6172594	CD4+ T cells	control (reference)
525	-0.046361938	1.0762911	-1.0324353	0.91649884	0.9691191	-1.309307	1.0246453	0.68885046	-0.70022255	-0.2309125	0.1523999	-1.0922142	0.72439855	0.30840516	-0.87943536	-0.48353654	2.8824844	-0.3797606	-0.038944274	-0.15032542	-1.5733371	1.1148361	-0.84390295	0.91311663	-0.6410484	2.1184523	-1.2293292	0.36368784	0.014099479	0.1456111	-0.23508142	-0.721411	-1.5850852	B	control (reference)
529	0.8628725	0.0024793446	-0.46992347	-0.047494546	1.6403044	-0.31190452	0.7734268	-1.3215	1.2545545	0.6612607	0.57368267	-1.0802116	0.0814943	-0.15180975	-1.0655528	1.9464146	2.988814	-0.87294674	0.012179464	1.8599269	-0.16081432	-0.9931277	-1.6910083	0.5476586	1.3107476	-0.12844574	0.033848464	0.0009537339	-0.8986976	0.12011731	-0.6739442	-0.9086768	0.49524003	CD4+ T cells	control (reference)
532	-1.6685765	0.15365914	-1.0317911	-0.028158143	0.13136756	-1.404725	-0.38917	-0.05318939	2.4056559	0.07947405	2.419632	-0.4038511	-0.026961267	-0.523371	1.1950599	1.0257808	2.8513067	-0.42129183	0.9985385	1.6204071	-0.0039035082	-1.0672302	-1.7517172	1.5349975	-0.9003762	-0.23144086	1.2106197	-0.97554034	-0.5770204	0.37996343	-1.2053863	0.20829433	-0.5858089	CD4+ T cells	control (reference)
533	-0.7096853	0.15934601	0.48614812	-0.29751578	-1.487914	-0.16638517	0.23510003	1.7419033	1.7383194	0.13781315	0.020834804	0.7820272	0.41800523	-0.5612815	0.64232016	1.2075454	2.7817574	-1.0984033	0.41754377	1.0650617	-0.36673063	-2.3064399	-1.9528677	1.0283345	-1.3059711	1.222679	-1.8254912	0.36884934	1.9365702	-2.196875	-0.6913794	0.13987854	0.112135634	CD4+ T cells	control (reference)
535	-0.7050311	-1.2167479	-0.5668176	0.8664116	-1.6449051	-0.11932269	0.9973768	0.37227306	-0.38810694	-0.29757574	1.463393	0.11137575	0.53301823	0.76900125	0.2949106	1.3591366	2.9204776	-1.244835	-0.14473158	-0.2097075	-0.0359935	-1.0938978	-2.2346985	-0.3525952	0.23093408	1.5090479	-0.20287162	-0.81636673	-1.1986542	-0.08567685	-0.8383143	-0.79078346	0.36929744	CD4+ T cells	control (reference)
540	-0.17099956	-0.1028163	-0.6743267	-0.69516695	-1.6517653	-0.47920007	-3.1549761	0.47870898	0.16628928	0.011607528	2.248361	2.4575	0.503615	0.90308416	1.7558361	1.5943593	2.663605	-0.081146896	-0.14559081	1.4245307	0.28185648	-0.39440832	-1.7303641	1.9813145	-0.9908741	1.5598074	-0.10369709	1.3205158	1.5783882	-0.39851585	0.42169857	0.010008246	0.96642137	CD4+ T cells	control (reference)
541	-0.25555405	1.2528708	-0.093717426	-1.1581697	1.1144814	0.5603428	-0.7447395	-0.52179575	-2.8407438	-0.17623395	1.1702324	0.4262036	-0.33920294	0.5762392	0.4176519	1.786676	2.7797394	0.56742924	-0.06774525	1.4030781	-0.37209046	-1.2840748	-1.9623821	-0.013539106	-1.52289	-0.288144	-2.4970636	-0.11482942	-0.1511715	0.21663707	-1.6364348	0.3551547	-0.52635115	CD4+ T cells	control (reference)
544	0.26149416	0.9889142	-1.0292685	0.382402	0.30825317	-0.19082451	0.11562866	-0.905951	-1.9238391	-0.4134252	0.25782487	1.4216468	0.21685952	0.7638742	0.4112028	2.0855796	2.3234282	-2.0008607	0.18399417	0.3714217	-0.37363017	-1.022876	-1.9820802	0.39791006	0.23502606	0.7145443	0.35399657	-0.6841979	-0.0031169355	-0.42872488	-0.35016912	-0.7131678	0.91083986	CD4+ T cells	control (reference)
545	-0.28106916	-0.13410157	-1.4706345	0.1430405	-1.0844579	-0.73046684	1.4601604	-0.816055	1.3903382	0.2013156	-0.06864163	-1.7181828	-0.72375953	0.5801077	0.56247365	0.7732313	3.089386	0.5803511	0.16429715	1.8823403	-0.15745097	-1.0122075	-2.2972038	1.0989974	-1.4162755	-0.48470035	1.3017304	0.026863217	1.3102229	0.1193462	-0.18740025	0.52047616	-0.7570424	CD4+ T cells	control (reference)
547	-0.44924712	1.3115227	0.31743845	2.7261226	1.0661694	-1.3451298	-0.6462243	-0.55379105	-1.2311587	-0.5021241	0.8010968	-0.15418302	0.63113093	1.0400436	-0.5193495	0.4730389	2.4065773	-1.8945968	-0.028621987	0.76874006	-2.4242446	0.5299394	-0.7160271	-0.4927671	-0.07569894	1.2988465	-0.5871211	-1.569643	-0.18536605	0.87570107	1.5218248	-0.75944257	-1.0751866	B	control (reference)
548	0.43242586	-1.4364501	1.5489677	-0.60325444	-0.2486133	-0.12632954	0.16939841	-0.122929126	-0.8530898	1.7122246	1.4036157	0.31708568	0.3196708	-1.0353004	-0.34228286	0.7288518	3.2604356	0.08356266	-0.13558552	1.2850839	-0.29678658	-1.256397	-2.0380845	0.15492181	-1.449075	1.0126579	0.03468001	0.8900179	-1.1019354	0.12452406	0.78369415	-0.002503872	-0.33941847	CD4+ T cells	control (reference)
550	-0.2789613	1.5108831	-2.3917	-1.4270079	-0.3093546	-0.612535	-0.51778233	0.10337654	-1.0068808	1.150464	1.8590316	0.35912472	0.4075647	2.2139626	0.8922789	1.6405834	3.008544	-0.83190775	-0.044950124	1.4344393	-0.31537065	-1.2083879	-1.869685	-0.64746165	-1.3314286	0.7426982	0.54437375	-1.1743972	-0.8349279	-1.3620907	1.2930527	0.6588314	0.36285517	CD4+ T cells	control (reference)
552	-0.49549025	0.4771683	-0.9278075	-0.9541383	1.245147	-0.1983444	-0.37359208	-0.25174487	-0.12481752	1.3411868	0.6565081	0.6041442	-0.78660846	1.3344178	1.8558155	2.1321557	2.4497418	-1.3150231	-0.03487417	2.060559	-0.28701627	-2.1019137	-2.043852	0.098932564	0.20241371	-0.45625746	0.39579087	-1.9366333	1.0789664	0.8702186	-1.4196587	-1.501272	-0.747915	CD4+ T cells	control (reference)
553	0.28227878	1.135884	-0.64905477	0.4261888	-0.43719876	1.1211643	-0.38983977	0.49772817	-0.4221784	-0.9329418	0.617749	-0.044519424	0.01113987	1.3839109	0.6266545	1.4406863	2.7237039	-0.5404925	0.28320104	0.2335341	-0.79523116	-1.0735372	-2.0491762	-0.9080808	0.4428674	0.4613087	-1.7921504	-0.28303957	-0.53598326	-0.9152819	-1.5799	-0.3341663	0.80673236	CD4+ T cells	control (reference)
555	0.118412614	0.7877427	0.29617357	-0.061516874	-0.5752217	-0.47818667	-0.18837708	-0.020656079	-0.30515072	-0.47993255	1.4018404	-0.19185215	0.67042875	-1.441963	1.7501943	1.2857096	2.3712327	-1.8920975	-0.26629093	1.5853444	-1.360531	-1.039464	-1.7903545	-0.2217887	-1.0904683	1.5246636	-1.3969655	-0.20670271	0.91489303	-1.0646541	-1.1660855	0.5228441	-0.234422	CD4+ T cells	control (reference)
556	-1.2924101	0.46457714	-0.88596606	-0.4159695	-0.6561371	1.31642	0.54302144	-1.5805155	-0.2529321	0.10430999	0.70521516	1.2922206	1.1309927	-0.41906857	2.231619	2.0132017	2.6301887	-1.3701512	-0.3621528	0.3988058	-0.06716594	-1.8210871	-1.660662	0.48957086	0.25502324	-0.56307113	-0.25015998	-1.3182883	-0.14616102	-1.29284	0.70784134	-0.067772195	0.5061136	CD4+ T cells	control (reference)
560	-0.29758757	1.0709702	-1.0816361	-1.5940315	1.0616345	0.9393078	-0.5919451	-0.46427298	0.9775411	0.028684586	0.12534773	1.917089	0.2234564	3.0110292	0.08836299	1.7907308	3.1114721	-1.2896149	-0.030421488	1.4857558	-0.39374462	-1.389414	-1.9007717	0.78328466	-0.7382052	-0.09284209	0.5903005	-1.155268	-1.6421835	-0.6692463	-0.7641279	-0.76838696	-1.3095299	CD4+ T cells	control (reference)
561	0.07044781	0.5312504	-0.6301211	-0.67080414	-0.562713	-0.3182977	0.64203215	0.179268	-1.9448075	0.48939586	2.2177305	-0.38094288	-0.29764664	1.7925742	0.82854724	2.084188	3.2754905	-0.23849073	0.077376686	1.2095575	-0.061248332	-1.3682102	-2.2482111	0.30240023	0.24447352	0.057968616	0.4076373	-1.2085481	0.9484311	-0.32723007	-0.7403513	-1.0713015	0.23779148	CD4+ T cells	control (reference)
562	0.04108107	-0.5152218	1.1339171	0.46581957	-1.919378	0.3900809	-0.97248507	0.12707311	1.9568253	0.6836896	0.74124384	0.10459787	1.9110968	0.5749446	2.1969047	1.960803	2.8065705	0.06143762	-0.6590459	1.3460594	-0.41232973	-0.5081221	-1.7012275	1.1222159	-1.7440902	-2.0601182	-0.07941918	-0.5462779	-0.29628915	-1.02216	-1.2275767	0.004910305	-0.39673758	CD4+ T cells	control (reference)
566	-0.5235953	0.6702971	-0.3579706	-0.66963416	1.4479115	-1.6712091	-0.021920903	1.1526793	-0.4676447	-0.695477	-0.2429947	0.3180734	-0.080510825	1.5175292	1.5125736	-0.1374842	2.3680375	-1.0205971	-0.113004476	1.8603523	-0.649039	-0.4197989	-1.6922976	0.59626174	-1.0816045	0.7923336	-0.54317915	0.44078732	-1.6152494	-1.396116	-0.9130371	0.97889763	-0.49016654	CD4+ T cells	control (reference)
568	-0.554878	0.08102214	-0.18751305	0.2263983	-1.2326714	0.20257059	-0.796958	-0.8919059	-1.0434421	0.51706624	-0.4242807	0.5686922	0.0053581595	1.0569476	-0.3255982	-1.1654842	3.2063818	0.32495335	0.048007473	2.173081	-0.19230695	-2.7348914	-1.9334112	0.40866223	0.015648246	0.14923227	0.029560775	-0.9357823	-1.1170092	-1.6800836	1.4199262	-1.3483016	-1.9836142	CD4+ T cells	control (reference)
570	0.660313	1.5594695	-0.5130888	-0.46981964	-0.27329683	-0.4837476	1.0241141	-0.2562189	-0.6248847	-1.4263992	-0.6953393	-0.18865037	1.4726617	0.84259474	-1.3601209	1.5342662	3.0970924	-0.9445573	0.10357432	0.5571932	-0.24397373	-2.3357687	-2.2967305	0.35440743	-1.6090891	-0.26161557	-0.57276946	-0.8617749	-1.0818474	0.5382662	-0.5089828	-0.7209374	-3.4456046	CD4+ T cells	control (reference)
573	-0.38373077	1.0427581	-1.3324617	1.1360431	-0.77336746	-0.79925734	-2.3306394	-1.1961222	-0.43714234	0.55488557	-0.7934144	1.9038901	1.0913422	0.017875955	0.76934224	2.0252242	2.1214645	-1.5966932	0.28688204	2.5951414	-0.42024857	-0.79421115	-1.782327	1.1663657	-0.9695141	0.6367257	-1.2291615	0.3710816	0.43802488	-0.3440405	0.6510174	-0.21079135	0.7019679	CD4+ T cells	control (reference)
574	0.7317716	0.7348206	-1.3017699	1.2297475	0.23021209	0.33009776	0.31732	-0.22426249	0.9584924	-0.8317229	0.4083478	-0.59120923	1.307163	-1.6828544	0.24132356	1.1958029	3.0210645	-0.4992943	0.12427354	1.1687443	-0.06521165	-1.4373477	-2.0702538	1.275626	-0.33447245	0.8780997	0.80288446	-0.12931186	-1.0023736	-1.4761789	0.4931505	1.4438448	0.6811038	CD4+ T cells	control (reference)
575	3.094802	0.16155967	2.4550042	-0.030137837	-1.8947744	1.5175349	-2.729115	-0.2064408	1.7970082	0.4064839	-1.5169464	-1.5253118	-1.6478865	0.015104711	-1.3287916	-0.4737466	0.67885745	-0.64986706	-0.9888841	-1.9638693	-2.3382168	1.7880815	0.33861756	-2.4653187	0.3343792	-0.3100092	-1.8798395	1.1454284	-0.9375932	2.9599314	-1.607433	-0.53956115	-2.1014266	CD16+ Monocytes	control (reference)
576	-0.79878825	-0.41538894	-0.98217696	0.5131685	-0.15205234	-0.11141814	1.1839868	-0.81264615	1.0052263	1.3066616	1.560811	0.28858083	0.22329028	0.5061481	0.17116186	1.6344533	2.8447485	-0.619148	-0.8990796	1.9525087	0.06849569	-0.8435846	-1.9050754	-0.18811247	-1.2307004	0.49197155	-0.7032064	-1.6663662	-0.56121767	-0.41656736	0.0092309415	-0.73654	-1.4111062	CD4+ T cells	control (reference)
578	0.08664611	1.181494	-0.17410913	0.8404268	-0.5631444	-0.1263513	-1.7663009	0.047733366	0.7245469	0.3571894	1.683307	2.0903683	1.147884	-0.5527692	0.67578375	2.4283996	2.9499154	-1.4437742	-0.58139235	-0.28671888	-0.7497456	-1.6063948	-2.090748	1.1413205	-1.8008591	0.008504484	0.033246182	-0.26203057	-0.69904244	-0.88887656	-1.8945954	-0.522553	-0.30133605	CD4+ T cells	control (reference)
580	-0.40109238	1.8292587	-0.6265469	-0.5257607	-0.9281932	0.31637284	-1.2368196	-0.22206816	-1.8517041	-1.8499829	1.2104073	0.22401434	0.79843545	0.7703442	0.768218	2.4529576	3.3800507	-0.5197028	0.30203944	0.20585155	-0.074853845	-0.3055973	-1.9012259	0.4162658	-0.7442208	-0.6449424	-0.9661932	0.4749006	-1.5173688	-0.30923444	-2.303855	0.7154248	0.23075342	CD4+ T cells	control (reference)
581	-0.72521394	1.5802531	-0.11949091	-0.7512976	-0.37139818	0.38217306	-0.25210166	-0.03598678	1.4548986	1.0054269	-0.81035256	0.16469544	1.286686	1.3202034	0.23141679	-0.44139835	3.143146	0.009928405	-0.048437398	0.16133085	-0.18371223	-0.73572046	-1.9457673	2.7026272	-0.06482947	-0.5118867	0.49229026	-0.68799555	1.2651005	-2.2736416	0.71221906	0.44632328	-1.3057404	CD4+ T cells	control (reference)
583	2.6595376	-0.57485247	2.3832781	0.6337366	-2.212888	0.7742537	-1.6503099	-0.19719702	1.8586618	0.99071383	-0.7976741	0.83999753	-1.0209615	-0.4144881	0.028977484	0.34474498	0.7878982	-0.20299925	-0.08543888	0.88286	-3.015863	2.1467524	0.21732183	-2.0900774	-0.34323418	-0.25872076	-0.49029857	0.48128498	-1.7236028	2.2575417	-0.8266064	-0.3516146	0.068288565	CD16+ Monocytes	control (reference)
585	-0.4595293	1.3677009	-0.98563457	-0.57660985	-0.06653872	0.18527216	-0.82822186	-1.1632738	1.1980038	2.3194942	0.11026192	0.4868731	-0.17507517	0.49376008	-0.0511052	0.8827126	2.686344	-0.28723708	0.2913609	0.43091196	-0.2374801	-0.96126425	-1.761783	1.2993854	-1.6404256	1.4881042	-0.57953554	-2.1915143	1.0819296	-0.1606105	-0.04279378	-0.7015451	-0.48759115	CD4+ T cells	control (reference)
586	-0.21542893	0.48338977	-1.8735571	2.390457	-0.12737447	-1.394628	0.20871164	-0.27288103	2.9171822	-0.75290346	-0.24816707	-2.309319	0.5485117	-1.4089262	-1.3807964	0.2487709	2.759989	0.106500685	-0.43062454	0.07008369	-1.8411726	-1.0926236	-0.67215294	0.61444855	0.41899824	1.5143772	-0.19256058	-0.15851182	-0.89828783	0.22621435	0.98934	0.16794792	0.47971383	B	control (reference)
587	-0.58873224	1.9709629	-2.2231627	0.24076627	-0.12560274	-0.076919556	1.0446398	-0.5110521	0.69614315	-0.41093472	1.837928	1.6190314	-0.350044	0.4343902	0.38268277	2.2542925	3.3264022	-1.1191434	0.56326026	2.550291	-0.6435486	-1.1897222	-2.3090935	0.020714283	-1.2469032	-0.13108502	1.095279	-1.4222436	0.7941599	-2.0127678	1.0656068	0.40705806	0.48289034	CD4+ T cells	control (reference)
589	-0.66211563	0.3324079	-1.0705926	-1.9900091	-0.4369489	-0.30858958	0.42655236	-0.92726505	-0.3415396	-0.50098234	0.695583	0.06906439	1.0546736	0.23282759	1.0154818	0.057876293	3.175644	0.13553935	0.2707184	1.2656752	-0.6868017	-1.9319458	-1.9542875	0.21155849	-2.007146	-0.66575646	2.0107975	0.7722697	0.14501743	0.35877964	1.0965065	-1.393491	0.4722879	CD4+ T cells	control (reference)
591	-1.6237917	0.52477	-0.08444667	0.5967617	-1.3933679	1.7634494	1.670656	0.6020407	0.11731535	-0.8966083	0.34435946	-0.05932361	-0.29245657	-0.6742136	-0.7753125	-1.8968052	-0.24748941	-0.772588	2.6954238	0.38892856	-0.95429164	0.043253012	-1.0791306	-0.4321711	-0.5386823	1.5071653	0.13672769	-0.20580056	-1.0075718	-1.4455647	-1.4336396	1.3975163	2.6126366	NK cells	control (reference)
592	0.42450657	0.45500514	-1.0662827	-0.5227015	-0.9454781	0.28592888	0.38320494	-0.21922971	0.30169356	-0.037099004	1.4561404	-0.14052814	-0.09050882	0.14837956	0.2593282	1.9184747	3.2800763	0.10346951	0.48454693	-0.3241977	-0.45867732	-1.9943376	-1.6955256	0.12621552	-0.44500497	1.8282273	0.0019569695	0.064005256	-0.8094464	-2.9728777	0.61567616	0.5259043	-0.39218044	CD4+ T cells	control (reference)
595	-0.7131055	-0.237122	-0.60081774	-0.7862993	1.110203	-0.9871565	0.19946733	-2.22521	1.5451341	0.06434268	1.5317228	-0.8560634	0.38458112	0.5960717	-0.4870162	1.0938164	2.3993711	0.059206337	0.34418526	-0.5114432	0.08350153	-1.3436944	-2.060996	0.11892158	0.5644566	0.87283564	-1.4175277	-0.31415254	-0.10945034	-0.14599848	0.19671915	0.096318945	2.0723462	CD4+ T cells	control (reference)
596	-0.16974263	1.2643149	-0.40180904	0.22982445	1.3391558	-0.97225	-0.88051	1.34917	-1.7754749	-0.81777596	0.393062	0.7709099	1.234004	1.9908236	-0.28758198	1.2175208	2.7842286	-0.838767	0.55891067	1.5319917	-0.3572995	0.2893333	-1.8607161	1.7186856	-1.6902232	-0.77364945	-2.41967	-1.8705213	1.141748	-0.5682192	1.1968479	0.4760407	-0.655167	CD4+ T cells	control (reference)
597	-0.1440295	0.036761805	-0.89902586	-0.7503882	-0.5296253	0.48936856	-0.29707855	1.0650932	1.3573533	1.0555204	0.009262443	-0.10641265	0.12847134	0.7660185	0.37427497	-0.19813997	2.6590054	-0.37824503	0.05180177	-0.49734604	0.02189555	-0.6128648	-1.8410469	0.6700426	-1.7093416	-1.1324661	1.8330894	-1.4601715	-1.23805	0.8633138	-0.11956468	-0.6822312	-0.83923376	CD4+ T cells	control (reference)
600	-0.19543388	0.8349225	0.045879394	0.890643	-2.4304566	0.9606795	0.7770543	0.25179353	0.6896405	-0.3604908	-0.9376979	-0.059560448	0.90920776	0.23785424	0.51888126	0.61368287	2.2779105	-0.234676	0.49709734	-0.052128613	-1.0984995	-2.2442236	-2.172664	-1.1267431	-0.5139476	-0.928767	-0.5875634	-0.799821	-1.3316405	0.45902842	0.28614613	-0.36538205	0.33925337	CD4+ T cells	control (reference)
602	0.66693294	0.27172357	0.298816	0.91112936	-1.0873184	0.023157656	-0.07229209	0.26135492	0.16038066	-0.7514405	0.9458779	1.7948725	1.0043428	1.3951135	-0.79845977	2.0509517	2.9416368	-1.1049483	-0.7564344	1.2520332	-0.7260661	-2.0024052	-2.1270456	2.205606	0.6578672	1.5018764	0.4743647	0.5144535	-2.0099423	-1.8695803	-0.51418805	0.9412155	-0.789871	CD4+ T cells	control (reference)
604	-0.6802771	-0.0827699	-0.5324031	0.023701936	-0.14120024	-0.26508504	0.030287027	0.87742925	-0.021968767	-0.68125224	0.7549794	1.4785575	1.8619682	-0.03097564	0.08177893	0.5580922	3.236831	-1.2485065	-0.013915524	0.04628122	0.84586704	-1.8326786	-1.9308664	0.67196524	-0.814296	1.0866532	-0.015762668	0.33976817	-0.62514997	0.32846618	-0.8140295	1.0518532	-0.993547	CD4+ T cells	control (reference)
606	0.45687753	0.026888445	-0.51043755	-1.3798441	0.37313157	0.531451	-1.165403	-0.62301195	1.5503783	0.9750354	0.7097634	0.21756731	0.77278346	-0.5716786	-0.118769705	1.7705286	2.5068927	-0.37516576	0.42758685	0.9880665	-0.4815274	-1.1327546	-1.9887561	-0.69516194	-0.8782081	0.4598599	0.666331	-0.6974189	-0.24074107	-0.05343193	0.35475016	0.032944337	-1.0586466	CD4+ T cells	control (reference)
608	0.12574896	0.16529213	-1.1913761	-1.3319311	-0.3266155	-1.1879791	-3.3415465	0.44769812	0.8183616	1.3215064	-0.54411125	-0.12022978	0.7361557	0.10165268	0.11826214	2.261068	2.7147315	-0.07465896	-0.36244968	0.081682205	-0.06554404	-0.33499405	-2.0066376	0.27321175	-0.9077699	0.93569225	0.3656169	-1.1665006	-0.043562263	0.079280436	-0.8057619	-0.3683858	0.51504517	CD4+ T cells	control (reference)
614	-0.56071323	0.8194065	0.53859663	0.95114225	-1.0836419	-0.24488837	0.35507697	-0.7315041	-0.24308722	2.2085934	-0.5721935	1.2728407	-0.06809187	0.060063526	0.014020264	1.9354551	2.339676	0.07941088	0.15705699	2.0310612	-0.8346865	-0.93709487	-1.871595	0.5569129	-0.09717095	-0.5643157	-0.44256613	-0.48084724	0.23496978	0.5255972	-0.776171	0.63904256	-0.45277673	CD4+ T cells	control (reference)
615	0.7761712	0.46730056	2.0107532	0.10048745	-0.71394336	0.1698567	0.36488402	-0.5247637	0.88717395	-0.26573586	2.338595	0.6281297	0.75235647	-1.1772306	-0.09042311	1.3775141	2.730544	-1.4612341	-0.70487404	-0.43297467	-0.45465037	-1.0123914	-1.6540583	0.7674297	0.06813675	0.74399716	0.48560515	-0.25679722	0.08380464	-1.0748551	-0.16200852	0.7928149	0.95380443	CD4+ T cells	control (reference)
616	2.1384685	1.0096765	2.020973	-0.36567926	0.16245413	1.8398393	-0.31964734	-2.7995014	0.46846	0.6151605	-1.6737403	0.6954847	-1.6970565	-0.58391225	-0.8862223	0.3919119	1.1620914	-0.8035377	0.13254914	-0.29911718	-1.9432445	1.7227666	-0.41334155	-1.4512577	0.38462287	-0.7846022	-0.4590581	0.3458956	-1.3030746	1.9853562	-0.766958	-1.5738374	0.5194105	CD16+ Monocytes	control (reference)
617	-0.32098597	0.0273965	0.45359865	0.34412137	-0.27805907	-0.42107964	-0.9569745	0.17533872	-2.3672428	0.96278536	1.0577955	0.21607357	0.9931661	1.5552475	0.5684273	1.8671968	3.0915241	-1.0011809	0.108679146	2.4856482	0.43120095	-1.058631	-2.1988125	0.93657655	-0.27369314	0.06601995	-0.8413581	1.0083306	-0.05037996	-0.32496575	-0.7747226	0.47170472	0.0403288	CD4+ T cells	control (reference)
618	-0.08146575	0.23511007	0.21235056	-0.41177246	-0.14242306	-1.2579482	-0.49124366	0.4546265	-0.5662326	0.8782421	1.3174219	1.1358485	-0.33921802	1.8183749	0.9953863	-0.19835265	3.1962597	-0.10188416	0.29460242	-0.34016365	0.33625984	-1.7824385	-1.833222	-0.22306657	-0.8469046	1.8774873	1.2235045	0.8826287	2.9398365	-1.8547146	0.4020086	-0.7461059	0.07800117	CD4+ T cells	control (reference)
620	-0.0004991293	-0.8682214	0.24784943	-0.25581762	-1.2440356	0.67248064	-0.0241085	-0.19850478	-0.3345569	-0.14995205	0.8767348	0.26329133	0.4328225	0.026710391	1.1245636	2.3129845	3.036749	-2.0505514	0.5777346	-0.292107	0.004050359	-1.218898	-1.5963526	0.39108753	-1.350271	-0.4285558	-0.47518906	-2.2605977	1.027178	1.1798056	0.022544697	0.58631337	-1.9018914	CD4+ T cells	control (reference)
622	-0.34499466	0.26355776	-0.18515828	-0.5972827	1.0799452	-0.69980186	0.4331274	-2.1578426	-1.0736862	0.82929516	1.7217374	1.2159975	0.9151329	0.41918015	0.57584167	1.5943946	3.3361645	-0.58442175	-0.46673238	-0.3267149	-0.44137624	-0.8421495	-1.8290067	-0.70790774	0.2971126	-1.5955486	0.13102078	-0.42299002	0.35470426	-0.3896532	-0.18486069	-0.21055886	0.508007	CD4+ T cells	control (reference)
623	0.0012355298	-0.25326985	-1.6805061	1.1476514	-2.138255	-0.15835917	-1.0136161	1.0554018	0.68618	-0.1930241	0.73721737	0.1360409	0.36239278	0.97295326	1.1439419	0.036085665	2.8536608	-0.7834567	0.80067486	1.2909963	-0.73015296	0.96400905	-1.9806651	1.4602349	0.20236471	1.4247222	0.48643768	-1.4028533	-1.6188734	-0.16297725	-0.027421057	-0.2830457	0.13010412	CD4+ T cells	control (reference)
624	-1.2089875	1.2803574	0.64430773	0.11562763	-0.8524928	2.172361	1.7770145	2.4860258	-1.3933764	-2.122769	0.18544549	0.76905274	0.9470231	-3.59126	-1.153001	-1.6556463	1.1656283	1.2811075	1.1925726	-0.5566938	-1.3439062	0.46433604	-1.2266915	-0.35557002	-0.1195263	1.83764	1.2098075	-0.08784567	-1.2821679	-1.1722922	-0.29718345	1.9353168	1.5455724	NK cells	control (reference)
626	-0.18136632	0.20450133	-0.81701696	0.18908986	-0.91844136	0.35832328	0.6008033	0.3588371	-0.54058313	1.5716722	0.37008983	-0.2754324	0.1358971	0.01992613	-0.29229152	0.16414738	2.8966923	-0.63139004	-0.3477429	-1.0698096	-0.21514517	-1.0628844	-1.7869174	-1.69787	0.53662217	-1.504451	-0.027811468	0.00863342	-1.2226886	-1.1054965	-1.5468904	-0.41863108	-0.60427415	CD4+ T cells	control (reference)
627	0.527968	-0.42686683	0.686642	0.5087413	0.85613954	0.8929961	0.027229816	-0.3386329	0.90784657	1.9384624	0.8047495	1.5763876	0.6962752	2.2157316	-0.26649997	1.4468896	3.3913498	-0.2617178	0.21639162	0.99132943	-0.002917111	-0.68795663	-1.9540937	0.046196908	0.0021972656	0.8716979	-1.4504588	-1.3693542	0.42467895	-1.9014834	0.6133643	-0.08926311	-1.0056918	CD4+ T cells	control (reference)
628	-0.8071489	1.961894	1.9851202	-0.7749026	0.98277617	-1.3985856	-0.07993872	0.82098657	0.55945027	1.593405	1.4285716	1.1787212	-0.20712611	-1.0248395	1.9209132	1.5948874	1.9544916	-1.9741578	-0.10518733	1.2861221	-0.06956841	-0.6328101	-2.4485688	1.3698318	0.022373825	0.14422897	-0.2092849	-0.11543882	-0.46956977	1.9812814	-1.2420893	0.44833103	0.17671967	CD4+ T cells	control (reference)
629	-0.43503386	1.1736547	-0.8784454	0.6210524	0.1918237	1.2082138	0.111447886	-0.7095697	0.38777372	-1.3096912	0.2689175	0.39691696	0.24786183	0.5845041	1.0494242	1.6121383	3.0628793	-1.170742	0.01085645	0.05141294	-0.7498525	-0.9891887	-1.456301	-0.42342055	-0.189845	-0.6487782	-1.3402677	-1.5516604	0.9074228	-0.7077929	-0.29894364	-0.4938892	-0.6026712	CD4+ T cells	control (reference)
631	0.13626698	1.4963732	-0.20632346	-0.16964592	-0.79451144	-0.1538294	-1.2052007	-0.053856045	0.9054973	0.81563294	-0.8273873	1.381443	0.39633238	-1.0452554	0.40156472	1.3610059	2.588146	-0.31024864	0.13140193	1.2074218	0.17541406	-0.34597528	-1.9107587	0.4683603	-1.2301457	-0.8154486	-0.96019715	-0.31606722	-0.26360577	-2.1284401	0.5862383	0.42623642	-0.8129608	CD4+ T cells	control (reference)
633	-0.58285344	0.36053938	0.011154652	0.15126795	-1.2418739	0.80904275	-0.37310818	-0.71386933	0.98742867	0.33702302	0.6022017	0.08465874	0.16678265	-1.0670284	0.89095	2.4104805	3.0392804	-1.170972	0.36400524	0.2775199	0.17039269	-1.7355266	-2.1621375	0.08309448	0.51801455	-0.68179107	-0.3108886	-0.7426888	0.8836045	-0.9434117	-0.65975076	-0.7978865	0.5264373	CD4+ T cells	control (reference)
634	-0.96504086	0.57782733	-0.14935538	-0.33856624	-0.5949709	0.55574465	0.8134736	1.5531914	1.8555646	-0.47435808	-0.007920146	1.134222	-0.33819345	-0.32570404	0.14988479	-0.9236514	2.6383448	-0.9775995	0.07533635	-0.35121533	-1.0830388	-1.4424419	-1.7638543	-0.23528683	-0.9763852	1.1849772	-0.24170925	-1.6381812	0.07541764	-1.2997365	0.63301814	0.10798725	1.1934173	CD4+ T cells	control (reference)
635	0.12449737	0.7537871	-0.8868073	-0.19839068	0.023408443	-0.40175506	1.2840457	1.6486585	0.6720883	1.5694083	-1.0708678	-0.5213342	0.67099637	0.8862555	1.4370778	-0.5715961	3.3940482	0.16038455	-0.108110204	-0.6986922	-0.57258546	-1.2720077	-1.8873768	0.7782612	-0.9396064	1.8433189	-0.7061863	-0.06041809	0.18410872	0.3045869	0.3436846	0.5880081	-0.99729675	CD4+ T cells	control (reference)
637	-0.8783379	1.2581824	-1.0039604	2.0339053	1.0527967	-1.0416276	0.846798	-1.5075812	-0.49966323	-0.41520795	1.7297318	-0.70315135	1.3789661	-0.8204544	1.3099808	-0.15260214	1.9657557	-0.12912577	-1.1427205	0.18429655	-1.1361806	-0.20561555	-0.571693	1.6926866	-0.7711746	1.6224989	-0.62370247	-1.4898162	1.3027022	1.0403886	0.6393347	0.54052603	-0.8674112	B	control (reference)
639	-0.1458258	1.515024	-0.06583631	-1.3383495	-0.7266825	0.5048094	-0.4932288	0.4229777	-0.15352121	-0.03784156	1.2806923	0.30915403	-0.1160426	0.81555486	-0.24392085	0.76106143	3.0596426	-0.80761284	0.032397836	1.3880081	0.063684374	-2.2499158	-1.6224099	0.12556282	-1.1932023	-0.022719871	0.54337263	-1.8164353	-0.04733327	-0.7068731	-0.41456765	0.601365	0.15629727	CD4+ T cells	control (reference)
640	2.0148795	-0.017363723	2.9196668	0.2859736	-0.62803626	0.6584981	-0.21869123	-1.1648684	2.3711116	1.8700635	-1.4652395	0.80741924	-1.9256623	-0.89397657	-1.070948	0.71496415	1.4032383	-0.07320528	-1.0688771	0.1138069	-3.098032	1.85474	0.4855361	-2.3334594	0.11252114	-1.2419931	-0.83244836	0.49426776	-0.40523595	2.077938	-0.35915697	-2.1167784	0.025814869	CD16+ Monocytes	control (reference)
641	-0.46929818	0.7330944	-2.0453227	-0.14209038	-0.8250116	-0.8446528	-0.15532017	0.5098625	0.8160741	0.22942254	-1.2913381	0.4317912	1.2517623	1.8458412	-0.4770404	1.0518069	2.2328575	-2.0227432	0.114965126	0.024380386	-0.47068807	-1.0986017	-1.7919757	0.6925176	-0.7419426	0.52282226	-1.2459636	-0.768332	-1.5247867	-0.09556335	0.23992245	-0.08903393	-0.80821383	CD4+ T cells	control (reference)
642	0.05321072	1.724739	-0.5882599	3.1020312	1.0470182	-2.0037646	-0.02149121	1.2229378	0.6744678	-2.2975948	0.77266514	-0.98572165	-0.8430355	-0.81903195	0.385613	-0.886396	2.3101065	0.7200869	-0.31101158	1.7881128	-2.8165617	0.73247457	-0.56528133	1.0915388	-0.6671722	0.74646866	-1.023432	-0.60380226	0.123524725	0.28035557	-1.183688	0.70191264	-1.695642	B	control (reference)
643	1.7692286	0.7440315	1.4068894	0.72665995	-0.27259812	0.7165163	-1.7519963	2.4383311	1.6228144	1.7615651	-1.1638428	-0.42979664	-0.8647562	-0.53245527	-1.4306715	-1.2334747	0.9758477	0.4120549	0.5600091	0.16444555	-3.45968	2.1057525	-0.05702816	-2.0584168	0.66972905	-1.2876418	-0.44973266	0.6141666	-0.049696237	1.5380967	-0.5017638	-1.0843294	0.025008231	CD16+ Monocytes	control (reference)
644	-1.1017758	-0.7879401	-0.8821905	0.087825485	-1.9152689	0.5349791	-2.996395	-0.19813117	-1.6352398	0.6116091	0.72751045	-0.45403093	0.10222763	0.4192261	0.22436161	0.8898361	2.2378001	-2.7591443	0.9388525	2.0195785	0.13910481	-2.281774	-1.753117	2.0878077	-1.7354798	0.21983421	-1.2631145	-1.6526312	1.4168086	0.70783305	0.6086743	0.4713782	0.6052536	CD4+ T cells	control (reference)
645	0.0045262575	1.0034219	0.24355246	-0.6553688	0.027666867	-0.5191013	-0.30390018	-0.6908105	-0.014447451	-0.6966294	2.2126184	0.20536289	0.015385389	1.7962679	0.6384785	1.1140156	3.018716	-0.09592122	0.08693819	1.1341499	-0.6729867	-0.50561094	-1.5512576	0.27164438	-2.3841844	-1.0030102	-1.4162002	-0.84536344	-0.28516015	-0.2426576	-1.1078435	-0.9635084	-1.5914756	CD4+ T cells	control (reference)
646	-0.7641554	0.73811555	-0.3363151	-0.3231625	-1.5166898	1.1020625	-0.96399903	-0.2659102	0.01606834	0.5925002	1.1412332	-0.78847945	0.8390171	1.2436161	0.37036455	0.3155201	2.0892115	-1.5050359	-0.59271574	1.7227771	-0.26422325	-0.19708425	-1.9976023	0.7108278	-0.35353637	0.041488558	-0.52618086	-1.7800753	0.58365613	-1.3004316	0.12611753	1.2867324	-0.13428079	CD4+ T cells	control (reference)
647	-1.0138693	-0.059495807	-0.2717002	-0.11552289	-0.266982	-1.9195938	-0.71047634	-0.558753	0.77660406	0.7974498	0.69474936	-0.61778367	1.8546093	-0.40013915	-0.11249296	0.14713868	3.188141	0.28516796	0.18326382	1.8660388	-0.64027786	-0.47324568	-2.1101286	1.4625417	-0.9959859	0.18422276	0.45457882	-0.28208065	-0.95105517	-2.468649	-0.698026	0.13175452	-0.3149198	CD4+ T cells	control (reference)
648	-0.22435392	-0.3624807	-0.66059566	-0.14721921	-1.8704226	-0.16851029	-0.43563867	-1.3585486	-0.15981773	-0.081076935	1.8982089	0.28225484	-0.09054816	-0.16423744	-0.018925399	0.50375354	2.8566191	-1.946541	0.14582089	-1.1243832	-0.10622356	-1.8304309	-2.0911005	-0.4838713	0.3320522	0.6664895	-0.58860224	-0.54029346	-1.4434662	-0.427546	-1.0114331	-0.6323667	-0.4133601	CD4+ T cells	control (reference)
649	0.2297565	1.9561466	-0.20464322	2.2830217	1.0222042	-1.5153363	-0.9554575	-0.6140354	-1.7701952	0.9883917	1.7809184	-2.0333652	-0.837234	-0.08166242	-0.23167714	0.6493402	2.2228968	-0.29435337	0.15298909	1.8951035	-1.5155203	0.15118483	-0.5300333	2.3123739	-0.9371265	1.0634147	-1.5893545	-0.69268847	1.8603196	0.9742764	1.0729688	-0.51686704	-1.878984	B	control (reference)
650	-0.2921426	1.3120172	0.13108495	-1.0088131	0.894787	-0.90251416	-0.41048107	-0.10181916	0.8928021	1.1827513	0.97458017	0.39996013	-0.1786074	-0.86745024	1.9155587	1.9100251	2.5001352	-2.0248973	0.2919236	2.0750103	-0.5352101	-1.2724568	-1.8984325	0.32008883	-2.7028966	0.20957252	0.6442871	-0.5592925	0.48695123	-0.119896114	0.9138634	0.5285206	-1.339896	CD4+ T cells	control (reference)
651	-0.04918857	0.4870151	0.21037462	0.28936887	-2.0722601	0.54415524	-0.60996026	-0.96847105	0.27771834	1.1031218	0.84620285	-0.024472058	-0.14959775	0.0065119863	1.6109782	1.7119062	2.749758	-1.4551159	0.44421363	0.7549188	-0.2304073	-1.3340867	-1.8077022	0.6529379	-0.50709707	0.5626981	-0.36331606	0.60243183	-1.2620633	1.2523601	-0.4130568	-0.062589586	0.443362	CD4+ T cells	control (reference)
653	-1.0621576	2.68777	-0.45589414	0.21890289	0.1376611	0.09737712	-0.17190428	-0.8658944	-1.2655656	-0.7890028	0.7499902	3.5821357	-1.3883622	1.1170667	0.6260496	2.1545348	1.8655736	-1.571751	1.6508493	0.40119255	-0.5787926	-0.4800265	-1.9824604	-0.82033575	-0.038830996	-0.86159945	-0.101330936	-1.3812132	-1.564761	0.5757415	-0.8905494	-1.0155385	-0.3509735	CD4+ T cells	control (reference)
654	0.4846037	0.4314484	0.44221163	1.4565291	0.13774654	-0.08069697	-1.1449014	-0.7556947	0.18858494	0.17231125	-1.226485	1.3283774	0.7674444	1.4690821	0.26194936	1.5742518	2.941453	-0.119910896	-0.25012016	0.15535986	-1.0043589	-0.18358338	-1.5333195	0.6260503	-1.1821223	0.49144626	0.47904837	0.13751218	0.3123346	-1.0313327	-0.14491022	-0.34885383	-1.1112349	CD4+ T cells	control (reference)
659	2.2285979	-0.5285814	2.1454277	-0.35586146	-0.9498744	0.39350644	-0.12780616	-0.83058643	0.5266857	1.6000297	-0.30304053	1.2633612	-1.3149785	-1.0482336	1.3495702	0.9028382	0.7505283	-1.0846996	-0.67174816	0.24153535	-3.1279328	1.8680769	0.48088288	-2.3396626	1.3507439	-0.13091724	-0.48496565	0.24147281	-0.5407686	2.1775985	-1.5442992	-1.7936006	0.4575016	CD16+ Monocytes	control (reference)
662	0.44227085	1.8112762	0.04073751	2.2814982	-0.30272675	-0.8571429	0.5349187	1.2463814	0.3050133	-0.8804675	-0.587303	-1.0005913	-0.26643705	-0.86594117	1.3628525	1.0442097	2.8599527	-0.023516417	0.02529874	-0.074375406	-1.985651	1.1479495	-0.63635474	1.7625341	0.36378613	0.7777747	-1.0021085	-0.9192153	1.3624406	0.60826826	1.5581452	-0.4519531	0.19890225	B	control (reference)
663	-0.05998993	0.35830957	0.54355454	-0.8006854	0.38757336	1.1510035	0.9818137	-0.63775736	0.014364421	2.200763	0.2018869	-0.23950332	0.8014487	1.6493647	0.048281014	-0.70709985	2.9681082	-1.4157426	0.091664255	0.854308	-0.98388076	-1.7060487	-1.900956	0.20973986	-0.20548606	0.7283114	1.0260994	-2.2239037	0.16633433	-0.592579	0.094828725	-1.4713808	-0.71728325	CD4+ T cells	control (reference)
665	0.22573432	-0.06948188	0.5337332	-0.32778743	0.2996467	0.07163885	-0.4690781	3.0298162	1.034843	-1.3619184	1.681659	0.9439464	-0.48504156	0.47256768	1.7374558	2.1341171	2.6569202	-1.2453829	0.6253218	0.26551157	-0.18590972	-0.8615773	-2.0978372	1.8210933	-1.1009811	1.2341042	-0.0020497292	-1.3475838	0.34487835	0.9438258	-0.28117386	1.3456042	-0.42172715	CD4+ T cells	control (reference)
666	-0.028553516	0.096164584	-0.86585826	-0.84263194	-0.34286505	0.21806216	0.17977361	-0.084264755	2.0903034	-0.5634176	-0.3045249	0.05346056	-0.5966266	0.4578755	-2.0669522	-0.440142	3.08162	-0.3671502	-0.72645587	-0.77637625	0.3349265	-2.4736958	-1.9686463	0.75087357	0.72911084	-0.5809727	1.1057504	-1.3736998	0.5052578	-1.5558743	0.285202	-0.27481437	0.15386087	CD4+ T cells	control (reference)
668	-0.10126056	1.1417758	-1.3456762	0.24248594	0.31932834	-1.086037	-0.24747793	-1.03895	0.17948997	-0.5485139	1.0060208	-0.4979341	-0.7131534	-0.26333433	1.0875936	1.6469538	2.7203314	-0.626068	0.107821174	0.96384364	-0.1682488	-1.3811461	-1.9464667	0.6400331	-0.10364306	1.364629	-0.40305418	-1.5249166	0.39481008	0.57334936	0.4860819	-0.6216656	0.6624547	CD4+ T cells	control (reference)
669	-0.32815808	0.7591144	-0.3430735	-0.2027591	-1.9099786	-0.7682777	-0.38556522	0.18140185	0.31640404	-0.53211	-0.16644347	-1.2625567	-2.234499	1.6985826	0.23379147	2.298344	3.093146	0.32124996	0.13473997	-0.276577	-0.37319645	-1.5793715	-2.0661285	-1.4748843	0.3176043	-0.3747002	-0.098042905	-0.32709408	1.1874931	-0.56208575	-0.29711872	-0.523366	-0.28988206	CD4+ T cells	control (reference)
670	-1.3717749	0.90448153	-1.0212945	0.9116325	-0.06153685	-0.43033826	0.61585754	0.81362516	0.9507813	-0.3935502	0.75984955	0.3610019	0.82033294	0.54384124	0.71329767	0.76978534	1.7800465	-1.7847877	-0.41524842	0.01589489	-0.46284756	-1.4397335	-2.1236012	0.94207907	-0.0032898039	-0.4602455	0.60892195	-1.5469577	0.83846575	0.42656586	1.5517875	-0.35113224	-1.6314615	CD4+ T cells	control (reference)
672	0.40415066	1.4474547	-0.2989689	-0.39936626	0.33108014	-2.1432753	1.1942978	1.2090898	-0.43047577	-1.1238816	0.003144145	0.33592263	1.3505385	-0.36937433	-0.04158923	1.7291576	3.1957731	-0.601918	0.79563606	0.6080107	-0.32576793	-0.44604045	-1.931071	-0.5717833	-2.0432632	0.14109358	-0.36238027	-0.006758988	-0.3736344	-0.11820868	-1.065318	-0.28429714	-0.33399725	CD4+ T cells	control (reference)
673	0.77382433	0.6105864	0.5697034	0.43071744	0.18975702	1.6687214	-1.2441372	-0.4726262	1.0753168	-0.6972544	2.2092624	-1.1083996	0.2740513	0.74518883	-0.7432925	0.5077341	3.124951	-1.0014328	-0.18682134	-0.9477702	0.09790416	-0.89244115	-2.0708456	-0.83075714	-1.5434153	1.8172413	1.3154984	-0.6220297	-2.7968178	-2.147286	-0.4624631	-1.0149325	0.27568865	CD4+ T cells	control (reference)
674	-0.11084679	-0.54815716	1.0970136	-1.8909581	-0.36236605	-0.4901486	0.9336269	0.67952937	-0.22547984	-0.14029911	2.6155143	0.4842574	1.0643724	1.9066002	-1.5416641	-0.44104227	3.2225802	-0.11037725	0.04504344	1.4579977	-0.19577831	-1.7702038	-1.8915948	-0.67830336	-1.0175016	-0.10999966	-0.33082855	-0.32216027	-0.8072949	-0.46233463	-0.21909273	-1.7488883	0.80475473	CD4+ T cells	control (reference)
676	1.8589417	1.5270364	-0.9510029	2.5878346	-0.36117846	-2.2929425	-0.32682562	-0.584595	1.3890417	1.0277215	-2.1517994	-0.45915392	0.17630112	-0.13716686	-1.6217589	0.69592947	2.9738915	-0.30475935	-0.87637615	1.6648273	-2.441386	-0.48655587	-0.7698926	0.6299664	-1.9785957	1.1061466	-1.5769657	-0.051361818	1.93684	-0.7671841	0.5264355	0.7001456	-0.23037389	B	control (reference)
677	-0.63882995	0.12017743	-0.6599103	-0.8017607	-1.060235	0.92961776	0.67480326	-0.914758	-1.2511008	0.7242453	0.8886753	-0.3561318	1.2567573	0.4101949	1.8097526	-0.48843092	3.0477846	-1.6986618	0.27137646	0.0069738626	-0.035098225	-0.70449376	-2.0934691	0.21999927	-1.7228143	-0.48792863	1.0047361	-0.8239229	-0.60174465	-2.1167588	0.900317	1.1517946	-1.8513286	CD4+ T cells	control (reference)
678	-1.3244989	1.7381096	-0.6495231	-0.15966728	-1.000978	-0.6375122	0.27728152	-0.5519951	0.7907156	-0.2776314	2.083496	-0.89708984	1.1523587	1.0331324	-0.6398814	2.4826512	2.5541627	-0.5393161	-0.77085316	1.2509817	0.0031448007	-0.29758245	-2.1849418	1.1796833	-0.051957488	1.2766371	-0.8808679	0.36057055	-0.541793	-0.3645292	-0.3251194	0.32011962	-0.5517921	CD4+ T cells	control (reference)
679	0.9905224	0.74695677	-0.35494423	2.5586064	-1.0994728	0.5052302	0.14405385	-0.3358537	0.5135039	-0.4041912	0.37187493	-2.165875	1.044826	-0.79180276	0.30695158	0.29728776	2.725015	-0.65484357	-0.18823136	1.1237869	-1.9913527	-0.1848442	-0.8897112	1.0023661	-2.189951	-0.46584904	0.44083017	-0.7127774	-0.052218538	-0.47908485	1.0811965	0.09326032	-0.09131119	B	control (reference)
680	-0.89378494	-0.9921675	0.39502752	0.09665528	-0.27336994	-0.98026526	1.3650429	0.70723915	1.7645745	-0.1945163	1.782687	1.4609153	1.1390545	1.940535	0.514142	1.0327375	3.033685	-0.720216	-0.80625117	1.1873195	-1.0868075	-1.9993229	-1.6429303	1.68115	-2.4671984	0.45716953	-0.8033006	-0.24711418	-1.9286127	-0.46290642	1.273858	0.53762686	0.770574	CD4+ T cells	control (reference)
681	-0.5722805	0.9333265	-0.33418518	-0.47195843	0.042778224	1.8300889	1.4475118	1.3646595	1.1974614	0.35120118	0.076042175	-0.4553403	2.5222425	-1.2607794	0.39076367	1.1465738	3.0899131	-0.8268393	0.51915807	1.389581	0.506168	-0.8629712	-2.304632	-0.6702482	-1.0601709	-1.0802007	0.82311416	-2.2749252	1.2362124	-1.1186274	1.1240777	0.9971409	-0.642817	CD4+ T cells	control (reference)
682	-0.052556716	-0.0067258477	-0.012432173	-0.19832818	1.5156977	-0.22093712	-0.16419762	-1.2040341	1.2778256	0.8120516	0.50749886	0.6704506	1.6353004	1.0265529	1.1775916	0.75596476	2.674609	-0.6477434	-0.6004921	0.10724771	-0.58865446	-1.6025176	-2.0374782	0.9519119	-1.4265182	1.1385951	-0.44515854	0.50384724	-0.2501731	-0.48828417	-0.086494215	-0.069351	-0.030019045	CD4+ T cells	control (reference)
683	0.39355558	1.4997703	-0.6920328	-0.019086897	-0.5750883	0.18182762	1.5293574	0.14294326	0.8475046	0.17311561	0.13380289	0.14531654	0.64176804	0.35636485	0.12473571	1.9464608	2.5525432	-1.0492679	-0.87220865	0.65195036	-0.53313065	-0.7839419	-2.205596	-0.45319164	-0.1547994	-0.43192744	0.07469644	-0.95648664	-1.4459543	0.39344564	0.26367563	0.046335302	0.08123257	CD4+ T cells	control (reference)
684	-0.5211772	-0.6705098	-0.80159384	-0.8528192	0.5655322	-1.775477	-1.7639446	0.47318605	0.9200499	-0.3321196	1.0341066	-1.2123156	1.5265876	1.2911806	0.9961456	1.5428262	3.054503	-0.8327193	-0.72708315	-0.40081507	-0.58829576	-1.281667	-1.8487145	0.84270203	-0.2994423	-0.05960667	-0.666942	-1.8833019	-0.7561051	-0.09529446	-1.0985212	-1.7592952	-0.74698853	CD4+ T cells	control (reference)
685	-0.5640468	1.6310519	-1.3211193	-1.0317487	0.7331626	-0.14643633	-0.5251338	-0.57705194	-1.762439	-0.052602403	1.4445223	-0.041240618	-1.3401648	0.848773	1.4468663	1.3101169	2.8934717	0.1665107	-0.12657931	0.4328446	-0.15383047	-1.2010235	-1.5586191	0.15633643	-0.9127459	-0.02686952	0.28960115	-1.0150471	1.4286046	-1.0702077	0.54457486	0.6488927	-0.652348	CD4+ T cells	control (reference)
686	-0.2077435	0.96261287	0.2358221	-1.7018303	-1.0095785	0.1507733	-0.8865822	-1.0613383	0.51956266	0.63426316	1.3301902	-1.8619871	0.7792083	0.7553736	1.2563283	2.5264857	3.1333249	-0.65479296	-0.8132957	1.8263031	-0.8838996	-0.8418647	-1.7859449	0.61922646	-1.277341	-0.07525164	-2.7958207	-0.8479792	0.1996097	-1.505672	-0.42946264	-0.25403452	-0.83215153	CD4+ T cells	control (reference)
688	0.47415707	0.87953603	-0.82362336	0.4893868	0.8948871	-0.106930554	-3.0656385	0.82640386	-0.15516227	-0.039104134	-2.0414288	-0.8720877	-0.45056266	0.92614186	0.038377285	0.8960597	3.1407015	-1.3096752	-0.31538007	0.32471514	-0.031651363	-1.9290075	-2.0022564	0.904678	0.42001775	0.3232726	-0.11348525	0.06273788	2.0481408	-0.15013319	0.53318363	-0.8291813	-0.79085267	CD4+ T cells	control (reference)
690	0.56787986	1.6590669	-1.0803952	-0.47053266	-1.3158908	0.7849642	-1.295314	1.5834394	1.6917312	-0.6243765	0.61499	-0.928801	0.005381584	2.0727327	1.897002	1.403186	2.8210177	-0.4387278	-0.044953257	0.32652718	-0.18862006	-2.0497131	-1.840329	2.343609	-1.7133791	-0.038440704	-1.2640254	-1.5944691	-0.23369336	0.39783472	1.638515	-0.23411119	-0.21365148	CD4+ T cells	control (reference)
692	-1.7153809	1.6275983	1.5420647	0.81898415	-0.582047	3.0134346	2.3149872	1.7431675	1.8158519	-1.384999	-1.1716608	-0.5674331	0.8694849	-1.6689304	-1.5106671	-1.3165451	1.31076	0.23356873	-0.11459237	-0.0892448	-1.3858165	0.048461854	-1.5900596	-1.4702723	-0.0010277033	0.41810596	0.12880668	-0.9114202	-0.6812807	-1.3317636	-0.5664023	0.34258854	2.3214207	NK cells	control (reference)
693	0.28214434	-0.4045543	0.2596991	0.33819446	0.5912056	0.062219694	0.19794255	2.0690932	1.2372953	0.67734957	2.536018	-0.00057291985	0.66430765	0.057723224	2.1502612	1.3976599	3.1467795	-1.3934486	-0.6174554	-1.250875	-0.20114386	-1.8554509	-1.7977504	1.0715694	-0.37217677	0.09501208	0.011103574	-0.7456449	0.5484144	-0.039491773	0.074763685	-0.46922463	-1.0489831	CD4+ T cells	control (reference)
697	-0.6870218	1.0957153	0.26029682	1.4391229	1.9696085	-0.31637818	-0.07208413	0.5334915	1.5273484	-0.5845177	1.5312457	-0.9549724	-0.2703094	1.7521036	1.5457572	0.7957924	3.0342374	-1.3073535	0.036400963	0.5293191	-0.35671124	-1.008064	-1.6526098	-0.3434578	-0.68125796	-0.42048323	-0.5164224	-0.3936394	0.94624776	0.12387949	0.12901965	0.95806164	-1.7720139	CD4+ T cells	control (reference)
699	-1.8429106	-0.42658263	0.11426097	0.8711684	0.7268912	-0.5556501	0.05336368	0.8901278	1.3373911	-1.1667738	0.48420924	-0.66000503	0.16209364	0.47240573	-1.241317	0.16075441	3.128219	-0.8805378	-0.41755885	1.1602509	-0.08990072	-0.99709654	-1.968178	1.5398089	0.44337052	-0.515571	0.50550383	-0.6643214	0.8568021	-1.544718	0.6745673	0.096899986	-0.9942613	CD4+ T cells	control (reference)
700	0.22967227	-0.33138937	-1.3889606	-0.8993241	-0.20950639	-0.9881191	-0.72361493	0.6367546	3.2199416	-0.8835437	2.542532	0.8878567	-0.92724514	0.1657082	0.89129555	0.7057265	3.0584023	0.17821401	0.5126735	2.9764917	-0.18655466	-1.4086732	-2.0860424	0.3173526	-0.51349545	0.63678235	-1.1934946	-0.19568941	1.337667	-1.0614238	1.3511775	0.9545003	-0.6118834	CD4+ T cells	control (reference)
701	2.6066067	0.7462608	0.8730775	-1.4206932	-2.9196463	1.4130999	0.8305043	-1.595495	0.8745787	0.29199648	-0.34804577	0.75114715	-1.4479084	-0.4975558	0.00018131733	0.5430608	0.8304348	0.4380293	-0.8973905	0.81837904	-2.3898742	2.5459874	0.17193586	-2.50453	0.24157104	-0.26871955	1.0239631	0.111102	-1.5065179	2.758072	-0.6092399	-2.4793305	-0.3345033	CD16+ Monocytes	control (reference)
703	-0.13281816	0.042207476	0.55948925	-0.1323909	0.1939543	-1.8745717	-0.3904326	-1.5401235	0.5191662	1.1055719	1.1216369	0.70689464	-1.1217201	-1.1257734	0.5811147	2.1730316	3.0882304	-1.8643777	0.097370714	-0.24072167	-0.98906755	-0.5978982	-2.2090871	-0.78942895	-0.7396932	1.1245394	-0.11146258	0.17560801	-1.3607185	-1.7231073	-1.4603986	0.55448985	-0.7209624	CD4+ T cells	control (reference)
704	0.2571063	1.6848096	-1.7446477	-0.8073279	0.4629352	0.0449194	0.56690264	-0.2594015	0.5319293	-0.8745786	1.1501001	0.733508	0.32980365	-0.05322337	1.0151037	1.0502795	2.9618807	-0.7237298	0.30475923	-0.9822158	-0.18969919	-0.9124331	-1.968256	-0.5273211	-0.7234734	-0.53525704	-2.1969523	-1.0887656	0.46515873	-1.3045027	-2.267224	-0.65859234	0.90527856	CD4+ T cells	control (reference)
705	-0.19053996	2.0127664	-0.13118392	0.3363456	0.08519186	1.6251957	-0.91268986	-0.35745677	-0.49723458	-1.619205	0.17298184	-0.9809196	0.82092446	-0.080406964	-0.050746597	1.1414111	2.714557	-0.9070194	-0.1450626	-0.98281884	-0.83746016	-1.5377958	-1.9564842	-0.5206697	-0.996655	0.7181717	-0.8458483	-1.3686094	-1.4558494	0.035714626	-0.4246197	-0.7487531	0.6947943	CD4+ T cells	control (reference)
706	0.44689146	1.870544	-0.4541904	2.2689059	2.8488123	-1.6680025	0.4210512	-0.3561234	0.039301753	-0.44425392	2.120438	0.3684129	-0.35170722	-1.4881005	2.7727408	1.49453	2.1479943	-0.2770346	0.97255176	1.4200511	-2.1031058	1.1160139	-0.44765076	0.9547777	-0.71355677	-0.14802478	0.9217366	-1.7472337	1.3191578	-0.011737555	0.9327038	-0.5614749	-0.28918254	B	control (reference)
707	2.6600463	0.19362137	2.1388652	1.0868448	-0.672692	0.78995174	-0.86477387	-0.81633615	-0.09556934	-0.21400753	-1.0977262	0.71097225	-1.2344594	-0.13975456	0.92773026	1.0526954	0.80633795	0.3435207	0.084027156	-0.3828695	-3.5566764	2.6253636	0.27241606	-2.0491188	0.1796821	-0.5654626	0.91791445	-0.19312435	-1.9636672	1.9918857	-1.579729	-2.027618	-1.3027341	CD16+ Monocytes	control (reference)
708	2.1875577	0.13322379	2.2765043	-0.01450482	-3.234789	1.0254445	-0.34292543	0.23187762	1.717963	0.15782124	-0.077741146	0.6005106	-1.2338126	-0.039749682	0.39555532	-0.29993293	0.80877787	-1.5050623	-0.51774603	0.49908277	-2.65366	1.5546637	0.08931722	-1.5476195	-0.88418037	-1.7277119	-1.5034397	0.25317958	-1.6021792	2.1155329	-0.63221747	-1.7903447	-0.60755026	CD16+ Monocytes	control (reference)
712	-0.52855295	-0.478529	-0.27381587	-0.3632942	-1.6879034	-0.43327993	-0.05532354	0.90996397	-0.3620174	-0.4263901	1.0985683	-1.723006	-2.0855055	-0.87840456	1.1257266	0.49770302	3.0466905	-0.78459656	0.11561669	-0.14615554	-0.8848124	-0.53522056	-1.8576729	0.0027823746	-0.79239744	-0.2367513	-1.0104555	-0.24795938	0.6449344	0.94934833	-1.3141055	1.1785609	-0.1928801	CD4+ T cells	control (reference)
714	-0.32683164	0.8778818	-1.0377458	-0.4292168	0.66046715	-1.0121944	0.22936736	1.0601084	-0.030496359	-1.3476223	0.43887448	0.278098	0.6702006	0.7176952	1.2998892	0.41794002	2.6499124	-1.7609708	-0.29977584	1.6766384	0.06859298	-1.4730539	-1.8760533	0.88165456	0.17469673	-0.38400573	0.33224118	-0.4940953	-0.1048013	-0.43914115	0.5079538	0.05314547	-0.68271774	CD4+ T cells	control (reference)
715	-0.7325808	1.5748608	1.4241145	0.49466217	-0.4529821	-0.7417741	0.25853473	-0.66306514	2.0919003	-0.8812812	1.2595774	0.5575938	0.20329762	0.95308536	1.3247973	0.9753146	3.058418	-0.6239917	0.07911924	1.8451937	-0.009250067	-1.503248	-2.121834	-0.4842858	-0.26144373	-2.0723462	-0.31907552	-0.5216013	0.081610814	-0.07136834	-0.11548826	0.22724518	0.2235794	CD4+ T cells	control (reference)
717	-0.19126734	-0.18234545	0.3889052	2.7966936	0.56878984	-0.8470357	-0.23971565	-1.5122473	0.63138115	-1.233798	0.070215166	-1.0209583	0.6639575	-0.05067414	-0.3126973	0.08790193	2.196838	-0.6753431	-0.7524903	-0.36683968	-1.5652163	0.14050493	-1.0465512	0.6951617	-0.12983948	-0.1343095	0.588609	-0.05922538	-1.0892076	0.21754396	1.6903633	0.5322422	-1.4430187	B	control (reference)
718	0.49985015	0.023106262	-0.65247685	0.061320662	-0.5351469	0.55733836	0.49321723	0.17811334	-0.0807652	0.27790704	0.24659628	-0.69856894	-0.2928409	1.241888	-0.2630089	0.25165874	3.1863232	-0.09457436	-0.32286078	-0.81456083	-0.4837396	-1.2742933	-1.885668	-0.9990796	-0.70177525	1.6118423	-0.47393337	0.67757976	-1.3770472	-0.5718928	-1.7839216	0.32974964	-0.16121358	CD4+ T cells	control (reference)
721	-1.0305097	0.90988064	-0.58270365	-0.8420218	-1.0973177	-0.15628079	-3.499946	1.1169827	0.5282205	-1.5557241	1.4610398	0.51096475	0.700511	1.0112773	3.0176332	1.4843334	1.8548756	-1.7035177	0.5482534	0.15807772	-1.4600908	-0.7786143	-2.1368568	-0.0035861656	-2.1218042	-0.15752101	1.1085923	-0.3387963	0.93439007	-1.5543625	-1.0394856	0.12829596	0.33304435	CD4+ T cells	control (reference)
723	-0.057968587	1.5890477	-1.5135599	-1.2688645	-0.5420083	-0.9371657	-1.496587	-1.3412929	0.93404126	2.4328814	1.0634582	-1.2692939	0.7801405	-0.8044121	0.8207159	-0.4977314	3.079623	-0.3179565	0.122734025	0.082598954	-0.110477835	-0.57324183	-2.1197102	0.4783246	-0.102557406	0.83670384	-2.5235367	1.382912	1.6562588	-0.18806383	-0.7498355	-0.13664076	0.22669707	CD4+ T cells	control (reference)
724	0.32137534	-0.786057	-0.76725626	-0.5560304	-0.5640389	-0.41796672	-0.5228601	-1.3687099	1.3391027	0.78404033	0.5339037	0.8849443	-0.89641565	1.0917406	1.5798535	0.39488918	2.9730673	-0.09760396	0.31538397	-1.5642447	-0.6705556	-0.9953469	-2.1419182	1.3567178	-0.43400994	0.5848627	1.0648059	-0.0035928302	2.7802682	-0.7135495	-0.4585884	-0.32214314	-0.8084352	CD4+ T cells	control (reference)
725	-0.3885699	2.0836334	-0.255521	-2.201791	0.19578561	-0.061019547	-0.41518044	-2.0108685	0.41155252	-0.33539146	1.500184	1.0929202	-0.01988092	0.55184376	-0.12300266	1.9452813	3.03922	-0.6914197	-0.5060576	1.3096625	-0.29483277	-2.2898192	-2.318366	-0.712222	-1.4089003	1.8656387	-0.83811444	0.33434552	-0.19770968	-1.9527334	-2.9186628	-0.74746925	-0.85649925	CD4+ T cells	control (reference)
729	-0.32645148	1.063391	-0.9281258	-0.6409369	0.3289396	0.1495619	1.142034	-0.10475162	2.297201	0.4818457	1.9090226	-0.5597757	0.31117576	-0.5451559	1.591585	-0.7661721	2.858172	-0.29836792	-0.12986603	0.261867	-0.91544694	-0.8208663	-1.507472	1.3416862	-0.42197564	-0.09004991	-0.2452031	-0.8340473	0.01094985	-1.5202947	-0.28814596	-0.7123924	-0.30831796	CD4+ T cells	control (reference)
731	-0.12662685	1.2644343	-0.4685865	1.5716462	0.931251	-0.81234425	-1.7477771	0.36159626	0.98623693	0.1830386	1.1774985	0.3315246	0.12120706	-0.8541264	-0.069687724	2.0682144	3.3498716	-1.4527311	-0.39258578	-0.14858046	-0.57253546	-1.4797078	-2.0009325	0.11593336	-0.91333354	0.12659854	-0.2964806	0.54606974	-0.4803632	-0.22881007	-1.360932	-1.2900717	1.029505	CD4+ T cells	control (reference)
732	-0.4103292	0.5895939	-0.9348651	0.16170913	0.7890743	-0.970935	-1.006691	-0.24488688	1.0926393	-0.31541193	1.0271857	0.5052764	2.1343594	0.13613126	-0.38246083	1.6666889	2.7053294	-1.0473886	0.63465315	1.3296291	-0.8371004	-0.5456526	-1.9318173	-0.65505433	-0.4529728	0.842854	-0.28396994	-0.26065162	-1.0357132	-0.66668206	-0.547838	-1.3111131	-1.0144323	CD4+ T cells	control (reference)
733	0.2865332	0.39274302	-0.9557075	-0.5726966	-0.44629353	-0.6370406	0.9555459	0.14954978	0.20314369	0.16647816	2.0505323	0.268702	-0.44311178	1.872634	-0.6002657	2.211048	3.0972118	0.030595392	-1.0830731	0.23195742	-0.15800601	-1.5162799	-1.66753	0.17671508	0.6800356	-0.32272345	0.85315144	-0.53158146	2.1096358	-2.283168	0.93380207	0.26845586	-1.8908079	CD4+ T cells	control (reference)
734	0.17662677	0.6991136	-0.34468937	0.2507885	1.2621868	0.6510146	1.7829332	0.26582247	0.6914686	-1.3209566	0.8626776	0.09198856	0.48045838	2.6384377	0.968519	-0.027888596	2.926704	-1.662629	-0.2908184	0.90209574	0.021481365	-1.4657831	-1.75186	-0.7050375	-1.8743743	0.25652224	-0.4798627	-0.7794936	-0.38290462	-0.20610213	-0.45158193	-0.7001338	0.018595673	CD4+ T cells	control (reference)
735	0.055252165	0.04482621	-1.7721329	-0.75179774	-0.009305537	0.67907107	-0.717249	-1.7537179	-0.01670134	0.2166957	0.6880472	-0.15819559	-0.6298985	-0.96008635	0.52480096	0.23575303	3.020635	0.57581705	-1.0076332	2.036921	0.46709412	-2.3731043	-1.4313726	1.4735057	0.3933566	0.90410376	-1.872334	-0.578766	0.5204704	-1.1936481	0.51698256	2.17166	-0.766043	CD4+ T cells	control (reference)
742	0.30591112	-1.2872143	0.23422408	-1.3973634	-0.42529994	0.2119659	-0.5046428	-2.8458424	-0.7095603	0.5568585	1.0233912	-0.052586198	0.55642813	1.0961443	-2.2324266	1.5350392	2.5371382	-1.6665705	-0.559165	-1.0538632	0.41783696	-1.0324917	-1.9240243	0.569589	-0.11882672	0.46683365	-0.45104212	-0.95920146	1.2578245	-0.48973954	-0.37112647	-0.47746897	-0.6154973	CD4+ T cells	control (reference)
744	-1.0096594	-0.26160854	-2.060495	0.4501301	0.23184845	-0.19574648	-0.29832357	-1.2820238	0.19769248	-1.6251103	0.1670822	-1.1725572	0.30472213	0.5261489	0.0792315	0.8459994	2.8142633	-0.5131363	-0.16754216	0.7952196	-0.20947343	-0.91934574	-1.9195515	0.54584175	-0.54763603	0.43727097	-0.99194324	-1.0882607	1.6834762	-0.41222787	-0.54826415	0.42966008	0.32698673	CD4+ T cells	control (reference)
751	0.019869685	-0.21694517	-0.6006769	-1.0410068	-2.252833	-0.2779007	-0.16387221	0.743783	1.229795	0.33097976	-0.6752967	-0.5338175	0.25820976	0.609749	1.2258009	1.8891811	2.497687	-1.441107	0.30532706	1.6363324	-0.5746957	-0.2654897	-1.9357638	-0.09738967	-1.392994	0.1152336	-0.70962244	-1.2432693	-0.12229724	-0.017338932	-1.1082696	-0.627195	-0.9202368	CD4+ T cells	control (reference)
752	-0.59214556	0.94713527	-0.9579637	-0.39740685	0.36788487	-0.2425211	0.14534011	-0.8053261	-0.33355153	-2.1108842	0.6744063	0.15033525	0.6246799	0.31982654	0.3111289	2.0743763	2.6348143	-0.26985627	0.23037216	1.752839	-0.37720242	-0.65187764	-1.6280807	-0.25418442	0.056586742	0.28039294	-1.4215131	-0.64283407	2.3622222	-1.2224704	1.1058533	0.7107633	1.3646519	CD4+ T cells	control (reference)
754	-1.597502	0.9163379	-0.000570789	0.49296057	-0.95681816	0.60289186	-0.5100931	-0.1706585	0.026966095	-0.63835835	1.27163	-1.2348832	0.2135979	-0.59515566	0.646268	1.6681845	2.1582856	-1.699744	0.87592405	-0.8578605	-0.48625487	-0.64873844	-1.8882622	0.86031854	-0.18924886	0.72731125	-1.9724822	0.4757387	-0.5292333	0.5228826	-0.93457276	-0.31857166	-0.28071427	CD4+ T cells	control (reference)
755	1.305618	0.19363055	0.04795903	0.061894894	-1.027749	-1.394274	0.33777398	-0.029659629	0.91834337	0.2966784	1.5524303	1.6112196	-0.87233067	0.9288793	-0.5402718	0.44381487	3.1563554	-0.058428645	0.9362164	-0.48264813	0.110749945	-1.1818403	-1.7576526	0.49378717	-1.4401901	1.6858072	-0.8281645	-0.9171836	-1.1410229	-0.9792163	1.491435	-0.87608844	-0.9692418	CD4+ T cells	control (reference)
758	-0.35107112	1.7163539	-0.07679582	-1.6228881	1.9584405	-0.34695816	-0.23364085	0.8740885	0.025215656	0.005528152	0.41585487	0.16799632	0.23307666	1.685833	-0.25549805	0.48938903	2.6280186	-1.1320305	-0.12364721	-0.53529245	-0.45416716	-1.7668943	-1.8724179	-0.15496132	-1.7712497	-0.6117561	0.8153751	-1.0519326	-0.6503748	-0.33890545	1.003694	-0.31813636	0.7535668	CD4+ T cells	control (reference)
759	0.5307435	1.8980203	-2.318039	-0.80235934	0.17946245	-0.11197585	-0.4490402	-0.874284	1.9857057	0.34933653	1.3673778	0.29805836	-0.2534495	1.9060266	-0.6094501	2.313313	2.9843936	-1.1738132	-0.40606356	-0.423809	-0.88246894	-0.8738105	-1.7890942	0.14257082	-0.12736133	-1.5055094	-0.5353098	-0.5167372	1.2688842	-0.64047706	-1.0388455	0.089600325	0.20407444	CD4+ T cells	control (reference)
762	-1.1355672	0.996475	-0.4963387	0.577998	0.816278	0.44794846	-1.4868186	-0.47341776	-0.0624466	1.2508502	0.02116689	-0.21086743	-0.7084741	0.575451	-0.27015248	-1.0977384	3.127017	-1.309044	-0.008280769	-0.2573805	-0.80674	-0.78796464	-1.9225798	1.8919692	-0.16937877	1.3052288	-0.8800279	-0.49252224	-0.28899515	-0.4863067	0.5007179	-1.7142973	-1.2905965	CD4+ T cells	control (reference)
763	-0.9905776	0.97882515	-0.4545231	1.2900352	0.19197148	-0.5430093	-0.53518665	0.038811952	1.1097417	0.8635183	0.42769003	-0.39313278	0.3029111	1.0028483	-0.325123	2.575735	3.1863558	-0.43257257	-0.58378106	1.4951843	0.22980538	-0.062379718	-1.8975834	-0.06961092	-0.86491764	-0.040859222	0.7481521	-0.7165646	-0.46326512	-0.5729705	0.106437825	0.19100016	-0.33060282	CD4+ T cells	control (reference)
765	1.8009522	0.047327578	0.3306501	0.23598862	-1.2249132	1.1801236	-1.7180268	-1.081978	-0.31946188	-0.5170585	-0.4909001	0.80520475	-1.8228891	-1.3302926	-1.3780968	-0.15783784	0.602385	-1.1174643	-0.60301995	-0.353203	-2.9492948	1.764929	-0.046713285	-1.8927966	-0.09046011	-1.0987738	1.4301357	0.966597	-1.4584504	3.157597	-2.141799	-1.8837315	0.49548212	CD16+ Monocytes	control (reference)
769	-0.8456341	1.7776309	1.4963272	-0.33662242	-1.8025649	2.3658226	1.737755	0.98570687	-1.0686157	-2.0168998	-0.86925274	-0.8826295	0.20384252	-1.5284514	-0.7874371	-0.6030208	1.0847075	-0.2735554	0.9328478	1.1267303	-1.2953465	-0.15995845	-1.5562963	-1.7117912	0.9910844	0.21313283	-0.06970501	-1.1480908	-3.4977715	-0.77876127	-1.6869692	-0.74161756	1.2804981	NK cells	control (reference)
771	-0.6954041	-0.8007699	-0.89799184	0.40791425	-0.71408147	-0.2810318	-0.36084625	-0.9280194	0.77123857	0.18933277	2.9463944	-0.45202923	1.1237017	-1.0343473	1.8749919	0.9034067	3.1396048	-0.6925285	0.12377772	0.6391794	-0.5166673	-1.5529884	-2.0707061	0.44959652	-0.739307	1.1829786	-0.4316526	0.032634437	0.36541545	-0.48449033	0.93837804	0.27512276	0.70142806	CD4+ T cells	control (reference)
772	-0.3054148	0.29166853	-0.7860035	0.10539383	1.2713652	-0.1283045	-2.1099327	-0.9366143	-0.74196935	-0.3455025	0.5777647	0.5339631	0.47595116	1.0704771	1.2117615	2.3982732	2.5436635	-0.57905394	0.7812602	0.8216211	-0.5769077	-1.6218642	-1.9508411	0.04194455	-0.9096019	0.25096884	-0.62145656	-0.517624	1.0848299	0.8886726	-0.026236147	-0.81532705	1.0646983	CD4+ T cells	control (reference)
773	1.7562406	0.9395144	2.2483482	0.3111735	0.56924105	1.5672503	-1.6387086	-0.7914779	0.77644783	0.86859185	-1.1271048	-0.53781486	-0.69441426	0.52267146	0.71277106	0.54377437	1.058136	-2.1128373	0.0486902	0.7187416	-2.9499164	1.8040763	-0.24337925	-2.0517097	-0.54319566	-0.9394752	0.21948926	0.1349343	-1.899846	1.7643514	-1.2613347	-1.0005323	1.4893878	CD16+ Monocytes	control (reference)
774	0.22085494	-0.40627944	-0.6871945	-0.7963478	0.28670436	-0.16287705	-1.2181996	0.8672986	0.9326823	-1.9183495	1.0445106	0.22424471	-0.35904616	1.5178224	-1.1742857	-0.02581963	2.9460495	-0.44240543	-0.6277659	-0.0394257	-0.24148816	-0.63694096	-2.2198057	1.1576867	-1.8729198	0.007481575	-0.17028506	-1.1546152	-0.63259155	0.108501315	1.7725204	-0.60683733	0.26955175	CD4+ T cells	control (reference)
775	-0.55726534	2.2795954	-0.63101906	0.77674764	-0.34205306	-0.4858523	0.42627102	1.6632092	0.39493525	0.9582132	0.69480306	1.075691	-0.5683483	0.32897058	1.5315759	2.1879191	2.7440526	-0.66329026	-0.38146177	0.55335605	-0.0009685606	-0.0013243556	-1.7575815	0.4739082	0.70782256	0.41836578	-0.71421725	-1.1143203	0.08489004	0.31396717	0.08661699	1.0988358	-1.0630717	CD4+ T cells	control (reference)
778	-0.007239431	0.014622867	0.08675271	-0.49546748	-0.4229895	-0.86519593	-1.125988	0.58795124	0.6354182	0.013939682	1.9770249	1.9522117	-0.26347494	0.88319874	-0.029203773	2.3943892	3.086482	-0.9114277	-0.6924124	1.6078017	-0.17989036	-0.7151656	-1.8094697	1.5269799	-0.92918277	-0.05884923	-2.9494796	-1.9666389	0.09555063	-0.8724785	0.023075446	-0.14395556	0.784678	CD4+ T cells	control (reference)
779	-0.32935697	0.5945485	1.4291332	-0.8896844	-1.3795719	2.1239448	1.9698101	2.1458366	-0.20951325	-2.4506884	-0.28364465	-0.3175646	0.7188165	-1.5318488	-1.1588731	-1.5596497	1.410148	2.2428918	0.93121356	-0.8492155	-0.66818416	-0.5436177	-1.5200053	-1.410398	0.363942	0.27180958	-1.970036	0.9181731	-2.5436165	0.14108032	-0.9320254	-0.5618504	2.1596339	NK cells	control (reference)
783	0.85087883	1.5981963	-0.21481678	1.8254361	-0.5768573	-0.78541905	-0.4274124	-0.84122986	-1.7208582	0.7445495	0.15666278	-2.239454	0.50817096	-1.2233377	0.30875355	0.87987804	2.8012269	-0.32014388	-0.254078	-0.56699324	-1.9728708	0.09243015	-0.6238143	1.274898	-1.7799922	1.3385118	0.18987572	-0.4990673	1.1112921	1.9390563	-0.15929964	0.0636637	0.14699984	B	control (reference)
784	-1.2193714	0.65703726	-0.72023565	1.0481648	-0.2584147	-1.3631678	-0.73956406	1.7542484	-0.19025692	0.12544668	-0.03681171	2.162815	1.2283186	2.1599302	0.5087822	1.3734567	2.6410787	-0.7262043	-0.15568769	0.46195358	-0.6124355	-1.2715583	-2.10787	-0.34850228	-0.8667468	-0.6357301	-0.1617341	0.59205014	0.6430123	-1.0233961	-1.8566328	-0.8502181	0.06626317	CD4+ T cells	control (reference)
785	0.7155853	0.66763735	-0.7134094	-0.11344725	-1.7978472	-0.88108623	0.9770433	-1.833013	0.7605859	0.15025684	2.215455	-0.1945095	1.2793839	0.67413896	0.8152164	1.2007983	2.9500158	-1.228492	-1.0200448	0.122680455	0.091264784	-1.0922825	-1.9716067	-0.1615021	-1.0365639	0.21469313	-0.95064133	0.6471605	0.74367976	-0.78558564	-0.15015179	0.19743282	-0.8740498	CD4+ T cells	control (reference)
786	0.26362172	-0.102474235	0.0090470165	0.16123354	0.41515508	-1.1138949	-0.47296995	-0.93359995	-0.38044614	0.6062926	0.702604	1.0786026	0.4049708	-0.44263363	1.3242507	1.7887207	2.5524652	0.2983452	0.38930592	-0.54878753	-0.40633154	-1.8318894	-1.8258865	0.94340885	0.8227129	0.4912921	0.40410239	0.15992892	-0.83870566	-1.8901931	-0.93983567	-1.4753442	-0.40229928	CD4+ T cells	control (reference)
787	-1.729468	-0.58847225	-1.0942081	0.36666334	1.2643359	-0.23543623	0.3510594	-0.5592487	2.2117186	0.17172278	1.5541577	0.08688095	0.58601725	-0.54095125	-0.09603387	1.0221368	2.9862514	-1.0639676	-0.4403441	1.7078649	0.43773058	-1.4330863	-2.0293174	1.1342452	-0.9044953	1.4283291	1.1472781	0.6514921	0.026794631	0.3777722	0.9340681	0.38157701	-1.1310308	CD4+ T cells	control (reference)
788	-1.5682625	0.5761541	-1.4343548	-1.0334799	0.8981141	-0.07212431	-0.5149217	0.54381865	-0.0738799	-0.07605058	0.2656968	2.101513	0.8981146	-0.023284137	0.47704756	-0.49172327	1.0347273	0.6217854	1.5298574	-0.10145742	-0.46727797	-0.3374749	-1.5467747	0.07584932	-0.16679433	-0.49976304	0.25426298	0.17964418	-2.402268	-0.32671666	-3.020876	-0.23104334	1.3349301	CD4+ T cells	control (reference)
789	-1.5866054	0.79645634	1.8939865	0.32011583	-2.5182204	2.4393024	2.7852664	-0.047206454	-3.0810509	-2.4247994	-0.5920281	1.4943459	1.1568787	-1.2332456	0.42065144	0.14831445	1.5899767	0.37752175	1.036262	-0.6466585	-1.1428009	-0.24359481	-1.8188387	-0.41088015	0.17227724	1.1249527	-0.27996737	-0.3105036	-3.0039356	-1.7143798	-1.842686	-0.20038263	1.9278271	NK cells	control (reference)
790	-0.14468229	-0.1599614	-1.7310963	-0.7690237	0.49000373	0.43800223	-0.7323674	0.7081637	0.34847808	0.23214543	-0.010324687	2.0238838	-0.29506075	-0.3230106	0.8290634	0.4385966	2.073952	-1.3492514	0.045565426	0.98255825	-0.13591938	-1.4716243	-1.959858	0.15995467	-0.035498336	0.12263736	0.89096117	-1.1675227	0.122219175	-1.0816281	1.2348104	0.30756536	1.1437442	CD4+ T cells	control (reference)
791	-0.3400048	1.2798209	-0.95412165	-2.7926686	0.05686972	-0.14745691	-0.094183736	-0.18627009	-0.7378058	1.5870091	2.1639152	-0.8574795	0.7516901	-0.2614768	1.3759731	2.3243234	2.1315014	-2.1055436	0.36394575	-0.04660344	-1.3269032	-1.0993003	-1.8369625	0.016666505	-1.0542388	1.6719705	-1.2318587	-0.8321968	0.74982876	-1.795198	0.19883418	0.45228133	0.84495443	CD4+ T cells	control (reference)
792	-1.5835527	-0.2865978	0.031792045	-1.2984244	-0.88044894	-2.0142634	-2.5686548	0.5383576	0.88087046	0.9056145	-0.54619986	0.4184543	0.7619464	0.53025836	0.8579092	-0.4741307	2.738287	-0.19300583	-1.2716677	-0.35371712	0.14173688	-1.1973985	-2.163466	-0.3740043	0.090599805	-1.6873833	-0.024993315	-0.416933	0.14309534	-0.52467453	-0.21345222	-0.4185672	0.38736624	CD4+ T cells	control (reference)
793	0.956465	-0.020412922	-0.83248746	-1.6998357	-0.25355566	-0.10263765	-0.9125813	1.314664	-1.198129	0.9210416	0.20443097	0.66057765	1.5904397	2.2871408	0.85494053	2.0089989	3.1229184	-0.56886935	-0.10825145	0.088524975	-0.13405211	-1.4709876	-1.9005902	-0.6647446	-0.5447207	0.23136112	-0.47149834	-1.3889834	-0.08861257	0.6729081	-0.14779846	-0.006305158	-0.5190316	CD4+ T cells	control (reference)
794	-0.5560658	0.19624579	0.22948337	0.01359944	0.16959038	0.15079722	-0.73337233	-0.42633218	-1.2606127	0.015742347	0.88272214	0.20764287	-0.37768948	1.8834487	0.5006899	1.8439373	3.0443323	-0.36371058	-0.39149657	0.78140384	-0.3953886	-0.5811496	-2.0848806	-0.25869954	-2.0336282	-0.2663461	-0.40888748	0.64022833	-1.6301572	-2.0712953	-0.55831224	-0.6920023	-2.0610142	CD4+ T cells	control (reference)
795	2.8570254	-0.5190067	2.6903543	-0.31413242	-2.3322647	1.0335094	0.49333262	-0.28987938	0.22823998	-1.4059782	-1.9996505	1.7434312	-1.3386879	-1.1437285	-0.5703485	0.03256774	0.9661183	-0.6386632	-0.85492027	-0.5404444	-2.8397317	2.5539603	0.07945225	-2.045619	-0.09289755	-1.3774687	0.05849676	0.3759973	-1.6171213	1.9167281	-1.8524935	-2.0959845	0.52343196	CD16+ Monocytes	control (reference)
796	0.29996777	1.6432112	0.05321929	-0.8870466	-0.73421866	-0.669876	2.3970892	-0.34905425	-1.4369819	-0.9507478	-0.04725297	0.13072811	-0.002275303	-0.81651396	0.53073215	1.2763044	3.149789	-0.9720801	0.27078402	0.33331418	0.27067026	-1.6707574	-2.2205172	1.931917	-1.0829394	0.93261635	-0.853978	-1.8164172	0.028817482	-0.0796144	-0.7945416	-1.3562584	0.6065409	CD4+ T cells	control (reference)
799	-1.4831965	0.54979354	-0.3130533	-1.172899	0.3644101	-0.02756536	0.51763886	0.7859098	-2.0733652	-1.2569382	0.9786624	1.6040915	0.47491178	1.6408944	1.6451714	1.1720475	2.0709627	-1.3453494	-0.23505709	1.0606675	-0.6539357	-1.426973	-1.8397461	0.6113931	-1.5424848	0.84539336	-0.865263	-0.6628633	-1.3072695	-0.35168293	-1.7239279	-0.3590517	0.14009202	CD4+ T cells	control (reference)
800	0.011672914	0.6124162	-0.48648074	-2.287459	0.2503119	-0.24798065	0.9192349	-0.031030834	1.4879622	0.49856696	0.3401001	-0.4990883	1.7089093	-0.17568244	2.054685	1.455239	2.4933288	-1.2851255	0.3868641	1.296657	0.008447826	-1.0222573	-1.6496277	1.1723174	-0.38146248	2.5288901	-1.3960705	-1.129208	-0.4460039	-0.86514586	0.28116602	0.02949442	1.1995356	CD4+ T cells	control (reference)
801	0.9254201	-1.3681041	0.5866731	0.19504638	-1.4047885	0.5633484	0.8202363	-0.1248498	-2.1513722	1.6591969	1.8554983	0.52418506	1.2984028	0.46468836	1.4729468	0.04458858	3.114121	-0.13967219	0.21638277	-0.25122383	-0.8473996	-2.1267457	-1.7776833	1.826771	-1.6521275	2.1191792	-0.29750985	-0.069642425	0.62386537	-0.29978704	-0.16617431	0.25724977	-0.8203247	CD4+ T cells	control (reference)
802	-0.9297546	1.2552412	-1.2646296	-0.019280195	0.3694808	-0.52232194	-0.27507043	0.8359615	-0.87364864	-0.33630076	2.272297	2.1981454	-1.4262925	-1.2698886	1.9593916	2.1247072	3.0160873	-0.65282583	0.6160996	0.08504766	-0.4135928	-0.8076793	-2.006951	1.2494957	-1.0251594	2.0441885	0.33340585	0.33470792	0.93323946	-0.8992134	-0.22756326	0.30155903	0.56701213	CD4+ T cells	control (reference)
803	3.0448008	0.37852913	2.853734	-1.0994574	-0.47854447	1.1478597	-1.6265781	-0.7719013	0.8849937	0.135892	-0.82284737	0.40582493	-2.3798099	-0.0489074	-1.5886487	-1.4257072	1.0985074	-0.46414435	-1.1317896	-0.28105453	-2.777692	2.8777368	0.16336432	-2.205225	-0.5304111	-0.42782328	-0.53383565	0.98591423	-2.237583	2.9634392	-1.5957937	-1.7961911	0.2598429	CD16+ Monocytes	control (reference)
807	-0.44969308	-1.0072571	-0.07355082	0.07318005	-0.79413706	-0.592626	0.0037444234	1.2494949	0.8929547	-0.48879346	0.29287118	-0.76117694	2.1237638	0.6346382	0.2609939	0.46890444	3.2418413	-0.6059844	0.54608405	1.3861711	0.26497954	-2.398106	-2.0136724	1.1887407	-0.5195077	1.1427596	0.91640615	-2.1333547	-1.8580823	-1.6369357	-0.24939036	0.89225614	-1.077428	CD4+ T cells	control (reference)
808	-0.20910394	-0.3654899	0.16516453	0.9037784	2.0729382	-0.66434985	-0.4640445	-0.17580906	1.4332972	0.5855051	0.9621033	-0.8973384	0.12623608	0.45876592	2.1923437	0.99685043	2.5882378	-0.13179672	0.19270459	1.8591442	-0.12079863	-0.14897537	-2.2296615	0.16298893	-1.7496951	-0.38919932	-1.2491268	-0.4116557	0.8526584	0.14544576	-0.7615893	0.11719483	0.36741346	CD4+ T cells	control (reference)
809	-1.0379434	0.18404366	-1.5600723	-0.2700786	-0.13041207	0.2408613	-0.10144962	0.018606186	-0.22774893	0.37793326	-0.5120394	0.6724795	0.5948416	0.5568595	0.09979454	0.25501624	2.7141182	-0.8117908	-0.028573886	1.0628129	-0.5933587	-1.1790452	-2.3267035	0.903736	-0.09768916	-0.45324492	-0.49782118	-0.14463031	-2.4365675	0.39555004	-1.6010096	0.47600636	0.059930474	CD4+ T cells	control (reference)
810	-0.16870168	1.2637932	-0.5390895	-0.1406876	0.39980945	-0.71381164	-0.4882755	1.0484592	-0.6017673	0.2974485	2.1541796	0.109435976	0.021423258	-0.42160988	0.8580368	0.28847653	3.056332	-0.46171448	-0.11713871	1.4240525	0.05074805	-0.18536967	-2.253134	0.26813963	-1.0697056	-0.8435539	-1.478352	-1.5070549	-0.7129672	-1.4087206	0.38223583	-0.48233882	0.33795246	CD4+ T cells	control (reference)
811	-0.4977667	0.8294046	-2.8902602	-0.47042936	-0.5069579	0.4105719	-0.11417355	-0.2000699	0.61429393	-0.6000401	0.7290359	0.6634331	2.2753797	-0.726561	0.041784346	1.2257352	2.7455053	0.021140814	-0.29020372	0.14802563	0.10678303	-0.4396874	-1.3513672	0.72668135	-0.09778193	0.86886305	2.0014029	-1.9135064	-0.6541728	0.15392804	-1.5861976	-0.29545668	-0.10185921	CD4+ T cells	control (reference)
812	0.7578018	1.9117006	-2.8669462	-0.35205108	-0.7831431	-0.29169527	-0.111448646	-1.1032926	1.4767658	-1.8256899	2.757669	0.22317907	1.2701131	-0.39293987	0.73313457	1.7080975	3.3023965	-0.39271343	-1.0953729	-0.15830709	-0.34569097	-0.8719603	-2.1493819	1.852087	-1.2014802	0.944918	-0.26022455	-0.9422495	-0.031666934	-0.9030683	0.07053232	-0.96532935	-0.68570805	CD4+ T cells	control (reference)
813	-0.2920484	-1.0268497	-2.0801156	-0.014649659	-1.5195312	0.28858748	-1.1128626	0.41170073	0.680001	1.1212939	1.1907759	-1.756294	0.6076879	2.196246	-2.073127	-0.19340637	2.9136393	-0.47871777	0.3649248	-1.1654774	0.12594315	-1.3941405	-2.1676145	0.98940945	-0.07137461	-0.11536646	-0.9149417	-1.57407	-1.4114771	-0.2532724	-0.23024902	-1.0429094	-1.2377369	CD4+ T cells	control (reference)
814	0.09382236	0.25612515	0.13392322	1.7599	-1.1783767	0.09545764	-0.24528866	-1.2255447	-0.54142594	-0.59649724	1.9516094	1.2314918	-0.20652372	0.15703696	-2.2386866	1.7894075	3.2124605	-1.1750739	-0.03960462	0.9836652	-0.6926006	-1.9446423	-2.0641742	0.18229872	-0.1261419	1.1430068	-0.032132417	-1.2361318	1.0945513	-1.3225107	1.8674865	1.008979	-1.5163726	CD4+ T cells	control (reference)
815	-0.31667933	0.39792395	1.0614071	0.011134297	0.89065635	0.8063821	0.56115055	-0.63597536	1.2218658	-0.66663533	1.5672817	-0.24172491	0.1924022	0.053580254	1.1277826	1.4629246	2.8716657	-1.1064708	-0.21246295	1.1226013	-0.06318274	-0.46038288	-1.838622	0.42455718	-1.1513711	0.77844226	-0.63976955	-0.6774648	1.2451906	-1.0725591	0.35237533	1.5219878	-1.1425658	CD4+ T cells	control (reference)
816	-0.48455182	0.7713711	-0.29388428	1.2645997	-1.4588766	-0.079557806	-1.30388	1.9669574	0.96409994	-2.37788	-0.8909136	0.7915791	1.7964067	-0.2812755	-1.9663153	-0.058661297	2.5661027	1.0827118	0.08917485	-0.13056478	-0.48934114	-0.81227434	-1.7553278	0.54694414	-1.3128043	0.33930227	-0.56687164	-0.42712134	-1.0974793	0.091186106	-0.2531603	0.4389896	-0.03871277	CD4+ T cells	control (reference)
817	-0.5797671	0.706967	-0.42646655	-0.8363367	0.4406683	1.4400861	-1.0801544	0.609933	1.7064267	-0.84979796	2.9506075	-0.33351436	-0.4220943	2.386538	-0.9428214	1.7113221	2.8151503	-1.2649053	-0.47087392	0.095249236	-0.49849105	-1.6359843	-2.0065136	2.9303138	-0.79070044	0.72011304	0.40801886	-1.8431596	-0.16825101	-2.2262373	0.4134053	0.36374778	-0.6362631	CD4+ T cells	control (reference)
818	-0.5871139	0.50511426	1.0457027	0.10340604	-1.4333727	-0.49527398	0.039406568	-0.7511169	0.19868118	-1.5332965	0.8726797	0.30031395	0.32440358	1.8176004	0.73913604	1.9947171	2.6963906	-0.6336754	-0.8132939	1.5010031	0.05166386	-1.1810727	-1.8075432	1.299252	-0.02846945	0.23017888	-1.7552189	-0.8955191	2.1196408	-0.99483454	-0.27684444	-0.0015263408	0.28901738	CD4+ T cells	control (reference)
820	-0.20926972	0.40781397	-1.1795471	0.51760304	-0.19305512	-0.6443846	0.19812976	-0.86633515	-1.0692217	0.81342745	1.3880923	-1.3650922	1.374952	-0.42154276	-1.1322381	0.91209537	2.7200224	-0.7087618	0.27719	0.27786997	-0.021127738	-0.99563533	-2.3560774	0.42994165	-0.20957197	0.8659897	0.08212682	-0.9981823	-1.0546913	0.429346	-0.97452545	0.09893733	-0.5951628	CD4+ T cells	control (reference)
824	1.6577022	1.3904567	0.95574886	-0.08683328	-0.83128434	1.614723	-1.2868041	-0.4801663	0.7344576	1.4336157	-1.5599469	-0.3067742	-1.2943912	1.4059782	0.61419314	0.50325334	0.87320507	-1.7954165	0.46233195	0.25827307	-2.4182482	1.4201214	-0.4410037	-1.8063301	0.47656557	-0.08494539	-0.032390594	0.60802424	-1.5648131	2.0043058	-1.2015133	-0.9513136	1.0051233	CD16+ Monocytes	control (reference)
825	-0.4812965	1.8660892	-1.8282355	-0.05938843	0.22720452	0.53880155	-0.49833876	-0.5542669	1.079095	1.6486032	-0.8969977	0.56085134	0.5225659	0.17507106	1.228836	0.62107754	2.1215584	-1.8626211	0.03517347	2.480714	0.07976761	-1.3575664	-1.8081028	0.42651182	-0.26774353	-0.1980048	0.27535442	-2.3984027	-0.9357831	0.11662543	-1.3919721	0.54083616	-0.33831716	CD4+ T cells	control (reference)
828	0.008781582	0.37151822	0.49924016	-0.6722365	0.076117516	-0.19654267	-0.015563637	0.18382937	0.19149151	-1.0454805	0.46307012	-0.81601024	0.19793478	1.4095072	1.2498322	0.5400808	3.095961	-0.3022936	-0.15584436	0.7364476	-0.10211834	-1.5861225	-1.9722453	0.4114177	-0.272444	0.46164018	0.16830727	0.01707071	-0.4526819	-0.05086881	-1.6240413	2.4290273	-0.60632545	CD4+ T cells	control (reference)
829	2.004568	-1.0945343	3.6735656	-0.45905045	-2.0635824	0.9567916	-0.96206266	-0.46363443	0.19355065	-0.87847054	-1.4380561	0.36581755	-1.2395976	-0.49476713	-0.7305065	-0.19351912	0.752836	-0.21304606	-1.1093336	-0.43977645	-2.5054102	1.5365231	0.24586761	-1.4399121	0.37790796	0.023543715	-0.070398696	1.6506759	0.9063274	2.348235	0.14098528	-1.5048952	-0.4540314	CD16+ Monocytes	control (reference)
830	-0.24814619	-0.7672768	-1.7864726	1.1399233	-0.24055159	0.29264072	0.6478751	-0.36686063	1.0127403	-0.23736885	1.0916004	1.9431517	0.39042804	1.0670614	-0.35290623	1.8118641	2.9423063	-0.9595336	-0.027753878	-0.87140924	0.3065191	-2.0920782	-2.0513637	0.7173952	-1.0788438	0.79624856	0.007733248	0.21644443	-1.2461092	-0.41795024	0.4358808	0.5111229	-1.2894108	CD4+ T cells	control (reference)
832	-0.6206672	0.35917228	-1.0032725	-0.98719555	-0.30867204	0.11704035	0.9179983	-0.96617585	-0.69086134	-0.81303483	-0.18508634	1.8808709	0.060359865	-0.24463928	-0.33500504	-0.43270063	1.6929348	-0.39532423	1.48581	1.0219132	-0.667776	-2.1333904	-2.103057	-1.0165681	-0.55788326	-0.09967168	1.1909089	-0.08375621	-2.499428	-1.1528846	-1.2213366	0.34883046	2.3291593	CD4+ T cells	control (reference)
833	-1.1923828	-0.02015084	-2.3457756	1.382169	-0.5751324	-1.4107201	0.75309885	0.29337078	-0.09626897	1.0066657	0.09015173	0.7133276	1.0251663	-1.2515869	-1.3878615	0.42834952	3.0431674	1.0947	-0.28171214	0.4634452	-0.397228	-0.891375	-2.060208	1.7153499	-1.0223849	1.2134365	-0.9533175	-1.190662	0.101042	-0.9391041	1.9738053	-0.9501938	-0.48700044	CD4+ T cells	control (reference)
834	0.6040684	-0.14637244	-0.9734646	-0.088222146	0.21006227	0.8791101	-0.5397431	-1.1600819	-0.6796898	-0.3184217	0.9204434	-1.7591419	1.2606324	-1.2534798	0.5879915	1.6073539	2.783595	-1.5132751	-0.8079336	0.99794906	-0.7831302	-0.97057664	-1.8735402	-0.87044513	-1.7949581	-2.2964783	-1.5354272	-2.0877488	1.7966783	-0.72306347	-0.2928536	-0.6527346	-0.97831273	CD4+ T cells	control (reference)
836	-0.8091067	-1.0043402	0.63037515	-0.81718075	-0.06546432	-0.49458426	-1.2096397	-0.02259767	-0.7451725	1.252646	1.0235078	0.72755617	-0.48967528	0.17672239	1.9910958	1.7497956	2.4599729	-0.6919874	-0.07708183	0.36495614	-0.84787107	-0.085463285	-2.1856081	0.5604911	-0.0811764	1.2600037	-0.76072216	-0.38389558	0.10009891	-1.600684	-0.24390459	-0.9004253	-0.13710082	CD4+ T cells	control (reference)
837	-0.3894021	1.3819511	-0.109215975	2.8455527	0.5717656	-0.7015289	0.1549015	1.6586983	0.1803526	-0.118195415	-1.104671	-2.7821891	0.67207456	-0.9984275	-0.9341794	-0.65205127	2.447262	0.23730381	0.21425344	1.0772696	-2.272014	0.24510354	-0.979596	1.2583178	-0.89100736	0.7146903	0.113027856	-0.38280836	-1.311639	-0.70523125	1.0945857	0.3565104	-0.5976076	B	control (reference)
838	2.3893287	0.9919964	2.0586588	-0.71975565	0.9154158	0.63847834	-1.5271536	-1.6690416	0.48658165	0.2439	-1.290261	1.4572908	-1.4610189	0.6671553	-0.114642724	1.1613009	1.1015251	-0.009081483	-1.1495025	1.063098	-3.046888	1.6887549	0.38712287	-1.699866	-0.26272774	-1.4145089	-1.1942134	1.0589976	0.09047389	2.7358549	0.07510531	-2.0264962	-0.0710322	CD16+ Monocytes	control (reference)
840	0.41024297	1.2499781	-0.45988727	-0.13838933	-0.07279959	-0.4862084	0.08021441	-1.3542758	0.94281334	-0.5646739	0.49961594	-0.9273262	0.61261964	0.49374563	-0.32701826	0.76236695	3.0264046	-1.2320375	0.6810658	-0.76603013	-0.5287125	-1.4609836	-2.0474844	0.956692	-0.44258878	0.7504133	0.620585	-0.6204644	1.1947232	-1.0157046	1.4042015	0.8226761	-1.2878513	CD4+ T cells	control (reference)
841	-0.7110391	0.49490643	0.12897798	-0.5994216	-0.15875456	-0.17938244	-1.8452734	-0.9343901	0.37124088	0.1319145	2.469372	-0.31990594	0.32091057	-0.4212001	0.44229287	1.7744117	2.9708073	-0.3494968	-1.0976299	-0.64013225	-0.5548657	-1.7668755	-2.047345	-0.40596142	-1.3860977	2.1697164	-1.2721409	-0.2900377	-0.776147	-1.0585366	-0.20624456	0.23802277	-0.79801786	CD4+ T cells	control (reference)
842	0.3406503	-0.82022774	-1.3072956	-1.0024674	-1.3643045	0.036946654	0.8162529	-0.14266834	0.3615465	-0.09981172	0.33873022	0.94835293	0.79628956	0.5177762	-1.678328	1.5608146	2.8901894	-0.5577443	-0.398296	-1.0315319	-0.576231	-0.54612297	-1.9389869	1.0286947	-0.24161749	0.91953194	-1.1266396	0.58393043	1.1580553	-0.41628662	1.7792252	0.6477914	0.28741926	CD4+ T cells	control (reference)
843	-1.5396473	-0.10853428	0.5931128	0.12891865	-0.96628636	-0.66692203	-0.15476282	-0.44979727	-0.17819467	0.7157074	0.74045265	-0.43172652	0.5256121	-0.09281154	0.91514236	1.3241782	2.8891122	-1.5590863	-0.0053331256	-1.3797188	0.29256612	-1.3783782	-1.6270952	1.4876869	-1.0679069	0.43533397	-1.845444	-1.2040586	1.251786	-0.5945717	-0.07990457	-0.3151491	-1.892384	CD4+ T cells	control (reference)
850	-0.43404526	0.6544025	0.19623512	-0.42502743	-0.5493365	-1.0864862	1.1448873	-0.19958284	1.4779422	0.5250496	0.07016797	-0.27648205	1.4708369	0.7258556	0.57403797	1.4909089	3.001068	-0.77890944	-0.22058068	-0.48879182	-0.21356194	0.71715796	-1.8958093	0.71760184	0.21744633	1.1189126	-1.1087387	-0.7848508	0.4839609	-0.38450122	1.5272176	0.6998474	0.05083078	CD4+ T cells	control (reference)
852	-0.71926874	-0.17492336	0.7793572	0.534075	2.0831027	-0.1802887	-0.34069175	0.9725362	0.60690606	-1.2866621	0.3744163	0.26875177	1.5154926	0.89403844	0.038538426	-1.1089374	2.7728224	-0.55384624	-1.0111557	0.5539434	-0.1697191	-1.2912536	-1.940465	-0.05222164	-1.1301799	2.059054	-1.3407433	-0.15430436	0.80700016	0.3232425	0.033702925	-1.0594083	0.7025384	CD4+ T cells	control (reference)
853	-1.1080265	0.57601404	-0.036745906	-0.71412396	0.027014136	1.2650946	-0.25622693	0.6448419	-0.42864633	0.6646319	1.7910457	1.3764031	0.52471983	0.2181267	-0.25668442	0.3732812	3.0891192	-0.76348126	-0.5198045	0.8945652	-0.7371594	-1.9969877	-1.9560084	-0.22332454	-1.0138135	-0.009016186	0.29295582	0.005898088	-1.6730497	-0.55955744	-0.5808443	-1.1220217	-1.1723849	CD4+ T cells	control (reference)
854	-1.122618	1.194369	0.42184174	-0.28534186	-1.4166055	-0.2353808	0.58101285	-1.0647483	-0.24959745	-1.1262109	1.3913677	0.9284448	-0.1158555	1.8657038	0.35774064	1.0896933	3.1433651	0.061029524	-0.880876	1.267512	0.085421175	-1.4505789	-1.9221246	-0.379486	-1.7583134	0.9289466	-0.2775023	1.1801695	-1.2445009	-0.8697103	-1.0740014	-0.08768457	0.676575	CD4+ T cells	control (reference)
857	-0.9669881	-1.177709	-0.83285016	-1.5102	-0.04219967	0.5653765	1.179881	-0.30940205	0.3559514	0.38267875	0.8718272	1.3390839	0.61041987	1.1260562	1.5387145	1.8248565	3.2895012	-0.99835783	-0.2536449	-0.49711505	0.24755797	-0.8622097	-1.7984252	0.80488133	0.3095055	0.062393136	-0.37424055	-0.7637044	-0.25423592	-0.681227	-2.0132976	0.22569668	-1.4182326	CD4+ T cells	control (reference)
858	-0.88411593	0.69515765	0.8814191	-1.6532303	-2.4859593	0.54694116	-0.5810852	-0.047321796	-1.2820541	-0.7240114	0.44044802	0.72475255	-1.0281647	-0.4333499	1.1193507	0.7356098	3.089391	0.12635176	0.22709018	1.084826	-0.44511676	-0.6187976	-1.9471108	0.23557717	-0.6909561	-2.4563665	0.16616872	-1.6617968	1.3483928	-0.18161264	-0.6749503	-0.9839748	0.25759768	CD4+ T cells	control (reference)
859	0.57571083	0.6674991	0.4923	-0.64983565	-0.2433109	-1.4611368	-0.55540377	1.2134917	2.5767596	0.5742523	-0.28538322	1.0073862	0.36036074	0.40208632	-0.13526402	1.1328149	2.5639987	-1.9916435	0.97503096	0.71609855	-0.43886217	-0.9480592	-1.8181703	-0.21258627	-1.1727104	-0.14391601	-0.5654904	0.3761081	-0.042166065	0.7245566	-0.6085183	0.64321995	-0.3469571	CD4+ T cells	control (reference)
861	-0.14999998	-0.51024956	-0.8150269	-0.4487553	-0.13067514	0.11678845	0.46150264	-1.035495	1.5023524	-0.2141526	1.0648041	-0.1682244	1.3274834	0.7030788	0.59992355	2.1877668	2.8344018	-0.395158	-0.12558316	-0.38553008	-0.29094714	0.4841383	-2.0055838	0.6163006	0.2812608	1.0894638	1.0443044	-1.2554065	-0.0020463467	-0.6451454	1.1649984	0.13760793	-0.49271277	CD4+ T cells	control (reference)
862	0.43037117	-1.5894842	0.5128638	1.0673165	-0.13594994	-0.19639581	0.15516865	0.8876519	0.8247161	0.5502684	0.4898843	-0.17928281	0.19122368	-0.5686923	0.7374599	2.5512753	3.0228314	-1.215203	0.24477327	-0.49557513	0.030800104	-1.0148948	-2.0985446	1.0793109	-1.1408315	0.70394695	-0.99437636	-2.2947254	-0.11247349	-1.2266148	-1.3929988	0.4556043	-0.83316493	CD4+ T cells	control (reference)
863	0.25101134	1.2986387	0.5529626	-0.8665836	-0.5930401	0.5057447	-1.2976975	-0.10997787	0.9049957	-0.011493085	1.5426774	0.27629256	0.28557044	1.1835463	0.42809808	1.3605192	2.689738	-0.6917828	0.3549955	0.90658385	-1.0390334	-0.8188175	-1.8438557	-1.0218027	-1.0626054	1.8357775	-1.0019937	-1.1543751	-1.1314576	-0.6956878	-1.3141466	-0.31149516	-0.5643016	CD4+ T cells	control (reference)
864	0.9194036	1.0568647	-0.96827537	0.9644824	0.8968668	-0.7156175	-1.3509233	-0.1656338	0.11499035	-1.328491	1.709272	0.34649235	0.083256535	-0.32636857	-0.20857789	1.5843021	2.9064178	-1.1598687	-0.75737715	0.34448713	-0.47024292	-1.7203181	-2.2812352	0.2905726	0.49452418	0.17571574	-0.072218806	-1.6839713	0.7109292	-1.7618489	0.35174653	0.0017910004	-1.2117311	CD4+ T cells	control (reference)
865	2.645347	0.063125476	2.4125369	-1.3784857	-1.8438649	0.6736018	-1.3165088	-1.7132399	-0.14128605	0.7069159	-1.0591167	1.0858829	-2.0650585	-0.37002364	-0.9823985	-0.28081703	0.73289484	-0.56309104	-0.56931067	-0.94504464	-2.874969	2.1609914	0.3339458	-2.2425604	-0.68432844	-2.5134056	-0.14787011	0.7373458	-0.9501162	2.7233675	-1.478795	-1.2490294	-1.1536505	CD16+ Monocytes	control (reference)
866	-0.22233135	-0.07751717	0.91606295	-0.4830072	0.17695767	-1.3311838	-0.5837499	0.9115615	0.039329696	1.0479686	1.2449195	-0.6889263	0.12328829	0.2864733	0.97439873	0.68881655	2.8715107	-0.75741994	-0.10964964	0.8524292	0.022754539	-0.3674922	-1.8819846	0.17066428	-0.42657447	1.791023	-0.22780053	-0.26734048	-0.78023285	-0.75806546	0.5817884	0.21998335	0.27179635	CD4+ T cells	control (reference)
867	-0.7244051	1.7671379	-0.95621276	-0.70546293	0.6466191	-0.63996154	0.85265195	-1.296428	0.53924584	0.66515625	2.011264	0.570647	0.59948754	-0.12192714	-0.07984045	0.17157885	2.7039948	-2.447598	-0.25610515	-0.070712805	-0.852043	-0.6964213	-2.210196	0.09311571	-0.10582796	0.16001719	-2.1464577	-0.8203448	-1.7919343	0.5155325	-0.24699998	0.49903047	-0.4117317	CD4+ T cells	control (reference)
868	0.39234662	-0.42851704	-1.3156804	-0.8140834	0.978441	-1.1925089	0.7852014	-1.375924	1.4984975	0.35329443	2.076766	0.20144165	1.1498761	-1.1929027	0.82605004	1.3979065	2.7127163	-0.8500085	-0.5336675	0.14116776	-0.028438084	-2.07475	-1.9264674	1.9742352	-0.1339445	-0.3328175	-1.1045519	-0.19497144	0.320692	0.19717413	0.033950254	0.2259059	-0.5148438	CD4+ T cells	control (reference)
870	0.76169395	1.3900836	0.29695922	-0.15061355	-0.7063403	-0.15762079	-0.34099928	-0.98575664	1.3625957	-1.4551917	1.5995096	-1.9972539	0.51377165	0.021824002	0.5103716	0.14462966	2.835289	-1.7798569	-0.4005222	-0.00286749	0.11312321	-1.815314	-1.5873711	0.6249319	0.03257644	-1.0057476	-1.4380465	-1.1659373	-1.0567398	-0.13430864	0.788647	-0.43934783	1.0773106	CD4+ T cells	control (reference)
872	-0.31607205	-0.73841345	-1.0648128	-0.50869364	0.13136107	-0.061976865	-1.6395507	1.3714982	0.5803808	0.27452332	-0.11805102	-0.067	-1.0116937	0.13453308	-1.4201499	0.91501236	2.8083878	-0.8718222	-0.45832962	-0.43569398	0.16741034	-1.6578326	-1.9447488	-0.76696855	1.2591503	-1.7445068	-0.4607532	-0.5198898	-1.4183892	-0.6321672	-0.6977097	0.4870201	0.35518414	CD4+ T cells	control (reference)
873	-0.41515014	1.0783516	0.7173511	0.48264337	-0.16179913	-0.044135287	0.8610858	-0.47590387	0.31302363	-0.3252833	-0.8365059	-0.19822818	-0.11083168	1.5852708	-1.1853354	2.421217	2.8673663	-1.063451	0.34262586	1.3250165	-0.33727384	-1.799115	-1.8872283	0.653659	-0.0069881678	0.85620075	-1.6651511	-1.0673044	0.729082	0.7561995	1.7545125	0.04429458	-0.99132293	CD4+ T cells	control (reference)
875	-0.29496545	0.39386904	-0.8623105	-0.76254183	-0.5769117	0.9027927	-1.0147368	-1.3396258	1.2361566	0.28824157	1.9893348	-0.23411943	0.124168605	-0.26084852	0.6629847	-1.0823569	3.3142536	-0.78556406	0.3130998	1.9116293	0.83407784	-0.7642604	-2.1144512	0.36823314	0.9930751	0.45450735	-0.704329	1.3034543	-1.1443558	-1.1372492	0.38828924	-0.91126627	-0.5606564	CD4+ T cells	control (reference)
878	0.85080814	1.7338189	-1.2080112	-0.4134437	-0.9346434	-0.60261977	0.45081306	-0.58187187	1.08196	2.20934	-0.30190414	0.031089008	0.1694302	-0.40373707	-0.20903485	0.72217894	2.8622289	-0.90312076	0.52390087	-1.0501257	-0.9970486	-0.104409516	-1.7480519	0.16266689	0.30773842	0.3556838	-1.070004	-0.010545254	-0.015530288	-1.7745042	0.36244988	1.0163385	-0.85296386	CD4+ T cells	control (reference)
879	-0.9396591	1.2882884	-1.6868999	-2.3961842	-0.41555724	-0.7615546	-0.0635187	-0.3371471	1.3536029	-0.51259845	2.3761964	-0.88787204	0.9710766	1.8266448	0.492664	2.1777258	2.1739752	-2.5270433	0.90138483	0.27729028	-0.09586838	-0.20852122	-2.154456	-0.29629707	0.03491491	0.07632108	0.9141514	-0.91328293	0.5433386	-0.67474556	-0.5044936	-0.8937572	-0.9719486	CD4+ T cells	control (reference)
881	0.41169122	0.48699248	-0.13899997	0.0955171	0.33778474	-0.22322226	-0.8999854	0.63006175	1.5901636	-0.4394302	2.9247985	-0.022039227	-0.14685315	-1.6689434	-1.1991931	1.7503574	2.8167193	-0.58779615	-0.28252876	1.9166431	0.0023866743	-1.7312584	-1.716997	1.3720126	-0.72875464	-0.14491427	-0.62580687	-1.166007	0.073869765	-0.12403078	0.030715048	-0.281287	0.41479295	CD4+ T cells	control (reference)
882	-0.7002299	-0.60412174	-0.01836273	0.30267775	-0.13458979	1.2705632	0.3627159	0.7894826	2.5007942	1.6219668	0.7787672	1.1370654	0.9447117	-1.3847941	0.86145794	-0.63786304	2.243611	-1.2005359	0.54720485	-0.9166506	-0.16516703	-2.3583667	-1.8262076	0.667113	0.024325266	0.1972309	-1.7681601	-1.2355223	0.0084683895	-0.29034162	0.41700926	0.8048804	-0.96016204	CD4+ T cells	control (reference)
883	-0.0510668	-0.6554406	-0.4467665	0.36736786	-0.9826921	-0.74446094	0.21293893	-0.11827363	-0.16136393	0.043911606	1.603126	1.9037063	0.13946299	1.6159073	0.52734965	2.2237635	2.9946175	-0.38721177	0.27045777	1.3811691	-0.2201725	-0.42569497	-1.8715543	0.2846082	-0.16457039	0.43021154	-2.1088402	-1.2675011	0.6617727	-0.8642543	1.1592933	-1.8840158	0.57820594	CD4+ T cells	control (reference)
887	-0.9776022	-0.6694996	-0.46504024	-0.63834447	1.3525054	0.9208833	-1.6935208	0.16888273	-1.9156735	0.22451802	-1.1797893	0.5735527	0.7410281	0.6730252	-0.008042842	0.63394797	2.5247612	-0.7846931	0.20240018	0.87064064	-0.771749	-0.90491503	-1.9869814	0.14916557	-0.98537815	-0.2890733	-0.8578137	-2.4374928	-1.9610302	-0.7009926	0.29772717	1.2751805	0.6081893	CD4+ T cells	control (reference)
888	-0.08271411	0.7620374	0.56930315	0.43746614	0.1964773	-0.092997685	-0.3336588	0.93580395	-0.2314148	0.955718	1.8275604	0.51894546	-0.042969137	-0.049568012	0.6445051	1.5186124	2.9340298	-1.4040926	-0.5426275	1.4348755	0.20885241	-1.0818439	-2.04948	1.3443817	-0.6130936	0.19716173	0.9530294	-0.3781685	0.99754786	-0.3027988	0.20659807	-0.2576173	-0.5459317	CD4+ T cells	control (reference)
890	-0.73387116	0.28598624	-1.9290863	-0.8703407	1.6124897	-0.7390896	-0.13009727	1.1609776	1.42543	-0.12633538	0.40901452	-0.52573085	-0.34693432	0.098175734	1.8793892	0.7315525	3.1855817	-1.2992556	0.4862742	0.09715596	0.75193626	-1.0155902	-2.3068361	0.61377174	-2.1408362	1.6220362	-1.3807626	-0.6688983	1.2562037	0.7176743	-0.6591536	-0.004882399	-2.4206247	CD4+ T cells	control (reference)
892	-0.3006249	-1.090493	0.49167788	0.934843	-1.0027655	-1.3426297	-0.666631	-1.0479748	-1.4750085	-2.1376226	0.037758797	-0.27403224	1.4151274	0.80514246	-0.34430963	0.48883474	3.200931	-0.76482797	-0.4898144	1.1394063	0.07318921	-1.0345345	-1.9687994	0.12391187	0.7536011	-1.3417573	-0.92868507	-0.90273756	0.060998857	-0.52649444	0.15088762	-0.36450964	-1.8812468	CD4+ T cells	control (reference)
894	-0.26470506	0.2807867	0.77590144	0.43825388	-1.7661381	0.78123343	-0.14776188	0.36480957	-0.4453167	-1.1393788	1.5612577	-0.21782142	1.1564968	0.55995405	0.45717633	1.3129108	3.2820697	-1.2211273	-0.06610565	1.3744147	0.12846267	-2.3876467	-1.7876755	-0.019360065	-0.7425368	-1.9423697	-1.8387	-0.90634924	-0.06321619	0.37063646	0.21855259	-0.55780953	-0.8594251	CD4+ T cells	control (reference)
895	-0.6000145	-0.4197173	-0.76908356	-1.2994255	-0.30448273	0.07821078	1.2037604	-0.020486563	1.5068196	-0.11120027	1.9529712	0.8019692	-0.22307032	0.9190524	-1.120749	0.952168	3.1114967	-0.10491693	-0.0970718	0.474207	-0.39264804	-0.992975	-1.8780396	-1.4098558	-0.2003293	0.7850428	1.0282805	-0.25136527	-0.20195615	-0.42956126	-0.26544148	-0.2354427	-1.6918066	CD4+ T cells	control (reference)
896	0.434297	0.88134974	0.14412451	2.5604792	1.3410115	-1.4436479	0.1625148	-0.22677863	1.3272697	-0.42726728	1.3599821	-1.442812	0.5826921	-1.1493466	0.9836394	1.1154904	2.7132728	0.28921115	-0.21734498	1.1342719	-2.066522	0.15803584	-0.48134145	0.661909	-1.3727828	1.6003748	-0.39226818	0.04189098	-0.89014196	0.8847108	0.95134115	1.1813084	-0.70390314	B	control (reference)
897	-1.3097744	1.1753087	0.36134237	0.05521363	-1.9487334	2.4069674	1.5077969	1.7316105	-0.40715832	-0.3601574	-0.7565013	0.9164773	1.0024774	-0.4698591	-2.0392394	-1.3034022	1.4563663	-0.04896468	1.0632703	0.25821906	-1.1187385	0.6040163	-1.1676275	-1.0192838	-0.7654247	-1.8937807	2.0215104	1.3727473	-1.5354092	-1.7007601	-1.4380256	0.3649049	0.8337077	NK cells	control (reference)
898	-2.219753	0.7595786	1.3756669	-0.95944494	-1.5187464	2.7799916	1.1966712	1.9698762	-1.2927716	-0.9522079	0.6044389	0.06991222	-0.5010259	-1.1527452	0.16612978	-0.94344467	0.94569075	-1.3512194	0.5619389	-0.0026199222	-0.9693702	0.07632819	-1.3470037	-0.9079453	0.3859806	0.30455095	-1.6036575	-2.102811	-1.766586	0.2056672	-1.0188297	-0.6508917	1.4023801	NK cells	control (reference)
900	2.2308753	0.17932981	1.5219586	0.7202782	-2.4926372	2.6672213	-1.689851	-1.1027433	1.0505356	2.2487283	-2.0928466	1.1550304	-1.1941434	-0.67936945	0.79918915	-0.17533371	0.8090428	-0.8760277	0.31894094	0.48196092	-2.3500252	1.7053198	-0.24588199	-1.7434763	-0.53610426	-1.1670418	-0.10774362	0.1957111	-1.1552416	2.1992872	-0.8992293	-1.5591853	1.3905444	CD16+ Monocytes	control (reference)
901	-0.7188859	1.6725138	0.3712051	0.7186072	0.59531987	-1.2323551	-0.6393032	-0.58459616	1.0872805	0.26976272	1.1696182	-0.24758866	-0.29999965	0.60361475	0.3271083	-0.46260017	2.9080832	-0.06079328	0.27785864	-0.106351614	0.3577031	-0.48449555	-1.927552	0.5004839	-1.6190445	0.48508078	1.3367727	-0.9874925	1.074246	-1.2357813	-0.51487887	-0.6241949	1.2783083	CD4+ T cells	control (reference)
902	-0.35353953	0.13315448	-0.40208232	-1.1670732	-0.115073614	-1.3354503	-0.077472255	-0.50560606	0.5141034	-0.23727632	0.2595927	1.1479689	0.8310528	1.9090531	0.06717405	0.8280605	2.180585	-0.39480424	-0.68430614	1.4410738	-0.16310892	-0.13511398	-2.0690231	0.6927496	-0.10953897	0.3994152	0.40249062	-1.8149768	0.0105933845	0.6657541	1.4102881	0.8609017	-0.5395776	CD4+ T cells	control (reference)
903	-0.20711607	-0.4283296	0.433665	-1.292961	0.116514415	-0.7564695	-0.9543069	0.38815764	-1.6944435	-0.5327278	2.343325	0.7892389	-0.5993124	0.9187802	0.83033967	0.4324805	3.2029407	-0.7507305	0.22000897	0.2707001	-0.49541944	-1.6317875	-2.1784923	0.68749547	-0.049167037	1.8530397	1.7010214	-0.6696924	-0.6313807	-0.27594543	-1.6206174	-0.41053975	-0.9679377	CD4+ T cells	control (reference)
904	-0.19755712	1.3757178	-0.08036679	2.2000682	-1.2765453	-1.3144001	-0.1439176	1.4687574	1.0456334	0.61383986	1.6806163	-0.90328103	1.0181708	-2.502527	1.2837014	0.2952644	2.3682754	-0.8768363	-0.030684948	1.317673	-1.6001107	-0.30909315	-0.471864	0.036262274	0.43467996	2.8336804	-0.05697763	0.19589049	-0.8396291	-1.4914186	2.2544599	1.2934011	-3.0457544	B	control (reference)
906	-0.96399295	0.21106943	-0.5288239	0.30835697	-1.6573483	0.04773763	0.39042926	-0.24940085	-0.22051722	1.2983165	2.4227643	0.26590413	0.02192676	0.5096272	-1.4001036	0.9212891	3.2692142	-0.29726526	-0.2798034	0.79240257	0.41262963	-1.0493968	-2.0085413	0.8476852	-1.132519	0.7695264	1.519177	-0.10095194	-0.08928721	-0.5080379	0.7683815	0.11266184	-2.686397	CD4+ T cells	control (reference)
907	-1.0437852	-1.0996523	0.8993095	1.4434992	-0.78173774	0.84312665	0.3645497	-0.44798505	0.102731615	1.0170298	-0.10275611	1.8822591	1.5422338	-1.6203765	-1.6458445	1.7375222	2.1038058	-2.7777543	-0.43818814	2.1706681	-0.20994294	-1.3300276	-2.0420983	0.64720947	-0.3560015	-0.8151404	-0.09912771	-0.5830717	-1.613664	0.5583259	-1.1215658	-0.35288662	0.09473339	CD4+ T cells	control (reference)
908	-1.0713322	0.21569268	-0.8598145	-0.49337715	-1.0690886	-1.0692345	0.39004484	0.25058764	-1.0906365	-0.8140954	2.0456316	0.49423003	-0.021056741	0.6423635	-0.54780334	-0.14947164	3.2577624	-1.0210956	0.033186257	0.10546489	0.60398734	-2.157115	-2.3661265	0.34148952	-1.3926947	-0.23553988	0.9731952	-0.4511203	0.5436563	-0.30922806	-1.1074892	0.122590125	-0.11370659	CD4+ T cells	control (reference)
909	-0.36295712	1.5475304	-0.7428639	0.9233304	-2.7014966	0.7457683	0.12046996	-0.09836385	1.0453794	0.7343941	1.2418264	-0.865191	1.0718052	-1.5177422	0.8193219	2.291562	2.9297965	-0.14810005	-0.49815387	-0.45954823	0.036680147	-1.3097435	-1.9023672	-0.25662327	-1.3640482	0.53406334	-0.55514073	-1.9612632	-1.0133957	-1.5859092	-1.2632674	-0.71115756	-1.204165	CD4+ T cells	control (reference)
910	-0.38112476	0.07767491	0.14546783	-0.5201615	-1.7031482	2.4315467	0.62406254	1.1114981	-0.63367957	-0.001916647	-0.45662647	-0.60967815	0.6022632	-1.8030396	-0.49725774	-1.310699	2.0749967	2.357794	0.040245026	0.17924732	-0.5173067	0.4816202	-0.6772574	-1.0695239	1.8575175	0.076048635	-0.2939751	0.44959855	0.29704398	-0.5924328	0.15740691	0.9509098	0.3354071	NK cells	control (reference)
912	-0.35024413	0.2017445	-2.705349	0.15093367	-1.2804596	-0.7107276	-1.2541342	1.070077	1.4044416	0.8172569	-0.047621667	-0.83597195	0.19810896	-0.05126214	0.41150868	2.6720088	3.0432827	-0.48469305	0.60697144	0.9955583	-0.30598322	-2.0192711	-2.0062435	1.6217545	-0.8134287	-0.04142125	1.2891412	-0.2533598	0.33908218	-1.0224497	1.2128795	-0.24920309	0.12072441	CD4+ T cells	control (reference)
914	-0.12504858	1.047151	1.8217536	-0.38722134	0.5786812	-0.2999679	0.96524096	-0.12413311	0.16124296	0.5390364	-0.63457686	0.8835771	0.9170569	1.5114789	0.11480965	0.7400683	2.0366812	-2.0950933	-0.8118722	0.7279309	-0.6665553	-0.33472705	-2.3289092	0.58128166	-0.6070813	-0.7946868	-0.9841949	-0.72683704	-0.5230316	0.114358425	-0.27331537	0.86381793	0.47744092	CD4+ T cells	control (reference)
915	-0.49855545	-0.014664009	0.79255366	-0.70210487	1.664787	-2.2576675	-1.1188171	0.6131698	0.28333777	2.9006386	0.37354192	0.83072984	0.072529644	0.5458406	1.4854491	1.2578658	2.6841843	-1.0701685	-0.36748436	1.3862624	-0.4827019	-0.7950164	-1.8370453	1.5681748	0.07831408	-0.46686298	-1.567976	-1.3522805	-0.9589615	-0.7688645	-0.37101445	0.77266085	-1.3005475	CD4+ T cells	control (reference)
916	-0.19564302	0.9415902	-0.1715588	-0.4773271	-1.1143869	-0.4210989	0.73583645	1.176553	1.3066261	1.0914345	1.4002851	1.1570872	-1.7827163	-0.1764529	-2.0102186	1.316878	2.6919348	-1.7002194	-1.6997972	1.4406698	-0.01654391	-1.3925524	-1.9157294	-0.0001527071	-0.21234232	-0.7151287	1.096148	-1.6400874	-1.049021	0.45676178	-1.3013074	-0.39582688	-0.90108997	CD4+ T cells	control (reference)
917	2.7942688	0.56552494	2.0029454	0.8226892	-1.2202065	1.1664182	0.5833825	-1.1355386	0.84826696	1.8733082	-0.6896232	0.7548618	-0.9083671	-0.30883592	-0.6897025	0.54329264	0.71067536	-0.41522452	0.17333302	0.7076405	-2.959075	2.2605944	0.13861516	-2.0879984	0.3434957	-1.3572831	0.1522863	1.0346903	-0.56039166	1.7716788	-0.63086367	-1.0031222	-1.7297525	CD16+ Monocytes	control (reference)
918	-0.68304414	-0.8288021	-1.8007947	-1.3775511	-0.41936243	-1.1023555	0.6073891	0.62665015	0.18361242	-1.8465557	1.5037172	-0.72973996	0.6006974	0.24546418	-0.79375714	1.5059006	2.695475	-2.137187	-0.014057863	0.92132926	0.07716208	-1.765023	-1.9529767	1.259229	0.50732565	1.7893116	-1.8031632	-0.97808486	0.078212656	-1.5350255	0.34007365	0.868643	0.72314614	CD4+ T cells	control (reference)
919	-0.011883214	0.74138474	-0.79981625	-2.0614858	-0.8625717	1.2023326	-1.1952689	0.97507876	-1.7087245	0.34713763	0.7709101	-0.49489015	0.5523143	-0.18244839	1.4742	1.807497	2.831944	-1.7908973	0.12981492	2.0595186	-0.020429194	-1.443742	-1.7532904	0.6532798	-1.294809	0.67393446	-0.35798788	-0.80333126	0.5641414	-0.78717566	0.9878297	0.39496377	-0.75872594	CD4+ T cells	control (reference)
921	-0.1635381	-0.6047577	-0.3957805	-0.82879966	-1.0483618	-1.3526964	0.4228135	0.35655707	2.2456424	-1.283745	0.61819434	1.784795	-0.01122427	-0.07912624	-0.23999101	1.3761808	3.012324	0.18999714	-0.28564283	0.57183856	-0.06950648	-1.2202928	-2.2340314	-0.37681296	0.7658189	-0.034741677	-1.2980454	0.35575396	-1.7253809	-2.5476897	-0.29669437	-1.5194068	-0.8791899	CD4+ T cells	control (reference)
923	-1.3118745	1.4227078	-0.56577414	-0.83724	-0.5486492	0.036082596	1.7174366	-1.8859224	1.2237921	0.3191528	2.4640079	-0.100879416	0.8877958	-0.66007674	-0.17016001	1.3211876	3.1462338	-1.8318827	0.44687974	0.72541577	-0.74952334	-0.6320398	-1.8318282	0.65595645	-0.75931907	-0.18230961	-1.2931299	-1.1512522	-0.3629716	-1.0203905	0.550434	0.9400784	-0.031650484	CD4+ T cells	control (reference)
924	0.111115515	0.14877862	-1.0385193	-1.1088142	0.7921358	-0.20164196	-0.24351329	0.06966645	-0.1935857	-0.52063525	-0.8154522	1.3963242	-1.499822	0.45620373	-0.14447902	1.8102311	3.0792663	-2.2146144	-0.171545	2.419575	0.20265314	-0.6566378	-1.9380549	0.8855132	0.3128397	-0.12466186	0.044828862	0.07331151	-0.74364555	-0.99596155	-1.4157914	-0.6483804	0.06177306	CD4+ T cells	control (reference)
925	-1.351995	0.78556436	0.7437246	-0.7460313	-1.29916	-1.2935636	0.3099861	-2.6776586	0.41983238	0.2650917	1.2103279	0.55409986	0.5701872	1.0334609	-1.6639286	1.7142981	2.494694	-2.2604337	-0.30126423	0.116054535	0.1225016	-1.7426848	-1.722227	-0.9707103	-0.4474721	0.2885059	1.2857213	-0.68889815	-0.75051856	0.5696666	1.8078701	0.5602966	-0.19845039	CD4+ T cells	control (reference)
926	-1.2863829	1.7484479	2.1707385	-0.14818431	-1.462706	2.1262755	0.56746215	-1.7065173	-0.1254229	-1.1389328	1.0460478	-0.21326995	-0.32565913	-2.4879494	0.109377384	-0.16846085	1.7421745	-0.76997626	0.38364068	1.2094723	-1.5007753	0.19725597	-1.7025548	-1.1293166	0.7162343	-0.33705783	0.19202894	0.20733339	-1.3354008	0.2170859	-0.14391416	0.7036055	2.041875	NK cells	control (reference)
927	-1.0570978	1.2589914	0.037429124	0.6542257	-0.9517138	-0.79313874	-1.3381867	0.74214816	0.9124469	-0.79788685	-0.6505614	0.2175462	-0.06577909	-0.4453189	0.5818923	-1.0692068	2.624058	-0.9837812	-0.0038415566	-0.078376845	-0.23882867	-1.3265727	-2.0707598	-0.9062581	-0.55522627	-0.052024722	0.49664235	-0.6027755	-1.0905862	-1.5445249	-0.98757964	-0.8129157	-0.8500806	CD4+ T cells	control (reference)
929	1.1803042	0.061626136	0.5058693	0.8236733	-0.935596	1.1386153	-0.46290627	-0.102503836	-1.6612282	1.1585957	2.475838	0.28174996	-0.14122534	1.0963717	1.0687952	1.7801207	3.284829	-2.1483517	-0.08902967	0.9085395	-0.06198585	-0.6780065	-1.8154929	1.2550381	-1.5745413	0.4351386	-1.749054	0.32638365	0.49904618	0.4534003	1.8420168	0.76642317	-0.50819707	CD4+ T cells	control (reference)
930	-0.57380545	0.8403805	-1.0198748	-0.0014646053	-1.3256202	0.31204098	-0.13464177	-0.51248246	-0.3905127	-0.017606705	0.39681044	-0.7507853	0.7709616	1.127006	0.65136033	1.8518655	2.5822198	-0.19001472	-0.47149944	1.5257306	-0.055860758	-1.0753548	-2.0315802	-0.63404584	-0.3234781	1.3465865	-0.11035347	-0.6915645	0.18453163	0.25792602	-0.34913003	-1.2985792	0.907322	CD4+ T cells	control (reference)
933	-0.56762624	0.45488223	0.86708516	-0.9075463	0.55018765	-0.52234966	-1.8795632	2.6423213	-0.9761573	-1.6574185	0.30498767	0.20280373	0.062429518	1.8667648	0.2815163	1.2916273	2.7352636	-0.361744	-0.6421379	0.6555416	0.11001916	-0.5759647	-1.5067624	0.4604526	-1.6960268	1.2441869	-0.27675837	0.09556664	0.38105297	-1.5486108	2.025271	-0.36078772	-1.1888256	CD4+ T cells	control (reference)
935	-0.38590392	0.19915557	0.11513883	0.09299881	0.9296286	-0.03325929	0.87093365	0.81926537	1.5300686	0.42643932	0.060304202	0.29787531	0.7171345	-0.047151208	0.9419624	2.0528822	2.803027	-0.7761701	-0.5097993	0.07590002	0.08422968	-1.9269598	-1.9848727	1.0947316	0.14879662	1.5155456	-0.08519302	-0.9231448	-0.34323972	-0.41020736	-0.69275457	1.5041707	0.5797746	CD4+ T cells	control (reference)
936	-0.25456887	-0.6508196	-0.6375337	-0.9115125	-1.272465	0.7779014	0.6712665	-1.7994767	0.25159186	1.2115295	-0.53392947	0.8939153	0.2594214	1.1471486	0.71179944	-1.6608208	2.7165096	-0.18892165	-0.3773781	0.92563033	0.17179699	-0.8436829	-1.9881822	1.8355565	-0.3755955	0.25242522	0.21952099	0.4836747	0.33506268	-0.8570584	0.19251662	0.32176155	0.03259772	CD4+ T cells	control (reference)
938	0.11243835	0.76542866	0.7675253	0.44616014	0.16392466	-0.08122306	-0.07376337	-0.48601007	-0.14367044	1.7070022	0.70112026	1.4066455	-1.1519794	1.1119945	-0.3928296	0.24556303	2.7239804	-2.0212493	-0.16424641	-0.0622558	-1.0032301	-1.3993084	-2.0419958	0.07159874	-1.5861132	0.18635836	-1.0891578	-0.6594268	-2.5648525	-0.5321982	-0.20684393	0.20960045	0.08536041	CD4+ T cells	control (reference)
939	-1.1745328	1.5069554	1.9213293	0.5830036	-2.3807805	2.4410748	1.1203502	0.2996707	-1.8841656	-1.709635	-0.32262683	-0.2825768	0.20144494	-2.3879194	-0.9219267	-0.65254545	1.4513654	1.1727525	0.30841023	-0.97323364	-0.77168024	0.30743375	-1.2624003	-0.44745794	0.5370535	-0.3588696	0.8701248	0.2070929	-2.4125102	-0.08713839	-2.6485925	1.5066041	0.40957525	NK cells	control (reference)
941	-0.14715026	0.30566216	-1.2217315	-0.4213128	1.1577616	-0.5050814	-0.90336657	-0.20497333	2.5787458	-0.41851792	0.431078	0.035360575	0.893602	0.09347069	1.1295613	1.6869179	2.837968	-0.5379632	-0.12957785	1.4049435	0.4003628	-1.273108	-2.0319448	0.79519385	-1.2978361	0.5303892	-1.0506574	-0.8066411	1.0750544	-0.650078	0.26494455	-0.07488932	-1.69876	CD4+ T cells	control (reference)
942	-0.5473132	0.6330333	-0.25767416	0.2924951	-0.6336357	-1.7589698	0.58978236	-0.7736315	-1.4528872	0.9647535	0.86599195	0.9464885	1.1311065	0.60792565	0.5666649	1.3004743	2.9705527	-0.7104255	-0.2609139	1.8777277	-0.11792687	-0.9745191	-1.7542588	0.7022917	-0.7961299	-0.27454814	-1.3051988	-0.32141042	-1.2369132	-0.29919943	-0.32866767	-0.63168037	1.6812913	CD4+ T cells	control (reference)
944	0.5682316	0.6906029	-0.63983876	-1.8093909	0.33495784	-0.009726882	0.00031091273	0.2730958	-0.31505346	1.2804168	2.048147	0.32583052	0.5064403	1.2092401	0.6074023	2.210073	2.78073	-0.9666777	-0.22451337	0.46223548	0.52966046	-1.6544318	-1.8961275	-0.20819816	-1.5635118	0.3590552	-0.6052536	-2.8073769	-1.9199939	-1.459131	0.82866096	0.42583477	-1.7760284	CD4+ T cells	control (reference)
946	0.24238096	1.2834107	1.1879976	2.0391576	-0.46678972	-0.63009644	-0.30634966	-1.2657535	0.74911356	0.5133815	1.3568012	0.10978521	0.29840744	-0.116680235	0.82186675	0.5486138	3.2266657	1.6186903	0.07985717	0.53836375	-1.5544006	-0.90349716	-0.72797817	0.9762292	-0.4451233	-0.4668973	1.7440673	0.39018467	0.7114944	-0.077167556	1.2069135	-0.6461621	-1.9187366	B	control (reference)
947	-0.2172146	1.3048303	-1.6042397	2.519626	0.44872302	-0.7240682	-0.046867277	0.1322093	0.09232661	-1.2536575	0.18833105	-1.1095241	-0.05248539	0.51581275	2.078296	-0.94402593	2.006712	-0.2808354	1.0575125	-0.11578311	-2.168704	-0.1643696	-0.82903963	1.9540784	0.9601888	0.8489794	0.6243746	-0.8085922	-0.49349904	-0.38029438	2.7433052	-1.2267197	-1.8898915	B	control (reference)
948	-0.40526217	0.97463065	-0.46978703	0.71497875	0.66326815	-0.84629285	0.48612577	-0.52419645	0.51628464	2.4923635	0.6710845	1.4411619	0.65178823	1.7592866	0.99700224	2.1085901	2.1276531	-2.0498328	0.3611135	1.1848286	-0.5449272	-1.6321557	-2.1005433	0.034392178	0.7553168	-1.7469573	0.08310753	-1.743917	2.1229062	-0.24837768	0.57930493	-0.81934786	-0.03554535	CD4+ T cells	control (reference)
949	-0.10024449	0.7371377	-0.22094631	2.2283366	1.0812548	-1.0509647	0.25288585	-0.35044128	2.6019692	0.15663412	0.0853139	-0.4643335	1.5675607	-0.35437453	0.8069991	0.28554225	2.811911	-0.018853612	-0.23061678	0.95562243	-2.204711	-1.111825	-0.75089926	0.22959673	-2.2561653	-0.037379682	-1.2339592	0.13935184	-1.8231022	-0.29727626	-0.13928565	1.8430916	-1.2412226	B	control (reference)
950	-0.5128533	1.1394069	-0.68949807	2.5491233	-0.14884037	-0.8971168	0.057662338	0.05025025	1.0701607	0.05690688	0.6108598	-0.14591324	1.0258439	-0.13761586	-0.70252055	-0.32358885	2.1124692	-0.21611103	0.6660422	0.81316483	-1.3167862	-0.5062081	-0.7631712	1.0160084	-0.035039186	-0.04661867	0.010966077	0.8743478	-0.5974765	-0.14677	0.45836133	-0.10920042	-2.3621438	B	control (reference)
951	0.01914215	0.9075398	-0.8482405	0.7330692	0.38780198	-0.6773084	0.773501	1.734366	-0.6390493	1.397924	0.33761752	1.577445	0.7818651	0.5629111	-1.0276561	-1.2873765	2.6878097	-0.84276724	0.57767165	0.99233997	-0.27070737	-2.5796843	-2.2038906	0.6734808	-1.4149933	-0.46183804	-1.5492396	-1.0933778	0.6507252	-1.044802	0.48241836	0.36826557	-0.21661992	CD4+ T cells	control (reference)
953	0.36277062	2.202009	0.9957063	-0.26750642	-1.1546812	-0.06490801	0.780089	-0.8980849	-2.0615582	-0.054576814	0.7845874	0.6191668	0.67196286	-0.025179133	1.1611196	0.21421987	3.0702052	-0.037396282	-0.17004049	-1.1012796	0.15944523	-1.3426671	-2.0105534	1.6201818	-0.56827766	0.13591391	-0.71996874	-0.7417803	-1.1310732	-1.034012	0.7306959	0.117758095	-0.30530828	CD4+ T cells	control (reference)
954	-0.8689379	0.5571054	0.33148924	-0.17022085	-0.08013958	0.511235	0.19548973	-0.3148293	-1.4298642	-0.99290586	0.9266215	-0.77931535	0.67554206	1.2977077	0.59583044	0.8765283	2.4309845	-0.5225332	-0.4350956	-0.37754261	-0.08169013	-0.35609984	-1.7990695	-0.08491641	-0.5908269	0.16995358	0.2137636	-0.21753834	-0.061691612	0.80495197	0.8500991	-0.32132447	-2.4852476	CD4+ T cells	control (reference)
955	0.10228124	1.9857519	0.7598256	-1.934682	0.49816892	0.19907664	0.8179383	-0.4923036	-1.4131435	1.4622085	-0.6481242	1.6246619	0.30908787	0.24561451	-0.09405208	1.6672589	2.4095705	-2.259014	-0.25738984	0.41667646	0.04353392	-0.8097926	-2.169778	-0.50973976	-0.12544018	0.4994857	-0.55969286	-0.6300111	-1.9305233	-1.8144087	0.6896168	-0.58185506	-0.08112013	CD4+ T cells	control (reference)
956	0.74074435	0.24482548	-2.0018725	-0.4885419	0.10752392	-0.64364815	-1.1122572	-1.0439885	0.15840173	-0.48539633	1.6351883	0.9956009	1.0781784	-0.60215867	1.5148747	2.2107494	3.04363	-0.55982935	0.48959878	1.4232712	-0.4943831	-1.4842337	-1.5919697	-1.0480828	-0.33625972	1.3621032	1.5062091	-1.5522747	0.5587613	-2.2609696	-0.55366063	-0.29959172	-1.0923643	CD4+ T cells	control (reference)
957	0.38925862	-0.43036252	-1.1629702	-1.0990243	-0.4223171	-0.5037632	-1.0508274	-0.61268306	1.7408195	0.20894343	0.34966654	0.38480186	0.56858945	-0.7843743	1.4265039	0.5160817	2.7605686	-1.1865615	0.31419146	-1.1874332	-0.608285	-0.3853659	-2.253313	0.2833511	-0.23537076	0.34987453	-0.41523662	-1.6206186	-1.1658733	-0.7434137	1.6578765	0.21335429	0.75394	CD4+ T cells	control (reference)
958	0.5037426	0.028832495	-0.75825524	-0.33738875	0.41407904	0.27008712	0.16910705	-0.037872404	-0.6298047	0.58033156	1.9327183	0.36430454	-0.057708308	-0.47414345	-0.6983696	-0.6397266	2.4506648	-0.60688335	-0.44271636	0.77801955	0.050215036	-0.70627445	-1.5646621	-0.9023491	-0.525861	2.1714985	0.061118647	0.49591988	0.36450058	0.8009085	-0.79345953	-1.016047	0.7071146	CD4+ T cells	control (reference)
960	-0.5673871	0.39687115	-2.186564	0.17341676	-0.6787908	0.03429906	-0.2858087	1.3447965	-0.63009757	-0.42268443	0.39986724	0.6827262	-0.5792413	0.21227577	1.0689235	0.17440787	3.0920813	-1.1041085	0.21861877	2.632604	0.21535271	-1.4576677	-2.2809465	0.6634092	-0.7348022	-0.112362266	-1.5071874	-1.3414611	-0.113889635	-1.4471936	-0.26810837	0.06575054	-0.40888608	CD4+ T cells	control (reference)
961	2.4047937	0.8628249	2.9155698	-1.0441751	-1.5264996	1.3530294	-2.274498	-0.7864027	0.39177138	0.4478863	-0.6071688	0.21260008	-0.87683296	1.6801105	-0.20296337	-0.017938644	0.65322334	-1.1767756	-0.4715194	1.422122	-3.2271676	2.5520613	0.25037667	-2.5762036	0.53643274	-0.05968696	-0.2880831	0.4396461	-1.3158783	2.534686	-0.8836542	-2.2513063	0.8725107	CD16+ Monocytes	control (reference)
962	-0.2780289	1.2573717	0.08211094	3.0843215	-0.18631434	-1.6345745	-0.614691	-1.0598959	0.16490322	0.35064402	0.4465978	-0.39715782	-0.050058365	-2.540026	0.47086534	-0.6893015	2.6935465	-0.4680942	-0.38598666	-0.57847357	-2.1334634	-1.1662699	-0.5126819	1.4945688	0.66034544	0.37656268	0.18420534	-0.97336024	1.0225695	-1.5879738	0.510121	0.77636707	-1.6265476	B	control (reference)
965	2.5123641	0.44705665	1.9830978	0.44259703	-0.7230388	1.5448046	-0.316311	-1.0998794	1.1345599	0.36035985	-1.1928023	1.759362	-0.9282133	0.56395453	-0.31023234	-0.79959637	1.2131423	-0.69775116	-0.9875	-0.4003959	-2.5198178	2.2440102	0.4025545	-1.5250878	0.30257738	-0.851286	0.4101909	0.11451951	-1.4317064	2.1855934	-1.5174506	-1.8636355	0.05138752	CD16+ Monocytes	control (reference)
966	-0.9915383	0.28774527	0.4323907	-0.36453593	-1.0925151	0.6517583	-0.44408005	0.8898786	0.3451047	-2.1266985	1.6382642	1.3999113	0.85676026	0.007631898	0.61789155	2.11541	2.544698	-1.5346538	0.41708887	0.9646005	-0.3801719	-1.2579283	-1.9161744	0.7317853	-1.4271888	0.11136785	2.141184	-0.4962749	-0.68421745	-0.8802789	1.1353468	0.31983703	-0.595483	CD4+ T cells	control (reference)
968	-0.35803974	-0.38344637	-0.11082253	1.0346282	-0.14406395	-0.32258835	0.01979877	1.4143509	-1.8330534	-0.8701047	1.3431515	-1.5088482	-0.12521663	-0.31315938	0.5544687	0.7033642	2.8681948	-0.49783215	0.48345137	-1.2510114	-0.9978154	-0.6866516	-2.0848746	0.0032876208	-0.65290016	-0.6484658	0.34904402	-0.7054765	-0.73510224	-0.9858094	0.23389664	0.037016273	-0.73188823	CD4+ T cells	control (reference)
970	-1.7368727	0.643624	0.8523929	-0.32629967	-1.0608727	1.8921987	1.2559787	0.08511246	-1.3047471	-1.0521502	-1.7834917	0.109653026	-0.4316347	-0.5055715	-0.55524457	-0.6226622	0.36111146	-0.99102426	0.86001277	-0.0068975687	-1.1464765	0.015051246	-1.4033587	-1.5229747	-0.8045073	0.11830852	0.010121152	0.8819108	-2.8871853	-0.31548035	-2.0570643	2.4183843	2.2158234	NK cells	control (reference)
972	-0.94987965	0.61106133	1.0086315	-0.24205053	-1.2379491	-2.4146416	0.44664216	0.5333889	1.3669394	0.4904168	1.7874537	0.019372761	0.7410388	0.49250096	2.408243	1.3895931	3.0984406	-0.4970448	-0.60741234	0.15924811	0.051543213	-1.6185081	-2.0874014	0.84723175	2.1497264	0.57154155	-0.31977215	-0.23808974	0.018189967	-0.55783176	-1.3954985	0.0069644153	-0.2518387	CD4+ T cells	control (reference)
974	2.4876525	-0.030233026	1.6274775	-0.8520442	-3.3625994	1.3021842	-2.1582909	0.09691032	0.29124832	-0.48429912	-0.90263313	0.059134357	-1.3076801	0.30953586	-0.52992797	-0.33226562	0.56027585	-1.3342499	-0.73268145	-1.30797	-3.316051	1.9667377	0.29155692	-2.715229	-0.5179421	-0.37403244	-0.62834144	0.30511272	-0.9181678	1.8879758	-0.6356816	-2.4269433	0.13206112	CD16+ Monocytes	control (reference)
976	-0.30176234	1.0788441e-05	-0.691431	0.29234338	0.40206861	1.0413872	0.42209542	-0.057889163	-1.1127691	0.99370426	-0.103716224	1.422209	2.3333297	-0.924561	-0.63661635	1.7073019	2.0247254	-0.62401855	-0.3498173	-0.8421234	-0.029455373	-0.72244155	-1.3470677	0.34706587	-0.4452672	0.064350545	-0.6446814	-0.24076274	0.30519572	-0.08590233	-0.5047664	1.2757428	0.354362	CD4+ T cells	control (reference)
977	-0.25496912	1.078541	1.6367332	0.021155	-0.23427247	-0.9045266	0.519013	-0.97569674	1.267098	1.3313305	1.2388403	0.9571694	-0.48094666	0.50569654	1.5823617	2.2937443	2.9665167	-0.35500962	0.012429483	0.44574085	-0.1445138	-1.4350333	-2.2214828	0.08055693	0.08551049	-0.08528501	-0.06517005	-1.2422142	1.123537	-0.707049	1.0131804	-0.60176384	-1.2649572	CD4+ T cells	control (reference)
978	0.43169042	-0.73533064	-2.1343246	-0.5194421	-0.72885823	-1.7060517	1.3883284	-1.304914	1.7180728	2.6551502	-0.2522918	0.6258054	-0.042688638	-0.33020544	0.048021838	0.6718321	3.021029	-0.5082209	-0.1921732	1.1247154	0.3728704	-0.84537417	-2.0994148	-0.24096254	-0.4450939	-0.4144221	0.9634669	-0.25468764	1.1227002	0.81231254	1.076071	0.83370924	0.6388718	CD4+ T cells	control (reference)
981	-1.8163526	-0.7872105	0.09734231	1.2586021	0.97950226	-0.2161749	0.3924532	0.2157543	-0.8954258	-0.72477204	-1.106417	-0.2791322	0.7320037	-0.20587778	1.2312825	0.37366408	2.530819	-1.7951543	0.06490025	0.11048013	-0.7286384	-1.3573506	-1.9374142	1.0056622	-0.23574059	-0.65833306	-0.4660269	-0.42416674	-0.15006495	-0.20874602	-0.69725007	-0.46355662	-0.17593043	CD4+ T cells	control (reference)
983	-1.1962662	-0.2825784	-1.5205823	-0.25523764	0.1282779	-1.0986836	-1.8568097	0.7127745	0.7928205	0.4288804	1.565983	-0.48465505	0.73884857	-0.4159241	1.6752888	2.5588975	2.3431394	-1.0426016	0.5121377	1.5708051	0.2500814	-0.90756243	-1.7582115	0.9409124	-1.2019193	0.39434114	-0.71136975	0.25980657	-0.79766834	-0.5396274	-0.77585316	-0.047935933	-1.3468033	CD4+ T cells	control (reference)
986	-0.5706955	0.21515784	-1.271145	1.333973	-0.54062784	0.1176686	0.72170645	-0.8683566	-0.69928217	-2.2308733	2.1957405	-0.6866517	0.41527873	0.5343556	1.2103827	0.22587582	3.6263983	-0.6387112	-0.8005236	0.018480409	-0.98968565	0.08806744	-2.0471623	1.1234977	-0.014265835	1.9244527	0.6726336	-0.5326483	-0.6191428	-0.13892722	-1.0069627	0.89236796	1.4408078	CD4+ T cells	control (reference)
989	-0.24632138	2.2134528	-0.7939076	3.0939662	0.5293312	-0.5528632	-0.5930626	1.2015647	-0.3064683	-0.36938313	-0.3559327	-1.3530374	1.1162443	-1.457509	1.5244098	2.1635413	2.80914	1.2874058	-0.17399979	0.10540104	-1.943446	-0.19293022	-0.5587995	0.8248622	-0.027532458	0.6043253	-1.243182	-0.7033537	-0.50283223	0.80377245	0.36452574	-0.029972017	-1.3787582	B	control (reference)
990	-0.76550245	0.63527477	0.11703902	-0.9191851	-0.85501695	0.3720643	1.502342	-0.7777555	-0.17643379	0.2628466	-0.02291137	-1.1388376	0.1321218	0.7961865	1.0172892	1.4872056	3.0493965	-0.46755663	0.040803596	1.593253	-0.33557022	-0.20998171	-2.094105	0.12901376	-0.14810145	-0.4250579	1.2873402	-3.9197516	-1.2984905	-0.9450905	-0.36317044	-1.0002592	-0.39405364	CD4+ T cells	control (reference)
991	-1.2448663	0.089449346	-0.48944238	0.4336343	-1.2903451	-1.4123445	-0.27093768	1.6517817	-1.0136507	0.18546653	2.1758263	1.2874871	0.3647796	-0.7322031	1.2491846	1.6773885	3.0978699	-0.9050336	-0.14113626	1.8605609	-0.06668146	-1.5236535	-2.1588018	-0.4497839	-0.5013504	-0.07287707	1.4577286	-0.3017196	0.9633412	-0.6800571	-1.2096899	-0.19520462	-1.1221569	CD4+ T cells	control (reference)
994	0.45581162	0.050421655	0.3165986	-0.7655587	-0.18823647	-0.085841686	-1.698387	1.521282	-0.60709125	0.6936105	0.5614003	0.2160387	-0.25534257	1.6380457	-0.5636503	0.7901549	2.960301	-0.49194133	-0.25552818	0.5654837	-0.2973426	-1.3646822	-2.103724	0.10189687	0.11606282	1.1760093	-0.900724	-0.32904398	0.28869554	0.30306607	0.7568157	0.83858204	0.46548066	CD4+ T cells	control (reference)
996	0.40242684	0.74247277	-1.0547457	1.8186911	-0.43433753	0.39721388	-1.0370127	-0.7140035	-0.6048983	0.5059797	0.79870516	-0.3294803	-0.29131794	1.8499246	0.4004383	1.3533794	3.103359	-1.4256245	-0.2992003	0.3574075	-0.30909312	-1.1935701	-1.8687956	-0.4974319	-0.0064336956	1.278008	0.3133424	-0.53666747	0.68741924	1.6587303	0.4939415	-0.58613664	0.07555309	CD4+ T cells	control (reference)
998	-0.2989746	0.9049328	-0.79466313	-1.0119064	-1.2099173	-1.6826144	0.51043534	0.64290905	1.545533	-0.7492441	-0.8854122	-0.28567764	0.43806726	1.2241491	0.9487062	2.2163415	2.404087	-1.7176954	0.22883233	0.5382882	-0.4518472	-0.5813446	-1.9700817	1.7490329	0.24107909	1.114989	-1.5613766	-0.669856	0.9409155	0.43155238	-0.49211758	-0.0569662	-1.100878	CD4+ T cells	control (reference)
999	-1.4938726	0.8082175	-1.4654634	0.6473228	0.75273967	0.6630259	-0.33833435	-0.05623114	-0.38535732	-0.575582	0.31136015	0.262986	1.004396	0.5435258	-0.096530855	1.968817	2.8131588	-1.9380689	-0.1644569	0.614853	-0.11190623	-1.7646726	-2.1748633	-0.20380692	-0.73716533	-0.41450417	-0.6658903	0.6419046	-1.1175797	0.3611915	0.67480755	-0.33935186	-0.6366725	CD4+ T cells	control (reference)
1000	2.9739256	0.49772054	1.57606	1.2432762	-1.904525	1.5614617	-0.6136812	-1.1495264	1.0506294	1.5748515	0.17699027	-0.22677785	-0.8920887	-0.4749669	-1.579572	0.5733378	0.99739724	-0.336831	-0.48578173	1.0443909	-3.1060362	1.9361055	0.15962629	-2.663577	0.32521933	-0.8831562	-1.9206364	-0.46826196	-2.1776075	2.6673298	-1.6500698	-2.4467337	0.43331718	CD16+ Monocytes	control (reference)
1001	0.26737133	0.5024759	-0.84541744	0.42671883	-0.39515162	-0.41184103	0.15648301	1.0690975	0.66365516	1.4732982	0.0393306	0.38778943	0.24500182	0.7340302	1.0919074	1.8940161	2.9962077	-0.77595925	-0.6621088	1.2734792	-0.18511307	-1.0457767	-2.0299573	0.5551787	-1.3692725	-0.6910503	-0.54286504	-0.86872125	1.6652905	-1.7327228	-1.1364661	0.07269631	0.12596083	CD4+ T cells	control (reference)
1003	0.049765997	-0.6096193	-0.29371625	-0.590132	-0.9281162	-1.4793533	0.27737027	0.663695	0.40028223	-2.4457352	3.2258706	-1.0124545	-0.07039797	-1.0792271	-0.4331968	1.3543354	2.7794313	-1.8175687	0.8306747	1.3166765	-0.38178587	-1.4102533	-1.9118893	0.010085404	0.5548778	0.6837076	-1.8986838	0.3082397	1.6756015	0.59665346	-0.39427543	1.4138457	-0.6581014	CD4+ T cells	control (reference)
1004	0.36910295	0.6712486	-0.39459902	0.21414351	-1.0697764	0.7893081	-0.2666156	-0.48646885	2.1465805	0.53860354	-0.15512633	-1.0959649	1.1728137	-1.0652056	1.2180555	-1.6405505	2.6855838	-0.16872078	0.19891083	0.5347256	-0.07791725	-0.74418056	-1.9125934	1.408361	-2.0235305	0.7168107	0.40762538	0.35284388	-0.8187531	-0.2693842	-1.0369247	0.3657682	0.08874325	CD4+ T cells	control (reference)
1005	-2.2377293	1.464086	-0.376177	-0.44174132	0.360599	-0.016437203	-0.77538925	0.0864324	0.23536697	0.78633606	-0.1447311	0.81680924	-0.024777234	-0.10202235	2.564142	1.374867	3.41725	-0.4577495	-0.70587814	0.55654716	-0.48812985	0.17285568	-2.1201508	0.40976483	-0.6453686	-0.42669904	-0.9475304	-1.8259052	0.2566461	-0.7928956	-0.76977587	-0.69290483	0.62219393	CD4+ T cells	control (reference)
1007	0.4641822	-0.2661298	-0.24465436	-0.012521982	0.024144232	0.3420858	-0.7549015	-1.4149442	0.6662734	-0.08142692	-0.06965482	0.106452465	0.9006436	1.206233	2.0980334	1.3550638	2.7236946	-0.34124064	-0.0134328455	1.1382083	0.036480874	-0.4855537	-2.1126876	1.502325	-0.5903245	1.3732228	0.9494621	-1.2040932	-0.5289432	-0.74498445	-1.8136003	0.085935265	0.37748548	CD4+ T cells	control (reference)
1008	-0.34020677	0.9716204	-0.9646075	0.35140854	-1.7831271	0.14009798	-1.597381	0.69455874	0.25075716	0.37112492	0.7749134	-2.2842445	0.2714408	0.02494073	1.2684059	-0.5830682	2.9702923	-1.262083	-0.022725474	-0.86663824	-0.59474343	-1.7466459	-1.8771224	0.84378743	-0.6033413	0.19648725	0.218817	0.3803839	-0.27623755	-0.34840816	1.1372411	-1.0278814	-0.091677964	CD4+ T cells	control (reference)
1009	0.10122669	0.6504532	0.6744413	0.05228436	-0.35017797	-1.3346502	-1.0010471	-0.26679766	0.2264584	-0.19399457	2.29803	0.38570035	0.23697561	1.4614992	0.2301526	1.8429492	2.4592295	-1.2972883	-0.4879552	0.14387167	-0.028167063	-1.1034725	-1.6314641	0.13277873	-1.1589518	-0.26815212	-0.03653735	-0.8644899	-0.6945362	-1.0679728	0.060741305	0.5182271	-0.8907174	CD4+ T cells	control (reference)
1010	-0.62936944	-0.22991347	0.053973794	0.89042133	-0.75974417	-1.0960417	-0.09400582	-1.4001296	0.28229675	0.67071456	2.0304186	0.047317713	-0.3691458	1.7453637	0.6142099	1.8878425	2.6431289	-1.7077609	-0.49071145	1.041109	0.23843873	-0.5871414	-2.2697	0.6714008	-0.010724291	0.6013505	-0.009229798	-0.42224216	-1.1294403	0.9943538	-2.0665588	0.15456724	-1.2190938	CD4+ T cells	control (reference)
1011	-0.08825293	-0.13051805	-0.61595845	-0.8844122	-0.74140024	0.59937847	-0.74579287	0.3557852	-0.26575702	-1.6871357	1.0555067	0.44022346	0.1796155	0.20085517	-0.09465629	1.8160386	2.952594	-0.42900681	0.43173894	2.6367247	-0.07469807	-2.8334765	-2.0607128	1.6154989	-0.6391593	0.23112226	-0.8463192	-1.213002	-1.3171927	-0.88139284	0.21902162	0.38468817	-0.3562178	CD4+ T cells	control (reference)
1012	-1.597959	0.29884684	-0.43457782	1.0587728	1.6536632	-1.1276653	-0.14192769	0.706041	-0.33849496	-0.20586383	1.2823478	-0.03306675	0.38958466	-0.19557995	0.15614498	1.7472174	3.1424341	-1.2541647	-0.1501136	0.24611335	-0.27724397	-1.5675246	-1.6040871	1.9513049	1.108565	1.1865457	-1.0545455	-0.09356254	-0.7546095	-0.6837051	0.54027706	0.96683204	-0.27063876	CD4+ T cells	control (reference)
1013	-1.5096234	1.8637964	1.3217297	-0.56921357	-1.3041859	1.1109294	0.7608446	-0.29027617	-1.5073742	-1.417769	0.10254598	1.0337075	0.28077227	-3.0495872	-0.8869031	-0.8840704	2.1986582	1.6246892	0.97935474	0.1420961	-0.93229824	0.20925847	-0.8533694	-0.4079026	-0.5807659	-1.1455314	0.23592705	0.63117516	-1.6149333	-2.0863008	-1.5277349	0.7131023	1.0617952	NK cells	control (reference)
1014	0.071962565	0.25511312	-0.39092955	-0.5671984	-0.45490068	0.4621153	-1.4272342	0.21963835	0.72863567	-0.44808823	1.5843172	-0.5178613	-0.99907756	0.6531173	1.0071362	0.71943116	2.9108863	-1.1793585	0.18945184	1.0545459	-0.38602725	-2.3766403	-2.1326387	-0.11669952	-0.34151545	0.22139001	0.87809986	-2.1658373	0.48554033	-0.896952	-0.8696759	-0.70796233	-0.162817	CD4+ T cells	control (reference)
1015	-0.73095006	-1.7449241	-0.7411245	-1.2249242	0.24070059	-1.7821424	0.5056233	0.8388301	-1.668151	-0.7625904	0.83934635	1.3710483	0.46741349	0.05128622	0.826939	1.3757874	2.7184322	0.56117857	-0.05207879	-0.21077695	0.06664328	-0.2752356	-1.8377961	1.3563151	-0.24510887	2.396683	-0.22850588	-0.55939937	0.33513027	0.010574594	1.1431388	0.6930287	-0.41913575	CD4+ T cells	control (reference)
1016	0.10736677	0.18524328	-1.2075145	0.5978565	0.7203433	-0.7648498	0.7620529	-0.20491481	-1.4167839	0.054052263	1.1624886	-0.2543313	1.238163	0.7731151	0.761957	0.7182535	2.736052	0.1884355	-0.0849216	0.48587006	-0.0809451	-1.5526527	-1.9562876	-0.5701463	-0.6707764	0.997923	-0.16804974	-0.8461149	1.3490059	-0.33755368	1.8377013	0.5494189	-0.8380511	CD4+ T cells	control (reference)
1017	1.042141	2.3141835	-0.11849691	3.0096102	2.1748261	-1.2981778	-1.4705962	0.43905222	0.31215551	-0.22069505	1.1791676	-0.30448246	2.881105	-1.2205776	0.15167727	1.347497	2.4796152	-0.5125124	-0.59546965	-0.58658767	-2.3097274	-0.5369051	-0.63194907	1.9189285	-0.98106265	-0.015637338	1.0721521	-1.3486054	0.32268906	-1.1113266	0.4377936	-1.0003493	-1.8294594	B	control (reference)
1019	0.41395584	1.110687	-0.92819214	0.27733254	-1.2394505	0.028085917	-1.6254969	0.6410351	-0.87477785	0.2760429	1.168432	-0.92280984	-0.9773944	-1.5649027	0.5125573	0.8077177	3.161736	0.25354517	-0.4844128	1.1474365	-0.53936446	-0.29675594	-1.6811651	-0.14822993	-0.4048506	0.22571658	-0.20659617	-2.3170886	0.98403615	-1.5592432	2.1242068	0.7114679	-0.6280013	CD4+ T cells	control (reference)
1020	-0.66854227	0.52913946	-0.092155226	-1.2281197	-0.28537792	-1.0075248	-0.020234212	-0.92259264	0.9744308	-0.053676665	-0.3576209	0.9139473	1.030379	0.2756398	0.75831527	0.85003567	2.8218234	-0.99602425	-0.31937987	-1.0949738	0.11168128	-0.38777822	-1.7703747	-0.14668354	-0.35529804	1.480046	-0.519778	-1.2456435	0.6959735	1.6367011	-0.18028823	0.2889812	-0.4242139	CD4+ T cells	control (reference)
1021	-0.20308143	1.467874	-1.0393451	-0.75896	-1.7321686	-2.4174411	0.9736916	0.54597014	1.9514935	0.40083247	-0.8529808	-0.09451069	-0.04306094	0.3232506	0.49442118	-1.6526146	2.6047902	-0.56937325	0.25644928	0.40673757	-0.99884886	-0.35496047	-1.9867975	-0.41635486	-2.7027452	0.26978824	0.4937324	0.32166544	-1.0691593	-0.50651073	-0.9512888	0.026411138	-0.6494725	CD4+ T cells	control (reference)
1022	-0.48416325	1.0286938	0.99257445	-0.2120659	-0.66024995	-1.2771964	-0.48647544	1.0391243	1.2856846	-0.55052865	-1.3940848	-0.5490734	0.26675346	-0.29188848	0.6564265	0.744814	2.6413329	-1.1118248	0.48420042	1.2278883	0.02733011	-1.4948537	-1.8967216	0.54460174	-1.2029219	0.19220185	-0.32552382	-1.0083394	-0.14115596	-0.56783605	0.6195257	-1.1827646	-1.116542	CD4+ T cells	control (reference)
1025	2.2803462	0.22497097	1.2758155	-0.05693963	-1.9094787	0.37825787	-1.5748526	0.12891424	2.0879717	1.2448189	-2.2995164	0.11635053	-1.0747938	0.91862535	-0.62953925	0.7413005	1.1751671	-0.77853364	0.23566115	0.97772	-3.2479293	1.3609406	0.075210884	-2.4564948	0.3239981	0.21094519	0.22428638	0.34167817	0.16344702	2.4932866	-1.5742548	-2.0604968	0.5478358	CD16+ Monocytes	control (reference)
1026	-1.0667149	0.7808382	-0.64637417	-0.65741915	0.47615486	-0.87842584	-0.4007128	-0.31411242	-1.425778	2.2174034	0.12174882	1.1850786	-0.23741364	1.8500057	0.47086096	0.4511419	2.58689	-0.16558316	0.24751809	-0.7548775	0.4706415	-1.0033507	-1.9821354	-0.7125821	-0.20956522	-0.9925539	-2.032574	0.86488086	-1.4877934	-0.19742452	-0.6053236	-0.38492697	-0.27840954	CD4+ T cells	control (reference)
1028	1.7539304	-0.1405217	1.6547611	-0.52423173	-0.2646861	0.8651486	-1.2690153	0.061290625	1.0489935	1.0935233	-2.2179866	0.37964338	-1.5395707	0.008195326	-1.2392777	-1.472156	0.8833349	0.39311287	-1.0971955	-0.33629882	-3.2039318	2.3298755	0.4528666	-2.5355222	0.72271633	-0.5828749	0.14940622	1.442048	-1.4768121	2.404352	-1.1935459	-1.0253146	-0.5347697	CD16+ Monocytes	control (reference)
1030	-1.1588762	1.0222572	-0.8971882	0.15722695	-0.1268745	-0.0076615587	-1.1773021	0.40259722	0.5709422	1.9610757	0.7213945	0.6345291	0.89227474	0.5676213	-0.17326903	-0.54035056	2.77975	-1.5080655	-0.051237345	-1.0802552	-0.46017355	-0.8329383	-2.3244977	0.56988025	-0.5011121	-0.6278729	0.048097268	0.76255727	-1.0263048	-0.53818613	-1.3395065	0.43361315	-0.660833	CD4+ T cells	control (reference)
1031	2.2166164	-0.14482406	2.1388564	-0.47662967	-2.2679286	1.1541382	-1.0098231	-0.022408783	1.1450739	1.8016255	-1.8050138	0.17568949	-1.757587	-0.6838437	1.0312159	0.3944729	0.6320105	0.13541493	-0.19286901	0.9036891	-2.421994	2.3971727	0.14664635	-1.7117726	-0.41553485	-1.5944005	1.1731615	0.082784444	-1.09726	2.0087204	-1.1610518	-2.013123	-0.17330301	CD16+ Monocytes	control (reference)
1034	-0.12693669	0.6716941	-0.88912857	1.2552127	0.30234507	-0.44896182	0.13539125	-0.94401956	1.5358759	0.6452099	1.9351089	1.4653287	0.33784118	-0.7214737	0.9060623	1.1686634	3.2194011	0.4752997	-0.67666066	0.45862544	-0.09867192	-0.17486423	-1.9826056	1.1593802	-1.1904749	1.2023311	-0.271155	-0.18236321	-0.48280358	0.039274573	-0.9487275	0.52143914	-0.13475013	CD4+ T cells	control (reference)
1038	0.30238217	0.8076972	-0.26202732	-0.32619756	-1.3768929	-0.38202846	-0.8263337	-0.5198127	-0.52338576	0.49124926	-0.048435897	0.24393523	1.0575154	1.5681076	1.4531741	1.3785704	3.066363	-0.12250984	0.69329095	1.2414634	-0.7313534	-1.8256452	-1.5050628	-0.946116	-0.8775803	-1.0031474	1.8435348	-0.30435273	0.8168453	-1.7991087	1.7762282	-0.6123378	-1.9586107	CD4+ T cells	control (reference)
1039	-0.073557615	-0.044568166	-1.4463438	0.11858754	-0.15188769	-0.4883675	0.83199996	-0.8517254	0.16671652	0.9361711	0.9095504	0.4578545	-0.30675024	0.63133603	0.94278026	2.3392165	2.5102596	-1.6284002	-0.06647518	1.2971431	-0.23774956	-0.7428559	-1.6933211	0.41193208	0.44677585	1.0317528	0.7848185	0.747723	-0.04908444	-0.6077539	-0.031323195	-0.044449657	0.019515932	CD4+ T cells	control (reference)
1041	-0.74325925	-0.4397666	0.23117316	-1.1756251	0.77417386	-0.53365415	0.37650385	-0.94798124	1.3523201	0.9488435	0.883196	0.9361627	0.79932874	-0.77621186	0.9877476	1.8367898	2.6438649	-0.9380608	-0.42661858	0.88709116	-0.02744183	-1.458145	-1.9410918	0.1252813	-0.57063127	0.76112723	-2.3576865	-0.98844457	0.19892296	-0.22598195	-0.19827059	-0.3019691	-0.317932	CD4+ T cells	control (reference)
1044	-0.13418029	0.7713366	0.18982536	-0.2366701	-0.15892008	0.5405631	-0.8389181	-1.1860129	0.8105017	-1.6258724	1.452749	-0.8293818	1.4275357	1.9921224	-1.566623	1.2775245	3.030764	-1.1486902	0.7369678	-0.33020353	0.02739463	-1.7959412	-1.8972421	0.9646649	-0.8554814	0.8363756	-0.6199023	-1.2898664	1.7614199	-0.66851926	0.47226384	-0.09745191	-0.7675086	CD4+ T cells	control (reference)
1045	-0.43539625	0.35424727	-0.50841886	0.53267074	1.1074598	-1.4055731	0.26842672	0.1624285	-0.9066431	1.251631	0.11953381	-1.2468355	-0.82551473	0.8186308	-0.6201635	1.7101936	3.0010827	-0.45613745	0.06996593	-0.47717655	0.41377196	-2.5068285	-1.8087894	0.80330867	-0.86265796	1.2854296	-1.381649	-0.7403294	-0.18483731	-1.1338421	0.20233631	0.53728485	-0.7179874	CD4+ T cells	control (reference)
1046	0.054035604	1.2376385	0.4479282	2.064069	-0.07297714	-1.4841064	-1.0224938	0.2946027	-0.6082959	0.78721726	1.6192952	-0.77839017	0.3939338	-2.2096257	2.1639924	0.4012867	2.2646163	-0.3768528	0.009156108	0.40556034	-2.11171	0.352411	-0.8764219	0.5285958	-1.5662258	0.9122342	-0.051791012	-0.4283197	0.11274619	-0.10945038	1.8231833	0.6972932	-0.71491337	B	control (reference)
1048	0.6261436	-0.20663726	-0.62893045	0.23113921	1.5330503	-0.01395148	-0.13196738	0.40953124	0.49689543	-0.5637636	1.2796081	0.2152034	-0.033303767	0.8837337	1.5281985	1.3987544	2.8909974	-1.4373158	-0.7077369	0.7741989	-0.55336887	-2.0844996	-1.9619122	1.6543746	0.6953602	-0.6231739	0.36418217	-2.1222448	0.054139465	-0.4900815	0.13061556	1.3803923	-1.883312	CD4+ T cells	control (reference)
1050	0.26786345	0.3621295	-0.6310082	0.14149952	1.1980672	1.6561403	-1.3400968	0.8055216	-0.8217838	-1.9703254	0.2834081	-0.528306	1.7979444	1.7093828	0.4825375	0.052340627	2.7452052	-0.50644183	-0.029107437	1.4875194	0.15386587	-1.6964453	-2.0168345	0.573948	-0.92924094	0.24200475	-0.49586073	0.44467396	-0.23344219	0.16575053	-1.0059369	-1.3411913	-1.0991127	CD4+ T cells	control (reference)
1051	-0.4210174	-0.10705596	-1.3239172	-0.1812776	-2.1813555	0.80921847	-0.036265355	0.40134728	0.8082856	-1.1161977	-0.51288927	-0.10416266	0.3524465	-0.25874516	1.4145131	-0.31839192	2.975772	-0.54882336	0.24205606	0.460622	-0.15074322	-0.66284466	-1.8908174	0.08714366	0.2054131	0.26351255	-1.2128019	-0.9868198	-0.9513535	-0.07513848	-0.112204194	2.6571891	-0.24122298	CD4+ T cells	control (reference)
1052	-0.15795434	1.9628462	0.7088394	-0.94997895	1.066972	0.16528176	-0.38725254	-0.34660745	0.52393067	-0.616353	1.3423591	-0.6859802	0.36125547	0.6429476	-0.64832044	1.2308681	2.2263288	-0.18299496	-0.178134	-0.39088118	-0.20745024	-0.53758144	-2.1139162	-0.38410968	0.54565614	-0.43507934	-0.08537087	-0.57447046	-0.24230519	-0.5977552	1.2103195	-0.013038784	-1.7980876	CD4+ T cells	control (reference)
1053	2.4683027	0.7137662	1.8702548	-0.0663403	-1.798928	1.363296	-0.5366525	-1.1310196	1.037944	0.09131494	-0.9575579	0.90195715	-0.74313164	-0.23195902	-0.096898556	-0.81787103	1.0054293	-0.05259961	-0.8148196	0.7524804	-2.9257743	1.2217189	0.42241162	-2.2010255	-0.7418754	0.19372621	0.31208506	0.7868173	-1.5096601	2.4496298	-0.22698605	-1.0079052	0.8649431	CD16+ Monocytes	control (reference)
1054	-0.021996021	-0.44128025	-0.03360561	-1.6409777	-0.6664429	-0.988585	1.6461695	-2.1684015	1.1271129	0.20228186	0.61475664	-0.15028226	-0.63670695	2.0188498	0.407621	-1.6986357	3.2797678	-1.1322284	0.23741293	1.0200429	0.11652699	-0.93354005	-2.049157	1.4092388	-0.03799057	-0.14894938	-2.1593943	-0.3529495	-0.812541	0.5960662	-0.4743652	0.43813708	-0.7646121	CD4+ T cells	control (reference)
1057	-1.5747768	0.90374947	1.6290221	-1.9833016	0.6297554	0.3566392	-0.65152127	0.6712104	-0.28135502	0.39946017	0.94160134	0.17922264	0.15451995	-0.8525413	0.5718171	1.1005957	1.6589556	-1.19307	-0.019124873	0.332271	-0.8542659	-0.9611331	-1.9762973	-0.11380333	-0.518025	-0.48809308	1.2170268	-0.06322646	-2.560184	0.40575215	-3.211541	-0.6670294	1.3072165	CD4+ T cells	control (reference)
1058	0.21390164	1.5190134	0.19430816	-0.58002555	-1.6682634	-0.1535967	-0.29072016	0.6599896	-0.8181883	-1.3547523	1.9407015	-0.19406003	-0.10804564	-0.14520398	0.9674608	2.478632	2.9680004	-1.9199634	-0.48414427	1.7129765	-0.14894438	-0.019484967	-2.426742	-0.10573785	-1.1941012	1.0935282	-1.136689	-0.22914544	-0.3893989	-2.0466723	0.70222545	0.20994669	0.040963113	CD4+ T cells	control (reference)
1059	0.5203916	1.856725	0.78307664	1.717771	-1.297871	-1.209277	-0.601134	1.0860876	-1.2198008	0.88333935	1.1805524	3.1396604	0.29955506	-0.56864065	0.58447677	1.1470089	3.139545	-0.49494922	-0.28968304	0.42097417	0.10308221	-0.4848929	-2.3094995	-0.5639978	0.89426017	-0.2223121	-2.5100822	-1.389211	0.75741315	0.7165891	1.0437669	-0.7804884	-0.9595908	CD4+ T cells	control (reference)
1060	2.779637	0.47264105	1.8498085	0.71680784	-1.83185	1.5412825	-0.9894811	-0.5716841	0.9654184	0.7696728	-0.48202485	0.3454992	-1.672248	0.15343258	0.99903315	0.046496853	0.9178519	0.2251835	-1.0546774	0.64127684	-2.7983365	2.659985	0.38531893	-2.2268665	0.8123813	-2.0423827	0.26335537	0.6718727	-1.633387	2.48795	-0.4999864	-1.2907242	-0.4455107	CD16+ Monocytes	control (reference)
1061	-0.38952368	-1.0192287	0.444358	-0.6567499	-0.11916512	-1.041753	-2.5657527	-1.6156058	-1.5954609	-0.59101045	1.6807117	0.35065842	-0.23610628	1.0607063	-1.0645547	2.5445585	3.1944034	-1.0630763	-0.011136949	0.4191015	-0.48812002	-1.6156359	-1.5132034	0.61625326	-1.2373127	-0.44662786	-1.0770922	-0.24113902	1.438926	0.739094	-0.6198019	-0.58734703	-1.4859023	CD4+ T cells	control (reference)
1062	0.09227252	0.7197835	-0.30928484	-1.6041551	-0.6164022	-0.87496185	0.13966009	1.014576	1.5160638	0.7947646	0.43092138	1.4610002	0.7207186	0.07809777	-0.07904504	-0.6692123	2.7525327	-0.49941492	0.26048255	0.056218162	0.058825336	-0.8257868	-2.0722344	0.44060802	-0.10380995	0.60896116	1.0298724	-0.11842668	-0.026205808	-0.23789763	-1.4399918	0.7113168	-1.5926136	CD4+ T cells	control (reference)
1064	-0.26999173	1.2655959	1.0340395	-0.03640613	0.9480022	1.0361954	-0.14863783	-0.895464	-1.4316647	0.77735615	1.8063314	0.014600605	2.1059737	0.05684744	0.7708525	2.5718045	3.1864903	0.08454417	0.25241292	2.44066	-0.76093024	-0.038132012	-1.9034761	1.3961821	-1.3910264	2.023079	-0.5343229	-0.32126474	-0.81150967	0.89588124	0.8539807	0.19991252	-0.27468807	CD4+ T cells	control (reference)
1066	-0.077409565	-0.3916936	-1.3867615	-0.68256223	1.0560391	0.2639458	-0.69433856	1.1765068	0.5467759	0.22152852	0.9110029	0.1732351	0.17494595	0.48057577	0.38996163	-0.35759628	3.179211	0.6243993	-0.15359505	1.160547	-0.26840237	-2.0333745	-1.6623529	-0.5596776	-0.76818967	-0.33531636	1.4905224	0.25734305	1.6022167	-1.7975993	0.12302512	0.41786623	-0.52946836	CD4+ T cells	control (reference)
1067	-0.7139129	-0.43634903	0.2644922	0.91901684	-0.0007958412	-0.122742124	-0.4517939	0.8519938	-1.9116161	0.7143626	1.1366087	0.9318367	1.0900923	0.35019737	1.5003073	1.9772364	2.4955053	-0.29026532	-1.3761367	0.73891544	-0.8033674	-1.3626289	-2.0939848	0.82561976	0.18843794	0.615415	-1.5734282	-0.6146653	0.46692336	-0.4542029	-1.0932317	0.30882907	-0.8079299	CD4+ T cells	control (reference)
1068	-0.21095899	0.0839836	0.095375955	-0.7280603	-0.7225072	1.4805369	0.26097578	-1.163487	0.78292775	0.5470851	2.0722072	2.3072584	1.5038596	0.20311397	1.0193057	1.0238744	2.8892598	-1.0902834	-0.37449607	-0.4121676	0.21216941	-1.8806176	-1.7996378	1.6493169	-0.41916075	-0.61681676	-1.1347696	-0.8574339	-1.1648641	-0.22503953	1.1116879	-0.46938312	0.7731717	CD4+ T cells	control (reference)
1069	-0.072763145	0.44163814	-2.5177233	0.22212356	1.4163437	-1.5013616	0.86901677	0.7612551	-1.1590102	-0.16488636	-0.2229191	0.26738423	-0.59939915	-0.36193538	-0.7007045	1.8173687	3.0411134	-0.6482593	0.7876506	1.1114128	-0.28854126	-1.6163492	-1.9755533	0.77891505	-0.11557245	1.4220796	-0.6704502	-0.14365157	-0.2863133	0.35655665	-0.52561784	-0.82778645	-1.6399866	CD4+ T cells	control (reference)
1072	2.6714277	-0.3644191	0.7401264	0.1659807	-0.9192965	0.48996288	-1.2056947	1.3173442	-0.25600234	0.33070534	-2.0540571	0.9624084	-1.1077802	0.20637375	-0.6737932	1.2604575	0.8299934	-0.36634085	-0.8337812	0.8046142	-3.319631	2.1872416	0.7544229	-1.8709927	-0.13036993	-1.2593813	-0.34184155	1.5828652	-1.7201599	1.928323	-1.6863983	-1.1750075	-0.96133626	CD16+ Monocytes	control (reference)
1075	0.2532461	-0.88887095	1.3957517	-1.0726917	1.3077142	0.39799798	-0.64836246	0.5809739	-0.42821074	0.9172002	0.44936857	1.1019478	-0.26165503	-1.0371816	0.07272127	2.5701957	2.6300244	0.25381163	0.020073235	0.6754612	-0.64737356	-0.6804573	-2.1151264	0.39165664	-0.12777895	2.1641803	-1.5131626	-0.61976767	0.94594204	-0.23042393	0.6110527	-1.0204666	1.9319243	CD4+ T cells	control (reference)
1077	0.08406329	0.80016613	-0.31582224	2.861641	1.285645	-1.509737	0.27373755	-0.2569211	0.29634148	0.6111861	0.95491827	-0.86102635	-0.78702784	-2.2813904	0.8875986	-0.7349283	2.1389737	-0.9858865	0.024064243	0.7692038	-2.6076355	0.2607254	-0.40035117	1.8480422	-0.19205007	-0.5149387	-0.11139831	-2.3121424	2.3852022	0.36438847	0.40558606	-0.06383276	-0.15063691	B	control (reference)
1079	-0.6306602	-0.4836673	-1.0843537	-0.9203192	-0.4306087	-0.07932323	0.74105453	-1.1898162	-0.63628846	-0.043096364	0.33743992	-0.52440643	1.043868	0.7934762	-0.9780531	0.83193624	3.3293312	0.8653164	-0.8411411	0.87591684	0.32136858	-1.3041215	-2.171885	0.8448801	-0.98855036	0.93308073	-0.17071149	-0.4120037	0.6562042	0.08838959	0.7077979	0.63547903	-0.91799754	CD4+ T cells	control (reference)
1080	0.00066560507	-0.7019086	0.6707177	-0.335658	1.0348047	-0.977192	-0.9812885	1.2568836	1.7842058	0.2509875	-0.64995366	-0.43173763	-0.24111229	-0.23345457	-0.45507258	-1.0740776	2.460682	-1.2879666	0.33259854	0.5181445	-0.30828813	-0.59913254	-2.0000677	0.31009692	-1.2081192	1.8516268	-0.15574515	-1.485109	-1.5445511	-0.59259295	-1.1784294	-1.2083513	0.17304319	CD4+ T cells	control (reference)
1081	0.4063006	1.7731173	-1.7132232	1.7735004	0.83200216	-0.15714991	-0.8961977	1.8154293	-0.5621306	-0.30235827	1.153257	-1.1777922	0.6871437	-0.0055466294	-0.097578876	-1.2138736	2.8262126	0.2716359	-0.100247964	-0.4498836	-2.1446996	0.5444452	-0.8456855	3.022307	-0.50493413	-1.101504	-0.5484631	0.1262967	-1.4359362	-1.1735003	1.2888857	0.09362379	-0.72065914	B	control (reference)
1083	-0.9533473	0.19402698	0.35914734	-0.59130967	0.81837314	-0.76152766	-0.71356475	-0.5910848	0.045619875	-0.4312293	0.0745703	0.4016175	0.36775804	-1.3680782	0.7826352	1.361879	3.0053566	-0.43082562	0.4229532	0.8661583	0.4347708	-2.4517736	-1.8875977	0.43199286	0.28281498	0.51213014	-0.02989126	-1.1991305	-1.0229299	1.1271267	1.5032157	0.9478028	0.24305254	CD4+ T cells	control (reference)
1084	-1.0369587	1.2896531	-1.9979659	-1.069708	0.69807976	-0.4441368	-1.3727046	-1.7855394	1.4832158	0.34240845	1.7217429	0.029651664	2.300583	0.6034772	0.51504755	1.0116041	2.619584	-0.8918991	0.26630306	0.19652319	0.19541349	-1.4489392	-1.7194723	-0.3745717	-0.5835617	0.6245296	0.639141	-0.15432924	1.2173607	-0.22845314	-0.14203395	0.23269996	0.2910375	CD4+ T cells	control (reference)
1086	-0.76377356	1.3057885	-1.6016489	-1.5613229	-0.5785384	-0.7766911	0.544608	-0.691265	0.17024842	-0.26220742	0.07988632	0.24235493	1.4303031	-0.34214884	0.36055195	1.802675	2.8206763	-1.1791021	0.71493745	0.31131703	-0.93873644	-1.6053042	-2.0570557	0.20479855	-0.66298354	-0.54784936	-0.9379283	-2.3624978	2.0658553	-1.5351437	0.4887815	-0.6443481	0.27942568	CD4+ T cells	control (reference)
1087	0.44813806	1.9825226	-2.0498416	-0.45923913	-0.8202009	-1.3194308	-0.81961894	1.5975858	0.221798	-1.7734559	-0.298294	2.3280518	0.97897345	0.01922828	0.9931516	-0.14809471	2.7635994	-1.4589883	-0.6019623	1.3084866	-0.72851247	0.3707297	-2.1453118	0.023732096	-0.10217106	-0.34092712	-1.1697631	0.20344898	-0.7324162	-1.2877785	-1.0022719	0.51764965	-0.81684345	CD4+ T cells	control (reference)
1089	-0.22383201	0.34758908	-0.6911683	-0.10374275	-1.6277463	-1.0310875	-0.67422694	-1.8234414	0.60240465	0.2404454	1.0351979	0.074151754	-0.53435576	-0.23032172	0.636399	0.79379976	2.9285967	-0.99480987	0.5199434	0.98429626	-0.021829225	0.20994228	-2.1593864	-0.4379193	-1.052717	1.8220439	0.0939309	-0.4069187	-0.38116184	-1.0360998	-1.6624355	0.08748178	-0.7611027	CD4+ T cells	control (reference)
1090	-0.14265789	-0.2268207	-0.79036224	-0.15837489	0.24039757	-0.689111	-0.552294	0.94425493	0.3082989	0.27365237	1.9785633	1.5428642	1.1049932	-0.44492567	0.20729825	2.3929863	3.1652586	-0.86412203	-0.17067924	2.719245	-0.12686345	-1.2145853	-1.8763971	0.25575334	-1.6025922	0.3896458	-2.0202396	0.127154	-0.57409424	-0.6568347	0.6740398	0.06728223	0.25214443	CD4+ T cells	control (reference)
1092	-1.087198	1.9688959	0.08643234	-1.4097315	0.81946903	-0.7292188	-0.88675046	-0.37761295	0.28137589	1.1231179	1.3375075	0.23827066	-0.6427564	0.67581797	1.496143	0.1969322	2.141251	-1.6353467	-0.84233487	0.31364048	-0.23566589	-0.36319166	-2.1611943	0.17475076	-0.5054952	-0.5666643	-0.63452244	-1.0648787	1.1281854	-2.399595	0.8172594	-0.10692635	-0.16330537	CD4+ T cells	control (reference)
1093	-0.042120863	1.586014	-1.5318978	-1.5275075	0.8590684	-2.4597507	-0.31205934	1.3182178	1.13465	-0.24199617	0.33655125	1.478345	0.47529542	0.69009215	-0.14129993	2.0065665	2.7055762	-2.2468388	0.48063225	-0.2982328	-0.36702374	-1.0891657	-1.6894165	2.042787	-1.0459261	1.2749572	-0.80091053	-0.15572411	1.9952525	-1.3541347	1.0963295	-0.74787796	0.11873263	CD4+ T cells	control (reference)
1094	-1.5384328	0.79044485	-1.7822287	-0.42225638	0.37967196	-0.64638126	0.6525563	0.22540504	2.131566	-0.97338647	2.363858	0.22154717	0.9417427	-0.6300301	1.1930653	1.2553735	2.9437141	-1.7297962	-0.4791556	0.95656973	-0.31053814	-0.623466	-2.0932384	1.477977	-0.19649017	-0.99188554	-1.350269	-0.43347535	1.8100237	0.14545828	0.03652867	0.74249816	-0.33409342	CD4+ T cells	control (reference)
1095	-0.06778747	0.7611846	0.5105573	-2.1128025	0.33843476	0.24342042	0.73165387	-0.18890592	0.3529333	1.9462975	0.80402076	1.4788926	0.03266117	0.21424921	-0.48564905	1.8003495	3.153539	-0.59652865	-0.9329406	1.6845906	-0.14543013	-2.6210098	-1.9341209	-0.80935574	0.091831446	-0.25159746	0.15560761	0.5525892	2.253612	-0.7551586	-0.19089586	-0.6176872	0.34726578	CD4+ T cells	control (reference)
1096	0.68436396	-0.880182	0.1569452	0.4243721	-0.42016375	-1.2840159	0.8444531	-0.63287294	0.5603322	0.8633006	0.3309677	-0.29493052	2.0158985	0.6688009	-0.5116935	1.543737	3.1642466	-0.3810768	-0.49858242	0.28563398	-0.58644164	-1.6259778	-2.1094863	-0.13298273	-0.4405733	1.5263078	-0.8154335	-0.0784473	-0.4020391	-1.0613271	0.2734152	-0.29965073	-0.45043218	CD4+ T cells	control (reference)
1098	-0.45567974	0.8874099	0.20864701	-0.44052696	-1.9837635	-0.83924687	-1.1832497	-0.03088361	-0.20280254	0.94398916	0.5396632	-0.09345733	0.008795917	0.64304286	0.65769273	1.5315098	3.2371235	0.017143726	0.13368937	0.3949461	-1.3213801	-1.152915	-1.8153876	-1.109821	-0.11883758	0.74621356	2.4457047	-0.9086728	1.305098	-0.43996954	0.79993176	-1.4474833	-0.75449085	CD4+ T cells	control (reference)
1100	-0.17324147	-0.13802299	-0.17244047	1.3210142	-0.36210957	-0.6836938	-1.1336334	0.32704064	-0.9954654	-0.64095163	0.55356216	-1.2164605	0.3890008	2.5397477	0.47869912	1.9231877	2.6814947	-0.6053934	0.24351478	0.77445763	-0.37638652	-1.540574	-2.1287634	-0.21167731	-0.22680594	0.3795852	0.21346766	-0.659323	0.573077	-0.91521597	0.88975006	-0.33913553	-0.9003496	CD4+ T cells	control (reference)
1101	0.4019823	1.121147	-1.5588679	0.042203143	-0.023635868	-2.5263453	0.24801077	1.2276675	-0.1617882	0.50193095	2.0394058	-0.050575644	0.96609175	1.7833004	-0.48073328	1.7473938	2.7799325	-1.0341333	0.5056864	1.5283887	0.31648335	-1.5725272	-2.2559671	1.2642434	-0.86764044	-0.46564436	-0.1604163	0.32462788	-0.22212073	-0.15868548	1.6451893	0.78132486	-0.7500462	CD4+ T cells	control (reference)
1102	0.08977234	0.58796895	0.60032344	0.37130013	-0.3579016	-0.15577501	1.555195	0.37205213	0.71494484	1.2540708	0.41753578	-0.14643803	-0.80591136	-0.08707543	0.58860004	1.3172355	3.0866432	-0.92124844	-0.67645967	0.066357955	0.40441617	-0.84373176	-1.9192681	-0.006443724	-0.0383953	-1.0618103	0.26558605	-0.08348898	0.49786985	0.29369557	1.0778589	-1.1027799	0.45323074	CD4+ T cells	control (reference)
1103	0.42752862	0.62840205	0.730685	0.24239218	0.037370354	-1.5461149	0.25042972	1.0836406	1.8036706	-0.32751453	0.031125844	-0.13191192	0.42152858	-1.0611322	1.5967627	0.18471813	2.8917124	-0.43779328	-0.020608723	0.7072227	-0.046805725	-0.917512	-2.2526212	0.46229836	-1.2454547	0.8507792	0.39422238	-0.24425927	-0.68858767	0.6476867	1.7655567	-0.19665408	-1.9765184	CD4+ T cells	control (reference)
1104	-0.22436401	1.8323367	0.60883975	-0.67913336	-1.0074022	0.46672714	0.32645428	1.12898	0.42863274	0.8944683	1.2245963	-0.15790147	-1.040255	0.51808566	-0.4143564	1.785095	3.1242702	-1.3327466	0.14449027	1.0582888	0.20412728	-1.4441682	-1.8917466	-0.45473814	-0.844466	-0.08686696	-0.07292044	0.2625075	-0.32639116	-0.6530316	1.2244647	-0.09278217	-1.9344678	CD4+ T cells	control (reference)
1105	-0.1652443	0.7851573	-0.60873234	-0.6009819	-1.912844	-0.5416113	-1.2285132	0.62800145	0.80089754	1.7445182	0.105462566	0.012433529	1.5993323	0.14916742	-0.23320407	1.1651725	3.0227256	-0.9619451	-0.3013278	2.0238307	-0.27082717	-1.9375336	-1.9679081	0.17506798	-0.38208652	-0.22091913	-0.2533967	-0.027197659	0.04553491	-0.4377054	-0.5911755	0.29971245	0.216295	CD4+ T cells	control (reference)
1106	-2.4499805	0.020615935	-1.1233327	-0.12668222	0.80107373	0.17375836	-0.4363191	-1.242709	-0.03479743	-0.30856097	0.35878077	0.9521043	0.85680443	-0.21465635	0.6511583	0.8721585	0.52451515	-0.5452511	0.10242802	-0.30837363	-0.32887602	-0.23059481	-1.7601733	-0.10266523	-0.7136554	0.23505053	-0.84647346	-1.9349953	-0.4124124	-0.4617998	0.26384854	-0.11128119	-1.0157608	CD4+ T cells	control (reference)
1107	0.46346512	-0.20159322	-1.2666268	-0.12172073	0.495995	0.39547765	-1.2491252	0.6264944	-0.020729989	-0.27674577	2.9875207	1.370293	2.241394	-0.35523492	0.3262869	1.7030072	2.9153256	-0.54078877	0.20428391	1.0578213	0.15221664	-0.39146325	-2.1594648	0.70686245	-0.3064972	-0.3480165	-0.96198666	0.25841266	0.15172935	-0.8213745	-0.5055427	-0.0066777393	0.31629467	CD4+ T cells	control (reference)
1108	-0.7615509	-1.0414749	-0.76276255	-0.114084914	0.041196764	-0.7176324	-0.94554746	2.013783	1.7271799	0.20103842	-0.9311966	0.124358535	-0.88122994	0.4337378	1.7737305	2.3709414	2.5692327	-1.2859153	-0.24232405	0.6617995	-0.043730773	-1.9422069	-2.0111086	0.43193102	-1.6203111	-0.18833247	-0.5551037	0.32897824	2.2563374	-0.962957	-0.21568477	0.34237635	-1.0123361	CD4+ T cells	control (reference)
1109	-0.26395684	1.2839187	-0.46296644	0.6305864	0.52673703	-1.4783652	0.25899512	0.33547857	0.27369332	0.57276213	-0.0124902725	1.3213451	-0.1961112	0.9767181	0.71037704	2.0594938	2.9017875	-0.4929459	-0.6494268	0.044827163	0.3982853	-1.4290016	-2.015985	1.4384559	-0.35805267	0.7850387	-0.8584987	0.17194945	-0.19521777	-2.0155292	-0.30857986	-1.7523443	0.04934019	CD4+ T cells	control (reference)
1110	-1.1618342	1.013625	-0.87473404	-2.2919369	-1.0305324	0.7960253	0.5227603	1.0638051	0.9478883	-1.461448	-0.20044178	1.430768	-0.5362073	2.1376808	1.6699886	1.963876	2.0837822	-2.2972128	0.1620658	2.5778675	0.09488386	-0.0998288	-1.918608	-0.041084617	-0.5431945	1.8212492	0.8488085	-0.95156974	0.39715123	1.0368028	-0.5562518	0.09779527	-0.4187558	CD4+ T cells	control (reference)
1111	0.35800618	1.5788713	-1.8881443	0.2461257	-0.71571314	0.4800024	-0.06366041	0.8519708	1.1172354	0.30657053	1.4538741	1.3255188	-0.05807787	1.4595553	0.4983455	0.75253075	2.9016905	0.14415097	-0.45116478	1.317521	-0.06519565	0.20269442	-2.0357375	2.0003633	-0.1118045	-0.8723716	0.5487725	-0.19616002	1.214599	-1.2084787	-0.041796446	-0.1773388	-0.052931786	CD4+ T cells	control (reference)
1113	-1.0196959	1.7872677	1.6448851	-1.5180919	-2.0173206	2.2966127	1.2024181	-2.2643821	0.14958441	-1.8264389	-0.03582032	-1.0083234	0.2746058	-0.584504	-0.57165134	-0.6594458	1.4697953	0.62137794	-0.20886904	-1.1250931	-0.5822672	1.5428352	-1.4091932	-1.0163318	0.69406694	2.5096066	-2.0693216	-0.5252369	-1.3891429	-2.0444508	1.6094755	0.037954837	1.9987665	NK cells	control (reference)
1114	0.47074172	1.1266168	-0.26528195	-1.796812	0.5855255	-0.25641575	-0.6121929	-1.0174212	-0.44905475	-0.090915486	2.2929838	0.3813239	0.24207383	-0.47014248	0.5122358	1.9284172	3.0845041	0.31022808	0.4053911	0.5806149	0.69227725	-0.00086066127	-1.9503999	-0.19331267	-1.1513656	1.9346206	0.27686316	-0.60555923	-0.46623346	-0.9229124	-0.15424141	-0.4562336	-0.81254125	CD4+ T cells	control (reference)
1116	2.8288894	0.7129212	2.3884337	0.006342232	-1.0394349	1.1433985	-1.9788412	-1.182029	1.0871208	-0.5485529	-1.7411857	0.38879758	-1.52792	-0.84015656	-0.37315962	-0.019896418	0.8577868	-0.4458533	-0.5843785	-0.23640312	-3.0738661	2.3455088	0.31278324	-2.6066263	0.7429401	-1.2003413	-0.83642906	1.4024498	-0.5651333	2.7441726	-0.8373343	-1.9721268	-0.7730814	CD16+ Monocytes	control (reference)
1117	-0.550087	0.5113308	-0.8075283	1.3779924	0.8142126	1.5354619	0.61105275	0.82156146	-0.98581487	-0.9456214	0.53992295	1.2126827	-0.24700439	-0.12011284	-0.72803724	1.7224473	2.3017097	0.32532713	0.8877895	0.6087724	-0.42848265	-0.40847802	-2.0941324	0.5104318	-1.1353463	0.52303994	-1.0845844	-0.6975715	-1.7449719	-0.6484549	-1.7358012	1.026993	1.4209579	CD4+ T cells	control (reference)
1118	-0.05962026	1.2816582	0.60230273	-0.63989735	-0.07858086	0.36156076	-1.393367	-1.8353844	0.6078084	1.2102048	2.139014	-0.26639244	1.1612319	-0.06362975	1.9184656	2.1553738	2.4879456	-0.9170774	-0.5353371	-1.3984144	-0.5409423	-0.064234436	-1.75322	0.22413057	-0.5706738	-0.18633127	-1.7250961	0.28981936	-0.0020416602	0.921823	-0.16477478	0.7878064	-0.37157404	CD4+ T cells	control (reference)
1120	0.14744936	0.08362377	0.49761695	-0.38260442	0.5984024	-1.8476421	-1.0553855	-1.1000639	0.550137	-0.9507004	0.453582	0.10582584	0.8600805	-0.67209834	0.14729619	1.3963014	2.567366	0.13733122	-0.28446612	0.5338387	0.14995539	-0.65434116	-1.4070622	-0.9398681	-1.2694803	-0.9432117	-0.18753599	0.88737965	0.73326206	0.6406911	0.74749506	0.707422	-0.35936683	CD4+ T cells	control (reference)
1122	-0.26787606	-0.15901309	1.6946461	-0.5592302	1.0809178	-0.09743154	2.0112712	-1.8584471	-0.68176	1.8170098	0.79713976	-0.9754792	-1.5367832	1.9289997	1.4136822	0.7415451	2.7325244	-1.1190012	0.47865102	0.57479244	-0.38106743	-0.573128	-1.8987702	0.095765024	-0.80740315	2.1079307	-1.811822	-1.7099514	1.7428132	0.880436	-0.11249888	0.20956053	-1.381112	CD4+ T cells	control (reference)
1123	-0.83028626	0.26837957	0.34530732	0.31882	-1.3728065	-0.055396974	-0.14583112	-0.36569268	0.57951474	-1.1805317	0.8052677	0.123375386	0.48468634	-0.22482264	0.385616	-0.79887754	2.9710016	-0.9873256	0.061566047	1.6444988	0.6428297	-1.8956971	-1.8478264	1.12072	0.35060084	0.78672886	0.39489704	0.09857184	-0.48064962	-1.0354818	-1.1830322	-0.8923343	-0.3236702	CD4+ T cells	control (reference)
1125	0.16265295	0.4146114	-0.19979838	-0.40986168	-0.17338085	-0.10208537	0.643476	0.1829164	0.06908524	1.9102266	1.6361535	0.21102926	1.8958969	-0.2338947	0.0006375313	1.3548068	2.6166372	-0.91771257	0.44942868	1.7664213	-0.5202457	0.21530303	-1.8451904	1.23807	-0.06911415	0.07644582	-2.4041915	-0.4962499	0.92270833	0.0058472753	0.07224202	-0.9320032	0.06426844	CD4+ T cells	control (reference)
1126	-0.45493734	0.30306283	-1.0116026	-0.9470511	-0.36146316	-0.17250893	1.1117333	-1.8266613	-2.8947895	1.5900873	0.52307594	-0.22218001	-0.6048484	1.1343567	0.9002366	2.4606147	2.8265004	-1.8882599	0.15108767	0.2845232	-0.25068915	-1.7697444	-2.0354593	0.22165644	-1.3267885	-1.4975477	-1.4886078	-1.3656312	-0.15007934	-1.2053763	0.6854036	-0.08938345	-1.6862607	CD4+ T cells	control (reference)
1127	2.5124776	0.03552924	2.9769526	-0.1914177	-1.3849161	1.2515823	-1.5743275	0.3201509	1.9396098	1.7842822	-1.6410037	-0.18387568	-0.9186811	0.081683725	0.6262261	-0.3375788	0.8658105	-1.3463341	-0.09972629	-0.8819577	-2.9234233	1.9124275	0.023126751	-2.2134142	0.22712266	-0.65037185	1.2401973	0.7137569	-0.4029243	2.2069988	-1.4075865	-2.4676542	0.29177904	CD16+ Monocytes	control (reference)
1129	-1.8432229	1.8673179	-0.80212975	1.0406663	-1.6342795	2.786169	1.5369605	-0.46772087	-0.33830714	-1.3098419	0.058858722	-0.57120895	0.4453546	-2.0786757	-0.21800566	0.5575832	0.9878653	-1.0285232	0.60819644	-1.5402188	-0.8131257	1.1358979	-1.5848045	-0.5710985	-0.7674877	1.3845568	-0.45626175	-1.9773872	-0.3863405	-1.7466288	-0.54293966	0.62468976	2.1960084	NK cells	control (reference)
1132	-0.048616946	-0.09992006	-1.20032	-1.089864	0.74231106	-2.4687226	2.4630256	0.28826898	1.7120588	-0.056857742	0.20339772	-0.7239787	-0.29929733	1.3080617	-1.3631933	0.3339023	3.4372413	0.57828826	-1.1155734	0.80939054	-0.31765208	-1.5384662	-2.0417542	1.1325598	-0.31150943	-0.13918503	1.6398765	-0.08831841	1.2697093	0.5714877	0.7365035	-0.77523917	0.45488757	CD4+ T cells	control (reference)
1134	-0.87283945	0.2801489	0.59455335	1.4502249	-0.57543504	-0.923678	-0.5410913	-0.11474325	-0.14238584	-0.8467596	0.18133432	-1.3319662	0.797567	-0.0582157	0.3210519	2.0680518	3.0214076	0.6075123	-1.2626928	0.7052332	-0.5362499	-1.4918311	-1.7716668	0.9284481	-1.5380602	-0.2887869	0.8420168	-0.37157834	0.5637399	-2.0426526	0.69141686	-0.79850364	0.13229382	CD4+ T cells	control (reference)
1135	-0.29394585	1.9283805	0.507358	0.6856407	-1.003902	0.44833112	0.31205174	-2.1258378	0.28482765	-1.0722724	2.1993692	0.25963935	-0.18605638	0.43470696	1.5476483	2.04962	2.9699807	-1.4115058	-0.39430287	0.5664666	0.07123115	-0.7703605	-1.8289007	0.25526464	-0.5285592	0.35706812	-2.2148194	-0.7079572	0.27799094	-1.1830112	-1.359273	-0.7936708	-0.46031043	CD4+ T cells	control (reference)
1136	-0.56741905	1.124022	-0.88950384	-2.0668218	0.11744152	0.36947766	-0.21555045	0.37935674	-0.15018064	2.1401465	-1.7330562	-0.20330647	-0.7392019	0.63513845	0.61186767	1.0647877	3.0719478	-0.8982831	-0.32905048	0.30097514	-0.08220585	-1.987886	-1.7229055	-0.3144278	-0.5991865	1.5410385	0.66044635	-3.3731222	-1.4486855	-0.8176536	2.0604649	-0.9056256	0.22777279	CD4+ T cells	control (reference)
1138	2.0807896	-0.45591748	2.9562693	-1.3645306	0.01988858	0.844977	-2.0760722	-0.26816276	0.7079622	1.6437478	-1.8554993	1.105959	-1.6347556	0.444213	0.4222905	0.371112	1.1304809	-0.7735156	0.23769563	-0.63724476	-2.8898387	2.602202	0.025802754	-2.2395377	0.5906125	-0.33757162	1.8755109	0.89538264	-2.183475	2.6401525	-0.86763567	-2.0085406	0.02245821	CD16+ Monocytes	control (reference)
1140	-0.027444549	-0.23633832	-0.92281	-0.21702914	-0.06377259	0.71954024	1.8379662	-0.2673844	-1.2487113	-1.7217847	-0.06761953	1.8784754	1.0241055	0.12688014	0.38079804	0.9567124	3.0496202	-0.29666662	-0.065473735	0.40300113	-0.16270094	-1.5223525	-2.179095	1.0790848	0.06529945	1.2580881	-1.2464164	-0.19697139	-1.1146283	-2.2419198	0.8633412	0.06265814	0.32460296	CD4+ T cells	control (reference)
1141	-0.0064395666	-0.24847244	-1.9584373	-0.09415175	-1.3423353	-0.24358839	0.5311042	0.39936495	-0.9352721	-0.4771488	0.4745425	0.45665187	0.0049673915	-0.4141904	0.938177	1.7981945	2.8361883	-0.93856174	-0.30143762	0.63695645	-0.2715559	-1.0250013	-2.188327	-0.55787945	-0.87676847	1.4641724	-1.4301387	-1.5034993	-0.81405884	-1.7588664	-0.59907424	-0.10570773	-0.11772263	CD4+ T cells	control (reference)
1142	2.0519853	0.037676245	2.7899058	-1.206275	-1.1852845	0.76604974	-1.3582026	-0.5746079	-0.5517859	0.71320146	-1.6081718	1.1571565	-1.792809	-0.45641243	0.2600904	-0.121189505	0.8313804	-1.2296191	-0.3069657	-0.13336116	-3.322827	1.8664522	0.4196457	-2.112799	-0.2596418	-0.012250483	0.24975318	0.7523501	-2.0162222	3.0184412	-1.3258963	-1.9536103	0.5419282	CD16+ Monocytes	control (reference)
1143	-0.1310293	1.9837931	0.32106593	1.66561	-1.1555516	-1.6314201	0.9143599	-0.7776116	0.75069773	0.49176994	0.9858763	-0.41978824	0.58880985	1.7453582	-1.1942881	0.63548726	2.604554	-1.0185047	-0.56191087	2.0994906	-0.5658215	-1.7085643	-1.8343596	0.29619992	-0.6731138	0.41675007	1.2266817	-1.6793909	1.9801239	-1.9052502	0.7977345	1.019296	0.67195284	CD4+ T cells	control (reference)
1144	-0.3076635	-0.6385478	0.7720447	1.2724543	0.99455726	-0.80796313	-0.058722015	-0.25913298	0.33364832	0.7837225	0.1980252	1.2144618	0.95475876	0.96496403	0.80845493	1.559628	2.8769572	-0.36082292	-0.61921763	0.048722744	-0.49657154	-2.106636	-1.7426308	0.14026147	0.4957061	-0.2041612	0.65345865	-0.32536954	0.111088224	-0.37606332	0.31947923	0.77546144	-0.45945293	CD4+ T cells	control (reference)
1147	-0.30050284	1.4490231	-3.0872364	-0.11154738	-1.1135558	-0.51159483	-0.8474525	0.60022116	-1.70158	1.1911159	2.4972382	-0.2937962	-0.32055205	-0.031980693	0.9502669	2.6455157	3.0100055	-0.06901069	-0.5690065	1.1824836	-0.1891462	-0.94026315	-1.9355989	0.05984597	-0.48893964	-1.3955774	-0.13015872	0.046274126	-0.7872771	-1.4055582	-1.621678	0.8496212	-1.4873179	CD4+ T cells	control (reference)
1148	-0.44944298	0.6816734	0.7035607	0.5714254	-0.07760507	0.3620815	0.84328175	-0.06227559	3.0841787	-0.2053956	-0.47263783	0.14656043	0.6004257	1.4463702	-0.18536216	0.6521814	3.2703347	-0.17271964	-0.2694149	2.6019115	0.59525514	-1.3894112	-2.2564073	-0.2121779	-1.7689083	0.13770872	0.5558207	-1.6031413	-0.3459363	-0.7543771	0.012166172	-0.46081895	-2.3381658	CD4+ T cells	control (reference)
1149	-0.07618135	-0.28853053	1.5427525	1.5270538	-0.60697436	0.29253513	0.20984069	0.5411163	-0.027815819	1.2520869	0.093660995	0.2386365	-1.2226624	0.5590395	-0.8510361	1.2811705	2.9826434	-0.4641977	0.5321056	-0.7757702	-0.5064482	-1.0859802	-1.770018	0.8212579	-0.6210192	0.29097223	1.0823491	0.15920329	-0.9359686	-0.89922214	-0.6944224	-0.740188	0.019598424	CD4+ T cells	control (reference)
1151	-0.3715459	-0.121208705	-0.69394296	0.447864	0.6339837	-0.49716595	-0.22206277	-0.102081746	0.54759777	-0.5621739	0.756137	-0.6547786	-0.55847454	1.3416779	1.2497139	1.8352295	2.8384097	-1.0948441	0.28016594	1.1888888	-0.07413967	-1.7354147	-1.660679	0.31652546	0.38664863	0.45605934	-0.6971169	-0.94101787	0.78396636	-0.33619714	1.664217	-0.15359277	0.13468534	CD4+ T cells	control (reference)
1152	-0.12914965	0.97898215	2.1773286	-0.69076836	-0.1661478	0.20570207	0.50508726	-1.0070436	-2.4059453	1.1851256	-0.51900625	1.4283866	0.95868695	1.1216037	0.41973555	0.24643755	2.1104968	-0.68336415	0.662508	-0.55538875	-0.3665664	-1.2550285	-1.7051066	-1.1874919	-0.15492296	-0.6185401	-0.8354108	-0.7247554	-1.9125574	0.09657958	-1.7139329	-1.06944	0.702572	CD4+ T cells	control (reference)
1154	0.3608571	1.1426325	0.76802945	-0.48178652	0.876219	0.77422416	-0.093474835	-1.4540268	-0.17686039	-0.26299408	0.26308164	0.48636103	0.53132564	0.15802068	-0.9275754	1.1141263	2.4977696	-0.9253231	0.3014983	2.3688831	-0.20964009	-1.1588329	-2.197311	1.4185107	-1.2196436	-0.89369804	0.25649858	-1.0976672	0.2829352	-0.2766568	-0.6243086	-0.8697043	-0.09816554	CD4+ T cells	control (reference)
1156	-0.8304743	0.6993065	-0.8541859	-0.8449524	0.70138127	-0.22079767	-1.2736778	-0.08408429	-0.013031378	-0.3410303	1.1412194	0.3418825	0.89177746	0.31122938	0.7467226	1.7719007	2.6312172	-1.5262341	0.7330898	-0.9791179	0.13019478	-0.7720511	-1.8824451	0.9301811	0.094200164	-0.8173981	-0.8754879	0.2839489	0.4698437	-1.5567311	1.5887074	0.36752975	0.123039365	CD4+ T cells	control (reference)
1157	-0.3193362	-0.45073313	0.37915775	-0.39838976	0.11625465	-1.5582342	-0.15831208	1.4391365	-1.3830743	0.3130166	0.47567567	0.24894476	0.32620564	0.3850398	0.8447596	1.50962	2.550639	-0.7371063	1.1775997	-0.14464383	-0.08222751	-1.3068677	-1.6468592	-0.22306985	-1.2273653	1.1888459	0.2456814	0.13876599	-1.0853176	-1.2131557	-1.2820768	1.3390948	-0.46835837	CD4+ T cells	control (reference)
1158	0.18486679	-0.44499233	0.65449965	-0.5714819	1.4928077	0.14735413	-0.45638603	-0.52894187	2.03363	-0.08259317	-0.45821857	0.36631066	0.93513393	-0.5564838	-0.12150705	1.8909538	2.775644	-0.8916019	0.9364246	0.5116658	-0.06473571	-0.7106082	-2.0859663	-0.25735986	0.020425685	1.3537108	1.3033342	-1.2986817	1.93719	0.046374768	1.6732192	-0.5080092	-0.12746799	CD4+ T cells	control (reference)
1159	-0.35175067	0.12159827	0.76484907	-1.3405848	-0.33499557	-2.1001582	-0.878485	-0.34128818	1.0295548	0.87582386	0.9788505	1.1100456	-0.09995812	0.35739478	-0.32753956	1.3965235	3.0211265	0.06306927	0.23775867	-0.3048353	-0.20316026	-2.5550463	-1.9190568	0.3514006	-0.008221775	0.76209927	-1.5003123	-2.711854	-0.10030044	-1.2195629	-0.87879705	0.33188215	-0.33654764	CD4+ T cells	control (reference)
1160	0.60768706	1.3467743	-1.9588803	2.7479668	0.70259	0.78417474	-1.3213736	-1.1679293	1.5677365	-0.66658586	0.55448294	-0.5870974	1.0557353	0.2198056	0.4792763	1.370718	2.495296	-0.9963307	-0.18901241	0.7055721	-0.71198994	0.3359676	-1.1559803	1.5444196	-0.11919491	0.8599673	-0.37498116	-1.7061628	-0.056037188	-0.18220642	0.28197634	0.24283922	0.93812233	B	control (reference)
1161	-0.17900862	-0.59851813	0.6961664	0.8934127	-0.49659687	-1.3129773	0.36824593	-0.07154107	-0.76159525	1.5430888	1.5176504	1.0298716	-0.27282077	-0.28685492	-2.0585864	0.9916868	2.7026496	-0.34427238	-0.21015221	0.09865129	-0.28625828	-1.3438394	-1.985549	0.02954692	0.008430637	-1.8221594	-0.5802194	-0.25597844	-0.08940832	0.37543696	-1.0166564	0.13644773	-0.12202254	CD4+ T cells	control (reference)
1165	-0.9589093	1.1830686	-0.06579776	-1.3156456	1.0582265	-1.1411835	-0.05664879	0.120570034	1.6737304	0.48605928	0.7437679	1.8317852	-0.023953976	-1.3954723	-0.191486	1.327189	2.8718812	-0.2650115	0.21485665	-1.3812144	0.1817738	-0.86555195	-1.8425422	-0.37069762	0.14338309	-0.32664627	0.57799166	0.063966736	-1.505604	-1.5363646	-0.9162962	1.3111994	0.51942897	CD4+ T cells	control (reference)
1167	0.13647273	-0.06684804	0.7871383	0.048596114	-1.5234654	-1.2616647	-0.068219334	-0.083765656	1.5775404	0.8022789	0.45843986	0.9612664	0.3914062	1.1808445	-0.26200914	-0.2569047	2.6005774	-0.80429274	0.043152362	1.9930491	0.13753465	-1.9365871	-1.9137408	0.6568002	-0.38804612	0.3420774	-1.5167924	1.4327104	0.4570573	-2.0220916	0.90316474	0.25601825	-0.45520818	CD4+ T cells	control (reference)
1171	0.62058425	0.22080791	-0.8790959	-0.23040508	-0.31395167	-0.33280134	-1.2055739	-0.78040475	0.11567305	0.47548053	-0.7222823	1.4630163	1.5876074	-1.7971671	-0.6185541	1.0960917	2.8938012	-1.1548753	0.44098935	-1.6313857	-0.40583992	-1.0434641	-1.728053	-0.22653753	-0.12296629	-0.9767226	0.92942184	0.9053725	0.04005736	-0.6550547	0.9551996	-0.26519525	-0.28987885	CD4+ T cells	control (reference)
1178	-0.08957125	-0.16396081	0.8595908	0.025363445	-1.7132535	-0.089689225	0.55998427	-0.7815751	0.6799835	1.7596563	1.135265	-0.26638454	-1.1302537	1.5833874	1.2336888	1.3949206	2.8115125	-1.5197216	0.5094036	0.7428844	-0.3059741	-1.5540572	-1.9402452	0.5533861	-2.043216	0.09592411	-0.39631963	-0.6263177	-0.016939223	-0.7810966	0.4918052	-0.71195	-0.021876391	CD4+ T cells	control (reference)
1179	0.09992409	-1.6762663	2.2001207	-0.70593554	0.093026996	-1.4502506	-0.0634758	-0.5700781	1.2408807	-0.09669116	0.06787817	0.6430068	0.9858072	-1.5717676	0.6773716	-0.11251038	3.039834	-0.61227477	-0.14675918	-0.08902818	0.50400394	-0.05009839	-1.8110682	0.12002809	0.4427891	1.4105446	-0.6407837	-0.4008761	0.58978796	-0.4614886	0.05406741	-0.61866075	-0.9082198	CD4+ T cells	control (reference)
1180	0.03800416	0.27753377	0.92997384	-0.0765546	-1.2724993	-0.50884086	-0.26208463	-0.7502388	0.93614537	1.0911646	0.64214516	1.0023087	1.1733912	0.37691194	-1.072643	1.6107557	2.8428051	-0.14823459	0.06801143	-1.608248	0.11018932	-1.0214243	-1.9237506	0.5508328	-0.32881516	0.15781897	-0.44603965	-0.7683026	-0.30442172	-0.021451369	-1.5465273	0.68899286	0.16544569	CD4+ T cells	control (reference)
1183	-0.27663723	-0.5847367	1.8543762	-0.07819222	0.5532819	-2.1219518	-0.10098599	0.1939084	1.8181698	0.113427185	1.0203526	-0.18091226	1.4245195	0.57734066	0.60004807	0.9931494	2.7948327	-1.034423	0.121390164	-0.89630544	0.046104524	-1.7538794	-1.9019562	-0.31179255	0.44495174	0.3221754	-0.09777713	0.8929683	-1.3523914	-0.4366824	-0.24674568	-0.31229013	0.16646266	CD4+ T cells	control (reference)
1187	-0.733333	-0.44621655	0.064771935	-0.53646535	-0.83249027	-0.09413205	0.54657555	1.1798165	0.019961104	1.521344	2.2453413	1.3991778	0.86135674	-1.1635544	0.16968133	1.1430291	2.3600347	-1.0948038	-0.19594467	-0.071545124	0.14195347	-2.4241142	-1.9552317	-0.72621244	0.07741189	2.0398428	0.9194629	-1.9603307	-2.6599739	0.39358714	-2.109199	0.3600875	0.09509212	CD4+ T cells	control (reference)
1188	1.0877571	0.29802382	-1.6249194	-0.6095457	-1.117388	-0.7058624	-0.68003803	-0.56535375	0.30336046	1.0123501	0.54590243	2.0418334	0.10308707	1.5015755	-1.1577886	1.9357849	2.7590735	-0.9795603	-0.008978799	0.67302704	-0.09791762	-1.867867	-2.257735	0.11323467	-0.011907458	-0.0070461333	0.34293723	-0.11403099	0.33763918	0.023079276	-0.42963797	0.42629588	-1.2464254	CD4+ T cells	control (reference)
1191	0.14958899	-1.3266119	0.25223994	-0.67864084	-0.5897501	-0.5562288	-0.6442354	1.7141697	-1.4519446	0.93959576	0.52045643	0.6490191	0.4573843	0.027772576	-1.0517911	0.31074488	2.7624633	-1.330306	-0.17832682	0.50402737	-0.7987622	-1.3601536	-1.7258089	-0.0055089593	-1.1518623	-0.22125395	0.42588782	-0.59392077	0.27453843	0.18901137	1.566919	0.40129843	-2.0039897	CD4+ T cells	control (reference)
1193	-0.3841595	0.7077287	-1.05883	-2.3315306	-0.5175563	0.20519187	0.63326406	0.19603795	0.668935	0.30799565	0.44249249	0.17475432	1.446098	1.3427434	1.6700163	-0.7586943	2.8930357	-0.6131318	0.19809282	0.70099634	0.0022078156	-1.5535816	-1.8882256	0.5609204	-0.40746275	-0.26659396	-0.5033134	-0.8216807	-0.10157728	-1.3935726	-1.6862403	0.971329	-0.010489106	CD4+ T cells	control (reference)
1194	0.024252065	1.3047388	0.7609689	-0.65400773	-0.40511352	-1.522157	-1.0426438	-0.64466035	-0.68776584	1.4855076	1.68301	1.9732399	0.4900946	-0.016649544	-0.13196504	1.7898563	2.4297311	-1.3015348	-0.028661884	0.48011374	-0.363353	-0.7835159	-1.6716471	0.24374565	-0.19900692	-1.1512232	-0.34185266	0.029508304	0.4882673	-2.0453382	-0.3495204	-1.587094	-1.4413462	CD4+ T cells	control (reference)
1195	-0.8237466	-0.6997827	0.30124378	-0.14999354	0.44714326	-0.8863553	-0.38884747	-0.12042281	-0.30171388	0.23127422	0.33659282	-0.7627783	0.92165375	0.82428175	-0.87599003	0.5762012	2.6087732	-1.2256795	-0.14956917	-0.05180648	-0.28502694	-1.1161618	-1.9386107	0.3936213	0.1969204	0.44370267	1.2197053	-0.6667249	0.77778256	0.24186969	0.7425852	-0.35765293	-0.11533661	CD4+ T cells	control (reference)
1198	1.4093646	0.47423077	1.9299611	0.8961012	-2.121177	1.3625762	-1.4544638	-1.840197	1.7249746	0.6574229	0.5329467	0.35810545	-1.0283114	-1.3274188	-0.835351	-1.1000386	1.1771036	-1.2089378	0.57567847	-0.7279681	-2.4621034	2.3435447	0.21441054	-1.9994974	-0.27240217	-1.8350034	-0.6886473	0.7839954	-2.2142534	1.9042809	-1.8145419	-1.2050143	-1.0031964	CD16+ Monocytes	control (reference)
1206	-0.3316762	1.7518685	0.019035392	-1.9350221	0.49240437	-1.8140744	0.81796306	1.581676	-0.6414938	-1.2835037	1.2388207	0.43084642	0.74457526	1.2960273	-0.7843712	1.4327978	2.9112353	-0.4469999	0.35703665	-1.3121208	-0.13532902	-0.47889027	-1.659149	0.17094187	-0.49926654	-0.5423766	-1.3513693	-0.7032008	-1.9388514	-1.3714551	-0.36574808	0.04308158	-0.011578783	CD4+ T cells	control (reference)
1209	-0.1434667	-0.18723375	0.18469335	0.8885724	-0.00949344	-0.066427946	-0.84679264	0.6435499	0.89111096	0.25642255	0.3047945	-0.78395426	-1.98735	0.5765254	0.63561374	0.62830687	2.5500076	-0.8857296	-0.19997248	0.46771568	-0.2853766	-1.1871278	-1.742124	-0.21729296	0.9702338	-0.14048642	-0.048870713	-0.84208715	-0.71026677	-0.3349868	-0.83105135	-0.26874423	-0.8239698	CD4+ T cells	control (reference)
1220	-0.5902946	-0.15763837	0.32232434	0.54168665	0.61548316	0.029380798	-1.4115164	-1.1134448	0.49412572	1.2260872	-0.0019637644	1.5134687	0.3305939	-0.9388994	-1.356298	-0.727288	1.6888429	0.6094002	0.14469212	-0.6564653	0.17493142	-1.5719055	-1.9299511	-0.54653716	-0.48238933	0.6691793	-0.25699982	0.5236616	-1.5545125	0.81864655	-0.13034828	-0.71374196	0.6757164	CD4+ T cells	control (reference)
1222	-0.05202455	0.26419643	1.4030056	-0.27790862	0.5959343	-0.4079585	-0.26133016	1.0011183	0.25592315	0.23314857	0.3039904	0.2606747	0.57475203	0.109103546	-0.03800358	0.80834395	2.6746666	-0.964904	-0.3643417	0.66361654	-0.3767858	-0.94286436	-1.8588614	-0.32106203	-0.08644688	-0.4397643	-0.13586605	-0.05746144	-0.22388428	-0.42155513	-0.31471926	0.34693202	-0.54804504	CD4+ T cells	control (reference)
1226	-0.1426383	-1.0825856	-0.54352117	-0.21065348	0.6489023	-0.41425756	0.357912	-1.3745942	-0.68019867	0.8153504	0.57313293	1.017596	0.39926457	1.2115021	-0.86752766	1.6085924	2.579834	-0.43943778	0.71880835	0.040237665	0.1842557	-1.1217694	-1.5797402	0.71041024	-0.89042574	0.97016287	-0.5046717	-1.6817818	-1.3571091	-1.2012174	-1.0665348	-0.26277643	-0.19672972	CD4+ T cells	control (reference)
1228	0.09328814	0.122757554	-0.9340893	-0.8338042	-1.0301094	-1.5463078	-0.9288769	-1.1160487	-0.2611802	-0.15206265	1.6571081	-1.0299833	-0.21730796	0.6121074	0.20427477	1.5124158	2.854293	-0.92510456	0.13522625	0.8501861	0.40749463	-1.3480214	-1.7768435	0.18339239	-1.1505735	0.04328984	-1.0174181	0.025458276	-0.55597675	-0.87335366	0.15906459	-0.4872396	0.6098323	CD4+ T cells	control (reference)
1229	0.07108551	-0.39405578	-0.9188969	2.2156126	-0.74646175	-0.42588055	-0.27910897	-1.058879	1.4647932	-0.625033	1.2107711	0.2848594	0.91084963	1.2918118	-0.04706846	1.4312711	2.9176533	0.23337656	-0.58875006	1.0006491	-0.54129195	-0.43472636	-1.1986543	1.3825817	0.64684784	1.0280373	-1.9194322	-1.4141265	1.2747976	0.74991184	0.32499635	-0.34463173	-1.5076356	B	control (reference)
1231	-1.7992055	-0.29180667	0.7545233	0.15445611	0.28662324	0.19332716	-1.1322429	-1.3279775	-0.29352546	-0.20853493	-0.7680042	1.201967	0.3203387	-0.52249604	-0.12021622	-1.1985849	1.4899398	0.5769839	1.4693375	0.1073131	0.08456754	-0.82142663	-1.5426075	-0.5828835	-0.18019436	-0.41094297	0.32716128	1.0044743	-2.2267156	0.1686899	-3.0697975	0.6192711	-0.44317275	CD4+ T cells	control (reference)
1234	-0.18116862	0.5937134	-2.3001351	1.0018309	-0.23029482	1.033507	-0.4980321	0.60238945	0.9257829	1.1386576	1.6532892	0.587259	-0.48625672	2.685037	-0.7349724	0.6696603	2.449203	-1.0964237	0.31896678	0.58265424	0.13301772	-0.4571093	-1.6441606	0.17832164	-0.51499355	-0.7616804	-1.7114401	-0.10842832	-1.5455511	-0.54057163	-1.1567171	-0.776523	-0.5541441	CD4+ T cells	control (reference)
1237	-0.40049058	0.9254523	1.8873187	-1.0812051	-1.0430061	0.19096135	-1.7666786	1.2562572	-0.522933	0.44755244	-0.5609999	1.0355468	-0.52498496	0.62835217	-0.33235377	0.8565285	2.339281	-0.9316382	0.90302503	-0.30566663	-0.42753384	-0.53268516	-1.9136822	-0.49286738	1.3340697	-1.1253455	0.101915985	-0.4185444	-0.6137215	0.32194182	-0.99255335	-0.3940003	-0.53353745	CD4+ T cells	control (reference)
1241	-0.30151117	2.3958175	0.37804818	1.077157	0.49810743	-0.5166407	-0.32207766	-1.4164662	-0.74894273	-1.2098732	0.17854214	1.5363295	-0.61238754	0.5207287	0.10289535	1.9219258	2.8692064	-2.1047626	-0.18934871	2.873437	0.42256832	-1.1472905	-1.7961811	-0.53580403	-0.50768316	1.8818743	-0.80579257	0.3559773	-0.45470583	-0.48047754	-0.5160967	0.7643735	-0.113987975	CD4+ T cells	control (reference)
1248	-1.2649312	-1.6181713	1.2562948	0.8547043	0.44105342	0.052288383	1.1575748	0.12958232	-0.9832033	-0.79922706	-0.19531238	0.6903442	1.3465319	0.010553718	0.89598477	0.76640004	2.456473	-0.58167267	0.30276102	-0.6241921	0.14983447	-1.4791178	-1.9154651	-0.697	-1.8430874	1.5801533	-0.63914126	-1.7876375	-0.8127258	0.39597774	-0.00596492	0.45723045	-0.5586451	CD4+ T cells	control (reference)
1249	-0.282909	0.7441009	1.2030079	1.9264841	1.9217235	-0.72151476	0.57863563	0.14864448	0.16584653	0.7205707	-0.24620675	-2.6868825	0.7380544	-1.4084793	0.10156856	-1.1148198	2.8807788	-0.08027384	-0.093922555	-1.2043005	-1.7910374	-0.4080606	-0.46225375	1.7107205	0.68492246	1.4601636	0.85649455	-0.04267022	0.6088746	-0.28013515	-0.2375431	-0.401636	0.44503695	B	control (reference)
1251	-0.6821912	0.98903257	0.6699499	0.61935854	-0.007452734	0.11508718	0.9275088	-0.3453802	1.1110212	0.24664775	-0.08880633	-0.011893749	0.053989485	-0.47683036	-0.9186582	-0.9203548	2.6949759	-0.98594016	0.50594896	-0.046300292	0.06732127	-1.3259137	-1.8619583	0.7081817	-0.24331903	-1.301712	-0.38729832	-0.9956321	-1.599247	0.013433337	-0.8496561	-0.6894108	-2.0667665	CD4+ T cells	control (reference)
1253	-0.36507124	-0.3312542	-0.10559416	2.2938213	-0.26161852	-0.46558002	-0.25215784	-0.32733202	0.089540005	1.7404948	-0.47883433	2.7321756	-0.27178922	0.60011625	1.3237643	1.0697995	2.344052	-1.4525542	0.31932873	0.30147427	-0.16741097	-0.8051857	-1.477108	0.7730533	-0.9429456	0.031044602	0.2710237	-1.0221274	-0.84500325	-0.24403715	-1.1560783	0.97797257	-0.35571346	B	control (reference)
1254	-0.010905296	-0.59764504	2.1966395	0.9782711	1.2383494	-0.75771844	-1.9929645	-0.044876486	-0.32842416	0.0837132	-0.21456106	0.013103813	0.23742759	0.27541727	1.3777494	1.1446847	3.1410396	0.41807252	0.3159629	-0.6951782	0.13105497	-0.23993158	-1.7735546	0.12281251	0.6750679	0.85394424	-1.6583979	-1.0949252	1.3559089	-0.34381697	2.3081064	-1.4901698	-0.03464763	CD4+ T cells	control (reference)
1262	-1.0320773	0.38083357	0.5100402	0.20105058	-0.518026	0.6905485	0.066851124	-2.0559375	-1.9008627	0.70242333	0.34393102	0.45969746	1.103785	-0.6414212	-0.13112076	0.7683826	2.95481	-0.75721675	0.482509	2.3996778	-0.5753371	-0.967309	-1.6289597	0.28517854	-1.924741	0.2356996	-1.1677623	-0.81892705	-0.95754474	-0.6178963	-0.12492776	0.15068814	-1.0091492	CD4+ T cells	control (reference)
1266	-0.41232452	0.13345063	0.18888614	-0.042371027	-0.73985	-0.47615188	0.536855	0.92699414	-1.0182102	0.8344737	1.5807886	1.2280395	0.7114017	0.62022746	0.31520265	1.2888274	2.822564	-0.74229467	0.6259832	-0.36131728	0.12220535	-0.90128267	-1.7299118	-0.16860342	-0.21618542	-0.55541	0.69493663	0.22292563	0.99305606	-1.5865972	-0.1282222	-0.6221156	-0.05926092	CD4+ T cells	control (reference)
1268	1.308044	0.38970423	-0.058093783	2.9754462	-0.674875	-0.9462984	0.5734562	0.66403884	0.77415997	-0.796661	-1.5484548	0.285077	0.31781965	-1.6918321	-1.165865	1.1631491	2.7546523	-0.015734032	-0.113108724	0.0066194236	-1.7962846	-0.20013085	-1.0673038	-0.056292072	-0.40873426	0.114919364	-0.7321746	-0.6939217	0.6109233	-0.5352639	-1.562462	-0.89241004	-1.031753	B	control (reference)
1272	-0.77306604	1.5989721	0.35638154	-0.24029589	0.9110832	0.30839324	-1.4349151	-1.9971468	0.09448743	1.6341844	-1.2838297	1.97792	-0.06383206	0.9141886	-2.2842007	0.5723885	1.8441526	0.95440865	0.25857273	0.69518787	-0.09341546	-0.40538576	-1.647043	-0.54694915	-0.47556427	1.071295	0.3850379	0.027603894	-1.7097517	-0.29155672	-1.0639586	0.10706664	-0.61313283	CD4+ T cells	control (reference)
1273	-0.93544906	0.9613595	0.79385304	-1.3707465	-0.8725195	-0.5872923	-0.17965314	-0.22283456	-1.1012516	-0.16839102	0.20790282	1.108197	1.1079218	-0.87115073	0.43400377	0.62745357	2.2046742	-0.59279966	0.080687165	0.34603676	0.34294507	-1.6285266	-2.1795084	1.2078087	0.18033358	-0.7507156	-0.083746314	-0.4442305	-0.32765907	0.052913606	-1.3050466	-0.54902756	-1.0019215	CD4+ T cells	control (reference)
1284	-0.23121515	-0.87068206	0.48988098	-0.16259766	-0.34791672	-1.1542807	-1.1906699	0.103378594	-0.42136246	0.11479835	-0.059696555	-0.45011258	0.31829506	0.2056797	-0.19687594	1.6290205	2.6799953	-0.48186967	0.7124224	0.17945065	0.086828455	-1.8859999	-1.6624336	1.0883	-1.157223	-0.16044092	0.8377629	-1.4226832	-0.29349422	-1.4147161	-0.563506	0.43165198	-0.5534395	CD4+ T cells	control (reference)
1288	-0.38298088	-0.20911917	-0.9012548	0.9523575	0.8079363	-0.9449929	-0.39373392	-0.856121	-2.185145	-0.33895755	-0.65868545	1.2523038	1.6773465	0.94858265	-1.6833807	0.11109693	2.236236	-0.6969679	-0.3925522	-1.5521207	0.005898908	-0.9043232	-1.8135828	0.6620718	-0.6798598	-0.53669494	-0.02640798	-1.3194867	-0.5788281	-0.6002315	0.66071707	0.52451444	-0.5186758	CD4+ T cells	control (reference)
1290	-1.0191802	0.88891625	0.8894782	-0.020480156	0.29457152	0.5529029	0.349119	0.5806453	-1.575495	-0.2378726	-0.38912484	-0.1894818	0.90962565	-0.40074316	-0.35213345	0.7024885	2.2741313	-1.1950765	0.14905667	1.4289181	-0.34628728	0.05933395	-1.5600682	-1.0074738	-0.78452915	0.1415686	0.08104763	-0.28830576	-0.15059447	-2.2679658	-0.033152238	0.621555	-0.028557036	CD4+ T cells	control (reference)
1291	0.16579056	-0.061371967	-2.6343393	2.499161	1.6915836	-2.2943425	-0.4718806	-0.14542453	3.035861	-0.4590882	1.1130229	-0.54626006	1.0228522	-0.70604396	1.2109767	-1.4088486	2.4591737	0.90629125	0.17016895	-0.42444605	-1.7391376	-0.75638485	-0.6941969	0.38271385	-0.68913543	0.77608985	1.7844826	0.14060728	-0.72556263	0.7429936	-0.23513281	0.5789686	-1.4011946	B	control (reference)
1298	0.4091352	0.1984756	0.43015298	1.8753927	0.036412284	0.46851176	-0.12067663	0.22904772	1.3959409	-0.18264687	0.24541855	-0.517118	0.5502863	-0.14408326	-0.7442468	0.6058973	2.5961711	-0.75824755	0.7585522	-0.7010108	0.2389237	-2.3237824	-1.8032985	0.8467184	0.00021095574	-0.4372269	0.5910999	-1.0293847	1.0202255	-0.69964945	-0.21719685	0.5845773	-0.03487	CD4+ T cells	control (reference)
1302	-0.21334082	-0.8345101	1.1468141	0.48212412	0.8403051	-0.24780327	0.5660972	1.0308053	0.96995926	-0.66551065	1.0995843	1.0625968	0.39132184	1.3629533	1.0471337	1.5115085	2.7149181	-0.6726759	0.64692676	0.69890547	0.042001754	-0.35669112	-1.6291497	-1.2796346	0.09004274	1.3442975	0.26459634	0.45332712	0.22634745	-1.230226	-0.7693644	1.0067475	-0.89788187	CD4+ T cells	control (reference)
1304	0.09819856	0.65263593	0.04018429	1.8055912	0.003129363	-0.61872625	-0.072491035	0.44702393	-0.48526895	0.31745467	-0.61193603	-1.063409	1.6348643	-0.25516328	2.1454854	2.2733681	2.275576	-1.1017954	-0.03530401	-0.86179304	-0.28181538	-0.40665382	-1.7729348	0.6897971	-0.15537329	1.3539363	-1.0944532	0.0926421	0.20120242	-0.57483315	0.21638638	0.81440794	1.0162703	CD4+ T cells	control (reference)
1319	-0.17778425	1.4569316	1.2481114	-0.12632866	-0.12131864	0.09820947	0.12430543	-1.5521953	-0.12463358	-0.020856947	1.8002089	1.7458394	1.411767	0.7454789	-0.4706952	1.5619308	2.7145123	-0.3762659	-0.16517466	1.5721799	-0.031532347	-0.34575015	-1.501885	-0.2263824	1.1028022	-1.0166743	0.13249871	-0.8513974	-1.3986795	0.5277122	-0.3228834	-0.57154787	-0.3650096	CD4+ T cells	control (reference)
1320	0.38929582	-1.3535122	0.38867685	0.09842686	-0.4052948	-0.045426726	-0.69362617	0.7089497	-1.0281949	-0.047267765	-1.8246936	-0.041784965	0.36173666	-1.1676191	-1.6221108	1.2488297	2.7957869	-0.29504395	1.1086013	-0.69662404	0.10597415	-0.45847964	-1.6496046	-0.023135453	-1.5151055	0.9986443	-1.1003664	-1.0320324	-0.32378355	-1.0294331	-0.8335033	0.15947393	0.36040246	CD4+ T cells	control (reference)
1323	-0.25583714	-0.044153765	1.490392	-0.40143195	0.23554897	-0.31712142	-0.2915628	-1.2431765	-0.3874238	0.85451806	-0.30353218	-0.84891266	0.90762997	-0.51590693	1.6964366	1.3368279	2.6665726	-1.1341699	0.54397327	0.04975622	-0.77746797	-1.4974118	-2.0465925	0.15764639	-0.5093986	0.40507126	-0.4117028	-0.8821618	-0.22643441	1.1615138	-2.210444	-0.25018597	-1.2732215	CD4+ T cells	control (reference)
1326	-0.9061034	0.044101477	1.2723032	0.34110677	-0.83520454	-1.0130122	0.4017446	-0.9104091	0.18274428	0.012028322	0.2165755	0.47754714	0.62678295	0.710489	1.1507347	1.1859648	2.7025359	-0.59967136	-0.67522544	0.9589412	0.10381705	-2.2367265	-1.8142167	-0.7618791	-0.5464134	-0.03200835	-0.8894985	0.6698362	-0.5305898	-0.15612173	-0.009722032	0.67025936	-0.21579441	CD4+ T cells	control (reference)
1328	-0.18179108	-0.3302644	0.8165988	-3.164227	-0.4006425	-0.6238742	0.085350394	-0.958032	1.296416	0.9516986	-1.4133563	0.2670591	-0.6465941	-0.77800906	-0.8333324	-0.08100116	2.629793	-1.8699598	-0.36666936	0.6767918	0.22785015	-1.3428756	-1.6708221	0.8557438	-1.1540654	0.55450857	0.95876795	0.9626365	-2.1345184	-0.83991134	0.17790186	-0.34667236	-2.2697744	CD4+ T cells	control (reference)
1329	-0.637525	-0.7131935	0.40169123	-0.20680892	0.88198084	1.6065593	0.48959562	0.91136205	1.1697273	-0.35593614	0.53829074	1.0422281	0.12765643	-0.0100623965	0.8826217	0.5677286	2.841277	-1.0120785	0.44062346	-0.17658281	0.6142025	-1.9978818	-1.8895016	-0.36766103	-1.3390919	1.2358226	-1.9923332	-0.21122712	-0.294036	-1.0470743	-0.71764696	-0.7141097	-0.12754783	CD4+ T cells	control (reference)
1330	0.08449627	1.7374005	0.41083527	-0.7221	0.443644	-1.2766317	-0.13808751	-1.29704	0.9523855	-0.13582061	1.591882	0.4483407	0.74946475	-0.23587397	0.48275355	2.1692128	2.8395813	-1.090113	0.3736056	0.31939518	0.18589312	-1.4045069	-1.9491593	0.17402795	-0.9453831	0.954318	-0.3534591	1.0200286	-1.0594426	0.5893593	-0.073120266	0.4881489	-2.5447774	CD4+ T cells	control (reference)
1334	0.10738224	-0.5008318	-0.123358995	-0.13681677	-0.68546313	-1.3046935	-1.5627502	-1.5375237	0.6282474	1.4196601	0.9959309	0.5415069	0.14070527	1.4914505	-0.66006285	0.6045673	2.89489	-0.76877296	-0.05675493	1.1170714	0.23445809	-1.4766968	-1.9054247	0.6736649	-0.40709698	0.6074235	-0.08976966	-0.44507146	-0.38005722	-0.99560523	0.79075855	0.5281912	-0.76673245	CD4+ T cells	control (reference)
1341	-0.031872675	0.19283128	1.7772366	0.97852814	0.8527888	-1.1974746	0.34938008	0.30566067	0.41143763	0.11423089	0.8783225	1.9474274	0.12210989	0.6731904	0.35553336	0.65426517	2.813571	-0.9534607	0.43412125	0.21650803	-0.36723676	-1.5328405	-1.9288259	0.2281703	-0.8316196	0.34578133	-0.15242912	-0.06672111	-0.05564341	-1.6978469	-0.66351753	0.13865915	-0.16241643	CD4+ T cells	control (reference)
1344	2.4525065	-0.77400464	2.2891521	-0.32609147	-2.5884588	0.45428354	-1.3968643	-0.029369712	0.9427611	-0.8321103	-1.5132517	0.72999	-0.48776138	-0.24049383	-2.6707044	0.22858144	0.59627074	-1.3244615	0.42597368	0.8250721	-3.373601	2.3989375	0.63141364	-3.157897	0.6686483	-1.8701241	-0.002622664	0.89189947	-1.6598862	2.8835413	-1.517547	-2.3072882	-1.1866696	CD16+ Monocytes	control (reference)
1346	2.1612291	-0.20742214	2.2991734	-0.123143315	-1.5048325	1.1972774	0.08365038	-1.7704873	2.6886861	2.6534605	-2.0511546	1.3060076	-0.97910327	-1.2322148	0.4186201	-1.6431532	0.5904032	-1.5467458	0.0045619756	-0.8363624	-2.62303	1.8505242	0.23626497	-2.6675458	1.1039071	-1.1993735	0.67220455	1.5054846	-0.76079535	2.512678	-0.38472924	-1.3708929	-0.14117947	CD16+ Monocytes	control (reference)
1349	-0.5079049	-0.97029716	1.0848913	-0.20753181	0.5733443	-1.5266298	0.628595	0.5349892	-0.5777381	-0.29510635	0.80379283	0.3885176	1.2493627	1.3935289	0.07742977	1.8040671	2.7448337	-1.317298	-0.3115487	1.6728976	0.41316438	-2.1147661	-2.1134748	0.55291027	-2.3000102	1.8866739	-0.97549444	-0.09828511	-0.5762959	-0.7220896	-0.051064074	0.12937137	-1.1318276	CD4+ T cells	control (reference)
1351	0.28311086	-2.2003376	-0.24433206	0.7430781	1.6926279	0.55257344	-0.24509802	0.30898046	1.4282076	-0.20129313	-0.118873596	0.11290863	0.7692251	0.40310764	-1.8783679	0.49806905	3.0028222	-0.72076	0.12787698	-1.4737316	-0.57375836	-0.9338619	-1.650379	-0.15427218	-1.1871307	-0.26180553	0.16383365	-0.4821853	-0.103707716	-0.8465551	0.50951177	0.8711484	0.3553822	CD4+ T cells	control (reference)
1355	2.415957	0.69584656	2.5231185	-0.051692486	-1.8578882	1.884764	-1.2108665	-2.7858953	2.240142	1.7873684	-2.1266975	-0.9134828	-1.1485057	1.2069247	-1.9925861	0.29395783	0.68388027	-0.74230075	-1.2073383	0.055142116	-2.9946983	2.720952	0.17211711	-2.5708945	-0.0010903962	-1.0357604	0.15606391	0.43751645	-0.25962818	2.3275049	-0.8373753	-2.0177479	-1.7961488	CD16+ Monocytes	control (reference)
1356	-0.07331444	-0.84160423	0.24525946	-0.39647138	0.8464827	0.21156108	0.73776823	2.316882	0.94592464	0.57423913	-0.24207123	0.645986	0.56679213	1.2835853	1.0919732	2.372017	2.4718506	-1.5247772	0.043541186	2.3478131	0.47748685	-1.4915357	-1.9307659	0.61843157	-0.5939825	-0.45533884	0.5350715	-1.33232	0.45187685	-2.135044	0.32962525	-1.4340401	-0.026197135	CD4+ T cells	control (reference)
1357	-0.47525668	1.0445777	1.7229257	-2.1938787	-2.701264	0.13131669	-0.25125048	-0.64792216	-0.6314166	0.07173526	-0.0057553053	1.172955	0.6831178	-0.28979096	-1.1018002	1.37222	2.3932443	0.3283528	0.31290755	-0.4977228	0.03367048	-0.79567164	-1.7713579	-0.59476644	-0.5304359	-0.20431891	0.67816603	-0.6672917	-0.93413025	0.49207342	0.7576266	-1.1361438	-0.10901955	CD4+ T cells	control (reference)
1359	-0.54262483	-0.1763613	0.78533846	-0.20329864	-0.047312975	0.04169357	-0.47218734	0.7928009	-0.029158175	-0.7127252	-0.81394863	1.1132339	1.1329669	0.24547571	0.4406745	2.4268663	2.1898031	-1.1595933	-0.65610856	-0.19772643	-0.026111558	-0.62426376	-1.8659453	-1.0151782	-1.3750527	-0.43027115	0.32962382	-0.96195865	-0.2620629	-1.531722	-0.27974197	-0.4830966	-0.37449887	CD4+ T cells	control (reference)
1365	2.160314	0.3863838	0.50977695	-1.0199015	0.49417967	0.75881654	0.19295649	0.3697314	-0.15662876	1.2553401	0.428404	0.44291532	-0.70473003	-0.7163421	0.41331258	0.14280319	2.421044	-1.0403559	0.5106027	-0.22201833	-0.26979488	0.3408759	-1.6438726	-0.6520851	0.54592025	0.2846529	-0.83167195	0.64775693	-0.4179688	0.010931969	-0.14999825	-0.122790515	0.9284261	CD4+ T cells	control (reference)
1379	-1.0271449	-0.97857404	0.9002664	-0.53124	-0.8329158	-1.1942922	1.3219231	-1.4402492	-1.2951283	-1.3130181	-0.11950815	0.32333496	0.36050695	0.40078074	1.1339653	1.5370142	2.7208266	-0.11095357	-0.106315345	0.8428316	-0.30416492	-0.74053395	-2.0227427	0.2821225	-1.630981	1.3080444	-1.6308343	-0.5157098	-0.15018836	0.15916595	-0.6037544	-0.1783087	0.30178088	CD4+ T cells	control (reference)
1382	-0.37662673	0.9788295	0.45204982	-0.022048116	-0.22921285	-0.59707355	-0.24493709	-0.21491234	0.103383094	0.21832752	0.6499068	0.069654524	0.6652521	-0.34720325	0.2966505	0.8694338	2.799452	0.67175835	0.22603048	-0.6864087	-0.43846172	-0.98232234	-1.7379547	-0.3211686	-0.848557	1.161184	0.24062529	-1.2163923	0.44278145	-0.28670412	-0.20393282	-0.47591195	0.5313995	CD4+ T cells	control (reference)
1384	2.2106051	0.7846546	2.8220563	1.1466577	-0.071793586	1.0869333	-1.7326084	-1.7235619	1.3813621	1.2136027	-2.1543858	1.7211533	-1.2156817	-0.28147835	-0.3798254	1.0535147	1.224915	-0.1592508	0.23494282	-0.60585165	-2.8763669	2.1105924	0.085987546	-2.4469907	-0.24038577	-1.2041197	-0.7270624	-0.13060212	-1.6671531	2.454824	-1.4647082	-1.8052061	-1.2567282	CD16+ Monocytes	control (reference)
1385	-1.5522131	-0.5977761	1.5835499	-0.9884684	-0.49656826	-0.92126954	-1.6212513	0.6739483	1.3260072	2.064288	-0.6263275	1.6104202	0.22621763	0.632291	0.73957586	1.0071813	2.5397406	-0.7233802	-0.6416312	0.12762856	-0.62788045	-1.2542515	-1.662594	0.43994343	-0.078203976	-0.7216771	0.34480458	-1.0314394	1.421396	-0.43209356	0.5122464	-0.45524275	-0.72852135	CD4+ T cells	control (reference)
1386	-0.78018534	-0.0393987	1.125863	1.2335756	-0.8021215	-1.0232381	-0.9672836	-1.7038156	-1.2862597	-0.10366926	-0.04956004	1.3919691	1.4878085	0.06808847	1.2232238	1.4389639	2.4426446	-0.9600558	0.32680944	1.0569037	0.33605194	-0.49187618	-1.8217103	0.8646277	-0.76407635	0.91552436	-0.19449931	-0.24723798	-2.8089457	-0.88324845	-2.9075623	-0.71028626	-0.79204494	CD4+ T cells	control (reference)
1387	2.4443278	0.19775914	2.0133364	-0.2069793	-2.867889	1.4665328	-0.5537952	-0.8440447	0.7630272	-0.47848427	-2.2763572	1.487214	-1.2697248	0.03844662	-0.7362187	-0.35843325	0.57653385	-1.2756109	-0.19574662	-0.83733374	-2.7295768	1.9059857	0.3946651	-2.1751022	0.44668227	0.105633736	-0.058997154	0.5623282	-2.2835853	2.6367059	-0.74511516	-0.8897098	-0.10476929	CD16+ Monocytes	control (reference)
1389	0.11532894	-0.23843594	0.371227	1.1284208	-1.0679775	0.7122316	-0.18493754	0.42263162	-0.35316867	-0.5535334	-0.047548436	1.0350844	0.43010992	0.58948475	-0.876608	-0.3952695	2.728225	0.25449347	-0.058221996	-0.10629958	-0.3088303	-1.2125905	-1.8755435	-0.37544733	0.98599374	1.1612158	0.9697031	0.47249913	-1.2686282	-2.166409	-1.7022078	0.16479379	0.8441199	CD4+ T cells	control (reference)
1390	-0.27070886	-0.20550096	-0.081330195	-0.04950452	1.0212173	-0.22882098	-0.27844226	-0.6264162	0.55503845	-0.8281438	0.31108868	1.572273	0.7716294	-0.59051126	-0.22997807	1.7742622	2.884185	-0.6238352	0.61749643	0.141176	0.32569942	-1.0871612	-2.1574507	-1.01612	-0.4828061	-0.6098368	-0.715938	-1.6497481	0.86448914	-3.0060682	0.9680432	0.19756499	-0.12450278	CD4+ T cells	control (reference)
1394	-0.367985	0.23462032	0.07595813	0.7217634	0.8935443	-0.5391294	0.82228017	-0.8345622	1.5124497	-0.9451139	0.55963475	0.33006746	-0.1634829	-0.100233674	-0.5980465	0.8692844	2.7972102	-1.159295	0.023400437	-1.6635658	-0.05928141	0.5335251	-1.797891	0.6236952	0.8950978	-0.10462052	-0.10327195	0.06687516	0.08824688	-0.7122129	0.14173123	-0.7428066	0.437878	CD4+ T cells	control (reference)
1400	-0.8052475	-0.9573072	-1.5439961	-0.48183364	-0.13523638	0.40732738	-0.17908219	1.4765286	-0.8962906	1.0512801	0.063923895	0.6972565	0.5094006	1.111307	0.10914926	2.3814173	2.8184714	-0.8690648	-0.33817518	2.4479969	-0.31576484	-0.04880011	-1.7659822	0.948776	-0.7533362	0.3055145	0.5022585	1.073451	0.9206829	-0.37297904	0.9751354	-0.99302447	-0.85928696	CD4+ T cells	control (reference)
1402	-0.9212488	-0.5598568	1.1355307	0.6815105	-1.1529138	-0.66145474	1.7747707	0.099862814	-0.060323596	0.4068777	-0.02192881	1.2510309	-0.80873865	-0.7714845	-1.2954469	0.45614043	2.46282	0.607412	0.33706465	0.24473953	-0.044624552	-1.0791141	-1.8589889	0.5012827	-0.2254606	0.10923949	-0.17520016	0.5903463	-1.2290255	0.12326345	-0.17501388	0.5305026	-0.9444285	CD4+ T cells	control (reference)
1405	-0.15854831	-0.4187347	0.058364205	-0.15798211	0.6396954	-0.9718765	-0.22076677	-0.79628456	0.90354645	0.63687146	0.12136221	0.6438479	1.0939077	0.9343658	-1.8210819	1.3170638	2.6722825	-0.52875364	0.5197939	-0.09394853	0.29238516	-1.8939419	-1.8156248	0.23401433	-0.45913824	-1.3063766	0.25117353	0.2990803	-1.870321	-1.6105762	-0.20640975	-1.0204166	0.25466886	CD4+ T cells	control (reference)
1411	-0.57508737	1.4070482	-0.88830316	-0.7176019	-1.0330323	-1.9158341	0.05823809	-1.9949946	0.057579935	0.19026873	0.3892518	-0.22356749	-0.31316608	-0.14585978	-0.05277884	1.5478544	2.918662	-0.6063841	0.017303765	1.3449144	0.43515706	-0.9122024	-2.0394344	-0.6944613	-1.2754803	-1.1450169	-0.55489296	-0.7220337	0.11229205	-0.24949805	0.24876682	-0.575345	-1.6514368	CD4+ T cells	control (reference)
1419	-0.56756294	-0.70122886	0.7392185	-1.0318255	0.15796936	0.29224882	1.3401171	-0.15866488	-0.5192813	0.2774793	0.9163336	1.9329412	1.946434	0.50528085	0.36887667	0.8039633	3.221374	0.19579801	-0.9025656	0.60964084	-0.15292369	-0.5130629	-1.9691548	0.5463778	-1.3834999	0.58686304	0.9270625	0.1284208	1.5506868	0.15307796	-0.19569418	0.75913155	-0.36316726	CD4+ T cells	control (reference)
1422	-0.466318	0.99089235	1.1518444	0.5234182	-0.9930501	1.3557949	-0.3501055	-0.79131407	1.3672253	-1.276569	-0.35647127	0.5593159	-0.23493415	0.08436823	-0.19779828	-0.29072958	2.3673422	-1.853755	0.1431936	0.21108466	0.43975946	-1.0856408	-2.00271	-0.9079782	-0.30127394	0.24657139	1.096293	-0.65882236	0.79648167	0.26551038	-0.6958482	1.6357155	1.0793657	CD4+ T cells	control (reference)
1423	-0.7892009	0.6231229	-1.5561593	0.825027	0.23700497	-0.08825199	0.9403026	0.87758577	1.1826727	-0.87886024	-1.2623103	0.90180874	1.1984003	1.3543267	-1.3936818	-0.02288273	2.1352468	-0.5049372	0.4567826	-1.8737854	-0.19779214	-1.5359533	-1.9079604	1.8777208	-2.0728571	-0.48615062	1.0100479	0.79413164	-0.06150233	-1.6055708	0.89554286	1.0611794	-0.7500382	CD4+ T cells	control (reference)
1426	-0.048208803	-0.43002397	-0.21039985	-0.45431748	-1.6654534	0.98539066	0.2956872	-1.8227897	1.3851011	0.45150304	0.92561936	-0.7189611	1.260867	1.2016602	-1.2053931	0.576383	2.931759	-1.8892072	0.33394855	0.14044479	0.18228321	-1.8069129	-1.7082734	-1.1036048	-1.8164822	0.6839148	-1.0205469	-1.1828953	0.2683674	-0.9105328	0.31522936	-0.15606114	-1.9759965	CD4+ T cells	control (reference)
1428	-0.74371475	0.56410104	0.62659705	-1.8802872	1.6865656	0.8421799	-0.12822472	-0.49281412	-0.67437387	1.1794829	0.9723461	2.1590555	0.0877267	0.38886267	-1.7017461	0.99546874	2.545573	-0.04949528	-0.14371799	1.9294381	0.13903272	-1.78558	-2.0156176	1.4445662	0.33008522	0.23820338	0.060161054	-0.60284275	-0.36779237	0.36863726	-0.71679056	-1.479577	-0.69413835	CD4+ T cells	control (reference)
1432	0.00057031214	0.48465008	-0.98232496	-0.95109475	-0.66778916	0.5650803	0.07082564	1.9716153	1.3389403	0.81070626	1.1516867	-0.08071193	-0.2923808	-1.0882133	-0.48479813	1.0898838	2.6998446	-0.7979676	-0.49166122	-0.46381402	-0.5498273	-1.6430175	-1.9578685	0.16036697	0.45185018	0.38954282	0.5597328	-0.7704295	1.0721712	-0.11068228	0.34830332	-0.28185642	0.1671713	CD4+ T cells	control (reference)
1434	-0.50689566	1.0676727	-0.6334418	2.5807898	-0.0032892674	-3.3449326	-0.28518	0.12011385	2.3019228	-0.9036118	0.5656831	0.72974706	1.0003914	-1.2688378	0.8369045	-1.082844	2.3128173	0.035711057	0.08837387	0.9190856	-0.84853196	-0.9143951	-0.16182107	1.9817319	0.18946445	0.84349644	0.17170496	-1.0209783	-1.1182467	-0.84665734	-0.3953123	-1.1715748	-0.40561628	B	control (reference)
1435	-0.69480175	0.47615236	2.8167896	0.624212	-0.09373754	-0.14451352	0.3793518	1.0243199	0.34057367	-0.43626973	0.502825	-0.56402856	-0.72885835	0.61062336	0.23159742	1.1177197	2.5467718	-1.0155503	0.9616459	1.0406436	0.191483	-0.4340613	-1.9565636	0.9276813	-1.4759289	1.8595042	1.1901579	-1.7538637	1.1624031	0.55407405	-0.13093454	1.361721	1.9975165	CD4+ T cells	control (reference)
1436	1.9467233	0.5842937	1.7400719	-0.035297252	-1.1020815	0.68025964	-2.5411572	-0.78368723	0.4809389	0.2780026	-1.3824762	0.7662587	-1.448502	0.15621427	-0.8597002	0.082543135	1.1361811	-1.5308416	-0.3431834	-1.2281795	-3.2750416	1.3904891	0.5180888	-2.1412396	-0.23226455	-0.28443974	0.83023655	0.35644862	-1.016924	1.5449634	-0.97414553	-0.8309114	-0.6578936	CD16+ Monocytes	control (reference)
1442	-0.59983146	-0.508371	-0.029623538	-1.3366293	0.37909725	-0.8507937	1.1300058	-0.63191575	-0.5336301	0.26035	0.92503405	-0.19236298	0.19105983	1.2258159	0.44787395	0.9600185	2.791057	-0.6438265	-0.7210948	0.077195615	0.17505375	-1.0978456	-1.4583042	0.40917352	-0.22199123	1.0913795	-1.5060654	-0.6557112	-1.5653725	-0.22107387	0.44550368	0.7267873	-0.6529082	CD4+ T cells	control (reference)
1447	0.15774071	-0.8039326	1.3554288	-1.267082	-0.06021607	0.517779	-0.015258908	-0.12452519	-0.25977448	0.89397466	-1.4083492	1.2475076	-1.0163052	0.81392884	-0.20387417	1.651065	2.8626025	-0.9498476	0.19703297	2.3473623	0.15973781	-0.36391503	-1.7114404	-0.08077741	-1.1140094	-0.81749505	-0.40196726	-0.015716255	-0.5359637	-2.0554678	1.4178462	0.9784307	0.7119446	CD4+ T cells	control (reference)
1448	0.3051904	-0.19785085	-2.3559446	-0.03236538	1.5336585	-0.59667957	1.1915151	-0.7996969	0.447829	0.31456223	1.7493879	0.03608018	1.1722393	0.16651437	0.6893832	1.8009092	3.0325155	-1.411933	-0.6960449	0.7250024	0.16846651	-1.7057735	-1.8109037	-0.53768206	0.2622648	0.33614343	0.83970165	-1.2197767	-1.4498968	-0.28277674	1.5717592	2.094225	-0.10287747	CD4+ T cells	control (reference)
1455	-0.31257826	-0.30016637	0.84985197	0.12033516	0.7584069	-1.0998886	1.2365681	-1.2982146	0.062932074	1.7465718	0.48624372	2.6815548	-0.30653232	0.43492055	0.8691604	1.5711439	2.617022	-1.6027507	0.15571055	1.0507287	0.53999	-0.7244789	-1.7422953	0.6429912	-0.7747569	0.99580973	-1.3678098	-1.2176467	0.6226593	-1.2919453	0.38410074	0.9688342	1.0057105	CD4+ T cells	control (reference)
1457	-0.47346616	-0.17832649	0.8898934	1.0966052	0.12772319	-0.69144845	0.28484008	0.1075412	0.4645304	0.1784144	0.9513644	0.90579426	0.13505176	-0.30510992	1.560472	1.4764475	2.3817098	-1.3690913	-0.31678158	-0.8267902	0.18211488	-0.9145111	-1.7866777	-0.22206885	-1.423209	0.7891834	-1.2602267	-0.3673835	-1.0105016	0.31232893	-2.1106362	0.5554829	-0.24560776	CD4+ T cells	control (reference)
1464	-0.52122873	0.5320309	-0.6502694	-0.55193	-0.9637004	-0.7036163	-0.10090844	-0.93209994	0.4353242	-0.31839454	-0.18705672	0.9135377	0.61567575	1.8807693	0.6994157	0.19080512	2.3540192	-1.1704876	0.59524906	1.5000291	0.038138486	-1.1768239	-1.8145713	1.089301	-1.391545	-0.17713882	-1.2568868	-0.9774169	-0.68144774	0.10763664	0.501739	-1.5851157	-0.05190835	CD4+ T cells	control (reference)
1467	-0.09136869	0.18352139	-1.2798634	-0.02461423	0.1338473	-0.2655962	-0.4069183	0.28366512	1.1647371	-0.3747524	-0.076951325	0.58290315	0.9673388	1.9878111	0.42435187	0.44650486	2.5258336	-1.4321206	0.45308352	-0.9576477	0.080302656	-0.5602457	-2.03343	1.7645502	0.15787667	0.7951579	0.07952571	-0.5855701	-2.151232	-0.022266805	-0.17562224	-0.5811844	-0.6887461	CD4+ T cells	control (reference)
1469	0.47994152	1.5215371	1.267888	0.38482642	-0.99768597	-0.095582336	0.08801651	0.60981333	1.0966302	-0.54828936	0.10453084	1.5320538	-1.091787	0.3142524	0.96990234	1.1374512	2.35295	-2.0989249	0.54138654	0.6535576	-0.3420294	-1.3656458	-2.0813172	0.16903259	0.18880248	0.061656103	0.67729455	-0.17107902	0.15598923	-0.27428722	0.19261244	-0.8024396	1.1668147	CD4+ T cells	control (reference)
1472	-0.49703985	-1.1045079	-0.5586465	0.17514408	-0.54232717	-0.8250427	-1.3487707	0.40521201	0.29717183	-0.57082516	0.19174528	0.021365806	0.13445252	1.9773922	-0.07147044	-1.0530411	2.482747	-0.98715997	0.78285944	-0.38831788	0.096580006	-0.689475	-1.907717	0.80538356	-1.4866947	1.0422673	-0.008636564	-1.2959775	-0.11013359	0.3313555	-0.6366396	-2.028203	-0.8922886	CD4+ T cells	control (reference)
1473	-0.45715177	1.1231104	1.4004719	-0.5648868	-1.4347332	0.36571145	-0.94162804	0.450422	-0.46725088	0.4269186	0.21483758	0.76743317	-0.67826474	0.16260928	0.36049765	0.7670569	3.0645683	-0.19166799	-0.12598315	0.7607719	0.5585482	-0.4806827	-1.6045327	0.9624537	-2.3661206	-1.3293011	-0.86379534	-0.1966079	-1.0833485	0.29536587	1.512907	0.00028225034	0.69909227	CD4+ T cells	control (reference)
1482	-0.92990804	-0.41537413	-1.0345733	0.256212	0.010196269	0.4139676	-0.65517044	-0.32473427	-0.08374739	0.13607329	1.3460538	-0.10215545	1.276469	1.7555604	-1.6506212	1.4843016	2.6026652	-1.2688411	1.0355251	0.41684896	-0.17950825	-1.7657148	-1.7556051	-0.27128842	1.1410114	-0.7201079	-1.5524579	-0.74495727	1.1858647	0.015661389	0.015153527	-0.8467855	-2.541275	CD4+ T cells	control (reference)
1484	-0.32023758	-0.17021841	0.0862979	1.1337407	1.2293489	-0.540071	0.7192447	1.0205939	1.5303352	0.0056984723	0.99839264	0.41626984	0.60603875	-0.15287846	1.8656981	0.5174588	2.3607135	-0.8907379	0.36154816	-0.66575	0.13300759	-1.0700743	-1.6305677	0.00251133	-0.56989074	-1.1281763	-0.28728616	-1.7708819	-1.1440417	0.7952574	1.2048733	0.76915985	0.40313518	CD4+ T cells	control (reference)
1485	2.5574079	-0.48038036	3.2798333	0.47274667	-1.7933	0.8321225	-1.5605694	0.05834651	2.033084	0.26317	-1.8291814	0.28134888	-0.32513538	-0.15608694	-0.2881093	-1.5264062	0.7449457	-1.5949404	0.10064219	0.64787614	-2.6610265	1.6489509	0.15550232	-2.702034	0.80293894	-0.70727855	0.20694193	0.9895555	-2.3161917	2.8180215	-1.0523682	-2.3127131	-0.6119673	CD16+ Monocytes	control (reference)
1496	-0.6335393	0.35184923	1.7274334	0.71564376	0.49621293	-0.81790006	0.7611562	-2.938971	0.1979987	-0.9921739	-1.6259699	0.6899973	-0.07751988	1.029103	0.15939024	2.1915712	2.8021839	-0.33269757	0.2722884	1.8375875	0.18987358	-0.45690614	-1.6619451	0.74215305	-1.9035625	-1.0020573	-0.72355354	-0.38690782	0.0190406	-0.3675751	-0.19966245	0.7093065	-0.99782276	CD4+ T cells	control (reference)
1498	-0.8045763	1.0075622	0.0027820766	-0.45792073	-1.5121486	0.9075287	0.70429605	0.34558713	-0.04126607	1.088371	1.5655122	1.477142	-0.04163462	-0.24435745	2.3654408	1.0353711	2.244266	-2.3901377	-0.59872925	0.18062305	-0.39205894	-0.11884999	-1.8355753	-0.027451769	-0.5120446	-1.1013467	-0.3739549	-1.5098957	-0.2282268	0.122517854	-0.011435896	1.5934541	1.0940287	CD4+ T cells	control (reference)
1504	0.08817676	1.018506	1.7537587	-0.8492497	-0.011232674	0.15004677	-1.4858284	-1.4291136	0.6579621	0.2979495	0.20159751	1.6498983	-0.71067965	0.47624087	0.85637176	1.8664536	2.739807	-0.8874688	0.18504666	0.95986855	-0.061365932	-0.657471	-1.5695758	0.16008604	0.077932	0.7538216	0.28338507	-1.0287296	0.9743684	-1.2750908	-0.5483991	-0.55497694	-0.78810436	CD4+ T cells	control (reference)
1505	0.297245	0.70999205	0.68206173	-0.09128946	-0.6518706	-1.1874579	0.08555095	-0.13242123	-0.36271733	1.8318434	-0.33117735	0.9138989	1.2221689	0.7900927	0.03013137	1.5178435	2.6146517	-0.027170777	0.29099306	0.81555116	0.37789494	0.2921316	-1.9221224	0.09802778	-0.109414935	0.61268735	-1.0081261	-0.100348204	0.78798133	-1.6365757	-1.0928303	0.23173267	0.02870822	CD4+ T cells	control (reference)
1507	-0.67967445	0.63672084	-1.0293067	-1.1333811	1.7001784	0.13138714	-1.6964326	-0.6419419	0.94865793	0.7019206	2.9313455	0.9907784	1.3518409	1.0314841	1.697728	2.0510855	2.5195951	-1.2002712	0.1830847	0.08647624	-0.7095401	-0.39568883	-1.9295875	0.7637963	-0.7454987	-0.4234414	0.46603078	-0.6235169	1.3541011	0.0014474392	0.84700286	-0.13127017	0.8223467	CD4+ T cells	control (reference)
1511	-0.069417715	0.30339727	0.6871215	-0.74838865	-0.20731734	-1.2453665	-0.11091223	0.386991	1.0446326	0.20841807	0.40297598	0.43631816	-0.20413327	1.2084502	-0.35945678	1.8349856	3.1166136	-0.35541356	-0.5858985	0.57007664	0.45787847	-0.94768155	-2.0170293	0.2784896	-2.0943956	0.8455977	-0.19179952	0.57874787	-1.4806938	-0.47041014	-1.147372	0.46083373	-1.0381722	CD4+ T cells	control (reference)
1514	-1.2827587	2.5442169	-0.20910645	1.9745047	-0.8043835	1.3969425	-0.020339005	-2.1442044	-1.9518663	-0.20687631	0.8007771	1.2239802	1.2128534	-1.6058236	-0.9879217	0.4726951	2.228174	-0.5586625	0.660236	-0.3433017	-0.40814307	-0.2346178	-2.1597369	0.26734298	-0.6984412	0.6078894	0.16249593	-1.1529621	-0.8420491	-0.017596014	-1.0685393	-0.12760282	1.6904985	CD4+ T cells	control (reference)
1517	-0.42605314	-0.5223851	-1.1896782	0.5071292	0.24728315	-1.0920565	-0.27201417	0.6198776	1.1113607	1.5822548	0.37359315	0.44623148	-0.98889023	0.3424992	0.80425674	1.1734904	2.451251	-1.1088771	-0.3424708	0.41095507	-0.3336746	-0.3363961	-1.8897315	-0.13318324	-1.0000136	0.21479148	-1.3450434	-1.1399086	-1.1783385	0.16367805	-1.9464356	0.53668946	-0.63334155	CD4+ T cells	control (reference)
1522	-0.48860133	0.78589594	0.43958187	-0.8961448	0.49122804	-0.07361382	0.4619823	-0.98330706	-0.93428504	1.1805153	-1.0830905	0.122797	0.70234	-0.16422415	1.1236762	1.1029317	2.3768384	-1.1204574	0.605319	0.835127	-0.5747855	-1.0392774	-1.8949009	-0.2105558	0.00592494	-0.19281459	0.7067706	0.18505248	-2.6620307	-0.34689054	-0.99775344	0.04009272	0.38254693	CD4+ T cells	control (reference)
1528	-0.0045036525	0.102048844	1.3537427	-2.234266	1.0974233	0.09251624	-1.7379891	-0.3867237	-1.195435	0.136477	-0.34007972	0.1184604	1.2687125	-0.9041572	-1.56432	0.83866704	2.5904024	-0.06280419	1.1860285	0.34245473	0.03114283	-0.48605722	-1.7106363	0.5892538	-1.1187205	-0.3820052	-1.3453972	-2.4857025	0.7878388	-1.1964436	-0.5397125	1.2864044	-0.9894899	CD4+ T cells	control (reference)
1530	-0.66249937	-0.62443244	-1.2050128	2.5349936	1.2906806	-1.6263995	1.43645	-0.17507994	0.24787475	-0.31562912	1.7323793	0.09489946	0.049878523	0.63201654	0.31109825	0.8744565	2.2501543	-0.009738535	0.20309353	0.27095252	-0.2893105	-1.5279405	-1.4668158	0.8668884	-1.876451	0.15802532	-0.7605543	-0.113257736	-0.3420614	-0.9319927	0.06446822	0.5277442	-1.0701395	B	control (reference)
1533	-0.23885271	0.5875693	0.28620982	-0.49570903	0.6460219	-0.05255793	0.6625706	2.0997157	-0.6991979	-1.2724594	-0.766655	0.5120319	-0.2847941	0.83388966	-0.63391054	2.124312	2.7206745	-1.551693	0.70361286	0.02193451	-0.031446464	-0.85887426	-2.0973742	-0.60215515	-0.55297524	1.1045222	-0.36407492	-0.88290036	-0.18030861	-1.2204403	-0.6931722	1.5278683	-1.5421941	CD4+ T cells	control (reference)
1537	-1.260545	0.51166534	0.81776506	0.079605564	0.89265573	0.9451094	-1.2715473	-1.3093431	0.5548091	0.20235375	-0.9305635	0.38944846	0.23873366	0.5238609	0.7609005	0.06056282	2.63478	-0.9728667	-0.22013032	-1.4459621	-0.47044468	-1.559938	-1.4390893	0.3688544	1.0589995	-2.0375834	0.5894654	1.1093414	-0.913826	-0.35556272	0.37023515	0.07948601	0.085502446	CD4+ T cells	control (reference)
1552	-0.2988044	0.9147788	-0.20780341	-1.1576684	-0.7132602	0.25599402	-0.11841002	1.0608785	0.5605044	0.11623362	-0.29070514	-1.4745721	0.7828623	-1.7632785	0.12405479	-0.29937404	2.4083421	-0.80228925	0.17884403	0.5542605	-0.008879028	-0.7044979	-1.9733521	-0.50687945	-1.3752425	0.40231204	-0.4036208	0.69127715	0.059675917	-2.3807702	0.94247663	0.5245664	-0.4409323	CD4+ T cells	control (reference)
1555	0.011086703	1.209068	-0.8221173	-0.4301393	-1.9199224	-1.8101057	-1.2057798	-1.8090689	-2.528653	0.021317601	1.4735715	-0.40339184	0.41501868	0.611074	-0.93684906	1.7822304	2.5268166	-0.69082063	0.39813575	0.1702309	0.28582567	-1.4299757	-1.7975609	-0.1303291	0.1111567	-0.25575238	0.512093	0.8705119	-0.279109	-0.17847769	1.087684	-0.9536216	-0.8880192	CD4+ T cells	control (reference)
1556	-0.71832556	1.2607083	0.89473224	-0.3472206	0.12390985	0.1888457	0.47770995	-0.978048	0.267761	0.9666821	1.6820893	0.88451344	-0.3618107	-0.73791695	-1.0034683	1.2666724	2.6019645	-0.50726116	0.1013127	0.93122184	-0.14689046	-0.94969547	-1.6342568	1.1748316	-0.7731103	2.0085523	-0.6852181	-1.4526914	0.7957556	-0.051691294	0.20772135	0.36529905	-0.64783335	CD4+ T cells	control (reference)
1561	-0.3021176	1.173317	1.3276793	-0.4856452	-1.3640069	-0.5312923	-0.16663957	-1.0251673	0.7531428	0.6569073	0.47516358	1.1407583	-1.2342007	1.2235265	-0.13936797	-0.555116	2.7983298	-0.16471174	-0.1721876	-1.4724892	-0.07595846	-0.9403528	-1.7488763	-0.018366002	0.43662485	1.2215973	0.5196681	-0.43917298	-1.0465239	-1.6107821	-0.29146922	-0.10970146	-0.19156271	CD4+ T cells	control (reference)
1565	-0.53446865	-0.14574438	-0.070869386	0.6266433	-0.9799631	-1.0095357	0.92706484	0.74566734	1.004023	1.1962003	2.05146	0.8163016	0.91097295	1.0407313	1.7751625	0.98737454	2.6315434	-0.954098	0.39066446	-1.5031143	0.20313214	-1.8454084	-2.0321178	0.67972565	-0.68730867	0.09572691	0.9423831	0.09321216	0.14941442	-1.0000516	-0.386266	-0.07506715	-0.39169294	CD4+ T cells	control (reference)
1567	-0.012199316	-0.35058573	0.07329622	1.7643182	-0.5488925	-0.69246256	0.85476077	1.9436476	-0.37897348	-0.12303252	0.613826	1.6705189	1.3583635	0.6646973	1.1952975	0.50444317	2.5370717	-1.2218874	-0.12791225	0.3632596	-0.018725395	-0.8032534	-2.0406976	-0.41420102	-1.7255102	2.5682435	-0.05289966	-0.408	-0.20808592	0.9044494	-2.252914	-2.3923283	0.9285773	CD4+ T cells	control (reference)
1573	-0.23537174	-0.7814416	0.58194757	1.5612669	-0.6468588	-1.1582408	-0.24151511	-1.1243443	1.6270605	-0.027620494	0.54870856	0.62341404	0.7337613	-1.0918248	-1.2522708	0.76408005	2.1223438	-0.99067354	0.4663818	1.6201584	-0.86792314	-2.120107	-1.6524562	0.32431322	-0.46255147	-1.2169474	1.1212919	-1.5256006	0.008881822	-2.2900653	0.9701606	-0.50236535	0.4620015	CD4+ T cells	control (reference)
1576	2.6598089	-0.092202425	3.777815	0.73610616	-1.7386887	1.7097563	-0.17831649	-1.9736924	1.8748615	1.2017242	-2.003332	2.2817116	-2.000191	0.3637849	-0.6273727	0.50739336	0.52592385	-0.8262819	0.61130667	0.3862301	-2.7368393	1.8610665	0.101383835	-2.4169965	0.8471128	0.93205243	-0.16604304	0.18754344	-1.7784649	2.3693821	-0.45599347	-1.6788849	-0.19897038	CD16+ Monocytes	control (reference)
1582	-0.09514928	1.2686063	-0.09790832	0.73403555	1.4240541	0.23079196	-0.4121812	0.24698526	2.7291214	1.7038887	0.21723993	1.8142865	0.84956014	-0.31942296	0.15571903	1.0572497	2.4624364	-1.7188022	0.11631215	0.030568793	-0.5251621	-1.6448783	-1.9117681	0.71080613	-1.2630229	2.740631	0.43111652	0.4282618	-1.1432636	-0.5680649	-0.065059766	1.1729362	0.98993325	CD4+ T cells	control (reference)
1586	-1.0600382	1.1135192	0.73809147	-1.0261102	0.29019493	-0.21675798	-0.61909485	-1.0232086	0.9662118	-1.9441911	-0.43093032	0.6882076	-0.043557245	-1.656852	0.49686885	1.9035987	2.8191369	-1.2321739	-0.204469	-0.24153867	-0.008307487	-2.0346906	-1.6157837	0.20299375	-0.54628533	0.4647746	0.9314537	-0.041361094	0.16176026	0.20135589	-0.4723856	-0.3700118	-0.2984792	CD4+ T cells	control (reference)
1587	2.3737485	0.3818946	2.436159	0.16787896	-1.1174126	1.1079133	-1.0137651	-1.0247836	0.66608906	2.3423388	-0.6795517	0.089665204	-1.307775	0.09889275	-0.4552025	-0.8348419	0.9441628	-0.5270678	0.6540621	0.6023758	-2.528342	1.9957364	0.18582636	-2.5683126	0.519057	-1.6150203	1.5558577	1.3609513	-1.1558766	2.380902	-1.7721443	-1.8051842	0.92131144	CD16+ Monocytes	control (reference)
1590	-0.63970625	0.66330576	-0.29901433	0.40345812	-1.4138469	0.56256974	0.6870395	-0.8604615	-0.11711916	0.9908695	1.3983442	-0.0006070137	0.50897896	0.32129702	-0.23074353	2.0711138	2.7949228	-1.3296413	0.91499436	0.3437871	0.6693969	-1.5761983	-1.8774594	1.4570122	-1.2011809	-0.11550345	-0.85209584	-1.2937269	0.8382168	-1.2235638	-0.44155198	-0.091674	-0.23005998	CD4+ T cells	control (reference)
1595	-0.78352	0.61380875	-1.3788099	0.13098551	-0.05655855	0.18647438	0.6427986	-0.7241816	-2.455933	-0.23945503	1.725493	0.18572438	1.2959365	-0.2590871	0.14175498	0.6919761	2.6021388	-1.0024039	0.55932987	0.16898984	-0.26900887	-0.20099302	-1.7236874	-0.43777126	-0.10900009	0.3062677	0.006279111	0.32394388	-1.1408538	-1.1123958	-2.536728	0.23864914	-1.0003301	CD4+ T cells	control (reference)
1603	-0.22779527	0.7189027	0.25536376	1.3526282	-1.1177036	1.122739	-0.43536088	0.2649212	2.0678215	-0.5094278	0.09976465	0.79009926	0.1956676	0.2473684	0.67980105	0.41098616	2.4828403	-2.2059093	-0.13373217	1.4793055	-0.20543042	-1.1719172	-1.7650063	-0.49969438	0.4247205	0.7535617	0.05797878	0.5634591	-0.6521343	-2.6867967	-1.0446662	-1.4806341	-0.27010491	CD4+ T cells	control (reference)
1605	0.51946366	0.15688393	1.7452283	-1.212781	-0.58463275	-1.1864765	0.80908364	-1.7352033	-0.37686607	-1.5058091	0.52125996	-0.1894716	-0.1943014	0.24791476	0.73408645	1.0659171	2.822595	-1.1697669	-0.34294665	1.1483104	0.055930264	-2.0509212	-1.7121376	1.3510864	-2.0270894	-0.06583594	0.18952571	-0.34889117	-1.841033	0.7607775	0.061451733	0.15453523	0.69954497	CD4+ T cells	control (reference)
1610	0.556183	-0.9841143	-0.6977476	0.577029	-0.2511729	-1.3003279	-2.2832217	0.61703044	1.5485222	0.055615485	1.6093758	2.8494477	0.14932278	-1.079046	-0.90133333	1.1769552	2.7873945	-1.5958983	0.5470101	1.1083649	0.051079668	-0.7639955	-1.882351	-0.6593655	-1.290103	0.6620924	-1.2383298	-2.3847418	0.062836826	-0.5666414	0.31724206	0.41795376	-1.0901543	CD4+ T cells	control (reference)
1614	-0.3105898	0.49631748	0.23742926	1.0149864	-1.5764263	-0.73444295	0.39989856	0.35142884	0.81070584	0.96314216	1.9091127	-1.2028432	0.8271834	-0.70765543	0.3309393	1.3057412	2.9032984	-0.32251945	-0.3549873	0.26188174	0.29853263	-1.7958648	-1.9419378	0.807501	-1.2652707	-0.035259694	-0.071763605	-0.23229523	0.36948234	-0.08651394	0.3876943	0.9731233	-0.58922446	CD4+ T cells	control (reference)
1617	2.187161	0.2607926	3.8259435	0.4310311	-0.2752818	1.1360892	-1.1410568	-0.70042	2.617458	0.4219725	-1.4848396	0.63654184	-1.4316567	-0.6715573	-0.95622104	-0.43186945	0.79630554	-0.40130132	-0.40178007	0.5237496	-2.9392262	0.95673776	0.29209033	-2.7557895	1.0238616	-0.40758467	0.10790061	0.18553096	-1.6613383	1.9337142	-0.07455015	-1.3539695	-1.0678134	CD16+ Monocytes	control (reference)
1619	-0.51747334	-0.52472246	-0.6533496	0.47882527	-0.1214962	0.031625345	-1.9786897	-0.55994016	0.62731695	0.12553714	0.527926	0.4570713	0.69036436	1.2517536	1.4392334	0.8609044	2.799942	-1.436817	0.043525413	-0.78997844	-0.7295813	-1.1765355	-1.751069	1.271443	-0.88439894	0.7031092	0.6044898	-1.5963743	-0.8049994	0.029117048	-1.2945516	-0.96732575	0.26493895	CD4+ T cells	control (reference)
1625	0.21785918	-0.15920031	0.83050984	-0.124639034	-0.663355	0.08118199	-0.768863	-1.7281865	1.3867396	0.3290195	0.9978863	-0.040201068	0.12293401	0.605767	-0.5134721	0.6380464	2.4969962	-0.4747181	0.6702305	0.582107	-0.046325777	-1.182174	-1.5743896	1.1412697	-0.34257197	-0.80768514	-1.1178899	-0.041801184	-0.64747447	0.21918474	0.82146174	-0.9971783	0.66472745	CD4+ T cells	control (reference)
1627	-0.96095204	0.09616518	1.0793066	0.086110115	1.1722497	1.2101454	0.51836294	0.7177903	-0.41156662	-0.17828055	0.5032615	0.13330749	-0.5275452	-0.4000969	0.84893906	1.0872205	2.4529994	-0.9028332	0.45944902	-0.26670083	0.24306886	-0.20297933	-2.1591244	0.24506252	-0.37813908	-1.2280257	-2.4421005	-0.82261276	-0.7420894	-1.6467681	-1.7201672	0.28645808	0.69192904	CD4+ T cells	control (reference)
1630	-0.6642406	0.48802865	1.4513766	0.56261104	-1.3341535	0.3262386	-0.28700134	-1.0195183	0.90279675	-0.7573286	0.11964679	1.119552	-0.3140388	0.6002731	0.014180958	1.1650232	2.3901668	-1.412405	0.08967109	0.2819031	0.05967644	-1.2926518	-1.9592315	0.1901972	-1.1127267	-0.0054012984	-0.01314944	-0.09322244	-0.8139211	0.03526479	0.67427593	0.21121722	-1.157874	CD4+ T cells	control (reference)
1631	-0.5673218	0.7928357	0.36050558	-0.91937155	0.3007248	-0.1524809	1.2319307	1.1957018	0.457759	1.06457	0.8550627	2.076652	0.5126722	0.56697965	-0.7849001	0.7459292	2.1257887	-1.1928155	-0.56981856	-0.45501232	0.44032815	-0.66932493	-1.9106542	0.094520345	-0.6508343	0.63193643	0.26475415	-0.7679417	1.3854221	-1.3873378	-1.2845969	-0.37008774	0.6582168	CD4+ T cells	control (reference)
1632	-0.12637918	-0.22534338	0.5358662	0.82580894	1.1688876	1.3066275	0.6463776	0.16011074	1.312159	-0.139519	0.64951974	-0.25492364	1.6464225	-0.48364222	-1.067414	-0.6342261	2.6586733	-1.5566883	0.3323924	-0.6016784	0.36730438	-1.137339	-1.924787	0.85592663	0.6672954	1.3456823	-0.91905904	0.82006997	-0.7005642	-1.1549951	-1.9758091	0.3804131	0.9333366	CD4+ T cells	control (reference)
1633	-1.3470128	1.8681273	1.5118054	0.07242215	0.592721	-0.083889574	0.90079194	-0.41517055	-0.05548963	1.9213701	1.7897211	-1.3274994	-0.10810274	0.09550655	0.3043179	0.7420976	2.441365	-0.54501295	-0.16527815	0.786146	-0.26940775	-1.3790765	-1.8740573	0.22998169	-0.5559774	0.5879825	-0.8112429	-0.7431617	-3.6002026	-1.8976405	-2.4727566	-1.486799	-0.9839255	CD4+ T cells	control (reference)
1636	-0.086518794	-1.1378773	-0.3245408	-1.2206771	-0.40675372	0.46187344	0.156084	-0.5717309	-0.07481909	0.09885502	-0.47953865	1.0179988	0.6473919	-0.1844604	-0.52579725	1.2853347	3.0406108	-1.501616	-0.041793108	0.82683814	-0.72724867	-1.7185705	-2.1001756	1.2882884	-1.742001	0.1344595	-0.18847373	-0.06197083	1.4347304	0.36163935	0.444007	-0.05651845	-0.36325085	CD4+ T cells	control (reference)
1639	-0.5084286	-0.17988843	0.5049473	2.7765937	2.1844637	-0.2459213	0.21292879	0.62334436	1.1946906	0.08723034	0.19054419	1.4492099	0.46496058	-2.4696388	-0.18329424	-1.5524154	2.3221018	1.9191957	-0.12690043	-0.4222258	-1.709419	-0.08690207	-0.18624003	1.1891307	-0.11932345	0.87227994	1.2707164	-1.5479379	-1.661417	-0.6928484	-1.4233204	0.20162326	-0.19695672	B	control (reference)
1642	0.6067318	-0.65454924	0.07526308	0.05420381	0.34114385	-0.8697555	-0.26941377	0.37908995	0.3085856	1.2314028	0.81580544	1.9101677	0.34148723	0.19919845	0.10360026	1.1541862	2.6406846	1.0306056	-0.4047948	1.2931693	0.3624937	-0.90444916	-1.5203048	0.44019482	-0.08528298	-0.20091425	-0.78760123	-0.6326871	0.20385468	0.43312913	1.1672226	0.73920673	-0.38515723	CD4+ T cells	control (reference)
1648	-0.11525646	-0.41383258	-0.21456099	1.4033204	-2.1291904	-0.28477064	-0.4464955	-0.42969084	-0.5288346	-0.19804806	0.6534759	2.6743727	0.707433	0.3082657	2.144207	1.3573649	2.7901285	-1.2149355	0.652995	0.28441036	0.6559623	-1.0724293	-2.0104718	0.00084863603	-0.69344914	0.6253743	-0.50907654	1.8619877	-1.4138066	0.57228893	0.479091	-0.21607222	0.7130592	CD4+ T cells	control (reference)
1650	-0.49740154	0.7682494	0.026060209	2.5991743	1.0321678	-1.4729891	-0.9781456	-0.096837	0.21702337	-0.27153364	0.35548425	-0.79686606	0.96995014	-1.3015653	1.1644692	-0.40311217	2.2213993	-1.9179384	0.30610368	-0.37526464	-0.6037186	-1.4507447	-1.67663	0.6565283	-0.29816067	0.9321863	-0.8713181	-1.2272929	-0.38167903	0.4240138	0.8115366	1.1271706	1.1539474	B	control (reference)
1652	-0.6485429	1.0344317	0.29257917	0.08809519	-0.0070750266	0.9746647	0.65925837	-0.10012231	0.83485085	1.5727699	-0.6089019	-0.8748482	0.69988525	0.9153608	1.3380362	0.3692978	2.9972138	-1.4154102	0.028921679	-0.36267567	-0.11451346	-1.55808	-1.7326503	1.5212698	-0.14734142	-0.48146534	-0.73596495	-0.5589051	-0.96676487	-0.32227764	-0.86142385	1.3039043	-1.7377241	CD4+ T cells	control (reference)
1653	-0.8493366	-0.7130835	1.1280441	-1.5943143	0.3223191	-1.7646596	1.2729605	-0.83184904	0.21634766	-1.1615453	0.29409406	-0.639477	1.1805203	-0.14792305	-1.9115102	0.704553	2.541772	-2.0654514	-0.0035048723	0.53704655	0.037461698	-1.525686	-1.5927595	-0.09524745	-1.0296683	0.38855636	-1.7446387	-0.38787708	-0.54483646	0.45049757	0.19539297	-0.27966094	-0.20937634	CD4+ T cells	control (reference)
1654	-0.796081	-0.29842514	0.29859132	1.9229944	-0.029910117	0.39172548	-0.446763	-0.63563997	1.4715825	0.19668537	0.027889818	1.0080262	1.4704218	-0.003327012	1.1844054	1.5369186	2.6779072	-0.269139	0.6952795	-2.2636557	0.23207758	-0.96864057	-1.7966691	0.636881	-0.41923955	1.8877748	0.15405962	-0.31117535	-0.6624122	-0.20117342	-2.2176356	-0.104649976	-0.63654435	CD4+ T cells	control (reference)
1655	-0.43476826	1.2790924	0.11311281	0.39518866	2.2979982	0.2070186	0.47652212	0.2658863	-0.49286282	-0.36922723	-0.35199726	0.66486335	1.1119342	-0.57781404	-1.1063172	-1.0032698	2.0245216	-0.6523011	-0.27493364	0.7446362	-0.24154261	-1.4306222	-1.8601892	-0.16729149	0.6297048	-0.81627333	-0.13271454	0.52775764	-1.0266912	1.4549962	-0.7999457	-0.7187356	-0.97375935	CD4+ T cells	control (reference)
1659	-0.38992375	0.5899756	1.003816	-0.08213979	-0.55947256	-0.8575009	-0.50588477	2.6106136	0.08006206	-1.8200672	-0.36543238	-1.763308	1.5634872	-0.82987285	0.2510954	1.3744478	2.4149022	-1.4041383	0.6571561	1.0613903	-0.09160966	-1.3879025	-1.7895094	-0.66829026	0.44904453	1.2843056	-1.3155282	-0.7891962	-0.8325198	-0.48550522	-0.69732213	0.4911154	-0.30640456	CD4+ T cells	control (reference)
1660	-0.043474793	-0.16687751	0.7580229	0.7386905	-0.6278753	-0.16193095	1.098544	1.5155038	-0.7841256	-0.34732106	2.2930903	0.590642	-0.6989843	0.55255914	1.2824212	2.1069086	2.5648687	-2.3379335	0.5830051	1.1163809	0.23398148	-0.52216667	-2.056214	-0.34348363	-0.7537917	1.5545499	-0.3218722	-0.3805618	-1.2795515	-0.48327	-1.6113636	1.0290133	-0.3167544	CD4+ T cells	control (reference)
1663	-0.4096505	0.33372518	-0.11812839	0.36398	0.028591156	0.08698419	-0.44703028	1.7397678	-1.6822534	2.4714558	0.6333121	1.8815018	-0.38434798	-0.4862976	1.5980368	-0.46944225	2.4232392	-0.7880298	-0.029527277	-0.8301744	0.037947714	-0.37513435	-2.174559	-1.3724669	-0.3074437	0.7516341	-1.4863044	-1.13997	-1.9011999	0.17649466	-0.71129954	-0.67791724	0.29835522	CD4+ T cells	control (reference)
1665	0.097943395	1.2074344	0.4243622	-0.38372195	-0.607154	0.17405248	-0.39234394	0.821242	1.7103652	-0.24177939	-0.12301439	1.3294885	0.99809384	-0.55183	0.29370728	1.2254453	2.5496435	-1.8073063	0.5465981	-0.7718524	-0.25566295	-1.3857706	-1.9244777	-1.1302264	-0.29070646	1.5935423	-0.993661	-1.4015185	-2.7764907	0.25515434	-0.4859774	0.15212774	-0.22535792	CD4+ T cells	control (reference)
1668	-0.19069079	0.43458724	-0.87005174	0.32602513	-0.917153	-0.297788	0.7123905	0.72615165	0.82955724	1.8469839	0.19576415	0.31277427	0.45900318	0.56572604	0.8885061	0.054155305	2.8212214	-0.9989607	-0.34967735	-0.05307281	0.75245404	-0.7367504	-1.8873059	-0.08401425	-0.5397092	-1.0942956	-0.678465	-0.6837428	0.91763693	-1.5088025	-0.12488872	-0.9463017	0.6445454	CD4+ T cells	control (reference)
1677	0.2220394	-0.34263462	-0.51116025	-0.40314364	0.66099304	0.08137813	0.24134314	1.0212734	-0.45250902	-1.0138887	-1.5443381	-0.20171514	0.97304815	-0.6763298	0.34477612	0.97572815	2.4101012	-1.1437488	-0.053875566	1.7719877	0.051246896	-1.9223859	-2.0652297	1.313774	-0.68784577	-0.20827103	1.0365387	-0.39006573	-0.5619242	-1.5264773	-1.747254	-1.0586057	0.025551401	CD4+ T cells	control (reference)
1680	-0.014177382	0.026972137	1.7159928	-1.0991149	-0.3443253	0.45881727	0.42105132	0.35344416	-0.23188695	-0.6978197	-0.029551327	2.2373304	0.3835675	0.2247333	0.7240047	-0.7929741	3.0653758	0.17262186	0.11213051	0.17067003	0.37362093	-1.5001671	-2.1098104	-0.5922888	-0.39686847	1.1730607	1.3777355	-0.74295413	-1.8260456	-0.08792138	-0.46937323	-0.99059695	0.28355628	CD4+ T cells	control (reference)
1682	-0.46468368	0.55848086	0.36015528	0.71421164	-1.881695	0.6043865	-0.07787287	0.8145483	0.25517657	0.8796239	1.5794139	-0.8416323	0.60490394	1.1862766	-0.61763525	0.84852016	2.551128	-0.65183055	-0.2893113	-0.0009303987	-0.03521132	-0.6586649	-1.6622678	0.019097805	-1.5751128	-1.0355408	-1.0470096	-1.4627002	0.31758058	-0.16803941	1.8349551	-0.05841711	-0.37208214	CD4+ T cells	control (reference)
1683	-1.5378165	0.1538234	-1.4374009	-0.058778048	-0.956869	0.397851	1.1106528	0.085228376	1.4952358	-0.43133447	1.0774398	1.1251898	0.37227768	-0.66016686	2.1773753	1.1116071	2.8701844	-0.7668074	0.9055404	-0.35103804	0.4102109	0.19114605	-1.8488655	0.7913746	-0.5783156	1.541664	-0.94303924	-0.70485187	0.10182747	-1.4951978	-0.956957	-1.0402133	1.6018023	CD4+ T cells	control (reference)
1690	2.928785	-0.40664113	1.7438293	0.4026993	-0.68459284	1.8087231	-1.147144	-0.3362647	-0.5751165	1.2898458	-0.77022743	1.1076318	-1.3458083	0.733258	-0.690604	-0.9441854	0.98666954	0.8547914	-0.11077294	0.010412708	-2.3574655	2.165874	0.06988724	-3.029146	0.38479698	-1.0967162	0.48691455	1.3867277	-0.69240814	3.0296977	-1.2868394	-1.095884	-0.32032225	CD16+ Monocytes	control (reference)
1691	0.16615176	-0.20995665	1.1020098	-0.72497404	-1.482873	-0.713918	-1.3109734	-1.6786866	-0.53277344	-1.3707119	1.9982659	-0.31789923	0.13032086	0.033458114	0.09134711	1.6011561	2.751391	-1.115395	0.4487822	-0.3160429	-0.24809211	-1.5883813	-1.9899055	-0.9519845	-0.2833498	0.071033955	-1.2736225	1.1190574	-1.6973587	0.6324532	-1.5922463	-0.12728955	-0.09532851	CD4+ T cells	control (reference)
1695	0.015576035	0.818938	0.5347872	-0.9541891	0.012542844	-1.6630508	-0.682355	-0.118793055	1.7449286	1.2665677	-0.37630522	1.1449451	0.3811211	0.09515477	0.7973217	0.4467947	2.8821557	-0.05370778	0.55408406	-0.569981	0.0508952	-0.66324663	-1.8748609	-0.13516968	-0.4944516	0.8334668	-0.21744359	-0.55514336	-1.7459649	-0.61634487	-0.12949856	-0.1519193	0.8432179	CD4+ T cells	control (reference)
1699	-0.22559755	-0.050757334	-0.7421861	-0.48508498	-1.0871427	-0.5045389	0.0013738275	-0.25856	0.9839791	0.015431777	0.93081284	0.26817897	0.90338856	0.38588998	0.9271	2.2262344	2.6949215	-1.4695702	0.0702115	-0.019211471	-0.27794066	-1.7729317	-1.7929577	0.8377817	0.2526515	1.3402177	0.25817293	0.33486396	-0.8258905	-0.3897613	-0.6255335	0.60848373	1.1807028	CD4+ T cells	control (reference)
1702	-0.13244538	1.1061969	1.2704694	-0.29274622	0.28747365	1.1215127	-0.2268089	-0.73180735	-1.0057356	-0.14808059	-0.060766757	-0.3802588	0.9685433	-0.7072203	-0.007915378	0.931985	3.2638185	0.98283494	-0.20754588	-1.1408198	-0.06963974	-1.793807	-1.904996	-0.449471	-0.6791526	-0.7253545	-0.21312615	-1.2247341	-1.2269607	-0.08564009	-0.67680156	-0.7798655	0.0729987	CD4+ T cells	control (reference)
1703	-1.3029345	0.6428875	0.5428589	0.70205873	0.91575104	0.705788	-0.5920382	-0.4683134	-1.5856891	0.38373268	0.43829095	2.1614618	0.010208726	0.20542783	-1.7370068	-0.40912658	1.1732717	-0.40938252	0.57205117	-1.2828188	0.04894089	-0.7601124	-1.9619181	-0.423121	-0.6186009	0.75039494	0.38499656	-1.0326465	-2.1965306	0.83467036	0.15068203	0.38212866	0.61230105	CD4+ T cells	control (reference)
1711	-0.012778185	0.49900085	1.2337463	1.924814	0.45433974	-0.8097898	-0.42672607	0.14480925	0.053110182	-0.5530607	0.923677	-0.24303955	0.70471764	0.78540504	1.0962838	-0.2615378	2.7456245	-0.21723814	0.3011834	0.0440948	-0.11957811	-0.66975856	-1.5764959	0.7600591	-0.26758713	-1.5921651	0.71157664	0.20190614	0.39304018	0.5734837	-0.15505114	-0.73791426	-1.5100298	B	control (reference)
1719	-0.2593381	-0.48326164	0.29272246	1.0462905	-0.24678582	-0.043114066	0.41016692	0.7523534	1.336485	0.34582567	1.2936158	0.93534386	1.2528627	-0.40059435	1.319472	1.8591255	2.2455566	-0.9875908	0.59302473	1.5634508	-0.34149587	-0.66997963	-1.9227655	2.0060263	0.43531287	-0.2369982	-0.5282008	-0.5009058	-0.27247316	0.76678586	-1.4040145	-2.218507	0.20821959	CD4+ T cells	control (reference)
1720	-0.03623265	1.5516953	1.1500405	2.0629427	-0.2537253	0.61381114	-0.23492223	1.4455428	1.0803545	0.24990621	1.3484257	0.47426075	-0.7379193	-0.7945019	0.9852172	1.0901601	2.9085946	-0.12806085	0.37892428	1.5277727	-0.38328895	-1.304172	-1.4099239	0.2843806	-0.7470679	1.6210876	-0.21715772	-1.3242292	0.33480617	-0.382047	-0.25257647	-0.29700994	-1.2528789	B	control (reference)
1721	-0.43044823	0.29568806	-0.033166893	2.2777991	0.43886793	-0.9568043	-1.146141	-0.6241621	3.1597166	1.5641989	0.75697184	-0.32420698	0.2231192	0.46978745	0.5355625	0.086839825	2.5744503	-0.9157113	0.6421633	0.5066958	-0.08978589	-0.93622386	-1.2071364	0.8073255	-0.17488223	0.97033083	-0.62841946	-2.1202645	0.1053521	-0.008456975	1.0292962	-0.6829361	-1.4427336	B	control (reference)
1730	-0.5565451	-0.54582244	1.0090904	0.83961123	0.57464296	-0.29518923	-0.9206559	0.6576421	-1.9500377	-1.424886	1.7253337	1.0861654	0.37457597	-0.2378977	-0.47831994	1.7329775	2.764795	-0.6169129	-0.30033427	-0.8157745	0.05984202	-0.73216116	-1.6469805	1.2283189	0.40387946	-0.35424143	-0.27103537	-0.06336737	-0.058023363	-1.6021898	-0.38066977	-0.0839612	-0.34625655	CD4+ T cells	control (reference)
1731	-0.43055362	0.5879894	1.4035375	0.68009835	-1.2846334	0.14137897	0.6159628	-2.01	1.005028	-0.4370222	0.12678254	0.46093163	-0.13763756	-0.62558985	-1.51809	0.42524916	2.7129366	0.49890113	0.21984264	-0.22091448	-1.0274558	-0.4488451	-1.7116442	-0.7597947	1.0605788	1.9021227	-0.22326106	-1.5499282	-0.85999393	-1.4085004	-0.19766426	-1.0345199	1.3373234	CD4+ T cells	control (reference)
1740	0.06444731	0.4853476	0.7791152	0.005656868	0.79537576	-1.0147017	0.4374619	-1.4080305	-0.47441798	1.5938742	0.33553106	1.0536606	-0.062492788	-0.1331585	0.2511417	2.122799	2.60995	-1.3485942	0.22158673	-0.38628665	0.6090197	-1.3515105	-1.9811913	0.25756165	-0.8147452	0.96559817	-1.402169	-0.8394817	-1.3130333	0.6060142	-0.6231555	-0.7632016	-0.8042397	CD4+ T cells	control (reference)
1745	-0.55699736	-0.4972924	1.4764881	-0.64008707	-0.7007427	-0.27114323	0.27573928	-0.07124168	1.7829411	1.4225563	-0.61670935	-0.075317174	-0.7876848	-0.60681015	-1.7107947	0.6191428	2.3666286	-1.4510499	0.8152667	0.4580083	0.061924815	-1.6336104	-1.7964686	-0.4525322	-0.30622864	-0.00661394	-0.11980599	-1.1209656	-0.75446236	-0.25697535	-1.6495645	-1.2628319	-0.903391	CD4+ T cells	control (reference)
1747	0.33362716	0.6728136	0.9661788	-1.8216915	0.07390334	-0.9989429	0.6026516	0.3929708	2.3103533	-1.3576589	-0.17282146	0.13067064	0.8364247	0.9413568	0.4791399	0.51067114	2.1705155	-1.2069145	0.7345292	0.51962733	-0.4280988	-1.1413727	-1.7223389	1.9525518	0.06837493	1.6773131	-0.5785371	-1.8130261	-0.20772117	-0.62534106	0.319229	-0.14406163	-0.6446222	CD4+ T cells	control (reference)
1750	-0.61310655	-0.3617073	-0.8636568	-2.035269	1.2079859	-0.99388474	1.0790312	-0.90358937	1.9919631	0.3991689	-0.19856507	0.9974222	0.21826541	2.614586	0.41409373	0.9915975	2.6091952	-1.6784133	-0.12453873	0.9543555	-0.07997149	-1.9143099	-1.4579089	0.12546605	-0.7522986	-1.640679	-0.22698608	-0.48365462	-0.019442841	-0.61926305	0.5949594	-1.945366	-0.19226858	CD4+ T cells	control (reference)
1754	2.5798137	-0.74503285	2.7416635	0.87557006	-0.48309174	1.3197222	-2.667036	-1.3928535	1.803412	-0.4122306	-0.8543409	0.18668944	-1.4221864	0.39118433	-0.7289925	-0.93529594	0.784922	-0.33559164	0.39028597	1.4531274	-2.7103775	1.8058304	0.22377497	-2.7450964	0.84141135	-0.6250407	1.1908647	1.224347	-0.83570695	2.2655234	-0.13236651	-2.4513695	-0.17166442	CD16+ Monocytes	control (reference)
1766	-0.88360345	-0.39286402	0.23125315	0.39420545	1.5181028	-1.5925692	-0.94923437	1.7669454	1.0205157	-0.6113105	-1.5649023	1.8481996	0.3892329	-0.64035964	-0.9918451	-1.3519714	0.89919627	-0.08548197	0.53049195	-0.5711659	-0.79472286	-1.2464902	-1.8932072	-0.7381189	-1.935462	0.22678235	-0.8032045	-1.0447186	-2.1241927	-0.24100016	-3.0567594	-0.78506565	0.33155477	CD4+ T cells	control (reference)
1769	-0.38862264	-0.2911192	1.4502962	-0.8256548	0.41850686	0.25218052	-1.9081025	0.44490188	-1.3637029	-0.06786737	0.16744041	0.4076708	0.47180775	-0.56303513	-1.5142854	-0.57628256	2.8643126	-0.7990522	-0.15664956	1.5412157	-0.04075966	0.008198738	-1.5898192	0.16369255	-1.7945186	-0.21144843	1.2594512	-0.23872492	-0.095701516	-0.024134532	-1.236972	0.4578005	-0.32549724	CD4+ T cells	control (reference)
1781	-0.30248886	0.53224564	2.394343	-1.2937644	-1.118514	-0.19836159	0.1711263	-0.9072464	1.1649855	1.188755	0.8228039	0.9296523	0.16131425	-0.78778064	0.9453816	1.1683034	2.405202	-0.729025	-0.00071416795	1.7112339	0.4136074	-0.55797696	-1.505816	-0.25141382	-0.3742064	1.2878578	-0.13971666	-0.5806219	-0.45133793	-0.5360497	-0.68780583	0.44213438	0.13046145	CD4+ T cells	control (reference)
1794	-0.61322445	1.474059	0.82979286	-1.4199052	-1.3546497	-0.7465582	-0.75515497	0.49182904	0.47180682	-0.50992167	1.2798276	-0.06193462	0.10639937	2.3270977	1.073373	0.36150926	2.6723478	-0.92801464	0.046305478	0.75070226	-0.28644827	-0.66429806	-2.0274384	-0.9138051	-0.37425742	-0.681931	-1.8563695	0.34845763	0.21952695	0.37071002	-0.6328671	0.7054974	-0.24927199	CD4+ T cells	control (reference)
1797	-0.20903277	0.57045317	1.2055302	0.59310925	-0.5588143	-0.3289027	0.11496057	0.42672235	-0.79359776	0.4562853	-1.2742496	0.41822442	0.16023406	-0.0007099807	0.49552664	0.327464	2.5214906	-1.2787906	0.6952749	0.90745074	-0.110620975	-0.81899375	-1.8502203	-0.9767595	-0.6990171	0.41410097	-1.0000799	-1.2613885	-0.55310774	-0.7013427	-1.8702776	-0.3195924	-0.51189804	CD4+ T cells	control (reference)
1800	-1.0115916	0.5058476	-0.6133958	-0.20772289	0.7114903	-0.62437624	0.4968195	-0.9059272	0.22214538	-0.58968866	0.20663324	1.6647489	0.20311919	-0.34308612	0.35150906	0.08906168	2.7382798	-2.201281	0.2680303	-0.15816367	0.011838838	-0.89781463	-1.7808121	0.06075882	-0.923681	1.6234905	-0.9634411	0.796321	-0.6785214	0.30191377	-0.19178861	-0.3145557	1.7363386	CD4+ T cells	control (reference)
1803	0.23529106	-0.26802328	-0.28781626	0.75538385	0.66240144	-0.7180044	-0.09162092	-0.70208347	1.0720599	1.0518823	1.3081114	0.5965103	1.2835333	-1.7492129	-0.25937808	1.1622851	2.3779452	-1.3935235	0.3962499	-0.18204558	-0.041662425	-1.1351576	-2.0409114	-0.48848036	-0.69717145	1.236954	0.23107201	-1.7262957	-1.8005056	-1.4118317	-1.9175032	-0.77910507	0.28977686	CD4+ T cells	control (reference)
1806	-0.23833403	0.37057695	-1.7316924	1.645668	-1.1103457	1.5292076	-1.5902472	-1.3974789	0.94672644	1.4618242	0.3957203	1.9615332	0.32847854	-1.0786372	0.31675956	0.8326037	2.4082696	-1.3580234	0.98982114	-0.6154623	0.1641311	-1.2651436	-1.9343349	0.648587	0.3421686	-0.605029	1.6018939	-0.50742465	-1.3299941	-0.22724721	-1.6648673	-0.576779	0.60954577	CD4+ T cells	control (reference)
1808	-0.55319566	1.272763	0.43483752	0.20467412	1.2766213	0.008064657	-0.063756585	1.6807578	1.4422737	0.6783049	1.0348921	2.542954	0.30492496	-0.2562253	-0.21006006	0.9082031	2.3415003	-0.39533943	0.5196926	0.8457097	0.07160651	-0.8773135	-2.1277103	-0.92774355	-1.3240262	1.1337309	-0.8166663	-0.8330029	-1.9026177	0.5965451	-2.428999	-0.61843914	-0.4436318	CD4+ T cells	control (reference)
1812	0.027244821	0.5088033	1.6342735	0.68340796	-1.3867502	-0.93102455	0.70224583	0.6421191	-0.121065535	-0.60487336	0.26678956	0.20591962	1.3068267	2.8214412	0.08301914	0.21076411	2.482369	-1.889052	-0.40015468	1.3765233	-0.06313775	-0.7503108	-2.2838383	-0.6018876	-0.1034227	-0.03718908	-1.2852793	-0.2861806	0.4601767	-0.96887827	-0.7417331	0.7718443	-0.19474359	CD4+ T cells	control (reference)
1813	0.4693309	0.75279164	-0.5193605	0.16949967	-0.27302223	0.36715847	-0.5305411	-1.8252367	0.7472498	0.6708104	1.7809011	1.5005453	-0.8120425	1.195482	-0.20428817	1.4961478	2.8716803	-1.1475241	0.1510258	0.6783885	-0.24779946	-0.8791852	-1.2034242	0.28694814	1.4096514	0.076565385	-0.7349404	0.8046619	-0.07827547	-1.8560874	-0.020075798	0.41891152	-1.0331182	CD4+ T cells	control (reference)
1823	-0.7592026	-0.4062403	1.2279406	0.29165322	1.1094872	0.012733879	-1.7627666	0.21285991	1.2982783	-1.8947841	2.6526885	0.60793066	0.9543879	-0.41808322	-0.8326067	1.4262636	2.3955626	-2.0914464	0.7236173	0.8685468	0.025953887	-0.8439021	-1.6244894	0.73003507	-0.44943726	0.93385684	0.29791498	-0.82145214	-0.40801892	0.8691472	-0.111891806	-0.3681193	0.25235528	CD4+ T cells	control (reference)
1825	-0.31397015	-0.16715315	0.42322302	0.119520485	-0.29173952	0.3384781	0.7001305	0.18910494	0.44883126	-0.0063981414	0.6940112	0.6697378	0.55854434	0.7796479	1.1159137	0.91779494	2.6942039	-0.27905762	0.3926468	0.25911137	-0.041474953	-0.14794832	-1.7015821	-0.10628426	-0.13679552	0.9719827	-1.5233407	-2.8049812	-0.5764529	-1.344244	-1.4649943	-0.65312415	-0.48982245	CD4+ T cells	control (reference)
1833	-0.3708286	0.8268917	-1.5908303	-0.6812439	1.5956813	-1.1080772	0.08754772	-0.451765	0.16196036	1.1670588	-1.4812438	0.2993896	1.5955743	0.83110714	0.8026496	1.4480221	2.563877	-0.47249782	0.6880219	-0.43390447	0.30881956	0.19037747	-1.7937716	0.6696552	0.2915784	0.7986499	0.32860523	-2.2450733	-0.90847784	-0.34938642	-0.5372936	-1.3288277	0.2879991	CD4+ T cells	control (reference)
1834	-0.9423081	0.29243416	-1.392924	2.5764706	-0.5551316	0.37917155	-0.14258936	-0.284936	1.7594653	0.97456044	1.1687444	-1.317257	0.30318326	-1.150483	1.0276603	-0.9893389	2.1629455	1.1674418	-0.16339451	1.4611851	-0.8778914	-0.29911345	-0.41406834	1.4293759	-1.1166383	0.935907	0.27932274	0.6647065	1.1120069	0.00045630336	1.3629911	0.26441866	-1.0388545	B	control (reference)
1839	1.65615	0.11733954	2.915665	-0.57965344	-2.2423284	1.0164123	-0.11107552	0.2458669	1.360943	0.038576156	-1.4232471	1.1379433	-1.695452	-0.3603582	-1.5255989	0.5483047	0.9929319	-0.78674334	-0.13861178	0.27678132	-2.7744358	2.1022809	0.26705092	-3.0206006	0.13908535	-0.5513664	-0.2819933	0.6604807	-1.012048	3.0915713	-0.7433893	-2.0043714	0.24319267	CD16+ Monocytes	control (reference)
1842	-0.9685406	-0.47922456	2.2106996	-1.1661683	0.13265213	-0.43727547	0.20056623	-1.1203206	0.4928247	-0.9663326	0.54975665	0.09092264	-0.802788	0.51952446	-0.9477341	1.5624382	2.5928454	0.24091001	-0.069250345	2.1965811	0.40557787	-1.4022908	-1.6521102	-0.14933273	-1.2368015	0.17478392	1.0999305	-0.26736692	-1.0277989	0.0467484	0.17721611	0.8627124	-0.62976444	CD4+ T cells	control (reference)
1846	0.027678348	-0.80556035	0.74630564	1.5043663	-0.49062467	-0.14393505	-1.1495416	-0.3277132	-2.2890203	-0.9969729	0.17882387	1.7322491	-0.17376623	-1.231859	-1.0390179	0.23782092	2.702528	-0.27347213	0.42504105	0.7902614	-0.660998	0.34050024	-1.5012363	0.07967053	-0.45916614	0.91449827	0.5843181	0.30466858	0.65686923	-0.24740209	0.24422882	-0.5068536	-0.14809541	CD4+ T cells	control (reference)
1847	0.20842612	0.7448187	0.7309059	0.324074	-0.5843171	0.2889861	-0.67636013	1.0215024	0.24897438	-0.12131813	0.5802844	-0.8646044	-0.37654012	-0.2297264	-0.56462973	1.8414358	2.6695974	-0.65224516	-0.14202026	1.007487	-0.46002722	-1.1144793	-1.934761	0.75017846	-0.30301908	-0.68676543	0.45560348	-1.2024419	-1.8018032	-0.26756212	-0.9382979	-0.19090681	-1.4817032	CD4+ T cells	control (reference)
1850	0.100603014	0.6539562	-0.8589015	-2.2020679	0.11211008	-1.6159985	0.70795894	-0.5891374	-0.04950416	1.0203781	1.9218137	1.8332422	0.4378267	1.5380399	0.53101003	1.83564	2.5622516	-0.590458	-0.12401101	-0.84129894	-0.03405399	0.33445817	-1.8134141	-0.042920202	-2.1424804	0.20676401	-0.9484142	-1.4040536	-1.2433561	-0.21559536	1.8158267	-0.20478281	-0.87962747	CD4+ T cells	control (reference)
1854	-0.056444228	-0.61813146	0.18946266	-0.8912287	2.4773576	-0.4502775	0.012294799	0.5985091	1.2336661	1.2636547	-0.7101115	-0.16043717	-0.6419535	-0.15860629	-0.90834004	0.68788207	3.000283	-0.90118843	-0.16280636	-0.9749481	-0.40876555	-1.5450292	-1.6954082	1.6226941	-0.45589632	1.3339027	0.886957	0.095088474	-0.04905176	-0.87121934	0.12110751	-0.73232925	-0.41372785	CD4+ T cells	control (reference)
1855	-1.0382011	0.5261539	0.32880664	0.9228019	0.27093923	0.030839592	-1.6496944	1.5601326	0.7153058	1.4305359	0.73937	0.3504251	-0.06028205	0.8968365	1.1213384	2.2653515	2.646245	-1.000658	-0.47393298	0.8417464	0.31438044	-0.7203549	-2.168789	2.037023	-0.93390536	0.65770334	-1.4249144	-0.42454794	-0.3849306	-0.025629431	-0.7101505	-1.0077292	-0.14226852	CD4+ T cells	control (reference)
1859	-0.49896562	-0.92258257	1.0082821	-0.06270464	-1.1632175	0.6456828	-0.6176105	0.0028223991	1.3240871	-0.1964817	1.5660567	0.28966394	1.3230802	1.9719639	-0.65523565	0.9553454	2.627253	-1.1504548	0.0063126152	3.2292829	0.26387608	-0.60903347	-1.903252	-0.038133383	0.84693813	1.3163934	0.08869773	-0.8119778	-1.0390015	-0.8696625	-0.80379504	0.08289865	-1.1271927	CD4+ T cells	control (reference)
1866	-0.76837504	0.9467869	-1.6526921	-0.928404	-1.1092848	-1.1366973	-0.07109381	0.014508396	-1.09988	-1.085618	-0.3378451	0.64627576	0.59926105	0.018888667	-0.06769996	2.097845	2.2997835	-1.1645778	-0.19055897	0.99088037	-0.21389309	-1.2831466	-1.8011689	-1.0207405	-0.2205477	-0.08638388	-0.89567554	-1.603337	-1.9596317	0.43111777	-1.0817802	-0.6397375	0.012418568	CD4+ T cells	control (reference)
1868	-0.53205967	-0.20555925	0.15084769	-1.1248733	0.5762682	0.020065404	-0.6948724	-0.76245517	0.67691535	0.38626894	1.5425451	0.8040958	0.7213569	-0.7926426	-1.5926026	-0.03127888	2.4704804	-0.76012754	0.3198659	-0.19490275	-0.36183274	-1.408071	-1.971202	-0.5628251	-1.8663828	-0.6421615	-0.95720935	-0.8474141	0.2208491	0.5029949	-0.50546205	-0.045199186	0.03811258	CD4+ T cells	control (reference)
1869	-0.29608727	-0.08580825	0.6627999	0.57237315	-1.2182429	-0.29209143	-0.18437786	0.18827432	-1.0929403	1.4021548	1.4836254	1.2629347	-0.06015241	0.42168367	0.9394281	1.2835112	2.7942264	-0.51530695	0.21673536	1.4141952	0.21075697	-1.0676324	-1.6512607	0.3605075	-0.90758634	1.1852311	-1.5653677	-2.2684295	-0.79414207	0.020205203	0.6264601	0.057397753	-0.32927877	CD4+ T cells	control (reference)
1870	-0.10778725	0.40743864	1.0115783	2.7068157	-0.023172146	-1.1593797	-0.37541273	0.113635644	1.9713502	0.47923663	0.1055399	-0.5642941	0.5720078	-1.1437943	1.0171094	0.40623897	2.8985045	-0.849684	0.43945	-2.3336067	-2.1375742	-0.93714297	-0.36540213	0.7275623	0.7671002	0.85100377	-1.0726782	-0.5165742	0.2800008	-0.47013256	-0.29798642	-0.07944398	-1.4998333	B	control (reference)
1871	-0.053580828	-0.15910703	-1.6998242	1.136285	-0.101834	-0.86572915	-1.7471704	1.4105825	0.9742737	-1.0098525	1.6706002	-0.47521645	0.96578497	-0.9501525	0.8472979	1.3093868	2.7062798	-0.77528644	0.1179063	-1.1373878	-0.13745195	-0.54454213	-2.2436306	0.32753143	0.27196193	0.87245876	-0.3981743	-1.2473274	0.63924634	0.4202937	-0.57535505	-1.0754335	-1.0711231	CD4+ T cells	control (reference)
1872	-0.047492594	-0.58376664	2.3338223	-0.109075055	0.6443038	-1.2214972	-1.6776989	-0.67735124	2.3410752	0.7633481	1.662941	-0.257087	0.6155083	1.4852935	-0.22620833	1.3395313	2.5361571	-1.5847576	0.6021601	0.8155087	-0.14960077	-1.4235382	-1.7501456	0.20829906	1.1071465	0.6700677	0.20324606	-0.76194763	-0.99618053	0.43342164	-1.2999042	0.07330316	0.5646241	CD4+ T cells	control (reference)
1877	-0.46563777	-0.3963176	0.2990048	0.27923027	1.4777617	1.6828309	-0.7032755	-1.4180932	-0.22767872	-0.10584819	-0.45887882	0.10430938	0.753567	-0.9016651	-0.34835118	0.18958823	2.6991603	-0.58969176	0.34453157	-0.4730733	-0.357257	-0.77873397	-1.5926305	-0.4231716	1.138659	0.8442923	0.05020666	-0.2667579	-1.486384	-1.3357282	-1.2040439	0.16729707	0.35960633	CD4+ T cells	control (reference)
1879	0.03364402	0.54639554	0.2662714	1.1278919	-0.7126976	-0.27866912	0.3805285	-2.1005185	2.462634	1.2475795	-0.6389501	-1.4566169	0.36882085	0.23651809	-0.5744278	1.2381682	2.6626546	-0.90638053	-0.15817957	0.47443992	0.08954405	-1.95785	-2.254643	1.2248535	0.10438537	0.67359424	-0.44231004	0.082728386	1.1387599	-0.5606952	-0.10912747	-1.1046321	0.15020566	CD4+ T cells	control (reference)
1884	-0.09387311	0.94331867	0.15185302	2.818777	0.7838556	-0.5868789	-0.39914724	-1.1649709	1.7156824	0.68376505	0.2937559	-0.46164113	0.15581837	0.2398695	-0.7640399	-0.7255875	2.206962	0.08463	-0.4385417	0.41318023	-1.5484171	0.5400179	-0.60020465	1.6174966	-0.7670311	1.8336692	-1.0395496	-1.021651	-1.2518407	0.74582815	-1.1152146	-0.48843858	-0.8904345	B	control (reference)
1886	-0.117560446	0.80230105	0.7493815	2.482236	-0.09151136	-1.4818199	-0.63732016	1.3705413	2.2569516	0.09304947	0.92312145	0.9463673	1.0080985	-0.96707785	0.7164347	0.95102096	2.4900541	-1.1121204	-0.5159532	0.10309565	-0.8210568	-1.4029768	-1.3379472	0.85722536	-0.3162067	0.52431613	0.38589388	-2.324297	0.24383767	0.6510067	-0.841645	-0.9315853	-0.19940865	B	control (reference)
1887	2.1823757	-0.44075298	2.5458632	0.11139879	-1.8558676	0.93449086	-1.3604468	-0.7692876	1.1249677	0.97061485	-1.2922677	0.14875975	-1.4204789	-0.23999979	-0.75411606	-0.29422805	0.76000017	-0.040989526	-0.14184785	-0.439856	-2.734829	1.9945794	0.5074628	-2.3172982	0.9475131	-0.09895003	0.39521852	0.54183245	-2.378193	2.2857847	-0.98609096	-2.5146627	-0.2600599	CD16+ Monocytes	control (reference)
1890	-0.41418618	-0.41999614	-0.76057816	0.2984847	-1.0928919	0.8863424	-0.88830364	-0.33543453	-0.037206084	-0.7824687	1.3392754	1.9215652	-0.18888916	0.28450355	1.2680374	1.1852597	2.7829466	-1.039341	-0.21344373	0.8448456	-0.061929792	-1.0208797	-1.8681704	0.092305675	-0.6139601	0.20303716	-0.45292354	-1.4087042	0.3953655	-0.4930687	-0.13284838	-1.0771186	-0.9150491	CD4+ T cells	control (reference)
1891	-0.065775536	0.86831766	0.0034466386	-0.5017484	-1.681498	-0.98449355	-1.8539944	2.014556	-0.50918275	1.7663624	-0.112032175	0.07047069	0.47460473	0.69333965	0.614118	0.6939609	2.6406307	-0.61345893	0.21219943	0.20608741	-0.49216962	-1.5752469	-1.830363	-0.38609597	-1.3023428	0.8164344	0.53224564	-1.2329972	-0.14966771	0.74603397	0.65362227	0.099068254	0.64295906	CD4+ T cells	control (reference)
1895	2.5532248	-0.49877828	2.9582968	0.77732253	-0.8221175	1.615247	0.3905987	-0.3365379	2.4439192	1.2526327	-0.99586	0.49606222	-1.3491879	-0.9657662	0.20500815	0.2312524	0.7497952	-0.39487457	0.017387748	1.3894442	-2.7047882	2.063937	0.09815465	-3.0404363	0.3195113	-0.52460843	-0.47350094	0.49349093	-3.5542345	2.793294	-1.019634	-1.9552442	-0.19567803	CD16+ Monocytes	control (reference)
1899	-0.40853843	0.5851993	0.8834207	0.4149136	1.4490521	0.14274281	-0.29976347	0.6548861	-0.113117844	0.86491853	0.5045195	-1.043062	0.058845907	1.3934199	1.6110878	2.1095946	2.5348213	-2.0473762	-0.20208113	-0.103652716	-0.30361742	-1.6510148	-2.2218692	0.25568512	-1.04093	0.6953173	-0.1025002	-0.38650256	0.13908517	0.80373216	-0.19417721	0.76497704	0.2215186	CD4+ T cells	control (reference)
1904	-0.498412	-0.33092836	0.1148888	0.40721205	0.23646323	-0.19759628	-1.1717556	-0.32058358	0.9743089	-0.42573988	0.6765492	-0.012818031	0.083973974	-0.5624569	0.67789924	0.582168	2.1844046	-1.4687635	0.24444488	-0.36888415	-0.079993084	-1.8877726	-1.6516613	0.91896033	-0.5991868	-1.8212433	-0.66928536	-0.86327535	0.106423676	-0.18671012	1.1692116	-0.99726766	1.8823838	CD4+ T cells	control (reference)
1907	-0.984334	0.70390296	0.47884047	1.4595068	-0.53121364	-0.042082787	0.24957052	-1.8346205	1.1480327	-0.8237088	1.4097228	0.4709257	-0.014947802	0.5192425	0.19166836	2.00673	2.8616815	-0.52237296	-0.6772643	0.147275	0.054462116	-0.2973143	-1.766137	1.4617612	-0.52674437	-0.96212184	0.755788	0.091986716	0.39405882	-0.4216255	0.17932582	-0.69142026	-1.3116045	CD4+ T cells	control (reference)
1908	0.3468883	-0.6631359	0.5029338	0.5050062	-1.6283829	0.5486225	-0.6438127	0.18953305	0.703754	0.18178126	-0.37388268	0.9097846	-0.22383139	-0.33715722	-0.005556479	0.10820523	2.9441874	0.01584208	0.30422875	0.3951515	0.43117234	-1.6425804	-1.6435572	-0.063664466	-0.55764794	1.303036	-0.36325705	-0.22483152	-1.6895514	0.3930865	-2.514319	-1.0644138	-0.6396123	CD4+ T cells	control (reference)
1912	1.6384408	0.73771286	4.991679	0.012054741	-0.8436503	1.9136295	0.329265	-0.70549595	0.31631172	1.4007125	-1.4926301	2.084681	-1.3578331	-1.1827638	-2.1510634	-1.4024554	0.652159	-1.0701593	-0.007399723	-0.7372927	-2.6483984	2.13665	0.25469854	-2.578762	0.16527468	-0.48991418	0.63338965	0.8744464	-1.5281582	2.6298811	-0.9674682	-2.4560652	-0.37993324	CD16+ Monocytes	control (reference)
1925	-0.09953435	0.44985592	1.1586785	-0.42477578	0.40049252	0.8819892	0.44162208	-0.57007915	1.2420052	1.2874033	0.49836847	-0.038283944	0.35456693	0.6976398	0.61292446	1.656286	2.6877985	-0.7529489	-0.063970506	0.10742363	0.062115654	-0.668203	-1.7502868	-0.45362726	0.64467436	-0.110531434	-0.012335539	-1.0044546	-1.1638167	0.18397304	-1.7941514	0.52624184	-1.5984261	CD4+ T cells	control (reference)
1929	0.086238235	0.41555268	1.3550905	-0.48740348	1.3926083	-0.5450457	0.34426045	0.16557841	1.5411261	-0.21423352	0.57513076	-0.22266006	1.1832378	-0.3431988	-0.16582666	0.94004965	2.7958498	-1.8452253	-0.050454825	2.1194372	-0.37659764	-0.34153712	-1.7497075	-0.16868848	-0.08018923	0.5953549	0.70027894	-0.42879343	-0.19545205	-1.6377716	-0.25180674	-0.482881	0.057643212	CD4+ T cells	control (reference)
1930	-0.2359685	1.792295	0.8228692	1.1672463	-0.04191578	-1.9119152	-0.8478343	-1.2344569	-0.035654485	-0.37643483	0.86626655	-0.39069334	0.49532163	-0.20726462	0.69070506	1.2435322	2.3761578	-1.0165689	-0.11461528	0.88784224	-0.6595653	-0.81279	-1.282306	0.86420697	-0.84692633	1.0990511	-1.3812151	-0.2871539	0.26072282	-0.9178345	0.35851404	-0.7502773	-0.87449193	B	control (reference)
1932	-0.22038066	-0.77507234	0.31835032	-0.4190583	1.5998142	-0.8255721	-1.0072457	-0.05952482	-1.7214857	0.4957475	0.26974708	0.8451232	0.050562233	-0.7699506	0.32890356	0.63879776	2.598499	-0.005296111	-0.013416272	-0.68684155	-0.57256705	-0.85797715	-1.9993105	-0.101273715	0.034775406	0.84218156	-0.54349625	1.5680221	-1.1811602	-0.30261534	-0.77543324	-0.7690159	0.539772	CD4+ T cells	control (reference)
1934	-0.67824197	1.4716166	-0.22263443	-0.03300686	-0.9983901	-0.6923015	-0.71125436	1.2897928	-1.4650645	0.76140267	0.10488409	0.24399443	0.30139112	0.293644	-0.40780115	1.423483	2.154099	-1.6399094	0.07804954	1.6334674	0.3522475	-1.6701374	-2.0134752	0.75806534	0.032414168	-0.14570497	0.4124223	-0.8362199	-0.12731752	0.028603852	0.023278385	-0.765007	-0.7368484	CD4+ T cells	control (reference)
1938	-0.7171296	0.89015585	0.9076829	0.40505058	-0.7498392	0.09017405	0.08984442	-1.6445317	0.33559492	0.06602819	1.4437279	0.9128752	-0.115511596	-0.15085374	0.27121657	1.80881	2.8118842	-1.0429503	0.06916857	2.0871897	0.1535101	-1.3824365	-1.7915417	-0.2638995	0.37682116	0.27713567	-1.3696051	-0.10538785	-0.62066925	-0.39906394	0.9557303	0.8221625	0.5573632	CD4+ T cells	control (reference)
1944	0.6525445	0.85432076	0.08246583	-1.2319281	-1.4432089	0.010642648	0.738184	0.0071656704	-0.055670798	0.59826505	0.8568799	0.26678598	0.06303942	0.3769103	1.4073398	0.9832932	3.088565	-0.22175264	-0.19092262	0.6374099	0.3640387	-1.451952	-2.0013642	-0.68476117	-0.95677596	-0.35553718	1.2419045	-1.6153071	0.89062965	-1.1043968	-0.8420956	1.2892518	-0.8248541	CD4+ T cells	control (reference)
1947	2.7601626	-1.1867483	1.9413326	0.2602277	-3.3986738	1.0725061	-0.74400496	0.5767571	0.10418856	1.0373093	-1.1983752	0.56381685	-0.58650357	-0.798313	-1.4652569	0.40314353	0.80968297	-1.508554	-1.4747986	0.11990708	-2.3783	2.3162177	0.18235977	-2.807627	1.0657316	-0.89413303	0.1336903	0.97664416	-0.6451521	2.4616666	-1.4557577	-2.2012682	-0.18990111	CD16+ Monocytes	control (reference)
1956	-0.4198684	0.20676345	0.57432526	1.3266897	1.2255415	1.0254422	0.010149151	-1.4614587	0.40373155	-0.15020776	2.3933148	0.7272311	-0.009565309	-1.5043471	-0.30062324	0.8020099	2.6928866	-0.96326303	-0.23193415	0.14160633	-0.42256224	-0.7705342	-1.8603063	0.031073242	-1.6241572	0.6013218	0.4855415	-0.34154952	-0.7311607	-0.40827912	-1.3420244	0.3622945	0.94874024	CD4+ T cells	control (reference)
1958	0.34386432	-1.0171741	-0.32272276	-0.5524179	-0.2920459	0.14731726	-0.25200525	-1.7067608	0.2584098	0.9350216	0.41959107	1.9668703	1.5493658	0.98188037	-1.5684168	0.7736616	2.7890122	-0.8390645	-0.16428715	0.97351587	0.49104512	0.19428068	-1.8339691	0.36914974	-0.7755228	-0.95631933	-0.38772887	-0.9979792	1.2826154	1.5668015	1.7943566	-0.19833553	0.45367676	CD4+ T cells	control (reference)
1959	0.38942808	1.0574557	0.5281966	-0.06448358	-1.8790655	0.15430862	-0.3923378	-0.077317774	-0.36833102	1.7661817	-0.6747701	2.1825817	0.0026735812	0.43782204	-1.0219437	0.86152065	2.9659836	-0.5924794	0.19452517	-2.3926518	-0.07450375	-0.9728526	-2.0749252	-0.7984995	0.93427587	-0.6835858	0.055036098	-0.66949356	-0.3248336	1.0225825	-0.26042157	0.2825808	1.0946457	CD4+ T cells	control (reference)
1966	-0.21247926	0.9761511	0.8488649	0.8685366	1.2214478	0.37218273	1.5323274	-0.47076976	0.3228585	0.73699677	2.0959759	0.86150086	-0.34083444	-0.10524772	0.62898046	1.6939372	2.3301191	-0.9250293	-0.5134629	1.7725786	-0.21901992	-0.543859	-1.7889162	0.6341172	-1.7387841	-0.3360592	-1.8322318	0.47953665	-1.118988	-0.92110485	0.2054188	0.85747904	-0.3068128	CD4+ T cells	control (reference)
1968	0.06236264	0.65355176	0.9139178	-0.445781	0.4385314	-0.3473777	-0.48332942	-0.6199059	0.030488133	-0.0093226135	-0.8033563	1.195794	0.6161759	1.8742917	0.6489767	1.9746537	3.0790062	1.6084642	0.8956045	-0.689965	-0.41231543	-0.3806665	-1.7974335	0.44126546	-0.038063645	-0.5138039	-1.3795546	-0.8390002	-0.80875844	-1.0269729	0.63942814	-0.47150746	-0.411158	CD4+ T cells	control (reference)
1973	-0.34684733	-0.5333578	0.6849538	-1.0062234	-1.7333541	-0.50953054	-0.128526	0.51561224	-0.9735414	1.772634	0.3431216	1.457834	1.1354516	-0.15135466	1.14687	1.2921503	3.0808017	-0.3288947	-0.21558487	0.59708387	-0.53978896	-1.0961564	-1.9746089	-1.1147518	-0.4634383	0.1821932	-0.8346375	-1.8262925	-0.19299841	0.7481246	-0.93225896	1.4829524	0.66098595	CD4+ T cells	control (reference)
1975	-0.040282957	0.33272392	0.57157636	1.3406627	-0.28572914	-0.35339245	-0.766235	0.047177643	0.5183927	-0.9147568	0.45302662	1.1437737	0.5566639	0.33414182	1.9125313	1.1334628	2.6429424	-0.68925136	-0.063181564	-0.002650693	-0.08374907	-1.0612384	-1.9926881	0.44858575	-0.12589055	0.10185969	-0.6409217	-0.6293613	-0.20333976	0.70623195	0.36216387	-0.21084079	0.12590781	CD4+ T cells	control (reference)
1976	0.12249949	0.9589777	0.64000285	-0.6223844	-0.71565545	0.7036123	-0.6860404	-0.8242518	0.33889833	1.3559504	-0.827704	1.6518081	0.2787639	-0.2001692	-0.82596266	1.5990107	2.5660791	-0.8077365	-0.27193698	2.2799833	0.020942658	-1.139172	-1.5851644	0.20540677	-0.4499768	-0.36246878	-1.260356	-0.82513505	-1.3066953	1.0745842	-0.74075615	-0.20806175	-0.99236155	CD4+ T cells	control (reference)
1978	-0.25519162	-0.93887436	1.736071	0.22191739	-0.16725627	-1.385474	0.9806863	0.53819263	0.22008725	1.4404618	-0.25644457	1.8314661	-1.1802377	2.180316	-0.95688504	0.87804323	2.9634407	-0.78336287	-0.4510799	-0.4070124	-0.2532044	-0.85053384	-1.5281568	1.3020803	-0.4827724	0.379645	-0.6336721	-0.60836667	-2.1662374	0.90295553	0.76565826	0.6965821	-0.4075993	CD4+ T cells	control (reference)
1979	-0.7090095	0.025672108	1.3292147	1.2824516	0.12862244	0.46839657	-0.86144745	0.28439605	-0.31859058	1.0548972	0.43971902	-0.11920321	0.43135244	-1.1028429	-1.0316069	0.27137497	2.500538	-0.9020425	0.1552399	-0.7909404	-0.2132838	-0.54936665	-2.033224	0.058304816	-2.0457358	0.28430024	-1.3223995	-0.92805594	0.27843815	-0.85295165	-0.67993224	0.5077944	0.046974316	CD4+ T cells	control (reference)
1989	-0.48758492	-0.107154906	-1.7740514	0.6778648	0.5249421	0.58003414	-0.86519754	-0.5983732	-0.9507339	0.7402792	0.7376831	0.40564567	-0.14980446	1.6499281	-0.7135435	1.946905	2.6494398	-0.5487423	-0.50479096	1.6613288	0.1921639	-0.2268181	-1.6179199	0.15932056	-0.328683	0.14296117	-0.54366565	-0.914455	-0.3871414	0.29918876	1.6050762	-0.73442614	0.4926312	CD4+ T cells	control (reference)
1992	-0.4504814	0.15797505	0.65335613	-0.8052418	0.21489821	0.10876064	0.5178066	2.258309	0.27830684	-0.37397277	-0.8420757	-0.17939124	-0.23310083	1.4265847	-0.031307995	0.12691687	2.7618294	-0.4949671	-0.1402396	0.66590935	0.07806221	-1.0909983	-2.0515895	-0.46167508	-0.2848386	2.2558887	1.1956508	-0.06594738	1.490898	-0.35449302	-1.0571489	0.45918465	-0.295329	CD4+ T cells	control (reference)
1997	-0.64185816	2.2847717	0.39731312	1.6913044	0.3389893	0.6550408	0.100697875	-1.058818	1.5159836	1.1715068	1.4518521	0.18646371	0.19044456	-1.443527	0.42913777	1.05524	2.2216876	-0.5333208	0.16011134	0.74925524	-1.0203302	-0.4409421	-1.2959943	-0.103165954	0.057341546	-0.9643401	-0.2623412	0.10615045	-0.37858334	-0.9939184	0.6282713	-0.41783375	1.4133283	B	control (reference)
2000	-0.20445405	0.9318749	-1.2312281	-0.9096689	-0.13713455	0.5534029	-1.4601076	1.7515572	-0.52631956	-0.29459983	0.6942537	0.3387928	-0.32450956	0.38725668	0.29660165	1.6866689	2.4817402	-1.1665424	-0.30492195	0.7355526	-0.42043108	-0.9521562	-1.8711884	0.33394808	0.15861627	-1.007088	-0.712903	-0.469956	-0.7657411	-1.563726	-0.5948559	-0.54803926	0.11892229	CD4+ T cells	control (reference)
2007	0.5044924	-0.64702237	0.15548813	-0.7425803	0.020604163	-2.2947388	0.07291818	-0.39383078	0.2307095	1.7887247	-0.01343745	-0.10298288	0.59287006	-1.248191	0.1697712	1.6337712	3.0357323	-0.36288893	0.09457542	0.32301435	0.25765893	-0.4838053	-1.9264153	-0.18856308	0.14889526	-0.19081269	-0.6760138	-0.59007645	0.46041623	-1.0679765	-0.13726556	0.060646713	-1.0426096	CD4+ T cells	control (reference)
2008	0.52094764	0.6000574	-0.49524146	0.456184	0.1263759	-1.5324911	-0.53999174	-0.20390445	-0.4246726	0.4601928	-0.99946153	1.484673	1.3545516	1.3105389	0.15736979	1.3064096	2.5392137	-1.742256	0.3599437	-0.8328185	0.30734485	-1.6041028	-1.905545	0.99284935	-1.762788	0.44350418	-1.0404853	0.5140432	-2.0257323	-0.26486263	0.7739099	0.44675094	-0.39590266	CD4+ T cells	control (reference)
2009	0.17441764	-0.3056368	-0.17478049	-0.20576067	0.29545164	0.39090168	-0.76348555	0.41666964	-1.0991209	-0.17228045	1.6836956	0.68030965	1.3835964	0.48358777	-1.2515585	1.184659	2.758844	-0.71078455	0.10097265	-0.37864453	0.144734	-1.9062064	-1.708604	0.2763497	0.24341196	0.9239253	-1.3736647	-0.53782	0.29823536	0.5558685	2.0071187	0.5943006	0.16502005	CD4+ T cells	control (reference)
2015	-0.26020795	0.53018373	0.4767149	0.16924036	0.8907033	-1.0132759	-0.5186691	0.25224724	-0.13810357	1.2778524	-0.5847297	3.0183907	-0.15793502	-0.20290005	-0.3022182	0.004949391	2.2031434	-2.0626078	0.43573624	0.55344814	-0.35811004	0.45507413	-1.9530338	1.8709166	0.10173275	0.9446904	1.0174768	-1.364716	-0.93884087	-0.16641721	-0.9177663	-1.1362605	-0.10553259	CD4+ T cells	control (reference)
2021	-0.47581488	-0.9285618	1.0300554	-0.40401813	-0.8767588	0.029803798	-0.16527279	1.3197482	0.65310746	-0.8992876	1.4417975	1.6547425	1.6053169	0.7666022	0.3718047	1.2347524	2.7982743	-1.5071694	0.4698017	0.5770858	-0.0034149196	-1.2154828	-1.9589097	0.19760656	-1.2145891	0.7816664	0.17952466	0.23377652	-0.78461254	0.37868184	-0.5583278	0.44506696	-0.91428757	CD4+ T cells	control (reference)
2022	-0.5302753	-0.5423322	0.014252365	-0.8976673	-1.0773146	-0.6936056	1.3739418	-1.2114669	0.57961977	0.40043712	0.8255312	-0.8772131	1.6527319	0.9673138	2.405414	0.73090386	2.7818604	-0.7362316	0.14635861	-0.41525298	-0.24506205	-0.91322815	-1.8427696	0.8763279	-0.017062128	1.8375918	-1.0841644	-0.89389145	-0.82586634	0.7515996	-0.54811054	-0.28333846	-0.8662768	CD4+ T cells	control (reference)
2027	0.06394711	-0.8802578	1.704143	1.2792704	0.121483006	0.12736893	-0.24293649	-0.003653437	0.8365707	-0.28264722	0.48713478	-0.46179664	-0.302786	-0.14369729	0.42544073	0.7615359	2.8724494	0.20851547	-0.08686972	-0.38698977	-0.16343594	-1.2955685	-2.24546	-0.7648321	-1.0174937	1.8083769	1.269177	0.3304051	0.48892546	-0.028116211	-0.018980592	-0.13508596	0.69851094	CD4+ T cells	control (reference)
2028	-0.20769985	0.27709305	0.078636795	1.9110835	0.07200724	0.49852395	0.22614758	-0.6193788	1.5727904	-0.7358049	1.6687822	0.60880756	-1.2869425	0.095158756	0.2957626	1.8625195	2.808261	-1.4383808	-0.20504478	-0.37938792	0.59089893	-1.3843421	-1.853854	0.7243923	-0.576985	-0.013838381	0.16124175	-2.4835782	0.38085812	0.71711975	0.20624052	-0.16270226	0.3718037	CD4+ T cells	control (reference)
2030	-0.17891638	0.7964394	0.32675943	2.9013906	0.37775618	-3.2734308	0.064419955	-0.5029117	-0.40378994	-0.28109717	1.1428901	-0.19200523	-0.7012939	-0.8229645	-1.7241305	0.39661506	2.0909638	-0.5276142	-0.02154167	1.4997597	-1.254169	0.6619771	-0.53457296	1.787842	-0.21336812	0.02338761	-1.7579367	-0.8900273	0.08849016	1.9134996	0.81762177	-1.1965169	0.1990807	B	control (reference)
2031	-0.34150445	-0.06479955	-0.6017558	0.19952382	-0.78598213	-0.41995293	-0.42057407	-1.0221305	-0.4590515	1.0863037	0.6364794	-1.1933851	0.019194804	0.061829567	0.80093896	1.311704	2.8699567	-0.69197226	-0.53700006	-0.376069	0.21987943	-0.84422475	-1.8912357	1.4685365	-0.2389948	0.73177767	-0.8406295	0.24109958	0.6045671	-0.9115267	1.0147305	0.26139802	-0.595758	CD4+ T cells	control (reference)
2033	0.7513788	1.0347455	-0.48330227	2.7731621	0.9221876	-2.16291	-0.9113552	-1.6076384	0.83304584	0.113453306	1.2992582	0.31349927	0.23330253	-2.4221554	0.83002245	-2.0524805	2.20562	-0.98287106	0.3226429	0.3932299	-1.8561715	-0.20361815	-0.45980015	2.5391462	-0.37584877	1.1335337	-0.43571377	-0.1923405	-0.41645736	-1.1727026	0.96681094	0.33523533	0.041133657	B	control (reference)
2038	-0.030036807	0.23548663	-0.71767205	0.5110696	0.14704852	0.070635185	-0.6838189	-1.1805851	1.0236228	0.7255466	-0.066381454	0.7325363	-0.08647427	0.7843909	0.8194853	1.3180861	2.8467488	-0.57185197	0.40750453	-0.14344248	-0.24216889	-0.5408107	-1.760105	1.4183729	0.38087273	-1.2397138	0.16526946	0.14866604	0.46398515	-0.56706375	-0.8653929	0.563483	-1.0211811	CD4+ T cells	control (reference)
2040	-0.47241816	0.581661	0.8412677	-1.9505212	-1.2573254	-1.6064768	-1.3087077	0.3623456	-0.3908092	0.788544	0.36394918	1.2367527	0.81548077	0.6901785	-0.60398424	1.5002229	2.783489	-0.13484275	0.1526303	1.1919346	-0.24973431	-1.2218688	-1.809362	0.16754457	-0.6505034	1.5095809	-2.2286606	-0.2995839	-0.6696489	0.23224998	1.3427924	0.56617856	-0.7039578	CD4+ T cells	control (reference)
2041	-0.35323024	0.93543005	1.4969729	-0.00019806623	1.2698485	-0.37955225	-2.963388	0.020188838	-1.011304	-0.505588	0.44294542	0.4737224	1.9239306	-1.1497941	1.1181121	1.3827475	2.96372	-0.8050009	0.45158434	1.1068311	-0.22446196	-1.6731262	-1.7927538	-0.10580519	1.0786366	-0.25425547	-0.0461383	-0.6456567	-1.7936373	-0.88514936	0.12317914	-0.91262	-0.7550462	CD4+ T cells	control (reference)
2042	-0.66371685	-0.70074785	-0.019174963	-0.18379357	-0.6224039	-0.67483526	-0.2721551	1.2070307	1.1541467	0.7515025	-0.33293712	-0.25594902	-0.91373396	0.8224366	-0.10674837	1.5737058	3.1088986	0.5545583	0.28106055	0.18744172	0.0034937263	-1.8745928	-1.5509067	0.40401563	-1.5030241	-1.0543582	0.7592553	1.6040664	-1.1410644	1.1443672	-0.1447084	0.64615875	-0.12365249	CD4+ T cells	control (reference)
2047	0.0018642545	1.1450136	1.0534756	0.05326003	1.2077774	-2.248034	-0.23079625	-0.3366022	0.69825864	0.8673562	0.7748608	0.5343236	0.85262	-0.089626014	1.3551598	2.1410968	2.675023	-1.3300737	0.08705729	2.3252053	0.41062665	-1.0244834	-1.8793224	0.63241124	-0.79544985	-2.8764572	0.33141702	-0.3394647	0.91957396	-1.1339718	0.9722011	-0.256918	-0.15391019	CD4+ T cells	control (reference)
2053	2.4901195	0.67553586	3.2625957	0.7898334	-2.4605007	1.923115	-0.7038369	-1.6588526	1.3840758	0.8449618	-0.1464585	0.8544644	-0.4342454	-0.6668056	-1.1010134	-0.39230537	0.8219977	-2.222518	-0.27600688	0.124594435	-2.3203826	1.6972964	0.032806516	-2.8288543	-0.6474987	-0.0957174	0.37060216	0.3297222	-1.793955	2.8737803	-0.9300072	-1.0058541	-0.9382187	CD16+ Monocytes	control (reference)
2054	0.014145166	0.49313617	1.5649471	0.01832068	-0.038993686	-0.50089526	0.48285007	-0.4949134	0.9459671	-0.93508685	-0.013301045	1.7093983	0.5848117	-0.8650454	-1.0003834	-0.45466954	2.8737273	-0.06500816	-0.32196525	0.97318286	0.25429416	-0.12198186	-1.8061492	-0.7668724	-0.92230237	1.8589451	1.2252643	0.79164284	-1.258546	-0.029608592	-2.1082053	-0.53392994	0.32969832	CD4+ T cells	control (reference)
2061	-0.21231541	-1.1580327	-0.5584508	-2.6022694	0.74560523	0.021957636	-0.18075576	-0.4868369	-0.94916004	0.8524212	-0.34965804	1.408267	-0.16839285	-0.28107983	-1.4683943	0.6186913	2.942268	-0.42662612	-0.6904265	1.5494947	0.15356445	-1.7185574	-1.4870274	0.64056516	0.18064085	0.3156693	-0.8029429	-0.32531208	-1.3676981	-0.26067504	-0.4476171	0.121360786	-0.8837735	CD4+ T cells	control (reference)
2064	-0.6811898	-1.0960703	0.6763811	-0.5391174	-0.38674667	-0.9392092	-0.55613256	0.7826677	-0.9858669	1.9588294	0.7844643	0.8548579	0.7279943	-1.3936305	0.27091712	0.727476	2.9580371	-0.6496459	0.7941141	0.89254797	0.050709322	-1.0197278	-1.6854901	0.5978767	-0.9233084	0.57726246	0.4783108	-0.91576046	0.027217329	-0.47082937	-2.5557997	-0.1000552	-0.7149129	CD4+ T cells	control (reference)
2066	-0.581334	0.8898056	0.7039859	-0.7523407	0.18893693	-0.46609572	-0.17429966	-0.88866556	2.0481453	0.32330966	0.31698322	0.16394527	-0.026514024	0.3863295	1.1132982	1.8185674	2.662211	0.5012939	0.23022535	2.118784	-0.11514349	-0.5701512	-1.9279207	0.85764694	-0.31999588	-0.13225758	1.0084429	-1.5908161	0.49437922	-0.80695367	-1.32304	0.80238503	-0.4736616	CD4+ T cells	control (reference)
2074	-0.42696148	-0.6656441	-0.089383274	0.67984027	-0.7852318	-1.0164611	1.4088569	0.5866817	0.63532376	1.3150415	0.037023664	1.5930696	1.0178485	-0.14605772	-1.4501443	1.412059	2.4533427	-0.12407726	0.023409352	1.3023955	0.17840263	-1.4269234	-2.137316	1.0799139	0.12331611	2.9676514	1.0435458	-0.77353853	-1.4655919	0.47425985	-1.2571911	0.2203506	0.21390776	CD4+ T cells	control (reference)
2078	0.070287794	0.71927154	-0.1697948	0.14166307	0.89390254	-0.6305789	-0.5433131	1.2236214	-1.027621	0.5466251	-0.47847158	1.1021516	0.5338649	-1.4179344	1.0156733	1.4501256	2.4719677	-2.309251	-0.086190626	-0.4711603	0.64569706	-1.3293097	-1.5380299	-0.9921899	0.58580244	-0.44919723	-2.8437622	-0.05188626	0.484342	0.35264355	-0.041975677	0.89770347	0.65809256	CD4+ T cells	control (reference)
2089	-0.5912237	1.4404491	-0.39442423	-0.005054742	-0.8914212	-0.44362983	-0.8501463	-2.345644	0.025593996	0.8538153	0.6034361	0.7256634	1.363679	0.3107477	1.152547	2.1511436	3.035356	-0.27679873	-0.44793093	-0.44279218	0.15043151	-1.6892254	-1.9305465	0.65560925	-1.5866517	0.3897749	-0.9509389	-0.1681623	-0.31202275	-1.1424136	1.9044487	-0.4537959	-1.4040573	CD4+ T cells	control (reference)
2092	-0.49671406	1.3309269	0.4900214	1.5288877	-1.522964	-0.61069536	-1.5922377	0.3483967	0.666301	-0.22624779	1.2474468	1.7779646	0.22809517	0.58638716	-0.7604077	-1.2475861	2.4962478	0.12807733	0.65850735	0.023410276	0.005868703	-1.2187997	-1.9709792	-0.024020731	-0.75953716	0.7489581	0.8115151	0.13559854	-0.8870909	-0.77900743	-1.0127412	0.012848932	-0.69842446	CD4+ T cells	control (reference)
2101	-0.34745926	1.3757702	-0.29378283	-1.3012087	1.9573071	-0.81338704	-0.052668028	-0.5917321	-0.14994091	-0.5660073	0.6756942	0.567583	-1.1518738	1.8253376	-2.1280007	-0.018819183	2.0137064	-1.6667498	-0.28387147	1.3047768	-0.2794351	-0.054151535	-1.8368057	0.3409986	-0.33501258	-0.29516897	0.5056334	-0.44579434	0.37278223	-0.043123096	0.21651393	0.08812615	-0.69107455	CD4+ T cells	control (reference)
2102	0.06696971	0.058472678	1.1114278	-0.47653377	0.020349436	-0.81601214	0.892168	-0.49740297	1.0965217	-0.22243255	-0.24191284	0.09802073	1.1540879	0.32542008	-0.09736097	1.3876289	2.7328064	-1.3233849	-0.5529921	-0.8964549	0.009181805	-1.6694158	-2.207669	0.07572992	0.26877832	1.173925	0.28091002	-0.6072446	0.81519026	-0.93975127	-1.1431612	-0.100958094	0.6477748	CD4+ T cells	control (reference)
2106	-0.067693144	-0.80841273	0.33660844	-0.14550602	-0.25651762	0.33201885	0.74726546	-0.40879107	0.5182853	-1.4516156	-0.64596003	1.4537704	0.6446292	-1.4724772	0.638599	0.943268	2.5495794	-1.3835281	0.022359394	-0.14140934	-0.13184196	-0.78260696	-1.9823035	1.4607115	-2.3012931	0.053723365	-0.12297669	-0.61125016	-0.28217444	0.30433154	1.848169	-0.38814756	1.2025434	CD4+ T cells	control (reference)
2108	0.14464846	0.31553972	0.47802648	0.14132702	-0.040585145	0.28753102	-0.69928634	-0.6013961	0.06594515	-1.8609295	1.2025101	1.3397758	0.20011859	-0.50156105	-0.38853857	1.0696483	2.6757884	0.11772117	0.4094674	1.5333055	0.15513772	-0.892347	-1.7539058	-0.39914632	-0.6002852	-1.5169921	-0.3143667	0.78800344	-2.1173012	0.9750657	-1.1269479	-0.12571488	0.10410015	CD4+ T cells	control (reference)
2114	-1.0434972	0.8702877	0.36074024	1.822453	-0.1466381	-0.6462666	-0.08881596	-1.2275782	1.6506853	1.2893507	-0.09401685	-0.5165002	-0.21455176	-2.237534	0.8341637	0.30962	2.270464	-0.87117827	-0.15123542	1.9718624	-0.44740146	0.13970819	-1.2641007	1.0672984	-0.7998588	0.36071616	-0.16500205	-0.9834155	0.30314437	-1.1175007	0.9167243	0.9061808	0.74412596	B	control (reference)
2116	-0.54499	1.4323301	0.6488604	0.79901755	1.0665374	-1.3700218	0.23596266	0.040211864	-0.27573982	0.61481214	-1.1097468	2.2488227	-0.9424644	1.411893	0.84943676	1.3807437	2.3188004	-2.0634449	0.8749593	0.165007	-0.5925358	-0.98042786	-2.091785	0.6570649	-0.942738	1.25698	0.012244575	-0.25874418	-1.5036172	0.72851926	-2.012002	0.20558739	-0.7843025	CD4+ T cells	control (reference)
2118	-0.5294144	-0.2087825	0.04089439	0.7689861	0.9236981	0.105695665	-0.06250508	-0.72100705	-0.38258442	-0.94878614	-0.03788328	0.30155602	0.6474885	-0.7024932	1.0416436	0.98134357	2.5354924	-1.1620532	0.18592632	-0.13891402	0.46645918	-1.5914198	-1.6572788	0.35210702	-0.939046	-0.8009848	-0.6756026	-0.66267633	-1.8490306	0.100592494	-0.5309155	0.09890103	0.18687373	CD4+ T cells	control (reference)
2120	2.6378717	-0.39543295	3.5729475	-0.27915403	-0.27470475	1.8807491	-2.3743308	-0.541329	0.31476095	0.6402871	-2.0028522	0.98571074	-1.2820243	-0.53598547	-2.1577609	-0.1658413	0.75470865	-0.9341379	-0.11275557	-0.4749118	-2.6880796	1.8368111	-0.032677956	-2.6630743	0.34983134	-1.3173335	-0.104167804	0.8370222	-2.3036778	1.9128876	-1.3162979	-2.2184603	-1.0080955	CD16+ Monocytes	control (reference)
2125	-0.09749211	0.24664369	1.5202396	1.5388583	0.60094947	0.14097588	-0.41343844	-0.015081614	1.0598551	0.17635736	0.55886245	0.3822438	0.09055276	-0.4415908	-0.56091446	0.37676668	2.3475454	-1.679988	0.5371974	2.3222086	-0.30319658	-0.3657526	-1.9107208	-0.36025083	1.1175246	1.2511493	-0.16854095	-0.71447706	-1.5785128	-0.20669621	-1.8224385	-1.3928095	-0.7598621	CD4+ T cells	control (reference)
2129	-0.27599084	1.0659243	-0.87228405	2.4618673	-1.1602298	-0.36532018	-1.1813298	-0.7425709	0.2905122	1.1349398	0.014346391	0.09056264	1.8642871	-0.6686158	0.020516992	0.23515163	2.0549316	-1.1876762	0.112502426	0.75357556	-0.6371484	-1.4777908	-1.4180794	0.7450624	-1.3669151	0.34370273	0.9563756	0.105939746	-0.52748245	-0.019455314	0.32322288	-0.29987043	0.39379257	B	control (reference)
2132	-0.0072232783	0.034842446	-1.5219882	-1.2871035	-0.2854896	-0.99290127	-1.1467878	1.5289888	0.95474565	0.07120279	0.12777591	-0.05539167	-0.33768743	0.7770145	0.6669088	1.1604764	2.616789	-0.88239706	0.1337179	1.1071665	0.27289337	-1.1381755	-1.9755275	-1.3204873	0.24906176	1.0431216	0.58250916	0.50677323	1.0369593	-0.3404144	-0.2642476	0.5587489	-1.0232421	CD4+ T cells	control (reference)
2134	-0.44955495	-0.16264522	-0.84128845	0.67290896	-1.6625874	-0.10974032	-1.2624006	-1.2759751	-2.2643113	1.5703452	-0.9739461	-0.99070853	0.19607186	-0.09415118	0.9814008	0.5462827	2.6045089	-0.80500734	-0.04058823	-0.48347682	0.21492341	-0.6831405	-1.7209921	0.12320102	0.25083202	-0.48169953	-1.4004393	0.69966185	0.42097843	-0.3536107	-1.7672603	-0.16469699	-0.60181403	CD4+ T cells	control (reference)
2138	-1.39961	0.97268075	0.12723954	-0.42506015	1.1400964	-0.051621377	-0.4789699	0.2926555	0.75563616	0.31034577	-0.057491332	0.6961317	-0.7471023	2.6193192	0.018127501	1.8496648	2.5968463	-1.8533744	-0.104405984	1.9305773	0.75994205	-0.605759	-1.7544287	2.113078	-1.7289007	0.57503635	-2.0774193	-0.4955475	-0.17472672	0.440908	0.948557	-0.08820507	-0.6048782	CD4+ T cells	control (reference)
2139	0.47825894	-0.6203748	-0.08161783	-0.4283488	-1.4779978	-0.25861096	-0.99277234	-0.19611686	0.6847011	0.74228334	0.70982903	0.17084904	0.03351013	1.2572749	-0.60172987	1.2167114	2.7634451	-0.73756725	0.46481526	0.557736	0.084326684	-1.0572108	-1.8995485	-0.73689044	-0.05898395	0.49299908	0.06911284	0.2843157	-1.3639468	-0.51094663	-1.102465	-1.369902	-0.37165415	CD4+ T cells	control (reference)
2140	-0.3196655	0.77068037	0.02869045	-0.86504126	0.4041846	0.17068788	0.48016167	-0.23565312	1.6422904	-0.5560576	-0.9290749	0.30666628	-0.084627315	0.7203558	-0.8805516	1.1701711	2.449288	-0.26383743	0.25428963	1.5655726	0.8743359	-0.91373456	-1.9231722	0.6294739	-1.294138	0.14607988	0.24641061	-0.80119854	-0.2508831	-1.0827531	1.0718503	-0.13301237	-0.790908	CD4+ T cells	control (reference)
2143	-0.47223565	0.8803931	-0.08189738	2.8623238	0.5476515	1.1522332	0.38487202	-0.59163064	1.3395976	0.25272864	0.55655324	-1.1640456	0.472824	0.03426826	0.8013245	-1.1622562	2.1032724	-1.3898566	-0.11801848	0.8123485	-0.33949694	-1.1285615	-1.4450661	0.3332917	-1.4885443	1.1217579	-0.5849005	-1.8605576	0.22316453	-0.06940648	-0.4825339	0.3285491	1.2381287	B	control (reference)
2144	-0.24366593	0.1322408	-0.12413925	0.6291145	-0.22413456	-0.2736242	-0.99326056	-0.034069657	0.18168306	1.2401042	-0.28225347	0.94273347	0.29446185	0.58216906	0.6360929	-0.23847646	2.5500371	-1.5996239	-0.22460777	-0.1648761	0.039231244	-1.5074866	-1.6496494	0.9091103	-1.2945517	0.034653753	0.82505894	-0.960452	0.2949354	0.6101961	-0.2799825	-7.292628e-05	-0.26138008	CD4+ T cells	control (reference)
2156	2.1224372	-0.22006048	3.9605565	1.283171	-0.49908495	1.6271356	-1.2232822	-0.3416524	1.150644	0.12958413	-0.3016585	0.24596807	-0.9485436	0.5462792	0.18425024	0.66750777	0.66660666	-1.36664	-1.3661442	0.587913	-1.9958426	2.1927676	-0.039411463	-2.3999374	0.6850873	-0.95417243	-0.2229307	-0.11313158	-3.0482545	2.6561944	-0.78518605	-1.7622625	0.004834801	CD16+ Monocytes	control (reference)
2159	-0.50778294	0.023374394	1.2739526	-1.4684203	1.2951261	-0.0041352957	0.07718587	-0.7234481	0.7687724	-0.12797129	0.15758735	2.1340752	-0.05084005	2.2198248	-0.89945054	2.2755818	2.8059466	-1.4177986	-0.33217552	1.3333462	0.049366996	-0.8180953	-1.9262447	1.738083	-0.98908263	1.6058161	0.26198956	-0.38066396	-0.37115946	-0.26636243	-0.06102127	-0.49063092	0.64130765	CD4+ T cells	control (reference)
2160	-0.6614712	1.6317877	1.2269046	2.0902672	-0.46268645	-1.1262182	0.75101584	2.8877075	0.4062894	0.47263598	-1.4053977	0.5678272	1.1973796	-1.0230721	0.3090524	-1.301213	1.9074818	2.2254262	0.11889255	-0.6471587	-2.054892	0.533237	-0.17345953	0.48286694	0.11607814	0.4537456	0.9967796	-0.91615766	-2.012629	-0.6520113	-1.407991	-0.0570713	-0.727458	B	control (reference)
2162	0.05614339	0.44113886	-1.1403333	-0.28506136	0.5881146	-0.7771151	0.4430169	0.20331493	0.8557209	0.7492018	0.48287487	1.1554332	0.080488056	2.7431033	-0.10986553	1.5971423	2.6949236	-1.7156026	0.6782037	0.44232178	0.76872236	0.6763468	-1.8784409	0.43500692	0.3541166	-1.9977238	-0.03167975	-0.2440076	-0.2568168	-0.16169214	-1.6386725	-0.20458543	0.4144926	CD4+ T cells	control (reference)
2164	-0.29170018	1.0784103	-0.7667024	0.55615157	-0.29831994	0.14117086	0.4098596	0.7026963	-0.029750228	-1.0385642	0.9712943	0.5310785	1.2858555	-0.31767428	0.71199465	0.18847954	2.324657	-1.6552718	0.60651374	0.33861372	0.05908996	-1.4680481	-2.1013277	-0.52688205	-1.7835395	-2.0985525	0.7071285	-1.7675992	-0.83249	0.56390834	0.6858402	0.17423943	-0.97515947	CD4+ T cells	control (reference)
2168	-0.084819645	-0.6395066	1.0606169	-0.10781488	-1.3709813	-0.7891681	-0.1767437	0.6142028	1.2189962	0.8138827	1.7976513	-0.88758236	0.55297357	1.3585218	0.049699157	0.7301661	2.6422665	-0.24936604	-0.092849106	1.1828918	-0.10306162	-1.3751112	-1.8933332	-0.296437	-0.3059699	-1.3372451	-0.7350355	0.5635486	-1.8757153	-0.40079743	-0.62732124	-1.150798	-0.12398076	CD4+ T cells	control (reference)
[truncated: 23,302 more rows]

## Sheet: cell_types_stimulated_bayes_f
	CD4+ T cells	B	CD16+ Monocytes	NK cells
TRANSLATION	0.58679056	0.45445818	-0.38793528	0.048666537
PYRUVATE_METABOLISM_AND_CITRIC_ACID_TCA_CYCLE	0.0	0.0	0.0	0.0
APOPTOTIC_CLEAVAGE_OF_CELLULAR_PROTEINS	-1.013279e-06	-1.9490719e-05	0.000490427	-1.1920929e-06
[truncated: 279 more rows]
