# Supplementary material for: Biologically informed deep learning to query gene programs in single-cell atlases
Source: Nat Cell Biol. 2023 Feb 2;25(2):337–50. doi: 10.1038/s41556-022-01072-x (PMC9928587; doi:10.1038/s41556-022-01072-x)
Supplement: Supplementary file 8 — UMAP coordinates of the full model and the model with removed top IFN-β GP with condition, study and cell type labels. [file 41556_2022_1072_MOESM8_ESM.xlsx]

## Sheet: a_umap_expimap_full
	umap_1	umap_2	study	condition	cell_type
0	11.621186	-0.345184	Oetjen	control (reference)	CD16+ Monocytes
1	2.2467299	1.0600023	Oetjen	control (reference)	CD4+ T cells
2	11.154295	-3.3926125	Oetjen	control (reference)	CD14+ Monocytes
3	10.556438	-3.219466	Oetjen	control (reference)	CD14+ Monocytes
4	-1.7532092	1.1082127	Oetjen	control (reference)	NKT cells
5	11.579002	-3.2101698	Oetjen	control (reference)	CD14+ Monocytes
6	10.767883	-3.9257007	Oetjen	control (reference)	CD14+ Monocytes
7	6.6566706	-0.38537136	Oetjen	control (reference)	HSPCs
8	6.873728	0.12628455	Oetjen	control (reference)	HSPCs
9	-0.810218	-0.99961925	Oetjen	control (reference)	NKT cells
10	-0.2415013	2.6134105	Oetjen	control (reference)	CD8+ T cells
11	-1.6804527	2.1097775	Oetjen	control (reference)	CD8+ T cells
12	5.6220813	-4.4760165	Oetjen	control (reference)	Erythrocytes
13	12.307527	-2.9463089	Oetjen	control (reference)	CD14+ Monocytes
14	6.3443336	0.39646712	Oetjen	control (reference)	CD10+ B cells
15	-1.0008492	-1.0855078	Oetjen	control (reference)	NKT cells
16	8.214873	-1.6161638	Oetjen	control (reference)	Plasmacytoid dendritic cells
17	11.945867	-0.22971773	Oetjen	control (reference)	CD16+ Monocytes
18	6.3099465	0.80125976	Oetjen	control (reference)	CD10+ B cells
19	10.636315	-1.5135841	Oetjen	control (reference)	Monocyte progenitors
20	-0.46590224	2.8381796	Oetjen	control (reference)	CD4+ T cells
21	-2.164722	0.5429664	Oetjen	control (reference)	NKT cells
22	0.78435475	2.6411486	Oetjen	control (reference)	CD4+ T cells
23	-1.4666275	2.1004653	Oetjen	control (reference)	CD4+ T cells
24	-1.5621808	-0.15211819	Oetjen	control (reference)	NKT cells
25	-1.2895739	2.064025	Oetjen	control (reference)	CD4+ T cells
26	5.8291855	0.82649696	Oetjen	control (reference)	CD10+ B cells
27	-1.3891867	1.8229305	Oetjen	control (reference)	CD4+ T cells
28	1.3135817	3.0213568	Oetjen	control (reference)	CD8+ T cells
29	4.4904866	2.6337886	Oetjen	control (reference)	B
30	-0.8775366	-0.15778558	Oetjen	control (reference)	NKT cells
31	11.187289	-3.7140458	Oetjen	control (reference)	CD14+ Monocytes
32	7.6702003	-0.5800664	Oetjen	control (reference)	HSPCs
33	-1.0946617	2.0647676	Oetjen	control (reference)	CD4+ T cells
34	-1.4640172	-0.2593773	Oetjen	control (reference)	NKT cells
35	-0.520285	3.0329225	Oetjen	control (reference)	CD4+ T cells
36	0.35228276	1.4967148	Oetjen	control (reference)	CD4+ T cells
37	10.768247	-3.2310457	Oetjen	control (reference)	CD14+ Monocytes
38	11.945191	-0.13786554	Oetjen	control (reference)	CD16+ Monocytes
39	0.70372295	-1.2397612	Oetjen	control (reference)	NKT cells
40	0.6713599	3.0153525	Oetjen	control (reference)	CD4+ T cells
41	-1.143052	2.2040038	Oetjen	control (reference)	CD4+ T cells
42	11.314194	-3.6323662	Oetjen	control (reference)	CD14+ Monocytes
43	-1.7107958	0.5156373	Oetjen	control (reference)	CD4+ T cells
44	6.08418	-3.1228137	Oetjen	control (reference)	Erythrocytes
45	-1.9316288	1.5192416	Oetjen	control (reference)	CD4+ T cells
46	7.097481	-0.18409716	Oetjen	control (reference)	Monocyte progenitors
47	5.391754	-5.2597456	Oetjen	control (reference)	Erythrocytes
48	10.804084	-2.8258333	Oetjen	control (reference)	Monocyte progenitors
49	11.454489	-3.330793	Oetjen	control (reference)	CD14+ Monocytes
50	-0.619297	1.5840694	Oetjen	control (reference)	CD4+ T cells
51	9.644614	-2.0090327	Oetjen	control (reference)	Monocyte progenitors
52	-1.1605148	0.07499648	Oetjen	control (reference)	NKT cells
53	10.648327	-2.065053	Oetjen	control (reference)	Monocyte-derived dendritic cells
54	0.1549978	-0.8491287	Oetjen	control (reference)	NKT cells
55	12.331797	-3.804247	Oetjen	control (reference)	CD14+ Monocytes
56	-1.7131641	2.063573	Oetjen	control (reference)	CD4+ T cells
57	-0.088561356	0.29506168	Oetjen	control (reference)	CD8+ T cells
58	5.4634814	-0.04165183	Oetjen	control (reference)	Plasma cells
59	2.202495	2.5923042	Oetjen	control (reference)	CD8+ T cells
60	0.97427696	0.11015744	Oetjen	control (reference)	CD4+ T cells
61	0.6603025	3.1486948	Oetjen	control (reference)	CD8+ T cells
62	6.391027	1.1594195	Oetjen	control (reference)	CD10+ B cells
63	6.3781543	1.1699669	Oetjen	control (reference)	CD10+ B cells
64	6.4294114	-2.2534668	Oetjen	control (reference)	Erythroid progenitors
65	-1.1823621	1.6603906	Oetjen	control (reference)	NKT cells
66	-0.28272602	-0.119334534	Oetjen	control (reference)	NKT cells
67	-1.2103084	2.276323	Oetjen	control (reference)	CD8+ T cells
68	5.7671037	-4.608742	Oetjen	control (reference)	Erythrocytes
69	7.615062	-0.50013727	Oetjen	control (reference)	HSPCs
70	6.6424484	0.03642322	Oetjen	control (reference)	HSPCs
71	4.580175	-4.751959	Oetjen	control (reference)	Erythrocytes
72	0.9462788	-0.39863116	Oetjen	control (reference)	CD4+ T cells
73	-0.39499608	2.5840516	Oetjen	control (reference)	CD4+ T cells
74	-1.1160069	2.0332558	Oetjen	control (reference)	CD4+ T cells
75	-2.1065624	1.6982799	Oetjen	control (reference)	CD4+ T cells
76	1.2982461	2.7816784	Oetjen	control (reference)	CD4+ T cells
77	7.1790814	0.42428514	Oetjen	control (reference)	HSPCs
78	-1.3374575	2.3827975	Oetjen	control (reference)	CD8+ T cells
79	6.2628546	0.69324595	Oetjen	control (reference)	CD10+ B cells
80	2.1652968	1.137316	Oetjen	control (reference)	NKT cells
81	-1.1307064	0.77253747	Oetjen	control (reference)	NKT cells
82	-1.8669248	0.25842687	Oetjen	control (reference)	NKT cells
83	10.456336	-2.6472416	Oetjen	control (reference)	Monocyte progenitors
84	-0.5134643	2.459522	Oetjen	control (reference)	CD4+ T cells
85	-0.19530857	0.53745425	Oetjen	control (reference)	CD4+ T cells
86	6.867224	-0.28782338	Oetjen	control (reference)	HSPCs
87	8.785073	-1.2400883	Oetjen	control (reference)	Monocyte progenitors
88	-0.44733286	3.0919838	Oetjen	control (reference)	CD4+ T cells
89	6.4601703	1.07749	Oetjen	control (reference)	CD10+ B cells
90	-0.23872022	2.5353694	Oetjen	control (reference)	CD4+ T cells
91	6.2388344	0.25189975	Oetjen	control (reference)	HSPCs
92	-0.8340279	1.9229882	Oetjen	control (reference)	CD4+ T cells
93	-0.64014995	0.03532517	Oetjen	control (reference)	NKT cells
94	6.57758	-1.0554576	Oetjen	control (reference)	Megakaryocyte progenitors
95	2.3093824	1.7401497	Oetjen	control (reference)	CD4+ T cells
96	-2.1451242	0.71978825	Oetjen	control (reference)	NKT cells
97	12.4079895	-1.312943	Oetjen	control (reference)	Monocyte progenitors
98	-1.4627137	0.13312675	Oetjen	control (reference)	CD8+ T cells
99	-0.4420724	0.83034825	Oetjen	control (reference)	CD4+ T cells
100	1.3966751	-0.36146647	Oetjen	control (reference)	Erythroid progenitors
101	6.197806	-2.6995106	Oetjen	control (reference)	Erythroid progenitors
102	7.9203167	-0.5275025	Oetjen	control (reference)	Monocyte progenitors
103	6.1292176	-0.06154839	Oetjen	control (reference)	HSPCs
104	10.58621	-1.7048299	Oetjen	control (reference)	Monocyte-derived dendritic cells
105	8.530858	-0.9181107	Oetjen	control (reference)	Monocyte progenitors
106	7.4095883	-0.47579417	Oetjen	control (reference)	Monocyte progenitors
107	11.900555	-1.1365644	Oetjen	control (reference)	CD14+ Monocytes
108	12.535257	-3.0024946	Oetjen	control (reference)	CD14+ Monocytes
109	10.687344	-3.8248968	Oetjen	control (reference)	Monocyte progenitors
110	6.470302	-1.2156231	Oetjen	control (reference)	Megakaryocyte progenitors
111	-1.6573042	0.6480978	Oetjen	control (reference)	CD4+ T cells
112	12.16435	-3.5452812	Oetjen	control (reference)	CD14+ Monocytes
113	4.7598457	-4.962063	Oetjen	control (reference)	Erythrocytes
114	-1.8189355	0.28263807	Oetjen	control (reference)	NKT cells
115	6.914992	-0.21561518	Oetjen	control (reference)	Monocyte progenitors
116	5.3712606	0.44013318	Oetjen	control (reference)	Plasma cells
117	4.992573	-0.08855889	Oetjen	control (reference)	Plasma cells
118	5.546776	-4.8987646	Oetjen	control (reference)	Erythrocytes
119	-1.1536905	-1.7392502	Oetjen	control (reference)	NK cells
120	6.4481316	-0.46590155	Oetjen	control (reference)	HSPCs
121	7.8251143	-1.3222874	Oetjen	control (reference)	Plasmacytoid dendritic cells
122	11.807645	-3.4424012	Oetjen	control (reference)	CD14+ Monocytes
123	10.307339	-1.4135844	Oetjen	control (reference)	Monocyte-derived dendritic cells
124	-0.09847514	-1.3681693	Oetjen	control (reference)	NK cells
125	-0.65113086	-0.94265306	Oetjen	control (reference)	NKT cells
126	-0.19235489	1.3253925	Oetjen	control (reference)	CD4+ T cells
127	-1.3330982	0.034334134	Oetjen	control (reference)	NKT cells
128	-0.8151687	1.5046027	Oetjen	control (reference)	CD4+ T cells
129	10.094352	-2.8713298	Oetjen	control (reference)	Monocyte progenitors
130	-1.7993804	-0.26743293	Oetjen	control (reference)	NKT cells
131	6.492051	0.7008636	Oetjen	control (reference)	CD10+ B cells
132	-1.1759753	1.969264	Oetjen	control (reference)	CD4+ T cells
133	11.498712	-0.96016145	Oetjen	control (reference)	CD16+ Monocytes
134	-0.26688546	2.717986	Oetjen	control (reference)	CD4+ T cells
135	11.572973	-4.647705	Oetjen	control (reference)	CD14+ Monocytes
136	6.492259	-0.3488917	Oetjen	control (reference)	HSPCs
137	-1.2019925	0.5964139	Oetjen	control (reference)	CD4+ T cells
138	2.1247702	2.4165187	Oetjen	control (reference)	CD8+ T cells
139	-0.30523953	0.50021213	Oetjen	control (reference)	CD4+ T cells
140	-1.6216353	1.3051429	Oetjen	control (reference)	NKT cells
141	0.34703225	-0.88820153	Oetjen	control (reference)	CD4+ T cells
142	11.9949465	-1.945965	Oetjen	control (reference)	CD14+ Monocytes
143	9.630448	-1.2772052	Oetjen	control (reference)	Monocyte-derived dendritic cells
144	-1.774506	1.542377	Oetjen	control (reference)	NKT cells
145	5.5634613	-0.22499636	Oetjen	control (reference)	Plasma cells
146	12.559633	-3.704018	Oetjen	control (reference)	CD14+ Monocytes
147	6.35754	-2.0659466	Oetjen	control (reference)	Erythroid progenitors
148	-0.60216194	-1.4851917	Oetjen	control (reference)	NKT cells
149	5.448289	-5.130387	Oetjen	control (reference)	Erythrocytes
150	12.098691	-4.135585	Oetjen	control (reference)	CD14+ Monocytes
151	11.315529	-2.0257041	Oetjen	control (reference)	CD14+ Monocytes
152	11.279544	-3.5762122	Oetjen	control (reference)	CD14+ Monocytes
153	-0.7200964	2.2320056	Oetjen	control (reference)	CD4+ T cells
154	-1.3314601	1.0130805	Oetjen	control (reference)	CD4+ T cells
155	6.4290667	-0.13556127	Oetjen	control (reference)	HSPCs
156	-1.5753324	0.63923705	Oetjen	control (reference)	NKT cells
157	1.3670611	2.8734586	Oetjen	control (reference)	CD8+ T cells
158	10.366877	-1.9752752	Oetjen	control (reference)	Monocyte-derived dendritic cells
159	12.5234995	-3.1309543	Oetjen	control (reference)	CD14+ Monocytes
160	-1.9179467	0.21899074	Oetjen	control (reference)	NKT cells
161	12.22259	-4.110578	Oetjen	control (reference)	CD14+ Monocytes
162	-1.9070736	0.36168733	Oetjen	control (reference)	CD4+ T cells
163	2.1989627	1.7831428	Oetjen	control (reference)	CD4+ T cells
164	10.468682	-1.3064996	Oetjen	control (reference)	Monocyte-derived dendritic cells
165	6.8935146	0.20856798	Oetjen	control (reference)	HSPCs
166	11.170414	-2.8561928	Oetjen	control (reference)	CD14+ Monocytes
167	6.391992	-0.29142502	Oetjen	control (reference)	HSPCs
168	1.5974146	1.1202283	Oetjen	control (reference)	CD4+ T cells
169	-0.64143276	-1.5285501	Oetjen	control (reference)	NKT cells
170	12.05797	-0.47465807	Oetjen	control (reference)	CD16+ Monocytes
171	-2.1408753	1.0351425	Oetjen	control (reference)	NKT cells
172	6.4106956	0.15383537	Oetjen	control (reference)	HSPCs
173	11.497317	-2.5319774	Oetjen	control (reference)	Monocyte-derived dendritic cells
174	11.72619	-3.0993109	Oetjen	control (reference)	CD14+ Monocytes
175	1.1676362	-0.3631254	Oetjen	control (reference)	NKT cells
176	10.909905	-1.6092818	Oetjen	control (reference)	CD14+ Monocytes
177	6.7478456	-0.55903953	Oetjen	control (reference)	Megakaryocyte progenitors
178	-1.0959816	2.1807983	Oetjen	control (reference)	CD4+ T cells
179	6.9105062	-0.59597296	Oetjen	control (reference)	HSPCs
180	0.13398126	1.4686987	Oetjen	control (reference)	CD4+ T cells
181	5.950543	-3.6553385	Oetjen	control (reference)	Erythrocytes
182	4.970237	2.4365351	Oetjen	control (reference)	CD10+ B cells
183	9.343812	-1.0247196	Oetjen	control (reference)	Monocyte-derived dendritic cells
184	6.1182656	-2.3292563	Oetjen	control (reference)	Erythroid progenitors
185	6.4447823	-0.51379234	Oetjen	control (reference)	Megakaryocyte progenitors
186	-1.8233904	0.37649944	Oetjen	control (reference)	NKT cells
187	-1.0941347	0.62474686	Oetjen	control (reference)	CD8+ T cells
188	6.2219124	-0.3923285	Oetjen	control (reference)	HSPCs
189	9.708621	-1.242662	Oetjen	control (reference)	Monocyte progenitors
190	11.967307	-1.8149437	Oetjen	control (reference)	CD16+ Monocytes
191	-1.409873	-0.26403746	Oetjen	control (reference)	NKT cells
192	12.534997	-3.6358967	Oetjen	control (reference)	CD14+ Monocytes
193	-2.016072	0.80916756	Oetjen	control (reference)	NKT cells
194	-0.17764923	2.1553004	Oetjen	control (reference)	CD4+ T cells
195	-1.8934252	0.0455608	Oetjen	control (reference)	NKT cells
196	6.487502	-0.10534059	Oetjen	control (reference)	Megakaryocyte progenitors
197	-1.9019997	1.2802728	Oetjen	control (reference)	CD4+ T cells
198	-0.87861407	0.010976602	Oetjen	control (reference)	CD4+ T cells
199	6.3369856	-0.77881455	Oetjen	control (reference)	Megakaryocyte progenitors
200	7.4871526	-0.57595265	Oetjen	control (reference)	Monocyte progenitors
201	5.581255	-5.067542	Oetjen	control (reference)	Erythrocytes
202	-1.1860082	1.2854017	Oetjen	control (reference)	CD8+ T cells
203	10.680384	-3.9091892	Oetjen	control (reference)	CD14+ Monocytes
204	12.689802	-3.362942	Oetjen	control (reference)	CD14+ Monocytes
205	-1.4943492	-0.42627478	Oetjen	control (reference)	NKT cells
206	6.0518155	-3.1432867	Oetjen	control (reference)	Erythrocytes
207	7.749485	-1.3159423	Oetjen	control (reference)	Plasmacytoid dendritic cells
208	-2.1705167	0.81525296	Oetjen	control (reference)	NKT cells
209	11.031368	-3.7732	Oetjen	control (reference)	Monocyte progenitors
210	7.4996147	-0.76467407	Oetjen	control (reference)	Plasmacytoid dendritic cells
211	6.9880757	-0.008003237	Oetjen	control (reference)	HSPCs
212	6.5550656	-0.10459841	Oetjen	control (reference)	HSPCs
213	2.429127	1.8082728	Oetjen	control (reference)	CD4+ T cells
214	-1.9306059	-0.21387947	Oetjen	control (reference)	NKT cells
215	6.275551	-2.7487752	Oetjen	control (reference)	Erythrocytes
216	6.2700844	0.8401259	Oetjen	control (reference)	CD10+ B cells
217	5.3148885	-0.012578967	Oetjen	control (reference)	Plasma cells
218	8.066366	-0.77608943	Oetjen	control (reference)	Megakaryocyte progenitors
219	11.508617	-4.3637347	Oetjen	control (reference)	CD14+ Monocytes
220	5.9733834	-3.6511557	Oetjen	control (reference)	Erythrocytes
221	7.8640695	-1.4001162	Oetjen	control (reference)	Plasmacytoid dendritic cells
222	11.999498	-0.5378761	Oetjen	control (reference)	CD16+ Monocytes
223	11.643405	-4.123461	Oetjen	control (reference)	CD14+ Monocytes
224	-2.2031238	0.4628284	Oetjen	control (reference)	NKT cells
225	-1.6922697	-0.51876444	Oetjen	control (reference)	NKT cells
226	-2.2673995	1.5536442	Oetjen	control (reference)	NKT cells
227	12.360392	-3.7946267	Oetjen	control (reference)	CD14+ Monocytes
228	7.874199	-0.63407713	Oetjen	control (reference)	HSPCs
229	-1.9520322	0.4367413	Oetjen	control (reference)	CD8+ T cells
230	-1.2048031	2.3058138	Oetjen	control (reference)	CD8+ T cells
231	6.6742935	-0.8079289	Oetjen	control (reference)	HSPCs
232	11.789607	-2.1074197	Oetjen	control (reference)	CD14+ Monocytes
233	-1.520057	2.0065994	Oetjen	control (reference)	CD4+ T cells
234	-0.25718355	-2.0770445	Oetjen	control (reference)	NK cells
235	0.6808717	-0.49712357	Oetjen	control (reference)	NKT cells
236	6.3222103	1.0559473	Oetjen	control (reference)	CD10+ B cells
237	1.2307277	3.0249689	Oetjen	control (reference)	CD4+ T cells
238	11.89162	-2.4219909	Oetjen	control (reference)	Monocyte progenitors
239	11.899257	-3.1481159	Oetjen	control (reference)	CD14+ Monocytes
240	-0.2840699	2.5241354	Oetjen	control (reference)	CD4+ T cells
241	-1.9030541	0.9512493	Oetjen	control (reference)	CD4+ T cells
242	6.4667006	0.1843141	Oetjen	control (reference)	HSPCs
243	-0.13724764	-0.58017385	Oetjen	control (reference)	NKT cells
244	-1.6127042	1.8737931	Oetjen	control (reference)	CD4+ T cells
245	-0.5222009	-0.06265417	Oetjen	control (reference)	NKT cells
246	10.714342	-2.286382	Oetjen	control (reference)	Monocyte progenitors
247	12.239439	-2.8474596	Oetjen	control (reference)	CD14+ Monocytes
248	-0.7050658	-0.12048769	Oetjen	control (reference)	NKT cells
249	-1.9735641	1.6473218	Oetjen	control (reference)	CD4+ T cells
250	11.436614	-2.3581254	Oetjen	control (reference)	CD16+ Monocytes
251	7.925039	-1.2414573	Oetjen	control (reference)	Plasmacytoid dendritic cells
252	11.539098	-4.0597935	Oetjen	control (reference)	CD14+ Monocytes
253	6.237221	-3.2861562	Oetjen	control (reference)	Erythrocytes
254	6.389898	0.89584196	Oetjen	control (reference)	CD10+ B cells
255	5.9677176	-3.4827247	Oetjen	control (reference)	Erythrocytes
256	10.298635	-1.7690045	Oetjen	control (reference)	Monocyte progenitors
257	4.205998	1.6644102	Oetjen	control (reference)	CD10+ B cells
258	9.686131	-1.8415352	Oetjen	control (reference)	Monocyte progenitors
259	1.6734987	2.7004485	Oetjen	control (reference)	CD4+ T cells
260	12.002692	-3.862158	Oetjen	control (reference)	CD14+ Monocytes
261	10.771824	-1.9864498	Oetjen	control (reference)	Monocyte progenitors
262	-1.1469661	2.1273074	Oetjen	control (reference)	CD8+ T cells
263	-1.2109168	0.35828084	Oetjen	control (reference)	NKT cells
264	7.1294975	-0.5180761	Oetjen	control (reference)	Monocyte progenitors
265	-1.1034976	2.0483956	Oetjen	control (reference)	CD8+ T cells
266	-0.32523754	1.7781713	Oetjen	control (reference)	CD4+ T cells
267	-1.0588028	0.8302277	Oetjen	control (reference)	CD4+ T cells
268	11.460222	-1.7305629	Oetjen	control (reference)	CD16+ Monocytes
269	-1.7275816	0.6904623	Oetjen	control (reference)	NKT cells
270	-0.96651196	0.94562095	Oetjen	control (reference)	CD8+ T cells
271	-1.0008204	0.8450336	Oetjen	control (reference)	CD4+ T cells
272	-0.16849832	-0.5240488	Oetjen	control (reference)	CD8+ T cells
273	-1.4475442	1.7252636	Oetjen	control (reference)	CD4+ T cells
274	-1.5064651	-0.34590125	Oetjen	control (reference)	NKT cells
275	-0.49147615	3.122292	Oetjen	control (reference)	CD8+ T cells
276	-1.2735189	1.1516701	Oetjen	control (reference)	NKT cells
277	4.6503983	-4.425735	Oetjen	control (reference)	Erythrocytes
278	-0.15560894	1.7171407	Oetjen	control (reference)	CD4+ T cells
279	7.1046615	-0.3297489	Oetjen	control (reference)	Monocyte progenitors
280	12.373273	-3.608732	Oetjen	control (reference)	CD14+ Monocytes
281	12.010918	-3.9228768	Oetjen	control (reference)	CD14+ Monocytes
282	11.9129	-3.3288105	Oetjen	control (reference)	CD14+ Monocytes
283	6.6186743	0.07453902	Oetjen	control (reference)	HSPCs
284	11.565958	-4.027785	Oetjen	control (reference)	CD14+ Monocytes
285	8.052883	-0.83597404	Oetjen	control (reference)	Monocyte progenitors
286	1.2900945	0.07705992	Oetjen	control (reference)	CD8+ T cells
287	-1.0338765	-0.1171626	Oetjen	control (reference)	NKT cells
288	-0.6602374	2.4102619	Oetjen	control (reference)	NKT cells
289	11.590982	-0.7185362	Oetjen	control (reference)	CD16+ Monocytes
290	-0.37166077	-0.3832677	Oetjen	control (reference)	CD4+ T cells
291	-1.7669958	-0.0050435895	Oetjen	control (reference)	NKT cells
292	10.050376	-1.6066668	Oetjen	control (reference)	Monocyte-derived dendritic cells
293	11.189583	-1.073342	Oetjen	control (reference)	CD16+ Monocytes
294	10.584017	-3.7790234	Oetjen	control (reference)	CD14+ Monocytes
295	12.357721	-3.5752914	Oetjen	control (reference)	CD14+ Monocytes
296	0.025750311	-0.05410012	Oetjen	control (reference)	CD4+ T cells
297	11.303747	-2.2513642	Oetjen	control (reference)	Monocyte-derived dendritic cells
298	6.672099	-0.40182093	Oetjen	control (reference)	Megakaryocyte progenitors
299	6.2179065	0.0765529	Oetjen	control (reference)	HSPCs
300	6.686075	-0.04578982	Oetjen	control (reference)	HSPCs
301	1.6641423	2.5944777	Oetjen	control (reference)	CD4+ T cells
302	-1.4941497	-0.6483496	Oetjen	control (reference)	NKT cells
303	-1.7154207	1.5941305	Oetjen	control (reference)	CD4+ T cells
304	6.106521	-2.170234	Oetjen	control (reference)	Erythroid progenitors
305	0.52260745	0.5759451	Oetjen	control (reference)	CD8+ T cells
306	-2.1934903	0.96345633	Oetjen	control (reference)	NKT cells
307	-1.3173004	1.198222	Oetjen	control (reference)	CD8+ T cells
308	5.98372	-3.898574	Oetjen	control (reference)	Erythrocytes
309	5.3227663	0.07492517	Oetjen	control (reference)	Plasma cells
310	4.4469385	2.2761922	Oetjen	control (reference)	B
311	12.183753	-2.8148706	Oetjen	control (reference)	CD14+ Monocytes
312	6.2172265	-2.250793	Oetjen	control (reference)	Erythroid progenitors
313	5.4693675	-5.2003303	Oetjen	control (reference)	Erythrocytes
314	-1.479559	-0.12865552	Oetjen	control (reference)	NKT cells
315	11.087241	-3.9159653	Oetjen	control (reference)	CD14+ Monocytes
316	12.46548	-2.7670612	Oetjen	control (reference)	CD14+ Monocytes
317	-2.134465	1.2173417	Oetjen	control (reference)	NKT cells
318	1.8625556	2.0981002	Oetjen	control (reference)	CD4+ T cells
319	4.929834	-5.0365047	Oetjen	control (reference)	Erythrocytes
320	6.3955936	-2.2007375	Oetjen	control (reference)	Erythroid progenitors
321	12.08969	-0.72454596	Oetjen	control (reference)	CD16+ Monocytes
322	12.08321	-2.7387323	Oetjen	control (reference)	CD14+ Monocytes
323	0.0301483	-0.059486106	Oetjen	control (reference)	NKT cells
324	-0.99085987	-0.883278	Oetjen	control (reference)	NKT cells
325	-0.9252263	0.2737059	Oetjen	control (reference)	NKT cells
326	-0.8352573	-1.1736807	Oetjen	control (reference)	NKT cells
327	11.799008	-3.7917101	Oetjen	control (reference)	CD14+ Monocytes
328	10.554535	-3.9362557	Oetjen	control (reference)	CD14+ Monocytes
329	1.8107754	0.71720535	Oetjen	control (reference)	CD4+ T cells
330	-0.19246021	2.5169964	Oetjen	control (reference)	CD4+ T cells
331	0.30881083	-0.5609389	Oetjen	control (reference)	NKT cells
332	11.944036	-2.1701424	Oetjen	control (reference)	CD14+ Monocytes
333	11.236154	-3.978196	Oetjen	control (reference)	CD14+ Monocytes
334	2.072621	1.200789	Oetjen	control (reference)	CD8+ T cells
335	0.30820525	-1.006774	Oetjen	control (reference)	NKT cells
336	6.269201	0.21097344	Oetjen	control (reference)	HSPCs
337	-1.3053005	0.3170195	Oetjen	control (reference)	NKT cells
338	7.741518	-1.2302105	Oetjen	control (reference)	Plasmacytoid dendritic cells
339	12.620478	-2.043642	Oetjen	control (reference)	CD14+ Monocytes
340	-1.5851521	0.037920173	Oetjen	control (reference)	NKT cells
341	12.346138	-2.9120073	Oetjen	control (reference)	CD14+ Monocytes
342	-1.4643214	0.38109326	Oetjen	control (reference)	CD4+ T cells
343	-1.8100563	0.15639912	Oetjen	control (reference)	NKT cells
344	12.724475	-2.5544894	Oetjen	control (reference)	CD14+ Monocytes
345	11.256364	-3.5621383	Oetjen	control (reference)	CD14+ Monocytes
346	1.3881125	1.2518317	Oetjen	control (reference)	CD4+ T cells
347	-2.2469635	0.9120455	Oetjen	control (reference)	NKT cells
348	10.1309	-2.2827806	Oetjen	control (reference)	Monocyte progenitors
349	6.583628	-0.13601138	Oetjen	control (reference)	HSPCs
350	-1.5358033	0.738985	Oetjen	control (reference)	CD4+ T cells
351	8.563103	-1.0399516	Oetjen	control (reference)	Monocyte progenitors
352	10.7366905	-2.1441903	Oetjen	control (reference)	CD14+ Monocytes
353	-1.3816379	1.1962721	Oetjen	control (reference)	CD8+ T cells
354	7.2150316	-0.3232242	Oetjen	control (reference)	Monocyte progenitors
355	4.8422594	2.7287893	Oetjen	control (reference)	B
356	-1.1871148	2.6157856	Oetjen	control (reference)	CD8+ T cells
357	12.053024	-2.517876	Oetjen	control (reference)	Monocyte-derived dendritic cells
358	-0.99251	1.700676	Oetjen	control (reference)	CD4+ T cells
359	12.0845175	-3.5581193	Oetjen	control (reference)	CD14+ Monocytes
360	11.581971	-1.948812	Oetjen	control (reference)	CD14+ Monocytes
361	5.742228	-5.20578	Oetjen	control (reference)	Erythrocytes
362	-0.8055982	0.56220925	Oetjen	control (reference)	CD4+ T cells
363	6.3393826	-1.8831549	Oetjen	control (reference)	Erythroid progenitors
364	0.8128102	2.9042456	Oetjen	control (reference)	CD4+ T cells
365	11.679697	-2.7487934	Oetjen	control (reference)	CD14+ Monocytes
366	11.912949	-3.0994635	Oetjen	control (reference)	Monocyte progenitors
367	-1.2192836	2.1718779	Oetjen	control (reference)	NKT cells
368	11.793266	-1.6896703	Oetjen	control (reference)	CD14+ Monocytes
369	-1.6630398	-0.42570058	Oetjen	control (reference)	NKT cells
370	5.4904876	-4.9243026	Oetjen	control (reference)	Erythrocytes
371	-1.7343953	0.13014492	Oetjen	control (reference)	NKT cells
372	6.446065	0.88653904	Oetjen	control (reference)	CD10+ B cells
373	6.331811	-2.292926	Oetjen	control (reference)	Erythroid progenitors
374	11.796298	-3.2816546	Oetjen	control (reference)	CD14+ Monocytes
375	7.357554	-0.51788783	Oetjen	control (reference)	Monocyte progenitors
376	-1.166316	2.482306	Oetjen	control (reference)	CD4+ T cells
377	11.077848	-2.149558	Oetjen	control (reference)	CD14+ Monocytes
378	-1.8263278	0.0959702	Oetjen	control (reference)	NKT cells
379	12.421758	-2.351019	Oetjen	control (reference)	CD14+ Monocytes
380	5.9184446	0.25081545	Oetjen	control (reference)	HSPCs
381	11.815446	-0.19784065	Oetjen	control (reference)	CD16+ Monocytes
382	-1.5588253	1.6968263	Oetjen	control (reference)	CD4+ T cells
383	11.541156	-0.9228339	Oetjen	control (reference)	CD16+ Monocytes
384	-1.2617273	-0.69625366	Oetjen	control (reference)	NKT cells
385	-2.1546	0.87697154	Oetjen	control (reference)	CD4+ T cells
386	-1.8901753	-0.28116122	Oetjen	control (reference)	NKT cells
387	7.788665	-1.2866702	Oetjen	control (reference)	Plasmacytoid dendritic cells
388	2.877058	1.4886869	Oetjen	control (reference)	HSPCs
389	5.5215673	-0.20989229	Oetjen	control (reference)	Plasma cells
390	1.2600664	2.5651221	Oetjen	control (reference)	CD8+ T cells
391	12.018184	-0.81239325	Oetjen	control (reference)	CD16+ Monocytes
392	12.258658	-2.5985968	Oetjen	control (reference)	CD14+ Monocytes
393	6.5631056	0.038412686	Oetjen	control (reference)	HSPCs
394	10.639722	-3.8962815	Oetjen	control (reference)	HSPCs
395	5.9075675	0.53584737	Oetjen	control (reference)	CD10+ B cells
396	-1.5437477	0.3826639	Oetjen	control (reference)	CD4+ T cells
397	12.688699	-2.9494438	Oetjen	control (reference)	CD14+ Monocytes
398	-0.84826666	2.4974077	Oetjen	control (reference)	CD4+ T cells
399	-1.8160993	0.5350823	Oetjen	control (reference)	NKT cells
400	12.734518	-3.1899045	Oetjen	control (reference)	CD14+ Monocytes
401	7.7205963	-0.5782921	Oetjen	control (reference)	Monocyte progenitors
402	11.829492	-3.144683	Oetjen	control (reference)	CD14+ Monocytes
403	6.0800915	0.15648235	Oetjen	control (reference)	HSPCs
404	5.2659144	-5.2085943	Oetjen	control (reference)	Erythrocytes
405	7.8982034	-1.2970142	Oetjen	control (reference)	Plasmacytoid dendritic cells
406	-0.86621493	-1.1822665	Oetjen	control (reference)	NKT cells
407	4.85989	0.25027815	Oetjen	control (reference)	Plasma cells
408	11.640052	-2.5618694	Oetjen	control (reference)	CD14+ Monocytes
409	9.448047	-1.4224311	Oetjen	control (reference)	Monocyte progenitors
410	12.926303	-2.4965563	Oetjen	control (reference)	CD14+ Monocytes
411	10.055403	-1.2197765	Oetjen	control (reference)	Monocyte-derived dendritic cells
412	6.1162314	-2.1034281	Oetjen	control (reference)	Erythroid progenitors
413	6.3332596	-2.7738595	Oetjen	control (reference)	Erythroid progenitors
414	1.1377639	2.7671163	Oetjen	control (reference)	CD4+ T cells
415	-0.5581955	2.3287675	Oetjen	control (reference)	CD4+ T cells
416	9.334133	-1.4296128	Oetjen	control (reference)	Monocyte progenitors
417	-2.0892086	0.3258415	Oetjen	control (reference)	NKT cells
418	6.5126643	-0.16586885	Oetjen	control (reference)	HSPCs
419	6.4074545	-2.0584393	Oetjen	control (reference)	Erythroid progenitors
420	0.76614225	3.1497416	Oetjen	control (reference)	CD8+ T cells
421	11.772464	-2.2068758	Oetjen	control (reference)	CD14+ Monocytes
422	6.2960176	-0.24099985	Oetjen	control (reference)	HSPCs
423	2.1512349	0.69109434	Oetjen	control (reference)	CD4+ T cells
424	-1.5585802	1.1626288	Oetjen	control (reference)	NKT cells
425	11.005554	-1.6161138	Oetjen	control (reference)	Monocyte-derived dendritic cells
426	-1.688856	1.9978845	Oetjen	control (reference)	CD4+ T cells
427	-0.9860298	1.6969681	Oetjen	control (reference)	CD4+ T cells
428	4.82118	2.300336	Oetjen	control (reference)	CD10+ B cells
429	6.6396885	-0.012194578	Oetjen	control (reference)	HSPCs
430	-1.472916	0.560615	Oetjen	control (reference)	CD8+ T cells
431	-0.69017595	1.728053	Oetjen	control (reference)	CD8+ T cells
432	5.0772405	2.1918643	Oetjen	control (reference)	B
433	5.720664	0.10406218	Oetjen	control (reference)	HSPCs
434	11.710822	-3.9819844	Oetjen	control (reference)	CD14+ Monocytes
435	-0.34680504	2.3798723	Oetjen	control (reference)	CD4+ T cells
436	12.467439	-3.035166	Oetjen	control (reference)	CD14+ Monocytes
437	6.3544483	-0.07685807	Oetjen	control (reference)	HSPCs
438	7.563696	-1.1622243	Oetjen	control (reference)	Plasmacytoid dendritic cells
439	11.473434	-0.89424175	Oetjen	control (reference)	CD16+ Monocytes
440	11.831146	-2.971546	Oetjen	control (reference)	Monocyte progenitors
441	4.4478555	-4.4520597	Oetjen	control (reference)	Erythrocytes
442	5.59157	-4.802327	Oetjen	control (reference)	Erythrocytes
443	12.381737	-3.3219955	Oetjen	control (reference)	CD14+ Monocytes
444	-1.2819426	-1.6379678	Oetjen	control (reference)	NK cells
445	6.1217794	1.2622868	Oetjen	control (reference)	CD10+ B cells
446	-1.3710064	-0.4650821	Oetjen	control (reference)	NKT cells
447	6.3836937	1.1975379	Oetjen	control (reference)	CD10+ B cells
448	-2.13371	1.0685875	Oetjen	control (reference)	CD4+ T cells
449	-0.44382522	2.0546432	Oetjen	control (reference)	CD4+ T cells
450	10.70736	-2.9197636	Oetjen	control (reference)	Monocyte progenitors
451	5.51085	1.1698637	Oetjen	control (reference)	CD10+ B cells
452	-1.8163829	2.0626097	Oetjen	control (reference)	CD4+ T cells
453	0.5951762	-0.13959718	Oetjen	control (reference)	CD4+ T cells
454	4.040082	1.9105365	Oetjen	control (reference)	NKT cells
455	-1.2180804	0.9074785	Oetjen	control (reference)	CD4+ T cells
456	5.601626	-4.9086423	Oetjen	control (reference)	Erythrocytes
457	6.656512	-0.49262556	Oetjen	control (reference)	Monocyte progenitors
458	6.0948777	-3.2470691	Oetjen	control (reference)	Erythrocytes
459	6.2084312	0.0032340365	Oetjen	control (reference)	HSPCs
460	-0.99403185	1.883781	Oetjen	control (reference)	CD4+ T cells
461	5.9658036	-3.7451108	Oetjen	control (reference)	Erythrocytes
462	6.562361	-0.049289767	Oetjen	control (reference)	Megakaryocyte progenitors
463	-1.6986179	0.41037285	Oetjen	control (reference)	NKT cells
464	10.542752	-1.4027222	Oetjen	control (reference)	Monocyte-derived dendritic cells
465	-0.11336049	-0.33979025	Oetjen	control (reference)	CD8+ T cells
466	-1.6639571	2.0038867	Oetjen	control (reference)	CD4+ T cells
467	1.8776034	1.5318406	Oetjen	control (reference)	CD4+ T cells
468	12.860646	-2.388655	Oetjen	control (reference)	CD14+ Monocytes
469	1.0911254	2.8986053	Oetjen	control (reference)	CD4+ T cells
470	5.394093	1.599648	Oetjen	control (reference)	CD10+ B cells
471	6.786308	-0.11550095	Oetjen	control (reference)	HSPCs
472	12.28226	-2.785042	Oetjen	control (reference)	Monocyte progenitors
473	-0.54873633	-1.3703396	Oetjen	control (reference)	Erythrocytes
474	0.16854545	2.914933	Oetjen	control (reference)	CD8+ T cells
475	-1.5926855	0.37792832	Oetjen	control (reference)	CD8+ T cells
476	6.7520685	-0.42899042	Oetjen	control (reference)	HSPCs
477	6.368617	-2.3069603	Oetjen	control (reference)	Erythroid progenitors
478	-0.9144023	0.14151502	Oetjen	control (reference)	NKT cells
479	-1.7083677	1.4289562	Oetjen	control (reference)	CD4+ T cells
480	6.174853	-0.2107666	Oetjen	control (reference)	HSPCs
481	0.28177813	-0.877458	Oetjen	control (reference)	CD4+ T cells
482	-0.33154413	-1.9240769	Oetjen	control (reference)	NKT cells
483	-0.06505141	0.08430123	Oetjen	control (reference)	NKT cells
484	-0.77172524	2.4863024	Oetjen	control (reference)	CD4+ T cells
485	6.4779043	0.9922349	Oetjen	control (reference)	CD10+ B cells
486	5.4227552	-4.8971505	Oetjen	control (reference)	Erythrocytes
487	5.8969045	-3.682541	Oetjen	control (reference)	Erythrocytes
488	9.961177	-1.3043063	Oetjen	control (reference)	Monocyte-derived dendritic cells
489	12.211552	-1.0929741	Oetjen	control (reference)	CD14+ Monocytes
490	6.3156066	-0.56209224	Oetjen	control (reference)	Megakaryocyte progenitors
491	-1.7048347	1.9414274	Oetjen	control (reference)	CD4+ T cells
492	10.566578	-2.2501066	Oetjen	control (reference)	CD14+ Monocytes
493	6.3816032	-0.10693118	Oetjen	control (reference)	HSPCs
494	6.1619406	-0.5221986	Oetjen	control (reference)	Megakaryocyte progenitors
495	-2.1687038	1.2762811	Oetjen	control (reference)	NKT cells
496	11.252207	-1.4111816	Oetjen	control (reference)	CD16+ Monocytes
497	-0.54152495	-1.8932807	Oetjen	control (reference)	NK cells
498	-1.4716369	0.228548	Oetjen	control (reference)	NKT cells
499	6.3341236	-0.10929797	Oetjen	control (reference)	HSPCs
500	10.325701	-1.3796035	Oetjen	control (reference)	Monocyte-derived dendritic cells
501	2.0554154	2.1106117	Oetjen	control (reference)	CD4+ T cells
502	2.111249	0.8144449	Oetjen	control (reference)	CD4+ T cells
503	11.715963	-0.7778476	Oetjen	control (reference)	CD16+ Monocytes
504	-0.0836494	0.9853204	Oetjen	control (reference)	CD4+ T cells
505	-2.059182	0.49825686	Oetjen	control (reference)	NKT cells
506	-0.85210526	1.1013415	Oetjen	control (reference)	CD4+ T cells
507	1.9147645	1.6877464	Oetjen	control (reference)	CD4+ T cells
508	-1.8210397	0.09336467	Oetjen	control (reference)	NKT cells
509	-1.3263024	1.481071	Oetjen	control (reference)	CD4+ T cells
510	-0.98119044	2.1780276	Oetjen	control (reference)	CD4+ T cells
511	12.05742	-4.3345485	Oetjen	control (reference)	CD14+ Monocytes
512	-1.8298249	0.40636182	Oetjen	control (reference)	CD4+ T cells
513	5.7586756	-3.7409708	Oetjen	control (reference)	Erythrocytes
514	5.7042265	-4.89618	Oetjen	control (reference)	Erythrocytes
515	7.688521	-1.3615785	Oetjen	control (reference)	Plasmacytoid dendritic cells
516	5.894933	1.2227937	Oetjen	control (reference)	CD10+ B cells
517	-1.1422516	-1.3722049	Oetjen	control (reference)	NK cells
518	5.958381	-3.7147691	Oetjen	control (reference)	Erythrocytes
519	5.407751	-5.0585523	Oetjen	control (reference)	Erythrocytes
520	-1.8200014	0.742233	Oetjen	control (reference)	NKT cells
521	-1.2237922	1.9493881	Oetjen	control (reference)	CD4+ T cells
522	11.593475	-3.683596	Oetjen	control (reference)	CD14+ Monocytes
523	-1.9894856	0.5078938	Oetjen	control (reference)	NKT cells
524	7.334882	-0.124576464	Oetjen	control (reference)	HSPCs
525	-1.2465136	0.26166335	Oetjen	control (reference)	CD4+ T cells
526	6.6500335	0.40584308	Oetjen	control (reference)	CD10+ B cells
527	-2.2906806	1.4075747	Oetjen	control (reference)	NKT cells
528	-1.047779	1.9997059	Oetjen	control (reference)	CD4+ T cells
529	5.3559413	-5.055355	Oetjen	control (reference)	Erythrocytes
530	8.659849	-1.0242728	Oetjen	control (reference)	Monocyte progenitors
531	-0.9153706	-0.8301236	Oetjen	control (reference)	NKT cells
532	12.507807	-3.3772826	Oetjen	control (reference)	CD14+ Monocytes
533	-0.6260168	1.6825559	Oetjen	control (reference)	CD4+ T cells
534	-1.3375067	-0.7375572	Oetjen	control (reference)	NKT cells
535	-0.20452759	2.739949	Oetjen	control (reference)	CD4+ T cells
536	6.079882	-2.8463514	Oetjen	control (reference)	Erythroid progenitors
537	0.15200765	0.84785175	Oetjen	control (reference)	CD4+ T cells
538	5.879417	-3.9928913	Oetjen	control (reference)	Erythrocytes
539	-1.1376444	-0.5039422	Oetjen	control (reference)	NKT cells
540	-1.9878745	0.47378528	Oetjen	control (reference)	NKT cells
541	6.1925964	-2.180631	Oetjen	control (reference)	Erythroid progenitors
542	12.359691	-0.7378642	Oetjen	control (reference)	CD16+ Monocytes
543	6.2624154	-2.0194383	Oetjen	control (reference)	Erythroid progenitors
544	6.339662	0.9325397	Oetjen	control (reference)	CD10+ B cells
545	11.461493	-0.5685814	Oetjen	control (reference)	CD14+ Monocytes
546	6.3650064	-1.8623998	Oetjen	control (reference)	Erythroid progenitors
547	-1.3741387	-0.1561042	Oetjen	control (reference)	NKT cells
548	12.0423765	-3.8173919	Oetjen	control (reference)	CD14+ Monocytes
549	-1.5062687	1.9517046	Oetjen	control (reference)	CD4+ T cells
550	6.3400025	-2.4181023	Oetjen	control (reference)	Erythroid progenitors
551	11.266548	-2.620767	Oetjen	control (reference)	Monocyte progenitors
552	11.497994	-0.945049	Oetjen	control (reference)	CD16+ Monocytes
553	-0.8820641	2.0934148	Oetjen	control (reference)	CD4+ T cells
554	-1.3004693	0.26180854	Oetjen	control (reference)	NKT cells
555	7.265914	-0.4886398	Oetjen	control (reference)	HSPCs
556	-1.3461705	2.0360234	Oetjen	control (reference)	CD4+ T cells
557	10.115587	-2.419808	Oetjen	control (reference)	Monocyte progenitors
558	12.198034	-2.7957816	Oetjen	control (reference)	CD14+ Monocytes
559	-1.764799	0.97876006	Oetjen	control (reference)	CD4+ T cells
560	7.074929	-0.23617823	Oetjen	control (reference)	HSPCs
561	-1.4753778	1.5015085	Oetjen	control (reference)	CD4+ T cells
562	12.317608	-3.8197055	Oetjen	control (reference)	CD14+ Monocytes
563	6.5504174	-0.71177214	Oetjen	control (reference)	Megakaryocyte progenitors
564	-0.60156727	2.7223783	Oetjen	control (reference)	CD4+ T cells
565	7.592638	-0.6008035	Oetjen	control (reference)	Monocyte progenitors
566	5.243115	0.028002333	Oetjen	control (reference)	Plasma cells
567	-1.6737319	0.65211916	Oetjen	control (reference)	CD4+ T cells
568	-0.988692	0.21854314	Oetjen	control (reference)	CD4+ T cells
569	11.448977	-4.309855	Oetjen	control (reference)	CD14+ Monocytes
570	0.9752987	0.7903679	Oetjen	control (reference)	CD4+ T cells
571	0.30263487	3.001665	Oetjen	control (reference)	CD4+ T cells
572	-0.9418328	2.3010654	Oetjen	control (reference)	CD4+ T cells
573	6.042255	-3.4848664	Oetjen	control (reference)	Erythrocytes
574	11.350353	-2.276804	Oetjen	control (reference)	CD14+ Monocytes
575	0.8559211	3.0627184	Oetjen	control (reference)	CD4+ T cells
576	4.932128	-0.035369568	Oetjen	control (reference)	Plasma cells
577	7.7661843	-1.2148688	Oetjen	control (reference)	Plasmacytoid dendritic cells
578	2.1363168	1.4677728	Oetjen	control (reference)	CD4+ T cells
579	-0.7933754	-1.665028	Oetjen	control (reference)	NKT cells
580	9.87456	-1.391598	Oetjen	control (reference)	Monocyte-derived dendritic cells
581	12.72151	-3.3852487	Oetjen	control (reference)	Monocyte progenitors
582	-1.7644811	0.0037425405	Oetjen	control (reference)	NKT cells
583	7.7487597	-1.3968682	Oetjen	control (reference)	Plasmacytoid dendritic cells
584	-1.7213956	1.5765132	Oetjen	control (reference)	CD4+ T cells
585	11.707888	-0.6937099	Oetjen	control (reference)	CD16+ Monocytes
586	5.338165	-4.6895843	Oetjen	control (reference)	Erythrocytes
587	-1.895191	0.9366314	Oetjen	control (reference)	CD4+ T cells
588	6.1220593	0.37142506	Oetjen	control (reference)	CD10+ B cells
589	7.503814	0.053347684	Oetjen	control (reference)	HSPCs
590	-1.7651895	0.41579342	Oetjen	control (reference)	NKT cells
591	4.403529	-4.3392453	Oetjen	control (reference)	Erythrocytes
592	-1.2046793	-0.3139341	Oetjen	control (reference)	NKT cells
593	-0.8969433	2.623996	Oetjen	control (reference)	CD4+ T cells
594	-1.5557171	0.29514128	Oetjen	control (reference)	CD4+ T cells
595	5.3718843	-4.8304386	Oetjen	control (reference)	Erythrocytes
596	-1.4453664	1.6108624	Oetjen	control (reference)	CD4+ T cells
597	1.7166924	0.12701088	Oetjen	control (reference)	CD4+ T cells
598	7.618627	-0.5672031	Oetjen	control (reference)	Monocyte progenitors
599	10.749574	-1.9408269	Oetjen	control (reference)	Monocyte-derived dendritic cells
600	10.034008	-2.1259606	Oetjen	control (reference)	Monocyte progenitors
601	12.557672	-3.4692764	Oetjen	control (reference)	CD14+ Monocytes
602	12.824448	-3.1712453	Oetjen	control (reference)	CD14+ Monocytes
603	2.1881258	2.232732	Oetjen	control (reference)	CD4+ T cells
604	0.25115076	2.9933915	Oetjen	control (reference)	CD8+ T cells
605	6.540636	-0.19473593	Oetjen	control (reference)	Megakaryocyte progenitors
606	10.043925	-2.3875754	Oetjen	control (reference)	Monocyte progenitors
607	9.389729	-1.7232754	Oetjen	control (reference)	Monocyte progenitors
608	12.01939	-4.031216	Oetjen	control (reference)	CD14+ Monocytes
609	12.046972	-3.9112704	Oetjen	control (reference)	CD14+ Monocytes
610	-1.8531299	0.8712453	Oetjen	control (reference)	NKT cells
611	12.503887	-3.694834	Oetjen	control (reference)	CD14+ Monocytes
612	-1.6812497	0.3224006	Oetjen	control (reference)	NKT cells
613	-0.05126868	2.1837454	Oetjen	control (reference)	CD4+ T cells
614	-1.7966119	0.9605263	Oetjen	control (reference)	CD4+ T cells
615	4.666715	-4.5895567	Oetjen	control (reference)	Erythrocytes
616	6.7081265	-0.42044994	Oetjen	control (reference)	Megakaryocyte progenitors
617	6.4034157	-2.7127817	Oetjen	control (reference)	Erythroid progenitors
618	6.4435134	0.059654158	Oetjen	control (reference)	CD10+ B cells
619	1.2664925	3.0161657	Oetjen	control (reference)	HSPCs
620	-1.8943436	2.2209525	Oetjen	control (reference)	CD4+ T cells
621	-2.2349296	1.0505278	Oetjen	control (reference)	CD4+ T cells
622	5.335028	-4.115759	Oetjen	control (reference)	Erythrocytes
623	4.5613995	-4.737324	Oetjen	control (reference)	Erythrocytes
624	-0.115169875	2.966628	Oetjen	control (reference)	CD4+ T cells
625	0.14392416	2.4899733	Oetjen	control (reference)	CD4+ T cells
626	11.413543	-2.4263775	Oetjen	control (reference)	CD14+ Monocytes
627	-0.4857637	2.538277	Oetjen	control (reference)	CD4+ T cells
628	5.853464	1.3081635	Oetjen	control (reference)	CD10+ B cells
629	-1.6118667	0.17734483	Oetjen	control (reference)	NKT cells
630	7.6332183	-0.3654518	Oetjen	control (reference)	Monocyte progenitors
631	7.7756896	-1.4309212	Oetjen	control (reference)	Plasmacytoid dendritic cells
632	-0.38891622	1.720007	Oetjen	control (reference)	CD4+ T cells
633	6.2397146	-3.2634814	Oetjen	control (reference)	Erythrocytes
634	6.5432854	-0.14448257	Oetjen	control (reference)	Megakaryocyte progenitors
635	5.2648106	0.041623436	Oetjen	control (reference)	Plasma cells
636	1.7175273	-0.19704671	Oetjen	control (reference)	CD4+ T cells
637	-1.2658441	2.1675048	Oetjen	control (reference)	CD4+ T cells
638	6.5573816	-0.73837847	Oetjen	control (reference)	Megakaryocyte progenitors
639	0.53093773	3.2257853	Oetjen	control (reference)	CD8+ T cells
640	9.608247	-1.1870497	Oetjen	control (reference)	Monocyte-derived dendritic cells
641	6.4966435	0.7794736	Oetjen	control (reference)	CD10+ B cells
642	10.670007	-2.083228	Oetjen	control (reference)	CD14+ Monocytes
643	12.312226	-3.3784196	Oetjen	control (reference)	CD14+ Monocytes
644	-0.30254808	-0.828992	Oetjen	control (reference)	NKT cells
645	10.496281	-2.4722536	Oetjen	control (reference)	Monocyte progenitors
646	0.32635096	-0.5167743	Oetjen	control (reference)	NKT cells
647	-1.661306	2.0380046	Oetjen	control (reference)	CD4+ T cells
648	6.5698323	-0.14000557	Oetjen	control (reference)	Megakaryocyte progenitors
649	0.39880332	-0.81490374	Oetjen	control (reference)	NKT cells
650	4.0858536	1.9661888	Oetjen	control (reference)	CD10+ B cells
651	12.369033	-3.1860392	Oetjen	control (reference)	CD14+ Monocytes
652	-1.6323423	1.9107771	Oetjen	control (reference)	CD4+ T cells
653	12.587002	-3.0964382	Oetjen	control (reference)	CD14+ Monocytes
654	5.374085	-4.9485626	Oetjen	control (reference)	Erythrocytes
655	4.640281	2.0591552	Oetjen	control (reference)	B
656	-1.6146328	1.1373876	Oetjen	control (reference)	CD4+ T cells
657	-1.6973631	0.66354644	Oetjen	control (reference)	NKT cells
658	1.4294497	-0.24475235	Oetjen	control (reference)	CD8+ T cells
659	6.4016733	-1.8566012	Oetjen	control (reference)	Erythroid progenitors
660	-1.4451113	2.1580658	Oetjen	control (reference)	CD4+ T cells
661	6.341584	0.21864676	Oetjen	control (reference)	HSPCs
662	-2.237801	0.6776669	Oetjen	control (reference)	NKT cells
663	12.235497	-3.1896787	Oetjen	control (reference)	CD14+ Monocytes
664	-0.899173	1.823013	Oetjen	control (reference)	CD4+ T cells
665	-1.7201962	0.53372085	Oetjen	control (reference)	NKT cells
666	10.742797	-2.8174348	Oetjen	control (reference)	HSPCs
667	10.974667	-2.0728087	Oetjen	control (reference)	CD14+ Monocytes
668	-0.90113175	1.2229161	Oetjen	control (reference)	CD4+ T cells
669	6.9083633	-1.0646646	Oetjen	control (reference)	Megakaryocyte progenitors
670	-1.4885765	1.8202493	Oetjen	control (reference)	CD4+ T cells
671	7.1291127	-0.6996293	Oetjen	control (reference)	HSPCs
672	6.382377	-0.15435621	Oetjen	control (reference)	HSPCs
673	1.1585461	0.040110197	Oetjen	control (reference)	CD4+ T cells
674	5.942799	-3.2007394	Oetjen	control (reference)	Erythrocytes
675	5.716446	-3.9551473	Oetjen	control (reference)	Erythrocytes
676	11.109924	-3.8136117	Oetjen	control (reference)	CD14+ Monocytes
677	-1.0464624	1.5903306	Oetjen	control (reference)	CD4+ T cells
678	10.279514	-2.4751232	Oetjen	control (reference)	CD14+ Monocytes
679	6.1372604	-2.6429555	Oetjen	control (reference)	Erythrocytes
680	1.2691087	3.3673046	Oetjen	control (reference)	CD4+ T cells
681	11.204182	-1.4488175	Oetjen	control (reference)	CD14+ Monocytes
682	6.8512855	-0.5515137	Oetjen	control (reference)	HSPCs
683	-1.5608425	2.0763354	Oetjen	control (reference)	NKT cells
684	3.9485624	2.4922812	Oetjen	control (reference)	CD10+ B cells
685	-0.82156503	-0.46509448	Oetjen	control (reference)	NKT cells
686	10.984302	-4.136652	Oetjen	control (reference)	Monocyte progenitors
687	-2.0013871	0.082283884	Oetjen	control (reference)	NKT cells
688	12.5528755	-3.1836066	Oetjen	control (reference)	CD14+ Monocytes
689	-0.4401669	1.8054494	Oetjen	control (reference)	CD4+ T cells
690	6.733954	-0.9491855	Oetjen	control (reference)	Megakaryocyte progenitors
691	5.4550557	0.01068223	Oetjen	control (reference)	Plasma cells
692	-0.1497763	-0.08131723	Oetjen	control (reference)	NKT cells
693	-1.2569991	2.6632767	Oetjen	control (reference)	CD4+ T cells
694	3.3099656	2.4342518	Oetjen	control (reference)	B
695	-1.0718738	1.6091485	Oetjen	control (reference)	CD4+ T cells
696	-1.8479695	1.5903718	Oetjen	control (reference)	CD4+ T cells
697	-1.0433568	1.7732302	Oetjen	control (reference)	CD4+ T cells
698	11.323056	-1.1830013	Oetjen	control (reference)	CD16+ Monocytes
699	-1.3283322	0.9658592	Oetjen	control (reference)	CD4+ T cells
700	-2.0539877	1.2126797	Oetjen	control (reference)	CD4+ T cells
701	5.097868	-5.1791396	Oetjen	control (reference)	Erythrocytes
702	-0.5444612	0.36226618	Oetjen	control (reference)	NKT cells
703	-0.033748694	3.2944558	Oetjen	control (reference)	CD4+ T cells
704	4.947688	1.8732226	Oetjen	control (reference)	B
705	5.6575565	-5.124782	Oetjen	control (reference)	Erythrocytes
706	6.255914	-2.7942872	Oetjen	control (reference)	Erythroid progenitors
707	11.843468	-0.81203353	Oetjen	control (reference)	CD16+ Monocytes
708	2.0741148	0.6258666	Oetjen	control (reference)	CD4+ T cells
709	5.181821	1.1142398	Oetjen	control (reference)	CD10+ B cells
710	12.008826	-0.54335564	Oetjen	control (reference)	CD16+ Monocytes
711	-1.3601764	0.6222454	Oetjen	control (reference)	NKT cells
712	6.5651813	-0.13785194	Oetjen	control (reference)	HSPCs
713	6.138968	-2.962916	Oetjen	control (reference)	Erythrocytes
714	-1.0663838	2.2991002	Oetjen	control (reference)	CD4+ T cells
715	1.1521368	-0.07774046	Oetjen	control (reference)	CD4+ T cells
716	6.952613	-0.3201711	Oetjen	control (reference)	Monocyte progenitors
717	-1.4140992	0.31538463	Oetjen	control (reference)	CD4+ T cells
718	6.2414474	-2.226756	Oetjen	control (reference)	Erythroid progenitors
719	-0.98196596	2.7972925	Oetjen	control (reference)	CD4+ T cells
720	-1.7225097	0.9323211	Oetjen	control (reference)	NKT cells
721	4.4265847	1.6393627	Oetjen	control (reference)	B
722	1.0893928	-0.34004873	Oetjen	control (reference)	CD10+ B cells
723	-0.9964508	2.4757555	Oetjen	control (reference)	CD4+ T cells
724	6.2506075	-2.1613047	Oetjen	control (reference)	Erythroid progenitors
725	12.788694	-2.8923814	Oetjen	control (reference)	Monocyte progenitors
726	-1.4720833	-0.06243654	Oetjen	control (reference)	CD4+ T cells
727	9.717541	-1.2340076	Oetjen	control (reference)	Monocyte-derived dendritic cells
728	-0.0146049205	2.7791488	Oetjen	control (reference)	CD4+ T cells
729	9.970707	-2.8715832	Oetjen	control (reference)	CD14+ Monocytes
730	7.271596	-0.3003594	Oetjen	control (reference)	HSPCs
731	6.2057967	-3.0038095	Oetjen	control (reference)	Erythrocytes
732	10.203564	-1.4287041	Oetjen	control (reference)	Monocyte-derived dendritic cells
733	6.646415	-0.13660541	Oetjen	control (reference)	HSPCs
734	7.5438914	-0.4858336	Oetjen	control (reference)	Monocyte progenitors
735	4.2174053	1.9434742	Oetjen	control (reference)	B
736	6.257572	-0.2473198	Oetjen	control (reference)	HSPCs
737	0.053718977	-1.1965665	Oetjen	control (reference)	NKT cells
738	-2.1907434	0.6766814	Oetjen	control (reference)	NKT cells
739	5.3847494	-5.003703	Oetjen	control (reference)	Erythrocytes
740	6.488382	-0.7257463	Oetjen	control (reference)	HSPCs
741	1.4958202	0.7049703	Oetjen	control (reference)	CD8+ T cells
742	6.7553887	-0.3694609	Oetjen	control (reference)	HSPCs
743	2.1820714	2.469959	Oetjen	control (reference)	CD4+ T cells
744	6.167133	-2.898557	Oetjen	control (reference)	Erythrocytes
745	-1.7400833	0.95288205	Oetjen	control (reference)	NKT cells
746	7.652384	-1.3606627	Oetjen	control (reference)	Plasmacytoid dendritic cells
747	-0.9887323	1.9922911	Oetjen	control (reference)	CD4+ T cells
748	8.004494	-0.72982717	Oetjen	control (reference)	Monocyte progenitors
749	4.086437	1.9623959	Oetjen	control (reference)	B
750	8.452847	-0.9928269	Oetjen	control (reference)	Monocyte progenitors
751	0.23959425	1.2712902	Oetjen	control (reference)	CD8+ T cells
752	-1.3970662	0.35505122	Oetjen	control (reference)	NKT cells
753	-0.5695403	2.0298831	Oetjen	control (reference)	CD4+ T cells
754	11.329904	-3.6782146	Oetjen	control (reference)	CD14+ Monocytes
755	6.4595056	-1.1183693	Oetjen	control (reference)	Megakaryocyte progenitors
756	7.480574	-0.7255629	Oetjen	control (reference)	HSPCs
757	6.073571	-3.4908276	Oetjen	control (reference)	Erythrocytes
758	4.3714733	2.1437488	Oetjen	control (reference)	B
759	9.316891	-1.7338158	Oetjen	control (reference)	Monocyte progenitors
760	12.017382	-3.136319	Oetjen	control (reference)	CD14+ Monocytes
761	6.2767296	-2.6293316	Oetjen	control (reference)	Erythroid progenitors
762	12.511563	-3.0473835	Oetjen	control (reference)	CD14+ Monocytes
763	-1.5723058	0.09512664	Oetjen	control (reference)	CD4+ T cells
764	5.794502	-3.991904	Oetjen	control (reference)	Erythrocytes
765	-0.6186297	2.8717985	Oetjen	control (reference)	CD4+ T cells
766	8.916612	-1.3778206	Oetjen	control (reference)	Monocyte progenitors
767	6.472092	-0.37291837	Oetjen	control (reference)	HSPCs
768	6.8346353	-0.13044448	Oetjen	control (reference)	HSPCs
769	-0.58148	2.6749556	Oetjen	control (reference)	CD4+ T cells
770	11.893648	-2.1917174	Oetjen	control (reference)	CD14+ Monocytes
771	-1.0620708	-2.016635	Oetjen	control (reference)	NK cells
772	-1.1201293	1.4382247	Oetjen	control (reference)	CD8+ T cells
773	6.8446965	-0.11654802	Oetjen	control (reference)	HSPCs
774	0.08230192	2.9256897	Oetjen	control (reference)	CD8+ T cells
775	11.071456	-2.2283053	Oetjen	control (reference)	CD14+ Monocytes
776	10.312013	-3.0885835	Oetjen	control (reference)	Monocyte progenitors
777	6.4917693	-2.1201184	Oetjen	control (reference)	Erythroid progenitors
778	6.506361	-2.574349	Oetjen	control (reference)	Erythroid progenitors
779	6.4342766	-1.2187738	Oetjen	control (reference)	Megakaryocyte progenitors
780	10.216495	-2.5370286	Oetjen	control (reference)	Monocyte progenitors
781	6.687272	-0.29515362	Oetjen	control (reference)	Megakaryocyte progenitors
782	-1.1519018	-0.7255039	Oetjen	control (reference)	NKT cells
783	-1.9146621	-0.16307855	Oetjen	control (reference)	NKT cells
784	-1.4196521	-0.15921296	Oetjen	control (reference)	NKT cells
785	12.39319	-3.810497	Oetjen	control (reference)	CD14+ Monocytes
786	9.853859	-1.5741245	Oetjen	control (reference)	Monocyte-derived dendritic cells
787	6.148754	-2.4271948	Oetjen	control (reference)	Erythroid progenitors
788	-1.5502732	0.662342	Oetjen	control (reference)	NKT cells
789	11.426327	-1.5581518	Oetjen	control (reference)	Monocyte-derived dendritic cells
790	10.63722	-2.5383267	Oetjen	control (reference)	CD14+ Monocytes
791	10.158194	-2.3011045	Oetjen	control (reference)	Monocyte progenitors
792	12.433187	-3.7616014	Oetjen	control (reference)	CD14+ Monocytes
793	-1.5207084	-0.2544806	Oetjen	control (reference)	NKT cells
794	6.3693204	-0.027641663	Oetjen	control (reference)	HSPCs
795	6.8104835	-0.028551118	Oetjen	control (reference)	HSPCs
796	-0.8808759	2.1754217	Oetjen	control (reference)	CD4+ T cells
797	-1.3776802	1.9971269	Oetjen	control (reference)	CD4+ T cells
798	11.74451	-3.9471278	Oetjen	control (reference)	CD14+ Monocytes
799	1.7470739	-0.6407063	Oetjen	control (reference)	CD4+ T cells
800	12.648996	-2.7851417	Oetjen	control (reference)	CD14+ Monocytes
801	-1.062768	-1.294456	Oetjen	control (reference)	NKT cells
802	10.9136305	-4.336404	Oetjen	control (reference)	CD14+ Monocytes
803	-1.1295497	2.100795	Oetjen	control (reference)	CD4+ T cells
804	1.1130759	-0.18683715	Oetjen	control (reference)	CD4+ T cells
805	-0.19419873	0.72752196	Oetjen	control (reference)	CD4+ T cells
806	12.639314	-3.196626	Oetjen	control (reference)	CD14+ Monocytes
807	10.677991	-3.5173602	Oetjen	control (reference)	Monocyte progenitors
808	1.7771198	2.9468002	Oetjen	control (reference)	HSPCs
809	12.403615	-2.9719307	Oetjen	control (reference)	CD14+ Monocytes
810	-1.2261738	-1.201693	Oetjen	control (reference)	NKT cells
811	7.830511	-0.6213681	Oetjen	control (reference)	Monocyte progenitors
812	-0.86817485	1.2903603	Oetjen	control (reference)	CD8+ T cells
813	5.5062785	-5.092376	Oetjen	control (reference)	Erythrocytes
814	11.947019	-1.912732	Oetjen	control (reference)	Monocyte-derived dendritic cells
815	6.4723577	-1.8425981	Oetjen	control (reference)	Erythroid progenitors
816	0.39255378	2.9406374	Oetjen	control (reference)	CD4+ T cells
817	1.3935534	-1.0827633	Oetjen	control (reference)	CD4+ T cells
818	-1.320708	2.0062363	Oetjen	control (reference)	CD8+ T cells
819	-1.8672347	0.12598495	Oetjen	control (reference)	NKT cells
820	-1.0742095	2.292621	Oetjen	control (reference)	CD4+ T cells
821	-0.18917839	-1.5225977	Oetjen	control (reference)	HSPCs
822	11.088369	-4.050731	Oetjen	control (reference)	CD14+ Monocytes
823	-0.39241388	0.54081345	Oetjen	control (reference)	CD4+ T cells
824	1.6391759	-0.3976946	Oetjen	control (reference)	NK cells
825	12.262548	-2.7872064	Oetjen	control (reference)	CD14+ Monocytes
826	-1.4379145	0.70058626	Oetjen	control (reference)	CD4+ T cells
827	4.1392164	2.395822	Oetjen	control (reference)	B
828	-1.7237597	1.9872952	Oetjen	control (reference)	CD4+ T cells
829	11.465	-0.79446393	Oetjen	control (reference)	CD14+ Monocytes
830	7.891773	-1.2378683	Oetjen	control (reference)	Plasmacytoid dendritic cells
831	12.634058	-2.8608418	Oetjen	control (reference)	CD14+ Monocytes
832	3.9853058	1.3429941	Oetjen	control (reference)	NKT cells
833	12.301205	-3.3980994	Oetjen	control (reference)	Monocyte progenitors
834	7.6802115	-1.3592728	Oetjen	control (reference)	Plasmacytoid dendritic cells
835	6.713532	-0.013734619	Oetjen	control (reference)	HSPCs
836	0.57183886	-0.8722556	Oetjen	control (reference)	NKT cells
837	4.7254987	-4.895345	Oetjen	control (reference)	Erythrocytes
838	11.499778	-4.171016	Oetjen	control (reference)	CD14+ Monocytes
839	11.895939	-3.458381	Oetjen	control (reference)	CD14+ Monocytes
840	-0.6309163	1.6804936	Oetjen	control (reference)	CD4+ T cells
841	0.5788383	2.9015527	Oetjen	control (reference)	CD4+ T cells
842	-2.3384457	1.0614283	Oetjen	control (reference)	NKT cells
843	-0.8623816	1.9718612	Oetjen	control (reference)	CD8+ T cells
844	6.1034513	-3.0530684	Oetjen	control (reference)	Erythrocytes
845	5.107209	-3.908444	Oetjen	control (reference)	Erythrocytes
846	6.460877	-0.4441932	Oetjen	control (reference)	Megakaryocyte progenitors
847	-1.2292793	1.718798	Oetjen	control (reference)	CD4+ T cells
848	-1.6822567	1.2386726	Oetjen	control (reference)	CD4+ T cells
849	6.1752396	1.3089108	Oetjen	control (reference)	CD10+ B cells
850	4.965482	-4.8246	Oetjen	control (reference)	Erythrocytes
851	12.5061035	-2.591637	Oetjen	control (reference)	CD14+ Monocytes
852	1.1763202	-0.918278	Oetjen	control (reference)	HSPCs
853	-1.9231813	1.3972266	Oetjen	control (reference)	NKT cells
854	12.129795	-3.2585378	Oetjen	control (reference)	CD14+ Monocytes
855	-1.4045029	1.6107659	Oetjen	control (reference)	CD4+ T cells
856	11.829974	-4.2944994	Oetjen	control (reference)	CD14+ Monocytes
857	6.366856	-2.5847461	Oetjen	control (reference)	Erythroid progenitors
858	5.3057733	-4.5248094	Oetjen	control (reference)	Erythroid progenitors
859	12.029842	-3.2062287	Oetjen	control (reference)	CD14+ Monocytes
860	-1.206916	0.11373852	Oetjen	control (reference)	CD4+ T cells
861	6.3473024	0.38253197	Oetjen	control (reference)	CD10+ B cells
862	11.386068	-2.1162136	Oetjen	control (reference)	CD14+ Monocytes
863	-1.6687825	0.3488522	Oetjen	control (reference)	NKT cells
864	7.7321725	-0.444591	Oetjen	control (reference)	Monocyte progenitors
865	0.24318668	1.0263573	Oetjen	control (reference)	CD8+ T cells
866	10.212442	-1.6539646	Oetjen	control (reference)	Monocyte progenitors
867	11.389422	-1.0519012	Oetjen	control (reference)	CD14+ Monocytes
868	1.4104759	2.130774	Oetjen	control (reference)	CD4+ T cells
869	-0.07825329	2.9660618	Oetjen	control (reference)	CD4+ T cells
870	6.6478543	-1.0419698	Oetjen	control (reference)	Megakaryocyte progenitors
871	7.4649506	-0.54442745	Oetjen	control (reference)	Monocyte progenitors
872	11.562001	-3.9987307	Oetjen	control (reference)	CD14+ Monocytes
873	5.458955	-0.15946011	Oetjen	control (reference)	Plasma cells
874	-1.0434401	-0.8698202	Oetjen	control (reference)	NK cells
875	10.130365	-3.2465942	Oetjen	control (reference)	CD14+ Monocytes
876	5.840704	0.11521382	Oetjen	control (reference)	Megakaryocyte progenitors
877	5.4151177	-0.44659266	Oetjen	control (reference)	HSPCs
878	0.45713192	2.943103	Oetjen	control (reference)	CD4+ T cells
879	6.3025393	-2.9233654	Oetjen	control (reference)	Erythrocytes
880	12.762781	-3.074481	Oetjen	control (reference)	CD14+ Monocytes
881	7.506112	-1.2516595	Oetjen	control (reference)	Plasmacytoid dendritic cells
882	8.982081	-1.5239207	Oetjen	control (reference)	Monocyte progenitors
883	5.6799717	0.18161058	Oetjen	control (reference)	HSPCs
884	6.076933	-0.09555376	Oetjen	control (reference)	HSPCs
885	-1.0041537	1.4916153	Oetjen	control (reference)	CD4+ T cells
886	0.49049664	0.51270515	Oetjen	control (reference)	CD8+ T cells
887	6.5848346	0.060443856	Oetjen	control (reference)	HSPCs
888	1.4205725	3.0240276	Oetjen	control (reference)	CD4+ T cells
889	5.3283286	-0.12744825	Oetjen	control (reference)	Plasma cells
890	-0.7323278	-0.33089107	Oetjen	control (reference)	NKT cells
891	7.1127443	-0.3022783	Oetjen	control (reference)	HSPCs
892	-1.7733799	0.39761525	Oetjen	control (reference)	NKT cells
893	10.590521	-3.606518	Oetjen	control (reference)	CD14+ Monocytes
894	1.1455489	1.1464641	Oetjen	control (reference)	CD8+ T cells
895	-1.3549225	1.999822	Oetjen	control (reference)	CD4+ T cells
896	11.708046	-3.9585638	Oetjen	control (reference)	CD14+ Monocytes
897	10.631603	-2.4519835	Oetjen	control (reference)	CD14+ Monocytes
898	-0.8654415	1.156809	Oetjen	control (reference)	CD4+ T cells
899	5.553505	-0.04325524	Oetjen	control (reference)	Plasma cells
900	-1.9371469	0.37354285	Oetjen	control (reference)	NKT cells
901	-0.7325569	0.8085817	Oetjen	control (reference)	HSPCs
902	0.66366524	2.4970257	Oetjen	control (reference)	CD4+ T cells
903	-1.7013835	1.731001	Oetjen	control (reference)	CD8+ T cells
904	-0.60081553	0.91419536	Oetjen	control (reference)	CD4+ T cells
905	-1.584428	-0.053727698	Oetjen	control (reference)	NKT cells
906	4.9377146	-4.6207952	Oetjen	control (reference)	Erythrocytes
907	5.410416	0.07456647	Oetjen	control (reference)	Plasma cells
908	10.185033	-2.2446942	Oetjen	control (reference)	Monocyte progenitors
909	5.2851977	0.6998398	Oetjen	control (reference)	Plasma cells
910	9.386876	-1.5323293	Oetjen	control (reference)	Monocyte progenitors
911	10.67383	-3.587806	Oetjen	control (reference)	Monocyte progenitors
912	12.484414	-3.5492308	Oetjen	control (reference)	CD14+ Monocytes
913	6.200653	-3.25616	Oetjen	control (reference)	Erythrocytes
914	10.666577	-1.405245	Oetjen	control (reference)	Monocyte-derived dendritic cells
915	6.440907	-1.8355097	Oetjen	control (reference)	Erythroid progenitors
916	6.555123	-0.1575749	Oetjen	control (reference)	HSPCs
917	3.8960886	1.8408866	Oetjen	control (reference)	B
918	-1.284406	0.8105964	Oetjen	control (reference)	CD4+ T cells
919	12.318865	-4.037237	Oetjen	control (reference)	CD14+ Monocytes
920	6.461077	1.2244202	Oetjen	control (reference)	CD10+ B cells
921	7.168373	-0.2724469	Oetjen	control (reference)	Monocyte progenitors
922	-1.3076215	1.2043192	Oetjen	control (reference)	NKT cells
923	-1.5195714	0.41630143	Oetjen	control (reference)	NKT cells
924	10.128179	-1.2653097	Oetjen	control (reference)	Monocyte-derived dendritic cells
925	-0.21829405	2.558332	Oetjen	control (reference)	CD4+ T cells
926	-1.2383705	1.9198632	Oetjen	control (reference)	CD4+ T cells
927	6.42976	-1.8231286	Oetjen	control (reference)	Erythroid progenitors
928	-1.5878713	0.47838542	Oetjen	control (reference)	NKT cells
929	5.5722585	-4.8684726	Oetjen	control (reference)	Erythrocytes
930	-1.1605542	1.7421235	Oetjen	control (reference)	CD4+ T cells
931	5.8357854	-3.9396818	Oetjen	control (reference)	Erythrocytes
932	6.726028	-0.02470875	Oetjen	control (reference)	Megakaryocyte progenitors
933	-2.3078213	0.5612886	Oetjen	control (reference)	CD4+ T cells
934	6.337219	1.2715249	Oetjen	control (reference)	CD10+ B cells
935	12.079042	-3.6740887	Oetjen	control (reference)	CD14+ Monocytes
936	11.059903	-3.4833353	Oetjen	control (reference)	CD14+ Monocytes
937	-1.019791	1.0703548	Oetjen	control (reference)	CD4+ T cells
938	7.804927	-1.409618	Oetjen	control (reference)	Plasmacytoid dendritic cells
939	5.9115963	-3.3402998	Oetjen	control (reference)	Erythrocytes
940	10.666459	-3.98225	Oetjen	control (reference)	CD14+ Monocytes
941	4.555323	-4.2304397	Oetjen	control (reference)	Megakaryocyte progenitors
942	6.5076914	0.710972	Oetjen	control (reference)	CD10+ B cells
943	-1.2192024	-0.28100008	Oetjen	control (reference)	NKT cells
944	11.837365	-2.311914	Oetjen	control (reference)	CD14+ Monocytes
945	-1.4870073	0.079840355	Oetjen	control (reference)	NKT cells
946	1.579088	1.3886181	Oetjen	control (reference)	CD4+ T cells
947	-1.5212582	1.9929014	Oetjen	control (reference)	CD4+ T cells
948	7.8870344	-1.5279051	Oetjen	control (reference)	Plasmacytoid dendritic cells
949	-0.14212738	0.6367441	Oetjen	control (reference)	CD8+ T cells
950	1.7438453	2.335167	Oetjen	control (reference)	CD4+ T cells
951	6.1104555	-2.1837955	Oetjen	control (reference)	Erythroid progenitors
952	10.738361	-4.3371115	Oetjen	control (reference)	HSPCs
953	6.313321	-2.4393077	Oetjen	control (reference)	Erythroid progenitors
954	6.153242	0.14907876	Oetjen	control (reference)	CD10+ B cells
955	4.585777	1.5757171	Oetjen	control (reference)	B
956	5.482135	-4.9155607	Oetjen	control (reference)	Erythrocytes
957	6.3159695	0.10773726	Oetjen	control (reference)	HSPCs
958	9.720825	-1.1187186	Oetjen	control (reference)	Monocyte-derived dendritic cells
959	-1.4695419	0.11197319	Oetjen	control (reference)	NKT cells
960	6.131969	-2.2123842	Oetjen	control (reference)	Erythroid progenitors
961	1.1678612	2.4293075	Oetjen	control (reference)	CD4+ T cells
962	5.9277864	-3.7852554	Oetjen	control (reference)	Erythrocytes
963	-1.9328719	0.55122954	Oetjen	control (reference)	CD4+ T cells
964	-0.2280128	0.9160553	Oetjen	control (reference)	CD4+ T cells
965	-1.397378	-0.7093959	Oetjen	control (reference)	NKT cells
966	0.92852306	-0.43995547	Oetjen	control (reference)	CD8+ T cells
967	6.908996	-0.20365635	Oetjen	control (reference)	HSPCs
968	6.222692	-1.8684351	Oetjen	control (reference)	Erythroid progenitors
969	11.5276575	-2.7542348	Oetjen	control (reference)	CD14+ Monocytes
970	-1.2242975	-1.2849442	Oetjen	control (reference)	NKT cells
971	0.22706582	2.7481985	Oetjen	control (reference)	CD4+ T cells
972	-0.2477252	0.7338599	Oetjen	control (reference)	CD8+ T cells
973	11.005662	-3.8112614	Oetjen	control (reference)	CD14+ Monocytes
974	11.507626	-2.8374743	Oetjen	control (reference)	Monocyte-derived dendritic cells
975	7.723411	-0.77250403	Oetjen	control (reference)	Monocyte progenitors
976	9.137687	-1.4738209	Oetjen	control (reference)	Monocyte progenitors
977	6.413652	-2.1807525	Oetjen	control (reference)	Erythroid progenitors
978	6.4616523	-0.39252612	Oetjen	control (reference)	Megakaryocyte progenitors
979	-0.65660393	2.4441931	Oetjen	control (reference)	CD8+ T cells
980	6.2841325	-0.03780844	Oetjen	control (reference)	HSPCs
981	8.670506	-1.3707153	Oetjen	control (reference)	Monocyte progenitors
982	-0.7573144	2.835492	Oetjen	control (reference)	CD4+ T cells
983	8.423972	-1.0528905	Oetjen	control (reference)	Megakaryocyte progenitors
984	-0.96671903	-2.020099	Oetjen	control (reference)	NK cells
985	-1.991651	0.79958016	Oetjen	control (reference)	CD4+ T cells
986	-1.893967	0.48514533	Oetjen	control (reference)	NKT cells
987	0.94535404	3.0311706	Oetjen	control (reference)	CD4+ T cells
988	5.632949	-4.8424406	Oetjen	control (reference)	Erythrocytes
989	6.2375436	-3.020258	Oetjen	control (reference)	Erythrocytes
990	8.035951	-0.8637975	Oetjen	control (reference)	Monocyte progenitors
991	11.252011	-0.80441695	Oetjen	control (reference)	CD16+ Monocytes
992	6.1476107	-3.0404327	Oetjen	control (reference)	Erythroid progenitors
993	0.5209127	3.0303426	Oetjen	control (reference)	CD4+ T cells
994	5.3184614	-4.632492	Oetjen	control (reference)	Erythrocytes
995	-1.4674864	0.24376673	Oetjen	control (reference)	NKT cells
996	-0.826902	2.2773137	Oetjen	control (reference)	CD8+ T cells
997	6.401332	-1.7961085	Oetjen	control (reference)	Erythroid progenitors
998	6.3702226	0.67777336	Oetjen	control (reference)	CD10+ B cells
999	1.0846515	-0.5638867	Oetjen	control (reference)	NKT cells
1000	6.0936003	-3.4554167	Oetjen	control (reference)	Erythrocytes
1001	6.784694	0.37769574	Oetjen	control (reference)	CD10+ B cells
1002	5.3913417	0.1075233	Oetjen	control (reference)	Plasma cells
1003	-1.120013	1.1352177	Oetjen	control (reference)	CD4+ T cells
1004	-0.89607316	2.4888413	Oetjen	control (reference)	CD4+ T cells
1005	0.6185366	-0.5576962	Oetjen	control (reference)	CD4+ T cells
1006	6.387736	-1.848686	Oetjen	control (reference)	Erythroid progenitors
1007	-2.2895663	1.3525382	Oetjen	control (reference)	CD4+ T cells
1008	1.0058861	-0.02771674	Oetjen	control (reference)	CD4+ T cells
1009	-1.0495968	0.06983634	Oetjen	control (reference)	NKT cells
1010	5.08787	1.8524706	Oetjen	control (reference)	B
1011	11.19345	-3.1532493	Oetjen	control (reference)	CD14+ Monocytes
1012	-1.1572627	-0.35126048	Oetjen	control (reference)	NKT cells
1013	6.4545603	-0.012799593	Oetjen	control (reference)	HSPCs
1014	4.990045	-4.72612	Oetjen	control (reference)	Erythrocytes
1015	6.2779694	-2.4006586	Oetjen	control (reference)	Erythroid progenitors
1016	-1.8319381	0.11493468	Oetjen	control (reference)	NKT cells
1017	-1.5054905	2.0595505	Oetjen	control (reference)	CD4+ T cells
1018	11.03584	-4.0125422	Oetjen	control (reference)	CD14+ Monocytes
1019	6.764378	-0.72309655	Oetjen	control (reference)	HSPCs
1020	6.5069137	-1.1084561	Oetjen	control (reference)	Megakaryocyte progenitors
1021	11.14529	-2.3574367	Oetjen	control (reference)	CD14+ Monocytes
1022	6.31982	-2.4534245	Oetjen	control (reference)	Erythroid progenitors
1023	-1.9108661	0.37373537	Oetjen	control (reference)	NKT cells
1024	5.9362655	-3.6587338	Oetjen	control (reference)	Erythrocytes
1025	-1.6069102	1.7384223	Oetjen	control (reference)	NKT cells
1026	1.5215104	0.7600998	Oetjen	control (reference)	CD4+ T cells
1027	7.33762	-0.43444934	Oetjen	control (reference)	HSPCs
1028	7.946221	-1.4304569	Oetjen	control (reference)	Plasmacytoid dendritic cells
1029	10.748471	-1.3867158	Oetjen	control (reference)	Monocyte-derived dendritic cells
1030	0.62376153	1.3878926	Oetjen	control (reference)	CD4+ T cells
1031	1.3515188	-0.47489098	Oetjen	control (reference)	NKT cells
1032	9.862614	-1.5720923	Oetjen	control (reference)	Monocyte-derived dendritic cells
1033	5.515269	-4.625426	Oetjen	control (reference)	Erythrocytes
1034	-0.33235663	-1.4341803	Oetjen	control (reference)	NKT cells
1035	1.4086256	2.282747	Oetjen	control (reference)	CD4+ T cells
1036	-1.0963433	0.914295	Oetjen	control (reference)	CD4+ T cells
1037	-0.45437065	-0.6858711	Oetjen	control (reference)	NKT cells
1038	2.369382	0.73416775	Oetjen	control (reference)	CD4+ T cells
1039	12.492533	-2.6159518	Oetjen	control (reference)	CD14+ Monocytes
1040	5.4629607	-5.4219513	Oetjen	control (reference)	Erythrocytes
1041	12.13978	-2.5907376	Oetjen	control (reference)	CD14+ Monocytes
1042	5.0957723	-4.733546	Oetjen	control (reference)	Erythrocytes
1043	-0.638158	2.0049276	Oetjen	control (reference)	CD4+ T cells
1044	10.114334	-3.0758982	Oetjen	control (reference)	Monocyte progenitors
1045	10.836295	-3.3776393	Oetjen	control (reference)	CD14+ Monocytes
1046	9.914464	-1.4017589	Oetjen	control (reference)	Monocyte-derived dendritic cells
1047	6.8521566	-0.1494272	Oetjen	control (reference)	HSPCs
1048	12.397218	-4.1477475	Oetjen	control (reference)	CD14+ Monocytes
1049	6.3295064	-3.507964	Oetjen	control (reference)	Erythrocytes
1050	-1.372377	-0.42023507	Oetjen	control (reference)	NKT cells
1051	5.5440974	-5.1018443	Oetjen	control (reference)	Erythrocytes
1052	6.231515	-2.224721	Oetjen	control (reference)	Erythroid progenitors
1053	1.8495586	0.20899937	Oetjen	control (reference)	NKT cells
1054	5.10775	-4.9311085	Oetjen	control (reference)	Erythrocytes
1055	11.52755	-3.1617768	Oetjen	control (reference)	CD14+ Monocytes
1056	7.2250547	-0.35377145	Oetjen	control (reference)	HSPCs
1057	10.8582535	-4.242266	Oetjen	control (reference)	CD14+ Monocytes
1058	6.7442737	-0.12736939	Oetjen	control (reference)	HSPCs
1059	5.6827717	-5.0118227	Oetjen	control (reference)	Erythrocytes
1060	11.95547	-0.28238678	Oetjen	control (reference)	CD16+ Monocytes
1061	6.9393706	-0.91506785	Oetjen	control (reference)	Megakaryocyte progenitors
1062	6.003875	-3.5069304	Oetjen	control (reference)	Erythrocytes
1063	11.378442	-1.7972484	Oetjen	control (reference)	Monocyte-derived dendritic cells
1064	9.199619	-1.418924	Oetjen	control (reference)	Monocyte progenitors
1065	0.70493	2.7977223	Oetjen	control (reference)	CD4+ T cells
1066	-0.6972702	2.4930317	Oetjen	control (reference)	CD4+ T cells
1067	6.3517833	1.1795204	Oetjen	control (reference)	CD10+ B cells
1068	7.846356	-1.3802601	Oetjen	control (reference)	Plasmacytoid dendritic cells
1069	0.60032636	-0.033173416	Oetjen	control (reference)	NKT cells
1070	-1.3688893	1.1720821	Oetjen	control (reference)	CD4+ T cells
1071	7.0730534	-0.45780164	Oetjen	control (reference)	HSPCs
1072	-1.5647647	-0.23511496	Oetjen	control (reference)	NKT cells
1073	6.497701	0.79613656	Oetjen	control (reference)	CD10+ B cells
1074	10.730133	-2.910336	Oetjen	control (reference)	CD14+ Monocytes
1075	6.6454453	0.34811807	Oetjen	control (reference)	HSPCs
1076	-0.41486317	-0.2641285	Oetjen	control (reference)	NKT cells
1077	5.867461	-5.0196953	Oetjen	control (reference)	Erythrocytes
1078	6.727322	-0.05323878	Oetjen	control (reference)	HSPCs
1079	5.8512435	-2.2607205	Oetjen	control (reference)	Erythroid progenitors
1080	-1.2972218	2.1207802	Oetjen	control (reference)	CD4+ T cells
1081	6.1663275	1.3125242	Oetjen	control (reference)	CD10+ B cells
1082	-0.07594249	2.8838153	Oetjen	control (reference)	CD4+ T cells
1083	0.12339263	2.5704124	Oetjen	control (reference)	CD4+ T cells
1084	6.2653084	-2.7694848	Oetjen	control (reference)	Erythrocytes
1085	-1.905677	1.9617202	Oetjen	control (reference)	NKT cells
1086	6.3202443	-0.19856572	Oetjen	control (reference)	HSPCs
1087	-0.7392314	1.4117904	Oetjen	control (reference)	CD4+ T cells
1088	7.0119047	-0.17325732	Oetjen	control (reference)	HSPCs
1089	10.624662	-3.460518	Oetjen	control (reference)	CD14+ Monocytes
1090	6.4846497	0.13654599	Oetjen	control (reference)	HSPCs
1091	7.792867	-0.58671707	Oetjen	control (reference)	Monocyte progenitors
1092	6.5997043	-0.009737429	Oetjen	control (reference)	HSPCs
1093	1.8648822	2.17604	Oetjen	control (reference)	CD4+ T cells
1094	9.95232	-1.4319867	Oetjen	control (reference)	Monocyte-derived dendritic cells
1095	12.63648	-3.1632264	Oetjen	control (reference)	CD14+ Monocytes
1096	5.3678255	-5.2565756	Oetjen	control (reference)	Erythrocytes
1097	12.198047	-3.8948383	Oetjen	control (reference)	CD14+ Monocytes
1098	5.305164	-5.1871204	Oetjen	control (reference)	Erythrocytes
1099	5.597142	-5.021504	Oetjen	control (reference)	Erythrocytes
1100	-1.5393459	0.24554496	Oetjen	control (reference)	NKT cells
1101	11.278482	-2.4254653	Oetjen	control (reference)	CD14+ Monocytes
1102	6.4082866	0.9541496	Oetjen	control (reference)	CD10+ B cells
1103	5.653833	-4.922252	Oetjen	control (reference)	Erythrocytes
1104	6.561203	-1.4681828	Oetjen	control (reference)	Erythroid progenitors
1105	-1.2705294	2.0867848	Oetjen	control (reference)	NKT cells
1106	6.4610624	-0.06941728	Oetjen	control (reference)	HSPCs
1107	5.4746165	0.009241513	Oetjen	control (reference)	Plasma cells
1108	7.0778837	-0.4619015	Oetjen	control (reference)	HSPCs
1109	12.173411	-3.9740376	Oetjen	control (reference)	CD14+ Monocytes
1110	10.078913	-1.2484168	Oetjen	control (reference)	Monocyte-derived dendritic cells
1111	11.254965	-2.6454082	Oetjen	control (reference)	CD14+ Monocytes
1112	1.212671	0.63071656	Oetjen	control (reference)	CD4+ T cells
1113	-1.5718232	-0.16077393	Oetjen	control (reference)	NKT cells
1114	6.371062	-1.8656696	Oetjen	control (reference)	Erythroid progenitors
1115	6.528174	-0.31700796	Oetjen	control (reference)	HSPCs
1116	-0.07903717	-0.7026783	Oetjen	control (reference)	NKT cells
1117	1.0734448	0.054051876	Oetjen	control (reference)	CD4+ T cells
1118	6.3038716	-2.0305438	Oetjen	control (reference)	Erythroid progenitors
1119	-2.1431625	0.19421288	Oetjen	control (reference)	NKT cells
1120	-1.6129812	0.13315855	Oetjen	control (reference)	NKT cells
1121	12.56594	-3.4744155	Oetjen	control (reference)	CD14+ Monocytes
1122	7.0063763	0.021906953	Oetjen	control (reference)	HSPCs
1123	10.472624	-1.6867763	Oetjen	control (reference)	Monocyte-derived dendritic cells
1124	0.6736166	0.401817	Oetjen	control (reference)	CD4+ T cells
1125	9.708698	-1.3133824	Oetjen	control (reference)	Monocyte progenitors
1126	5.737447	-4.6269426	Oetjen	control (reference)	Erythrocytes
1127	11.934251	-2.197441	Oetjen	control (reference)	Monocyte progenitors
1128	-1.1780272	1.8902043	Oetjen	control (reference)	CD4+ T cells
1129	6.3006535	-0.7603091	Oetjen	control (reference)	Megakaryocyte progenitors
1130	-0.4493995	-1.9484766	Oetjen	control (reference)	NK cells
1131	6.514374	-1.0529953	Oetjen	control (reference)	Megakaryocyte progenitors
1132	-1.8943594	0.46456423	Oetjen	control (reference)	CD4+ T cells
1133	5.009968	1.9432082	Oetjen	control (reference)	B
1134	4.439204	2.307523	Oetjen	control (reference)	B
1135	10.454062	-1.5919412	Oetjen	control (reference)	Monocyte progenitors
1136	-1.4004093	-0.3530204	Oetjen	control (reference)	NKT cells
1137	1.9366924	-0.012009609	Oetjen	control (reference)	CD4+ T cells
1138	-1.3767145	0.82907015	Oetjen	control (reference)	CD4+ T cells
1139	12.010909	-4.3857746	Oetjen	control (reference)	CD14+ Monocytes
1140	5.9572573	-3.4375865	Oetjen	control (reference)	Erythrocytes
1141	7.9772577	-0.6638706	Oetjen	control (reference)	Monocyte progenitors
1142	-1.8281693	0.8514554	Oetjen	control (reference)	NKT cells
1143	10.71677	-1.4530694	Oetjen	control (reference)	Monocyte-derived dendritic cells
1144	9.078146	-1.0950555	Oetjen	control (reference)	Monocyte progenitors
1145	-1.8009646	0.49064255	Oetjen	control (reference)	NKT cells
1146	6.3713613	-2.3997076	Oetjen	control (reference)	Erythroid progenitors
1147	6.295481	0.29857647	Oetjen	control (reference)	CD10+ B cells
1148	-1.1252637	0.273268	Oetjen	control (reference)	NKT cells
1149	-1.4893028	0.37070808	Oetjen	control (reference)	NKT cells
1150	-1.9402881	1.5523602	Oetjen	control (reference)	CD4+ T cells
1151	-1.4960735	1.2862011	Oetjen	control (reference)	NKT cells
1152	12.645026	-3.01943	Oetjen	control (reference)	CD14+ Monocytes
1153	10.5915165	-3.2812557	Oetjen	control (reference)	CD14+ Monocytes
1154	6.0781636	-3.4431071	Oetjen	control (reference)	Erythrocytes
1155	-1.2568424	2.072256	Oetjen	control (reference)	CD4+ T cells
1156	6.7250733	0.0055077863	Oetjen	control (reference)	HSPCs
1157	6.0533195	-3.4212313	Oetjen	control (reference)	Erythrocytes
1158	7.127043	-0.12844053	Oetjen	control (reference)	HSPCs
1159	4.802946	1.5091655	Oetjen	control (reference)	B
1160	11.638109	-2.9303174	Oetjen	control (reference)	CD14+ Monocytes
1161	6.5596466	-0.06356136	Oetjen	control (reference)	HSPCs
1162	11.473685	-0.21382701	Oetjen	control (reference)	CD16+ Monocytes
1163	7.73223	-1.3941057	Oetjen	control (reference)	Plasmacytoid dendritic cells
1164	6.3187785	-2.0480273	Oetjen	control (reference)	Erythroid progenitors
1165	11.605411	-0.946474	Oetjen	control (reference)	CD16+ Monocytes
1166	12.5091305	-3.2278485	Oetjen	control (reference)	CD14+ Monocytes
1167	-1.0527687	2.3831315	Oetjen	control (reference)	CD4+ T cells
1168	5.521554	2.430787	Oetjen	control (reference)	CD10+ B cells
1169	-2.0056283	0.22579399	Oetjen	control (reference)	NKT cells
1170	11.702053	-4.3526754	Oetjen	control (reference)	CD14+ Monocytes
1171	-1.2458867	-0.022893444	Oetjen	control (reference)	NKT cells
1172	-0.6300578	1.4504739	Oetjen	control (reference)	CD4+ T cells
1173	10.519259	-2.4794316	Oetjen	control (reference)	Monocyte-derived dendritic cells
1174	2.2571616	1.5250793	Oetjen	control (reference)	CD4+ T cells
1175	1.8895158	1.7377928	Oetjen	control (reference)	CD4+ T cells
1176	6.0427375	-3.5791187	Oetjen	control (reference)	Erythrocytes
1177	6.9585323	-0.14953092	Oetjen	control (reference)	HSPCs
1178	0.68060976	2.7600465	Oetjen	control (reference)	CD4+ T cells
1179	6.168548	-2.7153008	Oetjen	control (reference)	Erythroid progenitors
1180	1.572895	2.2767775	Oetjen	control (reference)	CD4+ T cells
1181	-2.090918	0.34454465	Oetjen	control (reference)	NKT cells
1182	6.2169347	-3.18847	Oetjen	control (reference)	Erythrocytes
1183	6.4907846	-2.0297503	Oetjen	control (reference)	Erythroid progenitors
1184	6.0249667	-3.8559682	Oetjen	control (reference)	Erythrocytes
1185	12.344454	-2.516315	Oetjen	control (reference)	CD14+ Monocytes
1186	10.662236	-2.6431875	Oetjen	control (reference)	Monocyte progenitors
1187	-1.5860314	2.2202747	Oetjen	control (reference)	CD4+ T cells
1188	-1.4326967	-0.16278847	Oetjen	control (reference)	NKT cells
1189	6.130571	-2.3429754	Oetjen	control (reference)	Erythroid progenitors
1190	4.400705	1.5436287	Oetjen	control (reference)	B
1191	6.4443917	-0.62803185	Oetjen	control (reference)	Megakaryocyte progenitors
1192	9.2239	-1.5974597	Oetjen	control (reference)	Monocyte progenitors
1193	12.578747	-3.1879811	Oetjen	control (reference)	CD14+ Monocytes
1194	10.296854	-3.2189858	Oetjen	control (reference)	HSPCs
1195	10.523457	-3.1874642	Oetjen	control (reference)	CD14+ Monocytes
1196	-1.2734659	0.7333939	Oetjen	control (reference)	NKT cells
1197	10.876787	-2.6872337	Oetjen	control (reference)	CD14+ Monocytes
1198	10.285381	-1.4737091	Oetjen	control (reference)	Monocyte-derived dendritic cells
1199	-0.99158275	1.5621884	Oetjen	control (reference)	CD4+ T cells
1200	12.726951	-3.4350884	Oetjen	control (reference)	CD14+ Monocytes
1201	12.533074	-3.205548	Oetjen	control (reference)	CD14+ Monocytes
1202	7.8422894	-1.4616897	Oetjen	control (reference)	Plasmacytoid dendritic cells
1203	1.9191718	1.7934234	Oetjen	control (reference)	CD4+ T cells
1204	1.3980628	2.7401116	Oetjen	control (reference)	CD4+ T cells
1205	0.34451276	-1.2855371	Oetjen	control (reference)	CD14+ Monocytes
1206	1.3008237	2.5072577	Oetjen	control (reference)	NKT cells
1207	1.8770425	0.66024053	Oetjen	control (reference)	CD4+ T cells
1208	11.350369	-3.0880451	Oetjen	control (reference)	CD14+ Monocytes
1209	10.472157	-2.9816167	Oetjen	control (reference)	CD14+ Monocytes
1210	12.21411	-3.4466052	Oetjen	control (reference)	CD14+ Monocytes
1211	12.074672	-3.2990956	Oetjen	control (reference)	CD14+ Monocytes
1212	6.878728	-0.63713133	Oetjen	control (reference)	Megakaryocyte progenitors
1213	-1.606127	0.22750251	Oetjen	control (reference)	NKT cells
1214	0.1579867	2.959117	Oetjen	control (reference)	CD4+ T cells
1215	11.577087	-1.8416433	Oetjen	control (reference)	Monocyte progenitors
1216	7.2727723	-1.1502253	Oetjen	control (reference)	Plasmacytoid dendritic cells
1217	10.377833	-2.1770103	Oetjen	control (reference)	Monocyte progenitors
1218	-1.84056	1.0159742	Oetjen	control (reference)	CD4+ T cells
1219	-1.9713413	0.883648	Oetjen	control (reference)	NKT cells
1220	5.7806387	-3.4748626	Oetjen	control (reference)	Erythrocytes
1221	7.357033	-0.4976255	Oetjen	control (reference)	Monocyte progenitors
1222	5.5408883	-4.818144	Oetjen	control (reference)	Erythrocytes
1223	6.8763204	-0.5682644	Oetjen	control (reference)	Megakaryocyte progenitors
1224	5.435617	1.6335503	Oetjen	control (reference)	CD10+ B cells
1225	12.577853	-3.286156	Oetjen	control (reference)	CD14+ Monocytes
1226	-2.1290748	0.026885128	Oetjen	control (reference)	NKT cells
1227	10.144143	-3.194662	Oetjen	control (reference)	CD14+ Monocytes
1228	7.8775854	-1.6256236	Oetjen	control (reference)	Plasmacytoid dendritic cells
1229	-1.4266421	0.4114721	Oetjen	control (reference)	NKT cells
1230	8.08176	-0.8308667	Oetjen	control (reference)	Monocyte progenitors
1231	6.6506867	-0.5553333	Oetjen	control (reference)	Megakaryocyte progenitors
1232	-1.5060515	1.0184709	Oetjen	control (reference)	CD4+ T cells
1233	5.675178	0.47849318	Oetjen	control (reference)	CD10+ B cells
1234	-0.60384107	-0.44596624	Oetjen	control (reference)	NKT cells
1235	9.488093	-1.0783894	Oetjen	control (reference)	Monocyte-derived dendritic cells
1236	0.028009664	2.1531534	Oetjen	control (reference)	CD4+ T cells
1237	-1.0433587	0.5669954	Oetjen	control (reference)	NKT cells
1238	-1.6794081	-0.28765252	Oetjen	control (reference)	NKT cells
1239	6.0351753	-2.9647133	Oetjen	control (reference)	Erythroid progenitors
1240	6.6057315	-0.38839963	Oetjen	control (reference)	HSPCs
1241	-1.0242581	2.597923	Oetjen	control (reference)	CD8+ T cells
1242	4.0534296	2.016933	Oetjen	control (reference)	B
1243	10.480903	-1.3526312	Oetjen	control (reference)	Monocyte-derived dendritic cells
1244	-1.9262134	-0.17758073	Oetjen	control (reference)	NKT cells
1245	-1.3087817	2.2962804	Oetjen	control (reference)	NKT cells
1246	0.66932696	-0.9632582	Oetjen	control (reference)	NKT cells
1247	-0.5220158	2.1776226	Oetjen	control (reference)	CD4+ T cells
1248	12.775871	-3.059886	Oetjen	control (reference)	CD14+ Monocytes
1249	0.31101465	0.3278033	Oetjen	control (reference)	CD4+ T cells
1250	9.577556	-2.409073	Oetjen	control (reference)	Monocyte progenitors
1251	11.389756	-3.9368293	Oetjen	control (reference)	CD14+ Monocytes
1252	10.107424	-1.3195888	Oetjen	control (reference)	Monocyte-derived dendritic cells
1253	11.212066	-1.5304376	Oetjen	control (reference)	Monocyte progenitors
1254	6.557179	0.036466695	Oetjen	control (reference)	HSPCs
1255	-1.4888657	2.0553288	Oetjen	control (reference)	CD4+ T cells
1256	-1.4808666	1.7036188	Oetjen	control (reference)	CD4+ T cells
1257	11.542044	-2.5565753	Oetjen	control (reference)	Monocyte progenitors
1258	6.260091	-2.6200633	Oetjen	control (reference)	Erythroid progenitors
1259	4.7854605	-4.5892196	Oetjen	control (reference)	Erythrocytes
1260	12.531199	-3.7357736	Oetjen	control (reference)	CD14+ Monocytes
1261	-1.8076929	0.8595652	Oetjen	control (reference)	CD4+ T cells
1262	-0.63437635	2.5286806	Oetjen	control (reference)	CD4+ T cells
1263	9.933572	-1.9338502	Oetjen	control (reference)	Monocyte-derived dendritic cells
1264	6.490239	-1.4707352	Oetjen	control (reference)	Megakaryocyte progenitors
1265	11.804725	-4.0457716	Oetjen	control (reference)	Monocyte progenitors
1266	11.841437	-3.8567777	Oetjen	control (reference)	CD14+ Monocytes
1267	6.2131505	1.1270783	Oetjen	control (reference)	CD10+ B cells
1268	-1.2572973	-0.5508626	Oetjen	control (reference)	NKT cells
1269	6.1099186	-2.9489908	Oetjen	control (reference)	Erythroid progenitors
1270	12.649964	-3.0588708	Oetjen	control (reference)	CD14+ Monocytes
1271	12.795851	-2.6444085	Oetjen	control (reference)	CD14+ Monocytes
1272	6.5731483	0.1974396	Oetjen	control (reference)	HSPCs
1273	0.19152363	1.8609121	Oetjen	control (reference)	CD4+ T cells
1274	-1.6800056	0.15751043	Oetjen	control (reference)	NKT cells
1275	-0.74812067	2.7956815	Oetjen	control (reference)	CD4+ T cells
1276	6.639253	-0.42382947	Oetjen	control (reference)	HSPCs
1277	-0.9197431	2.1839645	Oetjen	control (reference)	CD4+ T cells
1278	10.477471	-2.0286267	Oetjen	control (reference)	CD14+ Monocytes
1279	6.621473	0.008725104	Oetjen	control (reference)	HSPCs
1280	11.108551	-3.1540275	Oetjen	control (reference)	CD14+ Monocytes
1281	12.469609	-2.9415348	Oetjen	control (reference)	CD14+ Monocytes
1282	5.727906	-3.6894798	Oetjen	control (reference)	Erythrocytes
1283	-2.113977	0.64163655	Oetjen	control (reference)	NKT cells
1284	1.1549735	-0.81671333	Oetjen	control (reference)	NKT cells
1285	-1.70046	0.745481	Oetjen	control (reference)	NKT cells
1286	-1.3340716	-0.072948165	Oetjen	control (reference)	NKT cells
1287	-1.5179505	0.6781885	Oetjen	control (reference)	CD4+ T cells
1288	6.6276956	-0.07317569	Oetjen	control (reference)	HSPCs
1289	5.8718815	-3.869987	Oetjen	control (reference)	Erythrocytes
1290	-0.23957153	2.5157397	Oetjen	control (reference)	CD8+ T cells
1291	-0.65248305	2.818283	Oetjen	control (reference)	CD4+ T cells
1292	12.514942	-3.2323968	Oetjen	control (reference)	CD14+ Monocytes
1293	0.91417515	1.2830052	Oetjen	control (reference)	CD4+ T cells
1294	9.983514	-1.2983046	Oetjen	control (reference)	Monocyte-derived dendritic cells
1295	-0.521091	2.8400285	Oetjen	control (reference)	CD8+ T cells
1296	-1.0123242	-0.17641607	Oetjen	control (reference)	NKT cells
1297	5.7558336	-5.2312875	Oetjen	control (reference)	Erythrocytes
1298	6.6762676	-0.44750556	Oetjen	control (reference)	HSPCs
1299	6.00888	-3.6538668	Oetjen	control (reference)	Erythrocytes
1300	10.076926	-2.5609915	Oetjen	control (reference)	Monocyte progenitors
1301	12.430348	-3.489913	Oetjen	control (reference)	CD14+ Monocytes
1302	-1.695971	0.4576938	Oetjen	control (reference)	CD4+ T cells
1303	0.4891383	0.8428018	Oetjen	control (reference)	CD4+ T cells
1304	5.7067647	-4.422814	Oetjen	control (reference)	Erythrocytes
1305	-1.2245694	-0.4559306	Oetjen	control (reference)	NKT cells
1306	11.556114	-0.68874955	Oetjen	control (reference)	CD16+ Monocytes
1307	9.768602	-1.4544306	Oetjen	control (reference)	HSPCs
1308	-1.2217662	0.07551554	Oetjen	control (reference)	NKT cells
1309	-1.0719383	-0.46338552	Oetjen	control (reference)	NKT cells
1310	-0.30980211	2.420993	Oetjen	control (reference)	CD4+ T cells
1311	6.834583	-0.4469016	Oetjen	control (reference)	HSPCs
1312	-1.5651592	1.4160042	Oetjen	control (reference)	NKT cells
1313	12.490315	-3.2953548	Oetjen	control (reference)	CD14+ Monocytes
1314	-1.4197354	1.0721459	Oetjen	control (reference)	CD4+ T cells
1315	10.681634	-2.0472593	Oetjen	control (reference)	CD14+ Monocytes
1316	-1.4729571	1.1527202	Oetjen	control (reference)	CD4+ T cells
1317	6.468781	-0.34777895	Oetjen	control (reference)	HSPCs
1318	2.3851664	1.459778	Oetjen	control (reference)	CD4+ T cells
1319	7.715799	-0.4590233	Oetjen	control (reference)	Monocyte progenitors
1320	4.557049	-4.477556	Oetjen	control (reference)	Erythrocytes
1321	12.210945	-2.594484	Oetjen	control (reference)	CD14+ Monocytes
1322	11.214831	-2.3519266	Oetjen	control (reference)	Erythrocytes
1323	11.702274	-0.6306127	Oetjen	control (reference)	CD16+ Monocytes
1324	-2.2087176	0.8342551	Oetjen	control (reference)	NKT cells
1325	11.231788	-3.9193735	Oetjen	control (reference)	CD14+ Monocytes
1326	6.2624116	-1.4083724	Oetjen	control (reference)	Megakaryocyte progenitors
1327	1.5725085	2.6191773	Oetjen	control (reference)	CD4+ T cells
1328	4.281154	1.7371603	Oetjen	control (reference)	B
1329	-0.3820292	1.7722592	Oetjen	control (reference)	CD4+ T cells
1330	1.0576705	-1.0523463	Oetjen	control (reference)	NKT cells
1331	7.2196274	0.08411835	Oetjen	control (reference)	HSPCs
1332	-0.9640545	0.063297674	Oetjen	control (reference)	NKT cells
1333	10.875978	-3.0389001	Oetjen	control (reference)	CD14+ Monocytes
1334	-1.5439004	1.6495343	Oetjen	control (reference)	NKT cells
1335	0.0013173175	0.53031474	Oetjen	control (reference)	CD4+ T cells
1336	5.420594	0.049582515	Oetjen	control (reference)	Plasma cells
1337	10.922604	-2.0346816	Oetjen	control (reference)	CD14+ Monocytes
1338	0.574402	-0.7916528	Oetjen	control (reference)	NKT cells
1339	9.842856	-1.5554816	Oetjen	control (reference)	Monocyte-derived dendritic cells
1340	-0.6064426	-2.6219783	Oetjen	control (reference)	NK cells
1341	5.973529	-3.5725472	Oetjen	control (reference)	Erythrocytes
1342	-0.51294744	2.4117107	Oetjen	control (reference)	CD4+ T cells
1343	6.013516	-3.327808	Oetjen	control (reference)	Erythrocytes
1344	11.652197	-2.5615492	Oetjen	control (reference)	Monocyte-derived dendritic cells
1345	9.864644	-0.97041774	Oetjen	control (reference)	Monocyte-derived dendritic cells
1346	2.1150842	0.87421757	Oetjen	control (reference)	HSPCs
1347	12.02696	-3.9841592	Oetjen	control (reference)	CD14+ Monocytes
1348	4.4865723	1.8925806	Oetjen	control (reference)	CD10+ B cells
1349	6.370583	0.8450618	Oetjen	control (reference)	CD10+ B cells
1350	12.68417	-3.0154316	Oetjen	control (reference)	CD14+ Monocytes
1351	-2.1544511	0.5018387	Oetjen	control (reference)	CD4+ T cells
1352	-1.5628247	0.5732147	Oetjen	control (reference)	CD4+ T cells
1353	1.5202671	2.9215708	Oetjen	control (reference)	CD4+ T cells
1354	12.565036	-3.2640946	Oetjen	control (reference)	CD14+ Monocytes
1355	11.029554	-2.8997297	Oetjen	control (reference)	CD14+ Monocytes
1356	-1.7591193	0.82600987	Oetjen	control (reference)	NKT cells
1357	-1.6557304	0.25813577	Oetjen	control (reference)	CD4+ T cells
1358	7.2492886	-0.07327785	Oetjen	control (reference)	HSPCs
1359	9.870756	-1.7801815	Oetjen	control (reference)	Monocyte-derived dendritic cells
1360	12.41947	-3.048638	Oetjen	control (reference)	CD14+ Monocytes
1361	5.643912	-5.079303	Oetjen	control (reference)	Erythrocytes
1362	5.2488422	-5.1356173	Oetjen	control (reference)	Erythrocytes
1363	-1.0303808	1.7405084	Oetjen	control (reference)	CD4+ T cells
1364	11.6778	-3.0009296	Oetjen	control (reference)	CD14+ Monocytes
1365	0.16601151	2.2812705	Oetjen	control (reference)	CD4+ T cells
1366	12.297736	-3.614379	Oetjen	control (reference)	CD14+ Monocytes
1367	-0.81704396	1.5868007	Oetjen	control (reference)	CD4+ T cells
1368	-1.3425143	-0.4392786	Oetjen	control (reference)	NKT cells
1369	4.7897887	-4.8997917	Oetjen	control (reference)	Erythrocytes
1370	-1.3638034	-0.96299547	Oetjen	control (reference)	NKT cells
1371	-0.060711548	-1.0457274	Oetjen	control (reference)	NKT cells
1372	12.592446	-2.9657395	Oetjen	control (reference)	CD14+ Monocytes
1373	-0.699661	1.3297513	Oetjen	control (reference)	CD4+ T cells
1374	10.894701	-3.5582063	Oetjen	control (reference)	CD14+ Monocytes
1375	7.127582	-0.3293169	Oetjen	control (reference)	Monocyte progenitors
1376	6.717256	-0.28050554	Oetjen	control (reference)	HSPCs
1377	6.308227	-0.029843379	Oetjen	control (reference)	CD10+ B cells
1378	-0.91094005	-0.62829125	Oetjen	control (reference)	NKT cells
1379	11.761536	-3.7815347	Oetjen	control (reference)	CD14+ Monocytes
1380	2.1488562	2.271431	Oetjen	control (reference)	CD8+ T cells
1381	5.53512	-0.17888264	Oetjen	control (reference)	Plasma cells
1382	5.829611	-3.5440197	Oetjen	control (reference)	Erythrocytes
1383	10.317767	-3.3111656	Oetjen	control (reference)	CD14+ Monocytes
1384	-0.9839502	2.7272942	Oetjen	control (reference)	CD8+ T cells
1385	-1.686164	1.5349339	Oetjen	control (reference)	CD4+ T cells
1386	-0.25891104	0.4656102	Oetjen	control (reference)	CD4+ T cells
1387	11.667975	-0.81303257	Oetjen	control (reference)	CD16+ Monocytes
1388	-1.3565048	-0.50687236	Oetjen	control (reference)	NKT cells
1389	-1.9057325	0.34613279	Oetjen	control (reference)	NKT cells
1390	-0.6709885	2.5864768	Oetjen	control (reference)	CD4+ T cells
1391	2.1288679	1.6024945	Oetjen	control (reference)	CD4+ T cells
1392	-1.5647414	0.9414431	Oetjen	control (reference)	NKT cells
1393	-1.7375679	0.24066576	Oetjen	control (reference)	NKT cells
1394	10.085271	-1.5124414	Oetjen	control (reference)	Monocyte-derived dendritic cells
1395	10.419559	-3.0528116	Oetjen	control (reference)	Monocyte progenitors
1396	1.8274015	2.0432143	Oetjen	control (reference)	CD8+ T cells
1397	6.6259155	-0.55825984	Oetjen	control (reference)	Megakaryocyte progenitors
1398	2.2311604	1.3390818	Oetjen	control (reference)	CD4+ T cells
1399	11.716115	-1.9602219	Oetjen	control (reference)	Monocyte-derived dendritic cells
1400	11.642147	-3.6250515	Oetjen	control (reference)	CD14+ Monocytes
1401	10.370641	-2.063281	Oetjen	control (reference)	Monocyte progenitors
1402	-0.7263409	2.0264754	Oetjen	control (reference)	CD4+ T cells
1403	6.2272635	-2.6210139	Oetjen	control (reference)	Erythroid progenitors
1404	7.6494875	-0.4588483	Oetjen	control (reference)	Monocyte progenitors
1405	6.8144774	-0.40342113	Oetjen	control (reference)	Monocyte progenitors
1406	-1.7564399	0.23585293	Oetjen	control (reference)	NKT cells
1407	0.16301674	1.0549399	Oetjen	control (reference)	CD4+ T cells
1408	-0.9356057	-2.210241	Oetjen	control (reference)	NK cells
1409	-0.94129395	1.917402	Oetjen	control (reference)	CD8+ T cells
1410	6.257328	-2.247465	Oetjen	control (reference)	Erythroid progenitors
1411	6.0417886	-2.8825903	Oetjen	control (reference)	Erythrocytes
1412	1.4850013	2.4167562	Oetjen	control (reference)	CD4+ T cells
1413	6.6939244	-0.40964228	Oetjen	control (reference)	Megakaryocyte progenitors
1414	6.093972	1.2840714	Oetjen	control (reference)	CD10+ B cells
1415	6.310609	1.3560637	Oetjen	control (reference)	CD10+ B cells
1416	9.192781	-1.7719504	Oetjen	control (reference)	Monocyte progenitors
1417	-0.46078813	2.7255597	Oetjen	control (reference)	CD4+ T cells
1418	6.6285458	-0.1927531	Oetjen	control (reference)	HSPCs
1419	6.1515102	-2.8519778	Oetjen	control (reference)	Erythrocytes
1420	6.2000437	0.0018472488	Oetjen	control (reference)	HSPCs
1421	-1.6631593	1.2461176	Oetjen	control (reference)	CD4+ T cells
1422	-0.8968962	2.681757	Oetjen	control (reference)	CD4+ T cells
1423	7.6870065	-1.4727577	Oetjen	control (reference)	Plasmacytoid dendritic cells
1424	6.3919444	-1.5807228	Oetjen	control (reference)	Erythroid progenitors
1425	10.93269	-2.1844044	Oetjen	control (reference)	Monocyte progenitors
1426	12.176769	-3.3595796	Oetjen	control (reference)	CD14+ Monocytes
1427	0.02173404	0.39707825	Oetjen	control (reference)	CD4+ T cells
1428	10.0534525	-1.2314235	Oetjen	control (reference)	Monocyte-derived dendritic cells
1429	6.8394976	-0.3040032	Oetjen	control (reference)	HSPCs
1430	6.903334	-0.4248553	Oetjen	control (reference)	HSPCs
1431	11.968414	-4.285659	Oetjen	control (reference)	CD14+ Monocytes
1432	-1.4948746	1.0060202	Oetjen	control (reference)	CD4+ T cells
1433	-0.65495753	0.08126648	Oetjen	control (reference)	CD4+ T cells
1434	6.8197923	-0.14243898	Oetjen	control (reference)	HSPCs
1435	2.113743	0.61197215	Oetjen	control (reference)	CD4+ T cells
1436	0.29525447	-0.20522428	Oetjen	control (reference)	HSPCs
1437	11.301442	-2.2494583	Oetjen	control (reference)	CD14+ Monocytes
1438	-1.5525751	0.06031069	Oetjen	control (reference)	NKT cells
1439	6.4628553	-1.1654171	Oetjen	control (reference)	Megakaryocyte progenitors
1440	8.056887	-0.7273545	Oetjen	control (reference)	Monocyte progenitors
1441	7.686841	-0.43054578	Oetjen	control (reference)	HSPCs
1442	4.5881324	2.263029	Oetjen	control (reference)	B
1443	9.795187	-1.8092647	Oetjen	control (reference)	Monocyte progenitors
1444	9.28033	-1.6877536	Oetjen	control (reference)	Monocyte progenitors
1445	6.692584	1.0233159	Oetjen	control (reference)	CD10+ B cells
1446	11.761843	-3.2579086	Oetjen	control (reference)	CD14+ Monocytes
1447	5.422729	-4.967975	Oetjen	control (reference)	Erythrocytes
1448	-0.3583244	2.508304	Oetjen	control (reference)	CD4+ T cells
1449	11.742289	-0.72165066	Oetjen	control (reference)	CD16+ Monocytes
1450	-1.4055583	0.9220536	Oetjen	control (reference)	CD4+ T cells
1451	6.480226	-2.052875	Oetjen	control (reference)	Erythroid progenitors
1452	-1.045816	-0.9449054	Oetjen	control (reference)	NKT cells
1453	-0.09201861	-1.3832808	Oetjen	control (reference)	NKT cells
1454	9.04388	-1.361965	Oetjen	control (reference)	Monocyte progenitors
1455	4.0578976	2.4980114	Oetjen	control (reference)	B
1456	-2.1848285	0.64049834	Oetjen	control (reference)	NKT cells
1457	11.114658	-0.88037	Oetjen	control (reference)	CD16+ Monocytes
1458	-1.0161142	-0.16998205	Oetjen	control (reference)	CD4+ T cells
1459	-1.2736218	2.2021854	Oetjen	control (reference)	CD4+ T cells
1460	5.910931	-3.4487038	Oetjen	control (reference)	Erythrocytes
1461	-0.82204306	2.3513312	Oetjen	control (reference)	CD4+ T cells
1462	1.7152007	2.3898711	Oetjen	control (reference)	CD4+ T cells
1463	-1.552578	-0.013879347	Oetjen	control (reference)	NKT cells
1464	6.4511847	-1.7890271	Oetjen	control (reference)	Erythroid progenitors
1465	-1.0253826	2.3699539	Oetjen	control (reference)	CD4+ T cells
1466	4.1831436	1.8155689	Oetjen	control (reference)	B
1467	6.4305344	-1.83186	Oetjen	control (reference)	Megakaryocyte progenitors
1468	-1.2540079	1.7341244	Oetjen	control (reference)	CD4+ T cells
1469	-0.29380092	2.5602014	Oetjen	control (reference)	CD4+ T cells
1470	12.025715	-4.4495077	Oetjen	control (reference)	CD14+ Monocytes
1471	-2.3322883	1.2227547	Oetjen	control (reference)	CD4+ T cells
1472	-1.4711895	2.0199277	Oetjen	control (reference)	CD4+ T cells
1473	10.977887	-3.5673194	Oetjen	control (reference)	CD14+ Monocytes
1474	5.1238694	-4.8649974	Oetjen	control (reference)	Erythrocytes
1475	6.33717	0.93548125	Oetjen	control (reference)	CD10+ B cells
1476	10.893576	-3.6543562	Oetjen	control (reference)	CD14+ Monocytes
1477	6.8748126	-0.012085623	Oetjen	control (reference)	HSPCs
1478	10.710881	-3.3684173	Oetjen	control (reference)	CD14+ Monocytes
1479	0.2785652	-1.329354	Oetjen	control (reference)	NKT cells
1480	5.344401	-5.149912	Oetjen	control (reference)	Erythrocytes
1481	10.872844	-2.649481	Oetjen	control (reference)	CD14+ Monocytes
1482	12.286521	-1.0042965	Oetjen	control (reference)	CD16+ Monocytes
1483	11.390402	-3.1806915	Oetjen	control (reference)	CD14+ Monocytes
1484	5.615993	-4.9696784	Oetjen	control (reference)	Erythrocytes
1485	12.565007	-3.5386899	Oetjen	control (reference)	CD14+ Monocytes
1486	4.185149	2.1225672	Oetjen	control (reference)	B
1487	6.875742	-0.30604887	Oetjen	control (reference)	HSPCs
1488	0.16841508	2.2742105	Oetjen	control (reference)	CD4+ T cells
1489	-1.5485198	0.45311457	Oetjen	control (reference)	NKT cells
1490	10.929398	-3.8708622	Oetjen	control (reference)	CD14+ Monocytes
1491	-0.92458093	1.1184415	Oetjen	control (reference)	CD4+ T cells
1492	-1.271642	1.1860119	Oetjen	control (reference)	CD4+ T cells
1493	12.539119	-2.5723073	Oetjen	control (reference)	CD14+ Monocytes
1494	-1.7296929	1.2814926	Oetjen	control (reference)	CD4+ T cells
1495	-0.6504379	0.6418861	Oetjen	control (reference)	CD4+ T cells
1496	-1.7789271	1.1539291	Oetjen	control (reference)	CD4+ T cells
1497	8.070521	-1.2369834	Oetjen	control (reference)	Plasmacytoid dendritic cells
1498	10.045245	-2.6867654	Oetjen	control (reference)	Monocyte progenitors
1499	-0.6618373	0.28832355	Oetjen	control (reference)	CD8+ T cells
1500	-0.0025879543	3.0274792	Oetjen	control (reference)	CD4+ T cells
1501	0.4156121	2.8026574	Oetjen	control (reference)	CD4+ T cells
1502	1.8701633	1.981409	Oetjen	control (reference)	CD4+ T cells
1503	11.646318	-4.2498417	Oetjen	control (reference)	CD14+ Monocytes
1504	5.028827	1.28786	Oetjen	control (reference)	B
1505	1.6342223	2.6910162	Oetjen	control (reference)	CD4+ T cells
1506	-1.8592341	1.0270694	Oetjen	control (reference)	CD4+ T cells
1507	-1.5032327	-1.0175003	Oetjen	control (reference)	NKT cells
1508	-1.1295161	-0.88398844	Oetjen	control (reference)	NKT cells
1509	6.7996416	-0.6376616	Oetjen	control (reference)	Megakaryocyte progenitors
1510	4.9215164	1.7344533	Oetjen	control (reference)	B
1511	-0.6425996	-0.4549627	Oetjen	control (reference)	NKT cells
1512	0.016942486	0.94355375	Oetjen	control (reference)	CD4+ T cells
1513	0.75810623	1.8840526	Oetjen	control (reference)	CD4+ T cells
1514	-2.1366549	1.3899829	Oetjen	control (reference)	CD4+ T cells
1515	-1.2249755	-0.24187216	Oetjen	control (reference)	NKT cells
1516	-1.2868302	1.426317	Oetjen	control (reference)	CD4+ T cells
1517	1.3016069	2.6905112	Oetjen	control (reference)	CD4+ T cells
1518	-2.0188475	1.0542687	Oetjen	control (reference)	NKT cells
1519	9.984541	-1.312547	Oetjen	control (reference)	Monocyte-derived dendritic cells
1520	3.6637156	6.5931506	Oetjen	control (reference)	Megakaryocyte progenitors
1521	-1.1142282	1.1158738	Oetjen	control (reference)	CD4+ T cells
1522	-1.8750678	0.38481924	Oetjen	control (reference)	NKT cells
1523	-1.5223593	0.05555309	Oetjen	control (reference)	NKT cells
1524	-1.4028218	1.8676859	Oetjen	control (reference)	CD4+ T cells
1525	-1.7033229	1.1229384	Oetjen	control (reference)	NKT cells
1526	-1.7209666	0.30170164	Oetjen	control (reference)	NKT cells
1527	12.196137	-2.5532253	Oetjen	control (reference)	CD14+ Monocytes
1528	-1.9373552	0.4039426	Oetjen	control (reference)	NKT cells
1529	6.3092823	-0.13133954	Oetjen	control (reference)	CD10+ B cells
1530	-1.6761488	-0.13744225	Oetjen	control (reference)	NKT cells
1531	9.998415	-0.94888324	Oetjen	control (reference)	Monocyte-derived dendritic cells
1532	-1.5636423	0.8171765	Oetjen	control (reference)	CD4+ T cells
1533	9.9291115	-1.4516034	Oetjen	control (reference)	Monocyte progenitors
1534	-0.0447434	1.4386814	Oetjen	control (reference)	CD8+ T cells
1535	0.33606383	-1.2919327	Oetjen	control (reference)	NKT cells
1536	-1.6951271	-0.14882533	Oetjen	control (reference)	NKT cells
1537	10.894552	-1.5647794	Oetjen	control (reference)	Monocyte-derived dendritic cells
1538	-0.9992798	2.1677063	Oetjen	control (reference)	CD4+ T cells
1539	11.888647	-3.4115002	Oetjen	control (reference)	CD14+ Monocytes
1540	6.1914043	-2.1874135	Oetjen	control (reference)	Erythroid progenitors
1541	12.229841	-2.3364842	Oetjen	control (reference)	Monocyte progenitors
1542	-0.7967917	-2.6368828	Oetjen	control (reference)	NK cells
1543	6.420283	-2.4588845	Oetjen	control (reference)	Erythroid progenitors
1544	3.657077	6.5032697	Oetjen	control (reference)	Megakaryocyte progenitors
1545	-1.535643	0.38084444	Oetjen	control (reference)	NKT cells
1546	5.064227	-0.017950874	Oetjen	control (reference)	Plasma cells
1547	-0.8456619	1.025271	Oetjen	control (reference)	CD4+ T cells
1548	10.215217	-2.5278394	Oetjen	control (reference)	CD14+ Monocytes
1549	11.294956	-2.4863815	Oetjen	control (reference)	CD14+ Monocytes
1550	7.1186204	-0.3242298	Oetjen	control (reference)	HSPCs
1551	-2.1100216	0.51027095	Oetjen	control (reference)	NKT cells
1552	-0.44927052	1.3483787	Oetjen	control (reference)	CD8+ T cells
1553	-0.87083125	2.1555493	Oetjen	control (reference)	CD4+ T cells
1554	12.092785	-3.839032	Oetjen	control (reference)	CD14+ Monocytes
1555	10.564282	-1.36589	Oetjen	control (reference)	Monocyte-derived dendritic cells
1556	-1.7880284	0.59493566	Oetjen	control (reference)	NKT cells
1557	5.9469585	-3.7113674	Oetjen	control (reference)	Erythrocytes
1558	10.29345	-2.7471116	Oetjen	control (reference)	Monocyte progenitors
1559	1.3534677	2.8283627	Oetjen	control (reference)	CD4+ T cells
1560	0.5239607	0.45539674	Oetjen	control (reference)	CD4+ T cells
1561	9.939103	-1.6479827	Oetjen	control (reference)	Monocyte-derived dendritic cells
1562	5.558278	-5.0532804	Oetjen	control (reference)	Erythrocytes
1563	-1.7924685	0.46733248	Oetjen	control (reference)	NKT cells
1564	9.910477	-1.2963977	Oetjen	control (reference)	Monocyte-derived dendritic cells
1565	-2.0344229	0.63465184	Oetjen	control (reference)	NKT cells
1566	11.599257	-1.1088655	Oetjen	control (reference)	CD16+ Monocytes
1567	10.28733	-0.9015083	Oetjen	control (reference)	Monocyte-derived dendritic cells
1568	5.6197286	-0.14775288	Oetjen	control (reference)	Plasma cells
1569	12.722873	-2.3039117	Oetjen	control (reference)	CD14+ Monocytes
1570	5.394238	0.42000154	Oetjen	control (reference)	HSPCs
1571	6.6809745	-0.37034258	Oetjen	control (reference)	HSPCs
1572	-0.97364366	2.2265315	Oetjen	control (reference)	CD4+ T cells
1573	10.16628	-2.300233	Oetjen	control (reference)	Monocyte progenitors
1574	-1.979612	0.7980962	Oetjen	control (reference)	CD4+ T cells
1575	-0.3896948	0.115461	Oetjen	control (reference)	CD4+ T cells
1576	6.3561864	-2.9163601	Oetjen	control (reference)	Erythrocytes
1577	-1.6112348	0.8526217	Oetjen	control (reference)	NKT cells
1578	9.723305	-1.1512161	Oetjen	control (reference)	Monocyte-derived dendritic cells
1579	6.5790434	-0.18516919	Oetjen	control (reference)	HSPCs
1580	-1.3329673	1.6310658	Oetjen	control (reference)	NKT cells
1581	6.2497654	-3.5319576	Oetjen	control (reference)	Erythrocytes
1582	4.1906776	1.732538	Oetjen	control (reference)	B
1583	8.207964	-0.7217112	Oetjen	control (reference)	Monocyte progenitors
1584	8.339165	-0.87769914	Oetjen	control (reference)	Monocyte progenitors
1585	11.666442	-0.46813098	Oetjen	control (reference)	CD16+ Monocytes
1586	6.8209596	-0.5925827	Oetjen	control (reference)	Megakaryocyte progenitors
1587	6.374068	-0.10733658	Oetjen	control (reference)	HSPCs
1588	6.472618	0.11540161	Oetjen	control (reference)	HSPCs
1589	11.943057	-0.19894622	Oetjen	control (reference)	CD16+ Monocytes
1590	5.623716	-0.015341458	Oetjen	control (reference)	Plasma cells
1591	6.3694344	-1.8869339	Oetjen	control (reference)	Erythroid progenitors
1592	-0.61084324	-0.59149706	Oetjen	control (reference)	NKT cells
1593	-1.7886506	1.5817229	Oetjen	control (reference)	NKT cells
1594	11.670435	-2.4824526	Oetjen	control (reference)	CD14+ Monocytes
1595	0.077861205	-1.625977	Oetjen	control (reference)	NKT cells
1596	-1.6637229	1.5328659	Oetjen	control (reference)	NKT cells
1597	12.379099	-2.782573	Oetjen	control (reference)	CD14+ Monocytes
1598	12.186796	-2.9386947	Oetjen	control (reference)	CD14+ Monocytes
1599	-0.64920384	2.1916513	Oetjen	control (reference)	CD4+ T cells
1600	5.211576	1.2226175	Oetjen	control (reference)	CD10+ B cells
1601	-1.3486761	-0.43731323	Oetjen	control (reference)	NKT cells
1602	12.20059	-3.5015879	Oetjen	control (reference)	CD14+ Monocytes
1603	10.647577	-1.4026731	Oetjen	control (reference)	Monocyte-derived dendritic cells
1604	-1.2641994	-0.15379894	Oetjen	control (reference)	NKT cells
1605	-0.9993545	1.0210588	Oetjen	control (reference)	CD4+ T cells
1606	7.1112328	-0.4341602	Oetjen	control (reference)	HSPCs
1607	-1.9096788	0.99796325	Oetjen	control (reference)	CD4+ T cells
1608	10.447445	-3.7654216	Oetjen	control (reference)	Monocyte progenitors
1609	-1.7174582	0.36419585	Oetjen	control (reference)	NKT cells
1610	0.9139214	-0.6633822	Oetjen	control (reference)	HSPCs
1611	6.3191814	-3.028996	Oetjen	control (reference)	Erythrocytes
1612	11.997137	-4.3591847	Oetjen	control (reference)	CD14+ Monocytes
1613	5.5116434	1.79005	Oetjen	control (reference)	B
1614	7.325119	-0.32330963	Oetjen	control (reference)	Monocyte progenitors
1615	-1.5004004	0.07939649	Oetjen	control (reference)	NKT cells
1616	-0.1618642	0.7190224	Oetjen	control (reference)	CD4+ T cells
1617	-1.730802	0.22427788	Oetjen	control (reference)	NKT cells
1618	-1.3392334	-0.810186	Oetjen	control (reference)	NKT cells
1619	7.7483234	-1.4289572	Oetjen	control (reference)	Plasmacytoid dendritic cells
1620	6.09559	-3.1730292	Oetjen	control (reference)	Erythrocytes
1621	12.161973	-3.8960133	Oetjen	control (reference)	CD14+ Monocytes
1622	6.110718	-3.1572704	Oetjen	control (reference)	Erythrocytes
1623	10.555358	-2.697984	Oetjen	control (reference)	CD14+ Monocytes
1624	6.4611387	1.14296	Oetjen	control (reference)	CD10+ B cells
1625	-2.248117	0.80941087	Oetjen	control (reference)	CD4+ T cells
1626	6.6844645	-0.55329424	Oetjen	control (reference)	Megakaryocyte progenitors
1627	12.456199	-3.57754	Oetjen	control (reference)	CD14+ Monocytes
1628	-0.07770629	3.1600332	Oetjen	control (reference)	CD4+ T cells
1629	6.4094567	0.5863977	Oetjen	control (reference)	CD10+ B cells
1630	1.5346098	2.835125	Oetjen	control (reference)	CD4+ T cells
1631	-0.57503504	0.33571833	Oetjen	control (reference)	NKT cells
1632	1.9399036	0.9416773	Oetjen	control (reference)	CD4+ T cells
1633	12.500733	-3.6473825	Oetjen	control (reference)	CD14+ Monocytes
1634	1.2464916	-0.8438326	Oetjen	control (reference)	CD10+ B cells
1635	6.5332985	-0.13156126	Oetjen	control (reference)	HSPCs
1636	5.7472324	-0.08891792	Oetjen	control (reference)	Plasma cells
1637	9.605351	-1.7247603	Oetjen	control (reference)	Monocyte progenitors
1638	-1.251734	2.004346	Oetjen	control (reference)	NKT cells
1639	12.280761	-4.1381946	Oetjen	control (reference)	CD14+ Monocytes
1640	6.546324	1.1718662	Oetjen	control (reference)	CD10+ B cells
1641	7.7233357	-0.46822044	Oetjen	control (reference)	Monocyte progenitors
1642	0.27662867	2.675623	Oetjen	control (reference)	CD8+ T cells
1643	5.4361277	-5.233701	Oetjen	control (reference)	Erythrocytes
1644	-0.20462303	2.5989	Oetjen	control (reference)	CD4+ T cells
1645	10.502666	-3.5760815	Oetjen	control (reference)	CD14+ Monocytes
1646	-2.1188514	1.6481066	Oetjen	control (reference)	CD4+ T cells
1647	0.538978	0.3707564	Oetjen	control (reference)	HSPCs
1648	-1.5244976	2.049277	Oetjen	control (reference)	CD4+ T cells
1649	6.158865	-3.15135	Oetjen	control (reference)	Erythrocytes
1650	-0.5103652	2.7679462	Oetjen	control (reference)	CD4+ T cells
1651	-0.9079391	2.7915769	Oetjen	control (reference)	CD4+ T cells
1652	2.147899	2.068369	Oetjen	control (reference)	HSPCs
1653	1.4264168	1.0195522	Oetjen	control (reference)	CD4+ T cells
1654	6.058574	-0.12892331	Oetjen	control (reference)	HSPCs
1655	-1.8306634	0.28758052	Oetjen	control (reference)	NKT cells
1656	10.92218	-1.3515329	Oetjen	control (reference)	Monocyte-derived dendritic cells
1657	11.873726	-2.414976	Oetjen	control (reference)	CD14+ Monocytes
1658	1.3716307	2.900467	Oetjen	control (reference)	CD8+ T cells
1659	10.93765	-3.7312217	Oetjen	control (reference)	CD14+ Monocytes
1660	-0.23341641	2.3506856	Oetjen	control (reference)	CD8+ T cells
1661	-1.2253093	2.1230328	Oetjen	control (reference)	CD8+ T cells
1662	-1.7832404	0.45843494	Oetjen	control (reference)	NKT cells
1663	9.180325	-1.1602309	Oetjen	control (reference)	Monocyte-derived dendritic cells
1664	-0.3855526	-0.7129023	Oetjen	control (reference)	NKT cells
1665	10.231879	-1.0081693	Oetjen	control (reference)	Monocyte-derived dendritic cells
1666	6.166383	-2.085535	Oetjen	control (reference)	Erythroid progenitors
1667	6.4071302	1.3148891	Oetjen	control (reference)	CD10+ B cells
1668	3.360369	1.979671	Oetjen	control (reference)	NKT cells
1669	-0.77529675	-0.116538554	Oetjen	control (reference)	NKT cells
1670	7.479235	-0.6454651	Oetjen	control (reference)	Monocyte progenitors
1671	11.005033	-1.887497	Oetjen	control (reference)	CD14+ Monocytes
1672	0.0030106339	3.179796	Oetjen	control (reference)	CD4+ T cells
1673	-1.4051055	1.832723	Oetjen	control (reference)	CD8+ T cells
1674	5.324097	-5.158223	Oetjen	control (reference)	Erythrocytes
1675	1.7643559	2.6805427	Oetjen	control (reference)	CD4+ T cells
1676	10.960297	-4.188164	Oetjen	control (reference)	CD14+ Monocytes
1677	-1.3651315	-0.11115301	Oetjen	control (reference)	NKT cells
1678	-1.567307	0.77677363	Oetjen	control (reference)	NKT cells
1679	6.851904	-0.630311	Oetjen	control (reference)	HSPCs
1680	6.3003325	0.10765795	Oetjen	control (reference)	HSPCs
1681	12.6754055	-3.5490062	Oetjen	control (reference)	CD14+ Monocytes
1682	10.813959	-2.8139672	Oetjen	control (reference)	CD14+ Monocytes
1683	11.533761	-4.224062	Oetjen	control (reference)	CD14+ Monocytes
1684	11.367827	-3.4275937	Oetjen	control (reference)	CD14+ Monocytes
1685	3.8181076	0.12030601	Oetjen	control (reference)	Plasma cells
1686	12.258567	-3.4007616	Oetjen	control (reference)	CD14+ Monocytes
1687	7.7508597	-0.62579525	Oetjen	control (reference)	Monocyte progenitors
1688	-1.3356295	-0.35188413	Oetjen	control (reference)	NKT cells
1689	-0.6721002	0.026951773	Oetjen	control (reference)	NKT cells
1690	6.4747443	-0.017343096	Oetjen	control (reference)	Megakaryocyte progenitors
1691	6.5613256	0.060299538	Oetjen	control (reference)	CD10+ B cells
1692	6.494811	-1.4774363	Oetjen	control (reference)	Megakaryocyte progenitors
1693	-1.9201113	0.187485	Oetjen	control (reference)	NKT cells
1694	-1.8672158	1.6720941	Oetjen	control (reference)	CD4+ T cells
1695	11.3265085	-1.9713374	Oetjen	control (reference)	Monocyte-derived dendritic cells
1696	0.8859005	-0.8915176	Oetjen	control (reference)	CD4+ T cells
1697	6.36601	1.0033584	Oetjen	control (reference)	CD10+ B cells
1698	11.66363	-1.9937347	Oetjen	control (reference)	CD14+ Monocytes
1699	6.3321147	0.045198284	Oetjen	control (reference)	HSPCs
1700	-1.5929759	0.03721859	Oetjen	control (reference)	CD4+ T cells
1701	-1.5707793	1.0016937	Oetjen	control (reference)	NKT cells
1702	1.7344478	2.3455503	Oetjen	control (reference)	CD4+ T cells
1703	4.976213	0.6662612	Oetjen	control (reference)	Plasma cells
1704	6.136342	-3.4370756	Oetjen	control (reference)	Erythrocytes
1705	12.205273	-3.784808	Oetjen	control (reference)	CD14+ Monocytes
1706	6.350115	-2.0287516	Oetjen	control (reference)	Erythroid progenitors
1707	11.405495	-1.3323377	Oetjen	control (reference)	CD14+ Monocytes
1708	1.6380858	0.13394304	Oetjen	control (reference)	CD4+ T cells
1709	-1.0653741	0.4645018	Oetjen	control (reference)	NKT cells
1710	-0.81299824	2.7548413	Oetjen	control (reference)	CD4+ T cells
1711	-0.616661	0.16518834	Oetjen	control (reference)	CD8+ T cells
1712	-1.1733687	-0.70317125	Oetjen	control (reference)	Plasmacytoid dendritic cells
1713	6.6975875	-0.96444696	Oetjen	control (reference)	Megakaryocyte progenitors
1714	7.7391534	-0.53178465	Oetjen	control (reference)	Monocyte-derived dendritic cells
1715	-1.537024	-0.1368073	Oetjen	control (reference)	NKT cells
1716	-0.9682148	-0.92036325	Oetjen	control (reference)	NKT cells
1717	2.1077054	1.7366443	Oetjen	control (reference)	CD8+ T cells
1718	2.1528828	2.0455606	Oetjen	control (reference)	CD4+ T cells
1719	7.9782743	-1.1218114	Oetjen	control (reference)	Plasmacytoid dendritic cells
1720	-1.301365	1.3330431	Oetjen	control (reference)	CD4+ T cells
1721	-1.6574444	1.2933773	Oetjen	control (reference)	NKT cells
1722	12.801947	-3.2209644	Oetjen	control (reference)	CD14+ Monocytes
1723	6.0410676	0.6997694	Oetjen	control (reference)	CD10+ B cells
1724	6.145892	-0.21364534	Oetjen	control (reference)	HSPCs
1725	11.97258	-1.2343485	Oetjen	control (reference)	CD16+ Monocytes
1726	12.284376	-1.9556805	Oetjen	control (reference)	CD14+ Monocytes
1727	11.713796	-1.1737366	Oetjen	control (reference)	CD14+ Monocytes
1728	-1.5756602	0.5463735	Oetjen	control (reference)	NKT cells
1729	-1.3817251	0.82737726	Oetjen	control (reference)	NKT cells
1730	6.0442886	-3.997141	Oetjen	control (reference)	Erythrocytes
1731	11.994119	-4.0027366	Oetjen	control (reference)	CD14+ Monocytes
1732	-1.6140449	0.5464332	Oetjen	control (reference)	NKT cells
1733	6.357043	-2.206342	Oetjen	control (reference)	Erythroid progenitors
1734	-1.104637	-1.9525257	Oetjen	control (reference)	NK cells
1735	6.6198583	-1.1681542	Oetjen	control (reference)	Megakaryocyte progenitors
1736	12.621182	-2.674472	Oetjen	control (reference)	CD14+ Monocytes
1737	6.381144	-2.040574	Oetjen	control (reference)	Erythroid progenitors
1738	9.632631	-1.1899941	Oetjen	control (reference)	Monocyte-derived dendritic cells
1739	-0.36583975	1.9706644	Oetjen	control (reference)	CD4+ T cells
1740	5.6117687	-5.025453	Oetjen	control (reference)	Erythrocytes
1741	-1.9930682	1.6733793	Oetjen	control (reference)	CD4+ T cells
1742	11.587712	-0.5210304	Oetjen	control (reference)	CD16+ Monocytes
1743	7.90004	-0.6987657	Oetjen	control (reference)	Monocyte progenitors
1744	8.127039	-1.2650864	Oetjen	control (reference)	Plasmacytoid dendritic cells
1745	10.537326	-3.1013474	Oetjen	control (reference)	Monocyte progenitors
1746	6.3071218	-0.20401756	Oetjen	control (reference)	HSPCs
1747	1.6122112	1.4363766	Oetjen	control (reference)	CD4+ T cells
1748	7.709249	-1.2300729	Oetjen	control (reference)	Plasmacytoid dendritic cells
1749	-1.3723806	0.1105822	Oetjen	control (reference)	CD4+ T cells
1750	12.595396	-3.272427	Oetjen	control (reference)	CD14+ Monocytes
1751	5.292748	-4.9962935	Oetjen	control (reference)	Erythrocytes
1752	11.903682	-4.1483483	Oetjen	control (reference)	CD14+ Monocytes
1753	-2.1643565	0.7121615	Oetjen	control (reference)	NKT cells
1754	-1.4832151	0.63326734	Oetjen	control (reference)	NKT cells
1755	10.283878	-1.3020302	Oetjen	control (reference)	Monocyte-derived dendritic cells
1756	-1.4188126	0.23443545	Oetjen	control (reference)	NKT cells
1757	-1.660109	0.46819708	Oetjen	control (reference)	CD4+ T cells
1758	-0.33799446	-2.497072	Oetjen	control (reference)	NK cells
1759	6.144536	-3.5253246	Oetjen	control (reference)	Erythrocytes
1760	-2.1674924	0.636013	Oetjen	control (reference)	NKT cells
1761	6.618316	-0.20044474	Oetjen	control (reference)	HSPCs
1762	6.3475285	-1.3687024	Oetjen	control (reference)	Erythroid progenitors
1763	-1.7354089	0.56988734	Oetjen	control (reference)	NKT cells
1764	6.320826	-2.088451	Oetjen	control (reference)	Erythroid progenitors
1765	6.692103	-0.083186686	Oetjen	control (reference)	HSPCs
1766	11.762213	-3.6446877	Oetjen	control (reference)	CD14+ Monocytes
1767	7.954327	-1.1843349	Oetjen	control (reference)	Plasmacytoid dendritic cells
1768	10.864282	-1.8759408	Oetjen	control (reference)	Monocyte-derived dendritic cells
1769	6.2829986	0.78856134	Oetjen	control (reference)	CD10+ B cells
1770	11.998284	-3.3529022	Oetjen	control (reference)	CD14+ Monocytes
1771	6.5636215	-0.43595317	Oetjen	control (reference)	HSPCs
1772	9.216652	-1.2265201	Oetjen	control (reference)	Monocyte progenitors
1773	-0.40611276	-0.8682045	Oetjen	control (reference)	NKT cells
1774	11.532529	-4.1146917	Oetjen	control (reference)	CD14+ Monocytes
1775	6.5204077	-0.22140613	Oetjen	control (reference)	HSPCs
1776	4.307675	1.9645306	Oetjen	control (reference)	B
1777	7.5427785	-0.4021757	Oetjen	control (reference)	Monocyte progenitors
1778	-0.84077954	0.8879394	Oetjen	control (reference)	CD4+ T cells
1779	-0.9566432	1.9984033	Oetjen	control (reference)	CD4+ T cells
1780	-1.7845416	0.1865531	Oetjen	control (reference)	NKT cells
1781	5.743744	0.065491796	Oetjen	control (reference)	HSPCs
1782	6.432057	1.0637438	Oetjen	control (reference)	CD10+ B cells
1783	7.726568	-0.71759665	Oetjen	control (reference)	Monocyte progenitors
1784	-0.76325035	1.9176173	Oetjen	control (reference)	CD4+ T cells
1785	6.797769	0.12478978	Oetjen	control (reference)	Megakaryocyte progenitors
1786	6.4572096	1.1403617	Oetjen	control (reference)	Erythroid progenitors
1787	-0.40875572	2.0884454	Oetjen	control (reference)	CD4+ T cells
1788	7.8383203	-0.6853928	Oetjen	control (reference)	Monocyte progenitors
1789	-1.6472442	0.41919273	Oetjen	control (reference)	NKT cells
1790	0.7252174	-0.032114677	Oetjen	control (reference)	CD4+ T cells
1791	-1.5443567	0.50809133	Oetjen	control (reference)	NKT cells
1792	-0.904282	-2.5020244	Oetjen	control (reference)	NK cells
1793	10.271279	-2.5974185	Oetjen	control (reference)	Monocyte progenitors
1794	-0.2608305	2.2654266	Oetjen	control (reference)	CD4+ T cells
1795	-1.6522658	0.27929237	Oetjen	control (reference)	CD4+ T cells
1796	9.765298	-1.0457395	Oetjen	control (reference)	Monocyte-derived dendritic cells
1797	-1.6907189	1.3281083	Oetjen	control (reference)	CD4+ T cells
1798	10.553492	-3.7880404	Oetjen	control (reference)	Monocyte progenitors
1799	9.464639	-1.3597301	Oetjen	control (reference)	Monocyte-derived dendritic cells
1800	6.3952084	0.45388237	Oetjen	control (reference)	CD10+ B cells
1801	-1.0691648	1.960597	Oetjen	control (reference)	CD4+ T cells
1802	-1.0286235	0.9062758	Oetjen	control (reference)	CD4+ T cells
1803	6.5175056	0.97031736	Oetjen	control (reference)	CD10+ B cells
1804	6.129383	-2.2631378	Oetjen	control (reference)	Erythroid progenitors
1805	12.452598	-1.1155078	Oetjen	control (reference)	CD16+ Monocytes
1806	6.4195933	-1.5492002	Oetjen	control (reference)	Erythroid progenitors
1807	-1.6207348	0.5678533	Oetjen	control (reference)	CD4+ T cells
1808	-1.5538799	0.58240455	Oetjen	control (reference)	CD14+ Monocytes
1809	-1.5545472	0.4321237	Oetjen	control (reference)	NKT cells
1810	8.867378	-1.418136	Oetjen	control (reference)	Monocyte progenitors
1811	11.631423	-3.932954	Oetjen	control (reference)	CD14+ Monocytes
1812	-1.7192929	0.16457398	Oetjen	control (reference)	CD4+ T cells
1813	-1.6291411	0.02753856	Oetjen	control (reference)	CD4+ T cells
1814	1.9197435	2.0500975	Oetjen	control (reference)	CD4+ T cells
1815	6.773996	-0.4352293	Oetjen	control (reference)	HSPCs
1816	5.3635383	-4.3512416	Oetjen	control (reference)	Erythrocytes
1817	-0.21251634	-0.35580257	Oetjen	control (reference)	CD4+ T cells
1818	12.22752	0.17557961	Oetjen	control (reference)	CD16+ Monocytes
1819	7.7354345	-1.4537034	Oetjen	control (reference)	Plasmacytoid dendritic cells
1820	-1.6563178	1.6234213	Oetjen	control (reference)	NKT cells
1821	0.26455706	-0.48192182	Oetjen	control (reference)	NKT cells
1822	6.5825634	-0.50790966	Oetjen	control (reference)	HSPCs
1823	9.663511	-1.4482015	Oetjen	control (reference)	Monocyte progenitors
1824	1.7578369	0.28997245	Oetjen	control (reference)	CD8+ T cells
1825	6.4381967	0.11973049	Oetjen	control (reference)	HSPCs
1826	10.314004	-3.2445211	Oetjen	control (reference)	Monocyte progenitors
1827	12.563908	-3.244803	Oetjen	control (reference)	CD14+ Monocytes
1828	11.736594	-2.6367848	Oetjen	control (reference)	CD14+ Monocytes
1829	6.6908555	0.0077029373	Oetjen	control (reference)	HSPCs
1830	6.831603	-0.30875427	Oetjen	control (reference)	Megakaryocyte progenitors
1831	1.9191191	2.4388654	Oetjen	control (reference)	CD4+ T cells
1832	5.730638	-4.784205	Oetjen	control (reference)	Erythrocytes
1833	-1.8107271	1.1992762	Oetjen	control (reference)	CD4+ T cells
1834	-0.9522615	2.5835693	Oetjen	control (reference)	CD4+ T cells
1835	5.4358826	-4.8984118	Oetjen	control (reference)	Erythrocytes
1836	6.5919843	-0.1575239	Oetjen	control (reference)	HSPCs
1837	0.33379915	2.3793123	Oetjen	control (reference)	CD4+ T cells
1838	0.37970504	0.21601307	Oetjen	control (reference)	Erythrocytes
1839	7.1231337	-0.54330206	Oetjen	control (reference)	HSPCs
1840	6.614722	0.2839818	Oetjen	control (reference)	HSPCs
1841	1.0068669	1.3077297	Oetjen	control (reference)	CD4+ T cells
1842	9.633916	-1.2097777	Oetjen	control (reference)	Monocyte-derived dendritic cells
1843	5.993723	-3.3307872	Oetjen	control (reference)	Erythrocytes
1844	-1.1801628	2.0630574	Oetjen	control (reference)	CD4+ T cells
1845	6.326277	-2.3074355	Oetjen	control (reference)	Erythroid progenitors
1846	0.87861854	3.1509304	Oetjen	control (reference)	CD4+ T cells
1847	-1.3345922	0.28435224	Oetjen	control (reference)	NKT cells
1848	-0.29926518	3.2688656	Oetjen	control (reference)	CD4+ T cells
1849	6.167054	-2.5529041	Oetjen	control (reference)	Erythroid progenitors
1850	1.707154	2.540359	Oetjen	control (reference)	CD4+ T cells
1851	0.15217577	3.057539	Oetjen	control (reference)	CD4+ T cells
1852	1.8558396	0.6264428	Oetjen	control (reference)	CD4+ T cells
1853	-1.5930914	1.6731049	Oetjen	control (reference)	CD4+ T cells
1854	12.746445	-3.189422	Oetjen	control (reference)	CD14+ Monocytes
1855	0.26812086	3.093952	Oetjen	control (reference)	CD4+ T cells
1856	12.190277	-2.569815	Oetjen	control (reference)	CD14+ Monocytes
1857	12.692407	-3.7862515	Oetjen	control (reference)	CD14+ Monocytes
1858	6.011057	0.12943742	Oetjen	control (reference)	Monocyte-derived dendritic cells
1859	9.865225	-1.1437249	Oetjen	control (reference)	Monocyte-derived dendritic cells
1860	-1.7477659	-0.38615957	Oetjen	control (reference)	NKT cells
1861	1.1159362	3.1301608	Oetjen	control (reference)	CD8+ T cells
1862	9.758043	-1.9588747	Oetjen	control (reference)	Monocyte progenitors
1863	11.136572	-0.46833345	Oetjen	control (reference)	CD16+ Monocytes
1864	9.723885	-1.5613322	Oetjen	control (reference)	Monocyte-derived dendritic cells
1865	6.279759	-2.2730024	Oetjen	control (reference)	Erythroid progenitors
1866	-1.5639299	2.731278	Oetjen	control (reference)	CD4+ T cells
1867	11.027463	-3.5950265	Oetjen	control (reference)	Monocyte progenitors
1868	6.317122	-1.3106699	Oetjen	control (reference)	Erythroid progenitors
1869	9.874051	-1.5681995	Oetjen	control (reference)	Monocyte progenitors
1870	10.916944	-3.984326	Oetjen	control (reference)	CD14+ Monocytes
1871	0.80149466	2.9238858	Oetjen	control (reference)	CD8+ T cells
1872	-1.1460694	-2.1032012	Oetjen	control (reference)	NKT cells
1873	-1.2836102	1.9314302	Oetjen	control (reference)	CD4+ T cells
1874	6.6175194	-0.9823728	Oetjen	control (reference)	Megakaryocyte progenitors
1875	12.149859	0.4467798	Oetjen	control (reference)	CD16+ Monocytes
1876	1.7576236	2.7513719	Oetjen	control (reference)	CD4+ T cells
1877	6.580346	0.2996791	Oetjen	control (reference)	CD10+ B cells
1878	12.398232	-3.4435806	Oetjen	control (reference)	CD14+ Monocytes
1879	0.03069347	-1.3712933	Oetjen	control (reference)	CD4+ T cells
1880	6.7418528	-0.28634602	Oetjen	control (reference)	Megakaryocyte progenitors
1881	0.82589465	2.1479826	Oetjen	control (reference)	CD4+ T cells
1882	-1.3065512	-0.006248581	Oetjen	control (reference)	NKT cells
1883	-0.9521933	2.340722	Oetjen	control (reference)	CD4+ T cells
1884	12.130858	-4.410626	Oetjen	control (reference)	CD14+ Monocytes
1885	-2.0327425	1.1545019	Oetjen	control (reference)	CD4+ T cells
1886	7.8497095	-0.67874813	Oetjen	control (reference)	Monocyte progenitors
1887	4.754428	1.89064	Oetjen	control (reference)	B
1888	11.731823	-1.1905266	Oetjen	control (reference)	CD16+ Monocytes
1889	5.3363094	0.11710601	Oetjen	control (reference)	Plasma cells
1890	4.898722	-4.5012655	Oetjen	control (reference)	Erythrocytes
1891	-2.006552	1.0720395	Oetjen	control (reference)	NKT cells
1892	0.47029757	-0.18969846	Oetjen	control (reference)	CD8+ T cells
1893	1.4156181	2.8305295	Oetjen	control (reference)	CD4+ T cells
1894	0.7816076	3.1217268	Oetjen	control (reference)	CD4+ T cells
1895	-0.047551718	2.9435031	Oetjen	control (reference)	CD4+ T cells
1896	-1.3287815	1.4029211	Oetjen	control (reference)	CD4+ T cells
1897	12.00722	-3.6950924	Oetjen	control (reference)	CD14+ Monocytes
1898	6.0378947	-2.08165	Oetjen	control (reference)	Erythroid progenitors
1899	9.982706	-1.8219721	Oetjen	control (reference)	Monocyte progenitors
1900	7.7811337	-1.3520887	Oetjen	control (reference)	Plasmacytoid dendritic cells
1901	10.967193	-2.6446452	Oetjen	control (reference)	CD14+ Monocytes
1902	-1.6234787	-0.012930474	Oetjen	control (reference)	NKT cells
1903	11.141277	-2.783412	Oetjen	control (reference)	CD14+ Monocytes
1904	6.8302526	0.067265704	Oetjen	control (reference)	CD10+ B cells
1905	6.6391764	-0.06304149	Oetjen	control (reference)	HSPCs
1906	12.039521	-3.0791633	Oetjen	control (reference)	CD14+ Monocytes
1907	-0.5169685	-0.78855693	Oetjen	control (reference)	NKT cells
1908	7.2250676	-0.2048341	Oetjen	control (reference)	HSPCs
1909	-1.6803585	0.33814415	Oetjen	control (reference)	NKT cells
1910	-0.50968546	0.5573678	Oetjen	control (reference)	CD14+ Monocytes
1911	12.00436	-1.7555834	Oetjen	control (reference)	CD14+ Monocytes
1912	-1.0055428	1.5256692	Oetjen	control (reference)	CD4+ T cells
1913	-1.238402	0.4967317	Oetjen	control (reference)	NKT cells
1914	-0.17120531	-0.83285457	Oetjen	control (reference)	NKT cells
1915	12.870573	-2.5929098	Oetjen	control (reference)	CD14+ Monocytes
1916	-1.7660707	1.3490189	Oetjen	control (reference)	NKT cells
1917	5.773925	1.2726611	Oetjen	control (reference)	CD10+ B cells
1918	0.35514885	1.4964062	Oetjen	control (reference)	CD4+ T cells
1919	0.4316805	1.8695139	Oetjen	control (reference)	CD4+ T cells
1920	-1.3361024	0.046756305	Oetjen	control (reference)	NKT cells
1921	-1.2661413	-0.1222445	Oetjen	control (reference)	NKT cells
1922	5.5807967	-5.239019	Oetjen	control (reference)	Erythrocytes
1923	9.467279	-1.2851311	Oetjen	control (reference)	Monocyte-derived dendritic cells
1924	6.052353	-2.887134	Oetjen	control (reference)	Erythrocytes
1925	6.143707	-3.4254596	Oetjen	control (reference)	Erythrocytes
1926	0.13883856	1.8622864	Oetjen	control (reference)	Monocyte progenitors
1927	-0.72773254	0.98840326	Oetjen	control (reference)	CD4+ T cells
1928	12.0516405	-2.8503084	Oetjen	control (reference)	CD14+ Monocytes
1929	10.0257435	-2.7013018	Oetjen	control (reference)	CD14+ Monocytes
1930	-1.2686183	1.6065193	Oetjen	control (reference)	CD4+ T cells
1931	6.8847876	-0.24200368	Oetjen	control (reference)	HSPCs
1932	10.5666275	-2.1099586	Oetjen	control (reference)	Monocyte progenitors
1933	6.869973	-0.43168908	Oetjen	control (reference)	HSPCs
1934	9.316166	-1.310273	Oetjen	control (reference)	Monocyte progenitors
1935	-0.8707169	0.2412517	Oetjen	control (reference)	CD4+ T cells
1936	-0.57898945	0.8717487	Oetjen	control (reference)	CD4+ T cells
1937	11.337884	-3.4909143	Oetjen	control (reference)	CD14+ Monocytes
1938	0.03591768	2.42784	Oetjen	control (reference)	CD4+ T cells
1939	-1.9471847	1.0614144	Oetjen	control (reference)	NKT cells
1940	-0.953152	-0.53331834	Oetjen	control (reference)	NKT cells
1941	-0.5926063	0.08412056	Oetjen	control (reference)	CD4+ T cells
1942	6.8990407	-0.1347499	Oetjen	control (reference)	HSPCs
1943	10.358939	-3.086772	Oetjen	control (reference)	Monocyte progenitors
1944	-1.5261656	2.275388	Oetjen	control (reference)	CD4+ T cells
1945	6.5628223	-2.3457637	Oetjen	control (reference)	Erythroid progenitors
1946	-1.1045868	-0.7825414	Oetjen	control (reference)	NKT cells
1947	-1.4780025	1.3084127	Oetjen	control (reference)	CD4+ T cells
1948	11.90959	-0.3538108	Oetjen	control (reference)	CD16+ Monocytes
1949	6.542932	-0.5859584	Oetjen	control (reference)	Megakaryocyte progenitors
1950	2.3382819	0.8549564	Oetjen	control (reference)	CD4+ T cells
1951	6.3060064	-1.7787013	Oetjen	control (reference)	Erythroid progenitors
1952	-0.952869	0.49832773	Oetjen	control (reference)	CD4+ T cells
1953	5.6252418	-4.749027	Oetjen	control (reference)	Erythrocytes
1954	9.404185	-1.1036826	Oetjen	control (reference)	Monocyte progenitors
1955	-1.0793179	0.92559224	Oetjen	control (reference)	CD4+ T cells
1956	6.377401	-2.2014499	Oetjen	control (reference)	Erythroid progenitors
1957	12.63856	-3.3976562	Oetjen	control (reference)	CD14+ Monocytes
1958	7.740438	-0.6386143	Oetjen	control (reference)	Monocyte progenitors
1959	-1.3894941	1.0936582	Oetjen	control (reference)	CD4+ T cells
1960	10.50604	-2.3190892	Oetjen	control (reference)	CD14+ Monocytes
1961	0.5253693	2.9680324	Oetjen	control (reference)	CD4+ T cells
1962	11.995191	-3.2453868	Oetjen	control (reference)	Monocyte progenitors
1963	6.0320563	-0.30095568	Oetjen	control (reference)	HSPCs
1964	6.3262434	-2.0977514	Oetjen	control (reference)	Erythroid progenitors
1965	8.791407	-0.8247	Oetjen	control (reference)	HSPCs
1966	7.918984	-1.0868562	Oetjen	control (reference)	Plasmacytoid dendritic cells
1967	-1.6792419	1.0437524	Oetjen	control (reference)	CD4+ T cells
1968	-1.152364	0.17458467	Oetjen	control (reference)	NKT cells
1969	6.224514	-1.9103657	Oetjen	control (reference)	Erythroid progenitors
1970	5.5447407	-5.3095818	Oetjen	control (reference)	Erythrocytes
1971	0.48920855	-0.1900125	Oetjen	control (reference)	NKT cells
1972	6.2382045	0.1777853	Oetjen	control (reference)	HSPCs
1973	10.148401	-1.3236014	Oetjen	control (reference)	Monocyte-derived dendritic cells
1974	-1.7330213	1.0125872	Oetjen	control (reference)	CD8+ T cells
1975	-1.6325355	-0.3067201	Oetjen	control (reference)	NKT cells
1976	-1.7304617	0.2661442	Oetjen	control (reference)	NKT cells
1977	1.8293821	1.7841276	Oetjen	control (reference)	CD4+ T cells
1978	12.202148	-2.746638	Oetjen	control (reference)	CD14+ Monocytes
1979	-1.5265591	-0.21578129	Oetjen	control (reference)	NKT cells
1980	-2.0647027	0.52983826	Oetjen	control (reference)	NKT cells
1981	12.37354	-3.8846338	Oetjen	control (reference)	CD14+ Monocytes
1982	10.288497	-2.6717808	Oetjen	control (reference)	Monocyte progenitors
1983	5.59227	-5.186513	Oetjen	control (reference)	Erythrocytes
1984	1.2665663	-1.8360169	Oetjen	control (reference)	Megakaryocyte progenitors
1985	-1.5909055	0.80698276	Oetjen	control (reference)	CD4+ T cells
1986	6.6623797	-0.30564243	Oetjen	control (reference)	HSPCs
1987	-0.6481234	-2.1929843	Oetjen	control (reference)	NKT cells
1988	6.62391	0.6705244	Oetjen	control (reference)	HSPCs
1989	6.2159443	-1.8617241	Oetjen	control (reference)	Erythroid progenitors
1990	-1.1391208	0.82990366	Oetjen	control (reference)	CD4+ T cells
1991	10.430102	-2.4156673	Oetjen	control (reference)	CD14+ Monocytes
1992	-1.0372252	0.33056912	Oetjen	control (reference)	NKT cells
1993	6.283965	-2.8736684	Oetjen	control (reference)	Erythroid progenitors
1994	-1.3795424	1.8539321	Oetjen	control (reference)	CD4+ T cells
1995	-1.0580887	2.276138	Oetjen	control (reference)	CD4+ T cells
1996	7.4881783	0.060437437	Oetjen	control (reference)	HSPCs
1997	5.444037	-4.8775105	Oetjen	control (reference)	Erythrocytes
1998	6.1976814	-3.296975	Oetjen	control (reference)	Erythrocytes
[truncated: 44,061 more rows]

## Sheet: b_umap_expimap_remove_5_GPs
	umap_1	umap_2	study	condition	cell_type
0	9.871006	-1.1437007	Oetjen	control (reference)	CD16+ Monocytes
1	4.1118956	-0.58471084	Oetjen	control (reference)	CD4+ T cells
2	12.421032	1.822951	Oetjen	control (reference)	CD14+ Monocytes
3	12.640758	1.8914204	Oetjen	control (reference)	CD14+ Monocytes
4	-0.020660277	-1.099255	Oetjen	control (reference)	NKT cells
5	12.303315	0.8890311	Oetjen	control (reference)	CD14+ Monocytes
6	11.767827	1.5922962	Oetjen	control (reference)	CD14+ Monocytes
7	5.3189735	2.4828916	Oetjen	control (reference)	HSPCs
8	6.231079	3.2569013	Oetjen	control (reference)	HSPCs
9	0.3505731	-1.3681955	Oetjen	control (reference)	NKT cells
10	1.8170265	0.092960015	Oetjen	control (reference)	CD8+ T cells
11	0.5689269	-0.068461575	Oetjen	control (reference)	CD8+ T cells
12	9.552565	2.3005877	Oetjen	control (reference)	Erythrocytes
13	13.170741	0.20166501	Oetjen	control (reference)	CD14+ Monocytes
14	5.7072816	3.0868351	Oetjen	control (reference)	CD10+ B cells
15	0.796144	-3.3053997	Oetjen	control (reference)	NKT cells
16	7.9999347	3.6672573	Oetjen	control (reference)	Plasmacytoid dendritic cells
17	9.839193	-1.0049092	Oetjen	control (reference)	CD16+ Monocytes
18	5.627372	3.651485	Oetjen	control (reference)	CD10+ B cells
19	10.890489	1.6510054	Oetjen	control (reference)	Monocyte progenitors
20	0.8110635	0.6476027	Oetjen	control (reference)	CD4+ T cells
21	-0.0897958	-0.7158683	Oetjen	control (reference)	NKT cells
22	3.6841512	0.76329803	Oetjen	control (reference)	CD4+ T cells
23	3.307446	0.41919804	Oetjen	control (reference)	CD4+ T cells
24	0.56058437	-1.1393845	Oetjen	control (reference)	NKT cells
25	0.91811645	0.1055897	Oetjen	control (reference)	CD4+ T cells
26	5.1481338	3.844021	Oetjen	control (reference)	CD10+ B cells
27	1.6172503	-0.3541677	Oetjen	control (reference)	CD4+ T cells
28	0.44134912	-0.06211216	Oetjen	control (reference)	CD8+ T cells
29	-0.23198956	4.9725494	Oetjen	control (reference)	B
30	0.77653104	-3.2967625	Oetjen	control (reference)	NKT cells
31	12.905453	-0.30332926	Oetjen	control (reference)	CD14+ Monocytes
32	6.3887954	3.090731	Oetjen	control (reference)	HSPCs
33	1.5335726	-0.051216293	Oetjen	control (reference)	CD4+ T cells
34	0.72099185	-0.8637114	Oetjen	control (reference)	NKT cells
35	3.6265726	-1.9407121	Oetjen	control (reference)	CD4+ T cells
36	0.9688252	-1.2881482	Oetjen	control (reference)	CD4+ T cells
37	11.850652	1.382722	Oetjen	control (reference)	CD14+ Monocytes
38	9.962756	-0.7992367	Oetjen	control (reference)	CD16+ Monocytes
39	0.2304269	-1.6121036	Oetjen	control (reference)	NKT cells
40	4.0648804	-1.4845315	Oetjen	control (reference)	CD4+ T cells
41	0.23658085	-0.60974234	Oetjen	control (reference)	CD4+ T cells
42	12.622968	0.18205304	Oetjen	control (reference)	CD14+ Monocytes
43	0.09398694	-0.32322457	Oetjen	control (reference)	CD4+ T cells
44	6.014752	5.8720703	Oetjen	control (reference)	Erythrocytes
45	0.93261874	0.057216387	Oetjen	control (reference)	CD4+ T cells
46	6.428049	3.22901	Oetjen	control (reference)	Monocyte progenitors
47	5.9786706	7.9028864	Oetjen	control (reference)	Erythrocytes
48	10.863054	0.72250175	Oetjen	control (reference)	Monocyte progenitors
49	13.381606	0.20947061	Oetjen	control (reference)	CD14+ Monocytes
50	2.280998	0.6273654	Oetjen	control (reference)	CD4+ T cells
51	11.100125	2.0425546	Oetjen	control (reference)	Monocyte progenitors
52	0.69313306	-2.095358	Oetjen	control (reference)	NKT cells
53	11.139275	1.4877129	Oetjen	control (reference)	Monocyte-derived dendritic cells
54	0.39101443	-2.2080033	Oetjen	control (reference)	NKT cells
55	13.056208	1.6103842	Oetjen	control (reference)	CD14+ Monocytes
56	1.491842	0.16407906	Oetjen	control (reference)	CD4+ T cells
57	0.68187374	-1.5172579	Oetjen	control (reference)	CD8+ T cells
58	2.1294088	3.5992177	Oetjen	control (reference)	Plasma cells
59	2.5647926	0.9187249	Oetjen	control (reference)	CD8+ T cells
60	1.9273571	-0.8031803	Oetjen	control (reference)	CD4+ T cells
61	1.0285871	-1.8658847	Oetjen	control (reference)	CD8+ T cells
62	5.3908525	3.9321027	Oetjen	control (reference)	CD10+ B cells
63	5.456872	3.8933294	Oetjen	control (reference)	CD10+ B cells
64	6.0836096	4.5209656	Oetjen	control (reference)	Erythroid progenitors
65	1.2580124	-0.76809937	Oetjen	control (reference)	NKT cells
66	0.92653733	-2.8275983	Oetjen	control (reference)	NKT cells
67	1.9933878	0.02667715	Oetjen	control (reference)	CD8+ T cells
68	5.800572	8.302507	Oetjen	control (reference)	Erythrocytes
69	6.9776416	2.763549	Oetjen	control (reference)	HSPCs
70	6.172264	3.121059	Oetjen	control (reference)	HSPCs
71	5.407925	7.9001436	Oetjen	control (reference)	Erythrocytes
72	1.4109828	0.49106625	Oetjen	control (reference)	CD4+ T cells
73	2.4590871	0.7173035	Oetjen	control (reference)	CD4+ T cells
74	1.191542	-0.9359466	Oetjen	control (reference)	CD4+ T cells
75	0.051613122	-0.4510302	Oetjen	control (reference)	CD4+ T cells
76	3.8652115	-2.9798036	Oetjen	control (reference)	CD4+ T cells
77	6.5230446	3.4752257	Oetjen	control (reference)	HSPCs
78	1.4689587	-0.1067652	Oetjen	control (reference)	CD8+ T cells
79	5.680063	3.565438	Oetjen	control (reference)	CD10+ B cells
80	0.42703265	-1.8986051	Oetjen	control (reference)	NKT cells
81	0.4484324	-1.0326991	Oetjen	control (reference)	NKT cells
82	0.35639173	-1.0221137	Oetjen	control (reference)	NKT cells
83	11.161632	0.97069246	Oetjen	control (reference)	Monocyte progenitors
84	1.3765688	-0.14733112	Oetjen	control (reference)	CD4+ T cells
85	4.2401	-1.5925475	Oetjen	control (reference)	CD4+ T cells
86	6.1239533	2.6356683	Oetjen	control (reference)	HSPCs
87	7.387077	2.4786716	Oetjen	control (reference)	Monocyte progenitors
88	1.8901969	0.7131642	Oetjen	control (reference)	CD4+ T cells
89	5.451169	3.934113	Oetjen	control (reference)	CD10+ B cells
90	0.8705908	0.13720877	Oetjen	control (reference)	CD4+ T cells
91	5.3884573	2.635441	Oetjen	control (reference)	HSPCs
92	0.8501224	-1.3381188	Oetjen	control (reference)	CD4+ T cells
93	1.0428239	-3.538261	Oetjen	control (reference)	NKT cells
94	6.1692805	3.5985563	Oetjen	control (reference)	Megakaryocyte progenitors
95	2.6238704	0.2761158	Oetjen	control (reference)	CD4+ T cells
96	0.75049376	-1.6849434	Oetjen	control (reference)	NKT cells
97	11.290529	1.6430873	Oetjen	control (reference)	Monocyte progenitors
98	1.5748117	-0.12254686	Oetjen	control (reference)	CD8+ T cells
99	1.848169	-0.78648454	Oetjen	control (reference)	CD4+ T cells
100	4.782004	-1.0525298	Oetjen	control (reference)	Erythroid progenitors
101	6.250561	5.5688987	Oetjen	control (reference)	Erythroid progenitors
102	5.972272	2.719888	Oetjen	control (reference)	Monocyte progenitors
103	4.8567166	2.1953337	Oetjen	control (reference)	HSPCs
104	10.08634	1.5795919	Oetjen	control (reference)	Monocyte-derived dendritic cells
105	6.6188593	2.5838025	Oetjen	control (reference)	Monocyte progenitors
106	6.557247	2.6891432	Oetjen	control (reference)	Monocyte progenitors
107	10.211506	-0.82131875	Oetjen	control (reference)	CD14+ Monocytes
108	13.3494835	0.88425606	Oetjen	control (reference)	CD14+ Monocytes
109	11.836082	1.8004314	Oetjen	control (reference)	Monocyte progenitors
110	6.0268617	3.7818003	Oetjen	control (reference)	Megakaryocyte progenitors
111	0.8473154	-0.055363856	Oetjen	control (reference)	CD4+ T cells
112	12.636834	0.8727739	Oetjen	control (reference)	CD14+ Monocytes
113	5.5224156	8.2018585	Oetjen	control (reference)	Erythrocytes
114	0.30178237	-1.4508841	Oetjen	control (reference)	NKT cells
115	6.3498135	3.2275274	Oetjen	control (reference)	Monocyte progenitors
116	1.7146106	3.8348744	Oetjen	control (reference)	Plasma cells
117	1.6332319	2.0468724	Oetjen	control (reference)	Plasma cells
118	5.7921243	8.343996	Oetjen	control (reference)	Erythrocytes
119	-0.09456672	-3.5833762	Oetjen	control (reference)	NK cells
120	5.7596674	2.459017	Oetjen	control (reference)	HSPCs
121	8.170696	3.5099967	Oetjen	control (reference)	Plasmacytoid dendritic cells
122	11.605149	-0.3618345	Oetjen	control (reference)	CD14+ Monocytes
123	9.575705	1.6108673	Oetjen	control (reference)	Monocyte-derived dendritic cells
124	-0.19045779	-4.544243	Oetjen	control (reference)	NK cells
125	0.080899775	-2.85275	Oetjen	control (reference)	NKT cells
126	4.3546505	0.14291786	Oetjen	control (reference)	CD4+ T cells
127	-0.005623867	-0.91928124	Oetjen	control (reference)	NKT cells
128	1.8100051	-0.05342716	Oetjen	control (reference)	CD4+ T cells
129	11.928488	1.412054	Oetjen	control (reference)	Monocyte progenitors
130	0.25273278	-0.72433233	Oetjen	control (reference)	NKT cells
131	5.6084785	3.4466286	Oetjen	control (reference)	CD10+ B cells
132	2.5186253	-2.9961462	Oetjen	control (reference)	CD4+ T cells
133	10.0029125	-1.3560392	Oetjen	control (reference)	CD16+ Monocytes
134	1.8326701	-0.30704105	Oetjen	control (reference)	CD4+ T cells
135	13.230109	0.5253763	Oetjen	control (reference)	CD14+ Monocytes
136	5.678827	2.46788	Oetjen	control (reference)	HSPCs
137	1.1913325	-0.60436493	Oetjen	control (reference)	CD4+ T cells
138	2.3885283	0.16007118	Oetjen	control (reference)	CD8+ T cells
139	0.6515998	-0.049105875	Oetjen	control (reference)	CD4+ T cells
140	0.13443959	-0.5982628	Oetjen	control (reference)	NKT cells
141	0.57993895	-1.0601851	Oetjen	control (reference)	CD4+ T cells
142	11.350298	1.3424399	Oetjen	control (reference)	CD14+ Monocytes
143	9.208934	1.534218	Oetjen	control (reference)	Monocyte-derived dendritic cells
144	0.1922922	-1.4124951	Oetjen	control (reference)	NKT cells
145	2.2988389	3.5147696	Oetjen	control (reference)	Plasma cells
146	13.074038	0.0031467788	Oetjen	control (reference)	CD14+ Monocytes
147	5.9960356	4.708999	Oetjen	control (reference)	Erythroid progenitors
148	0.30623472	-1.5299956	Oetjen	control (reference)	NKT cells
149	5.1589017	8.083298	Oetjen	control (reference)	Erythrocytes
150	11.916103	1.112234	Oetjen	control (reference)	CD14+ Monocytes
151	12.972492	1.6348433	Oetjen	control (reference)	CD14+ Monocytes
152	12.258402	-0.18927155	Oetjen	control (reference)	CD14+ Monocytes
153	1.0165247	-1.7373517	Oetjen	control (reference)	CD4+ T cells
154	2.447425	-0.17086919	Oetjen	control (reference)	CD4+ T cells
155	5.812353	2.4670084	Oetjen	control (reference)	HSPCs
156	0.9229877	-1.6405276	Oetjen	control (reference)	NKT cells
157	0.71839744	-0.19455537	Oetjen	control (reference)	CD8+ T cells
158	11.62987	1.4653852	Oetjen	control (reference)	Monocyte-derived dendritic cells
159	12.609689	1.5677198	Oetjen	control (reference)	CD14+ Monocytes
160	0.019066907	-0.9032012	Oetjen	control (reference)	NKT cells
161	10.773363	0.9923463	Oetjen	control (reference)	CD14+ Monocytes
162	1.7053363	0.2760469	Oetjen	control (reference)	CD4+ T cells
163	1.2089365	0.58009917	Oetjen	control (reference)	CD4+ T cells
164	10.195675	1.4018152	Oetjen	control (reference)	Monocyte-derived dendritic cells
165	6.2316318	3.4076867	Oetjen	control (reference)	HSPCs
166	12.717206	-0.21496774	Oetjen	control (reference)	CD14+ Monocytes
167	6.025607	3.121565	Oetjen	control (reference)	HSPCs
168	3.7130039	0.25478446	Oetjen	control (reference)	CD4+ T cells
169	0.51719296	-2.9465258	Oetjen	control (reference)	NKT cells
170	9.752657	-0.87387437	Oetjen	control (reference)	CD16+ Monocytes
171	0.3377161	-0.22105938	Oetjen	control (reference)	NKT cells
172	5.4832053	2.2070646	Oetjen	control (reference)	HSPCs
173	11.076079	0.9726971	Oetjen	control (reference)	Monocyte-derived dendritic cells
174	12.564255	0.97422624	Oetjen	control (reference)	CD14+ Monocytes
175	0.4310894	-0.7553619	Oetjen	control (reference)	NKT cells
176	12.053255	-0.43322387	Oetjen	control (reference)	CD14+ Monocytes
177	5.828178	4.0119996	Oetjen	control (reference)	Megakaryocyte progenitors
178	1.155902	-0.5285833	Oetjen	control (reference)	CD4+ T cells
179	5.916706	3.1117308	Oetjen	control (reference)	HSPCs
180	4.6675754	-2.2164853	Oetjen	control (reference)	CD4+ T cells
181	6.1006713	6.907197	Oetjen	control (reference)	Erythrocytes
182	1.1429858	4.8195333	Oetjen	control (reference)	CD10+ B cells
183	8.959694	2.0062697	Oetjen	control (reference)	Monocyte-derived dendritic cells
184	5.9689326	4.8705616	Oetjen	control (reference)	Erythroid progenitors
185	5.818289	3.732524	Oetjen	control (reference)	Megakaryocyte progenitors
186	0.4205106	-1.2909658	Oetjen	control (reference)	NKT cells
187	2.2198372	0.8774697	Oetjen	control (reference)	CD8+ T cells
188	5.475034	2.666398	Oetjen	control (reference)	HSPCs
189	7.0006266	2.664562	Oetjen	control (reference)	Monocyte progenitors
190	10.342344	-0.49044055	Oetjen	control (reference)	CD16+ Monocytes
191	0.25823513	-1.6436362	Oetjen	control (reference)	NKT cells
192	12.839915	-0.36374667	Oetjen	control (reference)	CD14+ Monocytes
193	0.7610217	-0.74620605	Oetjen	control (reference)	NKT cells
194	0.5052974	-1.0148879	Oetjen	control (reference)	CD4+ T cells
195	0.2343237	-1.5929149	Oetjen	control (reference)	NKT cells
196	5.656875	2.7734146	Oetjen	control (reference)	Megakaryocyte progenitors
197	0.38242894	-0.8410738	Oetjen	control (reference)	CD4+ T cells
198	4.5841193	-2.0183167	Oetjen	control (reference)	CD4+ T cells
199	5.898714	3.5200064	Oetjen	control (reference)	Megakaryocyte progenitors
200	6.332602	2.3138583	Oetjen	control (reference)	Monocyte progenitors
201	5.8121023	7.9137926	Oetjen	control (reference)	Erythrocytes
202	3.1343477	-0.42702675	Oetjen	control (reference)	CD8+ T cells
203	13.375997	1.5821472	Oetjen	control (reference)	CD14+ Monocytes
204	13.566051	1.1026142	Oetjen	control (reference)	CD14+ Monocytes
205	1.3083771	-2.4371278	Oetjen	control (reference)	NKT cells
206	6.041091	5.9179626	Oetjen	control (reference)	Erythrocytes
207	7.945986	3.2585535	Oetjen	control (reference)	Plasmacytoid dendritic cells
208	0.92505974	-2.1533117	Oetjen	control (reference)	NKT cells
209	12.852179	1.0584394	Oetjen	control (reference)	Monocyte progenitors
210	6.9836574	2.756839	Oetjen	control (reference)	Plasmacytoid dendritic cells
211	6.18178	2.8718963	Oetjen	control (reference)	HSPCs
212	6.3301735	2.4040682	Oetjen	control (reference)	HSPCs
213	1.6069378	0.38223234	Oetjen	control (reference)	CD4+ T cells
214	0.4787817	-2.500637	Oetjen	control (reference)	NKT cells
215	5.88474	5.8878903	Oetjen	control (reference)	Erythrocytes
216	5.2711883	3.9959452	Oetjen	control (reference)	CD10+ B cells
217	2.313985	3.6401217	Oetjen	control (reference)	Plasma cells
218	6.8063903	2.2033355	Oetjen	control (reference)	Megakaryocyte progenitors
219	12.409438	0.9395492	Oetjen	control (reference)	CD14+ Monocytes
220	5.9762306	6.4034996	Oetjen	control (reference)	Erythrocytes
221	8.070789	3.4166083	Oetjen	control (reference)	Plasmacytoid dendritic cells
222	9.571618	-1.0560322	Oetjen	control (reference)	CD16+ Monocytes
223	12.748858	1.898571	Oetjen	control (reference)	CD14+ Monocytes
224	-0.044674627	-0.9356308	Oetjen	control (reference)	NKT cells
225	0.72920275	-1.545271	Oetjen	control (reference)	NKT cells
226	0.5579843	-1.342772	Oetjen	control (reference)	NKT cells
227	12.633682	0.99492615	Oetjen	control (reference)	CD14+ Monocytes
228	3.0252	0.633353	Oetjen	control (reference)	HSPCs
229	2.003616	0.58213526	Oetjen	control (reference)	CD8+ T cells
230	0.45313883	-0.47877184	Oetjen	control (reference)	CD8+ T cells
231	6.4015803	3.6519873	Oetjen	control (reference)	HSPCs
232	12.1076145	0.18680649	Oetjen	control (reference)	CD14+ Monocytes
233	1.4445976	-0.43955663	Oetjen	control (reference)	CD4+ T cells
234	1.8408443	-3.591687	Oetjen	control (reference)	NK cells
235	1.8350891	-2.463206	Oetjen	control (reference)	NKT cells
236	5.4511094	3.3988748	Oetjen	control (reference)	CD10+ B cells
237	2.9216013	-2.1151044	Oetjen	control (reference)	CD4+ T cells
238	12.078874	1.6570246	Oetjen	control (reference)	Monocyte progenitors
239	11.993781	0.94986403	Oetjen	control (reference)	CD14+ Monocytes
240	0.59859544	-0.51070637	Oetjen	control (reference)	CD4+ T cells
241	1.1877017	-1.2341397	Oetjen	control (reference)	CD4+ T cells
242	5.460808	2.553867	Oetjen	control (reference)	HSPCs
243	0.89156365	-1.1331968	Oetjen	control (reference)	NKT cells
244	0.20706204	-0.5624941	Oetjen	control (reference)	CD4+ T cells
245	0.25768548	-0.27148223	Oetjen	control (reference)	NKT cells
246	11.337844	1.5229485	Oetjen	control (reference)	Monocyte progenitors
247	11.7575445	0.44636393	Oetjen	control (reference)	CD14+ Monocytes
248	2.0106723	-2.554697	Oetjen	control (reference)	NKT cells
249	0.56820774	-0.5807191	Oetjen	control (reference)	CD4+ T cells
250	10.459134	-1.2242308	Oetjen	control (reference)	CD16+ Monocytes
251	7.8586297	3.2813594	Oetjen	control (reference)	Plasmacytoid dendritic cells
252	13.695055	0.54185086	Oetjen	control (reference)	CD14+ Monocytes
253	6.208658	6.446366	Oetjen	control (reference)	Erythrocytes
254	5.663711	3.850036	Oetjen	control (reference)	CD10+ B cells
255	6.086248	6.11754	Oetjen	control (reference)	Erythrocytes
256	8.447776	1.8444014	Oetjen	control (reference)	Monocyte progenitors
257	0.24757455	5.743846	Oetjen	control (reference)	CD10+ B cells
258	11.177719	0.6343399	Oetjen	control (reference)	Monocyte progenitors
259	2.7002573	0.8291021	Oetjen	control (reference)	CD4+ T cells
260	12.185756	1.9359357	Oetjen	control (reference)	CD14+ Monocytes
261	11.501535	1.1817443	Oetjen	control (reference)	Monocyte progenitors
262	1.2383237	0.6960717	Oetjen	control (reference)	CD8+ T cells
263	0.06118672	-1.433626	Oetjen	control (reference)	NKT cells
264	6.47118	2.7874048	Oetjen	control (reference)	Monocyte progenitors
265	2.9655735	-0.18245175	Oetjen	control (reference)	CD8+ T cells
266	0.75472265	-1.2730409	Oetjen	control (reference)	CD4+ T cells
267	1.7217164	-0.8769505	Oetjen	control (reference)	CD4+ T cells
268	10.734343	-1.1160228	Oetjen	control (reference)	CD16+ Monocytes
269	0.38100025	-1.2003706	Oetjen	control (reference)	NKT cells
270	3.1325343	-0.7598036	Oetjen	control (reference)	CD8+ T cells
271	0.6823284	-0.021008324	Oetjen	control (reference)	CD4+ T cells
272	2.634027	-0.18413915	Oetjen	control (reference)	CD8+ T cells
273	4.1785398	-0.1720757	Oetjen	control (reference)	CD4+ T cells
274	2.690977	-2.370114	Oetjen	control (reference)	NKT cells
275	1.7282455	0.63112336	Oetjen	control (reference)	CD8+ T cells
276	0.8495743	-1.658261	Oetjen	control (reference)	NKT cells
277	3.692359	1.2918303	Oetjen	control (reference)	Erythrocytes
278	2.5413013	0.57000226	Oetjen	control (reference)	CD4+ T cells
279	8.429381	2.2406564	Oetjen	control (reference)	Monocyte progenitors
280	12.7583885	0.035809346	Oetjen	control (reference)	CD14+ Monocytes
281	11.94827	-0.083550155	Oetjen	control (reference)	CD14+ Monocytes
282	13.336932	1.0014677	Oetjen	control (reference)	CD14+ Monocytes
283	5.63527	2.945565	Oetjen	control (reference)	HSPCs
284	12.333127	1.6190717	Oetjen	control (reference)	CD14+ Monocytes
285	6.928565	2.7314777	Oetjen	control (reference)	Monocyte progenitors
286	5.0531864	-1.2738494	Oetjen	control (reference)	CD8+ T cells
287	0.7412787	-2.619916	Oetjen	control (reference)	NKT cells
288	0.3342299	-1.8826413	Oetjen	control (reference)	NKT cells
289	10.245779	-1.0600475	Oetjen	control (reference)	CD16+ Monocytes
290	0.8144671	-0.8805015	Oetjen	control (reference)	CD4+ T cells
291	0.18439132	-2.3620546	Oetjen	control (reference)	NKT cells
292	10.582004	1.155171	Oetjen	control (reference)	Monocyte-derived dendritic cells
293	9.854712	-1.1916296	Oetjen	control (reference)	CD16+ Monocytes
294	12.866787	-0.47944325	Oetjen	control (reference)	CD14+ Monocytes
295	13.5615015	0.7858494	Oetjen	control (reference)	CD14+ Monocytes
296	0.78541	-0.52614415	Oetjen	control (reference)	CD4+ T cells
297	11.194126	0.9216432	Oetjen	control (reference)	Monocyte-derived dendritic cells
298	5.8763676	2.752566	Oetjen	control (reference)	Megakaryocyte progenitors
299	5.626051	2.5850935	Oetjen	control (reference)	HSPCs
300	6.0355854	3.4529614	Oetjen	control (reference)	HSPCs
301	1.4190611	-2.2670019	Oetjen	control (reference)	CD4+ T cells
302	0.39536127	-3.335066	Oetjen	control (reference)	NKT cells
303	-0.13891757	-0.6485424	Oetjen	control (reference)	CD4+ T cells
304	6.098435	5.048731	Oetjen	control (reference)	Erythroid progenitors
305	3.6992912	0.59432775	Oetjen	control (reference)	CD8+ T cells
306	0.22611076	-2.231775	Oetjen	control (reference)	NKT cells
307	0.6884155	-0.0333202	Oetjen	control (reference)	CD8+ T cells
308	6.2552238	6.533359	Oetjen	control (reference)	Erythrocytes
309	2.6186147	3.7467082	Oetjen	control (reference)	Plasma cells
310	0.30928367	3.5140464	Oetjen	control (reference)	B
311	13.53641	1.1084546	Oetjen	control (reference)	CD14+ Monocytes
312	6.020742	5.3333178	Oetjen	control (reference)	Erythroid progenitors
313	5.4195175	8.109314	Oetjen	control (reference)	Erythrocytes
314	0.2483326	-1.7354424	Oetjen	control (reference)	NKT cells
315	11.902327	1.7165024	Oetjen	control (reference)	CD14+ Monocytes
316	11.127639	1.0112435	Oetjen	control (reference)	CD14+ Monocytes
317	0.3184985	-1.0189197	Oetjen	control (reference)	NKT cells
318	3.1156876	-2.7996273	Oetjen	control (reference)	CD4+ T cells
319	4.016602	1.2440287	Oetjen	control (reference)	Erythrocytes
320	5.9641175	4.996258	Oetjen	control (reference)	Erythroid progenitors
321	10.295997	-0.7027668	Oetjen	control (reference)	CD16+ Monocytes
322	12.039819	-0.73222756	Oetjen	control (reference)	CD14+ Monocytes
323	1.1942189	-0.49344093	Oetjen	control (reference)	NKT cells
324	0.4652711	-1.6431785	Oetjen	control (reference)	NKT cells
325	0.2906385	-1.25119	Oetjen	control (reference)	NKT cells
326	0.4451002	-2.1778808	Oetjen	control (reference)	NKT cells
327	12.550977	0.0743098	Oetjen	control (reference)	CD14+ Monocytes
328	11.4846	1.3115656	Oetjen	control (reference)	CD14+ Monocytes
329	3.6423726	0.6260426	Oetjen	control (reference)	CD4+ T cells
330	1.7053624	0.30398613	Oetjen	control (reference)	CD4+ T cells
331	0.86000377	-3.3003187	Oetjen	control (reference)	NKT cells
332	11.354598	1.4348321	Oetjen	control (reference)	CD14+ Monocytes
333	11.623099	1.0296118	Oetjen	control (reference)	CD14+ Monocytes
334	2.0989606	-0.7268303	Oetjen	control (reference)	CD8+ T cells
335	1.1517016	-1.4610617	Oetjen	control (reference)	NKT cells
336	5.918067	3.0855882	Oetjen	control (reference)	HSPCs
337	1.2479137	-2.980752	Oetjen	control (reference)	NKT cells
338	8.226888	3.0563807	Oetjen	control (reference)	Plasmacytoid dendritic cells
339	12.517519	0.112914965	Oetjen	control (reference)	CD14+ Monocytes
340	0.35949454	-1.2906103	Oetjen	control (reference)	NKT cells
341	12.133055	-0.54928493	Oetjen	control (reference)	CD14+ Monocytes
342	0.91992456	-0.4009061	Oetjen	control (reference)	CD4+ T cells
343	0.59676516	-1.0178391	Oetjen	control (reference)	NKT cells
344	13.486261	1.0758116	Oetjen	control (reference)	CD14+ Monocytes
345	12.591555	-0.07439544	Oetjen	control (reference)	CD14+ Monocytes
346	0.55508953	-1.5885582	Oetjen	control (reference)	CD4+ T cells
347	0.09501295	-1.2766153	Oetjen	control (reference)	NKT cells
348	10.223491	1.420875	Oetjen	control (reference)	Monocyte progenitors
349	5.8996587	2.9824455	Oetjen	control (reference)	HSPCs
350	3.2984064	0.47954044	Oetjen	control (reference)	CD4+ T cells
351	7.964709	2.4299226	Oetjen	control (reference)	Monocyte progenitors
352	12.062616	1.1977727	Oetjen	control (reference)	CD14+ Monocytes
353	1.4328045	0.5060942	Oetjen	control (reference)	CD8+ T cells
354	6.6536627	2.8314779	Oetjen	control (reference)	Monocyte progenitors
355	-0.44799787	4.4042525	Oetjen	control (reference)	B
356	4.3226366	-2.939707	Oetjen	control (reference)	CD8+ T cells
357	11.346104	1.7164966	Oetjen	control (reference)	Monocyte-derived dendritic cells
358	1.9479728	0.30957827	Oetjen	control (reference)	CD4+ T cells
359	12.090912	1.5498271	Oetjen	control (reference)	CD14+ Monocytes
360	12.6992655	-0.40960705	Oetjen	control (reference)	CD14+ Monocytes
361	5.9865785	7.7477303	Oetjen	control (reference)	Erythrocytes
362	0.45674813	-0.38199884	Oetjen	control (reference)	CD4+ T cells
363	6.1271076	5.035977	Oetjen	control (reference)	Erythroid progenitors
364	3.6133928	0.36213428	Oetjen	control (reference)	CD4+ T cells
365	12.399064	1.9583409	Oetjen	control (reference)	CD14+ Monocytes
366	11.485633	1.5006012	Oetjen	control (reference)	Monocyte progenitors
367	0.25764763	-1.1408749	Oetjen	control (reference)	NKT cells
368	11.694799	-0.9114847	Oetjen	control (reference)	CD14+ Monocytes
369	0.0963041	-1.5389205	Oetjen	control (reference)	NKT cells
370	5.568275	8.060175	Oetjen	control (reference)	Erythrocytes
371	0.47758684	-1.8507738	Oetjen	control (reference)	NKT cells
372	5.6783175	3.874392	Oetjen	control (reference)	CD10+ B cells
373	6.1391516	4.876093	Oetjen	control (reference)	Erythroid progenitors
374	13.121312	-0.26361904	Oetjen	control (reference)	CD14+ Monocytes
375	6.572823	2.570782	Oetjen	control (reference)	Monocyte progenitors
376	3.6210735	0.75758797	Oetjen	control (reference)	CD4+ T cells
377	12.911275	1.8519977	Oetjen	control (reference)	CD14+ Monocytes
378	0.34479293	-1.2135081	Oetjen	control (reference)	NKT cells
379	12.20317	-0.5681769	Oetjen	control (reference)	CD14+ Monocytes
380	5.1028166	2.7417424	Oetjen	control (reference)	HSPCs
381	10.292179	-0.7255903	Oetjen	control (reference)	CD16+ Monocytes
382	1.1188761	-0.06890194	Oetjen	control (reference)	CD4+ T cells
383	10.15559	-0.42309082	Oetjen	control (reference)	CD16+ Monocytes
384	-0.034536995	-2.0144947	Oetjen	control (reference)	NKT cells
385	0.4490503	-0.679026	Oetjen	control (reference)	CD4+ T cells
386	0.20186837	-2.3909185	Oetjen	control (reference)	NKT cells
387	7.92352	3.2660837	Oetjen	control (reference)	Plasmacytoid dendritic cells
388	5.64045	2.2632842	Oetjen	control (reference)	HSPCs
389	2.2605212	3.832214	Oetjen	control (reference)	Plasma cells
390	4.7887473	-1.0991638	Oetjen	control (reference)	CD8+ T cells
391	10.6270685	-0.36864844	Oetjen	control (reference)	CD16+ Monocytes
392	13.074626	1.1149269	Oetjen	control (reference)	CD14+ Monocytes
393	5.870906	2.718672	Oetjen	control (reference)	HSPCs
394	11.871614	0.102057666	Oetjen	control (reference)	HSPCs
395	4.9893994	3.0510824	Oetjen	control (reference)	CD10+ B cells
396	1.0571854	-1.6993102	Oetjen	control (reference)	CD4+ T cells
397	13.4045315	1.0108633	Oetjen	control (reference)	CD14+ Monocytes
398	1.9277052	-1.1596228	Oetjen	control (reference)	CD4+ T cells
399	0.47544363	-1.308835	Oetjen	control (reference)	NKT cells
400	11.503798	-0.3570385	Oetjen	control (reference)	CD14+ Monocytes
401	6.8087273	2.9131029	Oetjen	control (reference)	Monocyte progenitors
402	13.195074	1.8707522	Oetjen	control (reference)	CD14+ Monocytes
403	5.461821	2.5457275	Oetjen	control (reference)	HSPCs
404	5.847247	8.393348	Oetjen	control (reference)	Erythrocytes
405	8.181499	3.2945023	Oetjen	control (reference)	Plasmacytoid dendritic cells
406	1.2931898	-3.260437	Oetjen	control (reference)	NKT cells
407	1.476615	3.3142064	Oetjen	control (reference)	Plasma cells
408	12.926729	-0.3482373	Oetjen	control (reference)	CD14+ Monocytes
409	11.592021	1.9847287	Oetjen	control (reference)	Monocyte progenitors
410	13.070657	0.19567704	Oetjen	control (reference)	CD14+ Monocytes
411	8.796802	2.0960383	Oetjen	control (reference)	Monocyte-derived dendritic cells
412	6.1628046	4.9250045	Oetjen	control (reference)	Erythroid progenitors
413	5.9377747	5.2780156	Oetjen	control (reference)	Erythroid progenitors
414	1.9756675	0.63195086	Oetjen	control (reference)	CD4+ T cells
415	2.412789	0.76617706	Oetjen	control (reference)	CD4+ T cells
416	8.668427	2.153905	Oetjen	control (reference)	Monocyte progenitors
417	0.21367225	-1.8311825	Oetjen	control (reference)	NKT cells
418	5.279419	2.4966338	Oetjen	control (reference)	HSPCs
419	6.2011733	4.769102	Oetjen	control (reference)	Erythroid progenitors
420	0.8931823	0.23481323	Oetjen	control (reference)	CD8+ T cells
421	12.328648	-0.6355777	Oetjen	control (reference)	CD14+ Monocytes
422	5.9892325	2.6847732	Oetjen	control (reference)	HSPCs
423	1.9656066	-0.04175366	Oetjen	control (reference)	CD4+ T cells
424	0.009640358	-0.6524619	Oetjen	control (reference)	NKT cells
425	10.293923	1.1780283	Oetjen	control (reference)	Monocyte-derived dendritic cells
426	2.3145335	-0.4353614	Oetjen	control (reference)	CD4+ T cells
427	1.9054475	0.29883638	Oetjen	control (reference)	CD4+ T cells
428	0.109097585	4.7618995	Oetjen	control (reference)	CD10+ B cells
429	5.923792	2.8186088	Oetjen	control (reference)	HSPCs
430	0.27225572	-0.624779	Oetjen	control (reference)	CD8+ T cells
431	1.1919194	-0.1044746	Oetjen	control (reference)	CD8+ T cells
432	0.400004	4.337405	Oetjen	control (reference)	B
433	5.288239	2.1828003	Oetjen	control (reference)	HSPCs
434	11.914934	1.0668807	Oetjen	control (reference)	CD14+ Monocytes
435	2.6688185	-0.19275206	Oetjen	control (reference)	CD4+ T cells
436	13.299719	1.284452	Oetjen	control (reference)	CD14+ Monocytes
437	5.4428596	2.4259214	Oetjen	control (reference)	HSPCs
438	8.117806	3.3005497	Oetjen	control (reference)	Plasmacytoid dendritic cells
439	11.096207	-0.6050694	Oetjen	control (reference)	CD16+ Monocytes
440	11.438728	0.7476464	Oetjen	control (reference)	Monocyte progenitors
441	0.5476966	-2.578435	Oetjen	control (reference)	Erythrocytes
442	5.12909	7.963886	Oetjen	control (reference)	Erythrocytes
443	13.235156	0.30227464	Oetjen	control (reference)	CD14+ Monocytes
444	0.21444151	-3.225409	Oetjen	control (reference)	NK cells
445	5.228046	3.8642087	Oetjen	control (reference)	CD10+ B cells
446	0.43434373	-4.000287	Oetjen	control (reference)	NKT cells
447	5.3009076	3.7506492	Oetjen	control (reference)	CD10+ B cells
448	0.19911617	-0.070479	Oetjen	control (reference)	CD4+ T cells
449	1.169765	-0.21150768	Oetjen	control (reference)	CD4+ T cells
450	13.555391	0.49737942	Oetjen	control (reference)	Monocyte progenitors
451	0.14008808	4.6534367	Oetjen	control (reference)	CD10+ B cells
452	0.4342121	-0.4853621	Oetjen	control (reference)	CD4+ T cells
453	2.2959538	0.69648623	Oetjen	control (reference)	CD4+ T cells
454	0.11159016	-0.60060936	Oetjen	control (reference)	NKT cells
455	1.348197	0.8469862	Oetjen	control (reference)	CD4+ T cells
456	5.9173293	7.7818723	Oetjen	control (reference)	Erythrocytes
457	7.3675513	2.4031115	Oetjen	control (reference)	Monocyte progenitors
458	6.052701	6.4689426	Oetjen	control (reference)	Erythrocytes
459	5.668131	2.65456	Oetjen	control (reference)	HSPCs
460	0.6832762	-0.23802397	Oetjen	control (reference)	CD4+ T cells
461	6.298453	6.402301	Oetjen	control (reference)	Erythrocytes
462	6.0749035	2.9970057	Oetjen	control (reference)	Megakaryocyte progenitors
463	1.2995553	-2.0011861	Oetjen	control (reference)	NKT cells
464	10.674849	0.5040008	Oetjen	control (reference)	Monocyte-derived dendritic cells
465	0.91668487	-0.63281304	Oetjen	control (reference)	CD8+ T cells
466	-0.057917263	-1.1553048	Oetjen	control (reference)	CD4+ T cells
467	2.280768	0.8846735	Oetjen	control (reference)	CD4+ T cells
468	11.464084	-1.0724307	Oetjen	control (reference)	CD14+ Monocytes
469	2.7111464	0.5645521	Oetjen	control (reference)	CD4+ T cells
470	1.1017884	4.506643	Oetjen	control (reference)	CD10+ B cells
471	6.0770264	2.8925169	Oetjen	control (reference)	HSPCs
472	12.435	1.5557951	Oetjen	control (reference)	Monocyte progenitors
473	1.225538	-3.854946	Oetjen	control (reference)	Erythrocytes
474	2.0098631	0.5537094	Oetjen	control (reference)	CD8+ T cells
475	0.9607082	0.14623742	Oetjen	control (reference)	CD8+ T cells
476	6.1378202	2.8837235	Oetjen	control (reference)	HSPCs
477	6.008681	5.1835823	Oetjen	control (reference)	Erythroid progenitors
478	0.96443945	-1.690038	Oetjen	control (reference)	NKT cells
479	0.34392515	-0.44913298	Oetjen	control (reference)	CD4+ T cells
480	5.5597453	2.3461416	Oetjen	control (reference)	HSPCs
481	2.208101	-0.16772692	Oetjen	control (reference)	CD4+ T cells
482	1.0133467	-3.7994263	Oetjen	control (reference)	NKT cells
483	0.4050339	-2.4264748	Oetjen	control (reference)	NKT cells
484	2.8134272	1.0892011	Oetjen	control (reference)	CD4+ T cells
485	5.517303	3.7622538	Oetjen	control (reference)	CD10+ B cells
486	5.1956263	7.9422216	Oetjen	control (reference)	Erythrocytes
487	5.9735436	6.472431	Oetjen	control (reference)	Erythrocytes
488	9.816789	1.3314122	Oetjen	control (reference)	Monocyte-derived dendritic cells
489	10.455887	-1.5968535	Oetjen	control (reference)	CD14+ Monocytes
490	5.8466296	3.2354186	Oetjen	control (reference)	Megakaryocyte progenitors
491	0.22650164	-1.1119978	Oetjen	control (reference)	CD4+ T cells
492	13.005594	-0.08881114	Oetjen	control (reference)	CD14+ Monocytes
493	4.8860426	1.3942744	Oetjen	control (reference)	HSPCs
494	5.7560215	3.3905077	Oetjen	control (reference)	Megakaryocyte progenitors
495	0.011808878	-1.0539099	Oetjen	control (reference)	NKT cells
496	10.569913	-0.93359756	Oetjen	control (reference)	CD16+ Monocytes
497	-0.22161566	-4.241504	Oetjen	control (reference)	NK cells
498	0.3152685	-1.1369379	Oetjen	control (reference)	NKT cells
499	5.2794256	2.2726202	Oetjen	control (reference)	HSPCs
500	9.943751	1.2606765	Oetjen	control (reference)	Monocyte-derived dendritic cells
501	2.2584422	0.78175354	Oetjen	control (reference)	CD4+ T cells
502	0.7978076	-0.2184691	Oetjen	control (reference)	CD4+ T cells
503	9.990521	-0.19933167	Oetjen	control (reference)	CD16+ Monocytes
504	1.3660724	-1.8371611	Oetjen	control (reference)	CD4+ T cells
505	1.5627304	-1.2508698	Oetjen	control (reference)	NKT cells
506	4.1737657	0.42331022	Oetjen	control (reference)	CD4+ T cells
507	2.1322236	0.17161681	Oetjen	control (reference)	CD4+ T cells
508	0.25143492	-0.6121025	Oetjen	control (reference)	NKT cells
509	1.0166036	0.0438385	Oetjen	control (reference)	CD4+ T cells
510	1.701411	0.099375755	Oetjen	control (reference)	CD4+ T cells
511	13.760921	0.6072052	Oetjen	control (reference)	CD14+ Monocytes
512	0.57569826	-0.78367	Oetjen	control (reference)	CD4+ T cells
513	6.162433	6.431508	Oetjen	control (reference)	Erythrocytes
514	6.0159225	7.855704	Oetjen	control (reference)	Erythrocytes
515	8.125047	3.3795931	Oetjen	control (reference)	Plasmacytoid dendritic cells
516	5.6697874	3.4189756	Oetjen	control (reference)	CD10+ B cells
517	0.07871321	-3.583384	Oetjen	control (reference)	NK cells
518	6.1907935	6.4434023	Oetjen	control (reference)	Erythrocytes
519	5.6905446	8.175894	Oetjen	control (reference)	Erythrocytes
520	0.22645685	-1.6064063	Oetjen	control (reference)	NKT cells
521	2.439383	0.57852674	Oetjen	control (reference)	CD4+ T cells
522	12.950058	0.71061534	Oetjen	control (reference)	CD14+ Monocytes
523	-0.08511895	-0.58344835	Oetjen	control (reference)	NKT cells
524	5.927317	2.7978194	Oetjen	control (reference)	HSPCs
525	4.0990634	-3.1136765	Oetjen	control (reference)	CD4+ T cells
526	5.7689724	3.6032472	Oetjen	control (reference)	CD10+ B cells
527	0.44032103	-1.3094585	Oetjen	control (reference)	NKT cells
528	1.6066772	-1.7063409	Oetjen	control (reference)	CD4+ T cells
529	5.8130884	8.074188	Oetjen	control (reference)	Erythrocytes
530	7.0334334	2.6607401	Oetjen	control (reference)	Monocyte progenitors
531	0.10711492	-2.255741	Oetjen	control (reference)	NKT cells
532	12.647885	-0.35837162	Oetjen	control (reference)	CD14+ Monocytes
533	4.4646907	-0.51443005	Oetjen	control (reference)	CD4+ T cells
534	0.3053475	-2.8434455	Oetjen	control (reference)	NKT cells
535	2.6018488	0.89445394	Oetjen	control (reference)	CD4+ T cells
536	6.100455	5.465197	Oetjen	control (reference)	Erythroid progenitors
537	3.5546281	-0.099527076	Oetjen	control (reference)	CD4+ T cells
538	6.093342	6.4518666	Oetjen	control (reference)	Erythrocytes
539	0.64753765	-2.838616	Oetjen	control (reference)	NKT cells
540	0.25730023	-0.64494026	Oetjen	control (reference)	NKT cells
541	6.111994	5.1084933	Oetjen	control (reference)	Erythroid progenitors
542	9.519785	-0.7193548	Oetjen	control (reference)	CD16+ Monocytes
543	6.107693	4.780379	Oetjen	control (reference)	Erythroid progenitors
544	5.5008025	3.7235107	Oetjen	control (reference)	CD10+ B cells
545	10.832593	-0.88375264	Oetjen	control (reference)	CD14+ Monocytes
546	6.0886283	4.4529257	Oetjen	control (reference)	Erythroid progenitors
547	0.6425711	-1.326347	Oetjen	control (reference)	NKT cells
548	13.207915	0.22399206	Oetjen	control (reference)	CD14+ Monocytes
549	0.28664702	-0.70117176	Oetjen	control (reference)	CD4+ T cells
550	6.150495	5.322185	Oetjen	control (reference)	Erythroid progenitors
551	11.101078	1.019329	Oetjen	control (reference)	Monocyte progenitors
552	10.439373	-1.0026445	Oetjen	control (reference)	CD16+ Monocytes
553	4.5538254	-2.5510995	Oetjen	control (reference)	CD4+ T cells
554	0.58789957	-1.8220407	Oetjen	control (reference)	NKT cells
555	6.39277	2.9328277	Oetjen	control (reference)	HSPCs
556	2.9824743	0.6483204	Oetjen	control (reference)	CD4+ T cells
557	7.2883725	2.536692	Oetjen	control (reference)	Monocyte progenitors
558	12.737483	0.04954979	Oetjen	control (reference)	CD14+ Monocytes
559	0.28098324	-0.19125319	Oetjen	control (reference)	CD4+ T cells
560	6.1468086	3.1159282	Oetjen	control (reference)	HSPCs
561	0.77765447	-0.031712882	Oetjen	control (reference)	CD4+ T cells
562	13.576338	0.8333202	Oetjen	control (reference)	CD14+ Monocytes
563	6.035327	3.7482197	Oetjen	control (reference)	Megakaryocyte progenitors
564	1.8000525	-0.79739946	Oetjen	control (reference)	CD4+ T cells
565	6.349145	2.9588559	Oetjen	control (reference)	Monocyte progenitors
566	1.6181607	2.5664346	Oetjen	control (reference)	Plasma cells
567	0.6847164	-1.3333607	Oetjen	control (reference)	CD4+ T cells
568	0.57645905	-0.8466385	Oetjen	control (reference)	CD4+ T cells
569	12.504496	-0.5990682	Oetjen	control (reference)	CD14+ Monocytes
570	0.6982148	-0.27266905	Oetjen	control (reference)	CD4+ T cells
571	2.3760116	1.1300356	Oetjen	control (reference)	CD4+ T cells
572	1.1655226	0.43262336	Oetjen	control (reference)	CD4+ T cells
573	6.056232	6.4448857	Oetjen	control (reference)	Erythrocytes
574	10.985482	1.0232595	Oetjen	control (reference)	CD14+ Monocytes
575	2.130442	0.11772736	Oetjen	control (reference)	CD4+ T cells
576	1.7673498	2.9562657	Oetjen	control (reference)	Plasma cells
577	8.126271	3.265143	Oetjen	control (reference)	Plasmacytoid dendritic cells
578	1.4539272	-1.0314144	Oetjen	control (reference)	CD4+ T cells
579	0.14612055	-1.6143898	Oetjen	control (reference)	NKT cells
580	7.93185	2.5550997	Oetjen	control (reference)	Monocyte-derived dendritic cells
581	11.644393	1.5953517	Oetjen	control (reference)	Monocyte progenitors
582	0.66868335	-2.829646	Oetjen	control (reference)	NKT cells
583	8.086585	3.4939759	Oetjen	control (reference)	Plasmacytoid dendritic cells
584	0.3972842	-1.0778589	Oetjen	control (reference)	CD4+ T cells
585	9.470851	-0.69287884	Oetjen	control (reference)	CD16+ Monocytes
586	5.9147253	7.9080386	Oetjen	control (reference)	Erythrocytes
587	0.35308087	-0.67051464	Oetjen	control (reference)	CD4+ T cells
588	5.9530563	2.7902997	Oetjen	control (reference)	CD10+ B cells
589	8.659064	2.4697275	Oetjen	control (reference)	HSPCs
590	-0.15832432	-0.37964612	Oetjen	control (reference)	NKT cells
591	5.188887	7.31066	Oetjen	control (reference)	Erythrocytes
592	0.38149416	-1.4997904	Oetjen	control (reference)	NKT cells
593	1.5698797	-0.42284447	Oetjen	control (reference)	CD4+ T cells
594	1.4518182	-0.84887904	Oetjen	control (reference)	CD4+ T cells
595	5.426168	8.096764	Oetjen	control (reference)	Erythrocytes
596	1.6092535	0.5252001	Oetjen	control (reference)	CD4+ T cells
597	1.7226623	0.56194353	Oetjen	control (reference)	CD4+ T cells
598	6.472527	3.1055026	Oetjen	control (reference)	Monocyte progenitors
599	10.31412	1.4323145	Oetjen	control (reference)	Monocyte-derived dendritic cells
600	11.476664	2.1897242	Oetjen	control (reference)	Monocyte progenitors
601	12.265641	-0.20930837	Oetjen	control (reference)	CD14+ Monocytes
602	12.756651	0.84298724	Oetjen	control (reference)	CD14+ Monocytes
603	1.8808801	-0.12547068	Oetjen	control (reference)	CD4+ T cells
604	1.0154836	0.44658962	Oetjen	control (reference)	CD8+ T cells
605	5.2345643	2.546586	Oetjen	control (reference)	Megakaryocyte progenitors
606	11.500771	2.2357051	Oetjen	control (reference)	Monocyte progenitors
607	6.601715	2.7926784	Oetjen	control (reference)	Monocyte progenitors
608	12.910033	-0.17582117	Oetjen	control (reference)	CD14+ Monocytes
609	13.084232	0.28570706	Oetjen	control (reference)	CD14+ Monocytes
610	0.17220688	-1.7995375	Oetjen	control (reference)	NKT cells
611	13.362222	0.42253196	Oetjen	control (reference)	CD14+ Monocytes
612	0.31064153	-1.7736719	Oetjen	control (reference)	NKT cells
613	3.0259166	0.22701325	Oetjen	control (reference)	CD4+ T cells
614	0.83825517	-1.409298	Oetjen	control (reference)	CD4+ T cells
615	5.239591	8.09605	Oetjen	control (reference)	Erythrocytes
616	5.8282094	3.6242862	Oetjen	control (reference)	Megakaryocyte progenitors
617	6.1929917	5.4113474	Oetjen	control (reference)	Erythroid progenitors
618	5.71179	3.0484624	Oetjen	control (reference)	CD10+ B cells
619	1.2220501	-1.8621688	Oetjen	control (reference)	HSPCs
620	0.21847819	-0.037708353	Oetjen	control (reference)	CD4+ T cells
621	0.08632818	-0.37175277	Oetjen	control (reference)	CD4+ T cells
622	5.8769183	6.8276744	Oetjen	control (reference)	Erythrocytes
623	3.4401453	1.209929	Oetjen	control (reference)	Erythrocytes
624	1.8477063	-1.4940258	Oetjen	control (reference)	CD4+ T cells
625	1.4042189	0.5509949	Oetjen	control (reference)	CD4+ T cells
626	11.52347	-1.4186012	Oetjen	control (reference)	CD14+ Monocytes
627	1.0734044	-0.5265669	Oetjen	control (reference)	CD4+ T cells
628	4.552699	3.7318425	Oetjen	control (reference)	CD10+ B cells
629	0.37169334	-1.5018237	Oetjen	control (reference)	NKT cells
630	6.7595167	2.5841582	Oetjen	control (reference)	Monocyte progenitors
631	8.201967	3.3911786	Oetjen	control (reference)	Plasmacytoid dendritic cells
632	1.321859	0.44324058	Oetjen	control (reference)	CD4+ T cells
633	6.014196	6.098112	Oetjen	control (reference)	Erythrocytes
634	5.8307915	3.0181162	Oetjen	control (reference)	Megakaryocyte progenitors
635	1.7336439	3.245709	Oetjen	control (reference)	Plasma cells
636	3.620601	0.39235175	Oetjen	control (reference)	CD4+ T cells
637	0.7683761	0.13868919	Oetjen	control (reference)	CD4+ T cells
638	5.7075	3.0621665	Oetjen	control (reference)	Megakaryocyte progenitors
639	1.2790675	0.5698749	Oetjen	control (reference)	CD8+ T cells
640	8.108231	2.4037173	Oetjen	control (reference)	Monocyte-derived dendritic cells
641	5.4176345	3.822577	Oetjen	control (reference)	CD10+ B cells
642	12.965312	-0.13324793	Oetjen	control (reference)	CD14+ Monocytes
643	12.530005	1.0139668	Oetjen	control (reference)	CD14+ Monocytes
644	0.92203885	-2.742852	Oetjen	control (reference)	NKT cells
645	11.911801	1.1497732	Oetjen	control (reference)	Monocyte progenitors
646	1.8163304	-0.20679203	Oetjen	control (reference)	NKT cells
647	2.4377217	0.62868506	Oetjen	control (reference)	CD4+ T cells
648	5.492435	2.277402	Oetjen	control (reference)	Megakaryocyte progenitors
649	0.36596936	-2.3599453	Oetjen	control (reference)	NKT cells
650	0.019335011	4.08738	Oetjen	control (reference)	CD10+ B cells
651	13.049566	0.16741073	Oetjen	control (reference)	CD14+ Monocytes
652	1.3305775	-0.99125695	Oetjen	control (reference)	CD4+ T cells
653	12.785286	1.1062471	Oetjen	control (reference)	CD14+ Monocytes
654	5.4777956	7.8863077	Oetjen	control (reference)	Erythrocytes
655	0.56910837	3.980061	Oetjen	control (reference)	B
656	0.94715333	-0.008177923	Oetjen	control (reference)	CD4+ T cells
657	0.97076267	-0.5743098	Oetjen	control (reference)	NKT cells
658	2.823126	0.1538893	Oetjen	control (reference)	CD8+ T cells
659	5.9071574	4.758344	Oetjen	control (reference)	Erythroid progenitors
660	2.1382155	0.4220036	Oetjen	control (reference)	CD4+ T cells
661	5.7386813	3.1899958	Oetjen	control (reference)	HSPCs
662	-0.0777344	-0.99852973	Oetjen	control (reference)	NKT cells
663	12.862039	-0.30195442	Oetjen	control (reference)	CD14+ Monocytes
664	2.3518364	1.0034016	Oetjen	control (reference)	CD4+ T cells
665	0.25460288	-0.21567258	Oetjen	control (reference)	NKT cells
666	12.315456	-0.63712937	Oetjen	control (reference)	HSPCs
667	12.348101	-0.38027874	Oetjen	control (reference)	CD14+ Monocytes
668	1.2702277	-0.98972464	Oetjen	control (reference)	CD4+ T cells
669	6.092203	4.4011188	Oetjen	control (reference)	Megakaryocyte progenitors
670	0.8090139	-0.09934422	Oetjen	control (reference)	CD4+ T cells
671	6.399576	2.8481605	Oetjen	control (reference)	HSPCs
672	5.3639207	2.4952295	Oetjen	control (reference)	HSPCs
673	1.7467042	0.5593356	Oetjen	control (reference)	CD4+ T cells
674	5.777085	6.2435956	Oetjen	control (reference)	Erythrocytes
675	5.82338	7.8480186	Oetjen	control (reference)	Erythrocytes
676	12.799522	-0.20719731	Oetjen	control (reference)	CD14+ Monocytes
677	1.5217121	0.56108767	Oetjen	control (reference)	CD4+ T cells
678	12.543225	1.8088368	Oetjen	control (reference)	CD14+ Monocytes
679	6.2602954	5.471701	Oetjen	control (reference)	Erythrocytes
680	4.2148337	-2.614413	Oetjen	control (reference)	CD4+ T cells
681	10.812908	-0.25107273	Oetjen	control (reference)	CD14+ Monocytes
682	6.0725574	3.3050487	Oetjen	control (reference)	HSPCs
683	0.92153347	-1.7971288	Oetjen	control (reference)	NKT cells
684	1.2633369	4.0174894	Oetjen	control (reference)	CD10+ B cells
685	0.37624168	-1.8021821	Oetjen	control (reference)	NKT cells
686	11.6494665	2.1250026	Oetjen	control (reference)	Monocyte progenitors
687	0.14162864	-0.7507685	Oetjen	control (reference)	NKT cells
688	12.309435	0.4963742	Oetjen	control (reference)	CD14+ Monocytes
689	2.9515884	0.98308134	Oetjen	control (reference)	CD4+ T cells
690	6.1863875	3.5610595	Oetjen	control (reference)	Megakaryocyte progenitors
691	2.238014	3.5450673	Oetjen	control (reference)	Plasma cells
692	0.8639835	-1.7095317	Oetjen	control (reference)	NKT cells
693	0.3265286	-1.3892308	Oetjen	control (reference)	CD4+ T cells
694	0.111066476	4.771307	Oetjen	control (reference)	B
695	1.5457361	0.5168204	Oetjen	control (reference)	CD4+ T cells
696	1.9521734	0.23707484	Oetjen	control (reference)	CD4+ T cells
697	1.9560716	-1.3656088	Oetjen	control (reference)	CD4+ T cells
698	9.903351	-1.2377026	Oetjen	control (reference)	CD16+ Monocytes
699	0.90389967	-0.6718862	Oetjen	control (reference)	CD4+ T cells
700	0.74322563	-1.1430736	Oetjen	control (reference)	CD4+ T cells
701	5.9556174	8.342264	Oetjen	control (reference)	Erythrocytes
702	0.6231627	-1.8076158	Oetjen	control (reference)	NKT cells
703	1.5735894	0.17947334	Oetjen	control (reference)	CD4+ T cells
704	0.6182932	4.698542	Oetjen	control (reference)	B
705	5.5166593	8.219341	Oetjen	control (reference)	Erythrocytes
706	6.1249394	5.5142636	Oetjen	control (reference)	Erythroid progenitors
707	10.336103	-0.8533392	Oetjen	control (reference)	CD16+ Monocytes
708	2.1781712	0.81107074	Oetjen	control (reference)	CD4+ T cells
709	5.639493	2.7667513	Oetjen	control (reference)	CD10+ B cells
710	9.757632	-0.66464067	Oetjen	control (reference)	CD16+ Monocytes
711	0.31729922	-1.0432357	Oetjen	control (reference)	NKT cells
712	5.8608866	2.4093137	Oetjen	control (reference)	HSPCs
713	6.037769	6.1256204	Oetjen	control (reference)	Erythrocytes
714	0.7140302	-0.015430503	Oetjen	control (reference)	CD4+ T cells
715	0.32538903	-0.7651067	Oetjen	control (reference)	CD4+ T cells
716	6.8461356	2.7847886	Oetjen	control (reference)	Monocyte progenitors
717	1.1785692	0.21886083	Oetjen	control (reference)	CD4+ T cells
718	6.116493	4.146341	Oetjen	control (reference)	Erythroid progenitors
719	3.9563386	0.44631714	Oetjen	control (reference)	CD4+ T cells
720	1.4177264	-0.18905061	Oetjen	control (reference)	NKT cells
721	-0.22761884	3.9531806	Oetjen	control (reference)	B
722	0.77197343	3.3431447	Oetjen	control (reference)	CD10+ B cells
723	2.8444686	-2.1014678	Oetjen	control (reference)	CD4+ T cells
724	6.2049108	5.2433233	Oetjen	control (reference)	Erythroid progenitors
725	12.785457	-0.19253494	Oetjen	control (reference)	Monocyte progenitors
726	0.48570356	2.6599226	Oetjen	control (reference)	CD4+ T cells
727	9.490168	1.7803369	Oetjen	control (reference)	Monocyte-derived dendritic cells
728	1.2651482	0.13488513	Oetjen	control (reference)	CD4+ T cells
729	12.163766	2.0838404	Oetjen	control (reference)	CD14+ Monocytes
730	6.278298	3.046123	Oetjen	control (reference)	HSPCs
731	6.0224247	5.810661	Oetjen	control (reference)	Erythrocytes
732	9.026748	1.8616236	Oetjen	control (reference)	Monocyte-derived dendritic cells
733	4.9850264	2.47776	Oetjen	control (reference)	HSPCs
734	6.0593133	2.6680722	Oetjen	control (reference)	Monocyte progenitors
735	-0.08271552	3.8922727	Oetjen	control (reference)	B
736	5.355741	2.2767105	Oetjen	control (reference)	HSPCs
737	0.89948106	-2.2492857	Oetjen	control (reference)	NKT cells
738	0.24065962	-2.0983112	Oetjen	control (reference)	NKT cells
739	5.5333714	8.269153	Oetjen	control (reference)	Erythrocytes
740	5.414667	2.5624359	Oetjen	control (reference)	HSPCs
741	2.7248123	0.79088765	Oetjen	control (reference)	CD8+ T cells
742	6.0383143	3.4930115	Oetjen	control (reference)	HSPCs
743	2.9674706	0.92072004	Oetjen	control (reference)	CD4+ T cells
744	5.999207	5.707825	Oetjen	control (reference)	Erythrocytes
745	0.10718413	-0.8955153	Oetjen	control (reference)	NKT cells
746	8.174201	3.3033302	Oetjen	control (reference)	Plasmacytoid dendritic cells
747	1.5780829	0.27754518	Oetjen	control (reference)	CD4+ T cells
748	6.71351	2.6689787	Oetjen	control (reference)	Monocyte progenitors
749	0.20809667	4.300068	Oetjen	control (reference)	B
750	6.7193956	2.5794132	Oetjen	control (reference)	Monocyte progenitors
751	0.24056134	-0.44775522	Oetjen	control (reference)	CD8+ T cells
752	1.5128825	-3.0412445	Oetjen	control (reference)	NKT cells
753	0.4252613	-0.8783811	Oetjen	control (reference)	CD4+ T cells
754	13.3431225	0.17847393	Oetjen	control (reference)	CD14+ Monocytes
755	6.188922	4.572967	Oetjen	control (reference)	Megakaryocyte progenitors
756	5.3146772	2.532645	Oetjen	control (reference)	HSPCs
757	5.840009	5.7769933	Oetjen	control (reference)	Erythrocytes
758	-0.10818232	4.1711183	Oetjen	control (reference)	B
759	10.768855	1.901419	Oetjen	control (reference)	Monocyte progenitors
760	13.202874	0.0031943982	Oetjen	control (reference)	CD14+ Monocytes
761	6.1924996	5.4234395	Oetjen	control (reference)	Erythroid progenitors
762	12.368246	0.5904922	Oetjen	control (reference)	CD14+ Monocytes
763	0.33334392	-0.83682424	Oetjen	control (reference)	CD4+ T cells
764	5.8717847	6.5826583	Oetjen	control (reference)	Erythrocytes
765	0.58325225	-0.61785644	Oetjen	control (reference)	CD4+ T cells
766	7.2319326	2.513881	Oetjen	control (reference)	Monocyte progenitors
767	6.0413766	2.982713	Oetjen	control (reference)	HSPCs
768	5.668444	2.7410805	Oetjen	control (reference)	HSPCs
769	1.9616241	0.002774275	Oetjen	control (reference)	CD4+ T cells
770	12.954283	-0.06792726	Oetjen	control (reference)	CD14+ Monocytes
771	-0.06234396	-3.603932	Oetjen	control (reference)	NK cells
772	3.4767811	-1.6841036	Oetjen	control (reference)	CD8+ T cells
773	5.564698	2.3800354	Oetjen	control (reference)	HSPCs
774	1.4656025	-0.9796639	Oetjen	control (reference)	CD8+ T cells
775	11.551503	1.5274426	Oetjen	control (reference)	CD14+ Monocytes
776	11.198605	0.737648	Oetjen	control (reference)	Monocyte progenitors
777	6.003082	5.0228586	Oetjen	control (reference)	Erythroid progenitors
778	6.158734	5.079525	Oetjen	control (reference)	Erythroid progenitors
779	6.076633	3.8443031	Oetjen	control (reference)	Megakaryocyte progenitors
780	11.448015	1.2597033	Oetjen	control (reference)	Monocyte progenitors
781	6.1791244	3.1598287	Oetjen	control (reference)	Megakaryocyte progenitors
782	0.39622512	-0.94533134	Oetjen	control (reference)	NKT cells
783	0.061108984	-1.4177144	Oetjen	control (reference)	NKT cells
784	0.6081846	-0.6476056	Oetjen	control (reference)	NKT cells
785	12.996656	0.15902369	Oetjen	control (reference)	CD14+ Monocytes
786	9.730062	1.5950065	Oetjen	control (reference)	Monocyte-derived dendritic cells
787	6.074889	5.321916	Oetjen	control (reference)	Erythroid progenitors
788	0.66033804	-1.4416863	Oetjen	control (reference)	NKT cells
789	10.646732	1.0812241	Oetjen	control (reference)	Monocyte-derived dendritic cells
790	11.405637	1.2360488	Oetjen	control (reference)	CD14+ Monocytes
791	11.929397	0.9513411	Oetjen	control (reference)	Monocyte progenitors
792	13.0707855	0.55340093	Oetjen	control (reference)	CD14+ Monocytes
793	0.036575194	-2.0243847	Oetjen	control (reference)	NKT cells
794	5.6157656	2.4714472	Oetjen	control (reference)	HSPCs
795	6.2441235	3.1867673	Oetjen	control (reference)	HSPCs
796	2.5428708	0.6767913	Oetjen	control (reference)	CD4+ T cells
797	0.2547623	-0.17248748	Oetjen	control (reference)	CD4+ T cells
798	12.975607	1.5568249	Oetjen	control (reference)	CD14+ Monocytes
799	2.3010101	-4.365413	Oetjen	control (reference)	CD4+ T cells
800	13.383862	-0.22593948	Oetjen	control (reference)	CD14+ Monocytes
801	-0.17579764	-3.8180692	Oetjen	control (reference)	NKT cells
802	13.334406	0.8209235	Oetjen	control (reference)	CD14+ Monocytes
803	0.5120787	0.08778176	Oetjen	control (reference)	CD4+ T cells
804	2.0968392	0.07047661	Oetjen	control (reference)	CD4+ T cells
805	2.3420448	0.58834976	Oetjen	control (reference)	CD4+ T cells
806	13.168098	0.35769108	Oetjen	control (reference)	CD14+ Monocytes
807	12.104888	1.071383	Oetjen	control (reference)	Monocyte progenitors
808	5.5750093	2.6595902	Oetjen	control (reference)	HSPCs
809	12.785698	1.0979143	Oetjen	control (reference)	CD14+ Monocytes
810	1.0886693	-4.1735535	Oetjen	control (reference)	NKT cells
811	6.533069	2.826942	Oetjen	control (reference)	Monocyte progenitors
812	2.6177282	0.6078559	Oetjen	control (reference)	CD8+ T cells
813	6.0904307	8.607173	Oetjen	control (reference)	Erythrocytes
814	10.189654	1.1329396	Oetjen	control (reference)	Monocyte-derived dendritic cells
815	5.9870987	5.239823	Oetjen	control (reference)	Erythroid progenitors
816	3.0968623	-2.6443856	Oetjen	control (reference)	CD4+ T cells
817	2.0024438	-4.2463655	Oetjen	control (reference)	CD4+ T cells
818	3.0469677	-0.58369124	Oetjen	control (reference)	CD8+ T cells
819	0.082162246	-1.5436462	Oetjen	control (reference)	NKT cells
820	0.7689901	0.6212838	Oetjen	control (reference)	CD4+ T cells
821	1.6048491	-3.8511982	Oetjen	control (reference)	HSPCs
822	13.347053	0.27201653	Oetjen	control (reference)	CD14+ Monocytes
823	1.2176936	-0.530783	Oetjen	control (reference)	CD4+ T cells
824	0.84050554	2.692207	Oetjen	control (reference)	NK cells
825	12.805112	-0.22141057	Oetjen	control (reference)	CD14+ Monocytes
826	1.9906224	0.09766605	Oetjen	control (reference)	CD4+ T cells
827	0.49962673	4.0209045	Oetjen	control (reference)	B
828	0.49128252	-0.62903035	Oetjen	control (reference)	CD4+ T cells
829	11.087052	-0.8407493	Oetjen	control (reference)	CD14+ Monocytes
830	8.0699415	3.3337586	Oetjen	control (reference)	Plasmacytoid dendritic cells
831	12.473486	-0.15814547	Oetjen	control (reference)	CD14+ Monocytes
832	0.35898602	3.2148716	Oetjen	control (reference)	NKT cells
833	12.999766	1.9667437	Oetjen	control (reference)	Monocyte progenitors
834	7.992082	3.3472068	Oetjen	control (reference)	Plasmacytoid dendritic cells
835	5.8885136	3.0757298	Oetjen	control (reference)	HSPCs
836	0.72743994	-1.2603992	Oetjen	control (reference)	NKT cells
837	5.55962	8.324459	Oetjen	control (reference)	Erythrocytes
838	13.066653	1.015231	Oetjen	control (reference)	CD14+ Monocytes
839	13.386524	0.25326025	Oetjen	control (reference)	CD14+ Monocytes
840	1.3879915	0.3832284	Oetjen	control (reference)	CD4+ T cells
841	1.6006079	-1.0537542	Oetjen	control (reference)	CD4+ T cells
842	-0.07283671	-1.5856292	Oetjen	control (reference)	NKT cells
843	0.9128567	-0.8906362	Oetjen	control (reference)	CD8+ T cells
844	6.04209	6.278733	Oetjen	control (reference)	Erythrocytes
845	0.92219704	5.562902	Oetjen	control (reference)	Erythrocytes
846	5.9350314	2.9974198	Oetjen	control (reference)	Megakaryocyte progenitors
847	1.5452186	0.20993061	Oetjen	control (reference)	CD4+ T cells
848	0.14622118	-0.7975376	Oetjen	control (reference)	CD4+ T cells
849	5.14784	3.884574	Oetjen	control (reference)	CD10+ B cells
850	5.60876	8.0153265	Oetjen	control (reference)	Erythrocytes
851	11.705663	-0.12412602	Oetjen	control (reference)	CD14+ Monocytes
852	5.3748083	2.087067	Oetjen	control (reference)	HSPCs
853	0.54187137	-0.11558047	Oetjen	control (reference)	NKT cells
854	12.231023	0.03510521	Oetjen	control (reference)	CD14+ Monocytes
855	2.3956442	0.6520694	Oetjen	control (reference)	CD4+ T cells
856	13.535009	0.538174	Oetjen	control (reference)	CD14+ Monocytes
857	6.213396	5.2921205	Oetjen	control (reference)	Erythroid progenitors
858	8.940165	1.8328551	Oetjen	control (reference)	Erythroid progenitors
859	13.483055	0.00072758796	Oetjen	control (reference)	CD14+ Monocytes
860	1.9192901	0.79439175	Oetjen	control (reference)	CD4+ T cells
861	5.124759	3.345777	Oetjen	control (reference)	CD10+ B cells
862	10.689044	0.44140464	Oetjen	control (reference)	CD14+ Monocytes
863	0.5570502	-2.1305478	Oetjen	control (reference)	NKT cells
864	7.0829196	2.5899312	Oetjen	control (reference)	Monocyte progenitors
865	1.4437053	0.4148213	Oetjen	control (reference)	CD8+ T cells
866	11.020645	1.9573878	Oetjen	control (reference)	Monocyte progenitors
867	11.965323	-0.49251044	Oetjen	control (reference)	CD14+ Monocytes
868	2.1767707	0.5081397	Oetjen	control (reference)	CD4+ T cells
869	2.1001563	0.95264417	Oetjen	control (reference)	CD4+ T cells
870	6.044918	3.09092	Oetjen	control (reference)	Megakaryocyte progenitors
871	6.6003294	2.8224733	Oetjen	control (reference)	Monocyte progenitors
872	13.251537	0.2830228	Oetjen	control (reference)	CD14+ Monocytes
873	2.154212	3.9513118	Oetjen	control (reference)	Plasma cells
874	0.32257882	-3.1276982	Oetjen	control (reference)	NK cells
875	13.270792	0.59950626	Oetjen	control (reference)	CD14+ Monocytes
876	6.584899	2.6670356	Oetjen	control (reference)	Megakaryocyte progenitors
877	0.3998263	-3.1784022	Oetjen	control (reference)	HSPCs
878	2.3874643	0.8969284	Oetjen	control (reference)	CD4+ T cells
879	6.070914	5.9287777	Oetjen	control (reference)	Erythrocytes
880	12.872486	1.3916054	Oetjen	control (reference)	CD14+ Monocytes
881	8.062237	3.0949266	Oetjen	control (reference)	Plasmacytoid dendritic cells
882	7.3985167	2.2772856	Oetjen	control (reference)	Monocyte progenitors
883	5.488869	2.453597	Oetjen	control (reference)	HSPCs
884	5.3419094	2.5712042	Oetjen	control (reference)	HSPCs
885	3.1338859	0.20110402	Oetjen	control (reference)	CD4+ T cells
886	1.2027924	-1.6634523	Oetjen	control (reference)	CD8+ T cells
887	5.415368	2.1909342	Oetjen	control (reference)	HSPCs
888	2.032976	0.09530678	Oetjen	control (reference)	CD4+ T cells
889	2.1231868	3.8963504	Oetjen	control (reference)	Plasma cells
890	0.92815816	-1.0200896	Oetjen	control (reference)	NKT cells
891	5.4968123	2.6389782	Oetjen	control (reference)	HSPCs
892	0.117524765	-0.86290324	Oetjen	control (reference)	NKT cells
893	13.258112	0.46289498	Oetjen	control (reference)	CD14+ Monocytes
894	0.4595564	0.20497927	Oetjen	control (reference)	CD8+ T cells
895	0.4095109	-0.26332957	Oetjen	control (reference)	CD4+ T cells
896	12.787762	0.09102451	Oetjen	control (reference)	CD14+ Monocytes
897	11.085937	0.6935416	Oetjen	control (reference)	CD14+ Monocytes
898	1.0186805	-0.42215776	Oetjen	control (reference)	CD4+ T cells
899	2.011534	3.366611	Oetjen	control (reference)	Plasma cells
900	-0.020432211	-0.61505115	Oetjen	control (reference)	NKT cells
901	1.4147357	-2.1034868	Oetjen	control (reference)	HSPCs
902	2.2461329	-1.007558	Oetjen	control (reference)	CD4+ T cells
903	1.4821419	0.10341415	Oetjen	control (reference)	CD8+ T cells
904	0.9208689	-0.27204582	Oetjen	control (reference)	CD4+ T cells
905	1.0637147	-2.9098222	Oetjen	control (reference)	NKT cells
906	5.57781	7.823018	Oetjen	control (reference)	Erythrocytes
907	2.1310432	3.8682423	Oetjen	control (reference)	Plasma cells
908	10.767492	1.8123347	Oetjen	control (reference)	Monocyte progenitors
909	2.348219	3.6711423	Oetjen	control (reference)	Plasma cells
910	8.705133	2.1719635	Oetjen	control (reference)	Monocyte progenitors
911	6.9973626	2.3778734	Oetjen	control (reference)	Monocyte progenitors
912	13.029916	0.85168856	Oetjen	control (reference)	CD14+ Monocytes
913	5.985673	6.0505967	Oetjen	control (reference)	Erythrocytes
914	9.875529	1.231951	Oetjen	control (reference)	Monocyte-derived dendritic cells
915	6.1300254	4.90436	Oetjen	control (reference)	Erythroid progenitors
916	5.867759	2.7191238	Oetjen	control (reference)	HSPCs
917	0.6959209	3.5391555	Oetjen	control (reference)	B
918	1.4091246	-0.03947986	Oetjen	control (reference)	CD4+ T cells
919	12.874498	0.07061733	Oetjen	control (reference)	CD14+ Monocytes
920	5.5295873	3.7421527	Oetjen	control (reference)	CD10+ B cells
921	6.3489876	3.0530996	Oetjen	control (reference)	Monocyte progenitors
922	0.36496076	-0.343884	Oetjen	control (reference)	NKT cells
923	0.92508274	-1.1704878	Oetjen	control (reference)	NKT cells
924	9.310917	1.8968537	Oetjen	control (reference)	Monocyte-derived dendritic cells
925	4.8912416	-0.73175776	Oetjen	control (reference)	CD4+ T cells
926	1.4254175	-0.0046542278	Oetjen	control (reference)	CD4+ T cells
927	5.9731493	4.9187346	Oetjen	control (reference)	Erythroid progenitors
928	-0.047113087	-0.8437817	Oetjen	control (reference)	NKT cells
929	5.86556	8.097471	Oetjen	control (reference)	Erythrocytes
930	1.0445888	0.6603055	Oetjen	control (reference)	CD4+ T cells
931	5.860706	6.471678	Oetjen	control (reference)	Erythrocytes
932	5.851141	2.754388	Oetjen	control (reference)	Megakaryocyte progenitors
933	0.3270428	-0.7664621	Oetjen	control (reference)	CD4+ T cells
934	4.6265497	3.8014743	Oetjen	control (reference)	CD10+ B cells
935	13.245238	0.4478355	Oetjen	control (reference)	CD14+ Monocytes
936	13.447423	-0.19381246	Oetjen	control (reference)	CD14+ Monocytes
937	2.2821283	0.17216565	Oetjen	control (reference)	CD4+ T cells
938	8.23866	3.2466233	Oetjen	control (reference)	Plasmacytoid dendritic cells
939	5.885785	6.971849	Oetjen	control (reference)	Erythrocytes
940	12.250206	0.5870625	Oetjen	control (reference)	CD14+ Monocytes
941	4.327316	-2.6893747	Oetjen	control (reference)	Megakaryocyte progenitors
942	5.2779202	3.7268975	Oetjen	control (reference)	CD10+ B cells
943	0.792807	-2.515799	Oetjen	control (reference)	NKT cells
944	12.796751	-0.34564397	Oetjen	control (reference)	CD14+ Monocytes
945	0.4698476	-1.378711	Oetjen	control (reference)	NKT cells
946	4.647347	-1.5112073	Oetjen	control (reference)	CD4+ T cells
947	2.1700613	-1.7230717	Oetjen	control (reference)	CD4+ T cells
948	8.151057	3.4664235	Oetjen	control (reference)	Plasmacytoid dendritic cells
949	2.08583	-0.67784697	Oetjen	control (reference)	CD8+ T cells
950	2.053101	0.80708975	Oetjen	control (reference)	CD4+ T cells
951	6.043776	5.021698	Oetjen	control (reference)	Erythroid progenitors
952	11.997052	0.7809897	Oetjen	control (reference)	HSPCs
953	5.846827	5.2727757	Oetjen	control (reference)	Erythroid progenitors
954	5.5314193	2.4592116	Oetjen	control (reference)	CD10+ B cells
955	-0.23053083	4.0551534	Oetjen	control (reference)	B
956	5.730092	8.241308	Oetjen	control (reference)	Erythrocytes
957	5.2557945	2.2484765	Oetjen	control (reference)	HSPCs
958	8.400865	2.276001	Oetjen	control (reference)	Monocyte-derived dendritic cells
959	0.74567616	-1.7780823	Oetjen	control (reference)	NKT cells
960	5.989995	5.1980357	Oetjen	control (reference)	Erythroid progenitors
961	1.8136777	0.62418276	Oetjen	control (reference)	CD4+ T cells
962	6.120561	6.3986454	Oetjen	control (reference)	Erythrocytes
963	0.92381716	-0.8502047	Oetjen	control (reference)	CD4+ T cells
964	2.1221273	0.47987852	Oetjen	control (reference)	CD4+ T cells
965	0.956137	-1.9250195	Oetjen	control (reference)	NKT cells
966	1.2148944	-0.6408317	Oetjen	control (reference)	CD8+ T cells
967	5.9484124	3.4901793	Oetjen	control (reference)	HSPCs
968	6.1429143	4.7705054	Oetjen	control (reference)	Erythroid progenitors
969	13.017551	0.82712287	Oetjen	control (reference)	CD14+ Monocytes
970	0.64665097	-3.182332	Oetjen	control (reference)	NKT cells
971	2.987889	0.90102565	Oetjen	control (reference)	CD4+ T cells
972	1.8021786	-0.70239425	Oetjen	control (reference)	CD8+ T cells
973	12.855833	0.036829904	Oetjen	control (reference)	CD14+ Monocytes
974	9.916958	1.3445946	Oetjen	control (reference)	Monocyte-derived dendritic cells
975	7.2907424	2.6299462	Oetjen	control (reference)	Monocyte progenitors
976	6.4232936	2.6495705	Oetjen	control (reference)	Monocyte progenitors
977	6.3985667	5.312771	Oetjen	control (reference)	Erythroid progenitors
978	5.9272056	2.6742857	Oetjen	control (reference)	Megakaryocyte progenitors
979	4.4324107	-1.458825	Oetjen	control (reference)	CD8+ T cells
980	5.5491996	2.7064059	Oetjen	control (reference)	HSPCs
981	7.278701	2.5941849	Oetjen	control (reference)	Monocyte progenitors
982	1.390969	0.24036023	Oetjen	control (reference)	CD4+ T cells
983	6.637607	2.797738	Oetjen	control (reference)	Megakaryocyte progenitors
984	0.48876703	-2.6428854	Oetjen	control (reference)	NK cells
985	0.8920904	-0.42757618	Oetjen	control (reference)	CD4+ T cells
986	-0.18572956	-1.082089	Oetjen	control (reference)	NKT cells
987	1.8832434	0.83940554	Oetjen	control (reference)	CD4+ T cells
988	5.359139	8.415078	Oetjen	control (reference)	Erythrocytes
989	6.216804	5.896967	Oetjen	control (reference)	Erythrocytes
990	6.5411396	2.7018814	Oetjen	control (reference)	Monocyte progenitors
991	10.23489	-1.0153813	Oetjen	control (reference)	CD16+ Monocytes
992	6.093525	5.329579	Oetjen	control (reference)	Erythroid progenitors
993	1.5480242	0.775013	Oetjen	control (reference)	CD4+ T cells
994	6.006795	8.15959	Oetjen	control (reference)	Erythrocytes
995	-0.05396569	-0.84025246	Oetjen	control (reference)	NKT cells
996	1.8655424	0.029633293	Oetjen	control (reference)	CD8+ T cells
997	6.16513	4.9754267	Oetjen	control (reference)	Erythroid progenitors
998	5.3538647	3.1262674	Oetjen	control (reference)	CD10+ B cells
999	0.6429322	-1.6738089	Oetjen	control (reference)	NKT cells
1000	6.1640053	6.087916	Oetjen	control (reference)	Erythrocytes
1001	5.932297	3.5712273	Oetjen	control (reference)	CD10+ B cells
1002	2.2609866	2.8391762	Oetjen	control (reference)	Plasma cells
1003	1.5269796	-0.1748983	Oetjen	control (reference)	CD4+ T cells
1004	2.3793912	0.9045462	Oetjen	control (reference)	CD4+ T cells
1005	4.899673	-1.1774071	Oetjen	control (reference)	CD4+ T cells
1006	6.0984015	4.747938	Oetjen	control (reference)	Erythroid progenitors
1007	0.35155624	-1.0425386	Oetjen	control (reference)	CD4+ T cells
1008	1.2804935	-0.51472574	Oetjen	control (reference)	CD4+ T cells
1009	0.45202157	-1.2707485	Oetjen	control (reference)	NKT cells
1010	0.05919131	4.485175	Oetjen	control (reference)	B
1011	12.714479	-0.0816078	Oetjen	control (reference)	CD14+ Monocytes
1012	0.05111299	-1.543348	Oetjen	control (reference)	NKT cells
1013	5.1534824	2.507083	Oetjen	control (reference)	HSPCs
1014	5.216204	8.179434	Oetjen	control (reference)	Erythrocytes
1015	6.1812224	4.880486	Oetjen	control (reference)	Erythroid progenitors
1016	0.8854486	-2.3921578	Oetjen	control (reference)	NKT cells
1017	1.7340292	-1.2402654	Oetjen	control (reference)	CD4+ T cells
1018	12.923656	-0.19866931	Oetjen	control (reference)	CD14+ Monocytes
1019	5.936502	3.3396423	Oetjen	control (reference)	HSPCs
1020	6.029162	3.5263634	Oetjen	control (reference)	Megakaryocyte progenitors
1021	11.708218	1.5452865	Oetjen	control (reference)	CD14+ Monocytes
1022	6.0508575	5.124854	Oetjen	control (reference)	Erythroid progenitors
1023	0.22344764	-0.70347536	Oetjen	control (reference)	NKT cells
1024	6.0457845	6.46194	Oetjen	control (reference)	Erythrocytes
1025	1.0156053	-0.9433327	Oetjen	control (reference)	NKT cells
1026	1.5243374	0.59158164	Oetjen	control (reference)	CD4+ T cells
1027	7.40441	3.0273635	Oetjen	control (reference)	HSPCs
1028	8.195378	3.3927753	Oetjen	control (reference)	Plasmacytoid dendritic cells
1029	9.856639	0.9376717	Oetjen	control (reference)	Monocyte-derived dendritic cells
1030	0.7284385	-1.4981314	Oetjen	control (reference)	CD4+ T cells
1031	0.6501365	-1.9511039	Oetjen	control (reference)	NKT cells
1032	9.375178	1.822225	Oetjen	control (reference)	Monocyte-derived dendritic cells
1033	5.7873087	8.45863	Oetjen	control (reference)	Erythrocytes
1034	1.3773516	-2.151311	Oetjen	control (reference)	NKT cells
1035	2.295871	-0.6240118	Oetjen	control (reference)	CD4+ T cells
1036	0.398046	-0.0048836335	Oetjen	control (reference)	CD4+ T cells
1037	0.44533554	-2.5825803	Oetjen	control (reference)	NKT cells
1038	1.337357	-1.2090372	Oetjen	control (reference)	CD4+ T cells
1039	11.304075	-0.4324649	Oetjen	control (reference)	CD14+ Monocytes
1040	5.547094	7.9118605	Oetjen	control (reference)	Erythrocytes
1041	11.886585	-0.7297146	Oetjen	control (reference)	CD14+ Monocytes
1042	5.661373	7.6216407	Oetjen	control (reference)	Erythrocytes
1043	1.5720644	0.26160946	Oetjen	control (reference)	CD4+ T cells
1044	12.442387	-0.15441671	Oetjen	control (reference)	Monocyte progenitors
1045	13.154731	1.6452042	Oetjen	control (reference)	CD14+ Monocytes
1046	9.043647	2.2147288	Oetjen	control (reference)	Monocyte-derived dendritic cells
1047	4.843593	1.7735869	Oetjen	control (reference)	HSPCs
1048	11.87561	2.1216483	Oetjen	control (reference)	CD14+ Monocytes
1049	6.083663	6.238275	Oetjen	control (reference)	Erythrocytes
1050	0.5223573	-3.0053291	Oetjen	control (reference)	NKT cells
1051	5.824306	7.5639024	Oetjen	control (reference)	Erythrocytes
1052	5.9984255	5.0821514	Oetjen	control (reference)	Erythroid progenitors
1053	0.99491143	-2.0499134	Oetjen	control (reference)	NKT cells
1054	5.6570888	7.815113	Oetjen	control (reference)	Erythrocytes
1055	12.399673	1.214612	Oetjen	control (reference)	CD14+ Monocytes
1056	6.512079	2.7782054	Oetjen	control (reference)	HSPCs
1057	12.523883	1.5123423	Oetjen	control (reference)	CD14+ Monocytes
1058	5.9010715	3.05986	Oetjen	control (reference)	HSPCs
1059	5.7912464	8.21744	Oetjen	control (reference)	Erythrocytes
1060	9.944375	0.019953731	Oetjen	control (reference)	CD16+ Monocytes
1061	6.0066466	4.0434794	Oetjen	control (reference)	Megakaryocyte progenitors
1062	6.3226533	6.229209	Oetjen	control (reference)	Erythrocytes
1063	11.294173	0.83662355	Oetjen	control (reference)	Monocyte-derived dendritic cells
1064	7.711661	2.555265	Oetjen	control (reference)	Monocyte progenitors
1065	3.6235836	0.68970644	Oetjen	control (reference)	CD4+ T cells
1066	1.7091234	-0.42345804	Oetjen	control (reference)	CD4+ T cells
1067	5.441542	3.7668614	Oetjen	control (reference)	CD10+ B cells
1068	8.115885	3.2884116	Oetjen	control (reference)	Plasmacytoid dendritic cells
1069	1.2124714	-0.72809285	Oetjen	control (reference)	NKT cells
1070	3.2412148	1.1442032	Oetjen	control (reference)	CD4+ T cells
1071	5.5762415	2.8326275	Oetjen	control (reference)	HSPCs
1072	0.9886179	-2.139311	Oetjen	control (reference)	NKT cells
1073	5.5869875	3.701337	Oetjen	control (reference)	CD10+ B cells
1074	12.982656	0.12673657	Oetjen	control (reference)	CD14+ Monocytes
1075	5.2029147	2.22212	Oetjen	control (reference)	HSPCs
1076	2.3312702	-2.7975442	Oetjen	control (reference)	NKT cells
1077	5.53881	8.5268345	Oetjen	control (reference)	Erythrocytes
1078	5.9886866	2.7887914	Oetjen	control (reference)	HSPCs
1079	6.224773	5.2390924	Oetjen	control (reference)	Erythroid progenitors
1080	0.66596043	-0.046007622	Oetjen	control (reference)	CD4+ T cells
1081	5.0800095	3.7458131	Oetjen	control (reference)	CD10+ B cells
1082	1.3382719	0.71382254	Oetjen	control (reference)	CD4+ T cells
1083	0.6269785	-1.2939194	Oetjen	control (reference)	CD4+ T cells
1084	6.002607	5.792595	Oetjen	control (reference)	Erythrocytes
1085	0.48391554	-1.0261356	Oetjen	control (reference)	NKT cells
1086	6.1338277	2.9190905	Oetjen	control (reference)	HSPCs
1087	4.8224955	-0.9463112	Oetjen	control (reference)	CD4+ T cells
1088	5.6297107	2.514314	Oetjen	control (reference)	HSPCs
1089	13.57312	0.78143865	Oetjen	control (reference)	CD14+ Monocytes
1090	4.944364	1.4391562	Oetjen	control (reference)	HSPCs
1091	7.56535	2.4177234	Oetjen	control (reference)	Monocyte progenitors
1092	5.9037023	3.099099	Oetjen	control (reference)	HSPCs
1093	1.7867162	-0.037190083	Oetjen	control (reference)	CD4+ T cells
1094	10.520315	1.7654116	Oetjen	control (reference)	Monocyte-derived dendritic cells
1095	12.682049	1.5063914	Oetjen	control (reference)	CD14+ Monocytes
1096	5.707376	8.295653	Oetjen	control (reference)	Erythrocytes
1097	12.491356	0.20027077	Oetjen	control (reference)	CD14+ Monocytes
1098	5.511919	8.042325	Oetjen	control (reference)	Erythrocytes
1099	5.4949512	8.249961	Oetjen	control (reference)	Erythrocytes
1100	0.8629936	-1.2656007	Oetjen	control (reference)	NKT cells
1101	12.614037	0.2635605	Oetjen	control (reference)	CD14+ Monocytes
1102	5.757654	3.60818	Oetjen	control (reference)	CD10+ B cells
1103	5.4689913	8.294072	Oetjen	control (reference)	Erythrocytes
1104	6.1983733	4.5297027	Oetjen	control (reference)	Erythroid progenitors
1105	1.1060194	-0.27953872	Oetjen	control (reference)	NKT cells
1106	5.3653307	2.475412	Oetjen	control (reference)	HSPCs
1107	2.4166496	3.5413866	Oetjen	control (reference)	Plasma cells
1108	6.3416467	2.9290397	Oetjen	control (reference)	HSPCs
1109	12.911409	0.38345292	Oetjen	control (reference)	CD14+ Monocytes
1110	9.677256	0.9849705	Oetjen	control (reference)	Monocyte-derived dendritic cells
1111	13.192716	0.22047885	Oetjen	control (reference)	CD14+ Monocytes
1112	2.125844	0.4668639	Oetjen	control (reference)	CD4+ T cells
1113	0.2636308	-0.5310931	Oetjen	control (reference)	NKT cells
1114	6.035844	4.98731	Oetjen	control (reference)	Erythroid progenitors
1115	6.203398	2.610118	Oetjen	control (reference)	HSPCs
1116	0.27047402	-1.7368801	Oetjen	control (reference)	NKT cells
1117	0.84048915	-1.8529582	Oetjen	control (reference)	CD4+ T cells
1118	6.0427036	4.835571	Oetjen	control (reference)	Erythroid progenitors
1119	0.50604665	-0.7496749	Oetjen	control (reference)	NKT cells
1120	0.5302122	-1.8024845	Oetjen	control (reference)	NKT cells
1121	12.311704	0.11577655	Oetjen	control (reference)	CD14+ Monocytes
1122	5.16005	2.7424314	Oetjen	control (reference)	HSPCs
1123	10.540428	0.9131654	Oetjen	control (reference)	Monocyte-derived dendritic cells
1124	4.126687	-1.6585593	Oetjen	control (reference)	CD4+ T cells
1125	6.7908278	2.5567136	Oetjen	control (reference)	Monocyte progenitors
1126	5.438781	7.8921795	Oetjen	control (reference)	Erythrocytes
1127	11.473913	1.3826119	Oetjen	control (reference)	Monocyte progenitors
1128	1.7648159	-0.43404993	Oetjen	control (reference)	CD4+ T cells
1129	6.020118	3.9606056	Oetjen	control (reference)	Megakaryocyte progenitors
1130	-0.17012107	-4.038156	Oetjen	control (reference)	NK cells
1131	5.9891768	3.3926575	Oetjen	control (reference)	Megakaryocyte progenitors
1132	-0.00270621	-0.83278424	Oetjen	control (reference)	CD4+ T cells
1133	0.87068427	5.0219235	Oetjen	control (reference)	B
1134	-0.4469515	4.635081	Oetjen	control (reference)	B
1135	11.750262	1.9261965	Oetjen	control (reference)	Monocyte progenitors
1136	0.11806303	-0.5686814	Oetjen	control (reference)	NKT cells
1137	0.54215395	-0.76299095	Oetjen	control (reference)	CD4+ T cells
1138	1.0236499	0.8084059	Oetjen	control (reference)	CD4+ T cells
1139	13.093344	0.38177493	Oetjen	control (reference)	CD14+ Monocytes
1140	6.1431713	6.4562573	Oetjen	control (reference)	Erythrocytes
1141	6.645303	2.5989847	Oetjen	control (reference)	Monocyte progenitors
1142	0.5492827	-0.30738392	Oetjen	control (reference)	NKT cells
1143	13.03262	1.6314255	Oetjen	control (reference)	Monocyte-derived dendritic cells
1144	8.339667	2.2722986	Oetjen	control (reference)	Monocyte progenitors
1145	0.20662178	-2.2056634	Oetjen	control (reference)	NKT cells
1146	6.0950875	5.3198175	Oetjen	control (reference)	Erythroid progenitors
1147	5.91899	3.596266	Oetjen	control (reference)	CD10+ B cells
1148	1.5048128	0.7378613	Oetjen	control (reference)	NKT cells
1149	0.68662214	-1.3896435	Oetjen	control (reference)	NKT cells
1150	0.26643407	-0.33451167	Oetjen	control (reference)	CD4+ T cells
1151	0.03815149	-1.3167893	Oetjen	control (reference)	NKT cells
1152	12.404769	-0.5936962	Oetjen	control (reference)	CD14+ Monocytes
1153	12.318311	0.028574996	Oetjen	control (reference)	CD14+ Monocytes
1154	6.077688	6.404309	Oetjen	control (reference)	Erythrocytes
1155	0.10053942	-0.20985305	Oetjen	control (reference)	CD4+ T cells
1156	4.474889	1.6680454	Oetjen	control (reference)	HSPCs
1157	6.049834	6.2854586	Oetjen	control (reference)	Erythrocytes
1158	6.2653317	2.87418	Oetjen	control (reference)	HSPCs
1159	-0.10025092	3.821817	Oetjen	control (reference)	B
1160	13.135747	0.8464556	Oetjen	control (reference)	CD14+ Monocytes
1161	5.7022223	2.527436	Oetjen	control (reference)	HSPCs
1162	9.66612	-0.80450046	Oetjen	control (reference)	CD16+ Monocytes
1163	8.320757	3.1538026	Oetjen	control (reference)	Plasmacytoid dendritic cells
1164	6.2473702	5.138804	Oetjen	control (reference)	Erythroid progenitors
1165	10.970924	-0.8192094	Oetjen	control (reference)	CD16+ Monocytes
1166	12.233456	1.7165768	Oetjen	control (reference)	CD14+ Monocytes
1167	3.5033631	-3.0247343	Oetjen	control (reference)	CD4+ T cells
1168	1.2637922	3.833028	Oetjen	control (reference)	CD10+ B cells
1169	0.16782346	-1.4557441	Oetjen	control (reference)	NKT cells
1170	13.168755	1.0811839	Oetjen	control (reference)	CD14+ Monocytes
1171	0.3124367	-2.7903554	Oetjen	control (reference)	NKT cells
1172	1.5832065	0.86365634	Oetjen	control (reference)	CD4+ T cells
1173	11.454275	1.1148407	Oetjen	control (reference)	Monocyte-derived dendritic cells
1174	4.2433853	-1.8157156	Oetjen	control (reference)	CD4+ T cells
1175	1.7706482	-0.49054056	Oetjen	control (reference)	CD4+ T cells
1176	5.882723	6.5611143	Oetjen	control (reference)	Erythrocytes
1177	6.534165	2.8734663	Oetjen	control (reference)	HSPCs
1178	0.88166565	-1.117483	Oetjen	control (reference)	CD4+ T cells
1179	6.11102	5.3309417	Oetjen	control (reference)	Erythroid progenitors
1180	1.6328768	0.73672974	Oetjen	control (reference)	CD4+ T cells
1181	0.33296496	-1.0124195	Oetjen	control (reference)	NKT cells
1182	6.1697183	6.1694036	Oetjen	control (reference)	Erythrocytes
1183	6.082342	5.005748	Oetjen	control (reference)	Erythroid progenitors
1184	5.648642	7.0276136	Oetjen	control (reference)	Erythrocytes
1185	12.717106	-0.45926997	Oetjen	control (reference)	CD14+ Monocytes
1186	10.395723	2.1786005	Oetjen	control (reference)	Monocyte progenitors
1187	2.1576715	0.8510628	Oetjen	control (reference)	CD4+ T cells
1188	0.29709354	-2.9652295	Oetjen	control (reference)	NKT cells
1189	6.038715	5.080745	Oetjen	control (reference)	Erythroid progenitors
1190	-0.25482583	5.0294466	Oetjen	control (reference)	B
1191	6.0097084	3.1857872	Oetjen	control (reference)	Megakaryocyte progenitors
1192	8.94951	1.4592919	Oetjen	control (reference)	Monocyte progenitors
1193	12.884658	0.5774582	Oetjen	control (reference)	CD14+ Monocytes
1194	12.26409	1.3216062	Oetjen	control (reference)	HSPCs
1195	12.465039	1.4680121	Oetjen	control (reference)	CD14+ Monocytes
1196	0.27679497	-1.5870891	Oetjen	control (reference)	NKT cells
1197	12.896116	0.3462676	Oetjen	control (reference)	CD14+ Monocytes
1198	9.855542	1.4790874	Oetjen	control (reference)	Monocyte-derived dendritic cells
1199	1.2509512	0.50266284	Oetjen	control (reference)	CD4+ T cells
1200	12.856171	0.68011147	Oetjen	control (reference)	CD14+ Monocytes
1201	12.783353	1.5309507	Oetjen	control (reference)	CD14+ Monocytes
1202	8.020821	3.4265077	Oetjen	control (reference)	Plasmacytoid dendritic cells
1203	2.341821	-0.41093972	Oetjen	control (reference)	CD4+ T cells
1204	3.4372203	-0.6186884	Oetjen	control (reference)	CD4+ T cells
1205	12.782974	-0.35815927	Oetjen	control (reference)	CD14+ Monocytes
1206	0.9616331	-1.9729456	Oetjen	control (reference)	NKT cells
1207	2.2064602	0.03115502	Oetjen	control (reference)	CD4+ T cells
1208	13.472374	0.2926541	Oetjen	control (reference)	CD14+ Monocytes
1209	13.065446	-0.1277721	Oetjen	control (reference)	CD14+ Monocytes
1210	11.904128	0.87947714	Oetjen	control (reference)	CD14+ Monocytes
1211	12.584157	0.3539467	Oetjen	control (reference)	CD14+ Monocytes
1212	6.333217	3.47728	Oetjen	control (reference)	Megakaryocyte progenitors
1213	1.6990204	-1.7789474	Oetjen	control (reference)	NKT cells
1214	1.350366	-1.6715859	Oetjen	control (reference)	CD4+ T cells
1215	13.1364	0.9550052	Oetjen	control (reference)	Monocyte progenitors
1216	7.8522196	3.4894712	Oetjen	control (reference)	Plasmacytoid dendritic cells
1217	9.860808	1.95387	Oetjen	control (reference)	Monocyte progenitors
1218	1.5015541	0.82798445	Oetjen	control (reference)	CD4+ T cells
1219	0.4516109	-0.39445594	Oetjen	control (reference)	NKT cells
1220	5.8375487	6.2807765	Oetjen	control (reference)	Erythrocytes
1221	6.284674	2.837316	Oetjen	control (reference)	Monocyte progenitors
1222	5.22514	8.492282	Oetjen	control (reference)	Erythrocytes
1223	6.2730527	3.4709134	Oetjen	control (reference)	Megakaryocyte progenitors
1224	4.6765876	3.328859	Oetjen	control (reference)	CD10+ B cells
1225	13.144032	1.6131743	Oetjen	control (reference)	CD14+ Monocytes
1226	0.113460556	-1.7442473	Oetjen	control (reference)	NKT cells
1227	12.04039	-0.22232321	Oetjen	control (reference)	CD14+ Monocytes
1228	7.9097433	3.418951	Oetjen	control (reference)	Plasmacytoid dendritic cells
1229	0.5822551	-2.2406576	Oetjen	control (reference)	NKT cells
1230	6.5137725	2.8843105	Oetjen	control (reference)	Monocyte progenitors
1231	6.008427	4.1298795	Oetjen	control (reference)	Megakaryocyte progenitors
1232	0.3869579	-0.54180706	Oetjen	control (reference)	CD4+ T cells
1233	5.3485765	3.327078	Oetjen	control (reference)	CD10+ B cells
1234	0.6131476	-1.7862167	Oetjen	control (reference)	NKT cells
1235	8.520137	2.0550697	Oetjen	control (reference)	Monocyte-derived dendritic cells
1236	3.2903113	0.5316587	Oetjen	control (reference)	CD4+ T cells
1237	0.7541577	-0.9592039	Oetjen	control (reference)	NKT cells
1238	0.118323766	-1.5286396	Oetjen	control (reference)	NKT cells
1239	6.1452985	5.6129274	Oetjen	control (reference)	Erythroid progenitors
1240	5.8181243	2.7911727	Oetjen	control (reference)	HSPCs
1241	1.3854635	-2.6389477	Oetjen	control (reference)	CD8+ T cells
1242	0.49007484	4.916581	Oetjen	control (reference)	B
1243	9.914301	1.0802239	Oetjen	control (reference)	Monocyte-derived dendritic cells
1244	0.06801439	-1.6062053	Oetjen	control (reference)	NKT cells
1245	0.74332637	-0.35177335	Oetjen	control (reference)	NKT cells
1246	1.4980497	-2.6477098	Oetjen	control (reference)	NKT cells
1247	2.5312426	-2.1086519	Oetjen	control (reference)	CD4+ T cells
1248	13.053639	0.32186788	Oetjen	control (reference)	CD14+ Monocytes
1249	0.9264148	-0.85579455	Oetjen	control (reference)	CD4+ T cells
1250	11.775588	2.1586745	Oetjen	control (reference)	Monocyte progenitors
1251	11.694748	1.7623199	Oetjen	control (reference)	CD14+ Monocytes
1252	10.394862	1.4851627	Oetjen	control (reference)	Monocyte-derived dendritic cells
1253	10.566189	1.8897578	Oetjen	control (reference)	Monocyte progenitors
1254	0.83483773	3.9585483	Oetjen	control (reference)	HSPCs
1255	0.6948643	0.23222664	Oetjen	control (reference)	CD4+ T cells
1256	0.8886499	-1.4891994	Oetjen	control (reference)	CD4+ T cells
1257	11.075608	0.29558304	Oetjen	control (reference)	Monocyte progenitors
1258	6.1108313	5.376082	Oetjen	control (reference)	Erythroid progenitors
1259	3.005005	1.1005913	Oetjen	control (reference)	Erythrocytes
1260	11.594989	1.4978013	Oetjen	control (reference)	CD14+ Monocytes
1261	1.1189405	0.12109182	Oetjen	control (reference)	CD4+ T cells
1262	2.0560858	0.6582858	Oetjen	control (reference)	CD4+ T cells
1263	9.739057	1.8467993	Oetjen	control (reference)	Monocyte-derived dendritic cells
1264	6.1742573	3.7697952	Oetjen	control (reference)	Megakaryocyte progenitors
1265	13.244187	1.8162417	Oetjen	control (reference)	Monocyte progenitors
1266	12.698523	0.9462155	Oetjen	control (reference)	CD14+ Monocytes
1267	5.1716943	3.92705	Oetjen	control (reference)	CD10+ B cells
1268	0.33553907	-1.2502488	Oetjen	control (reference)	NKT cells
1269	6.0525856	5.466166	Oetjen	control (reference)	Erythroid progenitors
1270	12.173875	-0.13747536	Oetjen	control (reference)	CD14+ Monocytes
1271	13.568119	0.5456875	Oetjen	control (reference)	CD14+ Monocytes
1272	5.632503	2.6121843	Oetjen	control (reference)	HSPCs
1273	4.3165793	-0.3752505	Oetjen	control (reference)	CD4+ T cells
1274	0.17587158	-0.46447116	Oetjen	control (reference)	NKT cells
1275	4.8970003	-0.8193449	Oetjen	control (reference)	CD4+ T cells
1276	6.510547	3.1834092	Oetjen	control (reference)	HSPCs
1277	0.32350528	0.0074189515	Oetjen	control (reference)	CD4+ T cells
1278	10.801744	1.4746065	Oetjen	control (reference)	CD14+ Monocytes
1279	5.860333	2.9074063	Oetjen	control (reference)	HSPCs
1280	12.901887	0.5816266	Oetjen	control (reference)	CD14+ Monocytes
1281	13.059709	0.16713898	Oetjen	control (reference)	CD14+ Monocytes
1282	6.2795167	6.3024096	Oetjen	control (reference)	Erythrocytes
1283	-0.19234166	-0.7275918	Oetjen	control (reference)	NKT cells
1284	0.79490864	-1.9816606	Oetjen	control (reference)	NKT cells
1285	0.3652704	-1.02133	Oetjen	control (reference)	NKT cells
1286	0.24146868	-2.292983	Oetjen	control (reference)	NKT cells
1287	0.54595536	-0.84672135	Oetjen	control (reference)	CD4+ T cells
1288	6.2323027	2.6791146	Oetjen	control (reference)	HSPCs
1289	6.1392736	6.9215484	Oetjen	control (reference)	Erythrocytes
1290	0.9147331	-0.60590625	Oetjen	control (reference)	CD8+ T cells
1291	2.3985205	0.6837027	Oetjen	control (reference)	CD4+ T cells
1292	12.492557	-0.54744387	Oetjen	control (reference)	CD14+ Monocytes
1293	0.6127811	0.15405464	Oetjen	control (reference)	CD4+ T cells
1294	9.532501	1.6108242	Oetjen	control (reference)	Monocyte-derived dendritic cells
1295	1.8281024	-0.295101	Oetjen	control (reference)	CD8+ T cells
1296	0.3852554	-2.0584526	Oetjen	control (reference)	NKT cells
1297	6.0045834	7.9867973	Oetjen	control (reference)	Erythrocytes
1298	5.5581627	2.6638176	Oetjen	control (reference)	HSPCs
1299	5.939566	6.5434513	Oetjen	control (reference)	Erythrocytes
1300	11.002026	1.7694086	Oetjen	control (reference)	Monocyte progenitors
1301	11.855257	1.4373937	Oetjen	control (reference)	CD14+ Monocytes
1302	0.14656147	-0.6379611	Oetjen	control (reference)	CD4+ T cells
1303	4.153484	-0.04679367	Oetjen	control (reference)	CD4+ T cells
1304	5.699373	7.664172	Oetjen	control (reference)	Erythrocytes
1305	1.1477138	-2.0410628	Oetjen	control (reference)	NKT cells
1306	10.49385	-0.39418307	Oetjen	control (reference)	CD16+ Monocytes
1307	0.80618507	3.9354894	Oetjen	control (reference)	HSPCs
1308	-0.06674903	-1.143597	Oetjen	control (reference)	NKT cells
1309	1.084996	-2.0873034	Oetjen	control (reference)	NKT cells
1310	1.2094275	-1.3282791	Oetjen	control (reference)	CD4+ T cells
1311	5.8987384	2.6004736	Oetjen	control (reference)	HSPCs
1312	0.148072	-1.1402866	Oetjen	control (reference)	NKT cells
1313	11.677997	-1.0156367	Oetjen	control (reference)	CD14+ Monocytes
1314	0.33493024	-0.24038109	Oetjen	control (reference)	CD4+ T cells
1315	12.583607	0.019083897	Oetjen	control (reference)	CD14+ Monocytes
1316	1.5916585	0.4408769	Oetjen	control (reference)	CD4+ T cells
1317	6.2830343	3.0859601	Oetjen	control (reference)	HSPCs
1318	3.1319895	0.3750977	Oetjen	control (reference)	CD4+ T cells
1319	6.62353	2.9014258	Oetjen	control (reference)	Monocyte progenitors
1320	5.982258	7.9612246	Oetjen	control (reference)	Erythrocytes
1321	13.022947	0.103567414	Oetjen	control (reference)	CD14+ Monocytes
1322	6.4705205	6.439257	Oetjen	control (reference)	Erythrocytes
1323	10.126888	-0.7090283	Oetjen	control (reference)	CD16+ Monocytes
1324	-0.09657238	-1.4158452	Oetjen	control (reference)	NKT cells
1325	12.962091	0.13388588	Oetjen	control (reference)	CD14+ Monocytes
1326	5.96472	3.121217	Oetjen	control (reference)	Megakaryocyte progenitors
1327	0.89295495	-0.6150383	Oetjen	control (reference)	CD4+ T cells
1328	0.10416316	3.7538037	Oetjen	control (reference)	B
1329	0.67941916	-0.38129663	Oetjen	control (reference)	CD4+ T cells
1330	2.6963427	-3.2727468	Oetjen	control (reference)	NKT cells
1331	5.7730765	3.784523	Oetjen	control (reference)	HSPCs
1332	0.631695	-1.5631083	Oetjen	control (reference)	NKT cells
1333	13.310158	0.5090822	Oetjen	control (reference)	CD14+ Monocytes
1334	0.28402346	-1.2784058	Oetjen	control (reference)	NKT cells
1335	2.1137962	-1.5195369	Oetjen	control (reference)	CD4+ T cells
1336	1.9084798	3.706531	Oetjen	control (reference)	Plasma cells
1337	11.288318	-0.5628001	Oetjen	control (reference)	CD14+ Monocytes
1338	0.87082464	-3.6056619	Oetjen	control (reference)	NKT cells
1339	9.53927	1.5790495	Oetjen	control (reference)	Monocyte-derived dendritic cells
1340	0.064253725	-4.460373	Oetjen	control (reference)	NK cells
1341	6.123683	6.3267155	Oetjen	control (reference)	Erythrocytes
1342	4.5999694	-0.41706675	Oetjen	control (reference)	CD4+ T cells
1343	5.924598	6.1031694	Oetjen	control (reference)	Erythrocytes
1344	10.320427	1.3068106	Oetjen	control (reference)	Monocyte-derived dendritic cells
1345	9.327556	1.7300271	Oetjen	control (reference)	Monocyte-derived dendritic cells
1346	5.6044006	2.5928557	Oetjen	control (reference)	HSPCs
1347	12.247524	0.7017413	Oetjen	control (reference)	CD14+ Monocytes
1348	0.60768944	5.3280277	Oetjen	control (reference)	CD10+ B cells
1349	5.4707766	3.9153805	Oetjen	control (reference)	CD10+ B cells
1350	11.057773	0.72343403	Oetjen	control (reference)	CD14+ Monocytes
1351	2.6085649	-1.9748397	Oetjen	control (reference)	CD4+ T cells
1352	0.6373196	-0.524695	Oetjen	control (reference)	CD4+ T cells
1353	1.2326661	0.1406156	Oetjen	control (reference)	CD4+ T cells
1354	12.89662	-0.39063224	Oetjen	control (reference)	CD14+ Monocytes
1355	11.502929	1.3164542	Oetjen	control (reference)	CD14+ Monocytes
1356	0.3760343	-1.4854937	Oetjen	control (reference)	NKT cells
1357	0.2759965	-1.007659	Oetjen	control (reference)	CD4+ T cells
1358	6.641295	2.9428403	Oetjen	control (reference)	HSPCs
1359	9.448178	1.6931362	Oetjen	control (reference)	Monocyte-derived dendritic cells
1360	13.176975	-0.185505	Oetjen	control (reference)	CD14+ Monocytes
1361	5.38868	8.254732	Oetjen	control (reference)	Erythrocytes
1362	5.7674727	7.6875367	Oetjen	control (reference)	Erythrocytes
1363	1.1080669	0.4352934	Oetjen	control (reference)	CD4+ T cells
1364	12.476003	0.41361392	Oetjen	control (reference)	CD14+ Monocytes
1365	2.768116	-2.043988	Oetjen	control (reference)	CD4+ T cells
1366	11.692289	-0.95627105	Oetjen	control (reference)	CD14+ Monocytes
1367	1.5257764	0.081183314	Oetjen	control (reference)	CD4+ T cells
1368	0.3909281	-1.3098837	Oetjen	control (reference)	NKT cells
1369	3.6830866	0.95426047	Oetjen	control (reference)	Erythrocytes
1370	1.8861114	-2.4048634	Oetjen	control (reference)	NKT cells
1371	0.46534237	-1.9408638	Oetjen	control (reference)	NKT cells
1372	13.215757	0.23777768	Oetjen	control (reference)	CD14+ Monocytes
1373	0.66092545	-0.14392777	Oetjen	control (reference)	CD4+ T cells
1374	12.677486	1.1087517	Oetjen	control (reference)	CD14+ Monocytes
1375	6.5980024	2.83094	Oetjen	control (reference)	Monocyte progenitors
1376	5.662157	2.7981062	Oetjen	control (reference)	HSPCs
1377	5.257385	2.9918916	Oetjen	control (reference)	CD10+ B cells
1378	0.17498457	-1.4810482	Oetjen	control (reference)	NKT cells
1379	12.559284	-0.23476793	Oetjen	control (reference)	CD14+ Monocytes
1380	4.057731	-1.1124204	Oetjen	control (reference)	CD8+ T cells
1381	2.2441225	3.6738386	Oetjen	control (reference)	Plasma cells
1382	6.117477	6.4433565	Oetjen	control (reference)	Erythrocytes
1383	12.170943	-1.1979884	Oetjen	control (reference)	CD14+ Monocytes
1384	1.8502659	0.43182215	Oetjen	control (reference)	CD8+ T cells
1385	0.07361405	-0.6189865	Oetjen	control (reference)	CD4+ T cells
1386	3.0678382	0.9305905	Oetjen	control (reference)	CD4+ T cells
1387	10.504647	-0.92644286	Oetjen	control (reference)	CD16+ Monocytes
1388	1.0635834	-3.2554824	Oetjen	control (reference)	NKT cells
1389	0.17023467	-0.6845728	Oetjen	control (reference)	NKT cells
1390	1.3545986	0.44797057	Oetjen	control (reference)	CD4+ T cells
1391	3.426397	0.262082	Oetjen	control (reference)	CD4+ T cells
1392	-0.13173224	-0.75071174	Oetjen	control (reference)	NKT cells
1393	0.23088904	-0.45586693	Oetjen	control (reference)	NKT cells
1394	9.206494	2.047649	Oetjen	control (reference)	Monocyte-derived dendritic cells
1395	11.194966	1.4105731	Oetjen	control (reference)	Monocyte progenitors
1396	1.871866	0.5657932	Oetjen	control (reference)	CD8+ T cells
1397	5.4173956	2.9176204	Oetjen	control (reference)	Megakaryocyte progenitors
1398	1.6687059	0.50487566	Oetjen	control (reference)	CD4+ T cells
1399	11.827429	0.80120164	Oetjen	control (reference)	Monocyte-derived dendritic cells
1400	12.672622	1.9273071	Oetjen	control (reference)	CD14+ Monocytes
1401	9.427233	1.7398033	Oetjen	control (reference)	Monocyte progenitors
1402	2.3792076	0.48169872	Oetjen	control (reference)	CD4+ T cells
1403	6.070355	5.5698786	Oetjen	control (reference)	Erythroid progenitors
1404	6.7136917	2.6496127	Oetjen	control (reference)	Monocyte progenitors
1405	6.5551004	2.8230429	Oetjen	control (reference)	Monocyte progenitors
1406	0.23705678	-1.620969	Oetjen	control (reference)	NKT cells
1407	1.3701637	-0.75885916	Oetjen	control (reference)	CD4+ T cells
1408	0.039108336	-4.478732	Oetjen	control (reference)	NK cells
1409	1.5439631	0.89645845	Oetjen	control (reference)	CD8+ T cells
1410	6.084644	5.213343	Oetjen	control (reference)	Erythroid progenitors
1411	6.120156	5.6875124	Oetjen	control (reference)	Erythrocytes
1412	1.0954584	0.14093624	Oetjen	control (reference)	CD4+ T cells
1413	5.6704288	2.8058875	Oetjen	control (reference)	Megakaryocyte progenitors
1414	5.625696	3.4224968	Oetjen	control (reference)	CD10+ B cells
1415	5.616382	3.7822003	Oetjen	control (reference)	CD10+ B cells
1416	10.23175	1.8017032	Oetjen	control (reference)	Monocyte progenitors
1417	2.404554	-0.47807527	Oetjen	control (reference)	CD4+ T cells
1418	5.9584517	2.6060147	Oetjen	control (reference)	HSPCs
1419	6.1193724	5.5449176	Oetjen	control (reference)	Erythrocytes
1420	5.865264	2.9828691	Oetjen	control (reference)	HSPCs
1421	0.59240127	-1.1197149	Oetjen	control (reference)	CD4+ T cells
1422	1.7327703	-0.1639798	Oetjen	control (reference)	CD4+ T cells
1423	7.9221683	3.3364782	Oetjen	control (reference)	Plasmacytoid dendritic cells
1424	6.062555	4.6451592	Oetjen	control (reference)	Erythroid progenitors
1425	11.510251	1.5714784	Oetjen	control (reference)	Monocyte progenitors
1426	13.260503	0.8419058	Oetjen	control (reference)	CD14+ Monocytes
1427	2.170328	-1.6052182	Oetjen	control (reference)	CD4+ T cells
1428	9.510752	1.4647332	Oetjen	control (reference)	Monocyte-derived dendritic cells
1429	6.1453595	2.9762251	Oetjen	control (reference)	HSPCs
1430	5.9739914	3.2180257	Oetjen	control (reference)	HSPCs
1431	13.109855	1.8717297	Oetjen	control (reference)	CD14+ Monocytes
1432	0.32021937	-0.48441803	Oetjen	control (reference)	CD4+ T cells
1433	1.3173747	-1.4662379	Oetjen	control (reference)	CD4+ T cells
1434	4.8887067	2.859553	Oetjen	control (reference)	HSPCs
1435	2.0002675	0.72296304	Oetjen	control (reference)	CD4+ T cells
1436	5.3110123	2.3499224	Oetjen	control (reference)	HSPCs
1437	12.634534	-0.012452555	Oetjen	control (reference)	CD14+ Monocytes
1438	-0.002789023	-1.3722595	Oetjen	control (reference)	NKT cells
1439	6.1233854	4.2020464	Oetjen	control (reference)	Megakaryocyte progenitors
1440	6.8646455	2.586522	Oetjen	control (reference)	Monocyte progenitors
1441	5.902194	2.852169	Oetjen	control (reference)	HSPCs
1442	0.8513597	4.953797	Oetjen	control (reference)	B
1443	8.326745	2.108521	Oetjen	control (reference)	Monocyte progenitors
1444	6.9754686	2.6137955	Oetjen	control (reference)	Monocyte progenitors
1445	5.328063	3.7970712	Oetjen	control (reference)	CD10+ B cells
1446	13.532247	0.2769048	Oetjen	control (reference)	CD14+ Monocytes
1447	5.4286914	8.388526	Oetjen	control (reference)	Erythrocytes
1448	0.7077391	0.012836091	Oetjen	control (reference)	CD4+ T cells
1449	10.0047865	-0.7391684	Oetjen	control (reference)	CD16+ Monocytes
1450	1.0861616	0.40414253	Oetjen	control (reference)	CD4+ T cells
1451	6.0453534	4.8731275	Oetjen	control (reference)	Erythroid progenitors
1452	0.8164862	-3.8629994	Oetjen	control (reference)	NKT cells
1453	0.7849908	-1.3034667	Oetjen	control (reference)	NKT cells
1454	7.933288	2.3548043	Oetjen	control (reference)	Monocyte progenitors
1455	0.3886205	4.5927677	Oetjen	control (reference)	B
1456	0.03451906	-1.7722499	Oetjen	control (reference)	NKT cells
1457	10.298202	-1.0561742	Oetjen	control (reference)	CD16+ Monocytes
1458	1.4989446	-0.8920742	Oetjen	control (reference)	CD4+ T cells
1459	1.2217833	-0.60931236	Oetjen	control (reference)	CD4+ T cells
1460	6.1882486	6.1525416	Oetjen	control (reference)	Erythrocytes
1461	0.39055747	-0.7737168	Oetjen	control (reference)	CD4+ T cells
1462	2.7071235	-1.767893	Oetjen	control (reference)	CD4+ T cells
1463	0.54627323	-1.3628385	Oetjen	control (reference)	NKT cells
1464	5.941247	4.6462836	Oetjen	control (reference)	Erythroid progenitors
1465	1.0054451	-0.2941549	Oetjen	control (reference)	CD4+ T cells
1466	-0.26497096	4.5057516	Oetjen	control (reference)	B
1467	6.098904	4.0995708	Oetjen	control (reference)	Megakaryocyte progenitors
1468	1.4090586	-1.2625315	Oetjen	control (reference)	CD4+ T cells
1469	3.2653472	1.243657	Oetjen	control (reference)	CD4+ T cells
1470	13.454551	0.33931446	Oetjen	control (reference)	CD14+ Monocytes
1471	0.8069848	-0.40337452	Oetjen	control (reference)	CD4+ T cells
1472	0.6034784	0.031909764	Oetjen	control (reference)	CD4+ T cells
1473	12.473792	1.0798256	Oetjen	control (reference)	CD14+ Monocytes
1474	5.3762083	8.323261	Oetjen	control (reference)	Erythrocytes
1475	5.783842	3.4027936	Oetjen	control (reference)	CD10+ B cells
1476	12.735626	0.16565517	Oetjen	control (reference)	CD14+ Monocytes
1477	5.945775	2.6614912	Oetjen	control (reference)	HSPCs
1478	12.9802685	0.75979704	Oetjen	control (reference)	CD14+ Monocytes
1479	1.0373589	-2.7132626	Oetjen	control (reference)	NKT cells
1480	5.8862376	8.19178	Oetjen	control (reference)	Erythrocytes
1481	11.615862	0.95774984	Oetjen	control (reference)	CD14+ Monocytes
1482	10.237594	-1.0271065	Oetjen	control (reference)	CD16+ Monocytes
1483	12.90248	-0.14428425	Oetjen	control (reference)	CD14+ Monocytes
1484	5.7996583	8.058661	Oetjen	control (reference)	Erythrocytes
1485	12.994014	-0.15084538	Oetjen	control (reference)	CD14+ Monocytes
1486	0.63183653	3.9350455	Oetjen	control (reference)	B
1487	6.1367893	3.04856	Oetjen	control (reference)	HSPCs
1488	4.9743752	-1.0798249	Oetjen	control (reference)	CD4+ T cells
1489	0.6030589	-1.2795881	Oetjen	control (reference)	NKT cells
1490	11.199808	1.5404134	Oetjen	control (reference)	CD14+ Monocytes
1491	0.7443391	-1.2889504	Oetjen	control (reference)	CD4+ T cells
1492	2.0543861	0.5085043	Oetjen	control (reference)	CD4+ T cells
1493	11.074957	-0.16195281	Oetjen	control (reference)	CD14+ Monocytes
1494	0.17885469	-0.36558163	Oetjen	control (reference)	CD4+ T cells
1495	2.986503	0.15844063	Oetjen	control (reference)	CD4+ T cells
1496	0.98875934	0.26423344	Oetjen	control (reference)	CD4+ T cells
1497	7.888379	3.3553007	Oetjen	control (reference)	Plasmacytoid dendritic cells
1498	11.532655	2.2675664	Oetjen	control (reference)	Monocyte progenitors
1499	4.5902667	-0.7023258	Oetjen	control (reference)	CD8+ T cells
1500	0.9721513	-0.6279888	Oetjen	control (reference)	CD4+ T cells
1501	2.7858214	-1.7483768	Oetjen	control (reference)	CD4+ T cells
1502	4.3882203	-2.2993538	Oetjen	control (reference)	CD4+ T cells
1503	11.616178	0.13976674	Oetjen	control (reference)	CD14+ Monocytes
1504	0.21677187	3.7609544	Oetjen	control (reference)	B
1505	4.191624	0.8037482	Oetjen	control (reference)	CD4+ T cells
1506	0.9021439	-0.04682143	Oetjen	control (reference)	CD4+ T cells
1507	0.79863924	-1.4132384	Oetjen	control (reference)	NKT cells
1508	0.99671406	-2.8975334	Oetjen	control (reference)	NKT cells
1509	5.9578776	3.162654	Oetjen	control (reference)	Megakaryocyte progenitors
1510	0.7557076	4.5528398	Oetjen	control (reference)	B
1511	0.42389417	-3.097208	Oetjen	control (reference)	NKT cells
1512	0.96816117	0.19801083	Oetjen	control (reference)	CD4+ T cells
1513	1.2903489	-0.15502822	Oetjen	control (reference)	CD4+ T cells
1514	0.8109775	-0.59223527	Oetjen	control (reference)	CD4+ T cells
1515	0.8291533	-1.113627	Oetjen	control (reference)	NKT cells
1516	0.63618577	-0.14540309	Oetjen	control (reference)	CD4+ T cells
1517	1.3909411	-0.9833645	Oetjen	control (reference)	CD4+ T cells
1518	0.4256726	-1.5955801	Oetjen	control (reference)	NKT cells
1519	8.964873	1.8093721	Oetjen	control (reference)	Monocyte-derived dendritic cells
1520	2.9920683	9.170034	Oetjen	control (reference)	Megakaryocyte progenitors
1521	2.0675478	0.55173516	Oetjen	control (reference)	CD4+ T cells
1522	0.17163377	-1.2106115	Oetjen	control (reference)	NKT cells
1523	0.18769112	-1.3094846	Oetjen	control (reference)	NKT cells
1524	0.55201787	0.06924163	Oetjen	control (reference)	CD4+ T cells
1525	0.9606524	-1.665264	Oetjen	control (reference)	NKT cells
1526	0.2133364	-1.402445	Oetjen	control (reference)	NKT cells
1527	11.421862	0.2754219	Oetjen	control (reference)	CD14+ Monocytes
1528	0.66297	-2.8767354	Oetjen	control (reference)	NKT cells
1529	6.0463967	3.0213733	Oetjen	control (reference)	CD10+ B cells
1530	0.053307362	-0.90475947	Oetjen	control (reference)	NKT cells
1531	9.449168	1.2478805	Oetjen	control (reference)	Monocyte-derived dendritic cells
1532	1.6631662	-0.44980547	Oetjen	control (reference)	CD4+ T cells
1533	10.071483	1.3136629	Oetjen	control (reference)	Monocyte progenitors
1534	3.203429	0.6486008	Oetjen	control (reference)	CD8+ T cells
1535	1.0423746	-3.9430192	Oetjen	control (reference)	NKT cells
1536	0.29896992	-1.4792153	Oetjen	control (reference)	NKT cells
1537	10.305547	1.0627795	Oetjen	control (reference)	Monocyte-derived dendritic cells
1538	0.14816383	-1.1788373	Oetjen	control (reference)	CD4+ T cells
1539	11.486343	1.4285562	Oetjen	control (reference)	CD14+ Monocytes
1540	6.138066	4.937021	Oetjen	control (reference)	Erythroid progenitors
1541	10.791576	1.747116	Oetjen	control (reference)	Monocyte progenitors
1542	-0.066287	-3.956843	Oetjen	control (reference)	NK cells
1543	6.3087254	5.127456	Oetjen	control (reference)	Erythroid progenitors
1544	2.9916058	9.150861	Oetjen	control (reference)	Megakaryocyte progenitors
1545	-0.0023959158	-0.38946632	Oetjen	control (reference)	NKT cells
1546	2.1265774	3.4300523	Oetjen	control (reference)	Plasma cells
1547	1.7035764	0.65832245	Oetjen	control (reference)	CD4+ T cells
1548	10.724856	0.7107913	Oetjen	control (reference)	CD14+ Monocytes
1549	12.991364	-0.13179052	Oetjen	control (reference)	CD14+ Monocytes
1550	6.1301494	2.6836088	Oetjen	control (reference)	HSPCs
1551	0.104609914	-0.76489013	Oetjen	control (reference)	NKT cells
1552	3.2047384	-3.4502647	Oetjen	control (reference)	CD8+ T cells
1553	1.6275872	0.14005275	Oetjen	control (reference)	CD4+ T cells
1554	11.389579	1.4038154	Oetjen	control (reference)	CD14+ Monocytes
1555	9.859647	1.5761756	Oetjen	control (reference)	Monocyte-derived dendritic cells
1556	0.52407503	-1.3467	Oetjen	control (reference)	NKT cells
1557	6.1937423	6.3559804	Oetjen	control (reference)	Erythrocytes
1558	11.601747	1.5245996	Oetjen	control (reference)	Monocyte progenitors
1559	1.8237183	1.0581474	Oetjen	control (reference)	CD4+ T cells
1560	2.4548457	1.0337756	Oetjen	control (reference)	CD4+ T cells
1561	9.870163	1.6955384	Oetjen	control (reference)	Monocyte-derived dendritic cells
1562	5.5228014	7.745113	Oetjen	control (reference)	Erythrocytes
1563	-0.09138289	-0.40204418	Oetjen	control (reference)	NKT cells
1564	8.6655035	2.0572064	Oetjen	control (reference)	Monocyte-derived dendritic cells
1565	0.48483306	-1.6200432	Oetjen	control (reference)	NKT cells
1566	10.058864	-1.0225387	Oetjen	control (reference)	CD16+ Monocytes
1567	9.7238035	1.5139639	Oetjen	control (reference)	Monocyte-derived dendritic cells
1568	2.4118824	4.0283566	Oetjen	control (reference)	Plasma cells
1569	11.907583	0.19821648	Oetjen	control (reference)	CD14+ Monocytes
1570	5.419542	2.504876	Oetjen	control (reference)	HSPCs
1571	5.943888	3.34431	Oetjen	control (reference)	HSPCs
1572	1.2634232	-0.23168662	Oetjen	control (reference)	CD4+ T cells
1573	11.41135	1.9947888	Oetjen	control (reference)	Monocyte progenitors
1574	1.8404553	-1.5989206	Oetjen	control (reference)	CD4+ T cells
1575	1.9499933	0.5382322	Oetjen	control (reference)	CD4+ T cells
1576	6.0689692	5.735921	Oetjen	control (reference)	Erythrocytes
1577	1.0385748	-2.8576312	Oetjen	control (reference)	NKT cells
1578	9.11954	1.6990356	Oetjen	control (reference)	Monocyte-derived dendritic cells
1579	5.256463	2.3296874	Oetjen	control (reference)	HSPCs
1580	0.46376124	-2.017649	Oetjen	control (reference)	NKT cells
1581	6.1052833	6.487655	Oetjen	control (reference)	Erythrocytes
1582	0.016828438	4.0915422	Oetjen	control (reference)	B
1583	7.228113	2.3638208	Oetjen	control (reference)	Monocyte progenitors
1584	6.2992945	3.3416855	Oetjen	control (reference)	Monocyte progenitors
1585	9.347895	-0.59093714	Oetjen	control (reference)	CD16+ Monocytes
1586	5.8296857	3.4120297	Oetjen	control (reference)	Megakaryocyte progenitors
1587	5.743418	2.6924627	Oetjen	control (reference)	HSPCs
1588	5.5118136	2.6743183	Oetjen	control (reference)	HSPCs
1589	10.101886	-1.1884406	Oetjen	control (reference)	CD16+ Monocytes
1590	2.3303328	3.5651724	Oetjen	control (reference)	Plasma cells
1591	6.148912	5.0003514	Oetjen	control (reference)	Erythroid progenitors
1592	0.5501815	-2.105556	Oetjen	control (reference)	NKT cells
1593	1.0651059	-1.0250885	Oetjen	control (reference)	NKT cells
1594	12.252275	0.35057625	Oetjen	control (reference)	CD14+ Monocytes
1595	0.9130946	-4.4579825	Oetjen	control (reference)	NKT cells
1596	0.5053483	0.0249773	Oetjen	control (reference)	NKT cells
1597	12.980145	0.7031228	Oetjen	control (reference)	CD14+ Monocytes
1598	12.758429	0.9177227	Oetjen	control (reference)	CD14+ Monocytes
1599	1.2190411	-1.7440089	Oetjen	control (reference)	CD4+ T cells
1600	5.3932066	3.641815	Oetjen	control (reference)	CD10+ B cells
1601	1.765495	-3.4562232	Oetjen	control (reference)	NKT cells
1602	12.540923	-0.25890112	Oetjen	control (reference)	CD14+ Monocytes
1603	10.513763	1.392755	Oetjen	control (reference)	Monocyte-derived dendritic cells
1604	0.79085356	-0.7426237	Oetjen	control (reference)	NKT cells
1605	1.2743574	0.46058896	Oetjen	control (reference)	CD4+ T cells
1606	6.1858315	2.775691	Oetjen	control (reference)	HSPCs
1607	2.326196	-1.8353084	Oetjen	control (reference)	CD4+ T cells
1608	10.831743	1.7930212	Oetjen	control (reference)	Monocyte progenitors
1609	0.44067526	-1.350267	Oetjen	control (reference)	NKT cells
1610	3.5500576	0.7960921	Oetjen	control (reference)	HSPCs
1611	6.1068997	6.1383576	Oetjen	control (reference)	Erythrocytes
1612	13.671178	0.59955275	Oetjen	control (reference)	CD14+ Monocytes
1613	-0.11872955	3.9485807	Oetjen	control (reference)	B
1614	6.7476673	2.6689434	Oetjen	control (reference)	Monocyte progenitors
1615	1.025458	-1.7209003	Oetjen	control (reference)	NKT cells
1616	2.6361346	0.949629	Oetjen	control (reference)	CD4+ T cells
1617	-0.2661499	-0.86447036	Oetjen	control (reference)	NKT cells
1618	0.059812754	-3.0627065	Oetjen	control (reference)	NKT cells
1619	7.6702366	3.2463384	Oetjen	control (reference)	Plasmacytoid dendritic cells
1620	6.0670133	5.615108	Oetjen	control (reference)	Erythrocytes
1621	12.864879	0.98596966	Oetjen	control (reference)	CD14+ Monocytes
1622	6.165383	6.0640254	Oetjen	control (reference)	Erythrocytes
1623	12.482454	0.9144837	Oetjen	control (reference)	CD14+ Monocytes
1624	5.3741217	3.8190625	Oetjen	control (reference)	CD10+ B cells
1625	0.1635925	-0.44362298	Oetjen	control (reference)	CD4+ T cells
1626	5.945561	2.9303858	Oetjen	control (reference)	Megakaryocyte progenitors
1627	13.003852	1.8123313	Oetjen	control (reference)	CD14+ Monocytes
1628	4.56461	-0.082666814	Oetjen	control (reference)	CD4+ T cells
1629	5.958139	3.4898493	Oetjen	control (reference)	CD10+ B cells
1630	4.355746	-2.6327705	Oetjen	control (reference)	CD4+ T cells
1631	1.0205067	-0.37130356	Oetjen	control (reference)	NKT cells
1632	0.98773885	-1.2838029	Oetjen	control (reference)	CD4+ T cells
1633	13.041135	1.642468	Oetjen	control (reference)	CD14+ Monocytes
1634	2.359252	1.2017119	Oetjen	control (reference)	CD10+ B cells
1635	5.630309	2.7271965	Oetjen	control (reference)	HSPCs
1636	2.65687	3.475956	Oetjen	control (reference)	Plasma cells
1637	10.866889	1.8708574	Oetjen	control (reference)	Monocyte progenitors
1638	0.5729145	-0.2103261	Oetjen	control (reference)	NKT cells
1639	11.939599	1.0041273	Oetjen	control (reference)	CD14+ Monocytes
1640	5.4217505	3.9435601	Oetjen	control (reference)	CD10+ B cells
1641	6.5736685	2.8634503	Oetjen	control (reference)	Monocyte progenitors
1642	3.2704725	0.7384112	Oetjen	control (reference)	CD8+ T cells
1643	5.8408203	8.194236	Oetjen	control (reference)	Erythrocytes
1644	1.6962305	-1.2498865	Oetjen	control (reference)	CD4+ T cells
1645	13.302382	0.837494	Oetjen	control (reference)	CD14+ Monocytes
1646	0.9927704	0.12538944	Oetjen	control (reference)	CD4+ T cells
1647	2.87368	1.2707739	Oetjen	control (reference)	HSPCs
1648	1.1877233	0.14547351	Oetjen	control (reference)	CD4+ T cells
1649	6.0640287	6.0010104	Oetjen	control (reference)	Erythrocytes
1650	3.9287782	1.0892999	Oetjen	control (reference)	CD4+ T cells
1651	2.274842	-0.25714526	Oetjen	control (reference)	CD4+ T cells
1652	5.2948604	2.002565	Oetjen	control (reference)	HSPCs
1653	3.0850835	-0.9197439	Oetjen	control (reference)	CD4+ T cells
1654	5.5263104	2.4864938	Oetjen	control (reference)	HSPCs
1655	0.04119036	-0.77419585	Oetjen	control (reference)	NKT cells
1656	10.234539	1.2753934	Oetjen	control (reference)	Monocyte-derived dendritic cells
1657	12.617358	0.86995614	Oetjen	control (reference)	CD14+ Monocytes
1658	4.1681457	0.5790377	Oetjen	control (reference)	CD8+ T cells
1659	12.532481	1.9901719	Oetjen	control (reference)	CD14+ Monocytes
1660	1.8664078	0.2721727	Oetjen	control (reference)	CD8+ T cells
1661	1.6770397	0.30451486	Oetjen	control (reference)	CD8+ T cells
1662	0.50590307	-1.2666352	Oetjen	control (reference)	NKT cells
1663	8.516144	2.1793458	Oetjen	control (reference)	Monocyte-derived dendritic cells
1664	1.4851899	-3.6442194	Oetjen	control (reference)	NKT cells
1665	9.580052	1.6882437	Oetjen	control (reference)	Monocyte-derived dendritic cells
1666	6.2080503	4.836679	Oetjen	control (reference)	Erythroid progenitors
1667	5.1519675	3.8241577	Oetjen	control (reference)	CD10+ B cells
1668	0.24477215	-2.0356658	Oetjen	control (reference)	NKT cells
1669	0.3711555	-1.3618338	Oetjen	control (reference)	NKT cells
1670	6.470808	2.447328	Oetjen	control (reference)	Monocyte progenitors
1671	13.342996	0.9380559	Oetjen	control (reference)	CD14+ Monocytes
1672	1.2682638	0.43087348	Oetjen	control (reference)	CD4+ T cells
1673	0.24455656	-0.37956768	Oetjen	control (reference)	CD8+ T cells
1674	5.4306164	7.893193	Oetjen	control (reference)	Erythrocytes
1675	1.5103488	-1.4890679	Oetjen	control (reference)	CD4+ T cells
1676	13.301168	-0.06715734	Oetjen	control (reference)	CD14+ Monocytes
1677	0.35695446	-1.2408835	Oetjen	control (reference)	NKT cells
1678	1.2869495	-2.052314	Oetjen	control (reference)	NKT cells
1679	6.136438	2.6813474	Oetjen	control (reference)	HSPCs
1680	5.570667	2.4757228	Oetjen	control (reference)	HSPCs
1681	12.9948635	-0.4339385	Oetjen	control (reference)	CD14+ Monocytes
1682	12.935639	0.23644722	Oetjen	control (reference)	CD14+ Monocytes
1683	13.271898	-0.13461149	Oetjen	control (reference)	CD14+ Monocytes
1684	13.525248	0.9752526	Oetjen	control (reference)	CD14+ Monocytes
1685	1.2245646	1.5922288	Oetjen	control (reference)	Plasma cells
1686	13.69559	1.4298141	Oetjen	control (reference)	CD14+ Monocytes
1687	6.288648	2.7761884	Oetjen	control (reference)	Monocyte progenitors
1688	0.087274544	-1.3558301	Oetjen	control (reference)	NKT cells
1689	0.85810345	-2.004421	Oetjen	control (reference)	NKT cells
1690	5.652434	2.8096287	Oetjen	control (reference)	Megakaryocyte progenitors
1691	5.9622116	3.3023124	Oetjen	control (reference)	CD10+ B cells
1692	6.2302794	3.6027675	Oetjen	control (reference)	Megakaryocyte progenitors
1693	0.05957753	-1.2291338	Oetjen	control (reference)	NKT cells
1694	0.32137185	-0.17194453	Oetjen	control (reference)	CD4+ T cells
1695	11.708929	-0.46685866	Oetjen	control (reference)	Monocyte-derived dendritic cells
1696	0.49399772	0.09060037	Oetjen	control (reference)	CD4+ T cells
1697	5.1969333	3.7808697	Oetjen	control (reference)	CD10+ B cells
1698	11.843796	-0.050325695	Oetjen	control (reference)	CD14+ Monocytes
1699	5.592858	2.3745465	Oetjen	control (reference)	HSPCs
1700	-0.15607144	-0.764504	Oetjen	control (reference)	CD4+ T cells
1701	0.44000232	-0.94463694	Oetjen	control (reference)	NKT cells
1702	1.9664782	-0.2482855	Oetjen	control (reference)	CD4+ T cells
1703	1.9235995	3.702858	Oetjen	control (reference)	Plasma cells
1704	5.959505	6.3729424	Oetjen	control (reference)	Erythrocytes
1705	13.17208	1.0133355	Oetjen	control (reference)	CD14+ Monocytes
1706	6.1463904	4.9832287	Oetjen	control (reference)	Erythroid progenitors
1707	11.566936	-0.3320838	Oetjen	control (reference)	CD14+ Monocytes
1708	1.902393	-0.37490946	Oetjen	control (reference)	CD4+ T cells
1709	0.98013526	-1.1608716	Oetjen	control (reference)	NKT cells
1710	1.5929606	0.060750894	Oetjen	control (reference)	CD4+ T cells
1711	1.4794604	0.26132926	Oetjen	control (reference)	CD8+ T cells
1712	0.46166408	-2.3715959	Oetjen	control (reference)	Plasmacytoid dendritic cells
1713	5.992594	3.8472543	Oetjen	control (reference)	Megakaryocyte progenitors
1714	7.7782884	2.2422001	Oetjen	control (reference)	Monocyte-derived dendritic cells
1715	0.29326135	-1.3876008	Oetjen	control (reference)	NKT cells
1716	1.0228204	-2.010872	Oetjen	control (reference)	NKT cells
1717	1.4870144	-1.3076824	Oetjen	control (reference)	CD8+ T cells
1718	2.0579104	-0.7643801	Oetjen	control (reference)	CD4+ T cells
1719	8.053632	3.3529518	Oetjen	control (reference)	Plasmacytoid dendritic cells
1720	0.9168516	0.04173154	Oetjen	control (reference)	CD4+ T cells
1721	0.6902955	-2.2205575	Oetjen	control (reference)	NKT cells
1722	13.545862	0.105654456	Oetjen	control (reference)	CD14+ Monocytes
1723	5.75347	3.8090003	Oetjen	control (reference)	CD10+ B cells
1724	5.3844013	2.6319566	Oetjen	control (reference)	HSPCs
1725	10.322527	-0.7172984	Oetjen	control (reference)	CD16+ Monocytes
1726	11.30874	-0.33486056	Oetjen	control (reference)	CD14+ Monocytes
1727	10.574934	-0.103328615	Oetjen	control (reference)	CD14+ Monocytes
1728	-0.19841278	-1.0590814	Oetjen	control (reference)	NKT cells
1729	0.10125356	-0.5962578	Oetjen	control (reference)	NKT cells
1730	5.9989176	6.5540733	Oetjen	control (reference)	Erythrocytes
1731	13.272344	1.2399148	Oetjen	control (reference)	CD14+ Monocytes
1732	0.2265708	-2.0287666	Oetjen	control (reference)	NKT cells
1733	6.0437107	4.9093323	Oetjen	control (reference)	Erythroid progenitors
1734	-0.051883288	-4.7835994	Oetjen	control (reference)	NK cells
1735	6.1122303	3.754023	Oetjen	control (reference)	Megakaryocyte progenitors
1736	12.100714	-0.12816115	Oetjen	control (reference)	CD14+ Monocytes
1737	5.8338985	4.7790017	Oetjen	control (reference)	Erythroid progenitors
1738	10.098537	1.4331188	Oetjen	control (reference)	Monocyte-derived dendritic cells
1739	1.6096585	0.7458102	Oetjen	control (reference)	CD4+ T cells
1740	6.047068	7.7418523	Oetjen	control (reference)	Erythrocytes
1741	0.229035	-0.55507195	Oetjen	control (reference)	CD4+ T cells
1742	11.296966	-0.87939066	Oetjen	control (reference)	CD16+ Monocytes
1743	6.6446567	2.7841194	Oetjen	control (reference)	Monocyte progenitors
1744	8.078054	3.2538254	Oetjen	control (reference)	Plasmacytoid dendritic cells
1745	10.257634	1.8428696	Oetjen	control (reference)	Monocyte progenitors
1746	5.2990303	2.0313847	Oetjen	control (reference)	HSPCs
1747	3.0348825	0.7020654	Oetjen	control (reference)	CD4+ T cells
1748	8.18321	3.3111625	Oetjen	control (reference)	Plasmacytoid dendritic cells
1749	1.1242272	0.607798	Oetjen	control (reference)	CD4+ T cells
1750	12.521408	0.48277235	Oetjen	control (reference)	CD14+ Monocytes
1751	5.849471	8.347802	Oetjen	control (reference)	Erythrocytes
1752	12.006641	1.7901217	Oetjen	control (reference)	CD14+ Monocytes
1753	0.3276621	-0.42923784	Oetjen	control (reference)	NKT cells
1754	0.07806388	-0.19483936	Oetjen	control (reference)	NKT cells
1755	9.313774	1.6223923	Oetjen	control (reference)	Monocyte-derived dendritic cells
1756	0.8632441	-0.5320299	Oetjen	control (reference)	NKT cells
1757	0.33301148	-0.15298262	Oetjen	control (reference)	CD4+ T cells
1758	-0.15550575	-4.617803	Oetjen	control (reference)	NK cells
1759	6.0011415	6.270211	Oetjen	control (reference)	Erythrocytes
1760	-0.086359195	-1.3888932	Oetjen	control (reference)	NKT cells
1761	6.0577645	3.1494687	Oetjen	control (reference)	HSPCs
1762	5.766249	4.863104	Oetjen	control (reference)	Erythroid progenitors
1763	0.30738553	-1.3728459	Oetjen	control (reference)	NKT cells
1764	6.08213	5.1689725	Oetjen	control (reference)	Erythroid progenitors
1765	5.0934	2.5021842	Oetjen	control (reference)	HSPCs
1766	12.10487	2.0056047	Oetjen	control (reference)	CD14+ Monocytes
1767	8.144739	3.4283087	Oetjen	control (reference)	Plasmacytoid dendritic cells
1768	10.345386	1.1956819	Oetjen	control (reference)	Monocyte-derived dendritic cells
1769	5.6439633	3.672347	Oetjen	control (reference)	CD10+ B cells
1770	12.328251	-0.5608206	Oetjen	control (reference)	CD14+ Monocytes
1771	6.1095343	3.262758	Oetjen	control (reference)	HSPCs
1772	6.9429927	2.6863096	Oetjen	control (reference)	Monocyte progenitors
1773	0.39943132	-1.4577944	Oetjen	control (reference)	NKT cells
1774	13.452444	0.6506281	Oetjen	control (reference)	CD14+ Monocytes
1775	5.4341307	2.8694816	Oetjen	control (reference)	HSPCs
1776	0.6295088	4.418729	Oetjen	control (reference)	B
1777	6.3862467	2.3365355	Oetjen	control (reference)	Monocyte progenitors
1778	1.9667252	-0.5773109	Oetjen	control (reference)	CD4+ T cells
1779	1.6192763	0.20763506	Oetjen	control (reference)	CD4+ T cells
1780	0.27157483	-1.5868937	Oetjen	control (reference)	NKT cells
1781	5.9173822	2.5327792	Oetjen	control (reference)	HSPCs
1782	5.3536296	3.9316227	Oetjen	control (reference)	CD10+ B cells
1783	6.688586	2.9228032	Oetjen	control (reference)	Monocyte progenitors
1784	2.0593023	0.9404095	Oetjen	control (reference)	CD4+ T cells
1785	5.949367	3.0182428	Oetjen	control (reference)	Megakaryocyte progenitors
1786	5.3323927	4.0008144	Oetjen	control (reference)	Erythroid progenitors
1787	4.738187	-2.3536878	Oetjen	control (reference)	CD4+ T cells
1788	6.8190794	2.5972562	Oetjen	control (reference)	Monocyte progenitors
1789	0.6600867	-1.4882208	Oetjen	control (reference)	NKT cells
1790	1.5218912	-4.7534275	Oetjen	control (reference)	CD4+ T cells
1791	0.21482635	-1.1143593	Oetjen	control (reference)	NKT cells
1792	0.8230579	-4.768439	Oetjen	control (reference)	NK cells
1793	9.630456	1.9615679	Oetjen	control (reference)	Monocyte progenitors
1794	1.0283872	-0.42290446	Oetjen	control (reference)	CD4+ T cells
1795	0.30001068	-0.79085463	Oetjen	control (reference)	CD4+ T cells
1796	8.474639	2.2836192	Oetjen	control (reference)	Monocyte-derived dendritic cells
1797	3.2697444	-1.6701437	Oetjen	control (reference)	CD4+ T cells
1798	12.068479	1.7642386	Oetjen	control (reference)	Monocyte progenitors
1799	9.490856	1.6559697	Oetjen	control (reference)	Monocyte-derived dendritic cells
1800	5.813821	3.4905925	Oetjen	control (reference)	CD10+ B cells
1801	1.4980544	0.040704653	Oetjen	control (reference)	CD4+ T cells
1802	1.2943879	0.047245212	Oetjen	control (reference)	CD4+ T cells
1803	5.517251	3.6533864	Oetjen	control (reference)	CD10+ B cells
1804	6.0476894	5.3045154	Oetjen	control (reference)	Erythroid progenitors
1805	9.816153	-0.43306115	Oetjen	control (reference)	CD16+ Monocytes
1806	6.214358	5.041499	Oetjen	control (reference)	Erythroid progenitors
1807	1.4818478	-0.9454181	Oetjen	control (reference)	CD4+ T cells
1808	0.29551333	-2.4135876	Oetjen	control (reference)	CD14+ Monocytes
1809	1.0089319	-1.0618454	Oetjen	control (reference)	NKT cells
1810	6.556289	2.6491954	Oetjen	control (reference)	Monocyte progenitors
1811	12.206478	0.38231474	Oetjen	control (reference)	CD14+ Monocytes
1812	0.13502999	-0.41857502	Oetjen	control (reference)	CD4+ T cells
1813	0.42694515	-0.67536247	Oetjen	control (reference)	CD4+ T cells
1814	2.190523	0.81002617	Oetjen	control (reference)	CD4+ T cells
1815	5.9159117	2.8807685	Oetjen	control (reference)	HSPCs
1816	5.977105	7.669008	Oetjen	control (reference)	Erythrocytes
1817	2.419415	-1.885814	Oetjen	control (reference)	CD4+ T cells
1818	10.702155	-0.90378606	Oetjen	control (reference)	CD16+ Monocytes
1819	8.013866	3.2357109	Oetjen	control (reference)	Plasmacytoid dendritic cells
1820	0.32179096	-1.7907412	Oetjen	control (reference)	NKT cells
1821	0.8622533	0.4524151	Oetjen	control (reference)	NKT cells
1822	5.5330806	2.7257288	Oetjen	control (reference)	HSPCs
1823	13.5136	0.37985948	Oetjen	control (reference)	Monocyte progenitors
1824	4.2103014	-2.5415673	Oetjen	control (reference)	CD8+ T cells
1825	5.4955673	2.5540879	Oetjen	control (reference)	HSPCs
1826	12.154188	1.9401296	Oetjen	control (reference)	Monocyte progenitors
1827	13.73974	1.5001566	Oetjen	control (reference)	CD14+ Monocytes
1828	13.061291	0.9688673	Oetjen	control (reference)	CD14+ Monocytes
1829	5.4445686	2.3174317	Oetjen	control (reference)	HSPCs
1830	6.2791862	2.9823356	Oetjen	control (reference)	Megakaryocyte progenitors
1831	2.9651275	0.058603052	Oetjen	control (reference)	CD4+ T cells
1832	5.678285	8.361678	Oetjen	control (reference)	Erythrocytes
1833	1.0403028	0.2354656	Oetjen	control (reference)	CD4+ T cells
1834	1.4484469	0.19931653	Oetjen	control (reference)	CD4+ T cells
1835	5.909006	8.246401	Oetjen	control (reference)	Erythrocytes
1836	5.552479	2.7353845	Oetjen	control (reference)	HSPCs
1837	0.92746454	-1.4856826	Oetjen	control (reference)	CD4+ T cells
1838	1.4589899	0.3177061	Oetjen	control (reference)	Erythrocytes
1839	6.478806	3.2041166	Oetjen	control (reference)	HSPCs
1840	6.1866193	3.1008296	Oetjen	control (reference)	HSPCs
1841	2.348232	0.34033445	Oetjen	control (reference)	CD4+ T cells
1842	8.491671	2.1554613	Oetjen	control (reference)	Monocyte-derived dendritic cells
1843	6.2314825	6.058446	Oetjen	control (reference)	Erythrocytes
1844	1.3118259	-0.409646	Oetjen	control (reference)	CD4+ T cells
1845	6.2657475	4.8559875	Oetjen	control (reference)	Erythroid progenitors
1846	2.1473742	0.7949244	Oetjen	control (reference)	CD4+ T cells
1847	0.562734	-1.4783573	Oetjen	control (reference)	NKT cells
1848	2.557348	0.4864751	Oetjen	control (reference)	CD4+ T cells
1849	6.2057815	5.451418	Oetjen	control (reference)	Erythroid progenitors
1850	2.040134	0.7545814	Oetjen	control (reference)	CD4+ T cells
1851	2.323056	-1.7323091	Oetjen	control (reference)	CD4+ T cells
1852	3.5137565	0.20321551	Oetjen	control (reference)	CD4+ T cells
1853	1.301417	-0.73226714	Oetjen	control (reference)	CD4+ T cells
1854	12.229693	-0.10885233	Oetjen	control (reference)	CD14+ Monocytes
1855	1.8330878	-0.08818763	Oetjen	control (reference)	CD4+ T cells
1856	11.857016	-1.4828749	Oetjen	control (reference)	CD14+ Monocytes
1857	13.286771	0.85871255	Oetjen	control (reference)	CD14+ Monocytes
1858	9.851627	1.3491155	Oetjen	control (reference)	Monocyte-derived dendritic cells
1859	8.97297	1.9583972	Oetjen	control (reference)	Monocyte-derived dendritic cells
1860	0.40764222	-2.3649173	Oetjen	control (reference)	NKT cells
1861	3.2476501	1.1997077	Oetjen	control (reference)	CD8+ T cells
1862	13.001145	1.7382914	Oetjen	control (reference)	Monocyte progenitors
1863	10.562891	-1.1628406	Oetjen	control (reference)	CD16+ Monocytes
1864	9.413545	1.8014135	Oetjen	control (reference)	Monocyte-derived dendritic cells
1865	6.011922	5.3706083	Oetjen	control (reference)	Erythroid progenitors
1866	1.4962109	0.38463107	Oetjen	control (reference)	CD4+ T cells
1867	12.848987	0.28129414	Oetjen	control (reference)	Monocyte progenitors
1868	6.065969	5.6223583	Oetjen	control (reference)	Erythroid progenitors
1869	8.970451	2.1312766	Oetjen	control (reference)	Monocyte progenitors
1870	11.411976	1.2499149	Oetjen	control (reference)	CD14+ Monocytes
1871	3.542837	0.4770137	Oetjen	control (reference)	CD8+ T cells
1872	0.30864298	-3.1075945	Oetjen	control (reference)	NKT cells
1873	1.6867205	-1.2100296	Oetjen	control (reference)	CD4+ T cells
1874	5.658204	3.0173442	Oetjen	control (reference)	Megakaryocyte progenitors
1875	12.498757	-0.31443417	Oetjen	control (reference)	CD16+ Monocytes
1876	2.6130462	0.7341768	Oetjen	control (reference)	CD4+ T cells
1877	6.007116	3.5877388	Oetjen	control (reference)	CD10+ B cells
1878	13.5957775	0.82502687	Oetjen	control (reference)	CD14+ Monocytes
1879	0.9508696	-3.4582283	Oetjen	control (reference)	CD4+ T cells
1880	5.9125795	2.970506	Oetjen	control (reference)	Megakaryocyte progenitors
1881	3.0842419	-2.8806229	Oetjen	control (reference)	CD4+ T cells
1882	1.517226	-1.7969563	Oetjen	control (reference)	NKT cells
1883	4.666592	0.24644949	Oetjen	control (reference)	CD4+ T cells
1884	13.21585	0.4517706	Oetjen	control (reference)	CD14+ Monocytes
1885	0.535784	-0.33153498	Oetjen	control (reference)	CD4+ T cells
1886	6.9058766	2.5617793	Oetjen	control (reference)	Monocyte progenitors
1887	0.42637557	3.8177485	Oetjen	control (reference)	B
1888	11.731802	-0.46410334	Oetjen	control (reference)	CD16+ Monocytes
1889	2.2416136	3.7085116	Oetjen	control (reference)	Plasma cells
1890	5.113193	7.969284	Oetjen	control (reference)	Erythrocytes
1891	0.023820253	-0.9341262	Oetjen	control (reference)	NKT cells
1892	1.2855599	0.56262356	Oetjen	control (reference)	CD8+ T cells
1893	3.5060973	0.23619282	Oetjen	control (reference)	CD4+ T cells
1894	1.3573588	-0.0038594955	Oetjen	control (reference)	CD4+ T cells
1895	3.972458	0.09051094	Oetjen	control (reference)	CD4+ T cells
1896	4.5962744	-0.398785	Oetjen	control (reference)	CD4+ T cells
1897	12.987852	0.026356343	Oetjen	control (reference)	CD14+ Monocytes
1898	6.172071	4.9777327	Oetjen	control (reference)	Erythroid progenitors
1899	11.038172	1.3928651	Oetjen	control (reference)	Monocyte progenitors
1900	7.977226	3.375592	Oetjen	control (reference)	Plasmacytoid dendritic cells
1901	11.853547	0.30719045	Oetjen	control (reference)	CD14+ Monocytes
1902	0.91189927	-2.1345878	Oetjen	control (reference)	NKT cells
1903	12.6389265	1.2576314	Oetjen	control (reference)	CD14+ Monocytes
1904	6.1732984	3.0168216	Oetjen	control (reference)	CD10+ B cells
1905	5.990959	2.4525292	Oetjen	control (reference)	HSPCs
1906	12.403828	1.5924563	Oetjen	control (reference)	CD14+ Monocytes
1907	0.86262584	-2.6774685	Oetjen	control (reference)	NKT cells
1908	5.912153	3.828088	Oetjen	control (reference)	HSPCs
1909	0.33396032	-0.9804369	Oetjen	control (reference)	NKT cells
1910	0.2749996	-1.4515673	Oetjen	control (reference)	CD14+ Monocytes
1911	10.24108	-0.92325187	Oetjen	control (reference)	CD14+ Monocytes
1912	1.0968934	0.5542202	Oetjen	control (reference)	CD4+ T cells
1913	2.0263622	-2.1832044	Oetjen	control (reference)	NKT cells
1914	0.48172176	-2.1605015	Oetjen	control (reference)	NKT cells
1915	11.544366	1.457153	Oetjen	control (reference)	CD14+ Monocytes
1916	0.009397709	-0.5958261	Oetjen	control (reference)	NKT cells
1917	0.26140624	5.1749663	Oetjen	control (reference)	CD10+ B cells
1918	2.582552	-3.4436188	Oetjen	control (reference)	CD4+ T cells
1919	1.5073695	0.87536365	Oetjen	control (reference)	CD4+ T cells
1920	0.30349052	-1.0475906	Oetjen	control (reference)	NKT cells
1921	0.22525384	-0.7916664	Oetjen	control (reference)	NKT cells
1922	5.51946	7.996956	Oetjen	control (reference)	Erythrocytes
1923	8.853569	1.9679459	Oetjen	control (reference)	Monocyte-derived dendritic cells
1924	6.1321015	5.6828203	Oetjen	control (reference)	Erythrocytes
1925	6.132039	6.289099	Oetjen	control (reference)	Erythrocytes
1926	6.910768	2.3441985	Oetjen	control (reference)	Monocyte progenitors
1927	1.3656819	-0.47930905	Oetjen	control (reference)	CD4+ T cells
1928	12.994733	1.7327156	Oetjen	control (reference)	CD14+ Monocytes
1929	11.461958	1.4956098	Oetjen	control (reference)	CD14+ Monocytes
1930	2.0203285	0.48640096	Oetjen	control (reference)	CD4+ T cells
1931	6.2667694	3.3046708	Oetjen	control (reference)	HSPCs
1932	12.120575	1.485542	Oetjen	control (reference)	Monocyte progenitors
1933	6.1303363	2.949784	Oetjen	control (reference)	HSPCs
1934	6.6063337	2.7342632	Oetjen	control (reference)	Monocyte progenitors
1935	2.401032	0.52656555	Oetjen	control (reference)	CD4+ T cells
1936	2.1453347	1.1110374	Oetjen	control (reference)	CD4+ T cells
1937	12.762685	0.11930337	Oetjen	control (reference)	CD14+ Monocytes
1938	0.85278	-0.723052	Oetjen	control (reference)	CD4+ T cells
1939	0.5662276	-1.541231	Oetjen	control (reference)	NKT cells
1940	0.4848658	-1.2051195	Oetjen	control (reference)	NKT cells
1941	1.813768	0.3001704	Oetjen	control (reference)	CD4+ T cells
1942	5.5421867	2.3834379	Oetjen	control (reference)	HSPCs
1943	11.432581	1.2430642	Oetjen	control (reference)	Monocyte progenitors
1944	-0.20516144	-0.94314605	Oetjen	control (reference)	CD4+ T cells
1945	6.13194	5.064583	Oetjen	control (reference)	Erythroid progenitors
1946	0.7214261	-3.4459152	Oetjen	control (reference)	NKT cells
1947	1.5502927	-0.16545524	Oetjen	control (reference)	CD4+ T cells
1948	11.098294	-0.44057524	Oetjen	control (reference)	CD16+ Monocytes
1949	5.7854147	3.0500603	Oetjen	control (reference)	Megakaryocyte progenitors
1950	2.0618448	-0.0173999	Oetjen	control (reference)	CD4+ T cells
1951	6.1101003	5.0634165	Oetjen	control (reference)	Erythroid progenitors
1952	1.6281326	-0.38218033	Oetjen	control (reference)	CD4+ T cells
1953	5.443783	8.1368685	Oetjen	control (reference)	Erythrocytes
1954	6.426237	2.5174122	Oetjen	control (reference)	Monocyte progenitors
1955	1.5881798	0.26221192	Oetjen	control (reference)	CD4+ T cells
1956	6.250739	5.1003275	Oetjen	control (reference)	Erythroid progenitors
1957	13.476658	0.9710012	Oetjen	control (reference)	CD14+ Monocytes
1958	7.2238007	2.6610878	Oetjen	control (reference)	Monocyte progenitors
1959	4.585513	0.094150916	Oetjen	control (reference)	CD4+ T cells
1960	11.651487	0.7706745	Oetjen	control (reference)	CD14+ Monocytes
1961	1.8733568	-0.86896634	Oetjen	control (reference)	CD4+ T cells
1962	13.136655	1.6235783	Oetjen	control (reference)	Monocyte progenitors
1963	5.8239937	2.8238108	Oetjen	control (reference)	HSPCs
1964	6.1777444	5.0214787	Oetjen	control (reference)	Erythroid progenitors
1965	6.8863945	3.1651733	Oetjen	control (reference)	HSPCs
1966	8.024167	3.2040431	Oetjen	control (reference)	Plasmacytoid dendritic cells
1967	0.7950174	-0.93876636	Oetjen	control (reference)	CD4+ T cells
1968	0.79004014	-1.2750595	Oetjen	control (reference)	NKT cells
1969	6.093035	5.091818	Oetjen	control (reference)	Erythroid progenitors
1970	5.6488814	8.463692	Oetjen	control (reference)	Erythrocytes
1971	1.1018637	-1.6178017	Oetjen	control (reference)	NKT cells
1972	5.9585123	2.393064	Oetjen	control (reference)	HSPCs
1973	9.691447	1.4253225	Oetjen	control (reference)	Monocyte-derived dendritic cells
1974	2.2030408	0.06393811	Oetjen	control (reference)	CD8+ T cells
1975	0.2833098	-1.5004135	Oetjen	control (reference)	NKT cells
1976	0.6670363	-1.2203443	Oetjen	control (reference)	NKT cells
1977	1.9014045	-0.11331561	Oetjen	control (reference)	CD4+ T cells
1978	13.085066	-0.021958796	Oetjen	control (reference)	CD14+ Monocytes
1979	0.50060636	-1.7659459	Oetjen	control (reference)	NKT cells
1980	0.21888883	-1.2337406	Oetjen	control (reference)	NKT cells
1981	12.6488	-0.24362123	Oetjen	control (reference)	CD14+ Monocytes
1982	12.438649	-0.68547416	Oetjen	control (reference)	Monocyte progenitors
1983	5.8076897	8.170409	Oetjen	control (reference)	Erythrocytes
1984	2.7545922	-4.1724515	Oetjen	control (reference)	Megakaryocyte progenitors
1985	0.5061252	0.08216967	Oetjen	control (reference)	CD4+ T cells
1986	5.3225994	2.4249015	Oetjen	control (reference)	HSPCs
1987	1.4383863	-3.735356	Oetjen	control (reference)	NKT cells
1988	6.4987335	3.331068	Oetjen	control (reference)	HSPCs
1989	5.9381847	4.9612927	Oetjen	control (reference)	Erythroid progenitors
1990	0.6022865	0.11659014	Oetjen	control (reference)	CD4+ T cells
1991	12.737573	-0.072157405	Oetjen	control (reference)	CD14+ Monocytes
1992	1.0930473	-3.2890313	Oetjen	control (reference)	NKT cells
1993	5.8291974	5.472297	Oetjen	control (reference)	Erythroid progenitors
1994	1.9918296	0.6743326	Oetjen	control (reference)	CD4+ T cells
1995	1.9708426	0.6760093	Oetjen	control (reference)	CD4+ T cells
1996	6.1839457	3.5783527	Oetjen	control (reference)	HSPCs
1997	5.5161986	8.15476	Oetjen	control (reference)	Erythrocytes
1998	6.0644894	6.224544	Oetjen	control (reference)	Erythrocytes
[truncated: 44,061 more rows]
