# Supplementary material for: Biologically informed deep learning to query gene programs in single-cell atlases
Source: Nat Cell Biol. 2023 Feb 2;25(2):337–50. doi: 10.1038/s41556-022-01072-x (PMC9928587; doi:10.1038/s41556-022-01072-x)
Supplement: Supplementary file 9 — Results from CellChat. [file 41556_2022_1072_MOESM9_ESM.xlsx]

## Sheet: CTRL_cellchat_net
source	target	ligand	receptor	prob	pval	interaction_name	interaction_name_2	pathway_name	annotation	evidence
CD10+ B cells	CD14+ Monocytes	CCL5	CCR1	0.0294325889549835	0	CCL5_CCR1	CCL5 - CCR1	CCL	Secreted Signaling	KEGG: hsa04060
Erythrocytes	CD14+ Monocytes	CCL5	CCR1	0.0386872594022295	0	CCL5_CCR1	CCL5 - CCR1	CCL	Secreted Signaling	KEGG: hsa04060
Erythroid progenitors	CD14+ Monocytes	CCL5	CCR1	0.0747626626429422	0	CCL5_CCR1	CCL5 - CCR1	CCL	Secreted Signaling	KEGG: hsa04060
HSPCs	CD14+ Monocytes	CCL5	CCR1	0.0322273754938134	0	CCL5_CCR1	CCL5 - CCR1	CCL	Secreted Signaling	KEGG: hsa04060
Megakaryocyte progenitors	CD14+ Monocytes	CCL5	CCR1	0.0789624958576562	0	CCL5_CCR1	CCL5 - CCR1	CCL	Secreted Signaling	KEGG: hsa04060
Monocyte progenitors	CD14+ Monocytes	CCL5	CCR1	0.0316341355835478	0	CCL5_CCR1	CCL5 - CCR1	CCL	Secreted Signaling	KEGG: hsa04060
Monocyte-derived dendritic cells	CD14+ Monocytes	CCL5	CCR1	0.0285423562709414	0	CCL5_CCR1	CCL5 - CCR1	CCL	Secreted Signaling	KEGG: hsa04060
NK cells	CD14+ Monocytes	CCL5	CCR1	0.165622297936011	0	CCL5_CCR1	CCL5 - CCR1	CCL	Secreted Signaling	KEGG: hsa04060
NKT cells	CD14+ Monocytes	CCL5	CCR1	0.168764303108958	0	CCL5_CCR1	CCL5 - CCR1	CCL	Secreted Signaling	KEGG: hsa04060
Plasma cells	CD14+ Monocytes	CCL5	CCR1	0.0889761032275516	0	CCL5_CCR1	CCL5 - CCR1	CCL	Secreted Signaling	KEGG: hsa04060
CD14+ Monocytes	CD14+ Monocytes	CCL3	CCR1	0.038009138849123	0	CCL3_CCR1	CCL3 - CCR1	CCL	Secreted Signaling	KEGG: hsa04060
Erythroid progenitors	CD14+ Monocytes	CCL3	CCR1	0.0112248563514962	0	CCL3_CCR1	CCL3 - CCR1	CCL	Secreted Signaling	KEGG: hsa04060
Monocyte progenitors	CD14+ Monocytes	CCL3	CCR1	0.0344929661209899	0	CCL3_CCR1	CCL3 - CCR1	CCL	Secreted Signaling	KEGG: hsa04060
Monocyte-derived dendritic cells	CD14+ Monocytes	CCL3	CCR1	0.0299167859555501	0	CCL3_CCR1	CCL3 - CCR1	CCL	Secreted Signaling	KEGG: hsa04060
Plasma cells	CD14+ Monocytes	CCL3	CCR1	0.0354629998246532	0	CCL3_CCR1	CCL3 - CCR1	CCL	Secreted Signaling	KEGG: hsa04060
Megakaryocyte progenitors	Plasmacytoid dendritic cells	PF4	CXCR3	0.0799757549216554	0	PF4_CXCR3	PF4 - CXCR3	CXCL	Secreted Signaling	KEGG: hsa04060
B	B	MIF	CD74_CXCR4	0.185770394148428	0	MIF_CD74_CXCR4	MIF - (CD74+CXCR4)	MIF	Secreted Signaling	PMID: 29637711
CD4+ T cells	B	MIF	CD74_CXCR4	0.402610775724165	0	MIF_CD74_CXCR4	MIF - (CD74+CXCR4)	MIF	Secreted Signaling	PMID: 29637711
CD8+ T cells	B	MIF	CD74_CXCR4	0.411327826074549	0	MIF_CD74_CXCR4	MIF - (CD74+CXCR4)	MIF	Secreted Signaling	PMID: 29637711
CD10+ B cells	B	MIF	CD74_CXCR4	0.475337127766454	0	MIF_CD74_CXCR4	MIF - (CD74+CXCR4)	MIF	Secreted Signaling	PMID: 29637711
CD14+ Monocytes	B	MIF	CD74_CXCR4	0.154646513031833	0.02	MIF_CD74_CXCR4	MIF - (CD74+CXCR4)	MIF	Secreted Signaling	PMID: 29637711
CD16+ Monocytes	B	MIF	CD74_CXCR4	0.156936517436081	0	MIF_CD74_CXCR4	MIF - (CD74+CXCR4)	MIF	Secreted Signaling	PMID: 29637711
Erythroid progenitors	B	MIF	CD74_CXCR4	0.445727485844845	0	MIF_CD74_CXCR4	MIF - (CD74+CXCR4)	MIF	Secreted Signaling	PMID: 29637711
HSPCs	B	MIF	CD74_CXCR4	0.480031250224999	0	MIF_CD74_CXCR4	MIF - (CD74+CXCR4)	MIF	Secreted Signaling	PMID: 29637711
Megakaryocyte progenitors	B	MIF	CD74_CXCR4	0.490845267065105	0	MIF_CD74_CXCR4	MIF - (CD74+CXCR4)	MIF	Secreted Signaling	PMID: 29637711
Monocyte progenitors	B	MIF	CD74_CXCR4	0.498157041885977	0	MIF_CD74_CXCR4	MIF - (CD74+CXCR4)	MIF	Secreted Signaling	PMID: 29637711
Monocyte-derived dendritic cells	B	MIF	CD74_CXCR4	0.44560146935661	0	MIF_CD74_CXCR4	MIF - (CD74+CXCR4)	MIF	Secreted Signaling	PMID: 29637711
NK cells	B	MIF	CD74_CXCR4	0.195844696649095	0	MIF_CD74_CXCR4	MIF - (CD74+CXCR4)	MIF	Secreted Signaling	PMID: 29637711
NKT cells	B	MIF	CD74_CXCR4	0.398106172995811	0	MIF_CD74_CXCR4	MIF - (CD74+CXCR4)	MIF	Secreted Signaling	PMID: 29637711
Plasma cells	B	MIF	CD74_CXCR4	0.487576558378352	0	MIF_CD74_CXCR4	MIF - (CD74+CXCR4)	MIF	Secreted Signaling	PMID: 29637711
Plasmacytoid dendritic cells	B	MIF	CD74_CXCR4	0.390371766767109	0	MIF_CD74_CXCR4	MIF - (CD74+CXCR4)	MIF	Secreted Signaling	PMID: 29637711
CD4+ T cells	CD4+ T cells	MIF	CD74_CXCR4	0.304760604318794	0	MIF_CD74_CXCR4	MIF - (CD74+CXCR4)	MIF	Secreted Signaling	PMID: 29637711
CD8+ T cells	CD4+ T cells	MIF	CD74_CXCR4	0.312467205714846	0	MIF_CD74_CXCR4	MIF - (CD74+CXCR4)	MIF	Secreted Signaling	PMID: 29637711
CD10+ B cells	CD4+ T cells	MIF	CD74_CXCR4	0.370782184369076	0	MIF_CD74_CXCR4	MIF - (CD74+CXCR4)	MIF	Secreted Signaling	PMID: 29637711
Erythroid progenitors	CD4+ T cells	MIF	CD74_CXCR4	0.343422378609055	0	MIF_CD74_CXCR4	MIF - (CD74+CXCR4)	MIF	Secreted Signaling	PMID: 29637711
HSPCs	CD4+ T cells	MIF	CD74_CXCR4	0.375182134274647	0	MIF_CD74_CXCR4	MIF - (CD74+CXCR4)	MIF	Secreted Signaling	PMID: 29637711
Megakaryocyte progenitors	CD4+ T cells	MIF	CD74_CXCR4	0.385384789222008	0	MIF_CD74_CXCR4	MIF - (CD74+CXCR4)	MIF	Secreted Signaling	PMID: 29637711
Monocyte progenitors	CD4+ T cells	MIF	CD74_CXCR4	0.392336126374581	0	MIF_CD74_CXCR4	MIF - (CD74+CXCR4)	MIF	Secreted Signaling	PMID: 29637711
Monocyte-derived dendritic cells	CD4+ T cells	MIF	CD74_CXCR4	0.343307370988043	0	MIF_CD74_CXCR4	MIF - (CD74+CXCR4)	MIF	Secreted Signaling	PMID: 29637711
NKT cells	CD4+ T cells	MIF	CD74_CXCR4	0.300799541386396	0	MIF_CD74_CXCR4	MIF - (CD74+CXCR4)	MIF	Secreted Signaling	PMID: 29637711
Plasma cells	CD4+ T cells	MIF	CD74_CXCR4	0.382291068753854	0	MIF_CD74_CXCR4	MIF - (CD74+CXCR4)	MIF	Secreted Signaling	PMID: 29637711
Plasmacytoid dendritic cells	CD4+ T cells	MIF	CD74_CXCR4	0.294032090309498	0.03	MIF_CD74_CXCR4	MIF - (CD74+CXCR4)	MIF	Secreted Signaling	PMID: 29637711
CD4+ T cells	CD8+ T cells	MIF	CD74_CXCR4	0.340453586076925	0	MIF_CD74_CXCR4	MIF - (CD74+CXCR4)	MIF	Secreted Signaling	PMID: 29637711
CD8+ T cells	CD8+ T cells	MIF	CD74_CXCR4	0.348610192821683	0	MIF_CD74_CXCR4	MIF - (CD74+CXCR4)	MIF	Secreted Signaling	PMID: 29637711
CD10+ B cells	CD8+ T cells	MIF	CD74_CXCR4	0.409651421843196	0	MIF_CD74_CXCR4	MIF - (CD74+CXCR4)	MIF	Secreted Signaling	PMID: 29637711
Erythroid progenitors	CD8+ T cells	MIF	CD74_CXCR4	0.381160908026805	0	MIF_CD74_CXCR4	MIF - (CD74+CXCR4)	MIF	Secreted Signaling	PMID: 29637711
HSPCs	CD8+ T cells	MIF	CD74_CXCR4	0.414208984076304	0	MIF_CD74_CXCR4	MIF - (CD74+CXCR4)	MIF	Secreted Signaling	PMID: 29637711
Megakaryocyte progenitors	CD8+ T cells	MIF	CD74_CXCR4	0.424751463979193	0	MIF_CD74_CXCR4	MIF - (CD74+CXCR4)	MIF	Secreted Signaling	PMID: 29637711
Monocyte progenitors	CD8+ T cells	MIF	CD74_CXCR4	0.431913878138455	0	MIF_CD74_CXCR4	MIF - (CD74+CXCR4)	MIF	Secreted Signaling	PMID: 29637711
Monocyte-derived dendritic cells	CD8+ T cells	MIF	CD74_CXCR4	0.381040596730969	0	MIF_CD74_CXCR4	MIF - (CD74+CXCR4)	MIF	Secreted Signaling	PMID: 29637711
NK cells	CD8+ T cells	MIF	CD74_CXCR4	0.157208667168811	0	MIF_CD74_CXCR4	MIF - (CD74+CXCR4)	MIF	Secreted Signaling	PMID: 29637711
NKT cells	CD8+ T cells	MIF	CD74_CXCR4	0.336252982405599	0	MIF_CD74_CXCR4	MIF - (CD74+CXCR4)	MIF	Secreted Signaling	PMID: 29637711
Plasma cells	CD8+ T cells	MIF	CD74_CXCR4	0.421558478343377	0	MIF_CD74_CXCR4	MIF - (CD74+CXCR4)	MIF	Secreted Signaling	PMID: 29637711
Plasmacytoid dendritic cells	CD8+ T cells	MIF	CD74_CXCR4	0.329063283573229	0	MIF_CD74_CXCR4	MIF - (CD74+CXCR4)	MIF	Secreted Signaling	PMID: 29637711
B	CD10+ B cells	MIF	CD74_CXCR4	0.180612792587761	0	MIF_CD74_CXCR4	MIF - (CD74+CXCR4)	MIF	Secreted Signaling	PMID: 29637711
CD4+ T cells	CD10+ B cells	MIF	CD74_CXCR4	0.394348681023649	0	MIF_CD74_CXCR4	MIF - (CD74+CXCR4)	MIF	Secreted Signaling	PMID: 29637711
CD8+ T cells	CD10+ B cells	MIF	CD74_CXCR4	0.403007524762332	0	MIF_CD74_CXCR4	MIF - (CD74+CXCR4)	MIF	Secreted Signaling	PMID: 29637711
CD10+ B cells	CD10+ B cells	MIF	CD74_CXCR4	0.4667486577927	0	MIF_CD74_CXCR4	MIF - (CD74+CXCR4)	MIF	Secreted Signaling	PMID: 29637711
Erythroid progenitors	CD10+ B cells	MIF	CD74_CXCR4	0.437228171899284	0	MIF_CD74_CXCR4	MIF - (CD74+CXCR4)	MIF	Secreted Signaling	PMID: 29637711
HSPCs	CD10+ B cells	MIF	CD74_CXCR4	0.471434175586006	0	MIF_CD74_CXCR4	MIF - (CD74+CXCR4)	MIF	Secreted Signaling	PMID: 29637711
Megakaryocyte progenitors	CD10+ B cells	MIF	CD74_CXCR4	0.482234137425225	0	MIF_CD74_CXCR4	MIF - (CD74+CXCR4)	MIF	Secreted Signaling	PMID: 29637711
Monocyte progenitors	CD10+ B cells	MIF	CD74_CXCR4	0.489540970852528	0	MIF_CD74_CXCR4	MIF - (CD74+CXCR4)	MIF	Secreted Signaling	PMID: 29637711
Monocyte-derived dendritic cells	CD10+ B cells	MIF	CD74_CXCR4	0.437102663376719	0	MIF_CD74_CXCR4	MIF - (CD74+CXCR4)	MIF	Secreted Signaling	PMID: 29637711
NK cells	CD10+ B cells	MIF	CD74_CXCR4	0.190472828398107	0	MIF_CD74_CXCR4	MIF - (CD74+CXCR4)	MIF	Secreted Signaling	PMID: 29637711
NKT cells	CD10+ B cells	MIF	CD74_CXCR4	0.389876188957953	0	MIF_CD74_CXCR4	MIF - (CD74+CXCR4)	MIF	Secreted Signaling	PMID: 29637711
Plasma cells	CD10+ B cells	MIF	CD74_CXCR4	0.478968828481916	0	MIF_CD74_CXCR4	MIF - (CD74+CXCR4)	MIF	Secreted Signaling	PMID: 29637711
Plasmacytoid dendritic cells	CD10+ B cells	MIF	CD74_CXCR4	0.382200144000044	0	MIF_CD74_CXCR4	MIF - (CD74+CXCR4)	MIF	Secreted Signaling	PMID: 29637711
CD4+ T cells	CD14+ Monocytes	MIF	CD74_CXCR4	0.233498511509287	0	MIF_CD74_CXCR4	MIF - (CD74+CXCR4)	MIF	Secreted Signaling	PMID: 29637711
CD8+ T cells	CD14+ Monocytes	MIF	CD74_CXCR4	0.240025216028893	0	MIF_CD74_CXCR4	MIF - (CD74+CXCR4)	MIF	Secreted Signaling	PMID: 29637711
Erythroid progenitors	CD14+ Monocytes	MIF	CD74_CXCR4	0.26658646565652	0.02	MIF_CD74_CXCR4	MIF - (CD74+CXCR4)	MIF	Secreted Signaling	PMID: 29637711
HSPCs	CD14+ Monocytes	MIF	CD74_CXCR4	0.294426852332418	0.02	MIF_CD74_CXCR4	MIF - (CD74+CXCR4)	MIF	Secreted Signaling	PMID: 29637711
Megakaryocyte progenitors	CD14+ Monocytes	MIF	CD74_CXCR4	0.303500171233166	0.03	MIF_CD74_CXCR4	MIF - (CD74+CXCR4)	MIF	Secreted Signaling	PMID: 29637711
Monocyte progenitors	CD14+ Monocytes	MIF	CD74_CXCR4	0.309718810220368	0.02	MIF_CD74_CXCR4	MIF - (CD74+CXCR4)	MIF	Secreted Signaling	PMID: 29637711
NKT cells	CD14+ Monocytes	MIF	CD74_CXCR4	0.230157042253528	0	MIF_CD74_CXCR4	MIF - (CD74+CXCR4)	MIF	Secreted Signaling	PMID: 29637711
Plasmacytoid dendritic cells	CD14+ Monocytes	MIF	CD74_CXCR4	0.224468688467553	0.03	MIF_CD74_CXCR4	MIF - (CD74+CXCR4)	MIF	Secreted Signaling	PMID: 29637711
CD4+ T cells	CD16+ Monocytes	MIF	CD74_CXCR4	0.246375593196958	0	MIF_CD74_CXCR4	MIF - (CD74+CXCR4)	MIF	Secreted Signaling	PMID: 29637711
CD8+ T cells	CD16+ Monocytes	MIF	CD74_CXCR4	0.253143363029397	0	MIF_CD74_CXCR4	MIF - (CD74+CXCR4)	MIF	Secreted Signaling	PMID: 29637711
CD10+ B cells	CD16+ Monocytes	MIF	CD74_CXCR4	0.305303231850947	0.04	MIF_CD74_CXCR4	MIF - (CD74+CXCR4)	MIF	Secreted Signaling	PMID: 29637711
Erythroid progenitors	CD16+ Monocytes	MIF	CD74_CXCR4	0.280620246397216	0.02	MIF_CD74_CXCR4	MIF - (CD74+CXCR4)	MIF	Secreted Signaling	PMID: 29637711
HSPCs	CD16+ Monocytes	MIF	CD74_CXCR4	0.309308127287915	0.02	MIF_CD74_CXCR4	MIF - (CD74+CXCR4)	MIF	Secreted Signaling	PMID: 29637711
Megakaryocyte progenitors	CD16+ Monocytes	MIF	CD74_CXCR4	0.31863294197567	0	MIF_CD74_CXCR4	MIF - (CD74+CXCR4)	MIF	Secreted Signaling	PMID: 29637711
Monocyte progenitors	CD16+ Monocytes	MIF	CD74_CXCR4	0.325016957021681	0	MIF_CD74_CXCR4	MIF - (CD74+CXCR4)	MIF	Secreted Signaling	PMID: 29637711
NKT cells	CD16+ Monocytes	MIF	CD74_CXCR4	0.242908245361292	0	MIF_CD74_CXCR4	MIF - (CD74+CXCR4)	MIF	Secreted Signaling	PMID: 29637711
Plasmacytoid dendritic cells	CD16+ Monocytes	MIF	CD74_CXCR4	0.237001764716256	0.03	MIF_CD74_CXCR4	MIF - (CD74+CXCR4)	MIF	Secreted Signaling	PMID: 29637711
B	DC	MIF	CD74_CXCR4	0.185668149071955	0	MIF_CD74_CXCR4	MIF - (CD74+CXCR4)	MIF	Secreted Signaling	PMID: 29637711
CD4+ T cells	DC	MIF	CD74_CXCR4	0.402448173885475	0	MIF_CD74_CXCR4	MIF - (CD74+CXCR4)	MIF	Secreted Signaling	PMID: 29637711
CD8+ T cells	DC	MIF	CD74_CXCR4	0.411164126771467	0	MIF_CD74_CXCR4	MIF - (CD74+CXCR4)	MIF	Secreted Signaling	PMID: 29637711
CD10+ B cells	DC	MIF	CD74_CXCR4	0.475168516691618	0	MIF_CD74_CXCR4	MIF - (CD74+CXCR4)	MIF	Secreted Signaling	PMID: 29637711
CD16+ Monocytes	DC	MIF	CD74_CXCR4	0.156847085046156	0.02	MIF_CD74_CXCR4	MIF - (CD74+CXCR4)	MIF	Secreted Signaling	PMID: 29637711
Erythroid progenitors	DC	MIF	CD74_CXCR4	0.445560458302283	0	MIF_CD74_CXCR4	MIF - (CD74+CXCR4)	MIF	Secreted Signaling	PMID: 29637711
HSPCs	DC	MIF	CD74_CXCR4	0.479862496969645	0	MIF_CD74_CXCR4	MIF - (CD74+CXCR4)	MIF	Secreted Signaling	PMID: 29637711
Megakaryocyte progenitors	DC	MIF	CD74_CXCR4	0.490676299644923	0	MIF_CD74_CXCR4	MIF - (CD74+CXCR4)	MIF	Secreted Signaling	PMID: 29637711
Monocyte progenitors	DC	MIF	CD74_CXCR4	0.497988019263547	0	MIF_CD74_CXCR4	MIF - (CD74+CXCR4)	MIF	Secreted Signaling	PMID: 29637711
Monocyte-derived dendritic cells	DC	MIF	CD74_CXCR4	0.44543445108669	0	MIF_CD74_CXCR4	MIF - (CD74+CXCR4)	MIF	Secreted Signaling	PMID: 29637711
NK cells	DC	MIF	CD74_CXCR4	0.195738239773587	0	MIF_CD74_CXCR4	MIF - (CD74+CXCR4)	MIF	Secreted Signaling	PMID: 29637711
NKT cells	DC	MIF	CD74_CXCR4	0.397944178539826	0	MIF_CD74_CXCR4	MIF - (CD74+CXCR4)	MIF	Secreted Signaling	PMID: 29637711
Plasma cells	DC	MIF	CD74_CXCR4	0.487407639018421	0	MIF_CD74_CXCR4	MIF - (CD74+CXCR4)	MIF	Secreted Signaling	PMID: 29637711
Plasmacytoid dendritic cells	DC	MIF	CD74_CXCR4	0.390210879174974	0	MIF_CD74_CXCR4	MIF - (CD74+CXCR4)	MIF	Secreted Signaling	PMID: 29637711
CD4+ T cells	Erythrocytes	MIF	CD74_CXCR4	0.339975928167172	0	MIF_CD74_CXCR4	MIF - (CD74+CXCR4)	MIF	Secreted Signaling	PMID: 29637711
CD8+ T cells	Erythrocytes	MIF	CD74_CXCR4	0.348127131491989	0	MIF_CD74_CXCR4	MIF - (CD74+CXCR4)	MIF	Secreted Signaling	PMID: 29637711
CD10+ B cells	Erythrocytes	MIF	CD74_CXCR4	0.409136903789428	0	MIF_CD74_CXCR4	MIF - (CD74+CXCR4)	MIF	Secreted Signaling	PMID: 29637711
Erythroid progenitors	Erythrocytes	MIF	CD74_CXCR4	0.380659100236419	0	MIF_CD74_CXCR4	MIF - (CD74+CXCR4)	MIF	Secreted Signaling	PMID: 29637711
HSPCs	Erythrocytes	MIF	CD74_CXCR4	0.413692753098119	0	MIF_CD74_CXCR4	MIF - (CD74+CXCR4)	MIF	Secreted Signaling	PMID: 29637711
Megakaryocyte progenitors	Erythrocytes	MIF	CD74_CXCR4	0.424231609262322	0	MIF_CD74_CXCR4	MIF - (CD74+CXCR4)	MIF	Secreted Signaling	PMID: 29637711
Monocyte progenitors	Erythrocytes	MIF	CD74_CXCR4	0.431391831216803	0	MIF_CD74_CXCR4	MIF - (CD74+CXCR4)	MIF	Secreted Signaling	PMID: 29637711
Monocyte-derived dendritic cells	Erythrocytes	MIF	CD74_CXCR4	0.380538849933892	0	MIF_CD74_CXCR4	MIF - (CD74+CXCR4)	MIF	Secreted Signaling	PMID: 29637711
NK cells	Erythrocytes	MIF	CD74_CXCR4	0.156926932049096	0	MIF_CD74_CXCR4	MIF - (CD74+CXCR4)	MIF	Secreted Signaling	PMID: 29637711
NKT cells	Erythrocytes	MIF	CD74_CXCR4	0.33577821757017	0	MIF_CD74_CXCR4	MIF - (CD74+CXCR4)	MIF	Secreted Signaling	PMID: 29637711
Plasma cells	Erythrocytes	MIF	CD74_CXCR4	0.421039671232289	0	MIF_CD74_CXCR4	MIF - (CD74+CXCR4)	MIF	Secreted Signaling	PMID: 29637711
Plasmacytoid dendritic cells	Erythrocytes	MIF	CD74_CXCR4	0.328593644566754	0	MIF_CD74_CXCR4	MIF - (CD74+CXCR4)	MIF	Secreted Signaling	PMID: 29637711
CD4+ T cells	Erythroid progenitors	MIF	CD74_CXCR4	0.323718786764352	0	MIF_CD74_CXCR4	MIF - (CD74+CXCR4)	MIF	Secreted Signaling	PMID: 29637711
CD8+ T cells	Erythroid progenitors	MIF	CD74_CXCR4	0.331676083607613	0	MIF_CD74_CXCR4	MIF - (CD74+CXCR4)	MIF	Secreted Signaling	PMID: 29637711
CD10+ B cells	Erythroid progenitors	MIF	CD74_CXCR4	0.391534444665688	0	MIF_CD74_CXCR4	MIF - (CD74+CXCR4)	MIF	Secreted Signaling	PMID: 29637711
Erythroid progenitors	Erythroid progenitors	MIF	CD74_CXCR4	0.363528042353062	0	MIF_CD74_CXCR4	MIF - (CD74+CXCR4)	MIF	Secreted Signaling	PMID: 29637711
HSPCs	Erythroid progenitors	MIF	CD74_CXCR4	0.39602566019063	0	MIF_CD74_CXCR4	MIF - (CD74+CXCR4)	MIF	Secreted Signaling	PMID: 29637711
Megakaryocyte progenitors	Erythroid progenitors	MIF	CD74_CXCR4	0.406426433347236	0	MIF_CD74_CXCR4	MIF - (CD74+CXCR4)	MIF	Secreted Signaling	PMID: 29637711
Monocyte progenitors	Erythroid progenitors	MIF	CD74_CXCR4	0.413501961702505	0	MIF_CD74_CXCR4	MIF - (CD74+CXCR4)	MIF	Secreted Signaling	PMID: 29637711
Monocyte-derived dendritic cells	Erythroid progenitors	MIF	CD74_CXCR4	0.363410028335058	0	MIF_CD74_CXCR4	MIF - (CD74+CXCR4)	MIF	Secreted Signaling	PMID: 29637711
NKT cells	Erythroid progenitors	MIF	CD74_CXCR4	0.319624599349263	0	MIF_CD74_CXCR4	MIF - (CD74+CXCR4)	MIF	Secreted Signaling	PMID: 29637711
Plasma cells	Erythroid progenitors	MIF	CD74_CXCR4	0.403274630317163	0	MIF_CD74_CXCR4	MIF - (CD74+CXCR4)	MIF	Secreted Signaling	PMID: 29637711
Plasmacytoid dendritic cells	Erythroid progenitors	MIF	CD74_CXCR4	0.312622984817872	0.01	MIF_CD74_CXCR4	MIF - (CD74+CXCR4)	MIF	Secreted Signaling	PMID: 29637711
CD4+ T cells	HSPCs	MIF	CD74_CXCR4	0.334395072890073	0	MIF_CD74_CXCR4	MIF - (CD74+CXCR4)	MIF	Secreted Signaling	PMID: 29637711
CD8+ T cells	HSPCs	MIF	CD74_CXCR4	0.342481901406019	0	MIF_CD74_CXCR4	MIF - (CD74+CXCR4)	MIF	Secreted Signaling	PMID: 29637711
CD10+ B cells	HSPCs	MIF	CD74_CXCR4	0.403114137497654	0	MIF_CD74_CXCR4	MIF - (CD74+CXCR4)	MIF	Secreted Signaling	PMID: 29637711
Erythroid progenitors	HSPCs	MIF	CD74_CXCR4	0.374789636151668	0	MIF_CD74_CXCR4	MIF - (CD74+CXCR4)	MIF	Secreted Signaling	PMID: 29637711
HSPCs	HSPCs	MIF	CD74_CXCR4	0.407649191358741	0	MIF_CD74_CXCR4	MIF - (CD74+CXCR4)	MIF	Secreted Signaling	PMID: 29637711
Megakaryocyte progenitors	HSPCs	MIF	CD74_CXCR4	0.418143888990084	0	MIF_CD74_CXCR4	MIF - (CD74+CXCR4)	MIF	Secreted Signaling	PMID: 29637711
Monocyte progenitors	HSPCs	MIF	CD74_CXCR4	0.425277254949389	0	MIF_CD74_CXCR4	MIF - (CD74+CXCR4)	MIF	Secreted Signaling	PMID: 29637711
Monocyte-derived dendritic cells	HSPCs	MIF	CD74_CXCR4	0.374670118337553	0	MIF_CD74_CXCR4	MIF - (CD74+CXCR4)	MIF	Secreted Signaling	PMID: 29637711
NKT cells	HSPCs	MIF	CD74_CXCR4	0.330231792988504	0	MIF_CD74_CXCR4	MIF - (CD74+CXCR4)	MIF	Secreted Signaling	PMID: 29637711
Plasma cells	HSPCs	MIF	CD74_CXCR4	0.414964743423704	0	MIF_CD74_CXCR4	MIF - (CD74+CXCR4)	MIF	Secreted Signaling	PMID: 29637711
Plasmacytoid dendritic cells	HSPCs	MIF	CD74_CXCR4	0.323108166306307	0.01	MIF_CD74_CXCR4	MIF - (CD74+CXCR4)	MIF	Secreted Signaling	PMID: 29637711
CD4+ T cells	Megakaryocyte progenitors	MIF	CD74_CXCR4	0.301794997120799	0	MIF_CD74_CXCR4	MIF - (CD74+CXCR4)	MIF	Secreted Signaling	PMID: 29637711
CD8+ T cells	Megakaryocyte progenitors	MIF	CD74_CXCR4	0.309459986154796	0	MIF_CD74_CXCR4	MIF - (CD74+CXCR4)	MIF	Secreted Signaling	PMID: 29637711
CD10+ B cells	Megakaryocyte progenitors	MIF	CD74_CXCR4	0.36751373469421	0	MIF_CD74_CXCR4	MIF - (CD74+CXCR4)	MIF	Secreted Signaling	PMID: 29637711
Erythroid progenitors	Megakaryocyte progenitors	MIF	CD74_CXCR4	0.340264683681093	0	MIF_CD74_CXCR4	MIF - (CD74+CXCR4)	MIF	Secreted Signaling	PMID: 29637711
HSPCs	Megakaryocyte progenitors	MIF	CD74_CXCR4	0.371897823138512	0	MIF_CD74_CXCR4	MIF - (CD74+CXCR4)	MIF	Secreted Signaling	PMID: 29637711
Megakaryocyte progenitors	Megakaryocyte progenitors	MIF	CD74_CXCR4	0.382065778453302	0	MIF_CD74_CXCR4	MIF - (CD74+CXCR4)	MIF	Secreted Signaling	PMID: 29637711
Monocyte progenitors	Megakaryocyte progenitors	MIF	CD74_CXCR4	0.388995139189559	0	MIF_CD74_CXCR4	MIF - (CD74+CXCR4)	MIF	Secreted Signaling	PMID: 29637711
Monocyte-derived dendritic cells	Megakaryocyte progenitors	MIF	CD74_CXCR4	0.340150185691568	0	MIF_CD74_CXCR4	MIF - (CD74+CXCR4)	MIF	Secreted Signaling	PMID: 29637711
NKT cells	Megakaryocyte progenitors	MIF	CD74_CXCR4	0.297855965579709	0	MIF_CD74_CXCR4	MIF - (CD74+CXCR4)	MIF	Secreted Signaling	PMID: 29637711
Plasma cells	Megakaryocyte progenitors	MIF	CD74_CXCR4	0.37898227273785	0	MIF_CD74_CXCR4	MIF - (CD74+CXCR4)	MIF	Secreted Signaling	PMID: 29637711
Plasmacytoid dendritic cells	Megakaryocyte progenitors	MIF	CD74_CXCR4	0.291127165406118	0.03	MIF_CD74_CXCR4	MIF - (CD74+CXCR4)	MIF	Secreted Signaling	PMID: 29637711
CD4+ T cells	Monocyte progenitors	MIF	CD74_CXCR4	0.338325530362649	0	MIF_CD74_CXCR4	MIF - (CD74+CXCR4)	MIF	Secreted Signaling	PMID: 29637711
CD8+ T cells	Monocyte progenitors	MIF	CD74_CXCR4	0.346457934824758	0	MIF_CD74_CXCR4	MIF - (CD74+CXCR4)	MIF	Secreted Signaling	PMID: 29637711
CD10+ B cells	Monocyte progenitors	MIF	CD74_CXCR4	0.407357980643294	0	MIF_CD74_CXCR4	MIF - (CD74+CXCR4)	MIF	Secreted Signaling	PMID: 29637711
Erythroid progenitors	Monocyte progenitors	MIF	CD74_CXCR4	0.378924590899506	0	MIF_CD74_CXCR4	MIF - (CD74+CXCR4)	MIF	Secreted Signaling	PMID: 29637711
HSPCs	Monocyte progenitors	MIF	CD74_CXCR4	0.411907830445895	0	MIF_CD74_CXCR4	MIF - (CD74+CXCR4)	MIF	Secreted Signaling	PMID: 29637711
Megakaryocyte progenitors	Monocyte progenitors	MIF	CD74_CXCR4	0.422433977421585	0	MIF_CD74_CXCR4	MIF - (CD74+CXCR4)	MIF	Secreted Signaling	PMID: 29637711
Monocyte progenitors	Monocyte progenitors	MIF	CD74_CXCR4	0.429586496197243	0	MIF_CD74_CXCR4	MIF - (CD74+CXCR4)	MIF	Secreted Signaling	PMID: 29637711
Monocyte-derived dendritic cells	Monocyte progenitors	MIF	CD74_CXCR4	0.378804553399884	0	MIF_CD74_CXCR4	MIF - (CD74+CXCR4)	MIF	Secreted Signaling	PMID: 29637711
NK cells	Monocyte progenitors	MIF	CD74_CXCR4	0.155955171892328	0.01	MIF_CD74_CXCR4	MIF - (CD74+CXCR4)	MIF	Secreted Signaling	PMID: 29637711
NKT cells	Monocyte progenitors	MIF	CD74_CXCR4	0.334137881182568	0	MIF_CD74_CXCR4	MIF - (CD74+CXCR4)	MIF	Secreted Signaling	PMID: 29637711
Plasma cells	Monocyte progenitors	MIF	CD74_CXCR4	0.41924571628987	0	MIF_CD74_CXCR4	MIF - (CD74+CXCR4)	MIF	Secreted Signaling	PMID: 29637711
Plasmacytoid dendritic cells	Monocyte progenitors	MIF	CD74_CXCR4	0.326971128726872	0	MIF_CD74_CXCR4	MIF - (CD74+CXCR4)	MIF	Secreted Signaling	PMID: 29637711
B	Monocyte-derived dendritic cells	MIF	CD74_CXCR4	0.171099828344718	0	MIF_CD74_CXCR4	MIF - (CD74+CXCR4)	MIF	Secreted Signaling	PMID: 29637711
CD4+ T cells	Monocyte-derived dendritic cells	MIF	CD74_CXCR4	0.378782238072769	0	MIF_CD74_CXCR4	MIF - (CD74+CXCR4)	MIF	Secreted Signaling	PMID: 29637711
CD8+ T cells	Monocyte-derived dendritic cells	MIF	CD74_CXCR4	0.387317865980572	0	MIF_CD74_CXCR4	MIF - (CD74+CXCR4)	MIF	Secreted Signaling	PMID: 29637711
CD10+ B cells	Monocyte-derived dendritic cells	MIF	CD74_CXCR4	0.450449861705071	0	MIF_CD74_CXCR4	MIF - (CD74+CXCR4)	MIF	Secreted Signaling	PMID: 29637711
Erythroid progenitors	Monocyte-derived dendritic cells	MIF	CD74_CXCR4	0.421146091298542	0	MIF_CD74_CXCR4	MIF - (CD74+CXCR4)	MIF	Secreted Signaling	PMID: 29637711
HSPCs	Monocyte-derived dendritic cells	MIF	CD74_CXCR4	0.455111403806571	0	MIF_CD74_CXCR4	MIF - (CD74+CXCR4)	MIF	Secreted Signaling	PMID: 29637711
Megakaryocyte progenitors	Monocyte-derived dendritic cells	MIF	CD74_CXCR4	0.465867009344913	0	MIF_CD74_CXCR4	MIF - (CD74+CXCR4)	MIF	Secreted Signaling	PMID: 29637711
Monocyte progenitors	Monocyte-derived dendritic cells	MIF	CD74_CXCR4	0.473152474198617	0	MIF_CD74_CXCR4	MIF - (CD74+CXCR4)	MIF	Secreted Signaling	PMID: 29637711
Monocyte-derived dendritic cells	Monocyte-derived dendritic cells	MIF	CD74_CXCR4	0.42102174555794	0	MIF_CD74_CXCR4	MIF - (CD74+CXCR4)	MIF	Secreted Signaling	PMID: 29637711
NK cells	Monocyte-derived dendritic cells	MIF	CD74_CXCR4	0.180554968147235	0	MIF_CD74_CXCR4	MIF - (CD74+CXCR4)	MIF	Secreted Signaling	PMID: 29637711
NKT cells	Monocyte-derived dendritic cells	MIF	CD74_CXCR4	0.374377162011551	0	MIF_CD74_CXCR4	MIF - (CD74+CXCR4)	MIF	Secreted Signaling	PMID: 29637711
Plasma cells	Monocyte-derived dendritic cells	MIF	CD74_CXCR4	0.462613505496233	0	MIF_CD74_CXCR4	MIF - (CD74+CXCR4)	MIF	Secreted Signaling	PMID: 29637711
Plasmacytoid dendritic cells	Monocyte-derived dendritic cells	MIF	CD74_CXCR4	0.366822803207463	0	MIF_CD74_CXCR4	MIF - (CD74+CXCR4)	MIF	Secreted Signaling	PMID: 29637711
CD4+ T cells	NK cells	MIF	CD74_CXCR4	0.302913547155158	0	MIF_CD74_CXCR4	MIF - (CD74+CXCR4)	MIF	Secreted Signaling	PMID: 29637711
CD8+ T cells	NK cells	MIF	CD74_CXCR4	0.310594307497143	0	MIF_CD74_CXCR4	MIF - (CD74+CXCR4)	MIF	Secreted Signaling	PMID: 29637711
CD10+ B cells	NK cells	MIF	CD74_CXCR4	0.368747218963181	0	MIF_CD74_CXCR4	MIF - (CD74+CXCR4)	MIF	Secreted Signaling	PMID: 29637711
Erythroid progenitors	NK cells	MIF	CD74_CXCR4	0.341456085758292	0	MIF_CD74_CXCR4	MIF - (CD74+CXCR4)	MIF	Secreted Signaling	PMID: 29637711
HSPCs	NK cells	MIF	CD74_CXCR4	0.373137340954481	0	MIF_CD74_CXCR4	MIF - (CD74+CXCR4)	MIF	Secreted Signaling	PMID: 29637711
Megakaryocyte progenitors	NK cells	MIF	CD74_CXCR4	0.383318503595797	0	MIF_CD74_CXCR4	MIF - (CD74+CXCR4)	MIF	Secreted Signaling	PMID: 29637711
Monocyte progenitors	NK cells	MIF	CD74_CXCR4	0.390256235568692	0	MIF_CD74_CXCR4	MIF - (CD74+CXCR4)	MIF	Secreted Signaling	PMID: 29637711
Monocyte-derived dendritic cells	NK cells	MIF	CD74_CXCR4	0.341341394289526	0	MIF_CD74_CXCR4	MIF - (CD74+CXCR4)	MIF	Secreted Signaling	PMID: 29637711
NKT cells	NK cells	MIF	CD74_CXCR4	0.298966167609823	0	MIF_CD74_CXCR4	MIF - (CD74+CXCR4)	MIF	Secreted Signaling	PMID: 29637711
Plasma cells	NK cells	MIF	CD74_CXCR4	0.380231108727302	0	MIF_CD74_CXCR4	MIF - (CD74+CXCR4)	MIF	Secreted Signaling	PMID: 29637711
Plasmacytoid dendritic cells	NK cells	MIF	CD74_CXCR4	0.292222725192547	0.02	MIF_CD74_CXCR4	MIF - (CD74+CXCR4)	MIF	Secreted Signaling	PMID: 29637711
CD4+ T cells	NKT cells	MIF	CD74_CXCR4	0.33899484223252	0	MIF_CD74_CXCR4	MIF - (CD74+CXCR4)	MIF	Secreted Signaling	PMID: 29637711
CD8+ T cells	NKT cells	MIF	CD74_CXCR4	0.347134894620035	0	MIF_CD74_CXCR4	MIF - (CD74+CXCR4)	MIF	Secreted Signaling	PMID: 29637711
CD10+ B cells	NKT cells	MIF	CD74_CXCR4	0.40807963364049	0	MIF_CD74_CXCR4	MIF - (CD74+CXCR4)	MIF	Secreted Signaling	PMID: 29637711
Erythroid progenitors	NKT cells	MIF	CD74_CXCR4	0.379628138989967	0	MIF_CD74_CXCR4	MIF - (CD74+CXCR4)	MIF	Secreted Signaling	PMID: 29637711
HSPCs	NKT cells	MIF	CD74_CXCR4	0.412631931681199	0	MIF_CD74_CXCR4	MIF - (CD74+CXCR4)	MIF	Secreted Signaling	PMID: 29637711
Megakaryocyte progenitors	NKT cells	MIF	CD74_CXCR4	0.423163268091447	0	MIF_CD74_CXCR4	MIF - (CD74+CXCR4)	MIF	Secreted Signaling	PMID: 29637711
Monocyte progenitors	NKT cells	MIF	CD74_CXCR4	0.430318934948111	0	MIF_CD74_CXCR4	MIF - (CD74+CXCR4)	MIF	Secreted Signaling	PMID: 29637711
Monocyte-derived dendritic cells	NKT cells	MIF	CD74_CXCR4	0.379508014803755	0	MIF_CD74_CXCR4	MIF - (CD74+CXCR4)	MIF	Secreted Signaling	PMID: 29637711
NK cells	NKT cells	MIF	CD74_CXCR4	0.156348949975479	0	MIF_CD74_CXCR4	MIF - (CD74+CXCR4)	MIF	Secreted Signaling	PMID: 29637711
NKT cells	NKT cells	MIF	CD74_CXCR4	0.334803100478339	0	MIF_CD74_CXCR4	MIF - (CD74+CXCR4)	MIF	Secreted Signaling	PMID: 29637711
Plasma cells	NKT cells	MIF	CD74_CXCR4	0.419973505099019	0	MIF_CD74_CXCR4	MIF - (CD74+CXCR4)	MIF	Secreted Signaling	PMID: 29637711
Plasmacytoid dendritic cells	NKT cells	MIF	CD74_CXCR4	0.32762910043926	0	MIF_CD74_CXCR4	MIF - (CD74+CXCR4)	MIF	Secreted Signaling	PMID: 29637711
B	Plasma cells	MIF	CD74_CXCR4	0.173757956938238	0	MIF_CD74_CXCR4	MIF - (CD74+CXCR4)	MIF	Secreted Signaling	PMID: 29637711
CD4+ T cells	Plasma cells	MIF	CD74_CXCR4	0.383175331736737	0	MIF_CD74_CXCR4	MIF - (CD74+CXCR4)	MIF	Secreted Signaling	PMID: 29637711
CD8+ T cells	Plasma cells	MIF	CD74_CXCR4	0.391747527443996	0	MIF_CD74_CXCR4	MIF - (CD74+CXCR4)	MIF	Secreted Signaling	PMID: 29637711
CD10+ B cells	Plasma cells	MIF	CD74_CXCR4	0.455065269391883	0	MIF_CD74_CXCR4	MIF - (CD74+CXCR4)	MIF	Secreted Signaling	PMID: 29637711
Erythroid progenitors	Plasma cells	MIF	CD74_CXCR4	0.4256938287124	0	MIF_CD74_CXCR4	MIF - (CD74+CXCR4)	MIF	Secreted Signaling	PMID: 29637711
HSPCs	Plasma cells	MIF	CD74_CXCR4	0.459734617650575	0	MIF_CD74_CXCR4	MIF - (CD74+CXCR4)	MIF	Secreted Signaling	PMID: 29637711
Megakaryocyte progenitors	Plasma cells	MIF	CD74_CXCR4	0.470505138412724	0	MIF_CD74_CXCR4	MIF - (CD74+CXCR4)	MIF	Secreted Signaling	PMID: 29637711
Monocyte progenitors	Plasma cells	MIF	CD74_CXCR4	0.477798253329421	0	MIF_CD74_CXCR4	MIF - (CD74+CXCR4)	MIF	Secreted Signaling	PMID: 29637711
Monocyte-derived dendritic cells	Plasma cells	MIF	CD74_CXCR4	0.425569127403045	0	MIF_CD74_CXCR4	MIF - (CD74+CXCR4)	MIF	Secreted Signaling	PMID: 29637711
NK cells	Plasma cells	MIF	CD74_CXCR4	0.183327499704678	0	MIF_CD74_CXCR4	MIF - (CD74+CXCR4)	MIF	Secreted Signaling	PMID: 29637711
NKT cells	Plasma cells	MIF	CD74_CXCR4	0.378750314817377	0	MIF_CD74_CXCR4	MIF - (CD74+CXCR4)	MIF	Secreted Signaling	PMID: 29637711
Plasma cells	Plasma cells	MIF	CD74_CXCR4	0.467247578412214	0	MIF_CD74_CXCR4	MIF - (CD74+CXCR4)	MIF	Secreted Signaling	PMID: 29637711
Plasmacytoid dendritic cells	Plasma cells	MIF	CD74_CXCR4	0.371160064268085	0	MIF_CD74_CXCR4	MIF - (CD74+CXCR4)	MIF	Secreted Signaling	PMID: 29637711
B	Plasmacytoid dendritic cells	MIF	CD74_CXCR4	0.17605904209102	0	MIF_CD74_CXCR4	MIF - (CD74+CXCR4)	MIF	Secreted Signaling	PMID: 29637711
CD4+ T cells	Plasmacytoid dendritic cells	MIF	CD74_CXCR4	0.386950920487528	0	MIF_CD74_CXCR4	MIF - (CD74+CXCR4)	MIF	Secreted Signaling	PMID: 29637711
CD8+ T cells	Plasmacytoid dendritic cells	MIF	CD74_CXCR4	0.395553416184323	0	MIF_CD74_CXCR4	MIF - (CD74+CXCR4)	MIF	Secreted Signaling	PMID: 29637711
CD10+ B cells	Plasmacytoid dendritic cells	MIF	CD74_CXCR4	0.459022078774437	0	MIF_CD74_CXCR4	MIF - (CD74+CXCR4)	MIF	Secreted Signaling	PMID: 29637711
Erythroid progenitors	Plasmacytoid dendritic cells	MIF	CD74_CXCR4	0.429596584427477	0	MIF_CD74_CXCR4	MIF - (CD74+CXCR4)	MIF	Secreted Signaling	PMID: 29637711
HSPCs	Plasmacytoid dendritic cells	MIF	CD74_CXCR4	0.463697479583814	0	MIF_CD74_CXCR4	MIF - (CD74+CXCR4)	MIF	Secreted Signaling	PMID: 29637711
Megakaryocyte progenitors	Plasmacytoid dendritic cells	MIF	CD74_CXCR4	0.474479305208505	0	MIF_CD74_CXCR4	MIF - (CD74+CXCR4)	MIF	Secreted Signaling	PMID: 29637711
Monocyte progenitors	Plasmacytoid dendritic cells	MIF	CD74_CXCR4	0.481777971558898	0	MIF_CD74_CXCR4	MIF - (CD74+CXCR4)	MIF	Secreted Signaling	PMID: 29637711
Monocyte-derived dendritic cells	Plasmacytoid dendritic cells	MIF	CD74_CXCR4	0.429471594798767	0	MIF_CD74_CXCR4	MIF - (CD74+CXCR4)	MIF	Secreted Signaling	PMID: 29637711
NK cells	Plasmacytoid dendritic cells	MIF	CD74_CXCR4	0.185726827794391	0	MIF_CD74_CXCR4	MIF - (CD74+CXCR4)	MIF	Secreted Signaling	PMID: 29637711
NKT cells	Plasmacytoid dendritic cells	MIF	CD74_CXCR4	0.382509340490358	0	MIF_CD74_CXCR4	MIF - (CD74+CXCR4)	MIF	Secreted Signaling	PMID: 29637711
Plasma cells	Plasmacytoid dendritic cells	MIF	CD74_CXCR4	0.471218716877942	0	MIF_CD74_CXCR4	MIF - (CD74+CXCR4)	MIF	Secreted Signaling	PMID: 29637711
Plasmacytoid dendritic cells	Plasmacytoid dendritic cells	MIF	CD74_CXCR4	0.374889216638266	0	MIF_CD74_CXCR4	MIF - (CD74+CXCR4)	MIF	Secreted Signaling	PMID: 29637711
CD4+ T cells	B	MIF	CD74_CD44	0.349033806955008	0	MIF_CD74_CD44	MIF - (CD74+CD44)	MIF	Secreted Signaling	PMID: 29637711
CD8+ T cells	B	MIF	CD74_CD44	0.357284621739833	0	MIF_CD74_CD44	MIF - (CD74+CD44)	MIF	Secreted Signaling	PMID: 29637711
CD10+ B cells	B	MIF	CD74_CD44	0.418868034823257	0	MIF_CD74_CD44	MIF - (CD74+CD44)	MIF	Secreted Signaling	PMID: 29637711
Erythroid progenitors	B	MIF	CD74_CD44	0.390160157016113	0	MIF_CD74_CD44	MIF - (CD74+CD44)	MIF	Secreted Signaling	PMID: 29637711
HSPCs	B	MIF	CD74_CD44	0.423454585284847	0	MIF_CD74_CD44	MIF - (CD74+CD44)	MIF	Secreted Signaling	PMID: 29637711
Megakaryocyte progenitors	B	MIF	CD74_CD44	0.434058018281746	0	MIF_CD74_CD44	MIF - (CD74+CD44)	MIF	Secreted Signaling	PMID: 29637711
Monocyte progenitors	B	MIF	CD74_CD44	0.441256986478154	0	MIF_CD74_CD44	MIF - (CD74+CD44)	MIF	Secreted Signaling	PMID: 29637711
Monocyte-derived dendritic cells	B	MIF	CD74_CD44	0.390038795493318	0	MIF_CD74_CD44	MIF - (CD74+CD44)	MIF	Secreted Signaling	PMID: 29637711
NK cells	B	MIF	CD74_CD44	0.162307178626448	0	MIF_CD74_CD44	MIF - (CD74+CD44)	MIF	Secreted Signaling	PMID: 29637711
NKT cells	B	MIF	CD74_CD44	0.344782679997841	0	MIF_CD74_CD44	MIF - (CD74+CD44)	MIF	Secreted Signaling	PMID: 29637711
Plasma cells	B	MIF	CD74_CD44	0.43084747097357	0	MIF_CD74_CD44	MIF - (CD74+CD44)	MIF	Secreted Signaling	PMID: 29637711
Plasmacytoid dendritic cells	B	MIF	CD74_CD44	0.337503337890984	0	MIF_CD74_CD44	MIF - (CD74+CD44)	MIF	Secreted Signaling	PMID: 29637711
CD4+ T cells	CD4+ T cells	MIF	CD74_CD44	0.299594959504706	0	MIF_CD74_CD44	MIF - (CD74+CD44)	MIF	Secreted Signaling	PMID: 29637711
CD8+ T cells	CD4+ T cells	MIF	CD74_CD44	0.307228659146093	0	MIF_CD74_CD44	MIF - (CD74+CD44)	MIF	Secreted Signaling	PMID: 29637711
CD10+ B cells	CD4+ T cells	MIF	CD74_CD44	0.365085124105736	0	MIF_CD74_CD44	MIF - (CD74+CD44)	MIF	Secreted Signaling	PMID: 29637711
Erythroid progenitors	CD4+ T cells	MIF	CD74_CD44	0.337919935571673	0	MIF_CD74_CD44	MIF - (CD74+CD44)	MIF	Secreted Signaling	PMID: 29637711
HSPCs	CD4+ T cells	MIF	CD74_CD44	0.369457164512327	0	MIF_CD74_CD44	MIF - (CD74+CD44)	MIF	Secreted Signaling	PMID: 29637711
Megakaryocyte progenitors	CD4+ T cells	MIF	CD74_CD44	0.379598718900523	0	MIF_CD74_CD44	MIF - (CD74+CD44)	MIF	Secreted Signaling	PMID: 29637711
Monocyte progenitors	CD4+ T cells	MIF	CD74_CD44	0.386511322541212	0	MIF_CD74_CD44	MIF - (CD74+CD44)	MIF	Secreted Signaling	PMID: 29637711
Monocyte-derived dendritic cells	CD4+ T cells	MIF	CD74_CD44	0.337805822588783	0	MIF_CD74_CD44	MIF - (CD74+CD44)	MIF	Secreted Signaling	PMID: 29637711
NKT cells	CD4+ T cells	MIF	CD74_CD44	0.295672482824838	0	MIF_CD74_CD44	MIF - (CD74+CD44)	MIF	Secreted Signaling	PMID: 29637711
Plasma cells	CD4+ T cells	MIF	CD74_CD44	0.376522991785659	0	MIF_CD74_CD44	MIF - (CD74+CD44)	MIF	Secreted Signaling	PMID: 29637711
Plasmacytoid dendritic cells	CD4+ T cells	MIF	CD74_CD44	0.288972708508705	0.03	MIF_CD74_CD44	MIF - (CD74+CD44)	MIF	Secreted Signaling	PMID: 29637711
CD4+ T cells	CD8+ T cells	MIF	CD74_CD44	0.301498315343089	0	MIF_CD74_CD44	MIF - (CD74+CD44)	MIF	Secreted Signaling	PMID: 29637711
CD8+ T cells	CD8+ T cells	MIF	CD74_CD44	0.309159105740772	0	MIF_CD74_CD44	MIF - (CD74+CD44)	MIF	Secreted Signaling	PMID: 29637711
CD10+ B cells	CD8+ T cells	MIF	CD74_CD44	0.367186423588914	0	MIF_CD74_CD44	MIF - (CD74+CD44)	MIF	Secreted Signaling	PMID: 29637711
Erythroid progenitors	CD8+ T cells	MIF	CD74_CD44	0.339948597133701	0	MIF_CD74_CD44	MIF - (CD74+CD44)	MIF	Secreted Signaling	PMID: 29637711
HSPCs	CD8+ T cells	MIF	CD74_CD44	0.371568901319501	0	MIF_CD74_CD44	MIF - (CD74+CD44)	MIF	Secreted Signaling	PMID: 29637711
Megakaryocyte progenitors	CD8+ T cells	MIF	CD74_CD44	0.381733329206195	0	MIF_CD74_CD44	MIF - (CD74+CD44)	MIF	Secreted Signaling	PMID: 29637711
Monocyte progenitors	CD8+ T cells	MIF	CD74_CD44	0.38866045280583	0	MIF_CD74_CD44	MIF - (CD74+CD44)	MIF	Secreted Signaling	PMID: 29637711
Monocyte-derived dendritic cells	CD8+ T cells	MIF	CD74_CD44	0.339834150718446	0	MIF_CD74_CD44	MIF - (CD74+CD44)	MIF	Secreted Signaling	PMID: 29637711
NKT cells	CD8+ T cells	MIF	CD74_CD44	0.297561505798837	0	MIF_CD74_CD44	MIF - (CD74+CD44)	MIF	Secreted Signaling	PMID: 29637711
Plasma cells	CD8+ T cells	MIF	CD74_CD44	0.378650862458862	0	MIF_CD74_CD44	MIF - (CD74+CD44)	MIF	Secreted Signaling	PMID: 29637711
Plasmacytoid dendritic cells	CD8+ T cells	MIF	CD74_CD44	0.290836602331421	0.03	MIF_CD74_CD44	MIF - (CD74+CD44)	MIF	Secreted Signaling	PMID: 29637711
CD4+ T cells	CD10+ B cells	MIF	CD74_CD44	0.21245093314702	0	MIF_CD74_CD44	MIF - (CD74+CD44)	MIF	Secreted Signaling	PMID: 29637711
CD8+ T cells	CD10+ B cells	MIF	CD74_CD44	0.218557070393272	0	MIF_CD74_CD44	MIF - (CD74+CD44)	MIF	Secreted Signaling	PMID: 29637711
Erythroid progenitors	CD10+ B cells	MIF	CD74_CD44	0.243503839242823	0.02	MIF_CD74_CD44	MIF - (CD74+CD44)	MIF	Secreted Signaling	PMID: 29637711
HSPCs	CD10+ B cells	MIF	CD74_CD44	0.269820487625276	0.02	MIF_CD74_CD44	MIF - (CD74+CD44)	MIF	Secreted Signaling	PMID: 29637711
Megakaryocyte progenitors	CD10+ B cells	MIF	CD74_CD44	0.278434753576459	0.03	MIF_CD74_CD44	MIF - (CD74+CD44)	MIF	Secreted Signaling	PMID: 29637711
Monocyte progenitors	CD10+ B cells	MIF	CD74_CD44	0.284349481852987	0.02	MIF_CD74_CD44	MIF - (CD74+CD44)	MIF	Secreted Signaling	PMID: 29637711
NKT cells	CD10+ B cells	MIF	CD74_CD44	0.209328407671164	0	MIF_CD74_CD44	MIF - (CD74+CD44)	MIF	Secreted Signaling	PMID: 29637711
Plasmacytoid dendritic cells	CD10+ B cells	MIF	CD74_CD44	0.204018411757594	0.03	MIF_CD74_CD44	MIF - (CD74+CD44)	MIF	Secreted Signaling	PMID: 29637711
B	CD14+ Monocytes	MIF	CD74_CD44	0.178334233545846	0	MIF_CD74_CD44	MIF - (CD74+CD44)	MIF	Secreted Signaling	PMID: 29637711
CD4+ T cells	CD14+ Monocytes	MIF	CD74_CD44	0.390659268753724	0	MIF_CD74_CD44	MIF - (CD74+CD44)	MIF	Secreted Signaling	PMID: 29637711
CD8+ T cells	CD14+ Monocytes	MIF	CD74_CD44	0.399290510447962	0	MIF_CD74_CD44	MIF - (CD74+CD44)	MIF	Secreted Signaling	PMID: 29637711
CD10+ B cells	CD14+ Monocytes	MIF	CD74_CD44	0.462899593685604	0	MIF_CD74_CD44	MIF - (CD74+CD44)	MIF	Secreted Signaling	PMID: 29637711
Erythroid progenitors	CD14+ Monocytes	MIF	CD74_CD44	0.433424681058537	0	MIF_CD74_CD44	MIF - (CD74+CD44)	MIF	Secreted Signaling	PMID: 29637711
HSPCs	CD14+ Monocytes	MIF	CD74_CD44	0.467580352965919	0	MIF_CD74_CD44	MIF - (CD74+CD44)	MIF	Secreted Signaling	PMID: 29637711
Megakaryocyte progenitors	CD14+ Monocytes	MIF	CD74_CD44	0.47837193093225	0	MIF_CD74_CD44	MIF - (CD74+CD44)	MIF	Secreted Signaling	PMID: 29637711
Monocyte progenitors	CD14+ Monocytes	MIF	CD74_CD44	0.485675137315211	0	MIF_CD74_CD44	MIF - (CD74+CD44)	MIF	Secreted Signaling	PMID: 29637711
Monocyte-derived dendritic cells	CD14+ Monocytes	MIF	CD74_CD44	0.433299423720173	0	MIF_CD74_CD44	MIF - (CD74+CD44)	MIF	Secreted Signaling	PMID: 29637711
NK cells	CD14+ Monocytes	MIF	CD74_CD44	0.188098433250372	0	MIF_CD74_CD44	MIF - (CD74+CD44)	MIF	Secreted Signaling	PMID: 29637711
NKT cells	CD14+ Monocytes	MIF	CD74_CD44	0.38620193804477	0	MIF_CD74_CD44	MIF - (CD74+CD44)	MIF	Secreted Signaling	PMID: 29637711
Plasma cells	CD14+ Monocytes	MIF	CD74_CD44	0.475108776553879	0	MIF_CD74_CD44	MIF - (CD74+CD44)	MIF	Secreted Signaling	PMID: 29637711
Plasmacytoid dendritic cells	CD14+ Monocytes	MIF	CD74_CD44	0.378553349562841	0	MIF_CD74_CD44	MIF - (CD74+CD44)	MIF	Secreted Signaling	PMID: 29637711
B	CD16+ Monocytes	MIF	CD74_CD44	0.181338132405697	0	MIF_CD74_CD44	MIF - (CD74+CD44)	MIF	Secreted Signaling	PMID: 29637711
CD4+ T cells	CD16+ Monocytes	MIF	CD74_CD44	0.395518051643469	0	MIF_CD74_CD44	MIF - (CD74+CD44)	MIF	Secreted Signaling	PMID: 29637711
CD8+ T cells	CD16+ Monocytes	MIF	CD74_CD44	0.404185436417733	0	MIF_CD74_CD44	MIF - (CD74+CD44)	MIF	Secreted Signaling	PMID: 29637711
CD10+ B cells	CD16+ Monocytes	MIF	CD74_CD44	0.467966834337532	0	MIF_CD74_CD44	MIF - (CD74+CD44)	MIF	Secreted Signaling	PMID: 29637711
Erythroid progenitors	CD16+ Monocytes	MIF	CD74_CD44	0.438432648693338	0	MIF_CD74_CD44	MIF - (CD74+CD44)	MIF	Secreted Signaling	PMID: 29637711
HSPCs	CD16+ Monocytes	MIF	CD74_CD44	0.47265374178975	0	MIF_CD74_CD44	MIF - (CD74+CD44)	MIF	Secreted Signaling	PMID: 29637711
Megakaryocyte progenitors	CD16+ Monocytes	MIF	CD74_CD44	0.483456088021479	0	MIF_CD74_CD44	MIF - (CD74+CD44)	MIF	Secreted Signaling	PMID: 29637711
Monocyte progenitors	CD16+ Monocytes	MIF	CD74_CD44	0.490763887026044	0	MIF_CD74_CD44	MIF - (CD74+CD44)	MIF	Secreted Signaling	PMID: 29637711
Monocyte-derived dendritic cells	CD16+ Monocytes	MIF	CD74_CD44	0.438307063703151	0	MIF_CD74_CD44	MIF - (CD74+CD44)	MIF	Secreted Signaling	PMID: 29637711
NK cells	CD16+ Monocytes	MIF	CD74_CD44	0.191228524715624	0	MIF_CD74_CD44	MIF - (CD74+CD44)	MIF	Secreted Signaling	PMID: 29637711
NKT cells	CD16+ Monocytes	MIF	CD74_CD44	0.391040860100214	0	MIF_CD74_CD44	MIF - (CD74+CD44)	MIF	Secreted Signaling	PMID: 29637711
Plasma cells	CD16+ Monocytes	MIF	CD74_CD44	0.480190178605209	0	MIF_CD74_CD44	MIF - (CD74+CD44)	MIF	Secreted Signaling	PMID: 29637711
Plasmacytoid dendritic cells	CD16+ Monocytes	MIF	CD74_CD44	0.383356292446538	0	MIF_CD74_CD44	MIF - (CD74+CD44)	MIF	Secreted Signaling	PMID: 29637711
B	DC	MIF	CD74_CD44	0.185322743811586	0	MIF_CD74_CD44	MIF - (CD74+CD44)	MIF	Secreted Signaling	PMID: 29637711
CD4+ T cells	DC	MIF	CD74_CD44	0.401898518120992	0	MIF_CD74_CD44	MIF - (CD74+CD44)	MIF	Secreted Signaling	PMID: 29637711
CD8+ T cells	DC	MIF	CD74_CD44	0.410610746876686	0	MIF_CD74_CD44	MIF - (CD74+CD44)	MIF	Secreted Signaling	PMID: 29637711
CD10+ B cells	DC	MIF	CD74_CD44	0.474598424653305	0	MIF_CD74_CD44	MIF - (CD74+CD44)	MIF	Secreted Signaling	PMID: 29637711
CD16+ Monocytes	DC	MIF	CD74_CD44	0.156544989500468	0.02	MIF_CD74_CD44	MIF - (CD74+CD44)	MIF	Secreted Signaling	PMID: 29637711
Erythroid progenitors	DC	MIF	CD74_CD44	0.4449957698812	0	MIF_CD74_CD44	MIF - (CD74+CD44)	MIF	Secreted Signaling	PMID: 29637711
HSPCs	DC	MIF	CD74_CD44	0.479291916270425	0	MIF_CD74_CD44	MIF - (CD74+CD44)	MIF	Secreted Signaling	PMID: 29637711
Megakaryocyte progenitors	DC	MIF	CD74_CD44	0.49010497652101	0	MIF_CD74_CD44	MIF - (CD74+CD44)	MIF	Secreted Signaling	PMID: 29637711
Monocyte progenitors	DC	MIF	CD74_CD44	0.497416497107989	0	MIF_CD74_CD44	MIF - (CD74+CD44)	MIF	Secreted Signaling	PMID: 29637711
Monocyte-derived dendritic cells	DC	MIF	CD74_CD44	0.444869794225398	0	MIF_CD74_CD44	MIF - (CD74+CD44)	MIF	Secreted Signaling	PMID: 29637711
NK cells	DC	MIF	CD74_CD44	0.195378595452184	0	MIF_CD74_CD44	MIF - (CD74+CD44)	MIF	Secreted Signaling	PMID: 29637711
NKT cells	DC	MIF	CD74_CD44	0.397396583263637	0	MIF_CD74_CD44	MIF - (CD74+CD44)	MIF	Secreted Signaling	PMID: 29637711
Plasma cells	DC	MIF	CD74_CD44	0.486836483928973	0	MIF_CD74_CD44	MIF - (CD74+CD44)	MIF	Secreted Signaling	PMID: 29637711
Plasmacytoid dendritic cells	DC	MIF	CD74_CD44	0.389667037923929	0	MIF_CD74_CD44	MIF - (CD74+CD44)	MIF	Secreted Signaling	PMID: 29637711
CD4+ T cells	Erythrocytes	MIF	CD74_CD44	0.224671527637974	0	MIF_CD74_CD44	MIF - (CD74+CD44)	MIF	Secreted Signaling	PMID: 29637711
CD8+ T cells	Erythrocytes	MIF	CD74_CD44	0.231025867242798	0	MIF_CD74_CD44	MIF - (CD74+CD44)	MIF	Secreted Signaling	PMID: 29637711
Erythroid progenitors	Erythrocytes	MIF	CD74_CD44	0.256927924795583	0.02	MIF_CD74_CD44	MIF - (CD74+CD44)	MIF	Secreted Signaling	PMID: 29637711
HSPCs	Erythrocytes	MIF	CD74_CD44	0.284150436626353	0.02	MIF_CD74_CD44	MIF - (CD74+CD44)	MIF	Secreted Signaling	PMID: 29637711
Megakaryocyte progenitors	Erythrocytes	MIF	CD74_CD44	0.29303859487185	0.02	MIF_CD74_CD44	MIF - (CD74+CD44)	MIF	Secreted Signaling	PMID: 29637711
Monocyte progenitors	Erythrocytes	MIF	CD74_CD44	0.299134940743407	0.02	MIF_CD74_CD44	MIF - (CD74+CD44)	MIF	Secreted Signaling	PMID: 29637711
NKT cells	Erythrocytes	MIF	CD74_CD44	0.221419886894489	0	MIF_CD74_CD44	MIF - (CD74+CD44)	MIF	Secreted Signaling	PMID: 29637711
Plasmacytoid dendritic cells	Erythrocytes	MIF	CD74_CD44	0.215886916841599	0.03	MIF_CD74_CD44	MIF - (CD74+CD44)	MIF	Secreted Signaling	PMID: 29637711
CD4+ T cells	Erythroid progenitors	MIF	CD74_CD44	0.295389339976077	0	MIF_CD74_CD44	MIF - (CD74+CD44)	MIF	Secreted Signaling	PMID: 29637711
CD8+ T cells	Erythroid progenitors	MIF	CD74_CD44	0.302962232288596	0	MIF_CD74_CD44	MIF - (CD74+CD44)	MIF	Secreted Signaling	PMID: 29637711
CD10+ B cells	Erythroid progenitors	MIF	CD74_CD44	0.360433268008962	0	MIF_CD74_CD44	MIF - (CD74+CD44)	MIF	Secreted Signaling	PMID: 29637711
Erythroid progenitors	Erythroid progenitors	MIF	CD74_CD44	0.333432437674009	0	MIF_CD74_CD44	MIF - (CD74+CD44)	MIF	Secreted Signaling	PMID: 29637711
HSPCs	Erythroid progenitors	MIF	CD74_CD44	0.364781606749595	0	MIF_CD74_CD44	MIF - (CD74+CD44)	MIF	Secreted Signaling	PMID: 29637711
Megakaryocyte progenitors	Erythroid progenitors	MIF	CD74_CD44	0.374871120579497	0	MIF_CD74_CD44	MIF - (CD74+CD44)	MIF	Secreted Signaling	PMID: 29637711
Monocyte progenitors	Erythroid progenitors	MIF	CD74_CD44	0.381750607488758	0	MIF_CD74_CD44	MIF - (CD74+CD44)	MIF	Secreted Signaling	PMID: 29637711
Monocyte-derived dendritic cells	Erythroid progenitors	MIF	CD74_CD44	0.333319077171648	0	MIF_CD74_CD44	MIF - (CD74+CD44)	MIF	Secreted Signaling	PMID: 29637711
NKT cells	Erythroid progenitors	MIF	CD74_CD44	0.29149900953021	0	MIF_CD74_CD44	MIF - (CD74+CD44)	MIF	Secreted Signaling	PMID: 29637711
Plasma cells	Erythroid progenitors	MIF	CD74_CD44	0.371810742304059	0	MIF_CD74_CD44	MIF - (CD74+CD44)	MIF	Secreted Signaling	PMID: 29637711
Plasmacytoid dendritic cells	Erythroid progenitors	MIF	CD74_CD44	0.284855556840018	0.03	MIF_CD74_CD44	MIF - (CD74+CD44)	MIF	Secreted Signaling	PMID: 29637711
B	HSPCs	MIF	CD74_CD44	0.168002687045529	0	MIF_CD74_CD44	MIF - (CD74+CD44)	MIF	Secreted Signaling	PMID: 29637711
CD4+ T cells	HSPCs	MIF	CD74_CD44	0.373620251916837	0	MIF_CD74_CD44	MIF - (CD74+CD44)	MIF	Secreted Signaling	PMID: 29637711
CD8+ T cells	HSPCs	MIF	CD74_CD44	0.382111107411481	0	MIF_CD74_CD44	MIF - (CD74+CD44)	MIF	Secreted Signaling	PMID: 29637711
CD10+ B cells	HSPCs	MIF	CD74_CD44	0.445010843940143	0	MIF_CD74_CD44	MIF - (CD74+CD44)	MIF	Secreted Signaling	PMID: 29637711
Erythroid progenitors	HSPCs	MIF	CD74_CD44	0.41579319403299	0	MIF_CD74_CD44	MIF - (CD74+CD44)	MIF	Secreted Signaling	PMID: 29637711
HSPCs	HSPCs	MIF	CD74_CD44	0.449662155242634	0	MIF_CD74_CD44	MIF - (CD74+CD44)	MIF	Secreted Signaling	PMID: 29637711
Megakaryocyte progenitors	HSPCs	MIF	CD74_CD44	0.46039779181888	0	MIF_CD74_CD44	MIF - (CD74+CD44)	MIF	Secreted Signaling	PMID: 29637711
Monocyte progenitors	HSPCs	MIF	CD74_CD44	0.467672614411721	0	MIF_CD74_CD44	MIF - (CD74+CD44)	MIF	Secreted Signaling	PMID: 29637711
Monocyte-derived dendritic cells	HSPCs	MIF	CD74_CD44	0.41566929384325	0	MIF_CD74_CD44	MIF - (CD74+CD44)	MIF	Secreted Signaling	PMID: 29637711
NK cells	HSPCs	MIF	CD74_CD44	0.177323289507723	0	MIF_CD74_CD44	MIF - (CD74+CD44)	MIF	Secreted Signaling	PMID: 29637711
NKT cells	HSPCs	MIF	CD74_CD44	0.369239525902855	0	MIF_CD74_CD44	MIF - (CD74+CD44)	MIF	Secreted Signaling	PMID: 29637711
Plasma cells	HSPCs	MIF	CD74_CD44	0.457149793018178	0	MIF_CD74_CD44	MIF - (CD74+CD44)	MIF	Secreted Signaling	PMID: 29637711
Plasmacytoid dendritic cells	HSPCs	MIF	CD74_CD44	0.361728895986175	0	MIF_CD74_CD44	MIF - (CD74+CD44)	MIF	Secreted Signaling	PMID: 29637711
CD4+ T cells	Megakaryocyte progenitors	MIF	CD74_CD44	0.296944404921742	0	MIF_CD74_CD44	MIF - (CD74+CD44)	MIF	Secreted Signaling	PMID: 29637711
CD8+ T cells	Megakaryocyte progenitors	MIF	CD74_CD44	0.304539933410158	0	MIF_CD74_CD44	MIF - (CD74+CD44)	MIF	Secreted Signaling	PMID: 29637711
CD10+ B cells	Megakaryocyte progenitors	MIF	CD74_CD44	0.362154756941284	0	MIF_CD74_CD44	MIF - (CD74+CD44)	MIF	Secreted Signaling	PMID: 29637711
Erythroid progenitors	Megakaryocyte progenitors	MIF	CD74_CD44	0.335092533286807	0	MIF_CD74_CD44	MIF - (CD74+CD44)	MIF	Secreted Signaling	PMID: 29637711
HSPCs	Megakaryocyte progenitors	MIF	CD74_CD44	0.366511962476266	0	MIF_CD74_CD44	MIF - (CD74+CD44)	MIF	Secreted Signaling	PMID: 29637711
Megakaryocyte progenitors	Megakaryocyte progenitors	MIF	CD74_CD44	0.376620960114445	0	MIF_CD74_CD44	MIF - (CD74+CD44)	MIF	Secreted Signaling	PMID: 29637711
Monocyte progenitors	Megakaryocyte progenitors	MIF	CD74_CD44	0.383512858643219	0	MIF_CD74_CD44	MIF - (CD74+CD44)	MIF	Secreted Signaling	PMID: 29637711
Monocyte-derived dendritic cells	Megakaryocyte progenitors	MIF	CD74_CD44	0.334978892019732	0	MIF_CD74_CD44	MIF - (CD74+CD44)	MIF	Secreted Signaling	PMID: 29637711
NKT cells	Megakaryocyte progenitors	MIF	CD74_CD44	0.293042111666708	0	MIF_CD74_CD44	MIF - (CD74+CD44)	MIF	Secreted Signaling	PMID: 29637711
Plasma cells	Megakaryocyte progenitors	MIF	CD74_CD44	0.37355483290103	0	MIF_CD74_CD44	MIF - (CD74+CD44)	MIF	Secreted Signaling	PMID: 29637711
Plasmacytoid dendritic cells	Megakaryocyte progenitors	MIF	CD74_CD44	0.286377705780157	0.03	MIF_CD74_CD44	MIF - (CD74+CD44)	MIF	Secreted Signaling	PMID: 29637711
B	Monocyte progenitors	MIF	CD74_CD44	0.166775380574281	0	MIF_CD74_CD44	MIF - (CD74+CD44)	MIF	Secreted Signaling	PMID: 29637711
CD4+ T cells	Monocyte progenitors	MIF	CD74_CD44	0.371561671788626	0	MIF_CD74_CD44	MIF - (CD74+CD44)	MIF	Secreted Signaling	PMID: 29637711
CD8+ T cells	Monocyte progenitors	MIF	CD74_CD44	0.38003412820979	0	MIF_CD74_CD44	MIF - (CD74+CD44)	MIF	Secreted Signaling	PMID: 29637711
CD10+ B cells	Monocyte progenitors	MIF	CD74_CD44	0.442837004011508	0	MIF_CD74_CD44	MIF - (CD74+CD44)	MIF	Secreted Signaling	PMID: 29637711
Erythroid progenitors	Monocyte progenitors	MIF	CD74_CD44	0.413655700615359	0	MIF_CD74_CD44	MIF - (CD74+CD44)	MIF	Secreted Signaling	PMID: 29637711
HSPCs	Monocyte progenitors	MIF	CD74_CD44	0.447483914048999	0	MIF_CD74_CD44	MIF - (CD74+CD44)	MIF	Secreted Signaling	PMID: 29637711
Megakaryocyte progenitors	Monocyte progenitors	MIF	CD74_CD44	0.458210844899526	0	MIF_CD74_CD44	MIF - (CD74+CD44)	MIF	Secreted Signaling	PMID: 29637711
Monocyte progenitors	Monocyte progenitors	MIF	CD74_CD44	0.465480920739155	0	MIF_CD74_CD44	MIF - (CD74+CD44)	MIF	Secreted Signaling	PMID: 29637711
Monocyte-derived dendritic cells	Monocyte progenitors	MIF	CD74_CD44	0.4135319865067	0	MIF_CD74_CD44	MIF - (CD74+CD44)	MIF	Secreted Signaling	PMID: 29637711
NK cells	Monocyte progenitors	MIF	CD74_CD44	0.176042300514241	0	MIF_CD74_CD44	MIF - (CD74+CD44)	MIF	Secreted Signaling	PMID: 29637711
NKT cells	Monocyte progenitors	MIF	CD74_CD44	0.367190933394561	0	MIF_CD74_CD44	MIF - (CD74+CD44)	MIF	Secreted Signaling	PMID: 29637711
Plasma cells	Monocyte progenitors	MIF	CD74_CD44	0.454965266052856	0	MIF_CD74_CD44	MIF - (CD74+CD44)	MIF	Secreted Signaling	PMID: 29637711
Plasmacytoid dendritic cells	Monocyte progenitors	MIF	CD74_CD44	0.359698210705246	0	MIF_CD74_CD44	MIF - (CD74+CD44)	MIF	Secreted Signaling	PMID: 29637711
B	Monocyte-derived dendritic cells	MIF	CD74_CD44	0.175336495216988	0	MIF_CD74_CD44	MIF - (CD74+CD44)	MIF	Secreted Signaling	PMID: 29637711
CD4+ T cells	Monocyte-derived dendritic cells	MIF	CD74_CD44	0.385768099099646	0	MIF_CD74_CD44	MIF - (CD74+CD44)	MIF	Secreted Signaling	PMID: 29637711
CD8+ T cells	Monocyte-derived dendritic cells	MIF	CD74_CD44	0.394361214486491	0	MIF_CD74_CD44	MIF - (CD74+CD44)	MIF	Secreted Signaling	PMID: 29637711
CD10+ B cells	Monocyte-derived dendritic cells	MIF	CD74_CD44	0.457783461158693	0	MIF_CD74_CD44	MIF - (CD74+CD44)	MIF	Secreted Signaling	PMID: 29637711
Erythroid progenitors	Monocyte-derived dendritic cells	MIF	CD74_CD44	0.428374494020492	0	MIF_CD74_CD44	MIF - (CD74+CD44)	MIF	Secreted Signaling	PMID: 29637711
HSPCs	Monocyte-derived dendritic cells	MIF	CD74_CD44	0.462457030800031	0	MIF_CD74_CD44	MIF - (CD74+CD44)	MIF	Secreted Signaling	PMID: 29637711
Megakaryocyte progenitors	Monocyte-derived dendritic cells	MIF	CD74_CD44	0.473235464633398	0	MIF_CD74_CD44	MIF - (CD74+CD44)	MIF	Secreted Signaling	PMID: 29637711
Monocyte progenitors	Monocyte-derived dendritic cells	MIF	CD74_CD44	0.480532493037086	0	MIF_CD74_CD44	MIF - (CD74+CD44)	MIF	Secreted Signaling	PMID: 29637711
Monocyte-derived dendritic cells	Monocyte-derived dendritic cells	MIF	CD74_CD44	0.428249593003859	0	MIF_CD74_CD44	MIF - (CD74+CD44)	MIF	Secreted Signaling	PMID: 29637711
NK cells	Monocyte-derived dendritic cells	MIF	CD74_CD44	0.184973511639387	0	MIF_CD74_CD44	MIF - (CD74+CD44)	MIF	Secreted Signaling	PMID: 29637711
NKT cells	Monocyte-derived dendritic cells	MIF	CD74_CD44	0.381331650837567	0	MIF_CD74_CD44	MIF - (CD74+CD44)	MIF	Secreted Signaling	PMID: 29637711
Plasma cells	Monocyte-derived dendritic cells	MIF	CD74_CD44	0.469975779739888	0	MIF_CD74_CD44	MIF - (CD74+CD44)	MIF	Secreted Signaling	PMID: 29637711
Plasmacytoid dendritic cells	Monocyte-derived dendritic cells	MIF	CD74_CD44	0.373720788893822	0	MIF_CD74_CD44	MIF - (CD74+CD44)	MIF	Secreted Signaling	PMID: 29637711
CD4+ T cells	NK cells	MIF	CD74_CD44	0.203804026550969	0	MIF_CD74_CD44	MIF - (CD74+CD44)	MIF	Secreted Signaling	PMID: 29637711
CD8+ T cells	NK cells	MIF	CD74_CD44	0.20972782269732	0	MIF_CD74_CD44	MIF - (CD74+CD44)	MIF	Secreted Signaling	PMID: 29637711
Erythroid progenitors	NK cells	MIF	CD74_CD44	0.233968534666852	0.02	MIF_CD74_CD44	MIF - (CD74+CD44)	MIF	Secreted Signaling	PMID: 29637711
HSPCs	NK cells	MIF	CD74_CD44	0.259608304128494	0.02	MIF_CD74_CD44	MIF - (CD74+CD44)	MIF	Secreted Signaling	PMID: 29637711
Megakaryocyte progenitors	NK cells	MIF	CD74_CD44	0.268016209006267	0.03	MIF_CD74_CD44	MIF - (CD74+CD44)	MIF	Secreted Signaling	PMID: 29637711
Monocyte progenitors	NK cells	MIF	CD74_CD44	0.273793596538843	0.02	MIF_CD74_CD44	MIF - (CD74+CD44)	MIF	Secreted Signaling	PMID: 29637711
NKT cells	NK cells	MIF	CD74_CD44	0.200776190291901	0	MIF_CD74_CD44	MIF - (CD74+CD44)	MIF	Secreted Signaling	PMID: 29637711
Plasmacytoid dendritic cells	NK cells	MIF	CD74_CD44	0.195629460595188	0.03	MIF_CD74_CD44	MIF - (CD74+CD44)	MIF	Secreted Signaling	PMID: 29637711
CD4+ T cells	NKT cells	MIF	CD74_CD44	0.304575103350175	0	MIF_CD74_CD44	MIF - (CD74+CD44)	MIF	Secreted Signaling	PMID: 29637711
CD8+ T cells	NKT cells	MIF	CD74_CD44	0.312279120882501	0	MIF_CD74_CD44	MIF - (CD74+CD44)	MIF	Secreted Signaling	PMID: 29637711
CD10+ B cells	NKT cells	MIF	CD74_CD44	0.370577917489224	0	MIF_CD74_CD44	MIF - (CD74+CD44)	MIF	Secreted Signaling	PMID: 29637711
Erythroid progenitors	NKT cells	MIF	CD74_CD44	0.343224962607868	0	MIF_CD74_CD44	MIF - (CD74+CD44)	MIF	Secreted Signaling	PMID: 29637711
HSPCs	NKT cells	MIF	CD74_CD44	0.374976887969576	0	MIF_CD74_CD44	MIF - (CD74+CD44)	MIF	Secreted Signaling	PMID: 29637711
Megakaryocyte progenitors	NKT cells	MIF	CD74_CD44	0.385177402230247	0	MIF_CD74_CD44	MIF - (CD74+CD44)	MIF	Secreted Signaling	PMID: 29637711
Monocyte progenitors	NKT cells	MIF	CD74_CD44	0.39212738525942	0	MIF_CD74_CD44	MIF - (CD74+CD44)	MIF	Secreted Signaling	PMID: 29637711
Monocyte-derived dendritic cells	NKT cells	MIF	CD74_CD44	0.34310998655049	0	MIF_CD74_CD44	MIF - (CD74+CD44)	MIF	Secreted Signaling	PMID: 29637711
NKT cells	NKT cells	MIF	CD74_CD44	0.300615408928499	0	MIF_CD74_CD44	MIF - (CD74+CD44)	MIF	Secreted Signaling	PMID: 29637711
Plasma cells	NKT cells	MIF	CD74_CD44	0.382084311624052	0	MIF_CD74_CD44	MIF - (CD74+CD44)	MIF	Secreted Signaling	PMID: 29637711
Plasmacytoid dendritic cells	NKT cells	MIF	CD74_CD44	0.29385035948594	0.03	MIF_CD74_CD44	MIF - (CD74+CD44)	MIF	Secreted Signaling	PMID: 29637711
CD4+ T cells	Plasma cells	MIF	CD74_CD44	0.340212119207319	0	MIF_CD74_CD44	MIF - (CD74+CD44)	MIF	Secreted Signaling	PMID: 29637711
CD8+ T cells	Plasma cells	MIF	CD74_CD44	0.348365996496322	0	MIF_CD74_CD44	MIF - (CD74+CD44)	MIF	Secreted Signaling	PMID: 29637711
CD10+ B cells	Plasma cells	MIF	CD74_CD44	0.409391340270955	0	MIF_CD74_CD44	MIF - (CD74+CD44)	MIF	Secreted Signaling	PMID: 29637711
Erythroid progenitors	Plasma cells	MIF	CD74_CD44	0.38090724370919	0	MIF_CD74_CD44	MIF - (CD74+CD44)	MIF	Secreted Signaling	PMID: 29637711
HSPCs	Plasma cells	MIF	CD74_CD44	0.413948037896337	0	MIF_CD74_CD44	MIF - (CD74+CD44)	MIF	Secreted Signaling	PMID: 29637711
Megakaryocyte progenitors	Plasma cells	MIF	CD74_CD44	0.424488688974281	0	MIF_CD74_CD44	MIF - (CD74+CD44)	MIF	Secreted Signaling	PMID: 29637711
Monocyte progenitors	Plasma cells	MIF	CD74_CD44	0.431649997011372	0	MIF_CD74_CD44	MIF - (CD74+CD44)	MIF	Secreted Signaling	PMID: 29637711
Monocyte-derived dendritic cells	Plasma cells	MIF	CD74_CD44	0.380786963213428	0	MIF_CD74_CD44	MIF - (CD74+CD44)	MIF	Secreted Signaling	PMID: 29637711
NKT cells	Plasma cells	MIF	CD74_CD44	0.336012976990007	0	MIF_CD74_CD44	MIF - (CD74+CD44)	MIF	Secreted Signaling	PMID: 29637711
Plasma cells	Plasma cells	MIF	CD74_CD44	0.421296231998895	0	MIF_CD74_CD44	MIF - (CD74+CD44)	MIF	Secreted Signaling	PMID: 29637711
Plasmacytoid dendritic cells	Plasma cells	MIF	CD74_CD44	0.32882586759605	0	MIF_CD74_CD44	MIF - (CD74+CD44)	MIF	Secreted Signaling	PMID: 29637711
CD4+ T cells	Plasmacytoid dendritic cells	MIF	CD74_CD44	0.347671629430863	0	MIF_CD74_CD44	MIF - (CD74+CD44)	MIF	Secreted Signaling	PMID: 29637711
CD8+ T cells	Plasmacytoid dendritic cells	MIF	CD74_CD44	0.355907848932692	0	MIF_CD74_CD44	MIF - (CD74+CD44)	MIF	Secreted Signaling	PMID: 29637711
CD10+ B cells	Plasmacytoid dendritic cells	MIF	CD74_CD44	0.417408072558374	0	MIF_CD74_CD44	MIF - (CD74+CD44)	MIF	Secreted Signaling	PMID: 29637711
Erythroid progenitors	Plasmacytoid dendritic cells	MIF	CD74_CD44	0.388733322562245	0	MIF_CD74_CD44	MIF - (CD74+CD44)	MIF	Secreted Signaling	PMID: 29637711
HSPCs	Plasmacytoid dendritic cells	MIF	CD74_CD44	0.421990245180109	0	MIF_CD74_CD44	MIF - (CD74+CD44)	MIF	Secreted Signaling	PMID: 29637711
Megakaryocyte progenitors	Plasmacytoid dendritic cells	MIF	CD74_CD44	0.432584522454522	0	MIF_CD74_CD44	MIF - (CD74+CD44)	MIF	Secreted Signaling	PMID: 29637711
Monocyte progenitors	Plasmacytoid dendritic cells	MIF	CD74_CD44	0.439778042680888	0	MIF_CD74_CD44	MIF - (CD74+CD44)	MIF	Secreted Signaling	PMID: 29637711
Monocyte-derived dendritic cells	Plasmacytoid dendritic cells	MIF	CD74_CD44	0.388612122042994	0	MIF_CD74_CD44	MIF - (CD74+CD44)	MIF	Secreted Signaling	PMID: 29637711
NK cells	Plasmacytoid dendritic cells	MIF	CD74_CD44	0.161492953699174	0	MIF_CD74_CD44	MIF - (CD74+CD44)	MIF	Secreted Signaling	PMID: 29637711
NKT cells	Plasmacytoid dendritic cells	MIF	CD74_CD44	0.343428340567086	0	MIF_CD74_CD44	MIF - (CD74+CD44)	MIF	Secreted Signaling	PMID: 29637711
Plasma cells	Plasmacytoid dendritic cells	MIF	CD74_CD44	0.429376605104851	0	MIF_CD74_CD44	MIF - (CD74+CD44)	MIF	Secreted Signaling	PMID: 29637711
Plasmacytoid dendritic cells	Plasmacytoid dendritic cells	MIF	CD74_CD44	0.336162922125637	0	MIF_CD74_CD44	MIF - (CD74+CD44)	MIF	Secreted Signaling	PMID: 29637711
Erythroid progenitors	CD14+ Monocytes	CSF1	CSF1R	0.0231545966548999	0	CSF1_CSF1R	CSF1 - CSF1R	CSF	Secreted Signaling	KEGG: hsa04060
Megakaryocyte progenitors	CD14+ Monocytes	CSF1	CSF1R	0.0280058696605852	0	CSF1_CSF1R	CSF1 - CSF1R	CSF	Secreted Signaling	KEGG: hsa04060
Erythroid progenitors	CD16+ Monocytes	CSF1	CSF1R	0.0669637358837489	0	CSF1_CSF1R	CSF1 - CSF1R	CSF	Secreted Signaling	KEGG: hsa04060
Megakaryocyte progenitors	CD16+ Monocytes	CSF1	CSF1R	0.0802397939502906	0	CSF1_CSF1R	CSF1 - CSF1R	CSF	Secreted Signaling	KEGG: hsa04060
Erythroid progenitors	Monocyte-derived dendritic cells	CSF1	CSF1R	0.0240251023249667	0	CSF1_CSF1R	CSF1 - CSF1R	CSF	Secreted Signaling	KEGG: hsa04060
Megakaryocyte progenitors	Monocyte-derived dendritic cells	CSF1	CSF1R	0.0290533362360124	0	CSF1_CSF1R	CSF1 - CSF1R	CSF	Secreted Signaling	KEGG: hsa04060
B	CD14+ Monocytes	IL16	CD4	0.0358051148167275	0	IL16_CD4	IL16 - CD4	IL16	Secreted Signaling	KEGG: hsa04060
CD4+ T cells	CD14+ Monocytes	IL16	CD4	0.0394159218915949	0	IL16_CD4	IL16 - CD4	IL16	Secreted Signaling	KEGG: hsa04060
CD8+ T cells	CD14+ Monocytes	IL16	CD4	0.0388736727572585	0	IL16_CD4	IL16 - CD4	IL16	Secreted Signaling	KEGG: hsa04060
CD10+ B cells	CD14+ Monocytes	IL16	CD4	0.0325939043959982	0	IL16_CD4	IL16 - CD4	IL16	Secreted Signaling	KEGG: hsa04060
Monocyte-derived dendritic cells	CD14+ Monocytes	IL16	CD4	0.0912880257537022	0	IL16_CD4	IL16 - CD4	IL16	Secreted Signaling	KEGG: hsa04060
NK cells	CD14+ Monocytes	IL16	CD4	0.0387953338049928	0	IL16_CD4	IL16 - CD4	IL16	Secreted Signaling	KEGG: hsa04060
NKT cells	CD14+ Monocytes	IL16	CD4	0.0397769410834364	0	IL16_CD4	IL16 - CD4	IL16	Secreted Signaling	KEGG: hsa04060
Plasma cells	CD14+ Monocytes	IL16	CD4	0.0346160500622628	0	IL16_CD4	IL16 - CD4	IL16	Secreted Signaling	KEGG: hsa04060
Plasmacytoid dendritic cells	CD14+ Monocytes	IL16	CD4	0.0386472246953234	0	IL16_CD4	IL16 - CD4	IL16	Secreted Signaling	KEGG: hsa04060
B	CD16+ Monocytes	IL16	CD4	0.0342092587673556	0	IL16_CD4	IL16 - CD4	IL16	Secreted Signaling	KEGG: hsa04060
CD4+ T cells	CD16+ Monocytes	IL16	CD4	0.0376654167619284	0	IL16_CD4	IL16 - CD4	IL16	Secreted Signaling	KEGG: hsa04060
CD8+ T cells	CD16+ Monocytes	IL16	CD4	0.0371463182574712	0	IL16_CD4	IL16 - CD4	IL16	Secreted Signaling	KEGG: hsa04060
CD10+ B cells	CD16+ Monocytes	IL16	CD4	0.0311365520482907	0	IL16_CD4	IL16 - CD4	IL16	Secreted Signaling	KEGG: hsa04060
Monocyte-derived dendritic cells	CD16+ Monocytes	IL16	CD4	0.0874435319221422	0	IL16_CD4	IL16 - CD4	IL16	Secreted Signaling	KEGG: hsa04060
NK cells	CD16+ Monocytes	IL16	CD4	0.037071326037761	0	IL16_CD4	IL16 - CD4	IL16	Secreted Signaling	KEGG: hsa04060
NKT cells	CD16+ Monocytes	IL16	CD4	0.0380110371365285	0	IL16_CD4	IL16 - CD4	IL16	Secreted Signaling	KEGG: hsa04060
Plasma cells	CD16+ Monocytes	IL16	CD4	0.0330713735813267	0	IL16_CD4	IL16 - CD4	IL16	Secreted Signaling	KEGG: hsa04060
Plasmacytoid dendritic cells	CD16+ Monocytes	IL16	CD4	0.0369295458084939	0	IL16_CD4	IL16 - CD4	IL16	Secreted Signaling	KEGG: hsa04060
B	Monocyte-derived dendritic cells	IL16	CD4	0.0890018547401056	0	IL16_CD4	IL16 - CD4	IL16	Secreted Signaling	KEGG: hsa04060
CD4+ T cells	Monocyte-derived dendritic cells	IL16	CD4	0.0974352269096338	0	IL16_CD4	IL16 - CD4	IL16	Secreted Signaling	KEGG: hsa04060
CD8+ T cells	Monocyte-derived dendritic cells	IL16	CD4	0.096174714304198	0	IL16_CD4	IL16 - CD4	IL16	Secreted Signaling	KEGG: hsa04060
CD10+ B cells	Monocyte-derived dendritic cells	IL16	CD4	0.0814225439796389	0	IL16_CD4	IL16 - CD4	IL16	Secreted Signaling	KEGG: hsa04060
Monocyte-derived dendritic cells	Monocyte-derived dendritic cells	IL16	CD4	0.209045332123361	0	IL16_CD4	IL16 - CD4	IL16	Secreted Signaling	KEGG: hsa04060
NK cells	Monocyte-derived dendritic cells	IL16	CD4	0.095992434193336	0	IL16_CD4	IL16 - CD4	IL16	Secreted Signaling	KEGG: hsa04060
NKT cells	Monocyte-derived dendritic cells	IL16	CD4	0.0982732913321743	0	IL16_CD4	IL16 - CD4	IL16	Secreted Signaling	KEGG: hsa04060
Plasma cells	Monocyte-derived dendritic cells	IL16	CD4	0.0862041065690289	0	IL16_CD4	IL16 - CD4	IL16	Secreted Signaling	KEGG: hsa04060
Plasmacytoid dendritic cells	Monocyte-derived dendritic cells	IL16	CD4	0.0956476922306878	0	IL16_CD4	IL16 - CD4	IL16	Secreted Signaling	KEGG: hsa04060
B	Plasmacytoid dendritic cells	IL16	CD4	0.104208726898597	0	IL16_CD4	IL16 - CD4	IL16	Secreted Signaling	KEGG: hsa04060
CD4+ T cells	Plasmacytoid dendritic cells	IL16	CD4	0.11390286611333	0	IL16_CD4	IL16 - CD4	IL16	Secreted Signaling	KEGG: hsa04060
CD8+ T cells	Plasmacytoid dendritic cells	IL16	CD4	0.11245585682178	0	IL16_CD4	IL16 - CD4	IL16	Secreted Signaling	KEGG: hsa04060
CD10+ B cells	Plasmacytoid dendritic cells	IL16	CD4	0.0954701265229815	0	IL16_CD4	IL16 - CD4	IL16	Secreted Signaling	KEGG: hsa04060
Monocyte-derived dendritic cells	Plasmacytoid dendritic cells	IL16	CD4	0.239373483992974	0	IL16_CD4	IL16 - CD4	IL16	Secreted Signaling	KEGG: hsa04060
NK cells	Plasmacytoid dendritic cells	IL16	CD4	0.112246551263759	0	IL16_CD4	IL16 - CD4	IL16	Secreted Signaling	KEGG: hsa04060
NKT cells	Plasmacytoid dendritic cells	IL16	CD4	0.114864546721318	0	IL16_CD4	IL16 - CD4	IL16	Secreted Signaling	KEGG: hsa04060
Plasma cells	Plasmacytoid dendritic cells	IL16	CD4	0.10098594487085	0	IL16_CD4	IL16 - CD4	IL16	Secreted Signaling	KEGG: hsa04060
Plasmacytoid dendritic cells	Plasmacytoid dendritic cells	IL16	CD4	0.11185065764759	0	IL16_CD4	IL16 - CD4	IL16	Secreted Signaling	KEGG: hsa04060
CD14+ Monocytes	Plasma cells	TNFSF13B	TNFRSF17	0.362511668588035	0	TNFSF13B_TNFRSF17	TNFSF13B - TNFRSF17	BAFF	Secreted Signaling	KEGG: hsa04060
CD16+ Monocytes	Plasma cells	TNFSF13B	TNFRSF17	0.153006388635433	0	TNFSF13B_TNFRSF17	TNFSF13B - TNFRSF17	BAFF	Secreted Signaling	KEGG: hsa04060
HSPCs	Plasma cells	TNFSF13B	TNFRSF17	0.143809542129724	0	TNFSF13B_TNFRSF17	TNFSF13B - TNFRSF17	BAFF	Secreted Signaling	KEGG: hsa04060
Megakaryocyte progenitors	Plasma cells	TNFSF13B	TNFRSF17	0.108429364731183	0	TNFSF13B_TNFRSF17	TNFSF13B - TNFRSF17	BAFF	Secreted Signaling	KEGG: hsa04060
Monocyte progenitors	Plasma cells	TNFSF13B	TNFRSF17	0.357851874662761	0	TNFSF13B_TNFRSF17	TNFSF13B - TNFRSF17	BAFF	Secreted Signaling	KEGG: hsa04060
Monocyte-derived dendritic cells	Plasma cells	TNFSF13B	TNFRSF17	0.411109985463486	0	TNFSF13B_TNFRSF17	TNFSF13B - TNFRSF17	BAFF	Secreted Signaling	KEGG: hsa04060
Plasmacytoid dendritic cells	Plasma cells	TNFSF13B	TNFRSF17	0.150102243214771	0	TNFSF13B_TNFRSF17	TNFSF13B - TNFRSF17	BAFF	Secreted Signaling	KEGG: hsa04060
CD14+ Monocytes	Plasma cells	TNFSF13B	TNFRSF13B	0.280134162514056	0	TNFSF13B_TNFRSF13B	TNFSF13B - TNFRSF13B	BAFF	Secreted Signaling	KEGG: hsa04060
CD16+ Monocytes	Plasma cells	TNFSF13B	TNFRSF13B	0.11002063058806	0	TNFSF13B_TNFRSF13B	TNFSF13B - TNFRSF13B	BAFF	Secreted Signaling	KEGG: hsa04060
HSPCs	Plasma cells	TNFSF13B	TNFRSF13B	0.103093067319513	0	TNFSF13B_TNFRSF13B	TNFSF13B - TNFRSF13B	BAFF	Secreted Signaling	KEGG: hsa04060
Megakaryocyte progenitors	Plasma cells	TNFSF13B	TNFRSF13B	0.0768311051866937	0	TNFSF13B_TNFRSF13B	TNFSF13B - TNFRSF13B	BAFF	Secreted Signaling	KEGG: hsa04060
Monocyte progenitors	Plasma cells	TNFSF13B	TNFRSF13B	0.276074692522772	0	TNFSF13B_TNFRSF13B	TNFSF13B - TNFRSF13B	BAFF	Secreted Signaling	KEGG: hsa04060
Monocyte-derived dendritic cells	Plasma cells	TNFSF13B	TNFRSF13B	0.3232894551856	0	TNFSF13B_TNFRSF13B	TNFSF13B - TNFRSF13B	BAFF	Secreted Signaling	KEGG: hsa04060
Plasmacytoid dendritic cells	Plasma cells	TNFSF13B	TNFRSF13B	0.107828509284991	0	TNFSF13B_TNFRSF13B	TNFSF13B - TNFRSF13B	BAFF	Secreted Signaling	KEGG: hsa04060
CD14+ Monocytes	CD14+ Monocytes	RETN	TLR4	0.0340833744566997	0	RETN_TLR4	RETN - TLR4	RESISTIN	Secreted Signaling	PMID: 30809105
Erythroid progenitors	CD14+ Monocytes	RETN	TLR4	0.0111571471335347	0	RETN_TLR4	RETN - TLR4	RESISTIN	Secreted Signaling	PMID: 30809105
Monocyte progenitors	CD14+ Monocytes	RETN	TLR4	0.0419437962403565	0	RETN_TLR4	RETN - TLR4	RESISTIN	Secreted Signaling	PMID: 30809105
Monocyte-derived dendritic cells	CD14+ Monocytes	RETN	TLR4	0.0301215538476475	0	RETN_TLR4	RETN - TLR4	RESISTIN	Secreted Signaling	PMID: 30809105
CD14+ Monocytes	B	RETN	CAP1	0.0404672598175708	0	RETN_CAP1	RETN - CAP1	RESISTIN	Secreted Signaling	PMID: 30809105
Erythroid progenitors	B	RETN	CAP1	0.0133060575843199	0	RETN_CAP1	RETN - CAP1	RESISTIN	Secreted Signaling	PMID: 30809105
Monocyte progenitors	B	RETN	CAP1	0.049724163841587	0	RETN_CAP1	RETN - CAP1	RESISTIN	Secreted Signaling	PMID: 30809105
Monocyte-derived dendritic cells	B	RETN	CAP1	0.0357908781814635	0	RETN_CAP1	RETN - CAP1	RESISTIN	Secreted Signaling	PMID: 30809105
CD14+ Monocytes	CD4+ T cells	RETN	CAP1	0.0404996700255486	0	RETN_CAP1	RETN - CAP1	RESISTIN	Secreted Signaling	PMID: 30809105
Erythroid progenitors	CD4+ T cells	RETN	CAP1	0.0133170163067957	0	RETN_CAP1	RETN - CAP1	RESISTIN	Secreted Signaling	PMID: 30809105
Monocyte progenitors	CD4+ T cells	RETN	CAP1	0.0497636033998074	0	RETN_CAP1	RETN - CAP1	RESISTIN	Secreted Signaling	PMID: 30809105
Monocyte-derived dendritic cells	CD4+ T cells	RETN	CAP1	0.0358196828915043	0	RETN_CAP1	RETN - CAP1	RESISTIN	Secreted Signaling	PMID: 30809105
CD14+ Monocytes	CD8+ T cells	RETN	CAP1	0.0401039011056187	0	RETN_CAP1	RETN - CAP1	RESISTIN	Secreted Signaling	PMID: 30809105
Erythroid progenitors	CD8+ T cells	RETN	CAP1	0.0131832306895194	0	RETN_CAP1	RETN - CAP1	RESISTIN	Secreted Signaling	PMID: 30809105
Monocyte progenitors	CD8+ T cells	RETN	CAP1	0.0492819556548893	0	RETN_CAP1	RETN - CAP1	RESISTIN	Secreted Signaling	PMID: 30809105
Monocyte-derived dendritic cells	CD8+ T cells	RETN	CAP1	0.0354679569741111	0	RETN_CAP1	RETN - CAP1	RESISTIN	Secreted Signaling	PMID: 30809105
CD14+ Monocytes	CD10+ B cells	RETN	CAP1	0.100667524791003	0	RETN_CAP1	RETN - CAP1	RESISTIN	Secreted Signaling	PMID: 30809105
Erythroid progenitors	CD10+ B cells	RETN	CAP1	0.0345556676369397	0	RETN_CAP1	RETN - CAP1	RESISTIN	Secreted Signaling	PMID: 30809105
Monocyte progenitors	CD10+ B cells	RETN	CAP1	0.121945157593994	0	RETN_CAP1	RETN - CAP1	RESISTIN	Secreted Signaling	PMID: 30809105
Monocyte-derived dendritic cells	CD10+ B cells	RETN	CAP1	0.0896846465014075	0	RETN_CAP1	RETN - CAP1	RESISTIN	Secreted Signaling	PMID: 30809105
CD14+ Monocytes	CD14+ Monocytes	RETN	CAP1	0.115476295151504	0	RETN_CAP1	RETN - CAP1	RESISTIN	Secreted Signaling	PMID: 30809105
Erythroid progenitors	CD14+ Monocytes	RETN	CAP1	0.0400723492734734	0	RETN_CAP1	RETN - CAP1	RESISTIN	Secreted Signaling	PMID: 30809105
Monocyte progenitors	CD14+ Monocytes	RETN	CAP1	0.13939882224503	0	RETN_CAP1	RETN - CAP1	RESISTIN	Secreted Signaling	PMID: 30809105
Monocyte-derived dendritic cells	CD14+ Monocytes	RETN	CAP1	0.103062924274663	0	RETN_CAP1	RETN - CAP1	RESISTIN	Secreted Signaling	PMID: 30809105
CD14+ Monocytes	CD16+ Monocytes	RETN	CAP1	0.150272637881032	0	RETN_CAP1	RETN - CAP1	RESISTIN	Secreted Signaling	PMID: 30809105
Erythroid progenitors	CD16+ Monocytes	RETN	CAP1	0.0535221672138602	0	RETN_CAP1	RETN - CAP1	RESISTIN	Secreted Signaling	PMID: 30809105
Monocyte progenitors	CD16+ Monocytes	RETN	CAP1	0.17993728944535	0	RETN_CAP1	RETN - CAP1	RESISTIN	Secreted Signaling	PMID: 30809105
Monocyte-derived dendritic cells	CD16+ Monocytes	RETN	CAP1	0.134688334958326	0	RETN_CAP1	RETN - CAP1	RESISTIN	Secreted Signaling	PMID: 30809105
CD14+ Monocytes	DC	RETN	CAP1	0.13532828554629	0	RETN_CAP1	RETN - CAP1	RESISTIN	Secreted Signaling	PMID: 30809105
Erythroid progenitors	DC	RETN	CAP1	0.0476598173242634	0	RETN_CAP1	RETN - CAP1	RESISTIN	Secreted Signaling	PMID: 30809105
Monocyte progenitors	DC	RETN	CAP1	0.162607382222835	0	RETN_CAP1	RETN - CAP1	RESISTIN	Secreted Signaling	PMID: 30809105
Monocyte-derived dendritic cells	DC	RETN	CAP1	0.121072987403119	0	RETN_CAP1	RETN - CAP1	RESISTIN	Secreted Signaling	PMID: 30809105
CD14+ Monocytes	Erythroid progenitors	RETN	CAP1	0.0769421341610288	0	RETN_CAP1	RETN - CAP1	RESISTIN	Secreted Signaling	PMID: 30809105
Erythroid progenitors	Erythroid progenitors	RETN	CAP1	0.0259617666369546	0	RETN_CAP1	RETN - CAP1	RESISTIN	Secreted Signaling	PMID: 30809105
Monocyte progenitors	Erythroid progenitors	RETN	CAP1	0.093727670615906	0	RETN_CAP1	RETN - CAP1	RESISTIN	Secreted Signaling	PMID: 30809105
Monocyte-derived dendritic cells	Erythroid progenitors	RETN	CAP1	0.0683509807899561	0	RETN_CAP1	RETN - CAP1	RESISTIN	Secreted Signaling	PMID: 30809105
CD14+ Monocytes	HSPCs	RETN	CAP1	0.0967248286649751	0	RETN_CAP1	RETN - CAP1	RESISTIN	Secreted Signaling	PMID: 30809105
Erythroid progenitors	HSPCs	RETN	CAP1	0.033106957274647	0	RETN_CAP1	RETN - CAP1	RESISTIN	Secreted Signaling	PMID: 30809105
Monocyte progenitors	HSPCs	RETN	CAP1	0.117277785141234	0	RETN_CAP1	RETN - CAP1	RESISTIN	Secreted Signaling	PMID: 30809105
Monocyte-derived dendritic cells	HSPCs	RETN	CAP1	0.0861309041759293	0	RETN_CAP1	RETN - CAP1	RESISTIN	Secreted Signaling	PMID: 30809105
CD14+ Monocytes	Megakaryocyte progenitors	RETN	CAP1	0.0981839051039178	0	RETN_CAP1	RETN - CAP1	RESISTIN	Secreted Signaling	PMID: 30809105
Erythroid progenitors	Megakaryocyte progenitors	RETN	CAP1	0.033642111991702	0	RETN_CAP1	RETN - CAP1	RESISTIN	Secreted Signaling	PMID: 30809105
Monocyte progenitors	Megakaryocyte progenitors	RETN	CAP1	0.119006051888727	0	RETN_CAP1	RETN - CAP1	RESISTIN	Secreted Signaling	PMID: 30809105
Monocyte-derived dendritic cells	Megakaryocyte progenitors	RETN	CAP1	0.0874456440731726	0	RETN_CAP1	RETN - CAP1	RESISTIN	Secreted Signaling	PMID: 30809105
CD14+ Monocytes	Monocyte progenitors	RETN	CAP1	0.100792148373127	0	RETN_CAP1	RETN - CAP1	RESISTIN	Secreted Signaling	PMID: 30809105
Erythroid progenitors	Monocyte progenitors	RETN	CAP1	0.0346015955397143	0	RETN_CAP1	RETN - CAP1	RESISTIN	Secreted Signaling	PMID: 30809105
Monocyte progenitors	Monocyte progenitors	RETN	CAP1	0.122092546245431	0	RETN_CAP1	RETN - CAP1	RESISTIN	Secreted Signaling	PMID: 30809105
Monocyte-derived dendritic cells	Monocyte progenitors	RETN	CAP1	0.0897970311774294	0	RETN_CAP1	RETN - CAP1	RESISTIN	Secreted Signaling	PMID: 30809105
CD14+ Monocytes	Monocyte-derived dendritic cells	RETN	CAP1	0.142940135761648	0	RETN_CAP1	RETN - CAP1	RESISTIN	Secreted Signaling	PMID: 30809105
Erythroid progenitors	Monocyte-derived dendritic cells	RETN	CAP1	0.0506292856710653	0	RETN_CAP1	RETN - CAP1	RESISTIN	Secreted Signaling	PMID: 30809105
Monocyte progenitors	Monocyte-derived dendritic cells	RETN	CAP1	0.171449367906271	0	RETN_CAP1	RETN - CAP1	RESISTIN	Secreted Signaling	PMID: 30809105
Monocyte-derived dendritic cells	Monocyte-derived dendritic cells	RETN	CAP1	0.12800171338644	0	RETN_CAP1	RETN - CAP1	RESISTIN	Secreted Signaling	PMID: 30809105
CD14+ Monocytes	NK cells	RETN	CAP1	0.111644910724514	0	RETN_CAP1	RETN - CAP1	RESISTIN	Secreted Signaling	PMID: 30809105
Erythroid progenitors	NK cells	RETN	CAP1	0.0386335173206475	0	RETN_CAP1	RETN - CAP1	RESISTIN	Secreted Signaling	PMID: 30809105
Monocyte progenitors	NK cells	RETN	CAP1	0.134894760454079	0	RETN_CAP1	RETN - CAP1	RESISTIN	Secreted Signaling	PMID: 30809105
Monocyte-derived dendritic cells	NK cells	RETN	CAP1	0.0995970270987757	0	RETN_CAP1	RETN - CAP1	RESISTIN	Secreted Signaling	PMID: 30809105
CD14+ Monocytes	NKT cells	RETN	CAP1	0.10948730532752	0	RETN_CAP1	RETN - CAP1	RESISTIN	Secreted Signaling	PMID: 30809105
Erythroid progenitors	NKT cells	RETN	CAP1	0.037826820267381	0	RETN_CAP1	RETN - CAP1	RESISTIN	Secreted Signaling	PMID: 30809105
Monocyte progenitors	NKT cells	RETN	CAP1	0.132354780825476	0	RETN_CAP1	RETN - CAP1	RESISTIN	Secreted Signaling	PMID: 30809105
Monocyte-derived dendritic cells	NKT cells	RETN	CAP1	0.0976466617219261	0	RETN_CAP1	RETN - CAP1	RESISTIN	Secreted Signaling	PMID: 30809105
CD14+ Monocytes	Plasma cells	RETN	CAP1	0.0928318454241219	0	RETN_CAP1	RETN - CAP1	RESISTIN	Secreted Signaling	PMID: 30809105
Erythroid progenitors	Plasma cells	RETN	CAP1	0.0316846518949231	0	RETN_CAP1	RETN - CAP1	RESISTIN	Secreted Signaling	PMID: 30809105
Monocyte progenitors	Plasma cells	RETN	CAP1	0.112660760297699	0	RETN_CAP1	RETN - CAP1	RESISTIN	Secreted Signaling	PMID: 30809105
Monocyte-derived dendritic cells	Plasma cells	RETN	CAP1	0.0826253027856919	0	RETN_CAP1	RETN - CAP1	RESISTIN	Secreted Signaling	PMID: 30809105
CD14+ Monocytes	Plasmacytoid dendritic cells	RETN	CAP1	0.107049251818146	0	RETN_CAP1	RETN - CAP1	RESISTIN	Secreted Signaling	PMID: 30809105
Erythroid progenitors	Plasmacytoid dendritic cells	RETN	CAP1	0.0369183412346216	0	RETN_CAP1	RETN - CAP1	RESISTIN	Secreted Signaling	PMID: 30809105
Monocyte progenitors	Plasmacytoid dendritic cells	RETN	CAP1	0.129481556261851	0	RETN_CAP1	RETN - CAP1	RESISTIN	Secreted Signaling	PMID: 30809105
Monocyte-derived dendritic cells	Plasmacytoid dendritic cells	RETN	CAP1	0.0954440151762746	0	RETN_CAP1	RETN - CAP1	RESISTIN	Secreted Signaling	PMID: 30809105
CD14+ Monocytes	T	RETN	CAP1	0.0508852262336562	0	RETN_CAP1	RETN - CAP1	RESISTIN	Secreted Signaling	PMID: 30809105
Erythroid progenitors	T	RETN	CAP1	0.016854417401724	0	RETN_CAP1	RETN - CAP1	RESISTIN	Secreted Signaling	PMID: 30809105
Monocyte progenitors	T	RETN	CAP1	0.0623703405824635	0	RETN_CAP1	RETN - CAP1	RESISTIN	Secreted Signaling	PMID: 30809105
Monocyte-derived dendritic cells	T	RETN	CAP1	0.0450614855032334	0	RETN_CAP1	RETN - CAP1	RESISTIN	Secreted Signaling	PMID: 30809105
CD14+ Monocytes	CD10+ B cells	NAMPT	INSR	0.0979857440024149	0	NAMPT_INSR	NAMPT - INSR	VISFATIN	Secreted Signaling	PMID: 28490838
CD16+ Monocytes	CD10+ B cells	NAMPT	INSR	0.0977623044608381	0	NAMPT_INSR	NAMPT - INSR	VISFATIN	Secreted Signaling	PMID: 28490838
DC	CD10+ B cells	NAMPT	INSR	0.0408859467569785	0	NAMPT_INSR	NAMPT - INSR	VISFATIN	Secreted Signaling	PMID: 28490838
Erythroid progenitors	CD10+ B cells	NAMPT	INSR	0.0232941453070015	0	NAMPT_INSR	NAMPT - INSR	VISFATIN	Secreted Signaling	PMID: 28490838
HSPCs	CD10+ B cells	NAMPT	INSR	0.0276268991877359	0	NAMPT_INSR	NAMPT - INSR	VISFATIN	Secreted Signaling	PMID: 28490838
Megakaryocyte progenitors	CD10+ B cells	NAMPT	INSR	0.0249454141508745	0	NAMPT_INSR	NAMPT - INSR	VISFATIN	Secreted Signaling	PMID: 28490838
Monocyte progenitors	CD10+ B cells	NAMPT	INSR	0.0316755866711057	0	NAMPT_INSR	NAMPT - INSR	VISFATIN	Secreted Signaling	PMID: 28490838
Monocyte-derived dendritic cells	CD10+ B cells	NAMPT	INSR	0.105715732236649	0	NAMPT_INSR	NAMPT - INSR	VISFATIN	Secreted Signaling	PMID: 28490838
Plasma cells	CD10+ B cells	NAMPT	INSR	0.080879704976368	0	NAMPT_INSR	NAMPT - INSR	VISFATIN	Secreted Signaling	PMID: 28490838
CD14+ Monocytes	Erythroid progenitors	NAMPT	INSR	0.0912585903168392	0	NAMPT_INSR	NAMPT - INSR	VISFATIN	Secreted Signaling	PMID: 28490838
CD16+ Monocytes	Erythroid progenitors	NAMPT	INSR	0.0910489424613681	0	NAMPT_INSR	NAMPT - INSR	VISFATIN	Secreted Signaling	PMID: 28490838
DC	Erythroid progenitors	NAMPT	INSR	0.0379141711548309	0	NAMPT_INSR	NAMPT - INSR	VISFATIN	Secreted Signaling	PMID: 28490838
Erythroid progenitors	Erythroid progenitors	NAMPT	INSR	0.0215722621700005	0	NAMPT_INSR	NAMPT - INSR	VISFATIN	Secreted Signaling	PMID: 28490838
HSPCs	Erythroid progenitors	NAMPT	INSR	0.0255931349119611	0	NAMPT_INSR	NAMPT - INSR	VISFATIN	Secreted Signaling	PMID: 28490838
Megakaryocyte progenitors	Erythroid progenitors	NAMPT	INSR	0.0231043580303027	0	NAMPT_INSR	NAMPT - INSR	VISFATIN	Secreted Signaling	PMID: 28490838
Monocyte progenitors	Erythroid progenitors	NAMPT	INSR	0.0293527738124908	0	NAMPT_INSR	NAMPT - INSR	VISFATIN	Secreted Signaling	PMID: 28490838
Monocyte-derived dendritic cells	Erythroid progenitors	NAMPT	INSR	0.0985158422964515	0	NAMPT_INSR	NAMPT - INSR	VISFATIN	Secreted Signaling	PMID: 28490838
Plasma cells	Erythroid progenitors	NAMPT	INSR	0.0752290096390795	0	NAMPT_INSR	NAMPT - INSR	VISFATIN	Secreted Signaling	PMID: 28490838
CD14+ Monocytes	Monocyte-derived dendritic cells	NAMPT	INSR	0.100882081047017	0	NAMPT_INSR	NAMPT - INSR	VISFATIN	Secreted Signaling	PMID: 28490838
CD16+ Monocytes	Monocyte-derived dendritic cells	NAMPT	INSR	0.100652773894649	0	NAMPT_INSR	NAMPT - INSR	VISFATIN	Secreted Signaling	PMID: 28490838
DC	Monocyte-derived dendritic cells	NAMPT	INSR	0.0421733971531446	0	NAMPT_INSR	NAMPT - INSR	VISFATIN	Secreted Signaling	PMID: 28490838
Erythroid progenitors	Monocyte-derived dendritic cells	NAMPT	INSR	0.0240415359674557	0	NAMPT_INSR	NAMPT - INSR	VISFATIN	Secreted Signaling	PMID: 28490838
HSPCs	Monocyte-derived dendritic cells	NAMPT	INSR	0.0285092481211105	0	NAMPT_INSR	NAMPT - INSR	VISFATIN	Secreted Signaling	PMID: 28490838
Megakaryocyte progenitors	Monocyte-derived dendritic cells	NAMPT	INSR	0.025744389142143	0	NAMPT_INSR	NAMPT - INSR	VISFATIN	Secreted Signaling	PMID: 28490838
Monocyte progenitors	Monocyte-derived dendritic cells	NAMPT	INSR	0.0326828965321193	0	NAMPT_INSR	NAMPT - INSR	VISFATIN	Secreted Signaling	PMID: 28490838
Monocyte-derived dendritic cells	Monocyte-derived dendritic cells	NAMPT	INSR	0.108812994769319	0	NAMPT_INSR	NAMPT - INSR	VISFATIN	Secreted Signaling	PMID: 28490838
Plasma cells	Monocyte-derived dendritic cells	NAMPT	INSR	0.0833171129845801	0	NAMPT_INSR	NAMPT - INSR	VISFATIN	Secreted Signaling	PMID: 28490838
HSPCs	CD10+ B cells	MDK	ITGA4_ITGB1	0.0963080107222455	0	MDK_ITGA4_ITGB1	MDK - (ITGA4+ITGB1)	MK	Secreted Signaling	PMID: 28356350
Plasma cells	CD10+ B cells	MDK	ITGA4_ITGB1	0.0363264912988786	0	MDK_ITGA4_ITGB1	MDK - (ITGA4+ITGB1)	MK	Secreted Signaling	PMID: 28356350
HSPCs	CD16+ Monocytes	MDK	ITGA4_ITGB1	0.10235147089033	0	MDK_ITGA4_ITGB1	MDK - (ITGA4+ITGB1)	MK	Secreted Signaling	PMID: 28356350
Plasma cells	CD16+ Monocytes	MDK	ITGA4_ITGB1	0.0387674971913492	0	MDK_ITGA4_ITGB1	MDK - (ITGA4+ITGB1)	MK	Secreted Signaling	PMID: 28356350
HSPCs	Erythroid progenitors	MDK	ITGA4_ITGB1	0.259220717110215	0	MDK_ITGA4_ITGB1	MDK - (ITGA4+ITGB1)	MK	Secreted Signaling	PMID: 28356350
Plasma cells	Erythroid progenitors	MDK	ITGA4_ITGB1	0.110142041175165	0	MDK_ITGA4_ITGB1	MDK - (ITGA4+ITGB1)	MK	Secreted Signaling	PMID: 28356350
HSPCs	HSPCs	MDK	ITGA4_ITGB1	0.0993753329388455	0	MDK_ITGA4_ITGB1	MDK - (ITGA4+ITGB1)	MK	Secreted Signaling	PMID: 28356350
Plasma cells	HSPCs	MDK	ITGA4_ITGB1	0.0375628627693643	0	MDK_ITGA4_ITGB1	MDK - (ITGA4+ITGB1)	MK	Secreted Signaling	PMID: 28356350
HSPCs	Megakaryocyte progenitors	MDK	ITGA4_ITGB1	0.17075532372678	0	MDK_ITGA4_ITGB1	MDK - (ITGA4+ITGB1)	MK	Secreted Signaling	PMID: 28356350
Plasma cells	Megakaryocyte progenitors	MDK	ITGA4_ITGB1	0.0678906515091981	0	MDK_ITGA4_ITGB1	MDK - (ITGA4+ITGB1)	MK	Secreted Signaling	PMID: 28356350
HSPCs	Monocyte-derived dendritic cells	MDK	ITGA4_ITGB1	0.152928880241515	0	MDK_ITGA4_ITGB1	MDK - (ITGA4+ITGB1)	MK	Secreted Signaling	PMID: 28356350
Plasma cells	Monocyte-derived dendritic cells	MDK	ITGA4_ITGB1	0.0600256911335857	0	MDK_ITGA4_ITGB1	MDK - (ITGA4+ITGB1)	MK	Secreted Signaling	PMID: 28356350
HSPCs	NKT cells	MDK	ITGA4_ITGB1	0.108854361186699	0	MDK_ITGA4_ITGB1	MDK - (ITGA4+ITGB1)	MK	Secreted Signaling	PMID: 28356350
Plasma cells	NKT cells	MDK	ITGA4_ITGB1	0.0414169802627208	0	MDK_ITGA4_ITGB1	MDK - (ITGA4+ITGB1)	MK	Secreted Signaling	PMID: 28356350
HSPCs	Plasma cells	MDK	ITGA4_ITGB1	0.0995113946400957	0	MDK_ITGA4_ITGB1	MDK - (ITGA4+ITGB1)	MK	Secreted Signaling	PMID: 28356350
Plasma cells	Plasma cells	MDK	ITGA4_ITGB1	0.0376178276553484	0	MDK_ITGA4_ITGB1	MDK - (ITGA4+ITGB1)	MK	Secreted Signaling	PMID: 28356350
HSPCs	CD14+ Monocytes	MDK	LRP1	0.10346414898969	0	MDK_LRP1	MDK - LRP1	MK	Secreted Signaling	PMID: 28356350
Plasma cells	CD14+ Monocytes	MDK	LRP1	0.0392191449874496	0	MDK_LRP1	MDK - LRP1	MK	Secreted Signaling	PMID: 28356350
HSPCs	Monocyte-derived dendritic cells	MDK	LRP1	0.0842055235690552	0	MDK_LRP1	MDK - LRP1	MK	Secreted Signaling	PMID: 28356350
Plasma cells	Monocyte-derived dendritic cells	MDK	LRP1	0.0314988187499674	0	MDK_LRP1	MDK - LRP1	MK	Secreted Signaling	PMID: 28356350
HSPCs	B	MDK	NCL	0.115923701372735	0	MDK_NCL	MDK - NCL	MK	Secreted Signaling	PMID: 28356350
Plasma cells	B	MDK	NCL	0.0443245634871806	0	MDK_NCL	MDK - NCL	MK	Secreted Signaling	PMID: 28356350
HSPCs	CD4+ T cells	MDK	NCL	0.114930278440186	0	MDK_NCL	MDK - NCL	MK	Secreted Signaling	PMID: 28356350
Plasma cells	CD4+ T cells	MDK	NCL	0.0439142405687895	0	MDK_NCL	MDK - NCL	MK	Secreted Signaling	PMID: 28356350
HSPCs	CD8+ T cells	MDK	NCL	0.113936736471527	0	MDK_NCL	MDK - NCL	MK	Secreted Signaling	PMID: 28356350
Plasma cells	CD8+ T cells	MDK	NCL	0.0435044373516	0	MDK_NCL	MDK - NCL	MK	Secreted Signaling	PMID: 28356350
HSPCs	CD10+ B cells	MDK	NCL	0.345431184735339	0	MDK_NCL	MDK - NCL	MK	Secreted Signaling	PMID: 28356350
Plasma cells	CD10+ B cells	MDK	NCL	0.157300627044018	0	MDK_NCL	MDK - NCL	MK	Secreted Signaling	PMID: 28356350
HSPCs	CD14+ Monocytes	MDK	NCL	0.108804998520338	0	MDK_NCL	MDK - NCL	MK	Secreted Signaling	PMID: 28356350
Plasma cells	CD14+ Monocytes	MDK	NCL	0.0413967781239358	0	MDK_NCL	MDK - NCL	MK	Secreted Signaling	PMID: 28356350
HSPCs	CD16+ Monocytes	MDK	NCL	0.106645907539707	0	MDK_NCL	MDK - NCL	MK	Secreted Signaling	PMID: 28356350
Plasma cells	CD16+ Monocytes	MDK	NCL	0.0405145042474769	0	MDK_NCL	MDK - NCL	MK	Secreted Signaling	PMID: 28356350
HSPCs	Erythrocytes	MDK	NCL	0.112687908712677	0	MDK_NCL	MDK - NCL	MK	Secreted Signaling	PMID: 28356350
Plasma cells	Erythrocytes	MDK	NCL	0.0429901423116637	0	MDK_NCL	MDK - NCL	MK	Secreted Signaling	PMID: 28356350
HSPCs	Erythroid progenitors	MDK	NCL	0.348828676679959	0	MDK_NCL	MDK - NCL	MK	Secreted Signaling	PMID: 28356350
Plasma cells	Erythroid progenitors	MDK	NCL	0.159298068806716	0	MDK_NCL	MDK - NCL	MK	Secreted Signaling	PMID: 28356350
HSPCs	HSPCs	MDK	NCL	0.337094458665361	0	MDK_NCL	MDK - NCL	MK	Secreted Signaling	PMID: 28356350
Plasma cells	HSPCs	MDK	NCL	0.152446850978883	0	MDK_NCL	MDK - NCL	MK	Secreted Signaling	PMID: 28356350
HSPCs	Megakaryocyte progenitors	MDK	NCL	0.33918660039684	0	MDK_NCL	MDK - NCL	MK	Secreted Signaling	PMID: 28356350
Plasma cells	Megakaryocyte progenitors	MDK	NCL	0.15365863347314	0	MDK_NCL	MDK - NCL	MK	Secreted Signaling	PMID: 28356350
HSPCs	Monocyte progenitors	MDK	NCL	0.34240327270913	0	MDK_NCL	MDK - NCL	MK	Secreted Signaling	PMID: 28356350
Plasma cells	Monocyte progenitors	MDK	NCL	0.155529960557191	0	MDK_NCL	MDK - NCL	MK	Secreted Signaling	PMID: 28356350
HSPCs	Monocyte-derived dendritic cells	MDK	NCL	0.330993431881956	0	MDK_NCL	MDK - NCL	MK	Secreted Signaling	PMID: 28356350
Plasma cells	Monocyte-derived dendritic cells	MDK	NCL	0.148936899153489	0	MDK_NCL	MDK - NCL	MK	Secreted Signaling	PMID: 28356350
HSPCs	NK cells	MDK	NCL	0.117111303413064	0	MDK_NCL	MDK - NCL	MK	Secreted Signaling	PMID: 28356350
Plasma cells	NK cells	MDK	NCL	0.0448158380965138	0	MDK_NCL	MDK - NCL	MK	Secreted Signaling	PMID: 28356350
HSPCs	NKT cells	MDK	NCL	0.270886299204398	0	MDK_NCL	MDK - NCL	MK	Secreted Signaling	PMID: 28356350
Plasma cells	NKT cells	MDK	NCL	0.116150634659049	0	MDK_NCL	MDK - NCL	MK	Secreted Signaling	PMID: 28356350
HSPCs	Plasma cells	MDK	NCL	0.264362387178017	0	MDK_NCL	MDK - NCL	MK	Secreted Signaling	PMID: 28356350
Plasma cells	Plasma cells	MDK	NCL	0.112776895050227	0	MDK_NCL	MDK - NCL	MK	Secreted Signaling	PMID: 28356350
HSPCs	Plasmacytoid dendritic cells	MDK	NCL	0.327841082560056	0	MDK_NCL	MDK - NCL	MK	Secreted Signaling	PMID: 28356350
Plasma cells	Plasmacytoid dendritic cells	MDK	NCL	0.147137097991442	0	MDK_NCL	MDK - NCL	MK	Secreted Signaling	PMID: 28356350
Erythrocytes	Megakaryocyte progenitors	GZMA	F2R	0.030424833882795	0	GZMA_F2R	GZMA - F2R	PARs	Secreted Signaling	KEGG: hsa04080
Erythroid progenitors	Megakaryocyte progenitors	GZMA	F2R	0.0220230054353228	0	GZMA_F2R	GZMA - F2R	PARs	Secreted Signaling	KEGG: hsa04080
NK cells	Megakaryocyte progenitors	GZMA	F2R	0.141523297688566	0	GZMA_F2R	GZMA - F2R	PARs	Secreted Signaling	KEGG: hsa04080
NKT cells	Megakaryocyte progenitors	GZMA	F2R	0.138265895408035	0	GZMA_F2R	GZMA - F2R	PARs	Secreted Signaling	KEGG: hsa04080
Plasma cells	Megakaryocyte progenitors	GZMA	F2R	0.0271839161651353	0	GZMA_F2R	GZMA - F2R	PARs	Secreted Signaling	KEGG: hsa04080
CD4+ T cells	HSPCs	FLT3LG	FLT3	0.0358803437463131	0	FLT3L_FLT3	FLT3L - FLT3	FLT3	Secreted Signaling	PMID: 25992210
CD8+ T cells	HSPCs	FLT3LG	FLT3	0.0363301433371515	0	FLT3L_FLT3	FLT3L - FLT3	FLT3	Secreted Signaling	PMID: 25992210
NKT cells	HSPCs	FLT3LG	FLT3	0.033728241351718	0	FLT3L_FLT3	FLT3L - FLT3	FLT3	Secreted Signaling	PMID: 25992210
CD4+ T cells	Monocyte-derived dendritic cells	FLT3LG	FLT3	0.0381529534282721	0	FLT3L_FLT3	FLT3L - FLT3	FLT3	Secreted Signaling	PMID: 25992210
CD8+ T cells	Monocyte-derived dendritic cells	FLT3LG	FLT3	0.0386301011656313	0	FLT3L_FLT3	FLT3L - FLT3	FLT3	Secreted Signaling	PMID: 25992210
NKT cells	Monocyte-derived dendritic cells	FLT3LG	FLT3	0.0358696113334038	0	FLT3L_FLT3	FLT3L - FLT3	FLT3	Secreted Signaling	PMID: 25992210
CD4+ T cells	Plasmacytoid dendritic cells	FLT3LG	FLT3	0.040035573595682	0	FLT3L_FLT3	FLT3L - FLT3	FLT3	Secreted Signaling	PMID: 25992210
CD8+ T cells	Plasmacytoid dendritic cells	FLT3LG	FLT3	0.0405352734865023	0	FLT3L_FLT3	FLT3L - FLT3	FLT3	Secreted Signaling	PMID: 25992210
NKT cells	Plasmacytoid dendritic cells	FLT3LG	FLT3	0.0376439717755037	0	FLT3L_FLT3	FLT3L - FLT3	FLT3	Secreted Signaling	PMID: 25992210
CD4+ T cells	CD14+ Monocytes	ANXA1	FPR1	0.292911470351366	0	ANXA1_FPR1	ANXA1 - FPR1	ANNEXIN	Secreted Signaling	PMID: 23230437
CD8+ T cells	CD14+ Monocytes	ANXA1	FPR1	0.116609121386687	0	ANXA1_FPR1	ANXA1 - FPR1	ANNEXIN	Secreted Signaling	PMID: 23230437
CD10+ B cells	CD14+ Monocytes	ANXA1	FPR1	0.0920940252001872	0	ANXA1_FPR1	ANXA1 - FPR1	ANNEXIN	Secreted Signaling	PMID: 23230437
CD14+ Monocytes	CD14+ Monocytes	ANXA1	FPR1	0.375993338964422	0	ANXA1_FPR1	ANXA1 - FPR1	ANNEXIN	Secreted Signaling	PMID: 23230437
CD16+ Monocytes	CD14+ Monocytes	ANXA1	FPR1	0.360132459764465	0	ANXA1_FPR1	ANXA1 - FPR1	ANNEXIN	Secreted Signaling	PMID: 23230437
DC	CD14+ Monocytes	ANXA1	FPR1	0.424670493099445	0	ANXA1_FPR1	ANXA1 - FPR1	ANNEXIN	Secreted Signaling	PMID: 23230437
Erythrocytes	CD14+ Monocytes	ANXA1	FPR1	0.114568379306962	0	ANXA1_FPR1	ANXA1 - FPR1	ANNEXIN	Secreted Signaling	PMID: 23230437
Erythroid progenitors	CD14+ Monocytes	ANXA1	FPR1	0.215155241766177	0	ANXA1_FPR1	ANXA1 - FPR1	ANNEXIN	Secreted Signaling	PMID: 23230437
HSPCs	CD14+ Monocytes	ANXA1	FPR1	0.340834999259392	0	ANXA1_FPR1	ANXA1 - FPR1	ANNEXIN	Secreted Signaling	PMID: 23230437
Megakaryocyte progenitors	CD14+ Monocytes	ANXA1	FPR1	0.256618408471422	0	ANXA1_FPR1	ANXA1 - FPR1	ANNEXIN	Secreted Signaling	PMID: 23230437
Monocyte progenitors	CD14+ Monocytes	ANXA1	FPR1	0.36121502909459	0	ANXA1_FPR1	ANXA1 - FPR1	ANNEXIN	Secreted Signaling	PMID: 23230437
Monocyte-derived dendritic cells	CD14+ Monocytes	ANXA1	FPR1	0.367412060483573	0	ANXA1_FPR1	ANXA1 - FPR1	ANNEXIN	Secreted Signaling	PMID: 23230437
NK cells	CD14+ Monocytes	ANXA1	FPR1	0.298283655622643	0	ANXA1_FPR1	ANXA1 - FPR1	ANNEXIN	Secreted Signaling	PMID: 23230437
NKT cells	CD14+ Monocytes	ANXA1	FPR1	0.354388436759536	0	ANXA1_FPR1	ANXA1 - FPR1	ANNEXIN	Secreted Signaling	PMID: 23230437
Plasma cells	CD14+ Monocytes	ANXA1	FPR1	0.229732907077934	0	ANXA1_FPR1	ANXA1 - FPR1	ANNEXIN	Secreted Signaling	PMID: 23230437
Plasmacytoid dendritic cells	CD14+ Monocytes	ANXA1	FPR1	0.0929163161769283	0	ANXA1_FPR1	ANXA1 - FPR1	ANNEXIN	Secreted Signaling	PMID: 23230437
T	CD14+ Monocytes	ANXA1	FPR1	0.360550534885481	0	ANXA1_FPR1	ANXA1 - FPR1	ANNEXIN	Secreted Signaling	PMID: 23230437
CD4+ T cells	CD16+ Monocytes	ANXA1	FPR1	0.120290932325739	0	ANXA1_FPR1	ANXA1 - FPR1	ANNEXIN	Secreted Signaling	PMID: 23230437
CD8+ T cells	CD16+ Monocytes	ANXA1	FPR1	0.0417530581248083	0	ANXA1_FPR1	ANXA1 - FPR1	ANNEXIN	Secreted Signaling	PMID: 23230437
CD10+ B cells	CD16+ Monocytes	ANXA1	FPR1	0.0323980269371103	0	ANXA1_FPR1	ANXA1 - FPR1	ANNEXIN	Secreted Signaling	PMID: 23230437
CD14+ Monocytes	CD16+ Monocytes	ANXA1	FPR1	0.165898055235869	0	ANXA1_FPR1	ANXA1 - FPR1	ANNEXIN	Secreted Signaling	PMID: 23230437
CD16+ Monocytes	CD16+ Monocytes	ANXA1	FPR1	0.156674603038451	0	ANXA1_FPR1	ANXA1 - FPR1	ANNEXIN	Secreted Signaling	PMID: 23230437
DC	CD16+ Monocytes	ANXA1	FPR1	0.195915343128244	0	ANXA1_FPR1	ANXA1 - FPR1	ANNEXIN	Secreted Signaling	PMID: 23230437
Erythrocytes	CD16+ Monocytes	ANXA1	FPR1	0.0409616056284293	0	ANXA1_FPR1	ANXA1 - FPR1	ANNEXIN	Secreted Signaling	PMID: 23230437
Erythroid progenitors	CD16+ Monocytes	ANXA1	FPR1	0.0829808378622569	0	ANXA1_FPR1	ANXA1 - FPR1	ANNEXIN	Secreted Signaling	PMID: 23230437
HSPCs	CD16+ Monocytes	ANXA1	FPR1	0.145795217808048	0	ANXA1_FPR1	ANXA1 - FPR1	ANNEXIN	Secreted Signaling	PMID: 23230437
Megakaryocyte progenitors	CD16+ Monocytes	ANXA1	FPR1	0.1022921408221	0	ANXA1_FPR1	ANXA1 - FPR1	ANNEXIN	Secreted Signaling	PMID: 23230437
Monocyte progenitors	CD16+ Monocytes	ANXA1	FPR1	0.157295918930618	0	ANXA1_FPR1	ANXA1 - FPR1	ANNEXIN	Secreted Signaling	PMID: 23230437
Monocyte-derived dendritic cells	CD16+ Monocytes	ANXA1	FPR1	0.160875570831037	0	ANXA1_FPR1	ANXA1 - FPR1	ANNEXIN	Secreted Signaling	PMID: 23230437
NK cells	CD16+ Monocytes	ANXA1	FPR1	0.123048090487524	0	ANXA1_FPR1	ANXA1 - FPR1	ANNEXIN	Secreted Signaling	PMID: 23230437
NKT cells	CD16+ Monocytes	ANXA1	FPR1	0.153397722277079	0	ANXA1_FPR1	ANXA1 - FPR1	ANNEXIN	Secreted Signaling	PMID: 23230437
Plasma cells	CD16+ Monocytes	ANXA1	FPR1	0.0896257991742441	0	ANXA1_FPR1	ANXA1 - FPR1	ANNEXIN	Secreted Signaling	PMID: 23230437
Plasmacytoid dendritic cells	CD16+ Monocytes	ANXA1	FPR1	0.0327065044734688	0	ANXA1_FPR1	ANXA1 - FPR1	ANNEXIN	Secreted Signaling	PMID: 23230437
T	CD16+ Monocytes	ANXA1	FPR1	0.156914406859799	0	ANXA1_FPR1	ANXA1 - FPR1	ANNEXIN	Secreted Signaling	PMID: 23230437
CD4+ T cells	Monocyte-derived dendritic cells	ANXA1	FPR1	0.100419455719769	0	ANXA1_FPR1	ANXA1 - FPR1	ANNEXIN	Secreted Signaling	PMID: 23230437
CD8+ T cells	Monocyte-derived dendritic cells	ANXA1	FPR1	0.0343490711279084	0	ANXA1_FPR1	ANXA1 - FPR1	ANNEXIN	Secreted Signaling	PMID: 23230437
CD10+ B cells	Monocyte-derived dendritic cells	ANXA1	FPR1	0.0266068874467375	0	ANXA1_FPR1	ANXA1 - FPR1	ANNEXIN	Secreted Signaling	PMID: 23230437
CD14+ Monocytes	Monocyte-derived dendritic cells	ANXA1	FPR1	0.139688838198685	0	ANXA1_FPR1	ANXA1 - FPR1	ANNEXIN	Secreted Signaling	PMID: 23230437
CD16+ Monocytes	Monocyte-derived dendritic cells	ANXA1	FPR1	0.131692478991732	0	ANXA1_FPR1	ANXA1 - FPR1	ANNEXIN	Secreted Signaling	PMID: 23230437
DC	Monocyte-derived dendritic cells	ANXA1	FPR1	0.165907135952047	0	ANXA1_FPR1	ANXA1 - FPR1	ANNEXIN	Secreted Signaling	PMID: 23230437
Erythrocytes	Monocyte-derived dendritic cells	ANXA1	FPR1	0.0336930305867173	0	ANXA1_FPR1	ANXA1 - FPR1	ANNEXIN	Secreted Signaling	PMID: 23230437
Erythroid progenitors	Monocyte-derived dendritic cells	ANXA1	FPR1	0.0687908426667883	0	ANXA1_FPR1	ANXA1 - FPR1	ANNEXIN	Secreted Signaling	PMID: 23230437
HSPCs	Monocyte-derived dendritic cells	ANXA1	FPR1	0.122296269941679	0	ANXA1_FPR1	ANXA1 - FPR1	ANNEXIN	Secreted Signaling	PMID: 23230437
Megakaryocyte progenitors	Monocyte-derived dendritic cells	ANXA1	FPR1	0.0851063276415656	0	ANXA1_FPR1	ANXA1 - FPR1	ANNEXIN	Secreted Signaling	PMID: 23230437
Monocyte progenitors	Monocyte-derived dendritic cells	ANXA1	FPR1	0.132230258484976	0	ANXA1_FPR1	ANXA1 - FPR1	ANNEXIN	Secreted Signaling	PMID: 23230437
Monocyte-derived dendritic cells	Monocyte-derived dendritic cells	ANXA1	FPR1	0.13533108642764	0	ANXA1_FPR1	ANXA1 - FPR1	ANNEXIN	Secreted Signaling	PMID: 23230437
NK cells	Monocyte-derived dendritic cells	ANXA1	FPR1	0.102774356163935	0	ANXA1_FPR1	ANXA1 - FPR1	ANNEXIN	Secreted Signaling	PMID: 23230437
NKT cells	Monocyte-derived dendritic cells	ANXA1	FPR1	0.128858266578736	0	ANXA1_FPR1	ANXA1 - FPR1	ANNEXIN	Secreted Signaling	PMID: 23230437
Plasma cells	Monocyte-derived dendritic cells	ANXA1	FPR1	0.0743916751169687	0	ANXA1_FPR1	ANXA1 - FPR1	ANNEXIN	Secreted Signaling	PMID: 23230437
Plasmacytoid dendritic cells	Monocyte-derived dendritic cells	ANXA1	FPR1	0.026861755456381	0	ANXA1_FPR1	ANXA1 - FPR1	ANNEXIN	Secreted Signaling	PMID: 23230437
T	Monocyte-derived dendritic cells	ANXA1	FPR1	0.131900026032021	0	ANXA1_FPR1	ANXA1 - FPR1	ANNEXIN	Secreted Signaling	PMID: 23230437
CD10+ B cells	B	LGALS9	PTPRC	0.277987069184182	0	LGALS9_CD45	LGALS9 - CD45	GALECTIN	Secreted Signaling	PMID: 30120235
CD14+ Monocytes	B	LGALS9	PTPRC	0.122657922318302	0	LGALS9_CD45	LGALS9 - CD45	GALECTIN	Secreted Signaling	PMID: 30120235
CD16+ Monocytes	B	LGALS9	PTPRC	0.129433555660544	0	LGALS9_CD45	LGALS9 - CD45	GALECTIN	Secreted Signaling	PMID: 30120235
Erythroid progenitors	B	LGALS9	PTPRC	0.26243362860128	0	LGALS9_CD45	LGALS9 - CD45	GALECTIN	Secreted Signaling	PMID: 30120235
HSPCs	B	LGALS9	PTPRC	0.275547759881281	0	LGALS9_CD45	LGALS9 - CD45	GALECTIN	Secreted Signaling	PMID: 30120235
Megakaryocyte progenitors	B	LGALS9	PTPRC	0.26067883185298	0	LGALS9_CD45	LGALS9 - CD45	GALECTIN	Secreted Signaling	PMID: 30120235
Monocyte progenitors	B	LGALS9	PTPRC	0.120424316620481	0.01	LGALS9_CD45	LGALS9 - CD45	GALECTIN	Secreted Signaling	PMID: 30120235
Monocyte-derived dendritic cells	B	LGALS9	PTPRC	0.355400192934277	0	LGALS9_CD45	LGALS9 - CD45	GALECTIN	Secreted Signaling	PMID: 30120235
Plasmacytoid dendritic cells	B	LGALS9	PTPRC	0.107519018416386	0.04	LGALS9_CD45	LGALS9 - CD45	GALECTIN	Secreted Signaling	PMID: 30120235
CD10+ B cells	CD4+ T cells	LGALS9	PTPRC	0.343862129887314	0	LGALS9_CD45	LGALS9 - CD45	GALECTIN	Secreted Signaling	PMID: 30120235
CD14+ Monocytes	CD4+ T cells	LGALS9	PTPRC	0.15987488286245	0	LGALS9_CD45	LGALS9 - CD45	GALECTIN	Secreted Signaling	PMID: 30120235
CD16+ Monocytes	CD4+ T cells	LGALS9	PTPRC	0.168311980094049	0	LGALS9_CD45	LGALS9 - CD45	GALECTIN	Secreted Signaling	PMID: 30120235
Erythroid progenitors	CD4+ T cells	LGALS9	PTPRC	0.32628859945479	0	LGALS9_CD45	LGALS9 - CD45	GALECTIN	Secreted Signaling	PMID: 30120235
HSPCs	CD4+ T cells	LGALS9	PTPRC	0.341117874075013	0	LGALS9_CD45	LGALS9 - CD45	GALECTIN	Secreted Signaling	PMID: 30120235
Megakaryocyte progenitors	CD4+ T cells	LGALS9	PTPRC	0.324294561093413	0	LGALS9_CD45	LGALS9 - CD45	GALECTIN	Secreted Signaling	PMID: 30120235
Monocyte progenitors	CD4+ T cells	LGALS9	PTPRC	0.157084898530673	0	LGALS9_CD45	LGALS9 - CD45	GALECTIN	Secreted Signaling	PMID: 30120235
Monocyte-derived dendritic cells	CD4+ T cells	LGALS9	PTPRC	0.428726986882754	0	LGALS9_CD45	LGALS9 - CD45	GALECTIN	Secreted Signaling	PMID: 30120235
Plasmacytoid dendritic cells	CD4+ T cells	LGALS9	PTPRC	0.140880120449847	0.01	LGALS9_CD45	LGALS9 - CD45	GALECTIN	Secreted Signaling	PMID: 30120235
CD10+ B cells	CD8+ T cells	LGALS9	PTPRC	0.336418945647633	0	LGALS9_CD45	LGALS9 - CD45	GALECTIN	Secreted Signaling	PMID: 30120235
CD14+ Monocytes	CD8+ T cells	LGALS9	PTPRC	0.155470597442827	0	LGALS9_CD45	LGALS9 - CD45	GALECTIN	Secreted Signaling	PMID: 30120235
CD16+ Monocytes	CD8+ T cells	LGALS9	PTPRC	0.163720561482486	0	LGALS9_CD45	LGALS9 - CD45	GALECTIN	Secreted Signaling	PMID: 30120235
Erythroid progenitors	CD8+ T cells	LGALS9	PTPRC	0.319040846124074	0	LGALS9_CD45	LGALS9 - CD45	GALECTIN	Secreted Signaling	PMID: 30120235
HSPCs	CD8+ T cells	LGALS9	PTPRC	0.333703880549836	0	LGALS9_CD45	LGALS9 - CD45	GALECTIN	Secreted Signaling	PMID: 30120235
Megakaryocyte progenitors	CD8+ T cells	LGALS9	PTPRC	0.317070255047733	0	LGALS9_CD45	LGALS9 - CD45	GALECTIN	Secreted Signaling	PMID: 30120235
Monocyte progenitors	CD8+ T cells	LGALS9	PTPRC	0.152743498670091	0	LGALS9_CD45	LGALS9 - CD45	GALECTIN	Secreted Signaling	PMID: 30120235
Monocyte-derived dendritic cells	CD8+ T cells	LGALS9	PTPRC	0.420624442224162	0	LGALS9_CD45	LGALS9 - CD45	GALECTIN	Secreted Signaling	PMID: 30120235
Plasmacytoid dendritic cells	CD8+ T cells	LGALS9	PTPRC	0.13691383183766	0.01	LGALS9_CD45	LGALS9 - CD45	GALECTIN	Secreted Signaling	PMID: 30120235
CD10+ B cells	CD10+ B cells	LGALS9	PTPRC	0.0948722726923603	0.02	LGALS9_CD45	LGALS9 - CD45	GALECTIN	Secreted Signaling	PMID: 30120235
CD14+ Monocytes	CD10+ B cells	LGALS9	PTPRC	0.0366651717108824	0	LGALS9_CD45	LGALS9 - CD45	GALECTIN	Secreted Signaling	PMID: 30120235
CD16+ Monocytes	CD10+ B cells	LGALS9	PTPRC	0.0389011837351481	0	LGALS9_CD45	LGALS9 - CD45	GALECTIN	Secreted Signaling	PMID: 30120235
Erythroid progenitors	CD10+ B cells	LGALS9	PTPRC	0.0883110197251018	0.01	LGALS9_CD45	LGALS9 - CD45	GALECTIN	Secreted Signaling	PMID: 30120235
HSPCs	CD10+ B cells	LGALS9	PTPRC	0.0938309602878493	0.01	LGALS9_CD45	LGALS9 - CD45	GALECTIN	Secreted Signaling	PMID: 30120235
Megakaryocyte progenitors	CD10+ B cells	LGALS9	PTPRC	0.0875822626006364	0.01	LGALS9_CD45	LGALS9 - CD45	GALECTIN	Secreted Signaling	PMID: 30120235
Monocyte progenitors	CD10+ B cells	LGALS9	PTPRC	0.03593336149467	0.01	LGALS9_CD45	LGALS9 - CD45	GALECTIN	Secreted Signaling	PMID: 30120235
Monocyte-derived dendritic cells	CD10+ B cells	LGALS9	PTPRC	0.130509505110529	0	LGALS9_CD45	LGALS9 - CD45	GALECTIN	Secreted Signaling	PMID: 30120235
CD10+ B cells	CD14+ Monocytes	LGALS9	PTPRC	0.340559575307942	0	LGALS9_CD45	LGALS9 - CD45	GALECTIN	Secreted Signaling	PMID: 30120235
CD14+ Monocytes	CD14+ Monocytes	LGALS9	PTPRC	0.157914112577756	0	LGALS9_CD45	LGALS9 - CD45	GALECTIN	Secreted Signaling	PMID: 30120235
CD16+ Monocytes	CD14+ Monocytes	LGALS9	PTPRC	0.166268212646851	0	LGALS9_CD45	LGALS9 - CD45	GALECTIN	Secreted Signaling	PMID: 30120235
Erythroid progenitors	CD14+ Monocytes	LGALS9	PTPRC	0.323071721049346	0	LGALS9_CD45	LGALS9 - CD45	GALECTIN	Secreted Signaling	PMID: 30120235
HSPCs	CD14+ Monocytes	LGALS9	PTPRC	0.337828105801945	0	LGALS9_CD45	LGALS9 - CD45	GALECTIN	Secreted Signaling	PMID: 30120235
Megakaryocyte progenitors	CD14+ Monocytes	LGALS9	PTPRC	0.321087972407121	0	LGALS9_CD45	LGALS9 - CD45	GALECTIN	Secreted Signaling	PMID: 30120235
Monocyte progenitors	CD14+ Monocytes	LGALS9	PTPRC	0.155152026548743	0	LGALS9_CD45	LGALS9 - CD45	GALECTIN	Secreted Signaling	PMID: 30120235
Monocyte-derived dendritic cells	CD14+ Monocytes	LGALS9	PTPRC	0.425137479052566	0	LGALS9_CD45	LGALS9 - CD45	GALECTIN	Secreted Signaling	PMID: 30120235
Plasmacytoid dendritic cells	CD14+ Monocytes	LGALS9	PTPRC	0.139113734581045	0.01	LGALS9_CD45	LGALS9 - CD45	GALECTIN	Secreted Signaling	PMID: 30120235
CD10+ B cells	CD16+ Monocytes	LGALS9	PTPRC	0.355657297185902	0	LGALS9_CD45	LGALS9 - CD45	GALECTIN	Secreted Signaling	PMID: 30120235
CD14+ Monocytes	CD16+ Monocytes	LGALS9	PTPRC	0.166964885381902	0	LGALS9_CD45	LGALS9 - CD45	GALECTIN	Secreted Signaling	PMID: 30120235
CD16+ Monocytes	CD16+ Monocytes	LGALS9	PTPRC	0.175697894665161	0	LGALS9_CD45	LGALS9 - CD45	GALECTIN	Secreted Signaling	PMID: 30120235
Erythroid progenitors	CD16+ Monocytes	LGALS9	PTPRC	0.337791295052071	0	LGALS9_CD45	LGALS9 - CD45	GALECTIN	Secreted Signaling	PMID: 30120235
HSPCs	CD16+ Monocytes	LGALS9	PTPRC	0.35286953265279	0	LGALS9_CD45	LGALS9 - CD45	GALECTIN	Secreted Signaling	PMID: 30120235
Megakaryocyte progenitors	CD16+ Monocytes	LGALS9	PTPRC	0.335761994521321	0	LGALS9_CD45	LGALS9 - CD45	GALECTIN	Secreted Signaling	PMID: 30120235
Monocyte progenitors	CD16+ Monocytes	LGALS9	PTPRC	0.164075336984706	0	LGALS9_CD45	LGALS9 - CD45	GALECTIN	Secreted Signaling	PMID: 30120235
Monocyte-derived dendritic cells	CD16+ Monocytes	LGALS9	PTPRC	0.441474534493519	0	LGALS9_CD45	LGALS9 - CD45	GALECTIN	Secreted Signaling	PMID: 30120235
Plasmacytoid dendritic cells	CD16+ Monocytes	LGALS9	PTPRC	0.147275426527604	0	LGALS9_CD45	LGALS9 - CD45	GALECTIN	Secreted Signaling	PMID: 30120235
CD10+ B cells	DC	LGALS9	PTPRC	0.313668834059861	0	LGALS9_CD45	LGALS9 - CD45	GALECTIN	Secreted Signaling	PMID: 30120235
CD14+ Monocytes	DC	LGALS9	PTPRC	0.142332373802222	0	LGALS9_CD45	LGALS9 - CD45	GALECTIN	Secreted Signaling	PMID: 30120235
CD16+ Monocytes	DC	LGALS9	PTPRC	0.150008999914193	0	LGALS9_CD45	LGALS9 - CD45	GALECTIN	Secreted Signaling	PMID: 30120235
Erythroid progenitors	DC	LGALS9	PTPRC	0.296940045038708	0	LGALS9_CD45	LGALS9 - CD45	GALECTIN	Secreted Signaling	PMID: 30120235
HSPCs	DC	LGALS9	PTPRC	0.311051309494348	0	LGALS9_CD45	LGALS9 - CD45	GALECTIN	Secreted Signaling	PMID: 30120235
Megakaryocyte progenitors	DC	LGALS9	PTPRC	0.295046815633167	0	LGALS9_CD45	LGALS9 - CD45	GALECTIN	Secreted Signaling	PMID: 30120235
Monocyte progenitors	DC	LGALS9	PTPRC	0.139797583474847	0	LGALS9_CD45	LGALS9 - CD45	GALECTIN	Secreted Signaling	PMID: 30120235
Monocyte-derived dendritic cells	DC	LGALS9	PTPRC	0.395574504757975	0	LGALS9_CD45	LGALS9 - CD45	GALECTIN	Secreted Signaling	PMID: 30120235
Plasmacytoid dendritic cells	DC	LGALS9	PTPRC	0.125111456545158	0.04	LGALS9_CD45	LGALS9 - CD45	GALECTIN	Secreted Signaling	PMID: 30120235
CD10+ B cells	Erythrocytes	LGALS9	PTPRC	0.0813100110565497	0.02	LGALS9_CD45	LGALS9 - CD45	GALECTIN	Secreted Signaling	PMID: 30120235
CD14+ Monocytes	Erythrocytes	LGALS9	PTPRC	0.0311375325428016	0	LGALS9_CD45	LGALS9 - CD45	GALECTIN	Secreted Signaling	PMID: 30120235
CD16+ Monocytes	Erythrocytes	LGALS9	PTPRC	0.0330480080571326	0	LGALS9_CD45	LGALS9 - CD45	GALECTIN	Secreted Signaling	PMID: 30120235
Erythroid progenitors	Erythrocytes	LGALS9	PTPRC	0.0756083577955365	0.01	LGALS9_CD45	LGALS9 - CD45	GALECTIN	Secreted Signaling	PMID: 30120235
HSPCs	Erythrocytes	LGALS9	PTPRC	0.0804043338171382	0.01	LGALS9_CD45	LGALS9 - CD45	GALECTIN	Secreted Signaling	PMID: 30120235
Megakaryocyte progenitors	Erythrocytes	LGALS9	PTPRC	0.0749758045440538	0.01	LGALS9_CD45	LGALS9 - CD45	GALECTIN	Secreted Signaling	PMID: 30120235
Monocyte progenitors	Erythrocytes	LGALS9	PTPRC	0.0305125554868124	0.01	LGALS9_CD45	LGALS9 - CD45	GALECTIN	Secreted Signaling	PMID: 30120235
Monocyte-derived dendritic cells	Erythrocytes	LGALS9	PTPRC	0.112485918182914	0	LGALS9_CD45	LGALS9 - CD45	GALECTIN	Secreted Signaling	PMID: 30120235
CD10+ B cells	Erythroid progenitors	LGALS9	PTPRC	0.073767216485544	0.02	LGALS9_CD45	LGALS9 - CD45	GALECTIN	Secreted Signaling	PMID: 30120235
CD14+ Monocytes	Erythroid progenitors	LGALS9	PTPRC	0.028106637329715	0	LGALS9_CD45	LGALS9 - CD45	GALECTIN	Secreted Signaling	PMID: 30120235
CD16+ Monocytes	Erythroid progenitors	LGALS9	PTPRC	0.029836876031071	0	LGALS9_CD45	LGALS9 - CD45	GALECTIN	Secreted Signaling	PMID: 30120235
Erythroid progenitors	Erythroid progenitors	LGALS9	PTPRC	0.0685550128074503	0.01	LGALS9_CD45	LGALS9 - CD45	GALECTIN	Secreted Signaling	PMID: 30120235
HSPCs	Erythroid progenitors	LGALS9	PTPRC	0.0729388847909416	0.01	LGALS9_CD45	LGALS9 - CD45	GALECTIN	Secreted Signaling	PMID: 30120235
Megakaryocyte progenitors	Erythroid progenitors	LGALS9	PTPRC	0.0679771297255778	0.01	LGALS9_CD45	LGALS9 - CD45	GALECTIN	Secreted Signaling	PMID: 30120235
Monocyte progenitors	Erythroid progenitors	LGALS9	PTPRC	0.0275407656165103	0.01	LGALS9_CD45	LGALS9 - CD45	GALECTIN	Secreted Signaling	PMID: 30120235
Monocyte-derived dendritic cells	Erythroid progenitors	LGALS9	PTPRC	0.102373337187761	0	LGALS9_CD45	LGALS9 - CD45	GALECTIN	Secreted Signaling	PMID: 30120235
CD10+ B cells	HSPCs	LGALS9	PTPRC	0.24263923974028	0	LGALS9_CD45	LGALS9 - CD45	GALECTIN	Secreted Signaling	PMID: 30120235
CD14+ Monocytes	HSPCs	LGALS9	PTPRC	0.104210446339554	0	LGALS9_CD45	LGALS9 - CD45	GALECTIN	Secreted Signaling	PMID: 30120235
CD16+ Monocytes	HSPCs	LGALS9	PTPRC	0.110094915797407	0	LGALS9_CD45	LGALS9 - CD45	GALECTIN	Secreted Signaling	PMID: 30120235
Erythroid progenitors	HSPCs	LGALS9	PTPRC	0.228437787463417	0	LGALS9_CD45	LGALS9 - CD45	GALECTIN	Secreted Signaling	PMID: 30120235
HSPCs	HSPCs	LGALS9	PTPRC	0.240406826409347	0	LGALS9_CD45	LGALS9 - CD45	GALECTIN	Secreted Signaling	PMID: 30120235
Megakaryocyte progenitors	HSPCs	LGALS9	PTPRC	0.22684039623779	0	LGALS9_CD45	LGALS9 - CD45	GALECTIN	Secreted Signaling	PMID: 30120235
Monocyte progenitors	HSPCs	LGALS9	PTPRC	0.102273609938993	0.01	LGALS9_CD45	LGALS9 - CD45	GALECTIN	Secreted Signaling	PMID: 30120235
Monocyte-derived dendritic cells	HSPCs	LGALS9	PTPRC	0.314496482746936	0	LGALS9_CD45	LGALS9 - CD45	GALECTIN	Secreted Signaling	PMID: 30120235
CD10+ B cells	Megakaryocyte progenitors	LGALS9	PTPRC	0.148649247898881	0	LGALS9_CD45	LGALS9 - CD45	GALECTIN	Secreted Signaling	PMID: 30120235
CD14+ Monocytes	Megakaryocyte progenitors	LGALS9	PTPRC	0.0596216305519088	0	LGALS9_CD45	LGALS9 - CD45	GALECTIN	Secreted Signaling	PMID: 30120235
CD16+ Monocytes	Megakaryocyte progenitors	LGALS9	PTPRC	0.0631658364009648	0	LGALS9_CD45	LGALS9 - CD45	GALECTIN	Secreted Signaling	PMID: 30120235
Erythroid progenitors	Megakaryocyte progenitors	LGALS9	PTPRC	0.138939744179521	0	LGALS9_CD45	LGALS9 - CD45	GALECTIN	Secreted Signaling	PMID: 30120235
HSPCs	Megakaryocyte progenitors	LGALS9	PTPRC	0.14711361851493	0	LGALS9_CD45	LGALS9 - CD45	GALECTIN	Secreted Signaling	PMID: 30120235
Megakaryocyte progenitors	Megakaryocyte progenitors	LGALS9	PTPRC	0.137856365422825	0	LGALS9_CD45	LGALS9 - CD45	GALECTIN	Secreted Signaling	PMID: 30120235
Monocyte progenitors	Megakaryocyte progenitors	LGALS9	PTPRC	0.058459431339098	0.01	LGALS9_CD45	LGALS9 - CD45	GALECTIN	Secreted Signaling	PMID: 30120235
Monocyte-derived dendritic cells	Megakaryocyte progenitors	LGALS9	PTPRC	0.200022861907821	0	LGALS9_CD45	LGALS9 - CD45	GALECTIN	Secreted Signaling	PMID: 30120235
CD10+ B cells	Monocyte progenitors	LGALS9	PTPRC	0.218722882592622	0	LGALS9_CD45	LGALS9 - CD45	GALECTIN	Secreted Signaling	PMID: 30120235
CD14+ Monocytes	Monocyte progenitors	LGALS9	PTPRC	0.0922762314766112	0	LGALS9_CD45	LGALS9 - CD45	GALECTIN	Secreted Signaling	PMID: 30120235
CD16+ Monocytes	Monocyte progenitors	LGALS9	PTPRC	0.0975602028743395	0	LGALS9_CD45	LGALS9 - CD45	GALECTIN	Secreted Signaling	PMID: 30120235
Erythroid progenitors	Monocyte progenitors	LGALS9	PTPRC	0.205541338165528	0	LGALS9_CD45	LGALS9 - CD45	GALECTIN	Secreted Signaling	PMID: 30120235
HSPCs	Monocyte progenitors	LGALS9	PTPRC	0.216647568025052	0	LGALS9_CD45	LGALS9 - CD45	GALECTIN	Secreted Signaling	PMID: 30120235
Megakaryocyte progenitors	Monocyte progenitors	LGALS9	PTPRC	0.204061709378182	0	LGALS9_CD45	LGALS9 - CD45	GALECTIN	Secreted Signaling	PMID: 30120235
Monocyte progenitors	Monocyte progenitors	LGALS9	PTPRC	0.0905387838442042	0.01	LGALS9_CD45	LGALS9 - CD45	GALECTIN	Secreted Signaling	PMID: 30120235
Monocyte-derived dendritic cells	Monocyte progenitors	LGALS9	PTPRC	0.286173611327913	0	LGALS9_CD45	LGALS9 - CD45	GALECTIN	Secreted Signaling	PMID: 30120235
CD10+ B cells	Monocyte-derived dendritic cells	LGALS9	PTPRC	0.325724451691598	0	LGALS9_CD45	LGALS9 - CD45	GALECTIN	Secreted Signaling	PMID: 30120235
CD14+ Monocytes	Monocyte-derived dendritic cells	LGALS9	PTPRC	0.149234678958892	0	LGALS9_CD45	LGALS9 - CD45	GALECTIN	Secreted Signaling	PMID: 30120235
CD16+ Monocytes	Monocyte-derived dendritic cells	LGALS9	PTPRC	0.157215337838813	0	LGALS9_CD45	LGALS9 - CD45	GALECTIN	Secreted Signaling	PMID: 30120235
Erythroid progenitors	Monocyte-derived dendritic cells	LGALS9	PTPRC	0.308641841684612	0	LGALS9_CD45	LGALS9 - CD45	GALECTIN	Secreted Signaling	PMID: 30120235
HSPCs	Monocyte-derived dendritic cells	LGALS9	PTPRC	0.323053677859915	0	LGALS9_CD45	LGALS9 - CD45	GALECTIN	Secreted Signaling	PMID: 30120235
Megakaryocyte progenitors	Monocyte-derived dendritic cells	LGALS9	PTPRC	0.306706551506292	0	LGALS9_CD45	LGALS9 - CD45	GALECTIN	Secreted Signaling	PMID: 30120235
Monocyte progenitors	Monocyte-derived dendritic cells	LGALS9	PTPRC	0.146597976559994	0	LGALS9_CD45	LGALS9 - CD45	GALECTIN	Secreted Signaling	PMID: 30120235
Monocyte-derived dendritic cells	Monocyte-derived dendritic cells	LGALS9	PTPRC	0.408902598172412	0	LGALS9_CD45	LGALS9 - CD45	GALECTIN	Secreted Signaling	PMID: 30120235
Plasmacytoid dendritic cells	Monocyte-derived dendritic cells	LGALS9	PTPRC	0.131306499710372	0.01	LGALS9_CD45	LGALS9 - CD45	GALECTIN	Secreted Signaling	PMID: 30120235
CD10+ B cells	NK cells	LGALS9	PTPRC	0.347201878320092	0	LGALS9_CD45	LGALS9 - CD45	GALECTIN	Secreted Signaling	PMID: 30120235
CD14+ Monocytes	NK cells	LGALS9	PTPRC	0.161868505284981	0	LGALS9_CD45	LGALS9 - CD45	GALECTIN	Secreted Signaling	PMID: 30120235
CD16+ Monocytes	NK cells	LGALS9	PTPRC	0.170389474162897	0	LGALS9_CD45	LGALS9 - CD45	GALECTIN	Secreted Signaling	PMID: 30120235
Erythroid progenitors	NK cells	LGALS9	PTPRC	0.329543390302501	0	LGALS9_CD45	LGALS9 - CD45	GALECTIN	Secreted Signaling	PMID: 30120235
HSPCs	NK cells	LGALS9	PTPRC	0.344444960988634	0	LGALS9_CD45	LGALS9 - CD45	GALECTIN	Secreted Signaling	PMID: 30120235
Megakaryocyte progenitors	NK cells	LGALS9	PTPRC	0.327539131419212	0	LGALS9_CD45	LGALS9 - CD45	GALECTIN	Secreted Signaling	PMID: 30120235
Monocyte progenitors	NK cells	LGALS9	PTPRC	0.15905031665632	0	LGALS9_CD45	LGALS9 - CD45	GALECTIN	Secreted Signaling	PMID: 30120235
Monocyte-derived dendritic cells	NK cells	LGALS9	PTPRC	0.43234786252135	0	LGALS9_CD45	LGALS9 - CD45	GALECTIN	Secreted Signaling	PMID: 30120235
Plasmacytoid dendritic cells	NK cells	LGALS9	PTPRC	0.142677106249393	0.01	LGALS9_CD45	LGALS9 - CD45	GALECTIN	Secreted Signaling	PMID: 30120235
CD10+ B cells	NKT cells	LGALS9	PTPRC	0.349211844451738	0	LGALS9_CD45	LGALS9 - CD45	GALECTIN	Secreted Signaling	PMID: 30120235
CD14+ Monocytes	NKT cells	LGALS9	PTPRC	0.163073587463239	0	LGALS9_CD45	LGALS9 - CD45	GALECTIN	Secreted Signaling	PMID: 30120235
CD16+ Monocytes	NKT cells	LGALS9	PTPRC	0.171645001846647	0	LGALS9_CD45	LGALS9 - CD45	GALECTIN	Secreted Signaling	PMID: 30120235
Erythroid progenitors	NKT cells	LGALS9	PTPRC	0.331503042837237	0	LGALS9_CD45	LGALS9 - CD45	GALECTIN	Secreted Signaling	PMID: 30120235
HSPCs	NKT cells	LGALS9	PTPRC	0.346447437317608	0	LGALS9_CD45	LGALS9 - CD45	GALECTIN	Secreted Signaling	PMID: 30120235
Megakaryocyte progenitors	NKT cells	LGALS9	PTPRC	0.329492722762636	0	LGALS9_CD45	LGALS9 - CD45	GALECTIN	Secreted Signaling	PMID: 30120235
Monocyte progenitors	NKT cells	LGALS9	PTPRC	0.160238429164599	0	LGALS9_CD45	LGALS9 - CD45	GALECTIN	Secreted Signaling	PMID: 30120235
Monocyte-derived dendritic cells	NKT cells	LGALS9	PTPRC	0.434522643713847	0	LGALS9_CD45	LGALS9 - CD45	GALECTIN	Secreted Signaling	PMID: 30120235
Plasmacytoid dendritic cells	NKT cells	LGALS9	PTPRC	0.143763819346202	0.01	LGALS9_CD45	LGALS9 - CD45	GALECTIN	Secreted Signaling	PMID: 30120235
CD10+ B cells	Plasma cells	LGALS9	PTPRC	0.0993412352137638	0.02	LGALS9_CD45	LGALS9 - CD45	GALECTIN	Secreted Signaling	PMID: 30120235
CD14+ Monocytes	Plasma cells	LGALS9	PTPRC	0.0385089389866752	0	LGALS9_CD45	LGALS9 - CD45	GALECTIN	Secreted Signaling	PMID: 30120235
CD16+ Monocytes	Plasma cells	LGALS9	PTPRC	0.0408526241188572	0	LGALS9_CD45	LGALS9 - CD45	GALECTIN	Secreted Signaling	PMID: 30120235
Erythroid progenitors	Plasma cells	LGALS9	PTPRC	0.0925025003707954	0.01	LGALS9_CD45	LGALS9 - CD45	GALECTIN	Secreted Signaling	PMID: 30120235
HSPCs	Plasma cells	LGALS9	PTPRC	0.0982561964847651	0.01	LGALS9_CD45	LGALS9 - CD45	GALECTIN	Secreted Signaling	PMID: 30120235
Megakaryocyte progenitors	Plasma cells	LGALS9	PTPRC	0.0917426351018016	0.01	LGALS9_CD45	LGALS9 - CD45	GALECTIN	Secreted Signaling	PMID: 30120235
Monocyte progenitors	Plasma cells	LGALS9	PTPRC	0.0377417702833829	0.01	LGALS9_CD45	LGALS9 - CD45	GALECTIN	Secreted Signaling	PMID: 30120235
Monocyte-derived dendritic cells	Plasma cells	LGALS9	PTPRC	0.136404179265375	0	LGALS9_CD45	LGALS9 - CD45	GALECTIN	Secreted Signaling	PMID: 30120235
CD10+ B cells	Plasmacytoid dendritic cells	LGALS9	PTPRC	0.255718296647886	0	LGALS9_CD45	LGALS9 - CD45	GALECTIN	Secreted Signaling	PMID: 30120235
CD14+ Monocytes	Plasmacytoid dendritic cells	LGALS9	PTPRC	0.11092055994929	0	LGALS9_CD45	LGALS9 - CD45	GALECTIN	Secreted Signaling	PMID: 30120235
CD16+ Monocytes	Plasmacytoid dendritic cells	LGALS9	PTPRC	0.117134385049192	0	LGALS9_CD45	LGALS9 - CD45	GALECTIN	Secreted Signaling	PMID: 30120235
Erythroid progenitors	Plasmacytoid dendritic cells	LGALS9	PTPRC	0.240994925679065	0	LGALS9_CD45	LGALS9 - CD45	GALECTIN	Secreted Signaling	PMID: 30120235
HSPCs	Plasmacytoid dendritic cells	LGALS9	PTPRC	0.253405811641822	0	LGALS9_CD45	LGALS9 - CD45	GALECTIN	Secreted Signaling	PMID: 30120235
Megakaryocyte progenitors	Plasmacytoid dendritic cells	LGALS9	PTPRC	0.239336964317644	0	LGALS9_CD45	LGALS9 - CD45	GALECTIN	Secreted Signaling	PMID: 30120235
Monocyte progenitors	Plasmacytoid dendritic cells	LGALS9	PTPRC	0.108874168196659	0	LGALS9_CD45	LGALS9 - CD45	GALECTIN	Secreted Signaling	PMID: 30120235
Monocyte-derived dendritic cells	Plasmacytoid dendritic cells	LGALS9	PTPRC	0.329762390605216	0	LGALS9_CD45	LGALS9 - CD45	GALECTIN	Secreted Signaling	PMID: 30120235
CD10+ B cells	T	LGALS9	PTPRC	0.145083632583427	0	LGALS9_CD45	LGALS9 - CD45	GALECTIN	Secreted Signaling	PMID: 30120235
CD14+ Monocytes	T	LGALS9	PTPRC	0.0580459008257505	0	LGALS9_CD45	LGALS9 - CD45	GALECTIN	Secreted Signaling	PMID: 30120235
CD16+ Monocytes	T	LGALS9	PTPRC	0.0615025636204163	0	LGALS9_CD45	LGALS9 - CD45	GALECTIN	Secreted Signaling	PMID: 30120235
Erythroid progenitors	T	LGALS9	PTPRC	0.135569941326999	0	LGALS9_CD45	LGALS9 - CD45	GALECTIN	Secreted Signaling	PMID: 30120235
HSPCs	T	LGALS9	PTPRC	0.143578625873758	0	LGALS9_CD45	LGALS9 - CD45	GALECTIN	Secreted Signaling	PMID: 30120235
Megakaryocyte progenitors	T	LGALS9	PTPRC	0.134508733871771	0	LGALS9_CD45	LGALS9 - CD45	GALECTIN	Secreted Signaling	PMID: 30120235
Monocyte progenitors	T	LGALS9	PTPRC	0.0569125582403912	0.01	LGALS9_CD45	LGALS9 - CD45	GALECTIN	Secreted Signaling	PMID: 30120235
Monocyte-derived dendritic cells	T	LGALS9	PTPRC	0.195507947374867	0	LGALS9_CD45	LGALS9 - CD45	GALECTIN	Secreted Signaling	PMID: 30120235
CD10+ B cells	NK cells	BAG6	NCR3	0.102518157645762	0	BAG6_NCR3-PS	BAG6 - NCR3-PS	BAG	Secreted Signaling	PMID: 30021652
Erythrocytes	NK cells	BAG6	NCR3	0.0348971594414049	0	BAG6_NCR3-PS	BAG6 - NCR3-PS	BAG	Secreted Signaling	PMID: 30021652
Erythroid progenitors	NK cells	BAG6	NCR3	0.0933563080714376	0	BAG6_NCR3-PS	BAG6 - NCR3-PS	BAG	Secreted Signaling	PMID: 30021652
HSPCs	NK cells	BAG6	NCR3	0.0375937104200985	0	BAG6_NCR3-PS	BAG6 - NCR3-PS	BAG	Secreted Signaling	PMID: 30021652
Megakaryocyte progenitors	NK cells	BAG6	NCR3	0.0368271219919761	0	BAG6_NCR3-PS	BAG6 - NCR3-PS	BAG	Secreted Signaling	PMID: 30021652
Monocyte progenitors	NK cells	BAG6	NCR3	0.0362143633819658	0	BAG6_NCR3-PS	BAG6 - NCR3-PS	BAG	Secreted Signaling	PMID: 30021652
Monocyte-derived dendritic cells	NK cells	BAG6	NCR3	0.0372984129546377	0	BAG6_NCR3-PS	BAG6 - NCR3-PS	BAG	Secreted Signaling	PMID: 30021652
Plasma cells	NK cells	BAG6	NCR3	0.0361077331765168	0	BAG6_NCR3-PS	BAG6 - NCR3-PS	BAG	Secreted Signaling	PMID: 30021652
Plasmacytoid dendritic cells	NK cells	BAG6	NCR3	0.040469615523141	0	BAG6_NCR3-PS	BAG6 - NCR3-PS	BAG	Secreted Signaling	PMID: 30021652
CD10+ B cells	NKT cells	BAG6	NCR3	0.0991110431800641	0	BAG6_NCR3-PS	BAG6 - NCR3-PS	BAG	Secreted Signaling	PMID: 30021652
Erythrocytes	NKT cells	BAG6	NCR3	0.0336531095449962	0	BAG6_NCR3-PS	BAG6 - NCR3-PS	BAG	Secreted Signaling	PMID: 30021652
Erythroid progenitors	NKT cells	BAG6	NCR3	0.09022307100192	0	BAG6_NCR3-PS	BAG6 - NCR3-PS	BAG	Secreted Signaling	PMID: 30021652
HSPCs	NKT cells	BAG6	NCR3	0.0362571425021589	0	BAG6_NCR3-PS	BAG6 - NCR3-PS	BAG	Secreted Signaling	PMID: 30021652
Megakaryocyte progenitors	NKT cells	BAG6	NCR3	0.0355168027621998	0	BAG6_NCR3-PS	BAG6 - NCR3-PS	BAG	Secreted Signaling	PMID: 30021652
Monocyte progenitors	NKT cells	BAG6	NCR3	0.0349250557195931	0	BAG6_NCR3-PS	BAG6 - NCR3-PS	BAG	Secreted Signaling	PMID: 30021652
Monocyte-derived dendritic cells	NKT cells	BAG6	NCR3	0.0359719513265844	0	BAG6_NCR3-PS	BAG6 - NCR3-PS	BAG	Secreted Signaling	PMID: 30021652
Plasma cells	NKT cells	BAG6	NCR3	0.034822084613311	0	BAG6_NCR3-PS	BAG6 - NCR3-PS	BAG	Secreted Signaling	PMID: 30021652
Plasmacytoid dendritic cells	NKT cells	BAG6	NCR3	0.0390349477579981	0	BAG6_NCR3-PS	BAG6 - NCR3-PS	BAG	Secreted Signaling	PMID: 30021652
CD10+ B cells	Monocyte-derived dendritic cells	LGALS9	HAVCR2	0.214468165415381	0	LGALS9_HAVCR2	LGALS9 - HAVCR2	GALECTIN	Secreted Signaling	PMID: 27192565
CD14+ Monocytes	Monocyte-derived dendritic cells	LGALS9	HAVCR2	0.0901972540262141	0	LGALS9_HAVCR2	LGALS9 - HAVCR2	GALECTIN	Secreted Signaling	PMID: 27192565
CD16+ Monocytes	Monocyte-derived dendritic cells	LGALS9	HAVCR2	0.0953746862380665	0	LGALS9_HAVCR2	LGALS9 - HAVCR2	GALECTIN	Secreted Signaling	PMID: 27192565
Erythroid progenitors	Monocyte-derived dendritic cells	LGALS9	HAVCR2	0.201476911018242	0	LGALS9_HAVCR2	LGALS9 - HAVCR2	GALECTIN	Secreted Signaling	PMID: 27192565
HSPCs	Monocyte-derived dendritic cells	LGALS9	HAVCR2	0.212422244719107	0	LGALS9_HAVCR2	LGALS9 - HAVCR2	GALECTIN	Secreted Signaling	PMID: 27192565
Megakaryocyte progenitors	Monocyte-derived dendritic cells	LGALS9	HAVCR2	0.200019174424625	0	LGALS9_HAVCR2	LGALS9 - HAVCR2	GALECTIN	Secreted Signaling	PMID: 27192565
Monocyte progenitors	Monocyte-derived dendritic cells	LGALS9	HAVCR2	0.088495134720558	0	LGALS9_HAVCR2	LGALS9 - HAVCR2	GALECTIN	Secreted Signaling	PMID: 27192565
Monocyte-derived dendritic cells	Monocyte-derived dendritic cells	LGALS9	HAVCR2	0.281078853704081	0	LGALS9_HAVCR2	LGALS9 - HAVCR2	GALECTIN	Secreted Signaling	PMID: 27192565
Plasmacytoid dendritic cells	Monocyte-derived dendritic cells	LGALS9	HAVCR2	0.0787053571579318	0	LGALS9_HAVCR2	LGALS9 - HAVCR2	GALECTIN	Secreted Signaling	PMID: 27192565
CD10+ B cells	B	LGALS9	CD44	0.251309852262373	0	LGALS9_CD44	LGALS9 - CD44	GALECTIN	Secreted Signaling	PMID: 25065622
CD14+ Monocytes	B	LGALS9	CD44	0.108643970571602	0	LGALS9_CD44	LGALS9 - CD44	GALECTIN	Secreted Signaling	PMID: 25065622
CD16+ Monocytes	B	LGALS9	CD44	0.114746720058005	0	LGALS9_CD44	LGALS9 - CD44	GALECTIN	Secreted Signaling	PMID: 25065622
Erythroid progenitors	B	LGALS9	CD44	0.23675956192421	0	LGALS9_CD44	LGALS9 - CD44	GALECTIN	Secreted Signaling	PMID: 25065622
HSPCs	B	LGALS9	CD44	0.249023894765746	0	LGALS9_CD44	LGALS9 - CD44	GALECTIN	Secreted Signaling	PMID: 25065622
Megakaryocyte progenitors	B	LGALS9	CD44	0.235121712187171	0	LGALS9_CD44	LGALS9 - CD44	GALECTIN	Secreted Signaling	PMID: 25065622
Monocyte progenitors	B	LGALS9	CD44	0.106634542449806	0	LGALS9_CD44	LGALS9 - CD44	GALECTIN	Secreted Signaling	PMID: 25065622
Monocyte-derived dendritic cells	B	LGALS9	CD44	0.32463423005604	0	LGALS9_CD44	LGALS9 - CD44	GALECTIN	Secreted Signaling	PMID: 25065622
Plasmacytoid dendritic cells	B	LGALS9	CD44	0.0950473383959741	0.04	LGALS9_CD44	LGALS9 - CD44	GALECTIN	Secreted Signaling	PMID: 25065622
CD10+ B cells	CD4+ T cells	LGALS9	CD44	0.274494443978971	0	LGALS9_CD44	LGALS9 - CD44	GALECTIN	Secreted Signaling	PMID: 25065622
CD14+ Monocytes	CD4+ T cells	LGALS9	CD44	0.120790361771317	0	LGALS9_CD44	LGALS9 - CD44	GALECTIN	Secreted Signaling	PMID: 25065622
CD16+ Monocytes	CD4+ T cells	LGALS9	CD44	0.127477820680196	0	LGALS9_CD44	LGALS9 - CD44	GALECTIN	Secreted Signaling	PMID: 25065622
Erythroid progenitors	CD4+ T cells	LGALS9	CD44	0.259066300148761	0	LGALS9_CD44	LGALS9 - CD44	GALECTIN	Secreted Signaling	PMID: 25065622
HSPCs	CD4+ T cells	LGALS9	CD44	0.272074233324414	0	LGALS9_CD44	LGALS9 - CD44	GALECTIN	Secreted Signaling	PMID: 25065622
Megakaryocyte progenitors	CD4+ T cells	LGALS9	CD44	0.257326163949205	0	LGALS9_CD44	LGALS9 - CD44	GALECTIN	Secreted Signaling	PMID: 25065622
Monocyte progenitors	CD4+ T cells	LGALS9	CD44	0.118586167678418	0	LGALS9_CD44	LGALS9 - CD44	GALECTIN	Secreted Signaling	PMID: 25065622
Monocyte-derived dendritic cells	CD4+ T cells	LGALS9	CD44	0.351408329524267	0	LGALS9_CD44	LGALS9 - CD44	GALECTIN	Secreted Signaling	PMID: 25065622
Plasmacytoid dendritic cells	CD4+ T cells	LGALS9	CD44	0.105854148510124	0.01	LGALS9_CD44	LGALS9 - CD44	GALECTIN	Secreted Signaling	PMID: 25065622
CD10+ B cells	CD8+ T cells	LGALS9	CD44	0.271400928663118	0	LGALS9_CD44	LGALS9 - CD44	GALECTIN	Secreted Signaling	PMID: 25065622
CD14+ Monocytes	CD8+ T cells	LGALS9	CD44	0.119144599879149	0	LGALS9_CD44	LGALS9 - CD44	GALECTIN	Secreted Signaling	PMID: 25065622
CD16+ Monocytes	CD8+ T cells	LGALS9	CD44	0.125753974957951	0	LGALS9_CD44	LGALS9 - CD44	GALECTIN	Secreted Signaling	PMID: 25065622
Erythroid progenitors	CD8+ T cells	LGALS9	CD44	0.256085285083088	0	LGALS9_CD44	LGALS9 - CD44	GALECTIN	Secreted Signaling	PMID: 25065622
HSPCs	CD8+ T cells	LGALS9	CD44	0.268997880456073	0	LGALS9_CD44	LGALS9 - CD44	GALECTIN	Secreted Signaling	PMID: 25065622
Megakaryocyte progenitors	CD8+ T cells	LGALS9	CD44	0.254358298324544	0	LGALS9_CD44	LGALS9 - CD44	GALECTIN	Secreted Signaling	PMID: 25065622
Monocyte progenitors	CD8+ T cells	LGALS9	CD44	0.116966442470122	0	LGALS9_CD44	LGALS9 - CD44	GALECTIN	Secreted Signaling	PMID: 25065622
Monocyte-derived dendritic cells	CD8+ T cells	LGALS9	CD44	0.347863620603051	0	LGALS9_CD44	LGALS9 - CD44	GALECTIN	Secreted Signaling	PMID: 25065622
Plasmacytoid dendritic cells	CD8+ T cells	LGALS9	CD44	0.104387729720125	0.01	LGALS9_CD44	LGALS9 - CD44	GALECTIN	Secreted Signaling	PMID: 25065622
CD10+ B cells	CD10+ B cells	LGALS9	CD44	0.0836781306458415	0.02	LGALS9_CD44	LGALS9 - CD44	GALECTIN	Secreted Signaling	PMID: 25065622
CD14+ Monocytes	CD10+ B cells	LGALS9	CD44	0.0320954504326898	0	LGALS9_CD44	LGALS9 - CD44	GALECTIN	Secreted Signaling	PMID: 25065622
CD16+ Monocytes	CD10+ B cells	LGALS9	CD44	0.0340626336505159	0	LGALS9_CD44	LGALS9 - CD44	GALECTIN	Secreted Signaling	PMID: 25065622
Erythroid progenitors	CD10+ B cells	LGALS9	CD44	0.0778244863525841	0.01	LGALS9_CD44	LGALS9 - CD44	GALECTIN	Secreted Signaling	PMID: 25065622
HSPCs	CD10+ B cells	LGALS9	CD44	0.082748451817941	0.01	LGALS9_CD44	LGALS9 - CD44	GALECTIN	Secreted Signaling	PMID: 25065622
Megakaryocyte progenitors	CD10+ B cells	LGALS9	CD44	0.0771749404658343	0.01	LGALS9_CD44	LGALS9 - CD44	GALECTIN	Secreted Signaling	PMID: 25065622
Monocyte progenitors	CD10+ B cells	LGALS9	CD44	0.0314518706806568	0.01	LGALS9_CD44	LGALS9 - CD44	GALECTIN	Secreted Signaling	PMID: 25065622
Monocyte-derived dendritic cells	CD10+ B cells	LGALS9	CD44	0.115647722693194	0	LGALS9_CD44	LGALS9 - CD44	GALECTIN	Secreted Signaling	PMID: 25065622
CD10+ B cells	CD14+ Monocytes	LGALS9	CD44	0.34380307123178	0	LGALS9_CD44	LGALS9 - CD44	GALECTIN	Secreted Signaling	PMID: 25065622
CD14+ Monocytes	CD14+ Monocytes	LGALS9	CD44	0.159839726219726	0	LGALS9_CD44	LGALS9 - CD44	GALECTIN	Secreted Signaling	PMID: 25065622
CD16+ Monocytes	CD14+ Monocytes	LGALS9	CD44	0.168275339743391	0	LGALS9_CD44	LGALS9 - CD44	GALECTIN	Secreted Signaling	PMID: 25065622
Erythroid progenitors	CD14+ Monocytes	LGALS9	CD44	0.326231058389071	0	LGALS9_CD44	LGALS9 - CD44	GALECTIN	Secreted Signaling	PMID: 25065622
HSPCs	CD14+ Monocytes	LGALS9	CD44	0.341059041752498	0	LGALS9_CD44	LGALS9 - CD44	GALECTIN	Secreted Signaling	PMID: 25065622
Megakaryocyte progenitors	CD14+ Monocytes	LGALS9	CD44	0.324237202438571	0	LGALS9_CD44	LGALS9 - CD44	GALECTIN	Secreted Signaling	PMID: 25065622
Monocyte progenitors	CD14+ Monocytes	LGALS9	CD44	0.157050240718752	0	LGALS9_CD44	LGALS9 - CD44	GALECTIN	Secreted Signaling	PMID: 25065622
Monocyte-derived dendritic cells	CD14+ Monocytes	LGALS9	CD44	0.428662875036957	0	LGALS9_CD44	LGALS9 - CD44	GALECTIN	Secreted Signaling	PMID: 25065622
Plasmacytoid dendritic cells	CD14+ Monocytes	LGALS9	CD44	0.140848440498146	0	LGALS9_CD44	LGALS9 - CD44	GALECTIN	Secreted Signaling	PMID: 25065622
CD10+ B cells	CD16+ Monocytes	LGALS9	CD44	0.342849846821307	0	LGALS9_CD44	LGALS9 - CD44	GALECTIN	Secreted Signaling	PMID: 25065622
CD14+ Monocytes	CD16+ Monocytes	LGALS9	CD44	0.159272755490558	0	LGALS9_CD44	LGALS9 - CD44	GALECTIN	Secreted Signaling	PMID: 25065622
CD16+ Monocytes	CD16+ Monocytes	LGALS9	CD44	0.167684418924823	0	LGALS9_CD44	LGALS9 - CD44	GALECTIN	Secreted Signaling	PMID: 25065622
Erythroid progenitors	CD16+ Monocytes	LGALS9	CD44	0.325302401554488	0	LGALS9_CD44	LGALS9 - CD44	GALECTIN	Secreted Signaling	PMID: 25065622
HSPCs	CD16+ Monocytes	LGALS9	CD44	0.340109482116307	0	LGALS9_CD44	LGALS9 - CD44	GALECTIN	Secreted Signaling	PMID: 25065622
Megakaryocyte progenitors	CD16+ Monocytes	LGALS9	CD44	0.323311497819339	0	LGALS9_CD44	LGALS9 - CD44	GALECTIN	Secreted Signaling	PMID: 25065622
Monocyte progenitors	CD16+ Monocytes	LGALS9	CD44	0.1564913216182	0	LGALS9_CD44	LGALS9 - CD44	GALECTIN	Secreted Signaling	PMID: 25065622
Monocyte-derived dendritic cells	CD16+ Monocytes	LGALS9	CD44	0.427627696466545	0	LGALS9_CD44	LGALS9 - CD44	GALECTIN	Secreted Signaling	PMID: 25065622
Plasmacytoid dendritic cells	CD16+ Monocytes	LGALS9	CD44	0.140337581821758	0	LGALS9_CD44	LGALS9 - CD44	GALECTIN	Secreted Signaling	PMID: 25065622
CD10+ B cells	DC	LGALS9	CD44	0.315813305030194	0	LGALS9_CD44	LGALS9 - CD44	GALECTIN	Secreted Signaling	PMID: 25065622
CD14+ Monocytes	DC	LGALS9	CD44	0.143550464560511	0	LGALS9_CD44	LGALS9 - CD44	GALECTIN	Secreted Signaling	PMID: 25065622
CD16+ Monocytes	DC	LGALS9	CD44	0.151281199693042	0	LGALS9_CD44	LGALS9 - CD44	GALECTIN	Secreted Signaling	PMID: 25065622
Erythroid progenitors	DC	LGALS9	CD44	0.299019974423252	0	LGALS9_CD44	LGALS9 - CD44	GALECTIN	Secreted Signaling	PMID: 25065622
HSPCs	DC	LGALS9	CD44	0.313186051119582	0	LGALS9_CD44	LGALS9 - CD44	GALECTIN	Secreted Signaling	PMID: 25065622
Megakaryocyte progenitors	DC	LGALS9	CD44	0.297119088108907	0	LGALS9_CD44	LGALS9 - CD44	GALECTIN	Secreted Signaling	PMID: 25065622
Monocyte progenitors	DC	LGALS9	CD44	0.140997547553789	0	LGALS9_CD44	LGALS9 - CD44	GALECTIN	Secreted Signaling	PMID: 25065622
Monocyte-derived dendritic cells	DC	LGALS9	CD44	0.397954258177921	0	LGALS9_CD44	LGALS9 - CD44	GALECTIN	Secreted Signaling	PMID: 25065622
Plasmacytoid dendritic cells	DC	LGALS9	CD44	0.126203855765964	0	LGALS9_CD44	LGALS9 - CD44	GALECTIN	Secreted Signaling	PMID: 25065622
CD10+ B cells	Erythrocytes	LGALS9	CD44	0.104025469414603	0	LGALS9_CD44	LGALS9 - CD44	GALECTIN	Secreted Signaling	PMID: 25065622
CD14+ Monocytes	Erythrocytes	LGALS9	CD44	0.0404535866224464	0	LGALS9_CD44	LGALS9 - CD44	GALECTIN	Secreted Signaling	PMID: 25065622
CD16+ Monocytes	Erythrocytes	LGALS9	CD44	0.0429103426174196	0	LGALS9_CD44	LGALS9 - CD44	GALECTIN	Secreted Signaling	PMID: 25065622
Erythroid progenitors	Erythrocytes	LGALS9	CD44	0.0968989610618442	0.01	LGALS9_CD44	LGALS9 - CD44	GALECTIN	Secreted Signaling	PMID: 25065622
HSPCs	Erythrocytes	LGALS9	CD44	0.10289511294491	0	LGALS9_CD44	LGALS9 - CD44	GALECTIN	Secreted Signaling	PMID: 25065622
Megakaryocyte progenitors	Erythrocytes	LGALS9	CD44	0.0961068055803947	0.01	LGALS9_CD44	LGALS9 - CD44	GALECTIN	Secreted Signaling	PMID: 25065622
Monocyte progenitors	Erythrocytes	LGALS9	CD44	0.0396492745423548	0.01	LGALS9_CD44	LGALS9 - CD44	GALECTIN	Secreted Signaling	PMID: 25065622
Monocyte-derived dendritic cells	Erythrocytes	LGALS9	CD44	0.142559420671968	0	LGALS9_CD44	LGALS9 - CD44	GALECTIN	Secreted Signaling	PMID: 25065622
CD10+ B cells	Erythroid progenitors	LGALS9	CD44	0.223636620289074	0	LGALS9_CD44	LGALS9 - CD44	GALECTIN	Secreted Signaling	PMID: 25065622
CD14+ Monocytes	Erythroid progenitors	LGALS9	CD44	0.0946935738202457	0	LGALS9_CD44	LGALS9 - CD44	GALECTIN	Secreted Signaling	PMID: 25065622
CD16+ Monocytes	Erythroid progenitors	LGALS9	CD44	0.100100703543	0	LGALS9_CD44	LGALS9 - CD44	GALECTIN	Secreted Signaling	PMID: 25065622
Erythroid progenitors	Erythroid progenitors	LGALS9	CD44	0.210238632475655	0	LGALS9_CD44	LGALS9 - CD44	GALECTIN	Secreted Signaling	PMID: 25065622
HSPCs	Erythroid progenitors	LGALS9	CD44	0.221527902367842	0	LGALS9_CD44	LGALS9 - CD44	GALECTIN	Secreted Signaling	PMID: 25065622
Megakaryocyte progenitors	Erythroid progenitors	LGALS9	CD44	0.208734073617286	0	LGALS9_CD44	LGALS9 - CD44	GALECTIN	Secreted Signaling	PMID: 25065622
Monocyte progenitors	Erythroid progenitors	LGALS9	CD44	0.0929152696204517	0.01	LGALS9_CD44	LGALS9 - CD44	GALECTIN	Secreted Signaling	PMID: 25065622
Monocyte-derived dendritic cells	Erythroid progenitors	LGALS9	CD44	0.292036252451904	0	LGALS9_CD44	LGALS9 - CD44	GALECTIN	Secreted Signaling	PMID: 25065622
CD10+ B cells	HSPCs	LGALS9	CD44	0.314304078834865	0	LGALS9_CD44	LGALS9 - CD44	GALECTIN	Secreted Signaling	PMID: 25065622
CD14+ Monocytes	HSPCs	LGALS9	CD44	0.142692768460675	0	LGALS9_CD44	LGALS9 - CD44	GALECTIN	Secreted Signaling	PMID: 25065622
CD16+ Monocytes	HSPCs	LGALS9	CD44	0.15038542402756	0	LGALS9_CD44	LGALS9 - CD44	GALECTIN	Secreted Signaling	PMID: 25065622
Erythroid progenitors	HSPCs	LGALS9	CD44	0.297556098755594	0	LGALS9_CD44	LGALS9 - CD44	GALECTIN	Secreted Signaling	PMID: 25065622
HSPCs	HSPCs	LGALS9	CD44	0.311683660595213	0	LGALS9_CD44	LGALS9 - CD44	GALECTIN	Secreted Signaling	PMID: 25065622
Megakaryocyte progenitors	HSPCs	LGALS9	CD44	0.29566059330405	0	LGALS9_CD44	LGALS9 - CD44	GALECTIN	Secreted Signaling	PMID: 25065622
Monocyte progenitors	HSPCs	LGALS9	CD44	0.140152608697278	0	LGALS9_CD44	LGALS9 - CD44	GALECTIN	Secreted Signaling	PMID: 25065622
Monocyte-derived dendritic cells	HSPCs	LGALS9	CD44	0.396279850631192	0	LGALS9_CD44	LGALS9 - CD44	GALECTIN	Secreted Signaling	PMID: 25065622
Plasmacytoid dendritic cells	HSPCs	LGALS9	CD44	0.125434623931425	0	LGALS9_CD44	LGALS9 - CD44	GALECTIN	Secreted Signaling	PMID: 25065622
CD10+ B cells	Megakaryocyte progenitors	LGALS9	CD44	0.215781754580429	0	LGALS9_CD44	LGALS9 - CD44	GALECTIN	Secreted Signaling	PMID: 25065622
CD14+ Monocytes	Megakaryocyte progenitors	LGALS9	CD44	0.0908377177037554	0	LGALS9_CD44	LGALS9 - CD44	GALECTIN	Secreted Signaling	PMID: 25065622
CD16+ Monocytes	Megakaryocyte progenitors	LGALS9	CD44	0.0960480321926516	0	LGALS9_CD44	LGALS9 - CD44	GALECTIN	Secreted Signaling	PMID: 25065622
Erythroid progenitors	Megakaryocyte progenitors	LGALS9	CD44	0.202731465962418	0	LGALS9_CD44	LGALS9 - CD44	GALECTIN	Secreted Signaling	PMID: 25065622
HSPCs	Megakaryocyte progenitors	LGALS9	CD44	0.213726712310531	0	LGALS9_CD44	LGALS9 - CD44	GALECTIN	Secreted Signaling	PMID: 25065622
Megakaryocyte progenitors	Megakaryocyte progenitors	LGALS9	CD44	0.20126694019995	0	LGALS9_CD44	LGALS9 - CD44	GALECTIN	Secreted Signaling	PMID: 25065622
Monocyte progenitors	Megakaryocyte progenitors	LGALS9	CD44	0.0891246961324318	0.01	LGALS9_CD44	LGALS9 - CD44	GALECTIN	Secreted Signaling	PMID: 25065622
Monocyte-derived dendritic cells	Megakaryocyte progenitors	LGALS9	CD44	0.282653622721113	0	LGALS9_CD44	LGALS9 - CD44	GALECTIN	Secreted Signaling	PMID: 25065622
CD10+ B cells	Monocyte progenitors	LGALS9	CD44	0.317191129023827	0	LGALS9_CD44	LGALS9 - CD44	GALECTIN	Secreted Signaling	PMID: 25065622
CD14+ Monocytes	Monocyte progenitors	LGALS9	CD44	0.144335288767182	0	LGALS9_CD44	LGALS9 - CD44	GALECTIN	Secreted Signaling	PMID: 25065622
CD16+ Monocytes	Monocyte progenitors	LGALS9	CD44	0.152100783482302	0	LGALS9_CD44	LGALS9 - CD44	GALECTIN	Secreted Signaling	PMID: 25065622
Erythroid progenitors	Monocyte progenitors	LGALS9	CD44	0.300356696275506	0	LGALS9_CD44	LGALS9 - CD44	GALECTIN	Secreted Signaling	PMID: 25065622
HSPCs	Monocyte progenitors	LGALS9	CD44	0.314557682744681	0	LGALS9_CD44	LGALS9 - CD44	GALECTIN	Secreted Signaling	PMID: 25065622
Megakaryocyte progenitors	Monocyte progenitors	LGALS9	CD44	0.298450930311686	0	LGALS9_CD44	LGALS9 - CD44	GALECTIN	Secreted Signaling	PMID: 25065622
Monocyte progenitors	Monocyte progenitors	LGALS9	CD44	0.141770724772896	0	LGALS9_CD44	LGALS9 - CD44	GALECTIN	Secreted Signaling	PMID: 25065622
Monocyte-derived dendritic cells	Monocyte progenitors	LGALS9	CD44	0.399481205049274	0	LGALS9_CD44	LGALS9 - CD44	GALECTIN	Secreted Signaling	PMID: 25065622
Plasmacytoid dendritic cells	Monocyte progenitors	LGALS9	CD44	0.126907894982003	0	LGALS9_CD44	LGALS9 - CD44	GALECTIN	Secreted Signaling	PMID: 25065622
CD10+ B cells	Monocyte-derived dendritic cells	LGALS9	CD44	0.319246194550131	0	LGALS9_CD44	LGALS9 - CD44	GALECTIN	Secreted Signaling	PMID: 25065622
CD14+ Monocytes	Monocyte-derived dendritic cells	LGALS9	CD44	0.145509089931773	0	LGALS9_CD44	LGALS9 - CD44	GALECTIN	Secreted Signaling	PMID: 25065622
CD16+ Monocytes	Monocyte-derived dendritic cells	LGALS9	CD44	0.153326420931263	0	LGALS9_CD44	LGALS9 - CD44	GALECTIN	Secreted Signaling	PMID: 25065622
Erythroid progenitors	Monocyte-derived dendritic cells	LGALS9	CD44	0.302350988818024	0	LGALS9_CD44	LGALS9 - CD44	GALECTIN	Secreted Signaling	PMID: 25065622
HSPCs	Monocyte-derived dendritic cells	LGALS9	CD44	0.316603597566217	0	LGALS9_CD44	LGALS9 - CD44	GALECTIN	Secreted Signaling	PMID: 25065622
Megakaryocyte progenitors	Monocyte-derived dendritic cells	LGALS9	CD44	0.30043800279547	0	LGALS9_CD44	LGALS9 - CD44	GALECTIN	Secreted Signaling	PMID: 25065622
Monocyte progenitors	Monocyte-derived dendritic cells	LGALS9	CD44	0.142927153467329	0	LGALS9_CD44	LGALS9 - CD44	GALECTIN	Secreted Signaling	PMID: 25065622
Monocyte-derived dendritic cells	Monocyte-derived dendritic cells	LGALS9	CD44	0.401755723515487	0	LGALS9_CD44	LGALS9 - CD44	GALECTIN	Secreted Signaling	PMID: 25065622
Plasmacytoid dendritic cells	Monocyte-derived dendritic cells	LGALS9	CD44	0.127961163324229	0	LGALS9_CD44	LGALS9 - CD44	GALECTIN	Secreted Signaling	PMID: 25065622
CD10+ B cells	NK cells	LGALS9	CD44	0.112100700022367	0	LGALS9_CD44	LGALS9 - CD44	GALECTIN	Secreted Signaling	PMID: 25065622
CD14+ Monocytes	NK cells	LGALS9	CD44	0.043835334751532	0	LGALS9_CD44	LGALS9 - CD44	GALECTIN	Secreted Signaling	PMID: 25065622
CD16+ Monocytes	NK cells	LGALS9	CD44	0.0464875152680597	0	LGALS9_CD44	LGALS9 - CD44	GALECTIN	Secreted Signaling	PMID: 25065622
Erythroid progenitors	NK cells	LGALS9	CD44	0.10448549285275	0	LGALS9_CD44	LGALS9 - CD44	GALECTIN	Secreted Signaling	PMID: 25065622
HSPCs	NK cells	LGALS9	CD44	0.110893457154409	0	LGALS9_CD44	LGALS9 - CD44	GALECTIN	Secreted Signaling	PMID: 25065622
Megakaryocyte progenitors	NK cells	LGALS9	CD44	0.103638434329625	0	LGALS9_CD44	LGALS9 - CD44	GALECTIN	Secreted Signaling	PMID: 25065622
Monocyte progenitors	NK cells	LGALS9	CD44	0.042966796353285	0.01	LGALS9_CD44	LGALS9 - CD44	GALECTIN	Secreted Signaling	PMID: 25065622
Monocyte-derived dendritic cells	NK cells	LGALS9	CD44	0.153114755726189	0	LGALS9_CD44	LGALS9 - CD44	GALECTIN	Secreted Signaling	PMID: 25065622
CD10+ B cells	NKT cells	LGALS9	CD44	0.268936833937219	0	LGALS9_CD44	LGALS9 - CD44	GALECTIN	Secreted Signaling	PMID: 25065622
CD14+ Monocytes	NKT cells	LGALS9	CD44	0.117839291155421	0	LGALS9_CD44	LGALS9 - CD44	GALECTIN	Secreted Signaling	PMID: 25065622
CD16+ Monocytes	NKT cells	LGALS9	CD44	0.124386481219189	0	LGALS9_CD44	LGALS9 - CD44	GALECTIN	Secreted Signaling	PMID: 25065622
Erythroid progenitors	NKT cells	LGALS9	CD44	0.253711822701952	0	LGALS9_CD44	LGALS9 - CD44	GALECTIN	Secreted Signaling	PMID: 25065622
HSPCs	NKT cells	LGALS9	CD44	0.266547621721362	0	LGALS9_CD44	LGALS9 - CD44	GALECTIN	Secreted Signaling	PMID: 25065622
Megakaryocyte progenitors	NKT cells	LGALS9	CD44	0.251995420128945	0	LGALS9_CD44	LGALS9 - CD44	GALECTIN	Secreted Signaling	PMID: 25065622
Monocyte progenitors	NKT cells	LGALS9	CD44	0.11568186299022	0	LGALS9_CD44	LGALS9 - CD44	GALECTIN	Secreted Signaling	PMID: 25065622
Monocyte-derived dendritic cells	NKT cells	LGALS9	CD44	0.345034060682021	0	LGALS9_CD44	LGALS9 - CD44	GALECTIN	Secreted Signaling	PMID: 25065622
Plasmacytoid dendritic cells	NKT cells	LGALS9	CD44	0.103225146525198	0.01	LGALS9_CD44	LGALS9 - CD44	GALECTIN	Secreted Signaling	PMID: 25065622
CD10+ B cells	Plasma cells	LGALS9	CD44	0.254069937297588	0	LGALS9_CD44	LGALS9 - CD44	GALECTIN	Secreted Signaling	PMID: 25065622
CD14+ Monocytes	Plasma cells	LGALS9	CD44	0.110067536273114	0	LGALS9_CD44	LGALS9 - CD44	GALECTIN	Secreted Signaling	PMID: 25065622
CD16+ Monocytes	Plasma cells	LGALS9	CD44	0.116239822293661	0	LGALS9_CD44	LGALS9 - CD44	GALECTIN	Secreted Signaling	PMID: 25065622
Erythroid progenitors	Plasma cells	LGALS9	CD44	0.239410944735234	0	LGALS9_CD44	LGALS9 - CD44	GALECTIN	Secreted Signaling	PMID: 25065622
HSPCs	Plasma cells	LGALS9	CD44	0.251767316235504	0	LGALS9_CD44	LGALS9 - CD44	GALECTIN	Secreted Signaling	PMID: 25065622
Megakaryocyte progenitors	Plasma cells	LGALS9	CD44	0.237760467021865	0	LGALS9_CD44	LGALS9 - CD44	GALECTIN	Secreted Signaling	PMID: 25065622
Monocyte progenitors	Plasma cells	LGALS9	CD44	0.10803496977081	0	LGALS9_CD44	LGALS9 - CD44	GALECTIN	Secreted Signaling	PMID: 25065622
Monocyte-derived dendritic cells	Plasma cells	LGALS9	CD44	0.327846982777967	0	LGALS9_CD44	LGALS9 - CD44	GALECTIN	Secreted Signaling	PMID: 25065622
Plasmacytoid dendritic cells	Plasma cells	LGALS9	CD44	0.096311997030749	0.04	LGALS9_CD44	LGALS9 - CD44	GALECTIN	Secreted Signaling	PMID: 25065622
CD10+ B cells	Plasmacytoid dendritic cells	LGALS9	CD44	0.252923547031377	0	LGALS9_CD44	LGALS9 - CD44	GALECTIN	Secreted Signaling	PMID: 25065622
CD14+ Monocytes	Plasmacytoid dendritic cells	LGALS9	CD44	0.109475539608738	0	LGALS9_CD44	LGALS9 - CD44	GALECTIN	Secreted Signaling	PMID: 25065622
CD16+ Monocytes	Plasmacytoid dendritic cells	LGALS9	CD44	0.115618941062964	0	LGALS9_CD44	LGALS9 - CD44	GALECTIN	Secreted Signaling	PMID: 25065622
Erythroid progenitors	Plasmacytoid dendritic cells	LGALS9	CD44	0.238309566060966	0	LGALS9_CD44	LGALS9 - CD44	GALECTIN	Secreted Signaling	PMID: 25065622
HSPCs	Plasmacytoid dendritic cells	LGALS9	CD44	0.250627824774175	0	LGALS9_CD44	LGALS9 - CD44	GALECTIN	Secreted Signaling	PMID: 25065622
Megakaryocyte progenitors	Plasmacytoid dendritic cells	LGALS9	CD44	0.236664318582072	0	LGALS9_CD44	LGALS9 - CD44	GALECTIN	Secreted Signaling	PMID: 25065622
Monocyte progenitors	Plasmacytoid dendritic cells	LGALS9	CD44	0.107452585264568	0	LGALS9_CD44	LGALS9 - CD44	GALECTIN	Secreted Signaling	PMID: 25065622
Monocyte-derived dendritic cells	Plasmacytoid dendritic cells	LGALS9	CD44	0.326513417434815	0	LGALS9_CD44	LGALS9 - CD44	GALECTIN	Secreted Signaling	PMID: 25065622
Plasmacytoid dendritic cells	Plasmacytoid dendritic cells	LGALS9	CD44	0.0957860212267284	0.04	LGALS9_CD44	LGALS9 - CD44	GALECTIN	Secreted Signaling	PMID: 25065622
CD10+ B cells	T	LGALS9	CD44	0.144423634397345	0	LGALS9_CD44	LGALS9 - CD44	GALECTIN	Secreted Signaling	PMID: 25065622
CD14+ Monocytes	T	LGALS9	CD44	0.0577550964784995	0	LGALS9_CD44	LGALS9 - CD44	GALECTIN	Secreted Signaling	PMID: 25065622
CD16+ Monocytes	T	LGALS9	CD44	0.0611955667893015	0	LGALS9_CD44	LGALS9 - CD44	GALECTIN	Secreted Signaling	PMID: 25065622
Erythroid progenitors	T	LGALS9	CD44	0.134946390337509	0	LGALS9_CD44	LGALS9 - CD44	GALECTIN	Secreted Signaling	PMID: 25065622
HSPCs	T	LGALS9	CD44	0.142924329517647	0	LGALS9_CD44	LGALS9 - CD44	GALECTIN	Secreted Signaling	PMID: 25065622
Megakaryocyte progenitors	T	LGALS9	CD44	0.133889307877442	0	LGALS9_CD44	LGALS9 - CD44	GALECTIN	Secreted Signaling	PMID: 25065622
Monocyte progenitors	T	LGALS9	CD44	0.0566270904915169	0.01	LGALS9_CD44	LGALS9 - CD44	GALECTIN	Secreted Signaling	PMID: 25065622
Monocyte-derived dendritic cells	T	LGALS9	CD44	0.194670797135326	0	LGALS9_CD44	LGALS9 - CD44	GALECTIN	Secreted Signaling	PMID: 25065622
Monocyte-derived dendritic cells	B	COL9A2	CD44	0.0929189646220746	0	COL9A2_CD44	COL9A2 - CD44	COLLAGEN	ECM-Receptor	KEGG: hsa04512
Monocyte-derived dendritic cells	CD4+ T cells	COL9A2	CD44	0.103511460380419	0	COL9A2_CD44	COL9A2 - CD44	COLLAGEN	ECM-Receptor	KEGG: hsa04512
Monocyte-derived dendritic cells	CD8+ T cells	COL9A2	CD44	0.102073790471039	0	COL9A2_CD44	COL9A2 - CD44	COLLAGEN	ECM-Receptor	KEGG: hsa04512
Monocyte-derived dendritic cells	CD10+ B cells	COL9A2	CD44	0.0271129770462503	0	COL9A2_CD44	COL9A2 - CD44	COLLAGEN	ECM-Receptor	KEGG: hsa04512
Monocyte-derived dendritic cells	CD14+ Monocytes	COL9A2	CD44	0.13785068379522	0	COL9A2_CD44	COL9A2 - CD44	COLLAGEN	ECM-Receptor	KEGG: hsa04512
Monocyte-derived dendritic cells	CD16+ Monocytes	COL9A2	CD44	0.13734895980798	0	COL9A2_CD44	COL9A2 - CD44	COLLAGEN	ECM-Receptor	KEGG: hsa04512
Monocyte-derived dendritic cells	DC	COL9A2	CD44	0.123472993622751	0	COL9A2_CD44	COL9A2 - CD44	COLLAGEN	ECM-Receptor	KEGG: hsa04512
Monocyte-derived dendritic cells	Erythrocytes	COL9A2	CD44	0.0342194749441566	0	COL9A2_CD44	COL9A2 - CD44	COLLAGEN	ECM-Receptor	KEGG: hsa04512
Monocyte-derived dendritic cells	Erythroid progenitors	COL9A2	CD44	0.0808046879111225	0	COL9A2_CD44	COL9A2 - CD44	COLLAGEN	ECM-Receptor	KEGG: hsa04512
Monocyte-derived dendritic cells	HSPCs	COL9A2	CD44	0.122718069143541	0	COL9A2_CD44	COL9A2 - CD44	COLLAGEN	ECM-Receptor	KEGG: hsa04512
Monocyte-derived dendritic cells	Megakaryocyte progenitors	COL9A2	CD44	0.0774659844489528	0	COL9A2_CD44	COL9A2 - CD44	COLLAGEN	ECM-Receptor	KEGG: hsa04512
Monocyte-derived dendritic cells	Monocyte progenitors	COL9A2	CD44	0.124163963244623	0	COL9A2_CD44	COL9A2 - CD44	COLLAGEN	ECM-Receptor	KEGG: hsa04512
Monocyte-derived dendritic cells	Monocyte-derived dendritic cells	COL9A2	CD44	0.125197723984123	0	COL9A2_CD44	COL9A2 - CD44	COLLAGEN	ECM-Receptor	KEGG: hsa04512
Monocyte-derived dendritic cells	NK cells	COL9A2	CD44	0.0371002275361604	0	COL9A2_CD44	COL9A2 - CD44	COLLAGEN	ECM-Receptor	KEGG: hsa04512
Monocyte-derived dendritic cells	NKT cells	COL9A2	CD44	0.100934073676505	0	COL9A2_CD44	COL9A2 - CD44	COLLAGEN	ECM-Receptor	KEGG: hsa04512
Monocyte-derived dendritic cells	Plasma cells	COL9A2	CD44	0.0941582505888214	0	COL9A2_CD44	COL9A2 - CD44	COLLAGEN	ECM-Receptor	KEGG: hsa04512
Monocyte-derived dendritic cells	Plasmacytoid dendritic cells	COL9A2	CD44	0.0936428179419335	0	COL9A2_CD44	COL9A2 - CD44	COLLAGEN	ECM-Receptor	KEGG: hsa04512
Monocyte-derived dendritic cells	T	COL9A2	CD44	0.0489908596052028	0	COL9A2_CD44	COL9A2 - CD44	COLLAGEN	ECM-Receptor	KEGG: hsa04512
DC	CD4+ T cells	ALCAM	CD6	0.0542727342210158	0	ALCAM_CD6	ALCAM - CD6	ALCAM	Cell-Cell Contact	KEGG: hsa04514
Monocyte-derived dendritic cells	CD4+ T cells	ALCAM	CD6	0.0376755705935502	0	ALCAM_CD6	ALCAM - CD6	ALCAM	Cell-Cell Contact	KEGG: hsa04514
Plasmacytoid dendritic cells	CD4+ T cells	ALCAM	CD6	0.0361192243075445	0	ALCAM_CD6	ALCAM - CD6	ALCAM	Cell-Cell Contact	KEGG: hsa04514
DC	CD8+ T cells	ALCAM	CD6	0.0518253763386129	0	ALCAM_CD6	ALCAM - CD6	ALCAM	Cell-Cell Contact	KEGG: hsa04514
Monocyte-derived dendritic cells	CD8+ T cells	ALCAM	CD6	0.0359481914788183	0	ALCAM_CD6	ALCAM - CD6	ALCAM	Cell-Cell Contact	KEGG: hsa04514
Plasmacytoid dendritic cells	CD8+ T cells	ALCAM	CD6	0.0344606465130538	0	ALCAM_CD6	ALCAM - CD6	ALCAM	Cell-Cell Contact	KEGG: hsa04514
DC	NKT cells	ALCAM	CD6	0.0533319244124016	0	ALCAM_CD6	ALCAM - CD6	ALCAM	Cell-Cell Contact	KEGG: hsa04514
Monocyte-derived dendritic cells	NKT cells	ALCAM	CD6	0.0370112105987119	0	ALCAM_CD6	ALCAM - CD6	ALCAM	Cell-Cell Contact	KEGG: hsa04514
Plasmacytoid dendritic cells	NKT cells	ALCAM	CD6	0.0354812965907427	0	ALCAM_CD6	ALCAM - CD6	ALCAM	Cell-Cell Contact	KEGG: hsa04514
CD10+ B cells	B	APP	CD74	0.162375062713992	0	APP_CD74	APP - CD74	APP	Cell-Cell Contact	PMID: 19849849
CD14+ Monocytes	B	APP	CD74	0.168061740924726	0	APP_CD74	APP - CD74	APP	Cell-Cell Contact	PMID: 19849849
HSPCs	B	APP	CD74	0.17584099483162	0	APP_CD74	APP - CD74	APP	Cell-Cell Contact	PMID: 19849849
Monocyte progenitors	B	APP	CD74	0.169725084103938	0	APP_CD74	APP - CD74	APP	Cell-Cell Contact	PMID: 19849849
Monocyte-derived dendritic cells	B	APP	CD74	0.1707900645942	0	APP_CD74	APP - CD74	APP	Cell-Cell Contact	PMID: 19849849
Plasmacytoid dendritic cells	B	APP	CD74	0.519038265198139	0	APP_CD74	APP - CD74	APP	Cell-Cell Contact	PMID: 19849849
CD10+ B cells	CD4+ T cells	APP	CD74	0.0986567665098729	0	APP_CD74	APP - CD74	APP	Cell-Cell Contact	PMID: 19849849
CD14+ Monocytes	CD4+ T cells	APP	CD74	0.102384676006876	0	APP_CD74	APP - CD74	APP	Cell-Cell Contact	PMID: 19849849
HSPCs	CD4+ T cells	APP	CD74	0.10751675241348	0	APP_CD74	APP - CD74	APP	Cell-Cell Contact	PMID: 19849849
Monocyte progenitors	CD4+ T cells	APP	CD74	0.10347885049861	0	APP_CD74	APP - CD74	APP	Cell-Cell Contact	PMID: 19849849
Monocyte-derived dendritic cells	CD4+ T cells	APP	CD74	0.104180311161493	0	APP_CD74	APP - CD74	APP	Cell-Cell Contact	PMID: 19849849
Plasmacytoid dendritic cells	CD4+ T cells	APP	CD74	0.378625152869412	0	APP_CD74	APP - CD74	APP	Cell-Cell Contact	PMID: 19849849
CD10+ B cells	CD8+ T cells	APP	CD74	0.101694027213982	0	APP_CD74	APP - CD74	APP	Cell-Cell Contact	PMID: 19849849
CD14+ Monocytes	CD8+ T cells	APP	CD74	0.10552326837674	0	APP_CD74	APP - CD74	APP	Cell-Cell Contact	PMID: 19849849
HSPCs	CD8+ T cells	APP	CD74	0.110793249571436	0	APP_CD74	APP - CD74	APP	Cell-Cell Contact	PMID: 19849849
Monocyte progenitors	CD8+ T cells	APP	CD74	0.106646999529706	0	APP_CD74	APP - CD74	APP	Cell-Cell Contact	PMID: 19849849
Monocyte-derived dendritic cells	CD8+ T cells	APP	CD74	0.107367364398234	0	APP_CD74	APP - CD74	APP	Cell-Cell Contact	PMID: 19849849
Plasmacytoid dendritic cells	CD8+ T cells	APP	CD74	0.38658481966362	0	APP_CD74	APP - CD74	APP	Cell-Cell Contact	PMID: 19849849
CD10+ B cells	CD10+ B cells	APP	CD74	0.152805881003742	0	APP_CD74	APP - CD74	APP	Cell-Cell Contact	PMID: 19849849
CD14+ Monocytes	CD10+ B cells	APP	CD74	0.158220732112117	0	APP_CD74	APP - CD74	APP	Cell-Cell Contact	PMID: 19849849
HSPCs	CD10+ B cells	APP	CD74	0.165635156939412	0	APP_CD74	APP - CD74	APP	Cell-Cell Contact	PMID: 19849849
Monocyte progenitors	CD10+ B cells	APP	CD74	0.159805385813378	0	APP_CD74	APP - CD74	APP	Cell-Cell Contact	PMID: 19849849
Monocyte-derived dendritic cells	CD10+ B cells	APP	CD74	0.160820179055398	0	APP_CD74	APP - CD74	APP	Cell-Cell Contact	PMID: 19849849
Plasmacytoid dendritic cells	CD10+ B cells	APP	CD74	0.501022492951806	0	APP_CD74	APP - CD74	APP	Cell-Cell Contact	PMID: 19849849
CD10+ B cells	CD14+ Monocytes	APP	CD74	0.150790547776914	0	APP_CD74	APP - CD74	APP	Cell-Cell Contact	PMID: 19849849
CD14+ Monocytes	CD14+ Monocytes	APP	CD74	0.156147145931453	0	APP_CD74	APP - CD74	APP	Cell-Cell Contact	PMID: 19849849
HSPCs	CD14+ Monocytes	APP	CD74	0.163483271582194	0	APP_CD74	APP - CD74	APP	Cell-Cell Contact	PMID: 19849849
Monocyte progenitors	CD14+ Monocytes	APP	CD74	0.157714922766845	0	APP_CD74	APP - CD74	APP	Cell-Cell Contact	PMID: 19849849
Monocyte-derived dendritic cells	CD14+ Monocytes	APP	CD74	0.158718948899898	0	APP_CD74	APP - CD74	APP	Cell-Cell Contact	PMID: 19849849
Plasmacytoid dendritic cells	CD14+ Monocytes	APP	CD74	0.497109376809943	0	APP_CD74	APP - CD74	APP	Cell-Cell Contact	PMID: 19849849
CD10+ B cells	CD16+ Monocytes	APP	CD74	0.156638763990306	0	APP_CD74	APP - CD74	APP	Cell-Cell Contact	PMID: 19849849
CD14+ Monocytes	CD16+ Monocytes	APP	CD74	0.162163439564827	0	APP_CD74	APP - CD74	APP	Cell-Cell Contact	PMID: 19849849
HSPCs	CD16+ Monocytes	APP	CD74	0.169725372029874	0	APP_CD74	APP - CD74	APP	Cell-Cell Contact	PMID: 19849849
Monocyte progenitors	CD16+ Monocytes	APP	CD74	0.163779898353836	0	APP_CD74	APP - CD74	APP	Cell-Cell Contact	PMID: 19849849
Monocyte-derived dendritic cells	CD16+ Monocytes	APP	CD74	0.164814979542477	0	APP_CD74	APP - CD74	APP	Cell-Cell Contact	PMID: 19849849
Plasmacytoid dendritic cells	CD16+ Monocytes	APP	CD74	0.508348817741424	0	APP_CD74	APP - CD74	APP	Cell-Cell Contact	PMID: 19849849
CD10+ B cells	DC	APP	CD74	0.181270353765414	0	APP_CD74	APP - CD74	APP	Cell-Cell Contact	PMID: 19849849
CD14+ Monocytes	DC	APP	CD74	0.187470673025752	0	APP_CD74	APP - CD74	APP	Cell-Cell Contact	PMID: 19849849
HSPCs	DC	APP	CD74	0.195936738792742	0	APP_CD74	APP - CD74	APP	Cell-Cell Contact	PMID: 19849849
Monocyte progenitors	DC	APP	CD74	0.189282405309846	0	APP_CD74	APP - CD74	APP	Cell-Cell Contact	PMID: 19849849
Monocyte-derived dendritic cells	DC	APP	CD74	0.190441954992349	0	APP_CD74	APP - CD74	APP	Cell-Cell Contact	PMID: 19849849
Plasmacytoid dendritic cells	DC	APP	CD74	0.55208217725724	0	APP_CD74	APP - CD74	APP	Cell-Cell Contact	PMID: 19849849
CD10+ B cells	Erythrocytes	APP	CD74	0.140669467919583	0	APP_CD74	APP - CD74	APP	Cell-Cell Contact	PMID: 19849849
CD14+ Monocytes	Erythrocytes	APP	CD74	0.145728228496566	0	APP_CD74	APP - CD74	APP	Cell-Cell Contact	PMID: 19849849
HSPCs	Erythrocytes	APP	CD74	0.152663408335363	0	APP_CD74	APP - CD74	APP	Cell-Cell Contact	PMID: 19849849
Monocyte progenitors	Erythrocytes	APP	CD74	0.147209644568347	0	APP_CD74	APP - CD74	APP	Cell-Cell Contact	PMID: 19849849
Monocyte-derived dendritic cells	Erythrocytes	APP	CD74	0.148158557033073	0	APP_CD74	APP - CD74	APP	Cell-Cell Contact	PMID: 19849849
Plasmacytoid dendritic cells	Erythrocytes	APP	CD74	0.476794375761511	0	APP_CD74	APP - CD74	APP	Cell-Cell Contact	PMID: 19849849
CD10+ B cells	Erythroid progenitors	APP	CD74	0.121337352731574	0	APP_CD74	APP - CD74	APP	Cell-Cell Contact	PMID: 19849849
CD14+ Monocytes	Erythroid progenitors	APP	CD74	0.125802668920181	0	APP_CD74	APP - CD74	APP	Cell-Cell Contact	PMID: 19849849
HSPCs	Erythroid progenitors	APP	CD74	0.131936045886732	0	APP_CD74	APP - CD74	APP	Cell-Cell Contact	PMID: 19849849
Monocyte progenitors	Erythroid progenitors	APP	CD74	0.127111668867227	0	APP_CD74	APP - CD74	APP	Cell-Cell Contact	PMID: 19849849
Monocyte-derived dendritic cells	Erythroid progenitors	APP	CD74	0.127950467466445	0	APP_CD74	APP - CD74	APP	Cell-Cell Contact	PMID: 19849849
Plasmacytoid dendritic cells	Erythroid progenitors	APP	CD74	0.434632562512553	0	APP_CD74	APP - CD74	APP	Cell-Cell Contact	PMID: 19849849
CD10+ B cells	HSPCs	APP	CD74	0.14942948108453	0	APP_CD74	APP - CD74	APP	Cell-Cell Contact	PMID: 19849849
CD14+ Monocytes	HSPCs	APP	CD74	0.154746539974023	0	APP_CD74	APP - CD74	APP	Cell-Cell Contact	PMID: 19849849
HSPCs	HSPCs	APP	CD74	0.162029497195434	0	APP_CD74	APP - CD74	APP	Cell-Cell Contact	PMID: 19849849
Monocyte progenitors	HSPCs	APP	CD74	0.156302858943868	0	APP_CD74	APP - CD74	APP	Cell-Cell Contact	PMID: 19849849
Monocyte-derived dendritic cells	HSPCs	APP	CD74	0.157299574547496	0	APP_CD74	APP - CD74	APP	Cell-Cell Contact	PMID: 19849849
Plasmacytoid dendritic cells	HSPCs	APP	CD74	0.494442410366955	0	APP_CD74	APP - CD74	APP	Cell-Cell Contact	PMID: 19849849
CD10+ B cells	Megakaryocyte progenitors	APP	CD74	0.127963690630063	0	APP_CD74	APP - CD74	APP	Cell-Cell Contact	PMID: 19849849
CD14+ Monocytes	Megakaryocyte progenitors	APP	CD74	0.132636051188532	0	APP_CD74	APP - CD74	APP	Cell-Cell Contact	PMID: 19849849
HSPCs	Megakaryocyte progenitors	APP	CD74	0.139049591084422	0	APP_CD74	APP - CD74	APP	Cell-Cell Contact	PMID: 19849849
Monocyte progenitors	Megakaryocyte progenitors	APP	CD74	0.134005254456198	0	APP_CD74	APP - CD74	APP	Cell-Cell Contact	PMID: 19849849
Monocyte-derived dendritic cells	Megakaryocyte progenitors	APP	CD74	0.134882513875934	0	APP_CD74	APP - CD74	APP	Cell-Cell Contact	PMID: 19849849
Plasmacytoid dendritic cells	Megakaryocyte progenitors	APP	CD74	0.449613350093441	0	APP_CD74	APP - CD74	APP	Cell-Cell Contact	PMID: 19849849
CD10+ B cells	Monocyte progenitors	APP	CD74	0.145535128382992	0	APP_CD74	APP - CD74	APP	Cell-Cell Contact	PMID: 19849849
CD14+ Monocytes	Monocyte progenitors	APP	CD74	0.150738174331419	0	APP_CD74	APP - CD74	APP	Cell-Cell Contact	PMID: 19849849
HSPCs	Monocyte progenitors	APP	CD74	0.157867716594664	0	APP_CD74	APP - CD74	APP	Cell-Cell Contact	PMID: 19849849
Monocyte progenitors	Monocyte progenitors	APP	CD74	0.152261442174504	0	APP_CD74	APP - CD74	APP	Cell-Cell Contact	PMID: 19849849
Monocyte-derived dendritic cells	Monocyte progenitors	APP	CD74	0.153237067127989	0	APP_CD74	APP - CD74	APP	Cell-Cell Contact	PMID: 19849849
Plasmacytoid dendritic cells	Monocyte progenitors	APP	CD74	0.486701528013956	0	APP_CD74	APP - CD74	APP	Cell-Cell Contact	PMID: 19849849
CD10+ B cells	Monocyte-derived dendritic cells	APP	CD74	0.159929005021152	0	APP_CD74	APP - CD74	APP	Cell-Cell Contact	PMID: 19849849
CD14+ Monocytes	Monocyte-derived dendritic cells	APP	CD74	0.165546948523947	0	APP_CD74	APP - CD74	APP	Cell-Cell Contact	PMID: 19849849
HSPCs	Monocyte-derived dendritic cells	APP	CD74	0.173234036465037	0	APP_CD74	APP - CD74	APP	Cell-Cell Contact	PMID: 19849849
Monocyte progenitors	Monocyte-derived dendritic cells	APP	CD74	0.167190404166624	0	APP_CD74	APP - CD74	APP	Cell-Cell Contact	PMID: 19849849
Monocyte-derived dendritic cells	Monocyte-derived dendritic cells	APP	CD74	0.168242703001396	0	APP_CD74	APP - CD74	APP	Cell-Cell Contact	PMID: 19849849
Plasmacytoid dendritic cells	Monocyte-derived dendritic cells	APP	CD74	0.51451968099785	0	APP_CD74	APP - CD74	APP	Cell-Cell Contact	PMID: 19849849
CD10+ B cells	NK cells	APP	CD74	0.105115541574895	0	APP_CD74	APP - CD74	APP	Cell-Cell Contact	PMID: 19849849
CD14+ Monocytes	NK cells	APP	CD74	0.109057977111123	0	APP_CD74	APP - CD74	APP	Cell-Cell Contact	PMID: 19849849
HSPCs	NK cells	APP	CD74	0.11448189322413	0	APP_CD74	APP - CD74	APP	Cell-Cell Contact	PMID: 19849849
Monocyte progenitors	NK cells	APP	CD74	0.110214711760805	0	APP_CD74	APP - CD74	APP	Cell-Cell Contact	PMID: 19849849
Monocyte-derived dendritic cells	NK cells	APP	CD74	0.110956182228012	0	APP_CD74	APP - CD74	APP	Cell-Cell Contact	PMID: 19849849
Plasmacytoid dendritic cells	NK cells	APP	CD74	0.395372787146433	0	APP_CD74	APP - CD74	APP	Cell-Cell Contact	PMID: 19849849
CD10+ B cells	NKT cells	APP	CD74	0.10556082371634	0	APP_CD74	APP - CD74	APP	Cell-Cell Contact	PMID: 19849849
CD14+ Monocytes	NKT cells	APP	CD74	0.109517916026062	0	APP_CD74	APP - CD74	APP	Cell-Cell Contact	PMID: 19849849
HSPCs	NKT cells	APP	CD74	0.114961755239152	0	APP_CD74	APP - CD74	APP	Cell-Cell Contact	PMID: 19849849
Monocyte progenitors	NKT cells	APP	CD74	0.110678923038186	0	APP_CD74	APP - CD74	APP	Cell-Cell Contact	PMID: 19849849
Monocyte-derived dendritic cells	NKT cells	APP	CD74	0.111423125415915	0	APP_CD74	APP - CD74	APP	Cell-Cell Contact	PMID: 19849849
Plasmacytoid dendritic cells	NKT cells	APP	CD74	0.396502842028484	0	APP_CD74	APP - CD74	APP	Cell-Cell Contact	PMID: 19849849
CD10+ B cells	Plasma cells	APP	CD74	0.150153430671509	0	APP_CD74	APP - CD74	APP	Cell-Cell Contact	PMID: 19849849
CD14+ Monocytes	Plasma cells	APP	CD74	0.155491540299448	0	APP_CD74	APP - CD74	APP	Cell-Cell Contact	PMID: 19849849
HSPCs	Plasma cells	APP	CD74	0.162802806719175	0	APP_CD74	APP - CD74	APP	Cell-Cell Contact	PMID: 19849849
Monocyte progenitors	Plasma cells	APP	CD74	0.157053959714378	0	APP_CD74	APP - CD74	APP	Cell-Cell Contact	PMID: 19849849
Monocyte-derived dendritic cells	Plasma cells	APP	CD74	0.158054567684646	0	APP_CD74	APP - CD74	APP	Cell-Cell Contact	PMID: 19849849
Plasmacytoid dendritic cells	Plasma cells	APP	CD74	0.495863414826943	0	APP_CD74	APP - CD74	APP	Cell-Cell Contact	PMID: 19849849
CD10+ B cells	Plasmacytoid dendritic cells	APP	CD74	0.159598123601537	0	APP_CD74	APP - CD74	APP	Cell-Cell Contact	PMID: 19849849
CD14+ Monocytes	Plasmacytoid dendritic cells	APP	CD74	0.165206729769026	0	APP_CD74	APP - CD74	APP	Cell-Cell Contact	PMID: 19849849
HSPCs	Plasmacytoid dendritic cells	APP	CD74	0.172881292818659	0	APP_CD74	APP - CD74	APP	Cell-Cell Contact	PMID: 19849849
Monocyte progenitors	Plasmacytoid dendritic cells	APP	CD74	0.16684748323901	0	APP_CD74	APP - CD74	APP	Cell-Cell Contact	PMID: 19849849
Monocyte-derived dendritic cells	Plasmacytoid dendritic cells	APP	CD74	0.167898058857142	0	APP_CD74	APP - CD74	APP	Cell-Cell Contact	PMID: 19849849
Plasmacytoid dendritic cells	Plasmacytoid dendritic cells	APP	CD74	0.513903962495698	0	APP_CD74	APP - CD74	APP	Cell-Cell Contact	PMID: 19849849
B	B	CD22	PTPRC	0.309264821791839	0	CD22_PTPRC	CD22 - PTPRC	CD22	Cell-Cell Contact	KEGG: hsa04514
CD10+ B cells	B	CD22	PTPRC	0.114859150082797	0	CD22_PTPRC	CD22 - PTPRC	CD22	Cell-Cell Contact	KEGG: hsa04514
B	CD4+ T cells	CD22	PTPRC	0.378664580906992	0	CD22_PTPRC	CD22 - PTPRC	CD22	Cell-Cell Contact	KEGG: hsa04514
CD10+ B cells	CD4+ T cells	CD22	PTPRC	0.150114680652126	0	CD22_PTPRC	CD22 - PTPRC	CD22	Cell-Cell Contact	KEGG: hsa04514
B	CD8+ T cells	CD22	PTPRC	0.37089390095558	0	CD22_PTPRC	CD22 - PTPRC	CD22	Cell-Cell Contact	KEGG: hsa04514
CD10+ B cells	CD8+ T cells	CD22	PTPRC	0.145932567583702	0	CD22_PTPRC	CD22 - PTPRC	CD22	Cell-Cell Contact	KEGG: hsa04514
B	CD10+ B cells	CD22	PTPRC	0.108647168533481	0	CD22_PTPRC	CD22 - PTPRC	CD22	Cell-Cell Contact	KEGG: hsa04514
CD10+ B cells	CD10+ B cells	CD22	PTPRC	0.034121303787764	0	CD22_PTPRC	CD22 - PTPRC	CD22	Cell-Cell Contact	KEGG: hsa04514
B	CD14+ Monocytes	CD22	PTPRC	0.375218919149153	0	CD22_PTPRC	CD22 - PTPRC	CD22	Cell-Cell Contact	KEGG: hsa04514
CD10+ B cells	CD14+ Monocytes	CD22	PTPRC	0.148252490062962	0	CD22_PTPRC	CD22 - PTPRC	CD22	Cell-Cell Contact	KEGG: hsa04514
B	CD16+ Monocytes	CD22	PTPRC	0.390942252103716	0	CD22_PTPRC	CD22 - PTPRC	CD22	Cell-Cell Contact	KEGG: hsa04514
CD10+ B cells	CD16+ Monocytes	CD22	PTPRC	0.156852657031949	0	CD22_PTPRC	CD22 - PTPRC	CD22	Cell-Cell Contact	KEGG: hsa04514
B	DC	CD22	PTPRC	0.347031662577045	0	CD22_PTPRC	CD22 - PTPRC	CD22	Cell-Cell Contact	KEGG: hsa04514
CD10+ B cells	DC	CD22	PTPRC	0.133472979093048	0	CD22_PTPRC	CD22 - PTPRC	CD22	Cell-Cell Contact	KEGG: hsa04514
B	Erythrocytes	CD22	PTPRC	0.0933187669694949	0	CD22_PTPRC	CD22 - PTPRC	CD22	Cell-Cell Contact	KEGG: hsa04514
CD10+ B cells	Erythrocytes	CD22	PTPRC	0.0289656464826417	0	CD22_PTPRC	CD22 - PTPRC	CD22	Cell-Cell Contact	KEGG: hsa04514
B	Erythroid progenitors	CD22	PTPRC	0.0847647552900181	0	CD22_PTPRC	CD22 - PTPRC	CD22	Cell-Cell Contact	KEGG: hsa04514
CD10+ B cells	Erythroid progenitors	CD22	PTPRC	0.0261404564742817	0	CD22_PTPRC	CD22 - PTPRC	CD22	Cell-Cell Contact	KEGG: hsa04514
B	HSPCs	CD22	PTPRC	0.271435010351097	0	CD22_PTPRC	CD22 - PTPRC	CD22	Cell-Cell Contact	KEGG: hsa04514
CD10+ B cells	HSPCs	CD22	PTPRC	0.097454305357029	0	CD22_PTPRC	CD22 - PTPRC	CD22	Cell-Cell Contact	KEGG: hsa04514
B	Megakaryocyte progenitors	CD22	PTPRC	0.168776292473363	0	CD22_PTPRC	CD22 - PTPRC	CD22	Cell-Cell Contact	KEGG: hsa04514
CD10+ B cells	Megakaryocyte progenitors	CD22	PTPRC	0.0555769083863571	0	CD22_PTPRC	CD22 - PTPRC	CD22	Cell-Cell Contact	KEGG: hsa04514
B	Monocyte progenitors	CD22	PTPRC	0.245600751947064	0	CD22_PTPRC	CD22 - PTPRC	CD22	Cell-Cell Contact	KEGG: hsa04514
CD10+ B cells	Monocyte progenitors	CD22	PTPRC	0.0862193362345141	0	CD22_PTPRC	CD22 - PTPRC	CD22	Cell-Cell Contact	KEGG: hsa04514
B	Monocyte-derived dendritic cells	CD22	PTPRC	0.35969753070685	0	CD22_PTPRC	CD22 - PTPRC	CD22	Cell-Cell Contact	KEGG: hsa04514
CD10+ B cells	Monocyte-derived dendritic cells	CD22	PTPRC	0.140015792195142	0	CD22_PTPRC	CD22 - PTPRC	CD22	Cell-Cell Contact	KEGG: hsa04514
B	NK cells	CD22	PTPRC	0.382145479908787	0	CD22_PTPRC	CD22 - PTPRC	CD22	Cell-Cell Contact	KEGG: hsa04514
CD10+ B cells	NK cells	CD22	PTPRC	0.15200861585366	0	CD22_PTPRC	CD22 - PTPRC	CD22	Cell-Cell Contact	KEGG: hsa04514
B	NKT cells	CD22	PTPRC	0.384238667607227	0	CD22_PTPRC	CD22 - PTPRC	CD22	Cell-Cell Contact	KEGG: hsa04514
CD10+ B cells	NKT cells	CD22	PTPRC	0.15315370639937	0	CD22_PTPRC	CD22 - PTPRC	CD22	Cell-Cell Contact	KEGG: hsa04514
B	Plasma cells	CD22	PTPRC	0.113683500805977	0	CD22_PTPRC	CD22 - PTPRC	CD22	Cell-Cell Contact	KEGG: hsa04514
CD10+ B cells	Plasma cells	CD22	PTPRC	0.0358419080576478	0	CD22_PTPRC	CD22 - PTPRC	CD22	Cell-Cell Contact	KEGG: hsa04514
B	Plasmacytoid dendritic cells	CD22	PTPRC	0.285481169727602	0	CD22_PTPRC	CD22 - PTPRC	CD22	Cell-Cell Contact	KEGG: hsa04514
CD10+ B cells	Plasmacytoid dendritic cells	CD22	PTPRC	0.103779790111187	0	CD22_PTPRC	CD22 - PTPRC	CD22	Cell-Cell Contact	KEGG: hsa04514
B	T	CD22	PTPRC	0.164821361035385	0	CD22_PTPRC	CD22 - PTPRC	CD22	Cell-Cell Contact	KEGG: hsa04514
CD10+ B cells	T	CD22	PTPRC	0.0541019258983411	0	CD22_PTPRC	CD22 - PTPRC	CD22	Cell-Cell Contact	KEGG: hsa04514
B	CD14+ Monocytes	FCER2	ITGAM_ITGB2	0.0785203115144969	0	FCER2A_ITGAM_ITGB2	FCER2A - (ITGAM+ITGB2)	CD23	Cell-Cell Contact	PMID: 7621072
B	CD14+ Monocytes	FCER2	ITGAX_ITGB2	0.0733005769248635	0	FCER2A_ITGAX_ITGB2	FCER2A - (ITGAX+ITGB2)	CD23	Cell-Cell Contact	PMID: 7621072
B	CD16+ Monocytes	FCER2	ITGAX_ITGB2	0.0770465096228713	0	FCER2A_ITGAX_ITGB2	FCER2A - (ITGAX+ITGB2)	CD23	Cell-Cell Contact	PMID: 7621072
B	Monocyte-derived dendritic cells	FCER2	ITGAX_ITGB2	0.136220853105737	0	FCER2A_ITGAX_ITGB2	FCER2A - (ITGAX+ITGB2)	CD23	Cell-Cell Contact	PMID: 7621072
B	B	PTPRC	CD22	0.309264821791839	0	PTPRC_CD22	PTPRC - CD22	CD45	Cell-Cell Contact	PMID: 12115612
CD4+ T cells	B	PTPRC	CD22	0.378664580906992	0	PTPRC_CD22	PTPRC - CD22	CD45	Cell-Cell Contact	PMID: 12115612
CD8+ T cells	B	PTPRC	CD22	0.37089390095558	0	PTPRC_CD22	PTPRC - CD22	CD45	Cell-Cell Contact	PMID: 12115612
CD10+ B cells	B	PTPRC	CD22	0.108647168533481	0	PTPRC_CD22	PTPRC - CD22	CD45	Cell-Cell Contact	PMID: 12115612
CD14+ Monocytes	B	PTPRC	CD22	0.375218919149153	0	PTPRC_CD22	PTPRC - CD22	CD45	Cell-Cell Contact	PMID: 12115612
CD16+ Monocytes	B	PTPRC	CD22	0.390942252103716	0	PTPRC_CD22	PTPRC - CD22	CD45	Cell-Cell Contact	PMID: 12115612
DC	B	PTPRC	CD22	0.347031662577045	0	PTPRC_CD22	PTPRC - CD22	CD45	Cell-Cell Contact	PMID: 12115612
Erythrocytes	B	PTPRC	CD22	0.0933187669694949	0	PTPRC_CD22	PTPRC - CD22	CD45	Cell-Cell Contact	PMID: 12115612
Erythroid progenitors	B	PTPRC	CD22	0.0847647552900181	0	PTPRC_CD22	PTPRC - CD22	CD45	Cell-Cell Contact	PMID: 12115612
HSPCs	B	PTPRC	CD22	0.271435010351097	0	PTPRC_CD22	PTPRC - CD22	CD45	Cell-Cell Contact	PMID: 12115612
Megakaryocyte progenitors	B	PTPRC	CD22	0.168776292473363	0	PTPRC_CD22	PTPRC - CD22	CD45	Cell-Cell Contact	PMID: 12115612
Monocyte progenitors	B	PTPRC	CD22	0.245600751947064	0	PTPRC_CD22	PTPRC - CD22	CD45	Cell-Cell Contact	PMID: 12115612
Monocyte-derived dendritic cells	B	PTPRC	CD22	0.35969753070685	0	PTPRC_CD22	PTPRC - CD22	CD45	Cell-Cell Contact	PMID: 12115612
NK cells	B	PTPRC	CD22	0.382145479908787	0	PTPRC_CD22	PTPRC - CD22	CD45	Cell-Cell Contact	PMID: 12115612
NKT cells	B	PTPRC	CD22	0.384238667607227	0	PTPRC_CD22	PTPRC - CD22	CD45	Cell-Cell Contact	PMID: 12115612
Plasma cells	B	PTPRC	CD22	0.113683500805977	0	PTPRC_CD22	PTPRC - CD22	CD45	Cell-Cell Contact	PMID: 12115612
Plasmacytoid dendritic cells	B	PTPRC	CD22	0.285481169727602	0	PTPRC_CD22	PTPRC - CD22	CD45	Cell-Cell Contact	PMID: 12115612
T	B	PTPRC	CD22	0.164821361035385	0	PTPRC_CD22	PTPRC - CD22	CD45	Cell-Cell Contact	PMID: 12115612
B	CD10+ B cells	PTPRC	CD22	0.114859150082797	0	PTPRC_CD22	PTPRC - CD22	CD45	Cell-Cell Contact	PMID: 12115612
CD4+ T cells	CD10+ B cells	PTPRC	CD22	0.150114680652126	0	PTPRC_CD22	PTPRC - CD22	CD45	Cell-Cell Contact	PMID: 12115612
CD8+ T cells	CD10+ B cells	PTPRC	CD22	0.145932567583702	0	PTPRC_CD22	PTPRC - CD22	CD45	Cell-Cell Contact	PMID: 12115612
CD10+ B cells	CD10+ B cells	PTPRC	CD22	0.034121303787764	0	PTPRC_CD22	PTPRC - CD22	CD45	Cell-Cell Contact	PMID: 12115612
CD14+ Monocytes	CD10+ B cells	PTPRC	CD22	0.148252490062962	0	PTPRC_CD22	PTPRC - CD22	CD45	Cell-Cell Contact	PMID: 12115612
CD16+ Monocytes	CD10+ B cells	PTPRC	CD22	0.156852657031949	0	PTPRC_CD22	PTPRC - CD22	CD45	Cell-Cell Contact	PMID: 12115612
DC	CD10+ B cells	PTPRC	CD22	0.133472979093048	0	PTPRC_CD22	PTPRC - CD22	CD45	Cell-Cell Contact	PMID: 12115612
Erythrocytes	CD10+ B cells	PTPRC	CD22	0.0289656464826417	0	PTPRC_CD22	PTPRC - CD22	CD45	Cell-Cell Contact	PMID: 12115612
Erythroid progenitors	CD10+ B cells	PTPRC	CD22	0.0261404564742817	0	PTPRC_CD22	PTPRC - CD22	CD45	Cell-Cell Contact	PMID: 12115612
HSPCs	CD10+ B cells	PTPRC	CD22	0.097454305357029	0	PTPRC_CD22	PTPRC - CD22	CD45	Cell-Cell Contact	PMID: 12115612
Megakaryocyte progenitors	CD10+ B cells	PTPRC	CD22	0.0555769083863571	0	PTPRC_CD22	PTPRC - CD22	CD45	Cell-Cell Contact	PMID: 12115612
Monocyte progenitors	CD10+ B cells	PTPRC	CD22	0.0862193362345141	0	PTPRC_CD22	PTPRC - CD22	CD45	Cell-Cell Contact	PMID: 12115612
Monocyte-derived dendritic cells	CD10+ B cells	PTPRC	CD22	0.140015792195142	0	PTPRC_CD22	PTPRC - CD22	CD45	Cell-Cell Contact	PMID: 12115612
NK cells	CD10+ B cells	PTPRC	CD22	0.15200861585366	0	PTPRC_CD22	PTPRC - CD22	CD45	Cell-Cell Contact	PMID: 12115612
NKT cells	CD10+ B cells	PTPRC	CD22	0.15315370639937	0	PTPRC_CD22	PTPRC - CD22	CD45	Cell-Cell Contact	PMID: 12115612
Plasma cells	CD10+ B cells	PTPRC	CD22	0.0358419080576478	0	PTPRC_CD22	PTPRC - CD22	CD45	Cell-Cell Contact	PMID: 12115612
Plasmacytoid dendritic cells	CD10+ B cells	PTPRC	CD22	0.103779790111187	0	PTPRC_CD22	PTPRC - CD22	CD45	Cell-Cell Contact	PMID: 12115612
T	CD10+ B cells	PTPRC	CD22	0.0541019258983411	0	PTPRC_CD22	PTPRC - CD22	CD45	Cell-Cell Contact	PMID: 12115612
CD4+ T cells	DC	CD6	ALCAM	0.0542727342210158	0	CD6_ALCAM	CD6 - ALCAM	CD6	Cell-Cell Contact	PMID: 23602662
CD8+ T cells	DC	CD6	ALCAM	0.0518253763386129	0	CD6_ALCAM	CD6 - ALCAM	CD6	Cell-Cell Contact	PMID: 23602662
NKT cells	DC	CD6	ALCAM	0.0533319244124016	0	CD6_ALCAM	CD6 - ALCAM	CD6	Cell-Cell Contact	PMID: 23602662
CD4+ T cells	Monocyte-derived dendritic cells	CD6	ALCAM	0.0376755705935502	0	CD6_ALCAM	CD6 - ALCAM	CD6	Cell-Cell Contact	PMID: 23602662
CD8+ T cells	Monocyte-derived dendritic cells	CD6	ALCAM	0.0359481914788183	0	CD6_ALCAM	CD6 - ALCAM	CD6	Cell-Cell Contact	PMID: 23602662
NKT cells	Monocyte-derived dendritic cells	CD6	ALCAM	0.0370112105987119	0	CD6_ALCAM	CD6 - ALCAM	CD6	Cell-Cell Contact	PMID: 23602662
CD4+ T cells	Plasmacytoid dendritic cells	CD6	ALCAM	0.0361192243075445	0	CD6_ALCAM	CD6 - ALCAM	CD6	Cell-Cell Contact	PMID: 23602662
CD8+ T cells	Plasmacytoid dendritic cells	CD6	ALCAM	0.0344606465130538	0	CD6_ALCAM	CD6 - ALCAM	CD6	Cell-Cell Contact	PMID: 23602662
NKT cells	Plasmacytoid dendritic cells	CD6	ALCAM	0.0354812965907427	0	CD6_ALCAM	CD6 - ALCAM	CD6	Cell-Cell Contact	PMID: 23602662
B	CD14+ Monocytes	CD99	PILRA	0.0409397735368337	0	CD99_PILRA	CD99 - PILRA	CD99	Cell-Cell Contact	PMID: 18234675
CD4+ T cells	CD14+ Monocytes	CD99	PILRA	0.0435192437610612	0	CD99_PILRA	CD99 - PILRA	CD99	Cell-Cell Contact	PMID: 18234675
CD8+ T cells	CD14+ Monocytes	CD99	PILRA	0.040132309203886	0	CD99_PILRA	CD99 - PILRA	CD99	Cell-Cell Contact	PMID: 18234675
CD10+ B cells	CD14+ Monocytes	CD99	PILRA	0.141376440029335	0	CD99_PILRA	CD99 - PILRA	CD99	Cell-Cell Contact	PMID: 18234675
CD14+ Monocytes	CD14+ Monocytes	CD99	PILRA	0.0411846445730343	0	CD99_PILRA	CD99 - PILRA	CD99	Cell-Cell Contact	PMID: 18234675
Erythrocytes	CD14+ Monocytes	CD99	PILRA	0.0421065461265127	0	CD99_PILRA	CD99 - PILRA	CD99	Cell-Cell Contact	PMID: 18234675
Erythroid progenitors	CD14+ Monocytes	CD99	PILRA	0.132091135791002	0	CD99_PILRA	CD99 - PILRA	CD99	Cell-Cell Contact	PMID: 18234675
HSPCs	CD14+ Monocytes	CD99	PILRA	0.143687111990733	0	CD99_PILRA	CD99 - PILRA	CD99	Cell-Cell Contact	PMID: 18234675
Megakaryocyte progenitors	CD14+ Monocytes	CD99	PILRA	0.135548872769528	0	CD99_PILRA	CD99 - PILRA	CD99	Cell-Cell Contact	PMID: 18234675
Monocyte progenitors	CD14+ Monocytes	CD99	PILRA	0.114033660442376	0	CD99_PILRA	CD99 - PILRA	CD99	Cell-Cell Contact	PMID: 18234675
Monocyte-derived dendritic cells	CD14+ Monocytes	CD99	PILRA	0.139231920228464	0	CD99_PILRA	CD99 - PILRA	CD99	Cell-Cell Contact	PMID: 18234675
NK cells	CD14+ Monocytes	CD99	PILRA	0.12364670249941	0	CD99_PILRA	CD99 - PILRA	CD99	Cell-Cell Contact	PMID: 18234675
NKT cells	CD14+ Monocytes	CD99	PILRA	0.154280637540299	0	CD99_PILRA	CD99 - PILRA	CD99	Cell-Cell Contact	PMID: 18234675
Plasma cells	CD14+ Monocytes	CD99	PILRA	0.111372199548763	0	CD99_PILRA	CD99 - PILRA	CD99	Cell-Cell Contact	PMID: 18234675
Plasmacytoid dendritic cells	CD14+ Monocytes	CD99	PILRA	0.149649496470853	0	CD99_PILRA	CD99 - PILRA	CD99	Cell-Cell Contact	PMID: 18234675
B	CD16+ Monocytes	CD99	PILRA	0.113012931597976	0	CD99_PILRA	CD99 - PILRA	CD99	Cell-Cell Contact	PMID: 18234675
CD4+ T cells	CD16+ Monocytes	CD99	PILRA	0.119567334503206	0	CD99_PILRA	CD99 - PILRA	CD99	Cell-Cell Contact	PMID: 18234675
CD8+ T cells	CD16+ Monocytes	CD99	PILRA	0.110948399462074	0	CD99_PILRA	CD99 - PILRA	CD99	Cell-Cell Contact	PMID: 18234675
CD10+ B cells	CD16+ Monocytes	CD99	PILRA	0.329514702413443	0	CD99_PILRA	CD99 - PILRA	CD99	Cell-Cell Contact	PMID: 18234675
CD14+ Monocytes	CD16+ Monocytes	CD99	PILRA	0.113637811223412	0	CD99_PILRA	CD99 - PILRA	CD99	Cell-Cell Contact	PMID: 18234675
Erythrocytes	CD16+ Monocytes	CD99	PILRA	0.115985358447252	0	CD99_PILRA	CD99 - PILRA	CD99	Cell-Cell Contact	PMID: 18234675
Erythroid progenitors	CD16+ Monocytes	CD99	PILRA	0.312368192819611	0	CD99_PILRA	CD99 - PILRA	CD99	Cell-Cell Contact	PMID: 18234675
HSPCs	CD16+ Monocytes	CD99	PILRA	0.333705242174471	0	CD99_PILRA	CD99 - PILRA	CD99	Cell-Cell Contact	PMID: 18234675
Megakaryocyte progenitors	CD16+ Monocytes	CD99	PILRA	0.31881154572336	0	CD99_PILRA	CD99 - PILRA	CD99	Cell-Cell Contact	PMID: 18234675
Monocyte progenitors	CD16+ Monocytes	CD99	PILRA	0.2775470931786	0	CD99_PILRA	CD99 - PILRA	CD99	Cell-Cell Contact	PMID: 18234675
Monocyte-derived dendritic cells	CD16+ Monocytes	CD99	PILRA	0.32559854481316	0	CD99_PILRA	CD99 - PILRA	CD99	Cell-Cell Contact	PMID: 18234675
NK cells	CD16+ Monocytes	CD99	PILRA	0.29633385341463	0	CD99_PILRA	CD99 - PILRA	CD99	Cell-Cell Contact	PMID: 18234675
NKT cells	CD16+ Monocytes	CD99	PILRA	0.352540520901323	0	CD99_PILRA	CD99 - PILRA	CD99	Cell-Cell Contact	PMID: 18234675
Plasma cells	CD16+ Monocytes	CD99	PILRA	0.272242027277565	0	CD99_PILRA	CD99 - PILRA	CD99	Cell-Cell Contact	PMID: 18234675
Plasmacytoid dendritic cells	CD16+ Monocytes	CD99	PILRA	0.344381484624647	0	CD99_PILRA	CD99 - PILRA	CD99	Cell-Cell Contact	PMID: 18234675
B	Monocyte-derived dendritic cells	CD99	PILRA	0.0372661228040085	0	CD99_PILRA	CD99 - PILRA	CD99	Cell-Cell Contact	PMID: 18234675
CD4+ T cells	Monocyte-derived dendritic cells	CD99	PILRA	0.0396236922511624	0	CD99_PILRA	CD99 - PILRA	CD99	Cell-Cell Contact	PMID: 18234675
CD8+ T cells	Monocyte-derived dendritic cells	CD99	PILRA	0.0365283550200064	0	CD99_PILRA	CD99 - PILRA	CD99	Cell-Cell Contact	PMID: 18234675
CD10+ B cells	Monocyte-derived dendritic cells	CD99	PILRA	0.129911102557783	0	CD99_PILRA	CD99 - PILRA	CD99	Cell-Cell Contact	PMID: 18234675
CD14+ Monocytes	Monocyte-derived dendritic cells	CD99	PILRA	0.0374898797458305	0	CD99_PILRA	CD99 - PILRA	CD99	Cell-Cell Contact	PMID: 18234675
Erythrocytes	Monocyte-derived dendritic cells	CD99	PILRA	0.0383323819754614	0	CD99_PILRA	CD99 - PILRA	CD99	Cell-Cell Contact	PMID: 18234675
Erythroid progenitors	Monocyte-derived dendritic cells	CD99	PILRA	0.121272460511488	0	CD99_PILRA	CD99 - PILRA	CD99	Cell-Cell Contact	PMID: 18234675
HSPCs	Monocyte-derived dendritic cells	CD99	PILRA	0.132063205992751	0	CD99_PILRA	CD99 - PILRA	CD99	Cell-Cell Contact	PMID: 18234675
Megakaryocyte progenitors	Monocyte-derived dendritic cells	CD99	PILRA	0.124487618485159	0	CD99_PILRA	CD99 - PILRA	CD99	Cell-Cell Contact	PMID: 18234675
Monocyte progenitors	Monocyte-derived dendritic cells	CD99	PILRA	0.104515847980438	0	CD99_PILRA	CD99 - PILRA	CD99	Cell-Cell Contact	PMID: 18234675
Monocyte-derived dendritic cells	Monocyte-derived dendritic cells	CD99	PILRA	0.127914589499041	0	CD99_PILRA	CD99 - PILRA	CD99	Cell-Cell Contact	PMID: 18234675
NK cells	Monocyte-derived dendritic cells	CD99	PILRA	0.113429262281867	0	CD99_PILRA	CD99 - PILRA	CD99	Cell-Cell Contact	PMID: 18234675
NKT cells	Monocyte-derived dendritic cells	CD99	PILRA	0.141941797161683	0	CD99_PILRA	CD99 - PILRA	CD99	Cell-Cell Contact	PMID: 18234675
Plasma cells	Monocyte-derived dendritic cells	CD99	PILRA	0.102050938486999	0	CD99_PILRA	CD99 - PILRA	CD99	Cell-Cell Contact	PMID: 18234675
Plasmacytoid dendritic cells	Monocyte-derived dendritic cells	CD99	PILRA	0.137620767962396	0	CD99_PILRA	CD99 - PILRA	CD99	Cell-Cell Contact	PMID: 18234675
CD10+ B cells	B	CD99	CD99	0.146890371734854	0.04	CD99_CD99	CD99 - CD99	CD99	Cell-Cell Contact	KEGG: hsa04514
NK cells	B	CD99	CD99	0.128572688841271	0.02	CD99_CD99	CD99 - CD99	CD99	Cell-Cell Contact	KEGG: hsa04514
NKT cells	B	CD99	CD99	0.160203951455449	0.04	CD99_CD99	CD99 - CD99	CD99	Cell-Cell Contact	KEGG: hsa04514
CD4+ T cells	CD4+ T cells	CD99	CD99	0.048265912506856	0.02	CD99_CD99	CD99 - CD99	CD99	Cell-Cell Contact	KEGG: hsa04514
CD10+ B cells	CD4+ T cells	CD99	CD99	0.15506607133759	0	CD99_CD99	CD99 - CD99	CD99	Cell-Cell Contact	KEGG: hsa04514
Erythroid progenitors	CD4+ T cells	CD99	CD99	0.145033532764156	0	CD99_CD99	CD99 - CD99	CD99	Cell-Cell Contact	KEGG: hsa04514
HSPCs	CD4+ T cells	CD99	CD99	0.157559430427826	0	CD99_CD99	CD99 - CD99	CD99	Cell-Cell Contact	KEGG: hsa04514
Megakaryocyte progenitors	CD4+ T cells	CD99	CD99	0.148771987853106	0	CD99_CD99	CD99 - CD99	CD99	Cell-Cell Contact	KEGG: hsa04514
Monocyte progenitors	CD4+ T cells	CD99	CD99	0.125462534456157	0.01	CD99_CD99	CD99 - CD99	CD99	Cell-Cell Contact	KEGG: hsa04514
Monocyte-derived dendritic cells	CD4+ T cells	CD99	CD99	0.152750837839163	0.01	CD99_CD99	CD99 - CD99	CD99	Cell-Cell Contact	KEGG: hsa04514
NK cells	CD4+ T cells	CD99	CD99	0.135891254496856	0	CD99_CD99	CD99 - CD99	CD99	Cell-Cell Contact	KEGG: hsa04514
NKT cells	CD4+ T cells	CD99	CD99	0.168973893779972	0	CD99_CD99	CD99 - CD99	CD99	Cell-Cell Contact	KEGG: hsa04514
Plasma cells	CD4+ T cells	CD99	CD99	0.122571235147724	0.03	CD99_CD99	CD99 - CD99	CD99	Cell-Cell Contact	KEGG: hsa04514
Plasmacytoid dendritic cells	CD4+ T cells	CD99	CD99	0.163987217894186	0	CD99_CD99	CD99 - CD99	CD99	Cell-Cell Contact	KEGG: hsa04514
NK cells	CD8+ T cells	CD99	CD99	0.126264372587414	0.03	CD99_CD99	CD99 - CD99	CD99	Cell-Cell Contact	KEGG: hsa04514
NKT cells	CD8+ T cells	CD99	CD99	0.157430340278973	0.03	CD99_CD99	CD99 - CD99	CD99	Cell-Cell Contact	KEGG: hsa04514
B	CD10+ B cells	CD99	CD99	0.146890371734854	0.04	CD99_CD99	CD99 - CD99	CD99	Cell-Cell Contact	KEGG: hsa04514
CD4+ T cells	CD10+ B cells	CD99	CD99	0.15506607133759	0	CD99_CD99	CD99 - CD99	CD99	Cell-Cell Contact	KEGG: hsa04514
CD10+ B cells	CD10+ B cells	CD99	CD99	0.39909097029858	0	CD99_CD99	CD99 - CD99	CD99	Cell-Cell Contact	KEGG: hsa04514
CD14+ Monocytes	CD10+ B cells	CD99	CD99	0.147671383187472	0.02	CD99_CD99	CD99 - CD99	CD99	Cell-Cell Contact	KEGG: hsa04514
Erythroid progenitors	CD10+ B cells	CD99	CD99	0.380377956667679	0	CD99_CD99	CD99 - CD99	CD99	Cell-Cell Contact	KEGG: hsa04514
HSPCs	CD10+ B cells	CD99	CD99	0.403633667524646	0	CD99_CD99	CD99 - CD99	CD99	Cell-Cell Contact	KEGG: hsa04514
Megakaryocyte progenitors	CD10+ B cells	CD99	CD99	0.387433756260487	0	CD99_CD99	CD99 - CD99	CD99	Cell-Cell Contact	KEGG: hsa04514
Monocyte progenitors	CD10+ B cells	CD99	CD99	0.341743327761065	0	CD99_CD99	CD99 - CD99	CD99	Cell-Cell Contact	KEGG: hsa04514
Monocyte-derived dendritic cells	CD10+ B cells	CD99	CD99	0.39483486201583	0	CD99_CD99	CD99 - CD99	CD99	Cell-Cell Contact	KEGG: hsa04514
NK cells	CD10+ B cells	CD99	CD99	0.362693936511525	0	CD99_CD99	CD99 - CD99	CD99	Cell-Cell Contact	KEGG: hsa04514
NKT cells	CD10+ B cells	CD99	CD99	0.423904802601771	0	CD99_CD99	CD99 - CD99	CD99	Cell-Cell Contact	KEGG: hsa04514
Plasma cells	CD10+ B cells	CD99	CD99	0.335781517803682	0	CD99_CD99	CD99 - CD99	CD99	Cell-Cell Contact	KEGG: hsa04514
Plasmacytoid dendritic cells	CD10+ B cells	CD99	CD99	0.415153169755958	0	CD99_CD99	CD99 - CD99	CD99	Cell-Cell Contact	KEGG: hsa04514
CD10+ B cells	CD14+ Monocytes	CD99	CD99	0.147671383187472	0.02	CD99_CD99	CD99 - CD99	CD99	Cell-Cell Contact	KEGG: hsa04514
Erythroid progenitors	CD14+ Monocytes	CD99	CD99	0.1380391080947	0.04	CD99_CD99	CD99 - CD99	CD99	Cell-Cell Contact	KEGG: hsa04514
HSPCs	CD14+ Monocytes	CD99	CD99	0.15006695849633	0.04	CD99_CD99	CD99 - CD99	CD99	Cell-Cell Contact	KEGG: hsa04514
Megakaryocyte progenitors	CD14+ Monocytes	CD99	CD99	0.141627137211412	0.02	CD99_CD99	CD99 - CD99	CD99	Cell-Cell Contact	KEGG: hsa04514
NK cells	CD14+ Monocytes	CD99	CD99	0.129271063876036	0.01	CD99_CD99	CD99 - CD99	CD99	Cell-Cell Contact	KEGG: hsa04514
NKT cells	CD14+ Monocytes	CD99	CD99	0.161042388087913	0.02	CD99_CD99	CD99 - CD99	CD99	Cell-Cell Contact	KEGG: hsa04514
Plasmacytoid dendritic cells	CD14+ Monocytes	CD99	CD99	0.156245774037421	0.04	CD99_CD99	CD99 - CD99	CD99	Cell-Cell Contact	KEGG: hsa04514
NK cells	Erythrocytes	CD99	CD99	0.131893508617744	0.04	CD99_CD99	CD99 - CD99	CD99	Cell-Cell Contact	KEGG: hsa04514
CD4+ T cells	Erythroid progenitors	CD99	CD99	0.145033532764156	0	CD99_CD99	CD99 - CD99	CD99	Cell-Cell Contact	KEGG: hsa04514
CD10+ B cells	Erythroid progenitors	CD99	CD99	0.380377956667679	0	CD99_CD99	CD99 - CD99	CD99	Cell-Cell Contact	KEGG: hsa04514
CD14+ Monocytes	Erythroid progenitors	CD99	CD99	0.1380391080947	0.04	CD99_CD99	CD99 - CD99	CD99	Cell-Cell Contact	KEGG: hsa04514
Erythroid progenitors	Erythroid progenitors	CD99	CD99	0.362013773465809	0	CD99_CD99	CD99 - CD99	CD99	Cell-Cell Contact	KEGG: hsa04514
HSPCs	Erythroid progenitors	CD99	CD99	0.38484406580298	0	CD99_CD99	CD99 - CD99	CD99	Cell-Cell Contact	KEGG: hsa04514
Megakaryocyte progenitors	Erythroid progenitors	CD99	CD99	0.368931752766338	0	CD99_CD99	CD99 - CD99	CD99	Cell-Cell Contact	KEGG: hsa04514
Monocyte progenitors	Erythroid progenitors	CD99	CD99	0.324268240705288	0	CD99_CD99	CD99 - CD99	CD99	Cell-Cell Contact	KEGG: hsa04514
Monocyte-derived dendritic cells	Erythroid progenitors	CD99	CD99	0.376196476608657	0	CD99_CD99	CD99 - CD99	CD99	Cell-Cell Contact	KEGG: hsa04514
NK cells	Erythroid progenitors	CD99	CD99	0.344708550259417	0	CD99_CD99	CD99 - CD99	CD99	Cell-Cell Contact	KEGG: hsa04514
NKT cells	Erythroid progenitors	CD99	CD99	0.40481210021291	0	CD99_CD99	CD99 - CD99	CD99	Cell-Cell Contact	KEGG: hsa04514
Plasma cells	Erythroid progenitors	CD99	CD99	0.3184637987489	0	CD99_CD99	CD99 - CD99	CD99	Cell-Cell Contact	KEGG: hsa04514
Plasmacytoid dendritic cells	Erythroid progenitors	CD99	CD99	0.396183565975276	0	CD99_CD99	CD99 - CD99	CD99	Cell-Cell Contact	KEGG: hsa04514
CD4+ T cells	HSPCs	CD99	CD99	0.157559430427826	0	CD99_CD99	CD99 - CD99	CD99	Cell-Cell Contact	KEGG: hsa04514
CD10+ B cells	HSPCs	CD99	CD99	0.403633667524646	0	CD99_CD99	CD99 - CD99	CD99	Cell-Cell Contact	KEGG: hsa04514
CD14+ Monocytes	HSPCs	CD99	CD99	0.15006695849633	0.04	CD99_CD99	CD99 - CD99	CD99	Cell-Cell Contact	KEGG: hsa04514
Erythroid progenitors	HSPCs	CD99	CD99	0.38484406580298	0	CD99_CD99	CD99 - CD99	CD99	Cell-Cell Contact	KEGG: hsa04514
HSPCs	HSPCs	CD99	CD99	0.408192947819764	0	CD99_CD99	CD99 - CD99	CD99	Cell-Cell Contact	KEGG: hsa04514
Megakaryocyte progenitors	HSPCs	CD99	CD99	0.391930307918229	0	CD99_CD99	CD99 - CD99	CD99	Cell-Cell Contact	KEGG: hsa04514
Monocyte progenitors	HSPCs	CD99	CD99	0.346009127893294	0	CD99_CD99	CD99 - CD99	CD99	Cell-Cell Contact	KEGG: hsa04514
Monocyte-derived dendritic cells	HSPCs	CD99	CD99	0.399361310351218	0	CD99_CD99	CD99 - CD99	CD99	Cell-Cell Contact	KEGG: hsa04514
NK cells	HSPCs	CD99	CD99	0.367075418499677	0	CD99_CD99	CD99 - CD99	CD99	Cell-Cell Contact	KEGG: hsa04514
NKT cells	HSPCs	CD99	CD99	0.42852852410271	0	CD99_CD99	CD99 - CD99	CD99	Cell-Cell Contact	KEGG: hsa04514
Plasma cells	HSPCs	CD99	CD99	0.34001133924471	0	CD99_CD99	CD99 - CD99	CD99	Cell-Cell Contact	KEGG: hsa04514
Plasmacytoid dendritic cells	HSPCs	CD99	CD99	0.419750985280015	0	CD99_CD99	CD99 - CD99	CD99	Cell-Cell Contact	KEGG: hsa04514
CD4+ T cells	Megakaryocyte progenitors	CD99	CD99	0.148771987853106	0	CD99_CD99	CD99 - CD99	CD99	Cell-Cell Contact	KEGG: hsa04514
CD10+ B cells	Megakaryocyte progenitors	CD99	CD99	0.387433756260487	0	CD99_CD99	CD99 - CD99	CD99	Cell-Cell Contact	KEGG: hsa04514
CD14+ Monocytes	Megakaryocyte progenitors	CD99	CD99	0.141627137211412	0.02	CD99_CD99	CD99 - CD99	CD99	Cell-Cell Contact	KEGG: hsa04514
Erythroid progenitors	Megakaryocyte progenitors	CD99	CD99	0.368931752766338	0	CD99_CD99	CD99 - CD99	CD99	Cell-Cell Contact	KEGG: hsa04514
HSPCs	Megakaryocyte progenitors	CD99	CD99	0.391930307918229	0	CD99_CD99	CD99 - CD99	CD99	Cell-Cell Contact	KEGG: hsa04514
Megakaryocyte progenitors	Megakaryocyte progenitors	CD99	CD99	0.375904039543418	0	CD99_CD99	CD99 - CD99	CD99	Cell-Cell Contact	KEGG: hsa04514
Monocyte progenitors	Megakaryocyte progenitors	CD99	CD99	0.330838959754176	0	CD99_CD99	CD99 - CD99	CD99	Cell-Cell Contact	KEGG: hsa04514
Monocyte-derived dendritic cells	Megakaryocyte progenitors	CD99	CD99	0.383222683789665	0	CD99_CD99	CD99 - CD99	CD99	Cell-Cell Contact	KEGG: hsa04514
NK cells	Megakaryocyte progenitors	CD99	CD99	0.351478019068994	0	CD99_CD99	CD99 - CD99	CD99	Cell-Cell Contact	KEGG: hsa04514
NKT cells	Megakaryocyte progenitors	CD99	CD99	0.412019756272425	0	CD99_CD99	CD99 - CD99	CD99	Cell-Cell Contact	KEGG: hsa04514
Plasma cells	Megakaryocyte progenitors	CD99	CD99	0.324973465421383	0	CD99_CD99	CD99 - CD99	CD99	Cell-Cell Contact	KEGG: hsa04514
Plasmacytoid dendritic cells	Megakaryocyte progenitors	CD99	CD99	0.403341702483874	0	CD99_CD99	CD99 - CD99	CD99	Cell-Cell Contact	KEGG: hsa04514
CD4+ T cells	Monocyte progenitors	CD99	CD99	0.125462534456157	0.01	CD99_CD99	CD99 - CD99	CD99	Cell-Cell Contact	KEGG: hsa04514
CD10+ B cells	Monocyte progenitors	CD99	CD99	0.341743327761065	0	CD99_CD99	CD99 - CD99	CD99	Cell-Cell Contact	KEGG: hsa04514
Erythroid progenitors	Monocyte progenitors	CD99	CD99	0.324268240705288	0	CD99_CD99	CD99 - CD99	CD99	Cell-Cell Contact	KEGG: hsa04514
HSPCs	Monocyte progenitors	CD99	CD99	0.346009127893294	0	CD99_CD99	CD99 - CD99	CD99	Cell-Cell Contact	KEGG: hsa04514
Megakaryocyte progenitors	Monocyte progenitors	CD99	CD99	0.330838959754176	0	CD99_CD99	CD99 - CD99	CD99	Cell-Cell Contact	KEGG: hsa04514
Monocyte progenitors	Monocyte progenitors	CD99	CD99	0.288677494042347	0	CD99_CD99	CD99 - CD99	CD99	Cell-Cell Contact	KEGG: hsa04514
Monocyte-derived dendritic cells	Monocyte progenitors	CD99	CD99	0.337755048448353	0	CD99_CD99	CD99 - CD99	CD99	Cell-Cell Contact	KEGG: hsa04514
NK cells	Monocyte progenitors	CD99	CD99	0.307896569006817	0	CD99_CD99	CD99 - CD99	CD99	Cell-Cell Contact	KEGG: hsa04514
NKT cells	Monocyte progenitors	CD99	CD99	0.365158275521679	0	CD99_CD99	CD99 - CD99	CD99	Cell-Cell Contact	KEGG: hsa04514
Plasma cells	Monocyte progenitors	CD99	CD99	0.283243089765853	0	CD99_CD99	CD99 - CD99	CD99	Cell-Cell Contact	KEGG: hsa04514
Plasmacytoid dendritic cells	Monocyte progenitors	CD99	CD99	0.356868175697464	0	CD99_CD99	CD99 - CD99	CD99	Cell-Cell Contact	KEGG: hsa04514
CD4+ T cells	Monocyte-derived dendritic cells	CD99	CD99	0.152750837839163	0.01	CD99_CD99	CD99 - CD99	CD99	Cell-Cell Contact	KEGG: hsa04514
CD10+ B cells	Monocyte-derived dendritic cells	CD99	CD99	0.39483486201583	0	CD99_CD99	CD99 - CD99	CD99	Cell-Cell Contact	KEGG: hsa04514
Erythroid progenitors	Monocyte-derived dendritic cells	CD99	CD99	0.376196476608657	0	CD99_CD99	CD99 - CD99	CD99	Cell-Cell Contact	KEGG: hsa04514
HSPCs	Monocyte-derived dendritic cells	CD99	CD99	0.399361310351218	0	CD99_CD99	CD99 - CD99	CD99	Cell-Cell Contact	KEGG: hsa04514
Megakaryocyte progenitors	Monocyte-derived dendritic cells	CD99	CD99	0.383222683789665	0	CD99_CD99	CD99 - CD99	CD99	Cell-Cell Contact	KEGG: hsa04514
Monocyte progenitors	Monocyte-derived dendritic cells	CD99	CD99	0.337755048448353	0	CD99_CD99	CD99 - CD99	CD99	Cell-Cell Contact	KEGG: hsa04514
Monocyte-derived dendritic cells	Monocyte-derived dendritic cells	CD99	CD99	0.390594639701476	0	CD99_CD99	CD99 - CD99	CD99	Cell-Cell Contact	KEGG: hsa04514
NK cells	Monocyte-derived dendritic cells	CD99	CD99	0.358594351080471	0	CD99_CD99	CD99 - CD99	CD99	Cell-Cell Contact	KEGG: hsa04514
NKT cells	Monocyte-derived dendritic cells	CD99	CD99	0.419568836038498	0	CD99_CD99	CD99 - CD99	CD99	Cell-Cell Contact	KEGG: hsa04514
Plasma cells	Monocyte-derived dendritic cells	CD99	CD99	0.33182774150401	0	CD99_CD99	CD99 - CD99	CD99	Cell-Cell Contact	KEGG: hsa04514
Plasmacytoid dendritic cells	Monocyte-derived dendritic cells	CD99	CD99	0.410842881120753	0	CD99_CD99	CD99 - CD99	CD99	Cell-Cell Contact	KEGG: hsa04514
B	NK cells	CD99	CD99	0.128572688841271	0.02	CD99_CD99	CD99 - CD99	CD99	Cell-Cell Contact	KEGG: hsa04514
CD4+ T cells	NK cells	CD99	CD99	0.135891254496856	0	CD99_CD99	CD99 - CD99	CD99	Cell-Cell Contact	KEGG: hsa04514
CD8+ T cells	NK cells	CD99	CD99	0.126264372587414	0.03	CD99_CD99	CD99 - CD99	CD99	Cell-Cell Contact	KEGG: hsa04514
CD10+ B cells	NK cells	CD99	CD99	0.362693936511525	0	CD99_CD99	CD99 - CD99	CD99	Cell-Cell Contact	KEGG: hsa04514
CD14+ Monocytes	NK cells	CD99	CD99	0.129271063876036	0.01	CD99_CD99	CD99 - CD99	CD99	Cell-Cell Contact	KEGG: hsa04514
Erythrocytes	NK cells	CD99	CD99	0.131893508617744	0.04	CD99_CD99	CD99 - CD99	CD99	Cell-Cell Contact	KEGG: hsa04514
Erythroid progenitors	NK cells	CD99	CD99	0.344708550259417	0	CD99_CD99	CD99 - CD99	CD99	Cell-Cell Contact	KEGG: hsa04514
HSPCs	NK cells	CD99	CD99	0.367075418499677	0	CD99_CD99	CD99 - CD99	CD99	Cell-Cell Contact	KEGG: hsa04514
Megakaryocyte progenitors	NK cells	CD99	CD99	0.351478019068994	0	CD99_CD99	CD99 - CD99	CD99	Cell-Cell Contact	KEGG: hsa04514
Monocyte progenitors	NK cells	CD99	CD99	0.307896569006817	0	CD99_CD99	CD99 - CD99	CD99	Cell-Cell Contact	KEGG: hsa04514
Monocyte-derived dendritic cells	NK cells	CD99	CD99	0.358594351080471	0	CD99_CD99	CD99 - CD99	CD99	Cell-Cell Contact	KEGG: hsa04514
NK cells	NK cells	CD99	CD99	0.327805518468292	0	CD99_CD99	CD99 - CD99	CD99	Cell-Cell Contact	KEGG: hsa04514
NKT cells	NK cells	CD99	CD99	0.386701063681692	0	CD99_CD99	CD99 - CD99	CD99	Cell-Cell Contact	KEGG: hsa04514
Plasma cells	NK cells	CD99	CD99	0.30225409884087	0	CD99_CD99	CD99 - CD99	CD99	Cell-Cell Contact	KEGG: hsa04514
Plasmacytoid dendritic cells	NK cells	CD99	CD99	0.378213257839114	0	CD99_CD99	CD99 - CD99	CD99	Cell-Cell Contact	KEGG: hsa04514
B	NKT cells	CD99	CD99	0.160203951455449	0.04	CD99_CD99	CD99 - CD99	CD99	Cell-Cell Contact	KEGG: hsa04514
CD4+ T cells	NKT cells	CD99	CD99	0.168973893779972	0	CD99_CD99	CD99 - CD99	CD99	Cell-Cell Contact	KEGG: hsa04514
CD8+ T cells	NKT cells	CD99	CD99	0.157430340278973	0.03	CD99_CD99	CD99 - CD99	CD99	Cell-Cell Contact	KEGG: hsa04514
CD10+ B cells	NKT cells	CD99	CD99	0.423904802601771	0	CD99_CD99	CD99 - CD99	CD99	Cell-Cell Contact	KEGG: hsa04514
CD14+ Monocytes	NKT cells	CD99	CD99	0.161042388087913	0.02	CD99_CD99	CD99 - CD99	CD99	Cell-Cell Contact	KEGG: hsa04514
Erythroid progenitors	NKT cells	CD99	CD99	0.40481210021291	0	CD99_CD99	CD99 - CD99	CD99	Cell-Cell Contact	KEGG: hsa04514
HSPCs	NKT cells	CD99	CD99	0.42852852410271	0	CD99_CD99	CD99 - CD99	CD99	Cell-Cell Contact	KEGG: hsa04514
Megakaryocyte progenitors	NKT cells	CD99	CD99	0.412019756272425	0	CD99_CD99	CD99 - CD99	CD99	Cell-Cell Contact	KEGG: hsa04514
Monocyte progenitors	NKT cells	CD99	CD99	0.365158275521679	0	CD99_CD99	CD99 - CD99	CD99	Cell-Cell Contact	KEGG: hsa04514
Monocyte-derived dendritic cells	NKT cells	CD99	CD99	0.419568836038498	0	CD99_CD99	CD99 - CD99	CD99	Cell-Cell Contact	KEGG: hsa04514
NK cells	NKT cells	CD99	CD99	0.386701063681692	0	CD99_CD99	CD99 - CD99	CD99	Cell-Cell Contact	KEGG: hsa04514
NKT cells	NKT cells	CD99	CD99	0.449108380023251	0	CD99_CD99	CD99 - CD99	CD99	Cell-Cell Contact	KEGG: hsa04514
Plasma cells	NKT cells	CD99	CD99	0.359010768849345	0	CD99_CD99	CD99 - CD99	CD99	Cell-Cell Contact	KEGG: hsa04514
Plasmacytoid dendritic cells	NKT cells	CD99	CD99	0.440234036032016	0	CD99_CD99	CD99 - CD99	CD99	Cell-Cell Contact	KEGG: hsa04514
CD4+ T cells	Plasma cells	CD99	CD99	0.122571235147724	0.03	CD99_CD99	CD99 - CD99	CD99	Cell-Cell Contact	KEGG: hsa04514
CD10+ B cells	Plasma cells	CD99	CD99	0.335781517803682	0	CD99_CD99	CD99 - CD99	CD99	Cell-Cell Contact	KEGG: hsa04514
Erythroid progenitors	Plasma cells	CD99	CD99	0.3184637987489	0	CD99_CD99	CD99 - CD99	CD99	Cell-Cell Contact	KEGG: hsa04514
HSPCs	Plasma cells	CD99	CD99	0.34001133924471	0	CD99_CD99	CD99 - CD99	CD99	Cell-Cell Contact	KEGG: hsa04514
Megakaryocyte progenitors	Plasma cells	CD99	CD99	0.324973465421383	0	CD99_CD99	CD99 - CD99	CD99	Cell-Cell Contact	KEGG: hsa04514
Monocyte progenitors	Plasma cells	CD99	CD99	0.283243089765853	0	CD99_CD99	CD99 - CD99	CD99	Cell-Cell Contact	KEGG: hsa04514
Monocyte-derived dendritic cells	Plasma cells	CD99	CD99	0.33182774150401	0	CD99_CD99	CD99 - CD99	CD99	Cell-Cell Contact	KEGG: hsa04514
NK cells	Plasma cells	CD99	CD99	0.30225409884087	0	CD99_CD99	CD99 - CD99	CD99	Cell-Cell Contact	KEGG: hsa04514
NKT cells	Plasma cells	CD99	CD99	0.359010768849345	0	CD99_CD99	CD99 - CD99	CD99	Cell-Cell Contact	KEGG: hsa04514
Plasmacytoid dendritic cells	Plasma cells	CD99	CD99	0.350783117252052	0	CD99_CD99	CD99 - CD99	CD99	Cell-Cell Contact	KEGG: hsa04514
CD4+ T cells	Plasmacytoid dendritic cells	CD99	CD99	0.163987217894186	0	CD99_CD99	CD99 - CD99	CD99	Cell-Cell Contact	KEGG: hsa04514
CD10+ B cells	Plasmacytoid dendritic cells	CD99	CD99	0.415153169755958	0	CD99_CD99	CD99 - CD99	CD99	Cell-Cell Contact	KEGG: hsa04514
CD14+ Monocytes	Plasmacytoid dendritic cells	CD99	CD99	0.156245774037421	0.04	CD99_CD99	CD99 - CD99	CD99	Cell-Cell Contact	KEGG: hsa04514
Erythroid progenitors	Plasmacytoid dendritic cells	CD99	CD99	0.396183565975276	0	CD99_CD99	CD99 - CD99	CD99	Cell-Cell Contact	KEGG: hsa04514
HSPCs	Plasmacytoid dendritic cells	CD99	CD99	0.419750985280015	0	CD99_CD99	CD99 - CD99	CD99	Cell-Cell Contact	KEGG: hsa04514
Megakaryocyte progenitors	Plasmacytoid dendritic cells	CD99	CD99	0.403341702483874	0	CD99_CD99	CD99 - CD99	CD99	Cell-Cell Contact	KEGG: hsa04514
Monocyte progenitors	Plasmacytoid dendritic cells	CD99	CD99	0.356868175697464	0	CD99_CD99	CD99 - CD99	CD99	Cell-Cell Contact	KEGG: hsa04514
Monocyte-derived dendritic cells	Plasmacytoid dendritic cells	CD99	CD99	0.410842881120753	0	CD99_CD99	CD99 - CD99	CD99	Cell-Cell Contact	KEGG: hsa04514
NK cells	Plasmacytoid dendritic cells	CD99	CD99	0.378213257839114	0	CD99_CD99	CD99 - CD99	CD99	Cell-Cell Contact	KEGG: hsa04514
NKT cells	Plasmacytoid dendritic cells	CD99	CD99	0.440234036032016	0	CD99_CD99	CD99 - CD99	CD99	Cell-Cell Contact	KEGG: hsa04514
Plasma cells	Plasmacytoid dendritic cells	CD99	CD99	0.350783117252052	0	CD99_CD99	CD99 - CD99	CD99	Cell-Cell Contact	KEGG: hsa04514
Plasmacytoid dendritic cells	Plasmacytoid dendritic cells	CD99	CD99	0.431397728571439	0	CD99_CD99	CD99 - CD99	CD99	Cell-Cell Contact	KEGG: hsa04514
Erythroid progenitors	Erythroid progenitors	CDH1	CDH1	0.0202587609185686	0	CDH1_CDH1	CDH1 - CDH1	CDH	Cell-Cell Contact	KEGG: hsa04514
Erythroid progenitors	Monocyte-derived dendritic cells	CDH1	ITGAE_ITGB7	0.0700671638679247	0	CDH1_ITGAE_ITGB7	CDH1 - (ITGAE+ITGB7)	CDH1	Cell-Cell Contact	PMID: 9425167
Erythroid progenitors	Plasma cells	CDH1	ITGAE_ITGB7	0.0421126841048097	0	CDH1_ITGAE_ITGB7	CDH1 - (ITGAE+ITGB7)	CDH1	Cell-Cell Contact	PMID: 9425167
Erythroid progenitors	NK cells	CDH1	KLRG1	0.0315622342319322	0	CDH1_KLRG1	CDH1 - KLRG1	CDH1	Cell-Cell Contact	PMID: 19604491
Erythroid progenitors	NKT cells	CDH1	KLRG1	0.0869084291127509	0	CDH1_KLRG1	CDH1 - KLRG1	CDH1	Cell-Cell Contact	PMID: 19604491
B	Erythrocytes	CLEC2D	KLRB1	0.0419833884758797	0	CLEC2D_KLRB1	CLEC2D - KLRB1	CLEC	Cell-Cell Contact	PMID: 24223577
CD4+ T cells	Erythrocytes	CLEC2D	KLRB1	0.0413949204754216	0	CLEC2D_KLRB1	CLEC2D - KLRB1	CLEC	Cell-Cell Contact	PMID: 24223577
CD8+ T cells	Erythrocytes	CLEC2D	KLRB1	0.0425391387740545	0	CLEC2D_KLRB1	CLEC2D - KLRB1	CLEC	Cell-Cell Contact	PMID: 24223577
CD10+ B cells	Erythrocytes	CLEC2D	KLRB1	0.101915852844942	0	CLEC2D_KLRB1	CLEC2D - KLRB1	CLEC	Cell-Cell Contact	PMID: 24223577
Erythroid progenitors	Erythrocytes	CLEC2D	KLRB1	0.0276742824712368	0	CLEC2D_KLRB1	CLEC2D - KLRB1	CLEC	Cell-Cell Contact	PMID: 24223577
HSPCs	Erythrocytes	CLEC2D	KLRB1	0.0309440473937868	0	CLEC2D_KLRB1	CLEC2D - KLRB1	CLEC	Cell-Cell Contact	PMID: 24223577
Megakaryocyte progenitors	Erythrocytes	CLEC2D	KLRB1	0.029091075064921	0	CLEC2D_KLRB1	CLEC2D - KLRB1	CLEC	Cell-Cell Contact	PMID: 24223577
NK cells	Erythrocytes	CLEC2D	KLRB1	0.0383943294568707	0	CLEC2D_KLRB1	CLEC2D - KLRB1	CLEC	Cell-Cell Contact	PMID: 24223577
NKT cells	Erythrocytes	CLEC2D	KLRB1	0.109851087921806	0	CLEC2D_KLRB1	CLEC2D - KLRB1	CLEC	Cell-Cell Contact	PMID: 24223577
Plasma cells	Erythrocytes	CLEC2D	KLRB1	0.0351720786241769	0	CLEC2D_KLRB1	CLEC2D - KLRB1	CLEC	Cell-Cell Contact	PMID: 24223577
B	Erythroid progenitors	CLEC2D	KLRB1	0.0312598113326328	0.02	CLEC2D_KLRB1	CLEC2D - KLRB1	CLEC	Cell-Cell Contact	PMID: 24223577
CD4+ T cells	Erythroid progenitors	CLEC2D	KLRB1	0.0308168173158222	0.02	CLEC2D_KLRB1	CLEC2D - KLRB1	CLEC	Cell-Cell Contact	PMID: 24223577
CD8+ T cells	Erythroid progenitors	CLEC2D	KLRB1	0.0316783033730484	0.01	CLEC2D_KLRB1	CLEC2D - KLRB1	CLEC	Cell-Cell Contact	PMID: 24223577
CD10+ B cells	Erythroid progenitors	CLEC2D	KLRB1	0.0771163150130205	0	CLEC2D_KLRB1	CLEC2D - KLRB1	CLEC	Cell-Cell Contact	PMID: 24223577
Erythroid progenitors	Erythroid progenitors	CLEC2D	KLRB1	0.0205272856754326	0.03	CLEC2D_KLRB1	CLEC2D - KLRB1	CLEC	Cell-Cell Contact	PMID: 24223577
HSPCs	Erythroid progenitors	CLEC2D	KLRB1	0.0229725712727774	0.03	CLEC2D_KLRB1	CLEC2D - KLRB1	CLEC	Cell-Cell Contact	PMID: 24223577
Megakaryocyte progenitors	Erythroid progenitors	CLEC2D	KLRB1	0.0215863088473226	0.03	CLEC2D_KLRB1	CLEC2D - KLRB1	CLEC	Cell-Cell Contact	PMID: 24223577
NK cells	Erythroid progenitors	CLEC2D	KLRB1	0.0285601557467293	0.03	CLEC2D_KLRB1	CLEC2D - KLRB1	CLEC	Cell-Cell Contact	PMID: 24223577
NKT cells	Erythroid progenitors	CLEC2D	KLRB1	0.0832997388008454	0	CLEC2D_KLRB1	CLEC2D - KLRB1	CLEC	Cell-Cell Contact	PMID: 24223577
Plasma cells	Erythroid progenitors	CLEC2D	KLRB1	0.0261408033254719	0.03	CLEC2D_KLRB1	CLEC2D - KLRB1	CLEC	Cell-Cell Contact	PMID: 24223577
B	NK cells	CLEC2D	KLRB1	0.182402895132461	0	CLEC2D_KLRB1	CLEC2D - KLRB1	CLEC	Cell-Cell Contact	PMID: 24223577
CD4+ T cells	NK cells	CLEC2D	KLRB1	0.180216460188703	0	CLEC2D_KLRB1	CLEC2D - KLRB1	CLEC	Cell-Cell Contact	PMID: 24223577
CD8+ T cells	NK cells	CLEC2D	KLRB1	0.184459535842039	0	CLEC2D_KLRB1	CLEC2D - KLRB1	CLEC	Cell-Cell Contact	PMID: 24223577
CD10+ B cells	NK cells	CLEC2D	KLRB1	0.366171431187203	0	CLEC2D_KLRB1	CLEC2D - KLRB1	CLEC	Cell-Cell Contact	PMID: 24223577
Erythroid progenitors	NK cells	CLEC2D	KLRB1	0.126557236263873	0	CLEC2D_KLRB1	CLEC2D - KLRB1	CLEC	Cell-Cell Contact	PMID: 24223577
HSPCs	NK cells	CLEC2D	KLRB1	0.139830036644231	0	CLEC2D_KLRB1	CLEC2D - KLRB1	CLEC	Cell-Cell Contact	PMID: 24223577
Megakaryocyte progenitors	NK cells	CLEC2D	KLRB1	0.132347312919624	0	CLEC2D_KLRB1	CLEC2D - KLRB1	CLEC	Cell-Cell Contact	PMID: 24223577
NK cells	NK cells	CLEC2D	KLRB1	0.168926388899519	0	CLEC2D_KLRB1	CLEC2D - KLRB1	CLEC	Cell-Cell Contact	PMID: 24223577
NKT cells	NK cells	CLEC2D	KLRB1	0.385842133453786	0	CLEC2D_KLRB1	CLEC2D - KLRB1	CLEC	Cell-Cell Contact	PMID: 24223577
Plasma cells	NK cells	CLEC2D	KLRB1	0.156532481256893	0	CLEC2D_KLRB1	CLEC2D - KLRB1	CLEC	Cell-Cell Contact	PMID: 24223577
B	NKT cells	CLEC2D	KLRB1	0.13575036569085	0	CLEC2D_KLRB1	CLEC2D - KLRB1	CLEC	Cell-Cell Contact	PMID: 24223577
CD4+ T cells	NKT cells	CLEC2D	KLRB1	0.134031473039955	0	CLEC2D_KLRB1	CLEC2D - KLRB1	CLEC	Cell-Cell Contact	PMID: 24223577
CD8+ T cells	NKT cells	CLEC2D	KLRB1	0.137369366521588	0	CLEC2D_KLRB1	CLEC2D - KLRB1	CLEC	Cell-Cell Contact	PMID: 24223577
CD10+ B cells	NKT cells	CLEC2D	KLRB1	0.289139038807296	0	CLEC2D_KLRB1	CLEC2D - KLRB1	CLEC	Cell-Cell Contact	PMID: 24223577
Erythroid progenitors	NKT cells	CLEC2D	KLRB1	0.0925709326456579	0	CLEC2D_KLRB1	CLEC2D - KLRB1	CLEC	Cell-Cell Contact	PMID: 24223577
HSPCs	NKT cells	CLEC2D	KLRB1	0.102698481557094	0	CLEC2D_KLRB1	CLEC2D - KLRB1	CLEC	Cell-Cell Contact	PMID: 24223577
Megakaryocyte progenitors	NKT cells	CLEC2D	KLRB1	0.0969787543856719	0	CLEC2D_KLRB1	CLEC2D - KLRB1	CLEC	Cell-Cell Contact	PMID: 24223577
NK cells	NKT cells	CLEC2D	KLRB1	0.125192906757842	0	CLEC2D_KLRB1	CLEC2D - KLRB1	CLEC	Cell-Cell Contact	PMID: 24223577
NKT cells	NKT cells	CLEC2D	KLRB1	0.30667379519338	0	CLEC2D_KLRB1	CLEC2D - KLRB1	CLEC	Cell-Cell Contact	PMID: 24223577
Plasma cells	NKT cells	CLEC2D	KLRB1	0.115561499279046	0	CLEC2D_KLRB1	CLEC2D - KLRB1	CLEC	Cell-Cell Contact	PMID: 24223577
CD10+ B cells	Plasma cells	CLEC2D	KLRB1	0.0905682372072291	0	CLEC2D_KLRB1	CLEC2D - KLRB1	CLEC	Cell-Cell Contact	PMID: 24223577
NKT cells	Plasma cells	CLEC2D	KLRB1	0.0977160723069707	0	CLEC2D_KLRB1	CLEC2D - KLRB1	CLEC	Cell-Cell Contact	PMID: 24223577
CD4+ T cells	Erythrocytes	CLEC2B	KLRB1	0.0382680728765905	0	CLEC2B_KLRB1	CLEC2B - KLRB1	CLEC	Cell-Cell Contact	PMID: 24223577
CD8+ T cells	Erythrocytes	CLEC2B	KLRB1	0.0375293712710699	0	CLEC2B_KLRB1	CLEC2B - KLRB1	CLEC	Cell-Cell Contact	PMID: 24223577
CD10+ B cells	Erythrocytes	CLEC2B	KLRB1	0.0345137496025386	0	CLEC2B_KLRB1	CLEC2B - KLRB1	CLEC	Cell-Cell Contact	PMID: 24223577
CD14+ Monocytes	Erythrocytes	CLEC2B	KLRB1	0.0349766343641999	0	CLEC2B_KLRB1	CLEC2B - KLRB1	CLEC	Cell-Cell Contact	PMID: 24223577
CD16+ Monocytes	Erythrocytes	CLEC2B	KLRB1	0.0390070547403787	0	CLEC2B_KLRB1	CLEC2B - KLRB1	CLEC	Cell-Cell Contact	PMID: 24223577
HSPCs	Erythrocytes	CLEC2B	KLRB1	0.0973758732267147	0	CLEC2B_KLRB1	CLEC2B - KLRB1	CLEC	Cell-Cell Contact	PMID: 24223577
Megakaryocyte progenitors	Erythrocytes	CLEC2B	KLRB1	0.0326707839817441	0	CLEC2B_KLRB1	CLEC2B - KLRB1	CLEC	Cell-Cell Contact	PMID: 24223577
Monocyte progenitors	Erythrocytes	CLEC2B	KLRB1	0.0309176745005723	0	CLEC2B_KLRB1	CLEC2B - KLRB1	CLEC	Cell-Cell Contact	PMID: 24223577
Monocyte-derived dendritic cells	Erythrocytes	CLEC2B	KLRB1	0.0983404492717514	0	CLEC2B_KLRB1	CLEC2B - KLRB1	CLEC	Cell-Cell Contact	PMID: 24223577
NK cells	Erythrocytes	CLEC2B	KLRB1	0.0423648712994567	0	CLEC2B_KLRB1	CLEC2B - KLRB1	CLEC	Cell-Cell Contact	PMID: 24223577
NKT cells	Erythrocytes	CLEC2B	KLRB1	0.0420757302073765	0	CLEC2B_KLRB1	CLEC2B - KLRB1	CLEC	Cell-Cell Contact	PMID: 24223577
Plasma cells	Erythrocytes	CLEC2B	KLRB1	0.0342126980166372	0	CLEC2B_KLRB1	CLEC2B - KLRB1	CLEC	Cell-Cell Contact	PMID: 24223577
Plasmacytoid dendritic cells	Erythrocytes	CLEC2B	KLRB1	0.0354626043144037	0	CLEC2B_KLRB1	CLEC2B - KLRB1	CLEC	Cell-Cell Contact	PMID: 24223577
CD4+ T cells	Erythroid progenitors	CLEC2B	KLRB1	0.0284652807447603	0.03	CLEC2B_KLRB1	CLEC2B - KLRB1	CLEC	Cell-Cell Contact	PMID: 24223577
CD8+ T cells	Erythroid progenitors	CLEC2B	KLRB1	0.0279103142398796	0.03	CLEC2B_KLRB1	CLEC2B - KLRB1	CLEC	Cell-Cell Contact	PMID: 24223577
CD10+ B cells	Erythroid progenitors	CLEC2B	KLRB1	0.0256470226170288	0.03	CLEC2B_KLRB1	CLEC2B - KLRB1	CLEC	Cell-Cell Contact	PMID: 24223577
CD14+ Monocytes	Erythroid progenitors	CLEC2B	KLRB1	0.0259941919959201	0.03	CLEC2B_KLRB1	CLEC2B - KLRB1	CLEC	Cell-Cell Contact	PMID: 24223577
CD16+ Monocytes	Erythroid progenitors	CLEC2B	KLRB1	0.029020676353493	0.02	CLEC2B_KLRB1	CLEC2B - KLRB1	CLEC	Cell-Cell Contact	PMID: 24223577
HSPCs	Erythroid progenitors	CLEC2B	KLRB1	0.0735905410063148	0	CLEC2B_KLRB1	CLEC2B - KLRB1	CLEC	Cell-Cell Contact	PMID: 24223577
Megakaryocyte progenitors	Erythroid progenitors	CLEC2B	KLRB1	0.0242656229528117	0.03	CLEC2B_KLRB1	CLEC2B - KLRB1	CLEC	Cell-Cell Contact	PMID: 24223577
Monocyte progenitors	Erythroid progenitors	CLEC2B	KLRB1	0.0229528313647866	0.03	CLEC2B_KLRB1	CLEC2B - KLRB1	CLEC	Cell-Cell Contact	PMID: 24223577
Monocyte-derived dendritic cells	Erythroid progenitors	CLEC2B	KLRB1	0.0743389112712667	0	CLEC2B_KLRB1	CLEC2B - KLRB1	CLEC	Cell-Cell Contact	PMID: 24223577
NK cells	Erythroid progenitors	CLEC2B	KLRB1	0.0315470628326663	0.01	CLEC2B_KLRB1	CLEC2B - KLRB1	CLEC	Cell-Cell Contact	PMID: 24223577
NKT cells	Erythroid progenitors	CLEC2B	KLRB1	0.0313293380697722	0.01	CLEC2B_KLRB1	CLEC2B - KLRB1	CLEC	Cell-Cell Contact	PMID: 24223577
Plasma cells	Erythroid progenitors	CLEC2B	KLRB1	0.0254212760445267	0.03	CLEC2B_KLRB1	CLEC2B - KLRB1	CLEC	Cell-Cell Contact	PMID: 24223577
Plasmacytoid dendritic cells	Erythroid progenitors	CLEC2B	KLRB1	0.0263587676034505	0.03	CLEC2B_KLRB1	CLEC2B - KLRB1	CLEC	Cell-Cell Contact	PMID: 24223577
CD4+ T cells	NK cells	CLEC2B	KLRB1	0.168446079799721	0	CLEC2B_KLRB1	CLEC2B - KLRB1	CLEC	Cell-Cell Contact	PMID: 24223577
CD8+ T cells	NK cells	CLEC2B	KLRB1	0.165627268681788	0	CLEC2B_KLRB1	CLEC2B - KLRB1	CLEC	Cell-Cell Contact	PMID: 24223577
CD10+ B cells	NK cells	CLEC2B	KLRB1	0.153965092564444	0	CLEC2B_KLRB1	CLEC2B - KLRB1	CLEC	Cell-Cell Contact	PMID: 24223577
CD14+ Monocytes	NK cells	CLEC2B	KLRB1	0.155771539328865	0	CLEC2B_KLRB1	CLEC2B - KLRB1	CLEC	Cell-Cell Contact	PMID: 24223577
CD16+ Monocytes	NK cells	CLEC2B	KLRB1	0.171251260081384	0	CLEC2B_KLRB1	CLEC2B - KLRB1	CLEC	Cell-Cell Contact	PMID: 24223577
HSPCs	NK cells	CLEC2B	KLRB1	0.354506517181024	0	CLEC2B_KLRB1	CLEC2B - KLRB1	CLEC	Cell-Cell Contact	PMID: 24223577
Megakaryocyte progenitors	NK cells	CLEC2B	KLRB1	0.14671291843799	0	CLEC2B_KLRB1	CLEC2B - KLRB1	CLEC	Cell-Cell Contact	PMID: 24223577
Monocyte progenitors	NK cells	CLEC2B	KLRB1	0.139724243349738	0	CLEC2B_KLRB1	CLEC2B - KLRB1	CLEC	Cell-Cell Contact	PMID: 24223577
Monocyte-derived dendritic cells	NK cells	CLEC2B	KLRB1	0.357010725602842	0	CLEC2B_KLRB1	CLEC2B - KLRB1	CLEC	Cell-Cell Contact	PMID: 24223577
NK cells	NK cells	CLEC2B	KLRB1	0.183815489622081	0	CLEC2B_KLRB1	CLEC2B - KLRB1	CLEC	Cell-Cell Contact	PMID: 24223577
NKT cells	NK cells	CLEC2B	KLRB1	0.182745172805905	0	CLEC2B_KLRB1	CLEC2B - KLRB1	CLEC	Cell-Cell Contact	PMID: 24223577
Plasma cells	NK cells	CLEC2B	KLRB1	0.152786992535323	0	CLEC2B_KLRB1	CLEC2B - KLRB1	CLEC	Cell-Cell Contact	PMID: 24223577
Plasmacytoid dendritic cells	NK cells	CLEC2B	KLRB1	0.157661649043337	0	CLEC2B_KLRB1	CLEC2B - KLRB1	CLEC	Cell-Cell Contact	PMID: 24223577
CD4+ T cells	NKT cells	CLEC2B	KLRB1	0.124818269585117	0	CLEC2B_KLRB1	CLEC2B - KLRB1	CLEC	Cell-Cell Contact	PMID: 24223577
CD8+ T cells	NKT cells	CLEC2B	KLRB1	0.122621877227072	0	CLEC2B_KLRB1	CLEC2B - KLRB1	CLEC	Cell-Cell Contact	PMID: 24223577
CD10+ B cells	NKT cells	CLEC2B	KLRB1	0.113575615931063	0	CLEC2B_KLRB1	CLEC2B - KLRB1	CLEC	Cell-Cell Contact	PMID: 24223577
CD14+ Monocytes	NKT cells	CLEC2B	KLRB1	0.114972578401305	0	CLEC2B_KLRB1	CLEC2B - KLRB1	CLEC	Cell-Cell Contact	PMID: 24223577
CD16+ Monocytes	NKT cells	CLEC2B	KLRB1	0.127007873055213	0	CLEC2B_KLRB1	CLEC2B - KLRB1	CLEC	Cell-Cell Contact	PMID: 24223577
HSPCs	NKT cells	CLEC2B	KLRB1	0.278848491548974	0	CLEC2B_KLRB1	CLEC2B - KLRB1	CLEC	Cell-Cell Contact	PMID: 24223577
Megakaryocyte progenitors	NKT cells	CLEC2B	KLRB1	0.107983077473922	0	CLEC2B_KLRB1	CLEC2B - KLRB1	CLEC	Cell-Cell Contact	PMID: 24223577
Monocyte progenitors	NKT cells	CLEC2B	KLRB1	0.102617429948548	0	CLEC2B_KLRB1	CLEC2B - KLRB1	CLEC	Cell-Cell Contact	PMID: 24223577
Monocyte-derived dendritic cells	NKT cells	CLEC2B	KLRB1	0.281050956112546	0	CLEC2B_KLRB1	CLEC2B - KLRB1	CLEC	Cell-Cell Contact	PMID: 24223577
NK cells	NKT cells	CLEC2B	KLRB1	0.136862145043559	0	CLEC2B_KLRB1	CLEC2B - KLRB1	CLEC	Cell-Cell Contact	PMID: 24223577
NKT cells	NKT cells	CLEC2B	KLRB1	0.136019664365316	0	CLEC2B_KLRB1	CLEC2B - KLRB1	CLEC	Cell-Cell Contact	PMID: 24223577
Plasma cells	NKT cells	CLEC2B	KLRB1	0.112665409715951	0	CLEC2B_KLRB1	CLEC2B - KLRB1	CLEC	Cell-Cell Contact	PMID: 24223577
Plasmacytoid dendritic cells	NKT cells	CLEC2B	KLRB1	0.116435916410337	0	CLEC2B_KLRB1	CLEC2B - KLRB1	CLEC	Cell-Cell Contact	PMID: 24223577
HSPCs	Plasma cells	CLEC2B	KLRB1	0.0864850735708825	0	CLEC2B_KLRB1	CLEC2B - KLRB1	CLEC	Cell-Cell Contact	PMID: 24223577
Monocyte-derived dendritic cells	Plasma cells	CLEC2B	KLRB1	0.0873522089100811	0	CLEC2B_KLRB1	CLEC2B - KLRB1	CLEC	Cell-Cell Contact	PMID: 24223577
B	Erythrocytes	CD69	KLRB1	0.109342379175579	0	CLEC2C_KLRB1	CLEC2C - KLRB1	CLEC	Cell-Cell Contact	PMID: 24223577
CD4+ T cells	Erythrocytes	CD69	KLRB1	0.0439545615625787	0	CLEC2C_KLRB1	CLEC2C - KLRB1	CLEC	Cell-Cell Contact	PMID: 24223577
CD8+ T cells	Erythrocytes	CD69	KLRB1	0.0439893756259771	0	CLEC2C_KLRB1	CLEC2C - KLRB1	CLEC	Cell-Cell Contact	PMID: 24223577
CD10+ B cells	Erythrocytes	CD69	KLRB1	0.135371582396553	0	CLEC2C_KLRB1	CLEC2C - KLRB1	CLEC	Cell-Cell Contact	PMID: 24223577
Erythrocytes	Erythrocytes	CD69	KLRB1	0.0409042973609034	0	CLEC2C_KLRB1	CLEC2C - KLRB1	CLEC	Cell-Cell Contact	PMID: 24223577
Erythroid progenitors	Erythrocytes	CD69	KLRB1	0.0812584992257628	0	CLEC2C_KLRB1	CLEC2C - KLRB1	CLEC	Cell-Cell Contact	PMID: 24223577
HSPCs	Erythrocytes	CD69	KLRB1	0.0983541316171221	0	CLEC2C_KLRB1	CLEC2C - KLRB1	CLEC	Cell-Cell Contact	PMID: 24223577
Megakaryocyte progenitors	Erythrocytes	CD69	KLRB1	0.0911198155370793	0	CLEC2C_KLRB1	CLEC2C - KLRB1	CLEC	Cell-Cell Contact	PMID: 24223577
Monocyte progenitors	Erythrocytes	CD69	KLRB1	0.0360137882838049	0	CLEC2C_KLRB1	CLEC2C - KLRB1	CLEC	Cell-Cell Contact	PMID: 24223577
Monocyte-derived dendritic cells	Erythrocytes	CD69	KLRB1	0.0347229187959377	0	CLEC2C_KLRB1	CLEC2C - KLRB1	CLEC	Cell-Cell Contact	PMID: 24223577
NK cells	Erythrocytes	CD69	KLRB1	0.0429659161137256	0	CLEC2C_KLRB1	CLEC2C - KLRB1	CLEC	Cell-Cell Contact	PMID: 24223577
NKT cells	Erythrocytes	CD69	KLRB1	0.117425599712368	0	CLEC2C_KLRB1	CLEC2C - KLRB1	CLEC	Cell-Cell Contact	PMID: 24223577
Plasma cells	Erythrocytes	CD69	KLRB1	0.102045776078091	0	CLEC2C_KLRB1	CLEC2C - KLRB1	CLEC	Cell-Cell Contact	PMID: 24223577
B	Erythroid progenitors	CD69	KLRB1	0.0829025351913269	0	CLEC2C_KLRB1	CLEC2C - KLRB1	CLEC	Cell-Cell Contact	PMID: 24223577
CD4+ T cells	Erythroid progenitors	CD69	KLRB1	0.0327447079117815	0.02	CLEC2C_KLRB1	CLEC2C - KLRB1	CLEC	Cell-Cell Contact	PMID: 24223577
CD8+ T cells	Erythroid progenitors	CD69	KLRB1	0.0327709475896044	0.02	CLEC2C_KLRB1	CLEC2C - KLRB1	CLEC	Cell-Cell Contact	PMID: 24223577
CD10+ B cells	Erythroid progenitors	CD69	KLRB1	0.103368151239755	0	CLEC2C_KLRB1	CLEC2C - KLRB1	CLEC	Cell-Cell Contact	PMID: 24223577
Erythrocytes	Erythroid progenitors	CD69	KLRB1	0.030447586378237	0.03	CLEC2C_KLRB1	CLEC2C - KLRB1	CLEC	Cell-Cell Contact	PMID: 24223577
Erythroid progenitors	Erythroid progenitors	CD69	KLRB1	0.0611433641608054	0	CLEC2C_KLRB1	CLEC2C - KLRB1	CLEC	Cell-Cell Contact	PMID: 24223577
HSPCs	Erythroid progenitors	CD69	KLRB1	0.0743495295858117	0	CLEC2C_KLRB1	CLEC2C - KLRB1	CLEC	Cell-Cell Contact	PMID: 24223577
Megakaryocyte progenitors	Erythroid progenitors	CD69	KLRB1	0.0687462213995782	0	CLEC2C_KLRB1	CLEC2C - KLRB1	CLEC	Cell-Cell Contact	PMID: 24223577
Monocyte progenitors	Erythroid progenitors	CD69	KLRB1	0.0267723810564436	0.03	CLEC2C_KLRB1	CLEC2C - KLRB1	CLEC	Cell-Cell Contact	PMID: 24223577
Monocyte-derived dendritic cells	Erythroid progenitors	CD69	KLRB1	0.0258038915448212	0.03	CLEC2C_KLRB1	CLEC2C - KLRB1	CLEC	Cell-Cell Contact	PMID: 24223577
NK cells	Erythroid progenitors	CD69	KLRB1	0.031999760184202	0.03	CLEC2C_KLRB1	CLEC2C - KLRB1	CLEC	Cell-Cell Contact	PMID: 24223577
NKT cells	Erythroid progenitors	CD69	KLRB1	0.0892269820800804	0	CLEC2C_KLRB1	CLEC2C - KLRB1	CLEC	Cell-Cell Contact	PMID: 24223577
Plasma cells	Erythroid progenitors	CD69	KLRB1	0.0772173418071289	0	CLEC2C_KLRB1	CLEC2C - KLRB1	CLEC	Cell-Cell Contact	PMID: 24223577
B	NK cells	CD69	KLRB1	0.384607563057757	0	CLEC2C_KLRB1	CLEC2C - KLRB1	CLEC	Cell-Cell Contact	PMID: 24223577
CD4+ T cells	NK cells	CD69	KLRB1	0.189661728346016	0	CLEC2C_KLRB1	CLEC2C - KLRB1	CLEC	Cell-Cell Contact	PMID: 24223577
CD8+ T cells	NK cells	CD69	KLRB1	0.189789039326448	0	CLEC2C_KLRB1	CLEC2C - KLRB1	CLEC	Cell-Cell Contact	PMID: 24223577
CD10+ B cells	NK cells	CD69	KLRB1	0.443532665365682	0	CLEC2C_KLRB1	CLEC2C - KLRB1	CLEC	Cell-Cell Contact	PMID: 24223577
Erythrocytes	NK cells	CD69	KLRB1	0.17838667150089	0	CLEC2C_KLRB1	CLEC2C - KLRB1	CLEC	Cell-Cell Contact	PMID: 24223577
Erythroid progenitors	NK cells	CD69	KLRB1	0.310468482457181	0	CLEC2C_KLRB1	CLEC2C - KLRB1	CLEC	Cell-Cell Contact	PMID: 24223577
HSPCs	NK cells	CD69	KLRB1	0.357046146000396	0	CLEC2C_KLRB1	CLEC2C - KLRB1	CLEC	Cell-Cell Contact	PMID: 24223577
Megakaryocyte progenitors	NK cells	CD69	KLRB1	0.337915210978478	0	CLEC2C_KLRB1	CLEC2C - KLRB1	CLEC	Cell-Cell Contact	PMID: 24223577
Monocyte progenitors	NK cells	CD69	KLRB1	0.159797471647684	0	CLEC2C_KLRB1	CLEC2C - KLRB1	CLEC	Cell-Cell Contact	PMID: 24223577
Monocyte-derived dendritic cells	NK cells	CD69	KLRB1	0.154782134821143	0	CLEC2C_KLRB1	CLEC2C - KLRB1	CLEC	Cell-Cell Contact	PMID: 24223577
NK cells	NK cells	CD69	KLRB1	0.186033492975256	0	CLEC2C_KLRB1	CLEC2C - KLRB1	CLEC	Cell-Cell Contact	PMID: 24223577
NKT cells	NK cells	CD69	KLRB1	0.403813887364303	0	CLEC2C_KLRB1	CLEC2C - KLRB1	CLEC	Cell-Cell Contact	PMID: 24223577
Plasma cells	NK cells	CD69	KLRB1	0.366500753713825	0	CLEC2C_KLRB1	CLEC2C - KLRB1	CLEC	Cell-Cell Contact	PMID: 24223577
B	NKT cells	CD69	KLRB1	0.30556650518316	0	CLEC2C_KLRB1	CLEC2C - KLRB1	CLEC	Cell-Cell Contact	PMID: 24223577
CD4+ T cells	NKT cells	CD69	KLRB1	0.141473886385098	0	CLEC2C_KLRB1	CLEC2C - KLRB1	CLEC	Cell-Cell Contact	PMID: 24223577
CD8+ T cells	NKT cells	CD69	KLRB1	0.141574502359564	0	CLEC2C_KLRB1	CLEC2C - KLRB1	CLEC	Cell-Cell Contact	PMID: 24223577
CD10+ B cells	NKT cells	CD69	KLRB1	0.359455250505032	0	CLEC2C_KLRB1	CLEC2C - KLRB1	CLEC	Cell-Cell Contact	PMID: 24223577
Erythrocytes	NKT cells	CD69	KLRB1	0.132594767270498	0	CLEC2C_KLRB1	CLEC2C - KLRB1	CLEC	Cell-Cell Contact	PMID: 24223577
Erythroid progenitors	NKT cells	CD69	KLRB1	0.240704262151385	0	CLEC2C_KLRB1	CLEC2C - KLRB1	CLEC	Cell-Cell Contact	PMID: 24223577
HSPCs	NKT cells	CD69	KLRB1	0.281082134719474	0	CLEC2C_KLRB1	CLEC2C - KLRB1	CLEC	Cell-Cell Contact	PMID: 24223577
Megakaryocyte progenitors	NKT cells	CD69	KLRB1	0.264347974809489	0	CLEC2C_KLRB1	CLEC2C - KLRB1	CLEC	Cell-Cell Contact	PMID: 24223577
Monocyte progenitors	NKT cells	CD69	KLRB1	0.118091555214383	0	CLEC2C_KLRB1	CLEC2C - KLRB1	CLEC	Cell-Cell Contact	PMID: 24223577
Monocyte-derived dendritic cells	NKT cells	CD69	KLRB1	0.114207257642052	0	CLEC2C_KLRB1	CLEC2C - KLRB1	CLEC	Cell-Cell Contact	PMID: 24223577
NK cells	NKT cells	CD69	KLRB1	0.138609804553929	0	CLEC2C_KLRB1	CLEC2C - KLRB1	CLEC	Cell-Cell Contact	PMID: 24223577
NKT cells	NKT cells	CD69	KLRB1	0.322896770615578	0	CLEC2C_KLRB1	CLEC2C - KLRB1	CLEC	Cell-Cell Contact	PMID: 24223577
Plasma cells	NKT cells	CD69	KLRB1	0.289430717054315	0	CLEC2C_KLRB1	CLEC2C - KLRB1	CLEC	Cell-Cell Contact	PMID: 24223577
B	Plasma cells	CD69	KLRB1	0.097257419575995	0	CLEC2C_KLRB1	CLEC2C - KLRB1	CLEC	Cell-Cell Contact	PMID: 24223577
CD10+ B cells	Plasma cells	CD69	KLRB1	0.120799958229681	0	CLEC2C_KLRB1	CLEC2C - KLRB1	CLEC	Cell-Cell Contact	PMID: 24223577
Erythroid progenitors	Plasma cells	CD69	KLRB1	0.0720264706339636	0	CLEC2C_KLRB1	CLEC2C - KLRB1	CLEC	Cell-Cell Contact	PMID: 24223577
HSPCs	Plasma cells	CD69	KLRB1	0.0873645105669321	0	CLEC2C_KLRB1	CLEC2C - KLRB1	CLEC	Cell-Cell Contact	PMID: 24223577
Megakaryocyte progenitors	Plasma cells	CD69	KLRB1	0.0808660258147987	0	CLEC2C_KLRB1	CLEC2C - KLRB1	CLEC	Cell-Cell Contact	PMID: 24223577
NKT cells	Plasma cells	CD69	KLRB1	0.104552122938726	0	CLEC2C_KLRB1	CLEC2C - KLRB1	CLEC	Cell-Cell Contact	PMID: 24223577
Plasma cells	Plasma cells	CD69	KLRB1	0.090685155125665	0	CLEC2C_KLRB1	CLEC2C - KLRB1	CLEC	Cell-Cell Contact	PMID: 24223577
CD4+ T cells	CD14+ Monocytes	ICAM2	ITGAL_ITGB2	0.0669747039979837	0	ICAM2_ITGAL_ITGB2	ICAM2 - (ITGAL+ITGB2)	ICAM	Cell-Cell Contact	KEGG: hsa04514
CD16+ Monocytes	CD14+ Monocytes	ICAM2	ITGAL_ITGB2	0.0688268767263587	0	ICAM2_ITGAL_ITGB2	ICAM2 - (ITGAL+ITGB2)	ICAM	Cell-Cell Contact	KEGG: hsa04514
Erythroid progenitors	CD14+ Monocytes	ICAM2	ITGAL_ITGB2	0.128511775877744	0	ICAM2_ITGAL_ITGB2	ICAM2 - (ITGAL+ITGB2)	ICAM	Cell-Cell Contact	KEGG: hsa04514
HSPCs	CD14+ Monocytes	ICAM2	ITGAL_ITGB2	0.0597723679034547	0	ICAM2_ITGAL_ITGB2	ICAM2 - (ITGAL+ITGB2)	ICAM	Cell-Cell Contact	KEGG: hsa04514
Megakaryocyte progenitors	CD14+ Monocytes	ICAM2	ITGAL_ITGB2	0.154274366932974	0	ICAM2_ITGAL_ITGB2	ICAM2 - (ITGAL+ITGB2)	ICAM	Cell-Cell Contact	KEGG: hsa04514
Monocyte-derived dendritic cells	CD14+ Monocytes	ICAM2	ITGAL_ITGB2	0.0573215481903386	0	ICAM2_ITGAL_ITGB2	ICAM2 - (ITGAL+ITGB2)	ICAM	Cell-Cell Contact	KEGG: hsa04514
NK cells	CD14+ Monocytes	ICAM2	ITGAL_ITGB2	0.066392120870318	0	ICAM2_ITGAL_ITGB2	ICAM2 - (ITGAL+ITGB2)	ICAM	Cell-Cell Contact	KEGG: hsa04514
NKT cells	CD14+ Monocytes	ICAM2	ITGAL_ITGB2	0.0657628341735796	0	ICAM2_ITGAL_ITGB2	ICAM2 - (ITGAL+ITGB2)	ICAM	Cell-Cell Contact	KEGG: hsa04514
Plasma cells	CD14+ Monocytes	ICAM2	ITGAL_ITGB2	0.224155935917654	0	ICAM2_ITGAL_ITGB2	ICAM2 - (ITGAL+ITGB2)	ICAM	Cell-Cell Contact	KEGG: hsa04514
CD4+ T cells	CD16+ Monocytes	ICAM2	ITGAL_ITGB2	0.0719559219763706	0	ICAM2_ITGAL_ITGB2	ICAM2 - (ITGAL+ITGB2)	ICAM	Cell-Cell Contact	KEGG: hsa04514
CD16+ Monocytes	CD16+ Monocytes	ICAM2	ITGAL_ITGB2	0.0739349333684809	0	ICAM2_ITGAL_ITGB2	ICAM2 - (ITGAL+ITGB2)	ICAM	Cell-Cell Contact	KEGG: hsa04514
Erythroid progenitors	CD16+ Monocytes	ICAM2	ITGAL_ITGB2	0.137395818315758	0	ICAM2_ITGAL_ITGB2	ICAM2 - (ITGAL+ITGB2)	ICAM	Cell-Cell Contact	KEGG: hsa04514
HSPCs	CD16+ Monocytes	ICAM2	ITGAL_ITGB2	0.0642548050325368	0	ICAM2_ITGAL_ITGB2	ICAM2 - (ITGAL+ITGB2)	ICAM	Cell-Cell Contact	KEGG: hsa04514
Megakaryocyte progenitors	CD16+ Monocytes	ICAM2	ITGAL_ITGB2	0.164602999424145	0	ICAM2_ITGAL_ITGB2	ICAM2 - (ITGAL+ITGB2)	ICAM	Cell-Cell Contact	KEGG: hsa04514
Monocyte-derived dendritic cells	CD16+ Monocytes	ICAM2	ITGAL_ITGB2	0.0616322415379888	0	ICAM2_ITGAL_ITGB2	ICAM2 - (ITGAL+ITGB2)	ICAM	Cell-Cell Contact	KEGG: hsa04514
NK cells	CD16+ Monocytes	ICAM2	ITGAL_ITGB2	0.0713333221482707	0	ICAM2_ITGAL_ITGB2	ICAM2 - (ITGAL+ITGB2)	ICAM	Cell-Cell Contact	KEGG: hsa04514
NKT cells	CD16+ Monocytes	ICAM2	ITGAL_ITGB2	0.0706607457854642	0	ICAM2_ITGAL_ITGB2	ICAM2 - (ITGAL+ITGB2)	ICAM	Cell-Cell Contact	KEGG: hsa04514
Plasma cells	CD16+ Monocytes	ICAM2	ITGAL_ITGB2	0.237847351325508	0	ICAM2_ITGAL_ITGB2	ICAM2 - (ITGAL+ITGB2)	ICAM	Cell-Cell Contact	KEGG: hsa04514
CD4+ T cells	Monocyte-derived dendritic cells	ICAM2	ITGAL_ITGB2	0.0753917586931109	0	ICAM2_ITGAL_ITGB2	ICAM2 - (ITGAL+ITGB2)	ICAM	Cell-Cell Contact	KEGG: hsa04514
CD16+ Monocytes	Monocyte-derived dendritic cells	ICAM2	ITGAL_ITGB2	0.0774573793300068	0	ICAM2_ITGAL_ITGB2	ICAM2 - (ITGAL+ITGB2)	ICAM	Cell-Cell Contact	KEGG: hsa04514
Erythroid progenitors	Monocyte-derived dendritic cells	ICAM2	ITGAL_ITGB2	0.143473285770899	0	ICAM2_ITGAL_ITGB2	ICAM2 - (ITGAL+ITGB2)	ICAM	Cell-Cell Contact	KEGG: hsa04514
HSPCs	Monocyte-derived dendritic cells	ICAM2	ITGAL_ITGB2	0.0673496058461541	0	ICAM2_ITGAL_ITGB2	ICAM2 - (ITGAL+ITGB2)	ICAM	Cell-Cell Contact	KEGG: hsa04514
Megakaryocyte progenitors	Monocyte-derived dendritic cells	ICAM2	ITGAL_ITGB2	0.171644459805414	0	ICAM2_ITGAL_ITGB2	ICAM2 - (ITGAL+ITGB2)	ICAM	Cell-Cell Contact	KEGG: hsa04514
Monocyte-derived dendritic cells	Monocyte-derived dendritic cells	ICAM2	ITGAL_ITGB2	0.0646094493887867	0	ICAM2_ITGAL_ITGB2	ICAM2 - (ITGAL+ITGB2)	ICAM	Cell-Cell Contact	KEGG: hsa04514
NK cells	Monocyte-derived dendritic cells	ICAM2	ITGAL_ITGB2	0.0747418244830091	0	ICAM2_ITGAL_ITGB2	ICAM2 - (ITGAL+ITGB2)	ICAM	Cell-Cell Contact	KEGG: hsa04514
NKT cells	Monocyte-derived dendritic cells	ICAM2	ITGAL_ITGB2	0.0740396727973102	0	ICAM2_ITGAL_ITGB2	ICAM2 - (ITGAL+ITGB2)	ICAM	Cell-Cell Contact	KEGG: hsa04514
Plasma cells	Monocyte-derived dendritic cells	ICAM2	ITGAL_ITGB2	0.247095323791985	0	ICAM2_ITGAL_ITGB2	ICAM2 - (ITGAL+ITGB2)	ICAM	Cell-Cell Contact	KEGG: hsa04514
CD4+ T cells	NK cells	ICAM2	ITGAL_ITGB2	0.0838675732983922	0	ICAM2_ITGAL_ITGB2	ICAM2 - (ITGAL+ITGB2)	ICAM	Cell-Cell Contact	KEGG: hsa04514
CD16+ Monocytes	NK cells	ICAM2	ITGAL_ITGB2	0.0861437826219844	0	ICAM2_ITGAL_ITGB2	ICAM2 - (ITGAL+ITGB2)	ICAM	Cell-Cell Contact	KEGG: hsa04514
Erythroid progenitors	NK cells	ICAM2	ITGAL_ITGB2	0.158292714071226	0	ICAM2_ITGAL_ITGB2	ICAM2 - (ITGAL+ITGB2)	ICAM	Cell-Cell Contact	KEGG: hsa04514
HSPCs	NK cells	ICAM2	ITGAL_ITGB2	0.0749946259747516	0	ICAM2_ITGAL_ITGB2	ICAM2 - (ITGAL+ITGB2)	ICAM	Cell-Cell Contact	KEGG: hsa04514
Megakaryocyte progenitors	NK cells	ICAM2	ITGAL_ITGB2	0.188732535851503	0	ICAM2_ITGAL_ITGB2	ICAM2 - (ITGAL+ITGB2)	ICAM	Cell-Cell Contact	KEGG: hsa04514
Monocyte-derived dendritic cells	NK cells	ICAM2	ITGAL_ITGB2	0.0719674289598292	0	ICAM2_ITGAL_ITGB2	ICAM2 - (ITGAL+ITGB2)	ICAM	Cell-Cell Contact	KEGG: hsa04514
NK cells	NK cells	ICAM2	ITGAL_ITGB2	0.0831511422203522	0	ICAM2_ITGAL_ITGB2	ICAM2 - (ITGAL+ITGB2)	ICAM	Cell-Cell Contact	KEGG: hsa04514
NKT cells	NK cells	ICAM2	ITGAL_ITGB2	0.082377023862428	0	ICAM2_ITGAL_ITGB2	ICAM2 - (ITGAL+ITGB2)	ICAM	Cell-Cell Contact	KEGG: hsa04514
Plasma cells	NK cells	ICAM2	ITGAL_ITGB2	0.269253330531804	0	ICAM2_ITGAL_ITGB2	ICAM2 - (ITGAL+ITGB2)	ICAM	Cell-Cell Contact	KEGG: hsa04514
CD4+ T cells	NKT cells	ICAM2	ITGAL_ITGB2	0.0799096779110165	0	ICAM2_ITGAL_ITGB2	ICAM2 - (ITGAL+ITGB2)	ICAM	Cell-Cell Contact	KEGG: hsa04514
CD16+ Monocytes	NKT cells	ICAM2	ITGAL_ITGB2	0.0820880929862925	0	ICAM2_ITGAL_ITGB2	ICAM2 - (ITGAL+ITGB2)	ICAM	Cell-Cell Contact	KEGG: hsa04514
Erythroid progenitors	NKT cells	ICAM2	ITGAL_ITGB2	0.151402984159683	0	ICAM2_ITGAL_ITGB2	ICAM2 - (ITGAL+ITGB2)	ICAM	Cell-Cell Contact	KEGG: hsa04514
HSPCs	NKT cells	ICAM2	ITGAL_ITGB2	0.071422819487097	0	ICAM2_ITGAL_ITGB2	ICAM2 - (ITGAL+ITGB2)	ICAM	Cell-Cell Contact	KEGG: hsa04514
Megakaryocyte progenitors	NKT cells	ICAM2	ITGAL_ITGB2	0.18080249973816	0	ICAM2_ITGAL_ITGB2	ICAM2 - (ITGAL+ITGB2)	ICAM	Cell-Cell Contact	KEGG: hsa04514
Monocyte-derived dendritic cells	NKT cells	ICAM2	ITGAL_ITGB2	0.0685291188665766	0	ICAM2_ITGAL_ITGB2	ICAM2 - (ITGAL+ITGB2)	ICAM	Cell-Cell Contact	KEGG: hsa04514
NK cells	NKT cells	ICAM2	ITGAL_ITGB2	0.0792241330178942	0	ICAM2_ITGAL_ITGB2	ICAM2 - (ITGAL+ITGB2)	ICAM	Cell-Cell Contact	KEGG: hsa04514
NKT cells	NKT cells	ICAM2	ITGAL_ITGB2	0.078483444682646	0	ICAM2_ITGAL_ITGB2	ICAM2 - (ITGAL+ITGB2)	ICAM	Cell-Cell Contact	KEGG: hsa04514
Plasma cells	NKT cells	ICAM2	ITGAL_ITGB2	0.25902023081432	0	ICAM2_ITGAL_ITGB2	ICAM2 - (ITGAL+ITGB2)	ICAM	Cell-Cell Contact	KEGG: hsa04514
CD4+ T cells	CD14+ Monocytes	ICAM2	ITGAM_ITGB2	0.0715460027616129	0	ICAM2_ITGAM_ITGB2	ICAM2 - (ITGAM+ITGB2)	ICAM	Cell-Cell Contact	KEGG: hsa04514
CD16+ Monocytes	CD14+ Monocytes	ICAM2	ITGAM_ITGB2	0.0735146331712855	0	ICAM2_ITGAM_ITGB2	ICAM2 - (ITGAM+ITGB2)	ICAM	Cell-Cell Contact	KEGG: hsa04514
Erythroid progenitors	CD14+ Monocytes	ICAM2	ITGAM_ITGB2	0.136668000475087	0	ICAM2_ITGAM_ITGB2	ICAM2 - (ITGAM+ITGB2)	ICAM	Cell-Cell Contact	KEGG: hsa04514
HSPCs	CD14+ Monocytes	ICAM2	ITGAM_ITGB2	0.0638857375215849	0	ICAM2_ITGAM_ITGB2	ICAM2 - (ITGAM+ITGB2)	ICAM	Cell-Cell Contact	KEGG: hsa04514
Megakaryocyte progenitors	CD14+ Monocytes	ICAM2	ITGAM_ITGB2	0.163758419319696	0	ICAM2_ITGAM_ITGB2	ICAM2 - (ITGAM+ITGB2)	ICAM	Cell-Cell Contact	KEGG: hsa04514
Monocyte-derived dendritic cells	CD14+ Monocytes	ICAM2	ITGAM_ITGB2	0.061277251104663	0	ICAM2_ITGAM_ITGB2	ICAM2 - (ITGAM+ITGB2)	ICAM	Cell-Cell Contact	KEGG: hsa04514
NK cells	CD14+ Monocytes	ICAM2	ITGAM_ITGB2	0.0709266786962464	0	ICAM2_ITGAM_ITGB2	ICAM2 - (ITGAM+ITGB2)	ICAM	Cell-Cell Contact	KEGG: hsa04514
NKT cells	CD14+ Monocytes	ICAM2	ITGAM_ITGB2	0.0702576463631085	0	ICAM2_ITGAM_ITGB2	ICAM2 - (ITGAM+ITGB2)	ICAM	Cell-Cell Contact	KEGG: hsa04514
Plasma cells	CD14+ Monocytes	ICAM2	ITGAM_ITGB2	0.236733452126112	0	ICAM2_ITGAM_ITGB2	ICAM2 - (ITGAM+ITGB2)	ICAM	Cell-Cell Contact	KEGG: hsa04514
CD14+ Monocytes	CD4+ T cells	ITGB2	ICAM2	0.124388093687867	0	ITGB2_ICAM2	ITGB2 - ICAM2	ITGB2	Cell-Cell Contact	KEGG: hsa04514
CD16+ Monocytes	CD4+ T cells	ITGB2	ICAM2	0.125393653276367	0	ITGB2_ICAM2	ITGB2 - ICAM2	ITGB2	Cell-Cell Contact	KEGG: hsa04514
Monocyte progenitors	CD4+ T cells	ITGB2	ICAM2	0.108560046821202	0	ITGB2_ICAM2	ITGB2 - ICAM2	ITGB2	Cell-Cell Contact	KEGG: hsa04514
Monocyte-derived dendritic cells	CD4+ T cells	ITGB2	ICAM2	0.157786391208819	0	ITGB2_ICAM2	ITGB2 - ICAM2	ITGB2	Cell-Cell Contact	KEGG: hsa04514
NK cells	CD4+ T cells	ITGB2	ICAM2	0.162743439640922	0	ITGB2_ICAM2	ITGB2 - ICAM2	ITGB2	Cell-Cell Contact	KEGG: hsa04514
NKT cells	CD4+ T cells	ITGB2	ICAM2	0.153872722363072	0	ITGB2_ICAM2	ITGB2 - ICAM2	ITGB2	Cell-Cell Contact	KEGG: hsa04514
Plasmacytoid dendritic cells	CD4+ T cells	ITGB2	ICAM2	0.104496336617766	0	ITGB2_ICAM2	ITGB2 - ICAM2	ITGB2	Cell-Cell Contact	KEGG: hsa04514
CD14+ Monocytes	CD16+ Monocytes	ITGB2	ICAM2	0.127610863678333	0	ITGB2_ICAM2	ITGB2 - ICAM2	ITGB2	Cell-Cell Contact	KEGG: hsa04514
CD16+ Monocytes	CD16+ Monocytes	ITGB2	ICAM2	0.128638648775331	0	ITGB2_ICAM2	ITGB2 - ICAM2	ITGB2	Cell-Cell Contact	KEGG: hsa04514
Monocyte progenitors	CD16+ Monocytes	ITGB2	ICAM2	0.111424913423767	0	ITGB2_ICAM2	ITGB2 - ICAM2	ITGB2	Cell-Cell Contact	KEGG: hsa04514
Monocyte-derived dendritic cells	CD16+ Monocytes	ITGB2	ICAM2	0.161714664214088	0	ITGB2_ICAM2	ITGB2 - ICAM2	ITGB2	Cell-Cell Contact	KEGG: hsa04514
NK cells	CD16+ Monocytes	ITGB2	ICAM2	0.166770686773646	0	ITGB2_ICAM2	ITGB2 - ICAM2	ITGB2	Cell-Cell Contact	KEGG: hsa04514
NKT cells	CD16+ Monocytes	ITGB2	ICAM2	0.157721806854822	0	ITGB2_ICAM2	ITGB2 - ICAM2	ITGB2	Cell-Cell Contact	KEGG: hsa04514
Plasmacytoid dendritic cells	CD16+ Monocytes	ITGB2	ICAM2	0.107266867330598	0	ITGB2_ICAM2	ITGB2 - ICAM2	ITGB2	Cell-Cell Contact	KEGG: hsa04514
CD14+ Monocytes	Erythroid progenitors	ITGB2	ICAM2	0.225904834966224	0	ITGB2_ICAM2	ITGB2 - ICAM2	ITGB2	Cell-Cell Contact	KEGG: hsa04514
CD16+ Monocytes	Erythroid progenitors	ITGB2	ICAM2	0.227517820122106	0	ITGB2_ICAM2	ITGB2 - ICAM2	ITGB2	Cell-Cell Contact	KEGG: hsa04514
Monocyte progenitors	Erythroid progenitors	ITGB2	ICAM2	0.200111260553032	0	ITGB2_ICAM2	ITGB2 - ICAM2	ITGB2	Cell-Cell Contact	KEGG: hsa04514
Monocyte-derived dendritic cells	Erythroid progenitors	ITGB2	ICAM2	0.277909289615373	0	ITGB2_ICAM2	ITGB2 - ICAM2	ITGB2	Cell-Cell Contact	KEGG: hsa04514
NK cells	Erythroid progenitors	ITGB2	ICAM2	0.285361490253344	0	ITGB2_ICAM2	ITGB2 - ICAM2	ITGB2	Cell-Cell Contact	KEGG: hsa04514
NKT cells	Erythroid progenitors	ITGB2	ICAM2	0.271978312935563	0	ITGB2_ICAM2	ITGB2 - ICAM2	ITGB2	Cell-Cell Contact	KEGG: hsa04514
Plasmacytoid dendritic cells	Erythroid progenitors	ITGB2	ICAM2	0.19336389052206	0	ITGB2_ICAM2	ITGB2 - ICAM2	ITGB2	Cell-Cell Contact	KEGG: hsa04514
CD14+ Monocytes	HSPCs	ITGB2	ICAM2	0.111751120889961	0	ITGB2_ICAM2	ITGB2 - ICAM2	ITGB2	Cell-Cell Contact	KEGG: hsa04514
CD16+ Monocytes	HSPCs	ITGB2	ICAM2	0.112667667529418	0	ITGB2_ICAM2	ITGB2 - ICAM2	ITGB2	Cell-Cell Contact	KEGG: hsa04514
Monocyte-derived dendritic cells	HSPCs	ITGB2	ICAM2	0.142307831079172	0	ITGB2_ICAM2	ITGB2 - ICAM2	ITGB2	Cell-Cell Contact	KEGG: hsa04514
NK cells	HSPCs	ITGB2	ICAM2	0.14686339803411	0	ITGB2_ICAM2	ITGB2 - ICAM2	ITGB2	Cell-Cell Contact	KEGG: hsa04514
NKT cells	HSPCs	ITGB2	ICAM2	0.138714852788662	0	ITGB2_ICAM2	ITGB2 - ICAM2	ITGB2	Cell-Cell Contact	KEGG: hsa04514
CD14+ Monocytes	Megakaryocyte progenitors	ITGB2	ICAM2	0.265249214946891	0	ITGB2_ICAM2	ITGB2 - ICAM2	ITGB2	Cell-Cell Contact	KEGG: hsa04514
CD16+ Monocytes	Megakaryocyte progenitors	ITGB2	ICAM2	0.267046210806724	0	ITGB2_ICAM2	ITGB2 - ICAM2	ITGB2	Cell-Cell Contact	KEGG: hsa04514
Monocyte progenitors	Megakaryocyte progenitors	ITGB2	ICAM2	0.236334860955941	0	ITGB2_ICAM2	ITGB2 - ICAM2	ITGB2	Cell-Cell Contact	KEGG: hsa04514
Monocyte-derived dendritic cells	Megakaryocyte progenitors	ITGB2	ICAM2	0.322537111827388	0	ITGB2_ICAM2	ITGB2 - ICAM2	ITGB2	Cell-Cell Contact	KEGG: hsa04514
NK cells	Megakaryocyte progenitors	ITGB2	ICAM2	0.330638058402391	0	ITGB2_ICAM2	ITGB2 - ICAM2	ITGB2	Cell-Cell Contact	KEGG: hsa04514
NKT cells	Megakaryocyte progenitors	ITGB2	ICAM2	0.316070604130845	0	ITGB2_ICAM2	ITGB2 - ICAM2	ITGB2	Cell-Cell Contact	KEGG: hsa04514
Plasmacytoid dendritic cells	Megakaryocyte progenitors	ITGB2	ICAM2	0.228715337266406	0	ITGB2_ICAM2	ITGB2 - ICAM2	ITGB2	Cell-Cell Contact	KEGG: hsa04514
CD14+ Monocytes	Monocyte-derived dendritic cells	ITGB2	ICAM2	0.107412516969511	0.02	ITGB2_ICAM2	ITGB2 - ICAM2	ITGB2	Cell-Cell Contact	KEGG: hsa04514
CD16+ Monocytes	Monocyte-derived dendritic cells	ITGB2	ICAM2	0.108297818260622	0.02	ITGB2_ICAM2	ITGB2 - ICAM2	ITGB2	Cell-Cell Contact	KEGG: hsa04514
Monocyte-derived dendritic cells	Monocyte-derived dendritic cells	ITGB2	ICAM2	0.136965828226099	0	ITGB2_ICAM2	ITGB2 - ICAM2	ITGB2	Cell-Cell Contact	KEGG: hsa04514
NK cells	Monocyte-derived dendritic cells	ITGB2	ICAM2	0.141378575026609	0	ITGB2_ICAM2	ITGB2 - ICAM2	ITGB2	Cell-Cell Contact	KEGG: hsa04514
NKT cells	Monocyte-derived dendritic cells	ITGB2	ICAM2	0.133486733288369	0	ITGB2_ICAM2	ITGB2 - ICAM2	ITGB2	Cell-Cell Contact	KEGG: hsa04514
CD14+ Monocytes	NK cells	ITGB2	ICAM2	0.123372133532738	0	ITGB2_ICAM2	ITGB2 - ICAM2	ITGB2	Cell-Cell Contact	KEGG: hsa04514
CD16+ Monocytes	NK cells	ITGB2	ICAM2	0.124370646621354	0	ITGB2_ICAM2	ITGB2 - ICAM2	ITGB2	Cell-Cell Contact	KEGG: hsa04514
Monocyte progenitors	NK cells	ITGB2	ICAM2	0.107657469938276	0	ITGB2_ICAM2	ITGB2 - ICAM2	ITGB2	Cell-Cell Contact	KEGG: hsa04514
Monocyte-derived dendritic cells	NK cells	ITGB2	ICAM2	0.156546415082987	0	ITGB2_ICAM2	ITGB2 - ICAM2	ITGB2	Cell-Cell Contact	KEGG: hsa04514
NK cells	NK cells	ITGB2	ICAM2	0.161471976825765	0	ITGB2_ICAM2	ITGB2 - ICAM2	ITGB2	Cell-Cell Contact	KEGG: hsa04514
NKT cells	NK cells	ITGB2	ICAM2	0.152657927351386	0	ITGB2_ICAM2	ITGB2 - ICAM2	ITGB2	Cell-Cell Contact	KEGG: hsa04514
Plasmacytoid dendritic cells	NK cells	ITGB2	ICAM2	0.103623618359545	0.01	ITGB2_ICAM2	ITGB2 - ICAM2	ITGB2	Cell-Cell Contact	KEGG: hsa04514
CD14+ Monocytes	NKT cells	ITGB2	ICAM2	0.122273504297051	0	ITGB2_ICAM2	ITGB2 - ICAM2	ITGB2	Cell-Cell Contact	KEGG: hsa04514
CD16+ Monocytes	NKT cells	ITGB2	ICAM2	0.123264375911728	0	ITGB2_ICAM2	ITGB2 - ICAM2	ITGB2	Cell-Cell Contact	KEGG: hsa04514
Monocyte progenitors	NKT cells	ITGB2	ICAM2	0.106681749855618	0	ITGB2_ICAM2	ITGB2 - ICAM2	ITGB2	Cell-Cell Contact	KEGG: hsa04514
Monocyte-derived dendritic cells	NKT cells	ITGB2	ICAM2	0.15520467158792	0	ITGB2_ICAM2	ITGB2 - ICAM2	ITGB2	Cell-Cell Contact	KEGG: hsa04514
NK cells	NKT cells	ITGB2	ICAM2	0.160096029956569	0	ITGB2_ICAM2	ITGB2 - ICAM2	ITGB2	Cell-Cell Contact	KEGG: hsa04514
NKT cells	NKT cells	ITGB2	ICAM2	0.151343531573129	0	ITGB2_ICAM2	ITGB2 - ICAM2	ITGB2	Cell-Cell Contact	KEGG: hsa04514
Plasmacytoid dendritic cells	NKT cells	ITGB2	ICAM2	0.102680250996202	0	ITGB2_ICAM2	ITGB2 - ICAM2	ITGB2	Cell-Cell Contact	KEGG: hsa04514
B	Plasma cells	ITGB2	ICAM2	0.146026491772252	0	ITGB2_ICAM2	ITGB2 - ICAM2	ITGB2	Cell-Cell Contact	KEGG: hsa04514
CD4+ T cells	Plasma cells	ITGB2	ICAM2	0.154249460342226	0	ITGB2_ICAM2	ITGB2 - ICAM2	ITGB2	Cell-Cell Contact	KEGG: hsa04514
CD8+ T cells	Plasma cells	ITGB2	ICAM2	0.151449692094345	0	ITGB2_ICAM2	ITGB2 - ICAM2	ITGB2	Cell-Cell Contact	KEGG: hsa04514
CD10+ B cells	Plasma cells	ITGB2	ICAM2	0.113046936594037	0.03	ITGB2_ICAM2	ITGB2 - ICAM2	ITGB2	Cell-Cell Contact	KEGG: hsa04514
CD14+ Monocytes	Plasma cells	ITGB2	ICAM2	0.363776839922661	0	ITGB2_ICAM2	ITGB2 - ICAM2	ITGB2	Cell-Cell Contact	KEGG: hsa04514
CD16+ Monocytes	Plasma cells	ITGB2	ICAM2	0.365908917811603	0	ITGB2_ICAM2	ITGB2 - ICAM2	ITGB2	Cell-Cell Contact	KEGG: hsa04514
Erythrocytes	Plasma cells	ITGB2	ICAM2	0.130033765990788	0	ITGB2_ICAM2	ITGB2 - ICAM2	ITGB2	Cell-Cell Contact	KEGG: hsa04514
HSPCs	Plasma cells	ITGB2	ICAM2	0.134030088240743	0	ITGB2_ICAM2	ITGB2 - ICAM2	ITGB2	Cell-Cell Contact	KEGG: hsa04514
Megakaryocyte progenitors	Plasma cells	ITGB2	ICAM2	0.117116408034357	0.01	ITGB2_ICAM2	ITGB2 - ICAM2	ITGB2	Cell-Cell Contact	KEGG: hsa04514
Monocyte progenitors	Plasma cells	ITGB2	ICAM2	0.328930347783628	0	ITGB2_ICAM2	ITGB2 - ICAM2	ITGB2	Cell-Cell Contact	KEGG: hsa04514
Monocyte-derived dendritic cells	Plasma cells	ITGB2	ICAM2	0.429893963040473	0	ITGB2_ICAM2	ITGB2 - ICAM2	ITGB2	Cell-Cell Contact	KEGG: hsa04514
NK cells	Plasma cells	ITGB2	ICAM2	0.438944251515948	0	ITGB2_ICAM2	ITGB2 - ICAM2	ITGB2	Cell-Cell Contact	KEGG: hsa04514
NKT cells	Plasma cells	ITGB2	ICAM2	0.422617780469284	0	ITGB2_ICAM2	ITGB2 - ICAM2	ITGB2	Cell-Cell Contact	KEGG: hsa04514
Plasma cells	Plasma cells	ITGB2	ICAM2	0.13550923123825	0	ITGB2_ICAM2	ITGB2 - ICAM2	ITGB2	Cell-Cell Contact	KEGG: hsa04514
Plasmacytoid dendritic cells	Plasma cells	ITGB2	ICAM2	0.319574790101283	0	ITGB2_ICAM2	ITGB2 - ICAM2	ITGB2	Cell-Cell Contact	KEGG: hsa04514
CD4+ T cells	CD8+ T cells	LCK	CD8 receptor	0.216354872702602	0	LCK_CD8A_CD8B1	LCK - (CD8A+CD8B1)	LCK	Cell-Cell Contact	PMID: 25427562
CD8+ T cells	CD8+ T cells	LCK	CD8 receptor	0.216897048891771	0	LCK_CD8A_CD8B1	LCK - (CD8A+CD8B1)	LCK	Cell-Cell Contact	PMID: 25427562
Erythroid progenitors	CD8+ T cells	LCK	CD8 receptor	0.051398931430339	0	LCK_CD8A_CD8B1	LCK - (CD8A+CD8B1)	LCK	Cell-Cell Contact	PMID: 25427562
NK cells	CD8+ T cells	LCK	CD8 receptor	0.21054923709157	0	LCK_CD8A_CD8B1	LCK - (CD8A+CD8B1)	LCK	Cell-Cell Contact	PMID: 25427562
NKT cells	CD8+ T cells	LCK	CD8 receptor	0.216948443074612	0	LCK_CD8A_CD8B1	LCK - (CD8A+CD8B1)	LCK	Cell-Cell Contact	PMID: 25427562
Plasma cells	CD8+ T cells	LCK	CD8 receptor	0.0662830138842188	0	LCK_CD8A_CD8B1	LCK - (CD8A+CD8B1)	LCK	Cell-Cell Contact	PMID: 25427562
CD4+ T cells	NKT cells	LCK	CD8 receptor	0.210846126473174	0	LCK_CD8A_CD8B1	LCK - (CD8A+CD8B1)	LCK	Cell-Cell Contact	PMID: 25427562
CD8+ T cells	NKT cells	LCK	CD8 receptor	0.211378221613475	0	LCK_CD8A_CD8B1	LCK - (CD8A+CD8B1)	LCK	Cell-Cell Contact	PMID: 25427562
Erythroid progenitors	NKT cells	LCK	CD8 receptor	0.0498231974281381	0	LCK_CD8A_CD8B1	LCK - (CD8A+CD8B1)	LCK	Cell-Cell Contact	PMID: 25427562
NK cells	NKT cells	LCK	CD8 receptor	0.205149613892299	0	LCK_CD8A_CD8B1	LCK - (CD8A+CD8B1)	LCK	Cell-Cell Contact	PMID: 25427562
NKT cells	NKT cells	LCK	CD8 receptor	0.211428661162258	0	LCK_CD8A_CD8B1	LCK - (CD8A+CD8B1)	LCK	Cell-Cell Contact	PMID: 25427562
Plasma cells	NKT cells	LCK	CD8 receptor	0.064281900620767	0	LCK_CD8A_CD8B1	LCK - (CD8A+CD8B1)	LCK	Cell-Cell Contact	PMID: 25427562
B	CD8+ T cells	HLA-A	CD8A	0.195105066489281	0	HLA-A_CD8A	HLA-A - CD8A	MHC-I	Cell-Cell Contact	KEGG: hsa04514
CD4+ T cells	CD8+ T cells	HLA-A	CD8A	0.198684731359183	0	HLA-A_CD8A	HLA-A - CD8A	MHC-I	Cell-Cell Contact	KEGG: hsa04514
CD8+ T cells	CD8+ T cells	HLA-A	CD8A	0.198368870582135	0	HLA-A_CD8A	HLA-A - CD8A	MHC-I	Cell-Cell Contact	KEGG: hsa04514
CD10+ B cells	CD8+ T cells	HLA-A	CD8A	0.181283666194719	0	HLA-A_CD8A	HLA-A - CD8A	MHC-I	Cell-Cell Contact	KEGG: hsa04514
CD14+ Monocytes	CD8+ T cells	HLA-A	CD8A	0.195501806393018	0	HLA-A_CD8A	HLA-A - CD8A	MHC-I	Cell-Cell Contact	KEGG: hsa04514
CD16+ Monocytes	CD8+ T cells	HLA-A	CD8A	0.199958935450963	0	HLA-A_CD8A	HLA-A - CD8A	MHC-I	Cell-Cell Contact	KEGG: hsa04514
DC	CD8+ T cells	HLA-A	CD8A	0.222642056565005	0	HLA-A_CD8A	HLA-A - CD8A	MHC-I	Cell-Cell Contact	KEGG: hsa04514
Erythrocytes	CD8+ T cells	HLA-A	CD8A	0.184659534014419	0	HLA-A_CD8A	HLA-A - CD8A	MHC-I	Cell-Cell Contact	KEGG: hsa04514
Erythroid progenitors	CD8+ T cells	HLA-A	CD8A	0.159645182578943	0	HLA-A_CD8A	HLA-A - CD8A	MHC-I	Cell-Cell Contact	KEGG: hsa04514
HSPCs	CD8+ T cells	HLA-A	CD8A	0.185473690548002	0	HLA-A_CD8A	HLA-A - CD8A	MHC-I	Cell-Cell Contact	KEGG: hsa04514
Megakaryocyte progenitors	CD8+ T cells	HLA-A	CD8A	0.180704572318401	0	HLA-A_CD8A	HLA-A - CD8A	MHC-I	Cell-Cell Contact	KEGG: hsa04514
Monocyte progenitors	CD8+ T cells	HLA-A	CD8A	0.183939556422233	0	HLA-A_CD8A	HLA-A - CD8A	MHC-I	Cell-Cell Contact	KEGG: hsa04514
Monocyte-derived dendritic cells	CD8+ T cells	HLA-A	CD8A	0.186632758733732	0	HLA-A_CD8A	HLA-A - CD8A	MHC-I	Cell-Cell Contact	KEGG: hsa04514
NK cells	CD8+ T cells	HLA-A	CD8A	0.200402787960258	0	HLA-A_CD8A	HLA-A - CD8A	MHC-I	Cell-Cell Contact	KEGG: hsa04514
NKT cells	CD8+ T cells	HLA-A	CD8A	0.199677976146901	0	HLA-A_CD8A	HLA-A - CD8A	MHC-I	Cell-Cell Contact	KEGG: hsa04514
Plasma cells	CD8+ T cells	HLA-A	CD8A	0.189690547874075	0	HLA-A_CD8A	HLA-A - CD8A	MHC-I	Cell-Cell Contact	KEGG: hsa04514
Plasmacytoid dendritic cells	CD8+ T cells	HLA-A	CD8A	0.184085568036474	0	HLA-A_CD8A	HLA-A - CD8A	MHC-I	Cell-Cell Contact	KEGG: hsa04514
T	CD8+ T cells	HLA-A	CD8A	0.228247823532095	0	HLA-A_CD8A	HLA-A - CD8A	MHC-I	Cell-Cell Contact	KEGG: hsa04514
B	NKT cells	HLA-A	CD8A	0.407580505756525	0	HLA-A_CD8A	HLA-A - CD8A	MHC-I	Cell-Cell Contact	KEGG: hsa04514
CD4+ T cells	NKT cells	HLA-A	CD8A	0.41305796333672	0	HLA-A_CD8A	HLA-A - CD8A	MHC-I	Cell-Cell Contact	KEGG: hsa04514
CD8+ T cells	NKT cells	HLA-A	CD8A	0.412576770949468	0	HLA-A_CD8A	HLA-A - CD8A	MHC-I	Cell-Cell Contact	KEGG: hsa04514
CD10+ B cells	NKT cells	HLA-A	CD8A	0.385924145462074	0	HLA-A_CD8A	HLA-A - CD8A	MHC-I	Cell-Cell Contact	KEGG: hsa04514
CD14+ Monocytes	NKT cells	HLA-A	CD8A	0.408190194004444	0	HLA-A_CD8A	HLA-A - CD8A	MHC-I	Cell-Cell Contact	KEGG: hsa04514
CD16+ Monocytes	NKT cells	HLA-A	CD8A	0.414994977591636	0	HLA-A_CD8A	HLA-A - CD8A	MHC-I	Cell-Cell Contact	KEGG: hsa04514
DC	NKT cells	HLA-A	CD8A	0.448399730624044	0	HLA-A_CD8A	HLA-A - CD8A	MHC-I	Cell-Cell Contact	KEGG: hsa04514
Erythrocytes	NKT cells	HLA-A	CD8A	0.391289525475492	0	HLA-A_CD8A	HLA-A - CD8A	MHC-I	Cell-Cell Contact	KEGG: hsa04514
Erythroid progenitors	NKT cells	HLA-A	CD8A	0.350310775760495	0	HLA-A_CD8A	HLA-A - CD8A	MHC-I	Cell-Cell Contact	KEGG: hsa04514
HSPCs	NKT cells	HLA-A	CD8A	0.392576059237647	0	HLA-A_CD8A	HLA-A - CD8A	MHC-I	Cell-Cell Contact	KEGG: hsa04514
Megakaryocyte progenitors	NKT cells	HLA-A	CD8A	0.384998749253257	0	HLA-A_CD8A	HLA-A - CD8A	MHC-I	Cell-Cell Contact	KEGG: hsa04514
Monocyte progenitors	NKT cells	HLA-A	CD8A	0.390149415923712	0	HLA-A_CD8A	HLA-A - CD8A	MHC-I	Cell-Cell Contact	KEGG: hsa04514
Monocyte-derived dendritic cells	NKT cells	HLA-A	CD8A	0.394402677319438	0	HLA-A_CD8A	HLA-A - CD8A	MHC-I	Cell-Cell Contact	KEGG: hsa04514
NK cells	NKT cells	HLA-A	CD8A	0.415668154157013	0	HLA-A_CD8A	HLA-A - CD8A	MHC-I	Cell-Cell Contact	KEGG: hsa04514
NKT cells	NKT cells	HLA-A	CD8A	0.41456844049771	0	HLA-A_CD8A	HLA-A - CD8A	MHC-I	Cell-Cell Contact	KEGG: hsa04514
Plasma cells	NKT cells	HLA-A	CD8A	0.399193862625782	0	HLA-A_CD8A	HLA-A - CD8A	MHC-I	Cell-Cell Contact	KEGG: hsa04514
Plasmacytoid dendritic cells	NKT cells	HLA-A	CD8A	0.390380812666417	0	HLA-A_CD8A	HLA-A - CD8A	MHC-I	Cell-Cell Contact	KEGG: hsa04514
T	NKT cells	HLA-A	CD8A	0.45635275848653	0	HLA-A_CD8A	HLA-A - CD8A	MHC-I	Cell-Cell Contact	KEGG: hsa04514
B	CD8+ T cells	HLA-B	CD8A	0.201575906412463	0	HLA-B_CD8A	HLA-B - CD8A	MHC-I	Cell-Cell Contact	KEGG: hsa04514
CD4+ T cells	CD8+ T cells	HLA-B	CD8A	0.203435369708737	0	HLA-B_CD8A	HLA-B - CD8A	MHC-I	Cell-Cell Contact	KEGG: hsa04514
CD8+ T cells	CD8+ T cells	HLA-B	CD8A	0.200715134857573	0	HLA-B_CD8A	HLA-B - CD8A	MHC-I	Cell-Cell Contact	KEGG: hsa04514
CD10+ B cells	CD8+ T cells	HLA-B	CD8A	0.190113228904282	0	HLA-B_CD8A	HLA-B - CD8A	MHC-I	Cell-Cell Contact	KEGG: hsa04514
CD14+ Monocytes	CD8+ T cells	HLA-B	CD8A	0.20388231571803	0	HLA-B_CD8A	HLA-B - CD8A	MHC-I	Cell-Cell Contact	KEGG: hsa04514
CD16+ Monocytes	CD8+ T cells	HLA-B	CD8A	0.208072746450796	0	HLA-B_CD8A	HLA-B - CD8A	MHC-I	Cell-Cell Contact	KEGG: hsa04514
DC	CD8+ T cells	HLA-B	CD8A	0.227078220512989	0	HLA-B_CD8A	HLA-B - CD8A	MHC-I	Cell-Cell Contact	KEGG: hsa04514
Erythrocytes	CD8+ T cells	HLA-B	CD8A	0.178636011346447	0	HLA-B_CD8A	HLA-B - CD8A	MHC-I	Cell-Cell Contact	KEGG: hsa04514
Erythroid progenitors	CD8+ T cells	HLA-B	CD8A	0.163470160653534	0	HLA-B_CD8A	HLA-B - CD8A	MHC-I	Cell-Cell Contact	KEGG: hsa04514
HSPCs	CD8+ T cells	HLA-B	CD8A	0.189896053154766	0	HLA-B_CD8A	HLA-B - CD8A	MHC-I	Cell-Cell Contact	KEGG: hsa04514
Megakaryocyte progenitors	CD8+ T cells	HLA-B	CD8A	0.18473988121166	0	HLA-B_CD8A	HLA-B - CD8A	MHC-I	Cell-Cell Contact	KEGG: hsa04514
Monocyte progenitors	CD8+ T cells	HLA-B	CD8A	0.190417587748506	0	HLA-B_CD8A	HLA-B - CD8A	MHC-I	Cell-Cell Contact	KEGG: hsa04514
Monocyte-derived dendritic cells	CD8+ T cells	HLA-B	CD8A	0.194597508849104	0	HLA-B_CD8A	HLA-B - CD8A	MHC-I	Cell-Cell Contact	KEGG: hsa04514
NK cells	CD8+ T cells	HLA-B	CD8A	0.205199146415889	0	HLA-B_CD8A	HLA-B - CD8A	MHC-I	Cell-Cell Contact	KEGG: hsa04514
NKT cells	CD8+ T cells	HLA-B	CD8A	0.204404549605059	0	HLA-B_CD8A	HLA-B - CD8A	MHC-I	Cell-Cell Contact	KEGG: hsa04514
Plasma cells	CD8+ T cells	HLA-B	CD8A	0.19744147479582	0	HLA-B_CD8A	HLA-B - CD8A	MHC-I	Cell-Cell Contact	KEGG: hsa04514
Plasmacytoid dendritic cells	CD8+ T cells	HLA-B	CD8A	0.195087864961149	0	HLA-B_CD8A	HLA-B - CD8A	MHC-I	Cell-Cell Contact	KEGG: hsa04514
T	CD8+ T cells	HLA-B	CD8A	0.231234578976178	0	HLA-B_CD8A	HLA-B - CD8A	MHC-I	Cell-Cell Contact	KEGG: hsa04514
B	NKT cells	HLA-B	CD8A	0.417443525719039	0	HLA-B_CD8A	HLA-B - CD8A	MHC-I	Cell-Cell Contact	KEGG: hsa04514
CD4+ T cells	NKT cells	HLA-B	CD8A	0.420246178651398	0	HLA-B_CD8A	HLA-B - CD8A	MHC-I	Cell-Cell Contact	KEGG: hsa04514
CD8+ T cells	NKT cells	HLA-B	CD8A	0.416141399427761	0	HLA-B_CD8A	HLA-B - CD8A	MHC-I	Cell-Cell Contact	KEGG: hsa04514
CD10+ B cells	NKT cells	HLA-B	CD8A	0.399853012611873	0	HLA-B_CD8A	HLA-B - CD8A	MHC-I	Cell-Cell Contact	KEGG: hsa04514
CD14+ Monocytes	NKT cells	HLA-B	CD8A	0.420917754938029	0	HLA-B_CD8A	HLA-B - CD8A	MHC-I	Cell-Cell Contact	KEGG: hsa04514
CD16+ Monocytes	NKT cells	HLA-B	CD8A	0.427175425644237	0	HLA-B_CD8A	HLA-B - CD8A	MHC-I	Cell-Cell Contact	KEGG: hsa04514
DC	NKT cells	HLA-B	CD8A	0.454702963010141	0	HLA-B_CD8A	HLA-B - CD8A	MHC-I	Cell-Cell Contact	KEGG: hsa04514
Erythrocytes	NKT cells	HLA-B	CD8A	0.381681062386175	0	HLA-B_CD8A	HLA-B - CD8A	MHC-I	Cell-Cell Contact	KEGG: hsa04514
Erythroid progenitors	NKT cells	HLA-B	CD8A	0.356764570507156	0	HLA-B_CD8A	HLA-B - CD8A	MHC-I	Cell-Cell Contact	KEGG: hsa04514
HSPCs	NKT cells	HLA-B	CD8A	0.39951443269893	0	HLA-B_CD8A	HLA-B - CD8A	MHC-I	Cell-Cell Contact	KEGG: hsa04514
Megakaryocyte progenitors	NKT cells	HLA-B	CD8A	0.391416618322983	0	HLA-B_CD8A	HLA-B - CD8A	MHC-I	Cell-Cell Contact	KEGG: hsa04514
Monocyte progenitors	NKT cells	HLA-B	CD8A	0.400327175177794	0	HLA-B_CD8A	HLA-B - CD8A	MHC-I	Cell-Cell Contact	KEGG: hsa04514
Monocyte-derived dendritic cells	NKT cells	HLA-B	CD8A	0.406799563866482	0	HLA-B_CD8A	HLA-B - CD8A	MHC-I	Cell-Cell Contact	KEGG: hsa04514
NK cells	NKT cells	HLA-B	CD8A	0.422891752381899	0	HLA-B_CD8A	HLA-B - CD8A	MHC-I	Cell-Cell Contact	KEGG: hsa04514
NKT cells	NKT cells	HLA-B	CD8A	0.421701441780557	0	HLA-B_CD8A	HLA-B - CD8A	MHC-I	Cell-Cell Contact	KEGG: hsa04514
Plasma cells	NKT cells	HLA-B	CD8A	0.411161577537134	0	HLA-B_CD8A	HLA-B - CD8A	MHC-I	Cell-Cell Contact	KEGG: hsa04514
Plasmacytoid dendritic cells	NKT cells	HLA-B	CD8A	0.407554056580815	0	HLA-B_CD8A	HLA-B - CD8A	MHC-I	Cell-Cell Contact	KEGG: hsa04514
T	NKT cells	HLA-B	CD8A	0.460543168852052	0	HLA-B_CD8A	HLA-B - CD8A	MHC-I	Cell-Cell Contact	KEGG: hsa04514
B	CD8+ T cells	HLA-C	CD8A	0.196375673216288	0	HLA-C_CD8A	HLA-C - CD8A	MHC-I	Cell-Cell Contact	KEGG: hsa04514
CD4+ T cells	CD8+ T cells	HLA-C	CD8A	0.200145492149884	0	HLA-C_CD8A	HLA-C - CD8A	MHC-I	Cell-Cell Contact	KEGG: hsa04514
CD8+ T cells	CD8+ T cells	HLA-C	CD8A	0.200070437360053	0	HLA-C_CD8A	HLA-C - CD8A	MHC-I	Cell-Cell Contact	KEGG: hsa04514
CD10+ B cells	CD8+ T cells	HLA-C	CD8A	0.184701578046432	0	HLA-C_CD8A	HLA-C - CD8A	MHC-I	Cell-Cell Contact	KEGG: hsa04514
CD14+ Monocytes	CD8+ T cells	HLA-C	CD8A	0.195753958021184	0	HLA-C_CD8A	HLA-C - CD8A	MHC-I	Cell-Cell Contact	KEGG: hsa04514
CD16+ Monocytes	CD8+ T cells	HLA-C	CD8A	0.204183964721285	0	HLA-C_CD8A	HLA-C - CD8A	MHC-I	Cell-Cell Contact	KEGG: hsa04514
DC	CD8+ T cells	HLA-C	CD8A	0.221729916595752	0	HLA-C_CD8A	HLA-C - CD8A	MHC-I	Cell-Cell Contact	KEGG: hsa04514
Erythrocytes	CD8+ T cells	HLA-C	CD8A	0.183585642231803	0	HLA-C_CD8A	HLA-C - CD8A	MHC-I	Cell-Cell Contact	KEGG: hsa04514
Erythroid progenitors	CD8+ T cells	HLA-C	CD8A	0.165936969282696	0	HLA-C_CD8A	HLA-C - CD8A	MHC-I	Cell-Cell Contact	KEGG: hsa04514
HSPCs	CD8+ T cells	HLA-C	CD8A	0.183421382368816	0	HLA-C_CD8A	HLA-C - CD8A	MHC-I	Cell-Cell Contact	KEGG: hsa04514
Megakaryocyte progenitors	CD8+ T cells	HLA-C	CD8A	0.180729752188841	0	HLA-C_CD8A	HLA-C - CD8A	MHC-I	Cell-Cell Contact	KEGG: hsa04514
Monocyte progenitors	CD8+ T cells	HLA-C	CD8A	0.182528969538998	0	HLA-C_CD8A	HLA-C - CD8A	MHC-I	Cell-Cell Contact	KEGG: hsa04514
Monocyte-derived dendritic cells	CD8+ T cells	HLA-C	CD8A	0.189214402010661	0	HLA-C_CD8A	HLA-C - CD8A	MHC-I	Cell-Cell Contact	KEGG: hsa04514
NK cells	CD8+ T cells	HLA-C	CD8A	0.202484953444993	0	HLA-C_CD8A	HLA-C - CD8A	MHC-I	Cell-Cell Contact	KEGG: hsa04514
NKT cells	CD8+ T cells	HLA-C	CD8A	0.20159853679005	0	HLA-C_CD8A	HLA-C - CD8A	MHC-I	Cell-Cell Contact	KEGG: hsa04514
Plasma cells	CD8+ T cells	HLA-C	CD8A	0.200168367077795	0	HLA-C_CD8A	HLA-C - CD8A	MHC-I	Cell-Cell Contact	KEGG: hsa04514
Plasmacytoid dendritic cells	CD8+ T cells	HLA-C	CD8A	0.188147817456974	0	HLA-C_CD8A	HLA-C - CD8A	MHC-I	Cell-Cell Contact	KEGG: hsa04514
T	CD8+ T cells	HLA-C	CD8A	0.224072745133553	0	HLA-C_CD8A	HLA-C - CD8A	MHC-I	Cell-Cell Contact	KEGG: hsa04514
B	NKT cells	HLA-C	CD8A	0.409530800187776	0	HLA-C_CD8A	HLA-C - CD8A	MHC-I	Cell-Cell Contact	KEGG: hsa04514
CD4+ T cells	NKT cells	HLA-C	CD8A	0.415278019859948	0	HLA-C_CD8A	HLA-C - CD8A	MHC-I	Cell-Cell Contact	KEGG: hsa04514
CD8+ T cells	NKT cells	HLA-C	CD8A	0.415164164423062	0	HLA-C_CD8A	HLA-C - CD8A	MHC-I	Cell-Cell Contact	KEGG: hsa04514
CD10+ B cells	NKT cells	HLA-C	CD8A	0.391356034038453	0	HLA-C_CD8A	HLA-C - CD8A	MHC-I	Cell-Cell Contact	KEGG: hsa04514
CD14+ Monocytes	NKT cells	HLA-C	CD8A	0.408577346972018	0	HLA-C_CD8A	HLA-C - CD8A	MHC-I	Cell-Cell Contact	KEGG: hsa04514
CD16+ Monocytes	NKT cells	HLA-C	CD8A	0.421370555988587	0	HLA-C_CD8A	HLA-C - CD8A	MHC-I	Cell-Cell Contact	KEGG: hsa04514
DC	NKT cells	HLA-C	CD8A	0.4470946417514	0	HLA-C_CD8A	HLA-C - CD8A	MHC-I	Cell-Cell Contact	KEGG: hsa04514
Erythrocytes	NKT cells	HLA-C	CD8A	0.389588153299508	0	HLA-C_CD8A	HLA-C - CD8A	MHC-I	Cell-Cell Contact	KEGG: hsa04514
Erythroid progenitors	NKT cells	HLA-C	CD8A	0.360889870326476	0	HLA-C_CD8A	HLA-C - CD8A	MHC-I	Cell-Cell Contact	KEGG: hsa04514
HSPCs	NKT cells	HLA-C	CD8A	0.389327472607982	0	HLA-C_CD8A	HLA-C - CD8A	MHC-I	Cell-Cell Contact	KEGG: hsa04514
Megakaryocyte progenitors	NKT cells	HLA-C	CD8A	0.385039017622898	0	HLA-C_CD8A	HLA-C - CD8A	MHC-I	Cell-Cell Contact	KEGG: hsa04514
Monocyte progenitors	NKT cells	HLA-C	CD8A	0.387909152015437	0	HLA-C_CD8A	HLA-C - CD8A	MHC-I	Cell-Cell Contact	KEGG: hsa04514
Monocyte-derived dendritic cells	NKT cells	HLA-C	CD8A	0.398450426642234	0	HLA-C_CD8A	HLA-C - CD8A	MHC-I	Cell-Cell Contact	KEGG: hsa04514
NK cells	NKT cells	HLA-C	CD8A	0.418815420043465	0	HLA-C_CD8A	HLA-C - CD8A	MHC-I	Cell-Cell Contact	KEGG: hsa04514
NKT cells	NKT cells	HLA-C	CD8A	0.417477719106368	0	HLA-C_CD8A	HLA-C - CD8A	MHC-I	Cell-Cell Contact	KEGG: hsa04514
Plasma cells	NKT cells	HLA-C	CD8A	0.415312715742485	0	HLA-C_CD8A	HLA-C - CD8A	MHC-I	Cell-Cell Contact	KEGG: hsa04514
Plasmacytoid dendritic cells	NKT cells	HLA-C	CD8A	0.396781593103091	0	HLA-C_CD8A	HLA-C - CD8A	MHC-I	Cell-Cell Contact	KEGG: hsa04514
T	NKT cells	HLA-C	CD8A	0.45044051418234	0	HLA-C_CD8A	HLA-C - CD8A	MHC-I	Cell-Cell Contact	KEGG: hsa04514
B	CD8+ T cells	HLA-E	CD8A	0.183812299180292	0	HLA-E_CD8A	HLA-E - CD8A	MHC-I	Cell-Cell Contact	KEGG: hsa04514
CD4+ T cells	CD8+ T cells	HLA-E	CD8A	0.186433269412983	0	HLA-E_CD8A	HLA-E - CD8A	MHC-I	Cell-Cell Contact	KEGG: hsa04514
CD8+ T cells	CD8+ T cells	HLA-E	CD8A	0.185876722064436	0	HLA-E_CD8A	HLA-E - CD8A	MHC-I	Cell-Cell Contact	KEGG: hsa04514
CD10+ B cells	CD8+ T cells	HLA-E	CD8A	0.170870159304532	0	HLA-E_CD8A	HLA-E - CD8A	MHC-I	Cell-Cell Contact	KEGG: hsa04514
CD14+ Monocytes	CD8+ T cells	HLA-E	CD8A	0.138410453330691	0	HLA-E_CD8A	HLA-E - CD8A	MHC-I	Cell-Cell Contact	KEGG: hsa04514
CD16+ Monocytes	CD8+ T cells	HLA-E	CD8A	0.143154931762919	0	HLA-E_CD8A	HLA-E - CD8A	MHC-I	Cell-Cell Contact	KEGG: hsa04514
Erythrocytes	CD8+ T cells	HLA-E	CD8A	0.115710116292895	0	HLA-E_CD8A	HLA-E - CD8A	MHC-I	Cell-Cell Contact	KEGG: hsa04514
Erythroid progenitors	CD8+ T cells	HLA-E	CD8A	0.100286542256277	0	HLA-E_CD8A	HLA-E - CD8A	MHC-I	Cell-Cell Contact	KEGG: hsa04514
HSPCs	CD8+ T cells	HLA-E	CD8A	0.173262843585141	0	HLA-E_CD8A	HLA-E - CD8A	MHC-I	Cell-Cell Contact	KEGG: hsa04514
Megakaryocyte progenitors	CD8+ T cells	HLA-E	CD8A	0.163091961127496	0	HLA-E_CD8A	HLA-E - CD8A	MHC-I	Cell-Cell Contact	KEGG: hsa04514
Monocyte progenitors	CD8+ T cells	HLA-E	CD8A	0.156867185037338	0	HLA-E_CD8A	HLA-E - CD8A	MHC-I	Cell-Cell Contact	KEGG: hsa04514
Monocyte-derived dendritic cells	CD8+ T cells	HLA-E	CD8A	0.171805262138334	0	HLA-E_CD8A	HLA-E - CD8A	MHC-I	Cell-Cell Contact	KEGG: hsa04514
NK cells	CD8+ T cells	HLA-E	CD8A	0.190128375611355	0	HLA-E_CD8A	HLA-E - CD8A	MHC-I	Cell-Cell Contact	KEGG: hsa04514
NKT cells	CD8+ T cells	HLA-E	CD8A	0.190748184001514	0	HLA-E_CD8A	HLA-E - CD8A	MHC-I	Cell-Cell Contact	KEGG: hsa04514
Plasma cells	CD8+ T cells	HLA-E	CD8A	0.18250118190017	0	HLA-E_CD8A	HLA-E - CD8A	MHC-I	Cell-Cell Contact	KEGG: hsa04514
Plasmacytoid dendritic cells	CD8+ T cells	HLA-E	CD8A	0.169651795445699	0	HLA-E_CD8A	HLA-E - CD8A	MHC-I	Cell-Cell Contact	KEGG: hsa04514
B	NKT cells	HLA-E	CD8A	0.38994766507035	0	HLA-E_CD8A	HLA-E - CD8A	MHC-I	Cell-Cell Contact	KEGG: hsa04514
CD4+ T cells	NKT cells	HLA-E	CD8A	0.394088707794298	0	HLA-E_CD8A	HLA-E - CD8A	MHC-I	Cell-Cell Contact	KEGG: hsa04514
CD8+ T cells	NKT cells	HLA-E	CD8A	0.393211869320237	0	HLA-E_CD8A	HLA-E - CD8A	MHC-I	Cell-Cell Contact	KEGG: hsa04514
CD10+ B cells	NKT cells	HLA-E	CD8A	0.369054355110012	0	HLA-E_CD8A	HLA-E - CD8A	MHC-I	Cell-Cell Contact	KEGG: hsa04514
CD14+ Monocytes	NKT cells	HLA-E	CD8A	0.313166178098259	0	HLA-E_CD8A	HLA-E - CD8A	MHC-I	Cell-Cell Contact	KEGG: hsa04514
CD16+ Monocytes	NKT cells	HLA-E	CD8A	0.321664567739158	0	HLA-E_CD8A	HLA-E - CD8A	MHC-I	Cell-Cell Contact	KEGG: hsa04514
Erythrocytes	NKT cells	HLA-E	CD8A	0.270813360027109	0	HLA-E_CD8A	HLA-E - CD8A	MHC-I	Cell-Cell Contact	KEGG: hsa04514
Erythroid progenitors	NKT cells	HLA-E	CD8A	0.240334262713301	0	HLA-E_CD8A	HLA-E - CD8A	MHC-I	Cell-Cell Contact	KEGG: hsa04514
HSPCs	NKT cells	HLA-E	CD8A	0.372973828481677	0	HLA-E_CD8A	HLA-E - CD8A	MHC-I	Cell-Cell Contact	KEGG: hsa04514
Megakaryocyte progenitors	NKT cells	HLA-E	CD8A	0.356129554077987	0	HLA-E_CD8A	HLA-E - CD8A	MHC-I	Cell-Cell Contact	KEGG: hsa04514
Monocyte progenitors	NKT cells	HLA-E	CD8A	0.345579366371245	0	HLA-E_CD8A	HLA-E - CD8A	MHC-I	Cell-Cell Contact	KEGG: hsa04514
Monocyte-derived dendritic cells	NKT cells	HLA-E	CD8A	0.370589273031765	0	HLA-E_CD8A	HLA-E - CD8A	MHC-I	Cell-Cell Contact	KEGG: hsa04514
NK cells	NKT cells	HLA-E	CD8A	0.399876619058821	0	HLA-E_CD8A	HLA-E - CD8A	MHC-I	Cell-Cell Contact	KEGG: hsa04514
NKT cells	NKT cells	HLA-E	CD8A	0.400841768075376	0	HLA-E_CD8A	HLA-E - CD8A	MHC-I	Cell-Cell Contact	KEGG: hsa04514
Plasma cells	NKT cells	HLA-E	CD8A	0.387864932905611	0	HLA-E_CD8A	HLA-E - CD8A	MHC-I	Cell-Cell Contact	KEGG: hsa04514
Plasmacytoid dendritic cells	NKT cells	HLA-E	CD8A	0.367048445597507	0	HLA-E_CD8A	HLA-E - CD8A	MHC-I	Cell-Cell Contact	KEGG: hsa04514
B	CD8+ T cells	HLA-F	CD8A	0.0476444370892965	0	HLA-F_CD8A	HLA-F - CD8A	MHC-I	Cell-Cell Contact	KEGG: hsa04514
CD4+ T cells	CD8+ T cells	HLA-F	CD8A	0.0488503495238301	0	HLA-F_CD8A	HLA-F - CD8A	MHC-I	Cell-Cell Contact	KEGG: hsa04514
CD8+ T cells	CD8+ T cells	HLA-F	CD8A	0.0491483186144016	0	HLA-F_CD8A	HLA-F - CD8A	MHC-I	Cell-Cell Contact	KEGG: hsa04514
CD10+ B cells	CD8+ T cells	HLA-F	CD8A	0.0398622481851027	0	HLA-F_CD8A	HLA-F - CD8A	MHC-I	Cell-Cell Contact	KEGG: hsa04514
CD14+ Monocytes	CD8+ T cells	HLA-F	CD8A	0.0448746251650181	0	HLA-F_CD8A	HLA-F - CD8A	MHC-I	Cell-Cell Contact	KEGG: hsa04514
CD16+ Monocytes	CD8+ T cells	HLA-F	CD8A	0.116584020191729	0	HLA-F_CD8A	HLA-F - CD8A	MHC-I	Cell-Cell Contact	KEGG: hsa04514
DC	CD8+ T cells	HLA-F	CD8A	0.0581330945129455	0	HLA-F_CD8A	HLA-F - CD8A	MHC-I	Cell-Cell Contact	KEGG: hsa04514
HSPCs	CD8+ T cells	HLA-F	CD8A	0.0381314814434138	0	HLA-F_CD8A	HLA-F - CD8A	MHC-I	Cell-Cell Contact	KEGG: hsa04514
Megakaryocyte progenitors	CD8+ T cells	HLA-F	CD8A	0.0319650615751122	0	HLA-F_CD8A	HLA-F - CD8A	MHC-I	Cell-Cell Contact	KEGG: hsa04514
Monocyte-derived dendritic cells	CD8+ T cells	HLA-F	CD8A	0.106569933418999	0	HLA-F_CD8A	HLA-F - CD8A	MHC-I	Cell-Cell Contact	KEGG: hsa04514
NK cells	CD8+ T cells	HLA-F	CD8A	0.129522538984687	0	HLA-F_CD8A	HLA-F - CD8A	MHC-I	Cell-Cell Contact	KEGG: hsa04514
NKT cells	CD8+ T cells	HLA-F	CD8A	0.13057827416772	0	HLA-F_CD8A	HLA-F - CD8A	MHC-I	Cell-Cell Contact	KEGG: hsa04514
Plasma cells	CD8+ T cells	HLA-F	CD8A	0.0451847886466071	0	HLA-F_CD8A	HLA-F - CD8A	MHC-I	Cell-Cell Contact	KEGG: hsa04514
Plasmacytoid dendritic cells	CD8+ T cells	HLA-F	CD8A	0.0408608072305511	0	HLA-F_CD8A	HLA-F - CD8A	MHC-I	Cell-Cell Contact	KEGG: hsa04514
B	NKT cells	HLA-F	CD8A	0.124338103461815	0	HLA-F_CD8A	HLA-F - CD8A	MHC-I	Cell-Cell Contact	KEGG: hsa04514
CD4+ T cells	NKT cells	HLA-F	CD8A	0.12722586167799	0	HLA-F_CD8A	HLA-F - CD8A	MHC-I	Cell-Cell Contact	KEGG: hsa04514
CD8+ T cells	NKT cells	HLA-F	CD8A	0.127937589149748	0	HLA-F_CD8A	HLA-F - CD8A	MHC-I	Cell-Cell Contact	KEGG: hsa04514
CD10+ B cells	NKT cells	HLA-F	CD8A	0.105415466985764	0	HLA-F_CD8A	HLA-F - CD8A	MHC-I	Cell-Cell Contact	KEGG: hsa04514
CD14+ Monocytes	NKT cells	HLA-F	CD8A	0.11766054597888	0	HLA-F_CD8A	HLA-F - CD8A	MHC-I	Cell-Cell Contact	KEGG: hsa04514
CD16+ Monocytes	NKT cells	HLA-F	CD8A	0.272497706952613	0	HLA-F_CD8A	HLA-F - CD8A	MHC-I	Cell-Cell Contact	KEGG: hsa04514
DC	NKT cells	HLA-F	CD8A	0.149067721043221	0	HLA-F_CD8A	HLA-F - CD8A	MHC-I	Cell-Cell Contact	KEGG: hsa04514
HSPCs	NKT cells	HLA-F	CD8A	0.101138279728444	0	HLA-F_CD8A	HLA-F - CD8A	MHC-I	Cell-Cell Contact	KEGG: hsa04514
Megakaryocyte progenitors	NKT cells	HLA-F	CD8A	0.0856904599025412	0	HLA-F_CD8A	HLA-F - CD8A	MHC-I	Cell-Cell Contact	KEGG: hsa04514
Monocyte-derived dendritic cells	NKT cells	HLA-F	CD8A	0.252925559000248	0	HLA-F_CD8A	HLA-F - CD8A	MHC-I	Cell-Cell Contact	KEGG: hsa04514
NK cells	NKT cells	HLA-F	CD8A	0.296923758962481	0	HLA-F_CD8A	HLA-F - CD8A	MHC-I	Cell-Cell Contact	KEGG: hsa04514
NKT cells	NKT cells	HLA-F	CD8A	0.298875486809829	0	HLA-F_CD8A	HLA-F - CD8A	MHC-I	Cell-Cell Contact	KEGG: hsa04514
Plasma cells	NKT cells	HLA-F	CD8A	0.118411420407793	0	HLA-F_CD8A	HLA-F - CD8A	MHC-I	Cell-Cell Contact	KEGG: hsa04514
Plasmacytoid dendritic cells	NKT cells	HLA-F	CD8A	0.107871657205355	0	HLA-F_CD8A	HLA-F - CD8A	MHC-I	Cell-Cell Contact	KEGG: hsa04514
B	CD8+ T cells	HLA-A	CD8B	0.426922754232564	0	HLA-A_CD8B	HLA-A - CD8B	MHC-I	Cell-Cell Contact	KEGG: hsa04514
CD4+ T cells	CD8+ T cells	HLA-A	CD8B	0.432470393699306	0	HLA-A_CD8B	HLA-A - CD8B	MHC-I	Cell-Cell Contact	KEGG: hsa04514
CD8+ T cells	CD8+ T cells	HLA-A	CD8B	0.431983230839509	0	HLA-A_CD8B	HLA-A - CD8B	MHC-I	Cell-Cell Contact	KEGG: hsa04514
CD10+ B cells	CD8+ T cells	HLA-A	CD8B	0.404941156316931	0	HLA-A_CD8B	HLA-A - CD8B	MHC-I	Cell-Cell Contact	KEGG: hsa04514
CD14+ Monocytes	CD8+ T cells	HLA-A	CD8B	0.42754049510371	0	HLA-A_CD8B	HLA-A - CD8B	MHC-I	Cell-Cell Contact	KEGG: hsa04514
CD16+ Monocytes	CD8+ T cells	HLA-A	CD8B	0.434431062118562	0	HLA-A_CD8B	HLA-A - CD8B	MHC-I	Cell-Cell Contact	KEGG: hsa04514
DC	CD8+ T cells	HLA-A	CD8B	0.468148328235312	0	HLA-A_CD8B	HLA-A - CD8B	MHC-I	Cell-Cell Contact	KEGG: hsa04514
Erythrocytes	CD8+ T cells	HLA-A	CD8B	0.410394230479405	0	HLA-A_CD8B	HLA-A - CD8B	MHC-I	Cell-Cell Contact	KEGG: hsa04514
Erythroid progenitors	CD8+ T cells	HLA-A	CD8B	0.368626341775999	0	HLA-A_CD8B	HLA-A - CD8B	MHC-I	Cell-Cell Contact	KEGG: hsa04514
HSPCs	CD8+ T cells	HLA-A	CD8B	0.411701094337644	0	HLA-A_CD8B	HLA-A - CD8B	MHC-I	Cell-Cell Contact	KEGG: hsa04514
Megakaryocyte progenitors	CD8+ T cells	HLA-A	CD8B	0.404000160208434	0	HLA-A_CD8B	HLA-A - CD8B	MHC-I	Cell-Cell Contact	KEGG: hsa04514
Monocyte progenitors	CD8+ T cells	HLA-A	CD8B	0.409235879218952	0	HLA-A_CD8B	HLA-A - CD8B	MHC-I	Cell-Cell Contact	KEGG: hsa04514
Monocyte-derived dendritic cells	CD8+ T cells	HLA-A	CD8B	0.41355611383716	0	HLA-A_CD8B	HLA-A - CD8B	MHC-I	Cell-Cell Contact	KEGG: hsa04514
NK cells	CD8+ T cells	HLA-A	CD8B	0.435112316906818	0	HLA-A_CD8B	HLA-A - CD8B	MHC-I	Cell-Cell Contact	KEGG: hsa04514
NKT cells	CD8+ T cells	HLA-A	CD8B	0.433999368508778	0	HLA-A_CD8B	HLA-A - CD8B	MHC-I	Cell-Cell Contact	KEGG: hsa04514
Plasma cells	CD8+ T cells	HLA-A	CD8B	0.418419214382432	0	HLA-A_CD8B	HLA-A - CD8B	MHC-I	Cell-Cell Contact	KEGG: hsa04514
Plasmacytoid dendritic cells	CD8+ T cells	HLA-A	CD8B	0.409470995437807	0	HLA-A_CD8B	HLA-A - CD8B	MHC-I	Cell-Cell Contact	KEGG: hsa04514
T	CD8+ T cells	HLA-A	CD8B	0.476149268060275	0	HLA-A_CD8B	HLA-A - CD8B	MHC-I	Cell-Cell Contact	KEGG: hsa04514
B	NKT cells	HLA-A	CD8B	0.197307653782979	0	HLA-A_CD8B	HLA-A - CD8B	MHC-I	Cell-Cell Contact	KEGG: hsa04514
CD4+ T cells	NKT cells	HLA-A	CD8B	0.200917642784143	0	HLA-A_CD8B	HLA-A - CD8B	MHC-I	Cell-Cell Contact	KEGG: hsa04514
CD8+ T cells	NKT cells	HLA-A	CD8B	0.200599120861782	0	HLA-A_CD8B	HLA-A - CD8B	MHC-I	Cell-Cell Contact	KEGG: hsa04514
CD10+ B cells	NKT cells	HLA-A	CD8B	0.183365766833434	0	HLA-A_CD8B	HLA-A - CD8B	MHC-I	Cell-Cell Contact	KEGG: hsa04514
CD14+ Monocytes	NKT cells	HLA-A	CD8B	0.197707772419548	0	HLA-A_CD8B	HLA-A - CD8B	MHC-I	Cell-Cell Contact	KEGG: hsa04514
CD16+ Monocytes	NKT cells	HLA-A	CD8B	0.202202553464554	0	HLA-A_CD8B	HLA-A - CD8B	MHC-I	Cell-Cell Contact	KEGG: hsa04514
DC	NKT cells	HLA-A	CD8B	0.225068588049434	0	HLA-A_CD8B	HLA-A - CD8B	MHC-I	Cell-Cell Contact	KEGG: hsa04514
Erythrocytes	NKT cells	HLA-A	CD8B	0.186771562408526	0	HLA-A_CD8B	HLA-A - CD8B	MHC-I	Cell-Cell Contact	KEGG: hsa04514
Erythroid progenitors	NKT cells	HLA-A	CD8B	0.161527790800034	0	HLA-A_CD8B	HLA-A - CD8B	MHC-I	Cell-Cell Contact	KEGG: hsa04514
HSPCs	NKT cells	HLA-A	CD8B	0.187592888328348	0	HLA-A_CD8B	HLA-A - CD8B	MHC-I	Cell-Cell Contact	KEGG: hsa04514
Megakaryocyte progenitors	NKT cells	HLA-A	CD8B	0.182781506757662	0	HLA-A_CD8B	HLA-A - CD8B	MHC-I	Cell-Cell Contact	KEGG: hsa04514
Monocyte progenitors	NKT cells	HLA-A	CD8B	0.186045229130167	0	HLA-A_CD8B	HLA-A - CD8B	MHC-I	Cell-Cell Contact	KEGG: hsa04514
Monocyte-derived dendritic cells	NKT cells	HLA-A	CD8B	0.188762130795455	0	HLA-A_CD8B	HLA-A - CD8B	MHC-I	Cell-Cell Contact	KEGG: hsa04514
NK cells	NKT cells	HLA-A	CD8B	0.202650124690893	0	HLA-A_CD8B	HLA-A - CD8B	MHC-I	Cell-Cell Contact	KEGG: hsa04514
NKT cells	NKT cells	HLA-A	CD8B	0.201919237327043	0	HLA-A_CD8B	HLA-A - CD8B	MHC-I	Cell-Cell Contact	KEGG: hsa04514
Plasma cells	NKT cells	HLA-A	CD8B	0.191846578705584	0	HLA-A_CD8B	HLA-A - CD8B	MHC-I	Cell-Cell Contact	KEGG: hsa04514
Plasmacytoid dendritic cells	NKT cells	HLA-A	CD8B	0.186192530864959	0	HLA-A_CD8B	HLA-A - CD8B	MHC-I	Cell-Cell Contact	KEGG: hsa04514
T	NKT cells	HLA-A	CD8B	0.23071731801951	0	HLA-A_CD8B	HLA-A - CD8B	MHC-I	Cell-Cell Contact	KEGG: hsa04514
B	CD8+ T cells	HLA-B	CD8B	0.436908641074809	0	HLA-B_CD8B	HLA-B - CD8B	MHC-I	Cell-Cell Contact	KEGG: hsa04514
CD4+ T cells	CD8+ T cells	HLA-B	CD8B	0.439743331514256	0	HLA-B_CD8B	HLA-B - CD8B	MHC-I	Cell-Cell Contact	KEGG: hsa04514
CD8+ T cells	CD8+ T cells	HLA-B	CD8B	0.435591197242078	0	HLA-B_CD8B	HLA-B - CD8B	MHC-I	Cell-Cell Contact	KEGG: hsa04514
CD10+ B cells	CD8+ T cells	HLA-B	CD8B	0.41908796585963	0	HLA-B_CD8B	HLA-B - CD8B	MHC-I	Cell-Cell Contact	KEGG: hsa04514
CD14+ Monocytes	CD8+ T cells	HLA-B	CD8B	0.44042239584229	0	HLA-B_CD8B	HLA-B - CD8B	MHC-I	Cell-Cell Contact	KEGG: hsa04514
CD16+ Monocytes	CD8+ T cells	HLA-B	CD8B	0.446746332568358	0	HLA-B_CD8B	HLA-B - CD8B	MHC-I	Cell-Cell Contact	KEGG: hsa04514
DC	CD8+ T cells	HLA-B	CD8B	0.47449036850081	0	HLA-B_CD8B	HLA-B - CD8B	MHC-I	Cell-Cell Contact	KEGG: hsa04514
Erythrocytes	CD8+ T cells	HLA-B	CD8B	0.400625396255003	0	HLA-B_CD8B	HLA-B - CD8B	MHC-I	Cell-Cell Contact	KEGG: hsa04514
Erythroid progenitors	CD8+ T cells	HLA-B	CD8B	0.375222686035687	0	HLA-B_CD8B	HLA-B - CD8B	MHC-I	Cell-Cell Contact	KEGG: hsa04514
HSPCs	CD8+ T cells	HLA-B	CD8B	0.418744462858131	0	HLA-B_CD8B	HLA-B - CD8B	MHC-I	Cell-Cell Contact	KEGG: hsa04514
Megakaryocyte progenitors	CD8+ T cells	HLA-B	CD8B	0.410523343682885	0	HLA-B_CD8B	HLA-B - CD8B	MHC-I	Cell-Cell Contact	KEGG: hsa04514
Monocyte progenitors	CD8+ T cells	HLA-B	CD8B	0.419568991602959	0	HLA-B_CD8B	HLA-B - CD8B	MHC-I	Cell-Cell Contact	KEGG: hsa04514
Monocyte-derived dendritic cells	CD8+ T cells	HLA-B	CD8B	0.426131409690692	0	HLA-B_CD8B	HLA-B - CD8B	MHC-I	Cell-Cell Contact	KEGG: hsa04514
NK cells	CD8+ T cells	HLA-B	CD8B	0.442417980769625	0	HLA-B_CD8B	HLA-B - CD8B	MHC-I	Cell-Cell Contact	KEGG: hsa04514
NKT cells	CD8+ T cells	HLA-B	CD8B	0.441214728480584	0	HLA-B_CD8B	HLA-B - CD8B	MHC-I	Cell-Cell Contact	KEGG: hsa04514
Plasma cells	CD8+ T cells	HLA-B	CD8B	0.4305502605962	0	HLA-B_CD8B	HLA-B - CD8B	MHC-I	Cell-Cell Contact	KEGG: hsa04514
Plasmacytoid dendritic cells	CD8+ T cells	HLA-B	CD8B	0.426895954356567	0	HLA-B_CD8B	HLA-B - CD8B	MHC-I	Cell-Cell Contact	KEGG: hsa04514
T	CD8+ T cells	HLA-B	CD8B	0.480360839500314	0	HLA-B_CD8B	HLA-B - CD8B	MHC-I	Cell-Cell Contact	KEGG: hsa04514
B	NKT cells	HLA-B	CD8B	0.203833045022711	0	HLA-B_CD8B	HLA-B - CD8B	MHC-I	Cell-Cell Contact	KEGG: hsa04514
CD4+ T cells	NKT cells	HLA-B	CD8B	0.205707965145406	0	HLA-B_CD8B	HLA-B - CD8B	MHC-I	Cell-Cell Contact	KEGG: hsa04514
CD8+ T cells	NKT cells	HLA-B	CD8B	0.202965085175147	0	HLA-B_CD8B	HLA-B - CD8B	MHC-I	Cell-Cell Contact	KEGG: hsa04514
CD10+ B cells	NKT cells	HLA-B	CD8B	0.192272923987278	0	HLA-B_CD8B	HLA-B - CD8B	MHC-I	Cell-Cell Contact	KEGG: hsa04514
CD14+ Monocytes	NKT cells	HLA-B	CD8B	0.206158611825803	0	HLA-B_CD8B	HLA-B - CD8B	MHC-I	Cell-Cell Contact	KEGG: hsa04514
CD16+ Monocytes	NKT cells	HLA-B	CD8B	0.210383464169433	0	HLA-B_CD8B	HLA-B - CD8B	MHC-I	Cell-Cell Contact	KEGG: hsa04514
DC	NKT cells	HLA-B	CD8B	0.229538824376442	0	HLA-B_CD8B	HLA-B - CD8B	MHC-I	Cell-Cell Contact	KEGG: hsa04514
Erythrocytes	NKT cells	HLA-B	CD8B	0.180694414265609	0	HLA-B_CD8B	HLA-B - CD8B	MHC-I	Cell-Cell Contact	KEGG: hsa04514
Erythroid progenitors	NKT cells	HLA-B	CD8B	0.165388997526185	0	HLA-B_CD8B	HLA-B - CD8B	MHC-I	Cell-Cell Contact	KEGG: hsa04514
HSPCs	NKT cells	HLA-B	CD8B	0.192053866157414	0	HLA-B_CD8B	HLA-B - CD8B	MHC-I	Cell-Cell Contact	KEGG: hsa04514
Megakaryocyte progenitors	NKT cells	HLA-B	CD8B	0.18685261797002	0	HLA-B_CD8B	HLA-B - CD8B	MHC-I	Cell-Cell Contact	KEGG: hsa04514
Monocyte progenitors	NKT cells	HLA-B	CD8B	0.192579918208923	0	HLA-B_CD8B	HLA-B - CD8B	MHC-I	Cell-Cell Contact	KEGG: hsa04514
Monocyte-derived dendritic cells	NKT cells	HLA-B	CD8B	0.196795767166921	0	HLA-B_CD8B	HLA-B - CD8B	MHC-I	Cell-Cell Contact	KEGG: hsa04514
NK cells	NKT cells	HLA-B	CD8B	0.207486312917362	0	HLA-B_CD8B	HLA-B - CD8B	MHC-I	Cell-Cell Contact	KEGG: hsa04514
NKT cells	NKT cells	HLA-B	CD8B	0.206685162603706	0	HLA-B_CD8B	HLA-B - CD8B	MHC-I	Cell-Cell Contact	KEGG: hsa04514
Plasma cells	NKT cells	HLA-B	CD8B	0.199663895405087	0	HLA-B_CD8B	HLA-B - CD8B	MHC-I	Cell-Cell Contact	KEGG: hsa04514
Plasmacytoid dendritic cells	NKT cells	HLA-B	CD8B	0.19729030566176	0	HLA-B_CD8B	HLA-B - CD8B	MHC-I	Cell-Cell Contact	KEGG: hsa04514
T	NKT cells	HLA-B	CD8B	0.233726601645137	0	HLA-B_CD8B	HLA-B - CD8B	MHC-I	Cell-Cell Contact	KEGG: hsa04514
B	CD8+ T cells	HLA-C	CD8B	0.42889859553153	0	HLA-C_CD8B	HLA-C - CD8B	MHC-I	Cell-Cell Contact	KEGG: hsa04514
CD4+ T cells	CD8+ T cells	HLA-C	CD8B	0.434717509884142	0	HLA-C_CD8B	HLA-C - CD8B	MHC-I	Cell-Cell Contact	KEGG: hsa04514
CD8+ T cells	CD8+ T cells	HLA-C	CD8B	0.434602286126397	0	HLA-C_CD8B	HLA-C - CD8B	MHC-I	Cell-Cell Contact	KEGG: hsa04514
CD10+ B cells	CD8+ T cells	HLA-C	CD8B	0.410461796636913	0	HLA-C_CD8B	HLA-C - CD8B	MHC-I	Cell-Cell Contact	KEGG: hsa04514
CD14+ Monocytes	CD8+ T cells	HLA-C	CD8B	0.427932730178246	0	HLA-C_CD8B	HLA-C - CD8B	MHC-I	Cell-Cell Contact	KEGG: hsa04514
CD16+ Monocytes	CD8+ T cells	HLA-C	CD8B	0.440880204408849	0	HLA-C_CD8B	HLA-C - CD8B	MHC-I	Cell-Cell Contact	KEGG: hsa04514
DC	CD8+ T cells	HLA-C	CD8B	0.466834406377055	0	HLA-C_CD8B	HLA-C - CD8B	MHC-I	Cell-Cell Contact	KEGG: hsa04514
Erythrocytes	CD8+ T cells	HLA-C	CD8B	0.408665558584011	0	HLA-C_CD8B	HLA-C - CD8B	MHC-I	Cell-Cell Contact	KEGG: hsa04514
Erythroid progenitors	CD8+ T cells	HLA-C	CD8B	0.379435517652575	0	HLA-C_CD8B	HLA-C - CD8B	MHC-I	Cell-Cell Contact	KEGG: hsa04514
HSPCs	CD8+ T cells	HLA-C	CD8B	0.408400653396432	0	HLA-C_CD8B	HLA-C - CD8B	MHC-I	Cell-Cell Contact	KEGG: hsa04514
Megakaryocyte progenitors	CD8+ T cells	HLA-C	CD8B	0.404041110312124	0	HLA-C_CD8B	HLA-C - CD8B	MHC-I	Cell-Cell Contact	KEGG: hsa04514
Monocyte progenitors	CD8+ T cells	HLA-C	CD8B	0.40695915386014	0	HLA-C_CD8B	HLA-C - CD8B	MHC-I	Cell-Cell Contact	KEGG: hsa04514
Monocyte-derived dendritic cells	CD8+ T cells	HLA-C	CD8B	0.417664864350242	0	HLA-C_CD8B	HLA-C - CD8B	MHC-I	Cell-Cell Contact	KEGG: hsa04514
NK cells	CD8+ T cells	HLA-C	CD8B	0.438296376600076	0	HLA-C_CD8B	HLA-C - CD8B	MHC-I	Cell-Cell Contact	KEGG: hsa04514
NKT cells	CD8+ T cells	HLA-C	CD8B	0.43694323299507	0	HLA-C_CD8B	HLA-C - CD8B	MHC-I	Cell-Cell Contact	KEGG: hsa04514
Plasma cells	CD8+ T cells	HLA-C	CD8B	0.434752622326112	0	HLA-C_CD8B	HLA-C - CD8B	MHC-I	Cell-Cell Contact	KEGG: hsa04514
Plasmacytoid dendritic cells	CD8+ T cells	HLA-C	CD8B	0.41597120392028	0	HLA-C_CD8B	HLA-C - CD8B	MHC-I	Cell-Cell Contact	KEGG: hsa04514
T	CD8+ T cells	HLA-C	CD8B	0.470202375245431	0	HLA-C_CD8B	HLA-C - CD8B	MHC-I	Cell-Cell Contact	KEGG: hsa04514
B	NKT cells	HLA-C	CD8B	0.198589065598036	0	HLA-C_CD8B	HLA-C - CD8B	MHC-I	Cell-Cell Contact	KEGG: hsa04514
CD4+ T cells	NKT cells	HLA-C	CD8B	0.20239067386507	0	HLA-C_CD8B	HLA-C - CD8B	MHC-I	Cell-Cell Contact	KEGG: hsa04514
CD8+ T cells	NKT cells	HLA-C	CD8B	0.202314990091045	0	HLA-C_CD8B	HLA-C - CD8B	MHC-I	Cell-Cell Contact	KEGG: hsa04514
CD10+ B cells	NKT cells	HLA-C	CD8B	0.186813977135739	0	HLA-C_CD8B	HLA-C - CD8B	MHC-I	Cell-Cell Contact	KEGG: hsa04514
CD14+ Monocytes	NKT cells	HLA-C	CD8B	0.197962069117476	0	HLA-C_CD8B	HLA-C - CD8B	MHC-I	Cell-Cell Contact	KEGG: hsa04514
CD16+ Monocytes	NKT cells	HLA-C	CD8B	0.206462755261549	0	HLA-C_CD8B	HLA-C - CD8B	MHC-I	Cell-Cell Contact	KEGG: hsa04514
DC	NKT cells	HLA-C	CD8B	0.224149373379489	0	HLA-C_CD8B	HLA-C - CD8B	MHC-I	Cell-Cell Contact	KEGG: hsa04514
Erythrocytes	NKT cells	HLA-C	CD8B	0.185688185342318	0	HLA-C_CD8B	HLA-C - CD8B	MHC-I	Cell-Cell Contact	KEGG: hsa04514
Erythroid progenitors	NKT cells	HLA-C	CD8B	0.167878950933045	0	HLA-C_CD8B	HLA-C - CD8B	MHC-I	Cell-Cell Contact	KEGG: hsa04514
HSPCs	NKT cells	HLA-C	CD8B	0.185522471755331	0	HLA-C_CD8B	HLA-C - CD8B	MHC-I	Cell-Cell Contact	KEGG: hsa04514
Megakaryocyte progenitors	NKT cells	HLA-C	CD8B	0.182806911459612	0	HLA-C_CD8B	HLA-C - CD8B	MHC-I	Cell-Cell Contact	KEGG: hsa04514
Monocyte progenitors	NKT cells	HLA-C	CD8B	0.184622147594917	0	HLA-C_CD8B	HLA-C - CD8B	MHC-I	Cell-Cell Contact	KEGG: hsa04514
Monocyte-derived dendritic cells	NKT cells	HLA-C	CD8B	0.191366299045131	0	HLA-C_CD8B	HLA-C - CD8B	MHC-I	Cell-Cell Contact	KEGG: hsa04514
NK cells	NKT cells	HLA-C	CD8B	0.20474966074448	0	HLA-C_CD8B	HLA-C - CD8B	MHC-I	Cell-Cell Contact	KEGG: hsa04514
NKT cells	NKT cells	HLA-C	CD8B	0.203855864103589	0	HLA-C_CD8B	HLA-C - CD8B	MHC-I	Cell-Cell Contact	KEGG: hsa04514
Plasma cells	NKT cells	HLA-C	CD8B	0.202413740460833	0	HLA-C_CD8B	HLA-C - CD8B	MHC-I	Cell-Cell Contact	KEGG: hsa04514
Plasmacytoid dendritic cells	NKT cells	HLA-C	CD8B	0.190290431350066	0	HLA-C_CD8B	HLA-C - CD8B	MHC-I	Cell-Cell Contact	KEGG: hsa04514
T	NKT cells	HLA-C	CD8B	0.226510325905315	0	HLA-C_CD8B	HLA-C - CD8B	MHC-I	Cell-Cell Contact	KEGG: hsa04514
B	CD8+ T cells	HLA-E	CD8B	0.409030878295229	0	HLA-E_CD8B	HLA-E - CD8B	MHC-I	Cell-Cell Contact	KEGG: hsa04514
CD4+ T cells	CD8+ T cells	HLA-E	CD8B	0.413237301192144	0	HLA-E_CD8B	HLA-E - CD8B	MHC-I	Cell-Cell Contact	KEGG: hsa04514
CD8+ T cells	CD8+ T cells	HLA-E	CD8B	0.412346852063462	0	HLA-E_CD8B	HLA-E - CD8B	MHC-I	Cell-Cell Contact	KEGG: hsa04514
CD10+ B cells	CD8+ T cells	HLA-E	CD8B	0.387765005060985	0	HLA-E_CD8B	HLA-E - CD8B	MHC-I	Cell-Cell Contact	KEGG: hsa04514
CD14+ Monocytes	CD8+ T cells	HLA-E	CD8B	0.33052770238656	0	HLA-E_CD8B	HLA-E - CD8B	MHC-I	Cell-Cell Contact	KEGG: hsa04514
CD16+ Monocytes	CD8+ T cells	HLA-E	CD8B	0.339264510219262	0	HLA-E_CD8B	HLA-E - CD8B	MHC-I	Cell-Cell Contact	KEGG: hsa04514
Erythrocytes	CD8+ T cells	HLA-E	CD8B	0.286807368519568	0	HLA-E_CD8B	HLA-E - CD8B	MHC-I	Cell-Cell Contact	KEGG: hsa04514
[truncated: 769 more rows]

## Sheet: P1D1_cellchat_net
source	target	ligand	receptor	prob	pval	interaction_name	interaction_name_2	pathway_name	annotation	evidence
CD4+ T cells	CD14+ Monocytes	ANXA1	FPR1	0.0533135150038531	0	ANXA1_FPR1	ANXA1 - FPR1	ANNEXIN	Secreted Signaling	PMID: 23230437
CD8+ T cells	CD14+ Monocytes	ANXA1	FPR1	0.142033533145994	0	ANXA1_FPR1	ANXA1 - FPR1	ANNEXIN	Secreted Signaling	PMID: 23230437
CD14+ Monocytes	CD14+ Monocytes	ANXA1	FPR1	0.137867405566966	0	ANXA1_FPR1	ANXA1 - FPR1	ANNEXIN	Secreted Signaling	PMID: 23230437
NK cells	CD14+ Monocytes	ANXA1	FPR1	0.14092335134114	0	ANXA1_FPR1	ANXA1 - FPR1	ANNEXIN	Secreted Signaling	PMID: 23230437
CD4+ T cells	CD8+ T cells	LCK	CD8 receptor	0.153760247004307	0	LCK_CD8A_CD8B1	LCK - (CD8A+CD8B1)	LCK	Cell-Cell Contact	PMID: 25427562
CD8+ T cells	CD8+ T cells	LCK	CD8 receptor	0.153310473868612	0	LCK_CD8A_CD8B1	LCK - (CD8A+CD8B1)	LCK	Cell-Cell Contact	PMID: 25427562
NK cells	CD8+ T cells	LCK	CD8 receptor	0.14571893392404	0	LCK_CD8A_CD8B1	LCK - (CD8A+CD8B1)	LCK	Cell-Cell Contact	PMID: 25427562
B	CD8+ T cells	HLA-A	CD8A	0.207688956489036	0.01	HLA-A_CD8A	HLA-A - CD8A	MHC-I	Cell-Cell Contact	KEGG: hsa04514
CD4+ T cells	CD8+ T cells	HLA-A	CD8A	0.209935572449303	0	HLA-A_CD8A	HLA-A - CD8A	MHC-I	Cell-Cell Contact	KEGG: hsa04514
CD8+ T cells	CD8+ T cells	HLA-A	CD8A	0.210451157317014	0	HLA-A_CD8A	HLA-A - CD8A	MHC-I	Cell-Cell Contact	KEGG: hsa04514
NK cells	CD8+ T cells	HLA-A	CD8A	0.210290669232062	0	HLA-A_CD8A	HLA-A - CD8A	MHC-I	Cell-Cell Contact	KEGG: hsa04514
Plasma B	CD8+ T cells	HLA-A	CD8A	0.216508547373223	0	HLA-A_CD8A	HLA-A - CD8A	MHC-I	Cell-Cell Contact	KEGG: hsa04514
B	CD8+ T cells	HLA-B	CD8A	0.21289164212197	0	HLA-B_CD8A	HLA-B - CD8A	MHC-I	Cell-Cell Contact	KEGG: hsa04514
CD4+ T cells	CD8+ T cells	HLA-B	CD8A	0.214151053766675	0	HLA-B_CD8A	HLA-B - CD8A	MHC-I	Cell-Cell Contact	KEGG: hsa04514
CD8+ T cells	CD8+ T cells	HLA-B	CD8A	0.214524433578974	0	HLA-B_CD8A	HLA-B - CD8A	MHC-I	Cell-Cell Contact	KEGG: hsa04514
NK cells	CD8+ T cells	HLA-B	CD8A	0.214182042277811	0	HLA-B_CD8A	HLA-B - CD8A	MHC-I	Cell-Cell Contact	KEGG: hsa04514
Plasma B	CD8+ T cells	HLA-B	CD8A	0.221106420801898	0	HLA-B_CD8A	HLA-B - CD8A	MHC-I	Cell-Cell Contact	KEGG: hsa04514
Plasma B	NK cells	HLA-B	CD8A	0.211613976227748	0.01	HLA-B_CD8A	HLA-B - CD8A	MHC-I	Cell-Cell Contact	KEGG: hsa04514
B	CD8+ T cells	HLA-C	CD8A	0.206601947532393	0	HLA-C_CD8A	HLA-C - CD8A	MHC-I	Cell-Cell Contact	KEGG: hsa04514
CD4+ T cells	CD8+ T cells	HLA-C	CD8A	0.207041927862419	0	HLA-C_CD8A	HLA-C - CD8A	MHC-I	Cell-Cell Contact	KEGG: hsa04514
CD8+ T cells	CD8+ T cells	HLA-C	CD8A	0.208484141620671	0	HLA-C_CD8A	HLA-C - CD8A	MHC-I	Cell-Cell Contact	KEGG: hsa04514
NK cells	CD8+ T cells	HLA-C	CD8A	0.20855217567019	0	HLA-C_CD8A	HLA-C - CD8A	MHC-I	Cell-Cell Contact	KEGG: hsa04514
CD4+ T cells	CD8+ T cells	HLA-F	CD8A	0.0569497949464214	0.02	HLA-F_CD8A	HLA-F - CD8A	MHC-I	Cell-Cell Contact	KEGG: hsa04514
CD8+ T cells	CD8+ T cells	HLA-F	CD8A	0.0578698239055707	0	HLA-F_CD8A	HLA-F - CD8A	MHC-I	Cell-Cell Contact	KEGG: hsa04514
NK cells	CD8+ T cells	HLA-F	CD8A	0.0577437016853088	0	HLA-F_CD8A	HLA-F - CD8A	MHC-I	Cell-Cell Contact	KEGG: hsa04514
B	CD8+ T cells	HLA-A	CD8B	0.205116363811273	0	HLA-A_CD8B	HLA-A - CD8B	MHC-I	Cell-Cell Contact	KEGG: hsa04514
CD4+ T cells	CD8+ T cells	HLA-A	CD8B	0.207342433959196	0	HLA-A_CD8B	HLA-A - CD8B	MHC-I	Cell-Cell Contact	KEGG: hsa04514
CD8+ T cells	CD8+ T cells	HLA-A	CD8B	0.207853325748451	0	HLA-A_CD8B	HLA-A - CD8B	MHC-I	Cell-Cell Contact	KEGG: hsa04514
CD14+ Monocytes	CD8+ T cells	HLA-A	CD8B	0.196524532925686	0	HLA-A_CD8B	HLA-A - CD8B	MHC-I	Cell-Cell Contact	KEGG: hsa04514
CD16+ Monocytes	CD8+ T cells	HLA-A	CD8B	0.198479807458323	0	HLA-A_CD8B	HLA-A - CD8B	MHC-I	Cell-Cell Contact	KEGG: hsa04514
NK cells	CD8+ T cells	HLA-A	CD8B	0.20769429761321	0	HLA-A_CD8B	HLA-A - CD8B	MHC-I	Cell-Cell Contact	KEGG: hsa04514
Plasma B	CD8+ T cells	HLA-A	CD8B	0.213856195673355	0	HLA-A_CD8B	HLA-A - CD8B	MHC-I	Cell-Cell Contact	KEGG: hsa04514
B	CD8+ T cells	HLA-B	CD8B	0.210271707963562	0	HLA-B_CD8B	HLA-B - CD8B	MHC-I	Cell-Cell Contact	KEGG: hsa04514
CD4+ T cells	CD8+ T cells	HLA-B	CD8B	0.211519785767451	0	HLA-B_CD8B	HLA-B - CD8B	MHC-I	Cell-Cell Contact	KEGG: hsa04514
CD8+ T cells	CD8+ T cells	HLA-B	CD8B	0.211889814863933	0	HLA-B_CD8B	HLA-B - CD8B	MHC-I	Cell-Cell Contact	KEGG: hsa04514
CD14+ Monocytes	CD8+ T cells	HLA-B	CD8B	0.206450086054531	0	HLA-B_CD8B	HLA-B - CD8B	MHC-I	Cell-Cell Contact	KEGG: hsa04514
CD16+ Monocytes	CD8+ T cells	HLA-B	CD8B	0.206350726810038	0	HLA-B_CD8B	HLA-B - CD8B	MHC-I	Cell-Cell Contact	KEGG: hsa04514
NK cells	CD8+ T cells	HLA-B	CD8B	0.211550496022836	0	HLA-B_CD8B	HLA-B - CD8B	MHC-I	Cell-Cell Contact	KEGG: hsa04514
Plasma B	CD8+ T cells	HLA-B	CD8B	0.218413444677803	0	HLA-B_CD8B	HLA-B - CD8B	MHC-I	Cell-Cell Contact	KEGG: hsa04514
B	CD8+ T cells	HLA-C	CD8B	0.204039351930504	0	HLA-C_CD8B	HLA-C - CD8B	MHC-I	Cell-Cell Contact	KEGG: hsa04514
CD4+ T cells	CD8+ T cells	HLA-C	CD8B	0.204475281410702	0	HLA-C_CD8B	HLA-C - CD8B	MHC-I	Cell-Cell Contact	KEGG: hsa04514
CD8+ T cells	CD8+ T cells	HLA-C	CD8B	0.205904258915636	0	HLA-C_CD8B	HLA-C - CD8B	MHC-I	Cell-Cell Contact	KEGG: hsa04514
CD14+ Monocytes	CD8+ T cells	HLA-C	CD8B	0.19605284584229	0	HLA-C_CD8B	HLA-C - CD8B	MHC-I	Cell-Cell Contact	KEGG: hsa04514
CD16+ Monocytes	CD8+ T cells	HLA-C	CD8B	0.199235032694467	0	HLA-C_CD8B	HLA-C - CD8B	MHC-I	Cell-Cell Contact	KEGG: hsa04514
NK cells	CD8+ T cells	HLA-C	CD8B	0.205971670158405	0	HLA-C_CD8B	HLA-C - CD8B	MHC-I	Cell-Cell Contact	KEGG: hsa04514
B	CD8+ T cells	HLA-F	CD8B	0.0558121155930315	0	HLA-F_CD8B	HLA-F - CD8B	MHC-I	Cell-Cell Contact	KEGG: hsa04514
CD4+ T cells	CD8+ T cells	HLA-F	CD8B	0.0561121371504197	0	HLA-F_CD8B	HLA-F - CD8B	MHC-I	Cell-Cell Contact	KEGG: hsa04514
CD8+ T cells	CD8+ T cells	HLA-F	CD8B	0.057019451882897	0	HLA-F_CD8B	HLA-F - CD8B	MHC-I	Cell-Cell Contact	KEGG: hsa04514
CD14+ Monocytes	CD8+ T cells	HLA-F	CD8B	0.0496220520593483	0.03	HLA-F_CD8B	HLA-F - CD8B	MHC-I	Cell-Cell Contact	KEGG: hsa04514
NK cells	CD8+ T cells	HLA-F	CD8B	0.0568950710529464	0	HLA-F_CD8B	HLA-F - CD8B	MHC-I	Cell-Cell Contact	KEGG: hsa04514
B	CD16+ Monocytes	HLA-F	LILRB1	0.0518303461847401	0.04	HLA-F_LILRB1	HLA-F - LILRB1	MHC-I	Cell-Cell Contact	PMID: 28484462
CD8+ T cells	CD16+ Monocytes	HLA-F	LILRB1	0.0529563792103543	0.04	HLA-F_LILRB1	HLA-F - LILRB1	MHC-I	Cell-Cell Contact	PMID: 28484462
NK cells	CD16+ Monocytes	HLA-F	LILRB1	0.0528403648199044	0.04	HLA-F_LILRB1	HLA-F - LILRB1	MHC-I	Cell-Cell Contact	PMID: 28484462
B	CD16+ Monocytes	HLA-DPA1	CD4	0.407779556743248	0	HLA-DPA1_CD4	HLA-DPA1 - CD4	MHC-II	Cell-Cell Contact	KEGG: hsa04514
CD8+ T cells	CD16+ Monocytes	HLA-DPA1	CD4	0.139270548127385	0	HLA-DPA1_CD4	HLA-DPA1 - CD4	MHC-II	Cell-Cell Contact	KEGG: hsa04514
CD14+ Monocytes	CD16+ Monocytes	HLA-DPA1	CD4	0.320378311022709	0	HLA-DPA1_CD4	HLA-DPA1 - CD4	MHC-II	Cell-Cell Contact	KEGG: hsa04514
CD16+ Monocytes	CD16+ Monocytes	HLA-DPA1	CD4	0.33514991512476	0	HLA-DPA1_CD4	HLA-DPA1 - CD4	MHC-II	Cell-Cell Contact	KEGG: hsa04514
NK cells	CD16+ Monocytes	HLA-DPA1	CD4	0.13688715734664	0	HLA-DPA1_CD4	HLA-DPA1 - CD4	MHC-II	Cell-Cell Contact	KEGG: hsa04514
B	CD16+ Monocytes	HLA-DPB1	CD4	0.407457435870862	0	HLA-DPB1_CD4	HLA-DPB1 - CD4	MHC-II	Cell-Cell Contact	KEGG: hsa04514
CD8+ T cells	CD16+ Monocytes	HLA-DPB1	CD4	0.140307806421978	0	HLA-DPB1_CD4	HLA-DPB1 - CD4	MHC-II	Cell-Cell Contact	KEGG: hsa04514
CD14+ Monocytes	CD16+ Monocytes	HLA-DPB1	CD4	0.324634593091071	0	HLA-DPB1_CD4	HLA-DPB1 - CD4	MHC-II	Cell-Cell Contact	KEGG: hsa04514
CD16+ Monocytes	CD16+ Monocytes	HLA-DPB1	CD4	0.144075866294125	0	HLA-DPB1_CD4	HLA-DPB1 - CD4	MHC-II	Cell-Cell Contact	KEGG: hsa04514
NK cells	CD16+ Monocytes	HLA-DPB1	CD4	0.138722363261429	0	HLA-DPB1_CD4	HLA-DPB1 - CD4	MHC-II	Cell-Cell Contact	KEGG: hsa04514
B	CD16+ Monocytes	HLA-DQA1	CD4	0.139318081411635	0	HLA-DQA1_CD4	HLA-DQA1 - CD4	MHC-II	Cell-Cell Contact	KEGG: hsa04514
CD14+ Monocytes	CD16+ Monocytes	HLA-DQA1	CD4	0.132833500424053	0	HLA-DQA1_CD4	HLA-DQA1 - CD4	MHC-II	Cell-Cell Contact	KEGG: hsa04514
B	CD16+ Monocytes	HLA-DMA	CD4	0.328386243004476	0	HLA-DMA_CD4	HLA-DMA - CD4	MHC-II	Cell-Cell Contact	KEGG: hsa04514
CD14+ Monocytes	CD16+ Monocytes	HLA-DMA	CD4	0.30456349394471	0	HLA-DMA_CD4	HLA-DMA - CD4	MHC-II	Cell-Cell Contact	KEGG: hsa04514
CD16+ Monocytes	CD16+ Monocytes	HLA-DMA	CD4	0.131843483508682	0	HLA-DMA_CD4	HLA-DMA - CD4	MHC-II	Cell-Cell Contact	KEGG: hsa04514
B	CD16+ Monocytes	HLA-DMB	CD4	0.324283258812029	0	HLA-DMB_CD4	HLA-DMB - CD4	MHC-II	Cell-Cell Contact	KEGG: hsa04514
CD14+ Monocytes	CD16+ Monocytes	HLA-DMB	CD4	0.133314464866938	0	HLA-DMB_CD4	HLA-DMB - CD4	MHC-II	Cell-Cell Contact	KEGG: hsa04514
B	CD16+ Monocytes	HLA-DQA2	CD4	0.324341437640523	0	HLA-DQA2_CD4	HLA-DQA2 - CD4	MHC-II	Cell-Cell Contact	KEGG: hsa04514
CD14+ Monocytes	CD16+ Monocytes	HLA-DQA2	CD4	0.130488826229585	0	HLA-DQA2_CD4	HLA-DQA2 - CD4	MHC-II	Cell-Cell Contact	KEGG: hsa04514
CD16+ Monocytes	CD16+ Monocytes	HLA-DQA2	CD4	0.128340147045282	0	HLA-DQA2_CD4	HLA-DQA2 - CD4	MHC-II	Cell-Cell Contact	KEGG: hsa04514
B	CD16+ Monocytes	HLA-DOB	CD4	0.129950261919691	0	HLA-DOB_CD4	HLA-DOB - CD4	MHC-II	Cell-Cell Contact	KEGG: hsa04514
B	CD16+ Monocytes	HLA-DRB1	CD4	0.41067366719613	0	HLA-DRB1_CD4	HLA-DRB1 - CD4	MHC-II	Cell-Cell Contact	KEGG: hsa04514
CD8+ T cells	CD16+ Monocytes	HLA-DRB1	CD4	0.139904967257066	0	HLA-DRB1_CD4	HLA-DRB1 - CD4	MHC-II	Cell-Cell Contact	KEGG: hsa04514
CD14+ Monocytes	CD16+ Monocytes	HLA-DRB1	CD4	0.329336202042823	0	HLA-DRB1_CD4	HLA-DRB1 - CD4	MHC-II	Cell-Cell Contact	KEGG: hsa04514
CD16+ Monocytes	CD16+ Monocytes	HLA-DRB1	CD4	0.329845658751147	0	HLA-DRB1_CD4	HLA-DRB1 - CD4	MHC-II	Cell-Cell Contact	KEGG: hsa04514
NK cells	CD16+ Monocytes	HLA-DRB1	CD4	0.136114928059334	0	HLA-DRB1_CD4	HLA-DRB1 - CD4	MHC-II	Cell-Cell Contact	KEGG: hsa04514

## Sheet: P1D5_cellchat_net
source	target	ligand	receptor	prob	pval	interaction_name	interaction_name_2	pathway_name	annotation	evidence
CD4+ T cells	CD16+ Monocytes	ANXA1	FPR1	0.049126231863673	0	ANXA1_FPR1	ANXA1 - FPR1	ANNEXIN	Secreted Signaling	PMID: 23230437
CD8+ T cells	CD16+ Monocytes	ANXA1	FPR1	0.137576372009152	0	ANXA1_FPR1	ANXA1 - FPR1	ANNEXIN	Secreted Signaling	PMID: 23230437
CD14+ Monocytes	CD16+ Monocytes	ANXA1	FPR1	0.0516101644754817	0	ANXA1_FPR1	ANXA1 - FPR1	ANNEXIN	Secreted Signaling	PMID: 23230437
CD16+ Monocytes	CD16+ Monocytes	ANXA1	FPR1	0.125665762245993	0	ANXA1_FPR1	ANXA1 - FPR1	ANNEXIN	Secreted Signaling	PMID: 23230437
NK cells	CD16+ Monocytes	ANXA1	FPR1	0.137245748753455	0	ANXA1_FPR1	ANXA1 - FPR1	ANNEXIN	Secreted Signaling	PMID: 23230437
Platelets	B	APP	CD74	0.226875426666152	0	APP_CD74	APP - CD74	APP	Cell-Cell Contact	PMID: 19849849
Platelets	CD4+ T cells	APP	CD74	0.0621760209445062	0	APP_CD74	APP - CD74	APP	Cell-Cell Contact	PMID: 19849849
Platelets	CD8+ T cells	APP	CD74	0.166108368728937	0	APP_CD74	APP - CD74	APP	Cell-Cell Contact	PMID: 19849849
Platelets	CD14+ Monocytes	APP	CD74	0.172296837524924	0	APP_CD74	APP - CD74	APP	Cell-Cell Contact	PMID: 19849849
Platelets	CD16+ Monocytes	APP	CD74	0.213568833046416	0	APP_CD74	APP - CD74	APP	Cell-Cell Contact	PMID: 19849849
Platelets	NK cells	APP	CD74	0.165036929311613	0	APP_CD74	APP - CD74	APP	Cell-Cell Contact	PMID: 19849849
Platelets	Plasma B	APP	CD74	0.168620349769093	0	APP_CD74	APP - CD74	APP	Cell-Cell Contact	PMID: 19849849
Platelets	Platelets	ESAM	ESAM	0.0560176814538802	0	ESAM_ESAM	ESAM - ESAM	ESAM	Cell-Cell Contact	KEGG: hsa04514
CD16+ Monocytes	CD8+ T cells	ICAM2	ITGAL_ITGB2	0.0843404914474533	0	ICAM2_ITGAL_ITGB2	ICAM2 - (ITGAL+ITGB2)	ICAM	Cell-Cell Contact	KEGG: hsa04514
CD16+ Monocytes	CD16+ Monocytes	ICAM2	ITGAL_ITGB2	0.0906684644781185	0	ICAM2_ITGAL_ITGB2	ICAM2 - (ITGAL+ITGB2)	ICAM	Cell-Cell Contact	KEGG: hsa04514
CD16+ Monocytes	NK cells	ICAM2	ITGAL_ITGB2	0.0967965953427545	0	ICAM2_ITGAL_ITGB2	ICAM2 - (ITGAL+ITGB2)	ICAM	Cell-Cell Contact	KEGG: hsa04514
B	Platelets	ITGB2	CD226	0.054536606126398	0	ITGB2_CD226	ITGB2 - CD226	ITGB2	Cell-Cell Contact	KEGG: hsa04514
CD4+ T cells	Platelets	ITGB2	CD226	0.061739958724986	0	ITGB2_CD226	ITGB2 - CD226	ITGB2	Cell-Cell Contact	KEGG: hsa04514
CD8+ T cells	Platelets	ITGB2	CD226	0.163709856673435	0	ITGB2_CD226	ITGB2 - CD226	ITGB2	Cell-Cell Contact	KEGG: hsa04514
CD14+ Monocytes	Platelets	ITGB2	CD226	0.063926226546197	0	ITGB2_CD226	ITGB2 - CD226	ITGB2	Cell-Cell Contact	KEGG: hsa04514
CD16+ Monocytes	Platelets	ITGB2	CD226	0.200050605154641	0	ITGB2_CD226	ITGB2 - CD226	ITGB2	Cell-Cell Contact	KEGG: hsa04514
NK cells	Platelets	ITGB2	CD226	0.20686524209736	0	ITGB2_CD226	ITGB2 - CD226	ITGB2	Cell-Cell Contact	KEGG: hsa04514
B	CD16+ Monocytes	ITGB2	ICAM2	0.0458702842603845	0.02	ITGB2_ICAM2	ITGB2 - ICAM2	ITGB2	Cell-Cell Contact	KEGG: hsa04514
CD4+ T cells	CD16+ Monocytes	ITGB2	ICAM2	0.0519919106367149	0.02	ITGB2_ICAM2	ITGB2 - ICAM2	ITGB2	Cell-Cell Contact	KEGG: hsa04514
CD8+ T cells	CD16+ Monocytes	ITGB2	ICAM2	0.140268821301366	0	ITGB2_ICAM2	ITGB2 - ICAM2	ITGB2	Cell-Cell Contact	KEGG: hsa04514
CD14+ Monocytes	CD16+ Monocytes	ITGB2	ICAM2	0.0538528037750995	0.02	ITGB2_ICAM2	ITGB2 - ICAM2	ITGB2	Cell-Cell Contact	KEGG: hsa04514
CD16+ Monocytes	CD16+ Monocytes	ITGB2	ICAM2	0.17247925431342	0	ITGB2_ICAM2	ITGB2 - ICAM2	ITGB2	Cell-Cell Contact	KEGG: hsa04514
NK cells	CD16+ Monocytes	ITGB2	ICAM2	0.178564334318196	0	ITGB2_ICAM2	ITGB2 - ICAM2	ITGB2	Cell-Cell Contact	KEGG: hsa04514
CD4+ T cells	CD8+ T cells	LCK	CD8 receptor	0.057634400680055	0	LCK_CD8A_CD8B1	LCK - (CD8A+CD8B1)	LCK	Cell-Cell Contact	PMID: 25427562
CD8+ T cells	CD8+ T cells	LCK	CD8 receptor	0.148932193801963	0	LCK_CD8A_CD8B1	LCK - (CD8A+CD8B1)	LCK	Cell-Cell Contact	PMID: 25427562
NK cells	CD8+ T cells	LCK	CD8 receptor	0.146588357823944	0	LCK_CD8A_CD8B1	LCK - (CD8A+CD8B1)	LCK	Cell-Cell Contact	PMID: 25427562
CD4+ T cells	NK cells	LCK	CD8 receptor	0.0574695835164331	0	LCK_CD8A_CD8B1	LCK - (CD8A+CD8B1)	LCK	Cell-Cell Contact	PMID: 25427562
CD8+ T cells	NK cells	LCK	CD8 receptor	0.148547447620011	0	LCK_CD8A_CD8B1	LCK - (CD8A+CD8B1)	LCK	Cell-Cell Contact	PMID: 25427562
NK cells	NK cells	LCK	CD8 receptor	0.146208626413457	0	LCK_CD8A_CD8B1	LCK - (CD8A+CD8B1)	LCK	Cell-Cell Contact	PMID: 25427562
B	CD8+ T cells	HLA-A	CD8A	0.206449708135249	0	HLA-A_CD8A	HLA-A - CD8A	MHC-I	Cell-Cell Contact	KEGG: hsa04514
CD4+ T cells	CD8+ T cells	HLA-A	CD8A	0.209683036113579	0	HLA-A_CD8A	HLA-A - CD8A	MHC-I	Cell-Cell Contact	KEGG: hsa04514
CD8+ T cells	CD8+ T cells	HLA-A	CD8A	0.208293076232788	0	HLA-A_CD8A	HLA-A - CD8A	MHC-I	Cell-Cell Contact	KEGG: hsa04514
CD14+ Monocytes	CD8+ T cells	HLA-A	CD8A	0.162059560980588	0	HLA-A_CD8A	HLA-A - CD8A	MHC-I	Cell-Cell Contact	KEGG: hsa04514
CD16+ Monocytes	CD8+ T cells	HLA-A	CD8A	0.198627887916608	0	HLA-A_CD8A	HLA-A - CD8A	MHC-I	Cell-Cell Contact	KEGG: hsa04514
Erythrocytes	CD8+ T cells	HLA-A	CD8A	0.0643128897781954	0	HLA-A_CD8A	HLA-A - CD8A	MHC-I	Cell-Cell Contact	KEGG: hsa04514
NK cells	CD8+ T cells	HLA-A	CD8A	0.208018816665201	0	HLA-A_CD8A	HLA-A - CD8A	MHC-I	Cell-Cell Contact	KEGG: hsa04514
Plasma B	CD8+ T cells	HLA-A	CD8A	0.213892805746827	0	HLA-A_CD8A	HLA-A - CD8A	MHC-I	Cell-Cell Contact	KEGG: hsa04514
Platelets	CD8+ T cells	HLA-A	CD8A	0.164137908212321	0	HLA-A_CD8A	HLA-A - CD8A	MHC-I	Cell-Cell Contact	KEGG: hsa04514
B	NK cells	HLA-A	CD8A	0.206516772693681	0	HLA-A_CD8A	HLA-A - CD8A	MHC-I	Cell-Cell Contact	KEGG: hsa04514
CD4+ T cells	NK cells	HLA-A	CD8A	0.209750873384192	0	HLA-A_CD8A	HLA-A - CD8A	MHC-I	Cell-Cell Contact	KEGG: hsa04514
CD8+ T cells	NK cells	HLA-A	CD8A	0.208360582374974	0	HLA-A_CD8A	HLA-A - CD8A	MHC-I	Cell-Cell Contact	KEGG: hsa04514
CD14+ Monocytes	NK cells	HLA-A	CD8A	0.162115151411486	0	HLA-A_CD8A	HLA-A - CD8A	MHC-I	Cell-Cell Contact	KEGG: hsa04514
CD16+ Monocytes	NK cells	HLA-A	CD8A	0.198693047782306	0	HLA-A_CD8A	HLA-A - CD8A	MHC-I	Cell-Cell Contact	KEGG: hsa04514
Erythrocytes	NK cells	HLA-A	CD8A	0.064337525102379	0	HLA-A_CD8A	HLA-A - CD8A	MHC-I	Cell-Cell Contact	KEGG: hsa04514
NK cells	NK cells	HLA-A	CD8A	0.208086257283982	0	HLA-A_CD8A	HLA-A - CD8A	MHC-I	Cell-Cell Contact	KEGG: hsa04514
Plasma B	NK cells	HLA-A	CD8A	0.21396163625334	0	HLA-A_CD8A	HLA-A - CD8A	MHC-I	Cell-Cell Contact	KEGG: hsa04514
Platelets	NK cells	HLA-A	CD8A	0.164194071870402	0	HLA-A_CD8A	HLA-A - CD8A	MHC-I	Cell-Cell Contact	KEGG: hsa04514
B	CD8+ T cells	HLA-B	CD8A	0.209948603873198	0	HLA-B_CD8A	HLA-B - CD8A	MHC-I	Cell-Cell Contact	KEGG: hsa04514
CD4+ T cells	CD8+ T cells	HLA-B	CD8A	0.211819757316577	0	HLA-B_CD8A	HLA-B - CD8A	MHC-I	Cell-Cell Contact	KEGG: hsa04514
CD8+ T cells	CD8+ T cells	HLA-B	CD8A	0.210101034344793	0	HLA-B_CD8A	HLA-B - CD8A	MHC-I	Cell-Cell Contact	KEGG: hsa04514
CD14+ Monocytes	CD8+ T cells	HLA-B	CD8A	0.208991449141922	0	HLA-B_CD8A	HLA-B - CD8A	MHC-I	Cell-Cell Contact	KEGG: hsa04514
CD16+ Monocytes	CD8+ T cells	HLA-B	CD8A	0.203910225694318	0	HLA-B_CD8A	HLA-B - CD8A	MHC-I	Cell-Cell Contact	KEGG: hsa04514
Erythrocytes	CD8+ T cells	HLA-B	CD8A	0.0652310967648067	0	HLA-B_CD8A	HLA-B - CD8A	MHC-I	Cell-Cell Contact	KEGG: hsa04514
NK cells	CD8+ T cells	HLA-B	CD8A	0.209930196738615	0	HLA-B_CD8A	HLA-B - CD8A	MHC-I	Cell-Cell Contact	KEGG: hsa04514
Plasma B	CD8+ T cells	HLA-B	CD8A	0.214015138515423	0	HLA-B_CD8A	HLA-B - CD8A	MHC-I	Cell-Cell Contact	KEGG: hsa04514
Platelets	CD8+ T cells	HLA-B	CD8A	0.211608453832062	0	HLA-B_CD8A	HLA-B - CD8A	MHC-I	Cell-Cell Contact	KEGG: hsa04514
B	NK cells	HLA-B	CD8A	0.210016504229672	0	HLA-B_CD8A	HLA-B - CD8A	MHC-I	Cell-Cell Contact	KEGG: hsa04514
CD4+ T cells	NK cells	HLA-B	CD8A	0.211888100530178	0	HLA-B_CD8A	HLA-B - CD8A	MHC-I	Cell-Cell Contact	KEGG: hsa04514
CD8+ T cells	NK cells	HLA-B	CD8A	0.210168970885173	0	HLA-B_CD8A	HLA-B - CD8A	MHC-I	Cell-Cell Contact	KEGG: hsa04514
CD14+ Monocytes	NK cells	HLA-B	CD8A	0.209059121854386	0	HLA-B_CD8A	HLA-B - CD8A	MHC-I	Cell-Cell Contact	KEGG: hsa04514
CD16+ Monocytes	NK cells	HLA-B	CD8A	0.203976677355611	0	HLA-B_CD8A	HLA-B - CD8A	MHC-I	Cell-Cell Contact	KEGG: hsa04514
Erythrocytes	NK cells	HLA-B	CD8A	0.0652560592824235	0	HLA-B_CD8A	HLA-B - CD8A	MHC-I	Cell-Cell Contact	KEGG: hsa04514
NK cells	NK cells	HLA-B	CD8A	0.209998092724319	0	HLA-B_CD8A	HLA-B - CD8A	MHC-I	Cell-Cell Contact	KEGG: hsa04514
Plasma B	NK cells	HLA-B	CD8A	0.214083997667638	0	HLA-B_CD8A	HLA-B - CD8A	MHC-I	Cell-Cell Contact	KEGG: hsa04514
Platelets	NK cells	HLA-B	CD8A	0.211676747178807	0	HLA-B_CD8A	HLA-B - CD8A	MHC-I	Cell-Cell Contact	KEGG: hsa04514
B	CD8+ T cells	HLA-C	CD8A	0.201869898616363	0	HLA-C_CD8A	HLA-C - CD8A	MHC-I	Cell-Cell Contact	KEGG: hsa04514
CD4+ T cells	CD8+ T cells	HLA-C	CD8A	0.204848585698918	0	HLA-C_CD8A	HLA-C - CD8A	MHC-I	Cell-Cell Contact	KEGG: hsa04514
CD8+ T cells	CD8+ T cells	HLA-C	CD8A	0.203662492881055	0	HLA-C_CD8A	HLA-C - CD8A	MHC-I	Cell-Cell Contact	KEGG: hsa04514
CD14+ Monocytes	CD8+ T cells	HLA-C	CD8A	0.157695726225583	0	HLA-C_CD8A	HLA-C - CD8A	MHC-I	Cell-Cell Contact	KEGG: hsa04514
CD16+ Monocytes	CD8+ T cells	HLA-C	CD8A	0.196058890306539	0	HLA-C_CD8A	HLA-C - CD8A	MHC-I	Cell-Cell Contact	KEGG: hsa04514
Erythrocytes	CD8+ T cells	HLA-C	CD8A	0.0591498960525082	0	HLA-C_CD8A	HLA-C - CD8A	MHC-I	Cell-Cell Contact	KEGG: hsa04514
NK cells	CD8+ T cells	HLA-C	CD8A	0.203969157728735	0	HLA-C_CD8A	HLA-C - CD8A	MHC-I	Cell-Cell Contact	KEGG: hsa04514
Plasma B	CD8+ T cells	HLA-C	CD8A	0.20677044998597	0	HLA-C_CD8A	HLA-C - CD8A	MHC-I	Cell-Cell Contact	KEGG: hsa04514
Platelets	CD8+ T cells	HLA-C	CD8A	0.162763652243925	0	HLA-C_CD8A	HLA-C - CD8A	MHC-I	Cell-Cell Contact	KEGG: hsa04514
B	NK cells	HLA-C	CD8A	0.201935854024191	0	HLA-C_CD8A	HLA-C - CD8A	MHC-I	Cell-Cell Contact	KEGG: hsa04514
CD4+ T cells	NK cells	HLA-C	CD8A	0.204915264446012	0	HLA-C_CD8A	HLA-C - CD8A	MHC-I	Cell-Cell Contact	KEGG: hsa04514
CD8+ T cells	NK cells	HLA-C	CD8A	0.203728884469986	0	HLA-C_CD8A	HLA-C - CD8A	MHC-I	Cell-Cell Contact	KEGG: hsa04514
CD14+ Monocytes	NK cells	HLA-C	CD8A	0.157750101559373	0	HLA-C_CD8A	HLA-C - CD8A	MHC-I	Cell-Cell Contact	KEGG: hsa04514
CD16+ Monocytes	NK cells	HLA-C	CD8A	0.196123413665074	0	HLA-C_CD8A	HLA-C - CD8A	MHC-I	Cell-Cell Contact	KEGG: hsa04514
Erythrocytes	NK cells	HLA-C	CD8A	0.0591726787399239	0	HLA-C_CD8A	HLA-C - CD8A	MHC-I	Cell-Cell Contact	KEGG: hsa04514
NK cells	NK cells	HLA-C	CD8A	0.204035623672969	0	HLA-C_CD8A	HLA-C - CD8A	MHC-I	Cell-Cell Contact	KEGG: hsa04514
Plasma B	NK cells	HLA-C	CD8A	0.206837591578936	0	HLA-C_CD8A	HLA-C - CD8A	MHC-I	Cell-Cell Contact	KEGG: hsa04514
Platelets	NK cells	HLA-C	CD8A	0.162819437265849	0	HLA-C_CD8A	HLA-C - CD8A	MHC-I	Cell-Cell Contact	KEGG: hsa04514
B	CD8+ T cells	HLA-F	CD8A	0.0555463658215117	0	HLA-F_CD8A	HLA-F - CD8A	MHC-I	Cell-Cell Contact	KEGG: hsa04514
CD4+ T cells	CD8+ T cells	HLA-F	CD8A	0.0582631729457518	0	HLA-F_CD8A	HLA-F - CD8A	MHC-I	Cell-Cell Contact	KEGG: hsa04514
CD8+ T cells	CD8+ T cells	HLA-F	CD8A	0.0565327869061036	0	HLA-F_CD8A	HLA-F - CD8A	MHC-I	Cell-Cell Contact	KEGG: hsa04514
CD16+ Monocytes	CD8+ T cells	HLA-F	CD8A	0.137075376592382	0	HLA-F_CD8A	HLA-F - CD8A	MHC-I	Cell-Cell Contact	KEGG: hsa04514
NK cells	CD8+ T cells	HLA-F	CD8A	0.148562625439205	0	HLA-F_CD8A	HLA-F - CD8A	MHC-I	Cell-Cell Contact	KEGG: hsa04514
B	NK cells	HLA-F	CD8A	0.0555678425170957	0	HLA-F_CD8A	HLA-F - CD8A	MHC-I	Cell-Cell Contact	KEGG: hsa04514
CD4+ T cells	NK cells	HLA-F	CD8A	0.0582856352534652	0	HLA-F_CD8A	HLA-F - CD8A	MHC-I	Cell-Cell Contact	KEGG: hsa04514
CD8+ T cells	NK cells	HLA-F	CD8A	0.0565546221577655	0	HLA-F_CD8A	HLA-F - CD8A	MHC-I	Cell-Cell Contact	KEGG: hsa04514
CD16+ Monocytes	NK cells	HLA-F	CD8A	0.137123799290375	0	HLA-F_CD8A	HLA-F - CD8A	MHC-I	Cell-Cell Contact	KEGG: hsa04514
NK cells	NK cells	HLA-F	CD8A	0.148614407211149	0	HLA-F_CD8A	HLA-F - CD8A	MHC-I	Cell-Cell Contact	KEGG: hsa04514
B	CD8+ T cells	HLA-A	CD8B	0.203867380697023	0	HLA-A_CD8B	HLA-A - CD8B	MHC-I	Cell-Cell Contact	KEGG: hsa04514
CD4+ T cells	CD8+ T cells	HLA-A	CD8B	0.20707081872749	0	HLA-A_CD8B	HLA-A - CD8B	MHC-I	Cell-Cell Contact	KEGG: hsa04514
CD8+ T cells	CD8+ T cells	HLA-A	CD8B	0.205693668078867	0	HLA-A_CD8B	HLA-A - CD8B	MHC-I	Cell-Cell Contact	KEGG: hsa04514
CD14+ Monocytes	CD8+ T cells	HLA-A	CD8B	0.159920581485926	0	HLA-A_CD8B	HLA-A - CD8B	MHC-I	Cell-Cell Contact	KEGG: hsa04514
CD16+ Monocytes	CD8+ T cells	HLA-A	CD8B	0.196119218189287	0	HLA-A_CD8B	HLA-A - CD8B	MHC-I	Cell-Cell Contact	KEGG: hsa04514
Erythrocytes	CD8+ T cells	HLA-A	CD8B	0.0633664797383672	0	HLA-A_CD8B	HLA-A - CD8B	MHC-I	Cell-Cell Contact	KEGG: hsa04514
NK cells	CD8+ T cells	HLA-A	CD8B	0.205421943089832	0	HLA-A_CD8B	HLA-A - CD8B	MHC-I	Cell-Cell Contact	KEGG: hsa04514
Plasma B	CD8+ T cells	HLA-A	CD8B	0.211242161251572	0	HLA-A_CD8B	HLA-A - CD8B	MHC-I	Cell-Cell Contact	KEGG: hsa04514
Platelets	CD8+ T cells	HLA-A	CD8B	0.161976799795764	0	HLA-A_CD8B	HLA-A - CD8B	MHC-I	Cell-Cell Contact	KEGG: hsa04514
B	NK cells	HLA-A	CD8B	0.202816580903148	0	HLA-A_CD8B	HLA-A - CD8B	MHC-I	Cell-Cell Contact	KEGG: hsa04514
CD4+ T cells	NK cells	HLA-A	CD8B	0.206007779902471	0	HLA-A_CD8B	HLA-A - CD8B	MHC-I	Cell-Cell Contact	KEGG: hsa04514
CD8+ T cells	NK cells	HLA-A	CD8B	0.204635874564123	0	HLA-A_CD8B	HLA-A - CD8B	MHC-I	Cell-Cell Contact	KEGG: hsa04514
CD14+ Monocytes	NK cells	HLA-A	CD8B	0.159051044670469	0	HLA-A_CD8B	HLA-A - CD8B	MHC-I	Cell-Cell Contact	KEGG: hsa04514
CD16+ Monocytes	NK cells	HLA-A	CD8B	0.195098568207919	0	HLA-A_CD8B	HLA-A - CD8B	MHC-I	Cell-Cell Contact	KEGG: hsa04514
Erythrocytes	NK cells	HLA-A	CD8B	0.0629825769857809	0	HLA-A_CD8B	HLA-A - CD8B	MHC-I	Cell-Cell Contact	KEGG: hsa04514
NK cells	NK cells	HLA-A	CD8B	0.204365187414644	0	HLA-A_CD8B	HLA-A - CD8B	MHC-I	Cell-Cell Contact	KEGG: hsa04514
Plasma B	NK cells	HLA-A	CD8B	0.210163383839787	0	HLA-A_CD8B	HLA-A - CD8B	MHC-I	Cell-Cell Contact	KEGG: hsa04514
Platelets	NK cells	HLA-A	CD8B	0.16109822668874	0	HLA-A_CD8B	HLA-A - CD8B	MHC-I	Cell-Cell Contact	KEGG: hsa04514
B	CD8+ T cells	HLA-B	CD8B	0.207333946003085	0	HLA-B_CD8B	HLA-B - CD8B	MHC-I	Cell-Cell Contact	KEGG: hsa04514
CD4+ T cells	CD8+ T cells	HLA-B	CD8B	0.209187966582319	0	HLA-B_CD8B	HLA-B - CD8B	MHC-I	Cell-Cell Contact	KEGG: hsa04514
CD8+ T cells	CD8+ T cells	HLA-B	CD8B	0.20748497668182	0	HLA-B_CD8B	HLA-B - CD8B	MHC-I	Cell-Cell Contact	KEGG: hsa04514
CD14+ Monocytes	CD8+ T cells	HLA-B	CD8B	0.206385597560715	0	HLA-B_CD8B	HLA-B - CD8B	MHC-I	Cell-Cell Contact	KEGG: hsa04514
CD16+ Monocytes	CD8+ T cells	HLA-B	CD8B	0.201351602998299	0	HLA-B_CD8B	HLA-B - CD8B	MHC-I	Cell-Cell Contact	KEGG: hsa04514
Erythrocytes	CD8+ T cells	HLA-B	CD8B	0.0642721027949207	0	HLA-B_CD8B	HLA-B - CD8B	MHC-I	Cell-Cell Contact	KEGG: hsa04514
NK cells	CD8+ T cells	HLA-B	CD8B	0.207315707953211	0	HLA-B_CD8B	HLA-B - CD8B	MHC-I	Cell-Cell Contact	KEGG: hsa04514
Plasma B	CD8+ T cells	HLA-B	CD8B	0.211363385635163	0	HLA-B_CD8B	HLA-B - CD8B	MHC-I	Cell-Cell Contact	KEGG: hsa04514
Platelets	CD8+ T cells	HLA-B	CD8B	0.208978592380161	0	HLA-B_CD8B	HLA-B - CD8B	MHC-I	Cell-Cell Contact	KEGG: hsa04514
B	NK cells	HLA-B	CD8B	0.206269907758992	0	HLA-B_CD8B	HLA-B - CD8B	MHC-I	Cell-Cell Contact	KEGG: hsa04514
CD4+ T cells	NK cells	HLA-B	CD8B	0.2081169116506	0	HLA-B_CD8B	HLA-B - CD8B	MHC-I	Cell-Cell Contact	KEGG: hsa04514
CD8+ T cells	NK cells	HLA-B	CD8B	0.206420365191241	0	HLA-B_CD8B	HLA-B - CD8B	MHC-I	Cell-Cell Contact	KEGG: hsa04514
CD14+ Monocytes	NK cells	HLA-B	CD8B	0.20532516555753	0	HLA-B_CD8B	HLA-B - CD8B	MHC-I	Cell-Cell Contact	KEGG: hsa04514
CD16+ Monocytes	NK cells	HLA-B	CD8B	0.200310507761012	0	HLA-B_CD8B	HLA-B - CD8B	MHC-I	Cell-Cell Contact	KEGG: hsa04514
Erythrocytes	NK cells	HLA-B	CD8B	0.0638830875874048	0	HLA-B_CD8B	HLA-B - CD8B	MHC-I	Cell-Cell Contact	KEGG: hsa04514
NK cells	NK cells	HLA-B	CD8B	0.2062517389527	0	HLA-B_CD8B	HLA-B - CD8B	MHC-I	Cell-Cell Contact	KEGG: hsa04514
Plasma B	NK cells	HLA-B	CD8B	0.210284154196937	0	HLA-B_CD8B	HLA-B - CD8B	MHC-I	Cell-Cell Contact	KEGG: hsa04514
Platelets	NK cells	HLA-B	CD8B	0.207908327620674	0	HLA-B_CD8B	HLA-B - CD8B	MHC-I	Cell-Cell Contact	KEGG: hsa04514
B	CD8+ T cells	HLA-C	CD8B	0.199330467211374	0	HLA-C_CD8B	HLA-C - CD8B	MHC-I	Cell-Cell Contact	KEGG: hsa04514
CD4+ T cells	CD8+ T cells	HLA-C	CD8B	0.20228118044211	0	HLA-C_CD8B	HLA-C - CD8B	MHC-I	Cell-Cell Contact	KEGG: hsa04514
CD8+ T cells	CD8+ T cells	HLA-C	CD8B	0.20110619342309	0	HLA-C_CD8B	HLA-C - CD8B	MHC-I	Cell-Cell Contact	KEGG: hsa04514
CD14+ Monocytes	CD8+ T cells	HLA-C	CD8B	0.155603648140864	0	HLA-C_CD8B	HLA-C - CD8B	MHC-I	Cell-Cell Contact	KEGG: hsa04514
CD16+ Monocytes	CD8+ T cells	HLA-C	CD8B	0.19357482943913	0	HLA-C_CD8B	HLA-C - CD8B	MHC-I	Cell-Cell Contact	KEGG: hsa04514
Erythrocytes	CD8+ T cells	HLA-C	CD8B	0.0582747312803365	0	HLA-C_CD8B	HLA-C - CD8B	MHC-I	Cell-Cell Contact	KEGG: hsa04514
NK cells	CD8+ T cells	HLA-C	CD8B	0.201409982650343	0	HLA-C_CD8B	HLA-C - CD8B	MHC-I	Cell-Cell Contact	KEGG: hsa04514
Plasma B	CD8+ T cells	HLA-C	CD8B	0.204185142915517	0	HLA-C_CD8B	HLA-C - CD8B	MHC-I	Cell-Cell Contact	KEGG: hsa04514
Platelets	CD8+ T cells	HLA-C	CD8B	0.160617160953522	0	HLA-C_CD8B	HLA-C - CD8B	MHC-I	Cell-Cell Contact	KEGG: hsa04514
B	NK cells	HLA-C	CD8B	0.198297227596431	0	HLA-C_CD8B	HLA-C - CD8B	MHC-I	Cell-Cell Contact	KEGG: hsa04514
CD4+ T cells	NK cells	HLA-C	CD8B	0.201236489871207	0	HLA-C_CD8B	HLA-C - CD8B	MHC-I	Cell-Cell Contact	KEGG: hsa04514
CD8+ T cells	NK cells	HLA-C	CD8B	0.200066049217853	0	HLA-C_CD8B	HLA-C - CD8B	MHC-I	Cell-Cell Contact	KEGG: hsa04514
CD14+ Monocytes	NK cells	HLA-C	CD8B	0.15475325987665	0	HLA-C_CD8B	HLA-C - CD8B	MHC-I	Cell-Cell Contact	KEGG: hsa04514
CD16+ Monocytes	NK cells	HLA-C	CD8B	0.1925642491139	0	HLA-C_CD8B	HLA-C - CD8B	MHC-I	Cell-Cell Contact	KEGG: hsa04514
Erythrocytes	NK cells	HLA-C	CD8B	0.0579197690465467	0	HLA-C_CD8B	HLA-C - CD8B	MHC-I	Cell-Cell Contact	KEGG: hsa04514
NK cells	NK cells	HLA-C	CD8B	0.200368661289639	0	HLA-C_CD8B	HLA-C - CD8B	MHC-I	Cell-Cell Contact	KEGG: hsa04514
Plasma B	NK cells	HLA-C	CD8B	0.203133123167796	0	HLA-C_CD8B	HLA-C - CD8B	MHC-I	Cell-Cell Contact	KEGG: hsa04514
Platelets	NK cells	HLA-C	CD8B	0.159744556835175	0	HLA-C_CD8B	HLA-C - CD8B	MHC-I	Cell-Cell Contact	KEGG: hsa04514
B	CD8+ T cells	HLA-F	CD8B	0.0547214168476181	0	HLA-F_CD8B	HLA-F - CD8B	MHC-I	Cell-Cell Contact	KEGG: hsa04514
CD4+ T cells	CD8+ T cells	HLA-F	CD8B	0.0574003274527142	0	HLA-F_CD8B	HLA-F - CD8B	MHC-I	Cell-Cell Contact	KEGG: hsa04514
CD8+ T cells	CD8+ T cells	HLA-F	CD8B	0.0556940519587727	0	HLA-F_CD8B	HLA-F - CD8B	MHC-I	Cell-Cell Contact	KEGG: hsa04514
CD16+ Monocytes	CD8+ T cells	HLA-F	CD8B	0.135212945360639	0	HLA-F_CD8B	HLA-F - CD8B	MHC-I	Cell-Cell Contact	KEGG: hsa04514
NK cells	CD8+ T cells	HLA-F	CD8B	0.146570628027907	0	HLA-F_CD8B	HLA-F - CD8B	MHC-I	Cell-Cell Contact	KEGG: hsa04514
B	NK cells	HLA-F	CD8B	0.0543868485272603	0	HLA-F_CD8B	HLA-F - CD8B	MHC-I	Cell-Cell Contact	KEGG: hsa04514
CD4+ T cells	NK cells	HLA-F	CD8B	0.0570503687131295	0	HLA-F_CD8B	HLA-F - CD8B	MHC-I	Cell-Cell Contact	KEGG: hsa04514
CD8+ T cells	NK cells	HLA-F	CD8B	0.0553538851489271	0	HLA-F_CD8B	HLA-F - CD8B	MHC-I	Cell-Cell Contact	KEGG: hsa04514
CD16+ Monocytes	NK cells	HLA-F	CD8B	0.134456249641856	0	HLA-F_CD8B	HLA-F - CD8B	MHC-I	Cell-Cell Contact	KEGG: hsa04514
NK cells	NK cells	HLA-F	CD8B	0.145761084360887	0	HLA-F_CD8B	HLA-F - CD8B	MHC-I	Cell-Cell Contact	KEGG: hsa04514
B	CD16+ Monocytes	HLA-F	LILRB1	0.137021055675266	0	HLA-F_LILRB1	HLA-F - LILRB1	MHC-I	Cell-Cell Contact	PMID: 28484462
CD4+ T cells	CD16+ Monocytes	HLA-F	LILRB1	0.14311897170942	0	HLA-F_LILRB1	HLA-F - LILRB1	MHC-I	Cell-Cell Contact	PMID: 28484462
CD8+ T cells	CD16+ Monocytes	HLA-F	LILRB1	0.139241034073903	0	HLA-F_LILRB1	HLA-F - LILRB1	MHC-I	Cell-Cell Contact	PMID: 28484462
CD16+ Monocytes	CD16+ Monocytes	HLA-F	LILRB1	0.300133219896852	0	HLA-F_LILRB1	HLA-F - LILRB1	MHC-I	Cell-Cell Contact	PMID: 28484462
NK cells	CD16+ Monocytes	HLA-F	LILRB1	0.32021443001848	0	HLA-F_LILRB1	HLA-F - LILRB1	MHC-I	Cell-Cell Contact	PMID: 28484462
B	CD16+ Monocytes	HLA-DPA1	CD4	0.184991111011976	0	HLA-DPA1_CD4	HLA-DPA1 - CD4	MHC-II	Cell-Cell Contact	KEGG: hsa04514
CD8+ T cells	CD16+ Monocytes	HLA-DPA1	CD4	0.0500529997594607	0	HLA-DPA1_CD4	HLA-DPA1 - CD4	MHC-II	Cell-Cell Contact	KEGG: hsa04514
CD14+ Monocytes	CD16+ Monocytes	HLA-DPA1	CD4	0.0468488714622201	0	HLA-DPA1_CD4	HLA-DPA1 - CD4	MHC-II	Cell-Cell Contact	KEGG: hsa04514
CD16+ Monocytes	CD16+ Monocytes	HLA-DPA1	CD4	0.174686269262098	0	HLA-DPA1_CD4	HLA-DPA1 - CD4	MHC-II	Cell-Cell Contact	KEGG: hsa04514
NK cells	CD16+ Monocytes	HLA-DPA1	CD4	0.0498897952473976	0	HLA-DPA1_CD4	HLA-DPA1 - CD4	MHC-II	Cell-Cell Contact	KEGG: hsa04514
B	CD16+ Monocytes	HLA-DPB1	CD4	0.184988639576525	0	HLA-DPB1_CD4	HLA-DPB1 - CD4	MHC-II	Cell-Cell Contact	KEGG: hsa04514
CD8+ T cells	CD16+ Monocytes	HLA-DPB1	CD4	0.133097016631789	0	HLA-DPB1_CD4	HLA-DPB1 - CD4	MHC-II	Cell-Cell Contact	KEGG: hsa04514
CD14+ Monocytes	CD16+ Monocytes	HLA-DPB1	CD4	0.0497421212606162	0	HLA-DPB1_CD4	HLA-DPB1 - CD4	MHC-II	Cell-Cell Contact	KEGG: hsa04514
CD16+ Monocytes	CD16+ Monocytes	HLA-DPB1	CD4	0.173588196511058	0	HLA-DPB1_CD4	HLA-DPB1 - CD4	MHC-II	Cell-Cell Contact	KEGG: hsa04514
NK cells	CD16+ Monocytes	HLA-DPB1	CD4	0.134299208232951	0	HLA-DPB1_CD4	HLA-DPB1 - CD4	MHC-II	Cell-Cell Contact	KEGG: hsa04514
B	CD16+ Monocytes	HLA-DQA1	CD4	0.138773285048704	0	HLA-DQA1_CD4	HLA-DQA1 - CD4	MHC-II	Cell-Cell Contact	KEGG: hsa04514
CD16+ Monocytes	CD16+ Monocytes	HLA-DQA1	CD4	0.0439519061667271	0	HLA-DQA1_CD4	HLA-DQA1 - CD4	MHC-II	Cell-Cell Contact	KEGG: hsa04514
B	CD16+ Monocytes	HLA-DMA	CD4	0.135168684907104	0	HLA-DMA_CD4	HLA-DMA - CD4	MHC-II	Cell-Cell Contact	KEGG: hsa04514
CD16+ Monocytes	CD16+ Monocytes	HLA-DMA	CD4	0.0463318338654932	0	HLA-DMA_CD4	HLA-DMA - CD4	MHC-II	Cell-Cell Contact	KEGG: hsa04514
B	CD16+ Monocytes	HLA-DMB	CD4	0.134535201624305	0	HLA-DMB_CD4	HLA-DMB - CD4	MHC-II	Cell-Cell Contact	KEGG: hsa04514
CD16+ Monocytes	CD16+ Monocytes	HLA-DMB	CD4	0.0439751011772902	0	HLA-DMB_CD4	HLA-DMB - CD4	MHC-II	Cell-Cell Contact	KEGG: hsa04514
B	CD16+ Monocytes	HLA-DOB	CD4	0.0116972113799503	0	HLA-DOB_CD4	HLA-DOB - CD4	MHC-II	Cell-Cell Contact	KEGG: hsa04514
B	CD16+ Monocytes	HLA-DRB1	CD4	0.189693279195163	0	HLA-DRB1_CD4	HLA-DRB1 - CD4	MHC-II	Cell-Cell Contact	KEGG: hsa04514
CD8+ T cells	CD16+ Monocytes	HLA-DRB1	CD4	0.135483524304756	0	HLA-DRB1_CD4	HLA-DRB1 - CD4	MHC-II	Cell-Cell Contact	KEGG: hsa04514
CD14+ Monocytes	CD16+ Monocytes	HLA-DRB1	CD4	0.053339166686282	0	HLA-DRB1_CD4	HLA-DRB1 - CD4	MHC-II	Cell-Cell Contact	KEGG: hsa04514
CD16+ Monocytes	CD16+ Monocytes	HLA-DRB1	CD4	0.176826077442193	0	HLA-DRB1_CD4	HLA-DRB1 - CD4	MHC-II	Cell-Cell Contact	KEGG: hsa04514
NK cells	CD16+ Monocytes	HLA-DRB1	CD4	0.134752075944542	0	HLA-DRB1_CD4	HLA-DRB1 - CD4	MHC-II	Cell-Cell Contact	KEGG: hsa04514
Plasma B	CD16+ Monocytes	HLA-DRB1	CD4	0.0463017359588995	0	HLA-DRB1_CD4	HLA-DRB1 - CD4	MHC-II	Cell-Cell Contact	KEGG: hsa04514

## Sheet: P2D1_cellchat_net
source	target	ligand	receptor	prob	pval	interaction_name	interaction_name_2	pathway_name	annotation	evidence
Platelets	Plasma B	PF4	CXCR3	0.187115707127609	0	PF4_CXCR3	PF4 - CXCR3	CXCL	Secreted Signaling	KEGG: hsa04060
CD4+ T cells	CD14+ Monocytes	ANXA1	FPR1	0.0492042111507114	0	ANXA1_FPR1	ANXA1 - FPR1	ANNEXIN	Secreted Signaling	PMID: 23230437
CD8+ T cells	CD14+ Monocytes	ANXA1	FPR1	0.0493010393248492	0	ANXA1_FPR1	ANXA1 - FPR1	ANNEXIN	Secreted Signaling	PMID: 23230437
CD14+ Monocytes	CD14+ Monocytes	ANXA1	FPR1	0.126362646643807	0	ANXA1_FPR1	ANXA1 - FPR1	ANNEXIN	Secreted Signaling	PMID: 23230437
NK cells	CD14+ Monocytes	ANXA1	FPR1	0.0489432550579823	0	ANXA1_FPR1	ANXA1 - FPR1	ANNEXIN	Secreted Signaling	PMID: 23230437
CD14+ Monocytes	CD14+ Monocytes	THBS1	CD36	0.125827972732763	0	THBS1_CD36	THBS1 - CD36	THBS	ECM-Receptor	KEGG: hsa04512
CD16+ Monocytes	CD14+ Monocytes	THBS1	CD36	0.0467282392935942	0	THBS1_CD36	THBS1 - CD36	THBS	ECM-Receptor	KEGG: hsa04512
CD14+ Monocytes	B	THBS1	CD47	0.136326055229907	0	THBS1_CD47	THBS1 - CD47	THBS	ECM-Receptor	KEGG: hsa04512
CD16+ Monocytes	B	THBS1	CD47	0.051011979367736	0.02	THBS1_CD47	THBS1 - CD47	THBS	ECM-Receptor	KEGG: hsa04512
CD14+ Monocytes	CD4+ T cells	THBS1	CD47	0.136967968848405	0	THBS1_CD47	THBS1 - CD47	THBS	ECM-Receptor	KEGG: hsa04512
CD16+ Monocytes	CD4+ T cells	THBS1	CD47	0.0512760273522015	0.04	THBS1_CD47	THBS1 - CD47	THBS	ECM-Receptor	KEGG: hsa04512
CD14+ Monocytes	CD8+ T cells	THBS1	CD47	0.136752874233775	0	THBS1_CD47	THBS1 - CD47	THBS	ECM-Receptor	KEGG: hsa04512
CD16+ Monocytes	CD8+ T cells	THBS1	CD47	0.051187521876918	0.03	THBS1_CD47	THBS1 - CD47	THBS	ECM-Receptor	KEGG: hsa04512
CD14+ Monocytes	NK cells	THBS1	CD47	0.136576312523468	0	THBS1_CD47	THBS1 - CD47	THBS	ECM-Receptor	KEGG: hsa04512
CD16+ Monocytes	NK cells	THBS1	CD47	0.0511148922454669	0.03	THBS1_CD47	THBS1 - CD47	THBS	ECM-Receptor	KEGG: hsa04512
CD14+ Monocytes	Plasma B	THBS1	CD47	0.119735236651349	0	THBS1_CD47	THBS1 - CD47	THBS	ECM-Receptor	KEGG: hsa04512
CD14+ Monocytes	Platelets	THBS1	CD47	0.0380075334489009	0	THBS1_CD47	THBS1 - CD47	THBS	ECM-Receptor	KEGG: hsa04512
Plasma B	CD8+ T cells	ICAM2	ITGAL_ITGB2	0.077064881542441	0	ICAM2_ITGAL_ITGB2	ICAM2 - (ITGAL+ITGB2)	ICAM	Cell-Cell Contact	KEGG: hsa04514
Plasma B	NK cells	ICAM2	ITGAL_ITGB2	0.0886595782954904	0	ICAM2_ITGAL_ITGB2	ICAM2 - (ITGAL+ITGB2)	ICAM	Cell-Cell Contact	KEGG: hsa04514
Plasma B	CD14+ Monocytes	ICAM2	ITGAM_ITGB2	0.0765721374909244	0	ICAM2_ITGAM_ITGB2	ICAM2 - (ITGAM+ITGB2)	ICAM	Cell-Cell Contact	KEGG: hsa04514
Plasma B	CD16+ Monocytes	ICAM2	ITGAM_ITGB2	0.0753887022258976	0	ICAM2_ITGAM_ITGB2	ICAM2 - (ITGAM+ITGB2)	ICAM	Cell-Cell Contact	KEGG: hsa04514
B	Plasma B	ITGB2	ICAM2	0.0443987411949729	0	ITGB2_ICAM2	ITGB2 - ICAM2	ITGB2	Cell-Cell Contact	KEGG: hsa04514
CD4+ T cells	Plasma B	ITGB2	ICAM2	0.0473499813071774	0	ITGB2_ICAM2	ITGB2 - ICAM2	ITGB2	Cell-Cell Contact	KEGG: hsa04514
CD8+ T cells	Plasma B	ITGB2	ICAM2	0.130157999452389	0	ITGB2_ICAM2	ITGB2 - ICAM2	ITGB2	Cell-Cell Contact	KEGG: hsa04514
CD14+ Monocytes	Plasma B	ITGB2	ICAM2	0.128198580942055	0	ITGB2_ICAM2	ITGB2 - ICAM2	ITGB2	Cell-Cell Contact	KEGG: hsa04514
CD16+ Monocytes	Plasma B	ITGB2	ICAM2	0.127294756438614	0	ITGB2_ICAM2	ITGB2 - ICAM2	ITGB2	Cell-Cell Contact	KEGG: hsa04514
NK cells	Plasma B	ITGB2	ICAM2	0.165867599321747	0	ITGB2_ICAM2	ITGB2 - ICAM2	ITGB2	Cell-Cell Contact	KEGG: hsa04514
Plasma B	Plasma B	ITGB2	ICAM2	0.0386750117474863	0	ITGB2_ICAM2	ITGB2 - ICAM2	ITGB2	Cell-Cell Contact	KEGG: hsa04514
CD4+ T cells	CD8+ T cells	LCK	CD8 receptor	0.0512643385429781	0	LCK_CD8A_CD8B1	LCK - (CD8A+CD8B1)	LCK	Cell-Cell Contact	PMID: 25427562
CD8+ T cells	CD8+ T cells	LCK	CD8 receptor	0.051029930515832	0	LCK_CD8A_CD8B1	LCK - (CD8A+CD8B1)	LCK	Cell-Cell Contact	PMID: 25427562
NK cells	CD8+ T cells	LCK	CD8 receptor	0.0506524393244321	0	LCK_CD8A_CD8B1	LCK - (CD8A+CD8B1)	LCK	Cell-Cell Contact	PMID: 25427562
B	CD8+ T cells	HLA-A	CD8A	0.185055742241849	0	HLA-A_CD8A	HLA-A - CD8A	MHC-I	Cell-Cell Contact	KEGG: hsa04514
CD4+ T cells	CD8+ T cells	HLA-A	CD8A	0.189656030293343	0	HLA-A_CD8A	HLA-A - CD8A	MHC-I	Cell-Cell Contact	KEGG: hsa04514
CD8+ T cells	CD8+ T cells	HLA-A	CD8A	0.189410485846883	0	HLA-A_CD8A	HLA-A - CD8A	MHC-I	Cell-Cell Contact	KEGG: hsa04514
CD14+ Monocytes	CD8+ T cells	HLA-A	CD8A	0.178723549797934	0	HLA-A_CD8A	HLA-A - CD8A	MHC-I	Cell-Cell Contact	KEGG: hsa04514
CD16+ Monocytes	CD8+ T cells	HLA-A	CD8A	0.165103226219928	0	HLA-A_CD8A	HLA-A - CD8A	MHC-I	Cell-Cell Contact	KEGG: hsa04514
Erythrocytes	CD8+ T cells	HLA-A	CD8A	0.058046530902692	0	HLA-A_CD8A	HLA-A - CD8A	MHC-I	Cell-Cell Contact	KEGG: hsa04514
NK cells	CD8+ T cells	HLA-A	CD8A	0.189576647997165	0	HLA-A_CD8A	HLA-A - CD8A	MHC-I	Cell-Cell Contact	KEGG: hsa04514
Plasma B	CD8+ T cells	HLA-A	CD8A	0.188921548160412	0	HLA-A_CD8A	HLA-A - CD8A	MHC-I	Cell-Cell Contact	KEGG: hsa04514
Platelets	CD8+ T cells	HLA-A	CD8A	0.196145231150026	0	HLA-A_CD8A	HLA-A - CD8A	MHC-I	Cell-Cell Contact	KEGG: hsa04514
B	CD8+ T cells	HLA-B	CD8A	0.190774611005074	0	HLA-B_CD8A	HLA-B - CD8A	MHC-I	Cell-Cell Contact	KEGG: hsa04514
CD4+ T cells	CD8+ T cells	HLA-B	CD8A	0.192854242818601	0	HLA-B_CD8A	HLA-B - CD8A	MHC-I	Cell-Cell Contact	KEGG: hsa04514
CD8+ T cells	CD8+ T cells	HLA-B	CD8A	0.192980153422	0	HLA-B_CD8A	HLA-B - CD8A	MHC-I	Cell-Cell Contact	KEGG: hsa04514
CD14+ Monocytes	CD8+ T cells	HLA-B	CD8A	0.189519057601359	0	HLA-B_CD8A	HLA-B - CD8A	MHC-I	Cell-Cell Contact	KEGG: hsa04514
CD16+ Monocytes	CD8+ T cells	HLA-B	CD8A	0.194199310798197	0	HLA-B_CD8A	HLA-B - CD8A	MHC-I	Cell-Cell Contact	KEGG: hsa04514
Erythrocytes	CD8+ T cells	HLA-B	CD8A	0.0604854542444247	0	HLA-B_CD8A	HLA-B - CD8A	MHC-I	Cell-Cell Contact	KEGG: hsa04514
NK cells	CD8+ T cells	HLA-B	CD8A	0.192955869566849	0	HLA-B_CD8A	HLA-B - CD8A	MHC-I	Cell-Cell Contact	KEGG: hsa04514
Plasma B	CD8+ T cells	HLA-B	CD8A	0.193175620065266	0	HLA-B_CD8A	HLA-B - CD8A	MHC-I	Cell-Cell Contact	KEGG: hsa04514
Platelets	CD8+ T cells	HLA-B	CD8A	0.196578844432665	0	HLA-B_CD8A	HLA-B - CD8A	MHC-I	Cell-Cell Contact	KEGG: hsa04514
B	CD8+ T cells	HLA-C	CD8A	0.185713042028204	0	HLA-C_CD8A	HLA-C - CD8A	MHC-I	Cell-Cell Contact	KEGG: hsa04514
CD4+ T cells	CD8+ T cells	HLA-C	CD8A	0.187841465718696	0	HLA-C_CD8A	HLA-C - CD8A	MHC-I	Cell-Cell Contact	KEGG: hsa04514
CD8+ T cells	CD8+ T cells	HLA-C	CD8A	0.187780549202567	0	HLA-C_CD8A	HLA-C - CD8A	MHC-I	Cell-Cell Contact	KEGG: hsa04514
CD14+ Monocytes	CD8+ T cells	HLA-C	CD8A	0.179273497621412	0	HLA-C_CD8A	HLA-C - CD8A	MHC-I	Cell-Cell Contact	KEGG: hsa04514
CD16+ Monocytes	CD8+ T cells	HLA-C	CD8A	0.186745671151467	0	HLA-C_CD8A	HLA-C - CD8A	MHC-I	Cell-Cell Contact	KEGG: hsa04514
NK cells	CD8+ T cells	HLA-C	CD8A	0.187741814091995	0	HLA-C_CD8A	HLA-C - CD8A	MHC-I	Cell-Cell Contact	KEGG: hsa04514
Plasma B	CD8+ T cells	HLA-C	CD8A	0.186122824537562	0	HLA-C_CD8A	HLA-C - CD8A	MHC-I	Cell-Cell Contact	KEGG: hsa04514
Platelets	CD8+ T cells	HLA-C	CD8A	0.192720626907073	0	HLA-C_CD8A	HLA-C - CD8A	MHC-I	Cell-Cell Contact	KEGG: hsa04514
CD8+ T cells	CD8+ T cells	HLA-F	CD8A	0.0512143983856632	0	HLA-F_CD8A	HLA-F - CD8A	MHC-I	Cell-Cell Contact	KEGG: hsa04514
CD16+ Monocytes	CD8+ T cells	HLA-F	CD8A	0.0227883121284007	0	HLA-F_CD8A	HLA-F - CD8A	MHC-I	Cell-Cell Contact	KEGG: hsa04514
NK cells	CD8+ T cells	HLA-F	CD8A	0.0513321262202092	0	HLA-F_CD8A	HLA-F - CD8A	MHC-I	Cell-Cell Contact	KEGG: hsa04514
Plasma B	CD8+ T cells	HLA-F	CD8A	0.0410390696283098	0	HLA-F_CD8A	HLA-F - CD8A	MHC-I	Cell-Cell Contact	KEGG: hsa04514
B	CD8+ T cells	HLA-A	CD8B	0.182486374673491	0	HLA-A_CD8B	HLA-A - CD8B	MHC-I	Cell-Cell Contact	KEGG: hsa04514
CD4+ T cells	CD8+ T cells	HLA-A	CD8B	0.187037450161713	0	HLA-A_CD8B	HLA-A - CD8B	MHC-I	Cell-Cell Contact	KEGG: hsa04514
CD8+ T cells	CD8+ T cells	HLA-A	CD8B	0.186794514455436	0	HLA-A_CD8B	HLA-A - CD8B	MHC-I	Cell-Cell Contact	KEGG: hsa04514
CD14+ Monocytes	CD8+ T cells	HLA-A	CD8B	0.176223088887026	0	HLA-A_CD8B	HLA-A - CD8B	MHC-I	Cell-Cell Contact	KEGG: hsa04514
CD16+ Monocytes	CD8+ T cells	HLA-A	CD8B	0.16275555916832	0	HLA-A_CD8B	HLA-A - CD8B	MHC-I	Cell-Cell Contact	KEGG: hsa04514
Erythrocytes	CD8+ T cells	HLA-A	CD8B	0.0571170023243107	0	HLA-A_CD8B	HLA-A - CD8B	MHC-I	Cell-Cell Contact	KEGG: hsa04514
NK cells	CD8+ T cells	HLA-A	CD8B	0.186958911025259	0	HLA-A_CD8B	HLA-A - CD8B	MHC-I	Cell-Cell Contact	KEGG: hsa04514
Plasma B	CD8+ T cells	HLA-A	CD8B	0.186310777447942	0	HLA-A_CD8B	HLA-A - CD8B	MHC-I	Cell-Cell Contact	KEGG: hsa04514
Platelets	CD8+ T cells	HLA-A	CD8B	0.193458444543513	0	HLA-A_CD8B	HLA-A - CD8B	MHC-I	Cell-Cell Contact	KEGG: hsa04514
B	CD8+ T cells	HLA-B	CD8B	0.18814417244877	0	HLA-B_CD8B	HLA-B - CD8B	MHC-I	Cell-Cell Contact	KEGG: hsa04514
CD4+ T cells	CD8+ T cells	HLA-B	CD8B	0.190201869562873	0	HLA-B_CD8B	HLA-B - CD8B	MHC-I	Cell-Cell Contact	KEGG: hsa04514
CD8+ T cells	CD8+ T cells	HLA-B	CD8B	0.190326456819282	0	HLA-B_CD8B	HLA-B - CD8B	MHC-I	Cell-Cell Contact	KEGG: hsa04514
CD14+ Monocytes	CD8+ T cells	HLA-B	CD8B	0.186901932459302	0	HLA-B_CD8B	HLA-B - CD8B	MHC-I	Cell-Cell Contact	KEGG: hsa04514
CD16+ Monocytes	CD8+ T cells	HLA-B	CD8B	0.191532828243358	0	HLA-B_CD8B	HLA-B - CD8B	MHC-I	Cell-Cell Contact	KEGG: hsa04514
Erythrocytes	CD8+ T cells	HLA-B	CD8B	0.0595193377667569	0	HLA-B_CD8B	HLA-B - CD8B	MHC-I	Cell-Cell Contact	KEGG: hsa04514
NK cells	CD8+ T cells	HLA-B	CD8B	0.190302428150959	0	HLA-B_CD8B	HLA-B - CD8B	MHC-I	Cell-Cell Contact	KEGG: hsa04514
Plasma B	CD8+ T cells	HLA-B	CD8B	0.190519870126058	0	HLA-B_CD8B	HLA-B - CD8B	MHC-I	Cell-Cell Contact	KEGG: hsa04514
Platelets	CD8+ T cells	HLA-B	CD8B	0.193887550832974	0	HLA-B_CD8B	HLA-B - CD8B	MHC-I	Cell-Cell Contact	KEGG: hsa04514
B	CD8+ T cells	HLA-C	CD8B	0.183136599171473	0	HLA-C_CD8B	HLA-C - CD8B	MHC-I	Cell-Cell Contact	KEGG: hsa04514
CD4+ T cells	CD8+ T cells	HLA-C	CD8B	0.185242212075702	0	HLA-C_CD8B	HLA-C - CD8B	MHC-I	Cell-Cell Contact	KEGG: hsa04514
CD8+ T cells	CD8+ T cells	HLA-C	CD8B	0.18518194629247	0	HLA-C_CD8B	HLA-C - CD8B	MHC-I	Cell-Cell Contact	KEGG: hsa04514
CD14+ Monocytes	CD8+ T cells	HLA-C	CD8B	0.176766998618916	0	HLA-C_CD8B	HLA-C - CD8B	MHC-I	Cell-Cell Contact	KEGG: hsa04514
CD16+ Monocytes	CD8+ T cells	HLA-C	CD8B	0.184158142308341	0	HLA-C_CD8B	HLA-C - CD8B	MHC-I	Cell-Cell Contact	KEGG: hsa04514
NK cells	CD8+ T cells	HLA-C	CD8B	0.185143625029829	0	HLA-C_CD8B	HLA-C - CD8B	MHC-I	Cell-Cell Contact	KEGG: hsa04514
Plasma B	CD8+ T cells	HLA-C	CD8B	0.183541978080944	0	HLA-C_CD8B	HLA-C - CD8B	MHC-I	Cell-Cell Contact	KEGG: hsa04514
Platelets	CD8+ T cells	HLA-C	CD8B	0.190069658567408	0	HLA-C_CD8B	HLA-C - CD8B	MHC-I	Cell-Cell Contact	KEGG: hsa04514
CD8+ T cells	CD8+ T cells	HLA-F	CD8B	0.0503884236791617	0	HLA-F_CD8B	HLA-F - CD8B	MHC-I	Cell-Cell Contact	KEGG: hsa04514
CD16+ Monocytes	CD8+ T cells	HLA-F	CD8B	0.022409958763607	0	HLA-F_CD8B	HLA-F - CD8B	MHC-I	Cell-Cell Contact	KEGG: hsa04514
NK cells	CD8+ T cells	HLA-F	CD8B	0.0505043538929398	0	HLA-F_CD8B	HLA-F - CD8B	MHC-I	Cell-Cell Contact	KEGG: hsa04514
Plasma B	CD8+ T cells	HLA-F	CD8B	0.0403702178331528	0	HLA-F_CD8B	HLA-F - CD8B	MHC-I	Cell-Cell Contact	KEGG: hsa04514

## Sheet: P2D5_cellchat_net
source	target	ligand	receptor	prob	pval	interaction_name	interaction_name_2	pathway_name	annotation	evidence
CD4+ T cells	CD14+ Monocytes	ANXA1	FPR1	0.0499366835503224	0	ANXA1_FPR1	ANXA1 - FPR1	ANNEXIN	Secreted Signaling	PMID: 23230437
CD8+ T cells	CD14+ Monocytes	ANXA1	FPR1	0.131747216695034	0	ANXA1_FPR1	ANXA1 - FPR1	ANNEXIN	Secreted Signaling	PMID: 23230437
CD14+ Monocytes	CD14+ Monocytes	ANXA1	FPR1	0.134485790404613	0	ANXA1_FPR1	ANXA1 - FPR1	ANNEXIN	Secreted Signaling	PMID: 23230437
CD16+ Monocytes	CD14+ Monocytes	ANXA1	FPR1	0.0481217384338804	0	ANXA1_FPR1	ANXA1 - FPR1	ANNEXIN	Secreted Signaling	PMID: 23230437
NK cells	CD14+ Monocytes	ANXA1	FPR1	0.133351654191941	0	ANXA1_FPR1	ANXA1 - FPR1	ANNEXIN	Secreted Signaling	PMID: 23230437
Platelets	B	APP	CD74	0.213448298272539	0	APP_CD74	APP - CD74	APP	Cell-Cell Contact	PMID: 19849849
Platelets	CD4+ T cells	APP	CD74	0.0587326521029982	0	APP_CD74	APP - CD74	APP	Cell-Cell Contact	PMID: 19849849
Platelets	CD8+ T cells	APP	CD74	0.152019756725849	0	APP_CD74	APP - CD74	APP	Cell-Cell Contact	PMID: 19849849
Platelets	CD14+ Monocytes	APP	CD74	0.201250083169761	0	APP_CD74	APP - CD74	APP	Cell-Cell Contact	PMID: 19849849
Platelets	CD16+ Monocytes	APP	CD74	0.199753585865839	0	APP_CD74	APP - CD74	APP	Cell-Cell Contact	PMID: 19849849
Platelets	NK cells	APP	CD74	0.154592972357165	0	APP_CD74	APP - CD74	APP	Cell-Cell Contact	PMID: 19849849
Platelets	Plasma B	APP	CD74	0.0643645627752709	0	APP_CD74	APP - CD74	APP	Cell-Cell Contact	PMID: 19849849
Platelets	Platelets	ESAM	ESAM	0.0647612264442039	0	ESAM_ESAM	ESAM - ESAM	ESAM	Cell-Cell Contact	KEGG: hsa04514
CD16+ Monocytes	CD16+ Monocytes	ICAM2	ITGAL_ITGB2	0.0868579707112935	0	ICAM2_ITGAL_ITGB2	ICAM2 - (ITGAL+ITGB2)	ICAM	Cell-Cell Contact	KEGG: hsa04514
Platelets	CD16+ Monocytes	ICAM2	ITGAL_ITGB2	0.0922678962980338	0	ICAM2_ITGAL_ITGB2	ICAM2 - (ITGAL+ITGB2)	ICAM	Cell-Cell Contact	KEGG: hsa04514
CD16+ Monocytes	NK cells	ICAM2	ITGAL_ITGB2	0.0941221707089939	0	ICAM2_ITGAL_ITGB2	ICAM2 - (ITGAL+ITGB2)	ICAM	Cell-Cell Contact	KEGG: hsa04514
Platelets	NK cells	ICAM2	ITGAL_ITGB2	0.0999350286873689	0	ICAM2_ITGAL_ITGB2	ICAM2 - (ITGAL+ITGB2)	ICAM	Cell-Cell Contact	KEGG: hsa04514
CD16+ Monocytes	CD14+ Monocytes	ICAM2	ITGAM_ITGB2	0.0916936780457397	0	ICAM2_ITGAM_ITGB2	ICAM2 - (ITGAM+ITGB2)	ICAM	Cell-Cell Contact	KEGG: hsa04514
Platelets	CD14+ Monocytes	ICAM2	ITGAM_ITGB2	0.0973726769753353	0	ICAM2_ITGAM_ITGB2	ICAM2 - (ITGAM+ITGB2)	ICAM	Cell-Cell Contact	KEGG: hsa04514
CD4+ T cells	NK cells	ITGB2	CD226	0.0263249630418066	0	ITGB2_CD226	ITGB2 - CD226	ITGB2	Cell-Cell Contact	KEGG: hsa04514
CD8+ T cells	NK cells	ITGB2	CD226	0.0711579744133131	0	ITGB2_CD226	ITGB2 - CD226	ITGB2	Cell-Cell Contact	KEGG: hsa04514
CD14+ Monocytes	NK cells	ITGB2	CD226	0.094557406968101	0	ITGB2_CD226	ITGB2 - CD226	ITGB2	Cell-Cell Contact	KEGG: hsa04514
CD16+ Monocytes	NK cells	ITGB2	CD226	0.087338755327877	0	ITGB2_CD226	ITGB2 - CD226	ITGB2	Cell-Cell Contact	KEGG: hsa04514
NK cells	NK cells	ITGB2	CD226	0.0969468310917815	0	ITGB2_CD226	ITGB2 - CD226	ITGB2	Cell-Cell Contact	KEGG: hsa04514
CD4+ T cells	Platelets	ITGB2	CD226	0.0585727515113322	0	ITGB2_CD226	ITGB2 - CD226	ITGB2	Cell-Cell Contact	KEGG: hsa04514
CD8+ T cells	Platelets	ITGB2	CD226	0.149872195033126	0	ITGB2_CD226	ITGB2 - CD226	ITGB2	Cell-Cell Contact	KEGG: hsa04514
CD14+ Monocytes	Platelets	ITGB2	CD226	0.193756394431129	0	ITGB2_CD226	ITGB2 - CD226	ITGB2	Cell-Cell Contact	KEGG: hsa04514
CD16+ Monocytes	Platelets	ITGB2	CD226	0.18047420739458	0	ITGB2_CD226	ITGB2 - CD226	ITGB2	Cell-Cell Contact	KEGG: hsa04514
NK cells	Platelets	ITGB2	CD226	0.198104082879961	0	ITGB2_CD226	ITGB2 - CD226	ITGB2	Cell-Cell Contact	KEGG: hsa04514
CD4+ T cells	CD16+ Monocytes	ITGB2	ICAM2	0.0503327917474448	0.02	ITGB2_ICAM2	ITGB2 - ICAM2	ITGB2	Cell-Cell Contact	KEGG: hsa04514
CD8+ T cells	CD16+ Monocytes	ITGB2	ICAM2	0.130569681224895	0.02	ITGB2_ICAM2	ITGB2 - ICAM2	ITGB2	Cell-Cell Contact	KEGG: hsa04514
CD14+ Monocytes	CD16+ Monocytes	ITGB2	ICAM2	0.169931668567328	0	ITGB2_ICAM2	ITGB2 - ICAM2	ITGB2	Cell-Cell Contact	KEGG: hsa04514
CD16+ Monocytes	CD16+ Monocytes	ITGB2	ICAM2	0.157962704298445	0	ITGB2_ICAM2	ITGB2 - ICAM2	ITGB2	Cell-Cell Contact	KEGG: hsa04514
NK cells	CD16+ Monocytes	ITGB2	ICAM2	0.17386003798227	0	ITGB2_ICAM2	ITGB2 - ICAM2	ITGB2	Cell-Cell Contact	KEGG: hsa04514
CD4+ T cells	Platelets	ITGB2	ICAM2	0.0536012961467532	0	ITGB2_ICAM2	ITGB2 - ICAM2	ITGB2	Cell-Cell Contact	KEGG: hsa04514
CD8+ T cells	Platelets	ITGB2	ICAM2	0.138289861892106	0	ITGB2_ICAM2	ITGB2 - ICAM2	ITGB2	Cell-Cell Contact	KEGG: hsa04514
CD14+ Monocytes	Platelets	ITGB2	ICAM2	0.179498706791652	0	ITGB2_ICAM2	ITGB2 - ICAM2	ITGB2	Cell-Cell Contact	KEGG: hsa04514
CD16+ Monocytes	Platelets	ITGB2	ICAM2	0.166991460603721	0	ITGB2_ICAM2	ITGB2 - ICAM2	ITGB2	Cell-Cell Contact	KEGG: hsa04514
NK cells	Platelets	ITGB2	ICAM2	0.183599322297163	0	ITGB2_ICAM2	ITGB2 - ICAM2	ITGB2	Cell-Cell Contact	KEGG: hsa04514
CD4+ T cells	CD8+ T cells	LCK	CD8 receptor	0.0545024731268307	0	LCK_CD8A_CD8B1	LCK - (CD8A+CD8B1)	LCK	Cell-Cell Contact	PMID: 25427562
CD8+ T cells	CD8+ T cells	LCK	CD8 receptor	0.0525374614105011	0	LCK_CD8A_CD8B1	LCK - (CD8A+CD8B1)	LCK	Cell-Cell Contact	PMID: 25427562
NK cells	CD8+ T cells	LCK	CD8 receptor	0.138620201049174	0	LCK_CD8A_CD8B1	LCK - (CD8A+CD8B1)	LCK	Cell-Cell Contact	PMID: 25427562
CD4+ T cells	NK cells	LCK	CD8 receptor	0.039258460920354	0	LCK_CD8A_CD8B1	LCK - (CD8A+CD8B1)	LCK	Cell-Cell Contact	PMID: 25427562
CD8+ T cells	NK cells	LCK	CD8 receptor	0.0378210663472258	0	LCK_CD8A_CD8B1	LCK - (CD8A+CD8B1)	LCK	Cell-Cell Contact	PMID: 25427562
NK cells	NK cells	LCK	CD8 receptor	0.102396956245234	0	LCK_CD8A_CD8B1	LCK - (CD8A+CD8B1)	LCK	Cell-Cell Contact	PMID: 25427562
B	CD8+ T cells	HLA-A	CD8A	0.190682619843698	0	HLA-A_CD8A	HLA-A - CD8A	MHC-I	Cell-Cell Contact	KEGG: hsa04514
CD4+ T cells	CD8+ T cells	HLA-A	CD8A	0.197438817789072	0	HLA-A_CD8A	HLA-A - CD8A	MHC-I	Cell-Cell Contact	KEGG: hsa04514
CD8+ T cells	CD8+ T cells	HLA-A	CD8A	0.193208247210483	0	HLA-A_CD8A	HLA-A - CD8A	MHC-I	Cell-Cell Contact	KEGG: hsa04514
CD14+ Monocytes	CD8+ T cells	HLA-A	CD8A	0.186178694688838	0	HLA-A_CD8A	HLA-A - CD8A	MHC-I	Cell-Cell Contact	KEGG: hsa04514
CD16+ Monocytes	CD8+ T cells	HLA-A	CD8A	0.187322759513021	0	HLA-A_CD8A	HLA-A - CD8A	MHC-I	Cell-Cell Contact	KEGG: hsa04514
Erythrocytes	CD8+ T cells	HLA-A	CD8A	0.060682966509037	0	HLA-A_CD8A	HLA-A - CD8A	MHC-I	Cell-Cell Contact	KEGG: hsa04514
NK cells	CD8+ T cells	HLA-A	CD8A	0.19607094496919	0	HLA-A_CD8A	HLA-A - CD8A	MHC-I	Cell-Cell Contact	KEGG: hsa04514
Plasma B	CD8+ T cells	HLA-A	CD8A	0.0618232103088204	0	HLA-A_CD8A	HLA-A - CD8A	MHC-I	Cell-Cell Contact	KEGG: hsa04514
Platelets	CD8+ T cells	HLA-A	CD8A	0.198271185573979	0	HLA-A_CD8A	HLA-A - CD8A	MHC-I	Cell-Cell Contact	KEGG: hsa04514
B	NK cells	HLA-A	CD8A	0.193078940183726	0	HLA-A_CD8A	HLA-A - CD8A	MHC-I	Cell-Cell Contact	KEGG: hsa04514
CD4+ T cells	NK cells	HLA-A	CD8A	0.199899072258992	0	HLA-A_CD8A	HLA-A - CD8A	MHC-I	Cell-Cell Contact	KEGG: hsa04514
CD8+ T cells	NK cells	HLA-A	CD8A	0.195628635125303	0	HLA-A_CD8A	HLA-A - CD8A	MHC-I	Cell-Cell Contact	KEGG: hsa04514
CD14+ Monocytes	NK cells	HLA-A	CD8A	0.188531599227396	0	HLA-A_CD8A	HLA-A - CD8A	MHC-I	Cell-Cell Contact	KEGG: hsa04514
CD16+ Monocytes	NK cells	HLA-A	CD8A	0.189686752585521	0	HLA-A_CD8A	HLA-A - CD8A	MHC-I	Cell-Cell Contact	KEGG: hsa04514
Erythrocytes	NK cells	HLA-A	CD8A	0.0615698599941004	0	HLA-A_CD8A	HLA-A - CD8A	MHC-I	Cell-Cell Contact	KEGG: hsa04514
NK cells	NK cells	HLA-A	CD8A	0.198518370735315	0	HLA-A_CD8A	HLA-A - CD8A	MHC-I	Cell-Cell Contact	KEGG: hsa04514
Plasma B	NK cells	HLA-A	CD8A	0.0627256558343439	0	HLA-A_CD8A	HLA-A - CD8A	MHC-I	Cell-Cell Contact	KEGG: hsa04514
Platelets	NK cells	HLA-A	CD8A	0.200739217769816	0	HLA-A_CD8A	HLA-A - CD8A	MHC-I	Cell-Cell Contact	KEGG: hsa04514
B	CD8+ T cells	HLA-B	CD8A	0.199972900405893	0	HLA-B_CD8A	HLA-B - CD8A	MHC-I	Cell-Cell Contact	KEGG: hsa04514
CD4+ T cells	CD8+ T cells	HLA-B	CD8A	0.201400179079445	0	HLA-B_CD8A	HLA-B - CD8A	MHC-I	Cell-Cell Contact	KEGG: hsa04514
CD8+ T cells	CD8+ T cells	HLA-B	CD8A	0.198217970295013	0	HLA-B_CD8A	HLA-B - CD8A	MHC-I	Cell-Cell Contact	KEGG: hsa04514
CD14+ Monocytes	CD8+ T cells	HLA-B	CD8A	0.195528717361274	0	HLA-B_CD8A	HLA-B - CD8A	MHC-I	Cell-Cell Contact	KEGG: hsa04514
CD16+ Monocytes	CD8+ T cells	HLA-B	CD8A	0.195740764670889	0	HLA-B_CD8A	HLA-B - CD8A	MHC-I	Cell-Cell Contact	KEGG: hsa04514
Erythrocytes	CD8+ T cells	HLA-B	CD8A	0.0617169523530885	0	HLA-B_CD8A	HLA-B - CD8A	MHC-I	Cell-Cell Contact	KEGG: hsa04514
NK cells	CD8+ T cells	HLA-B	CD8A	0.199556491043863	0	HLA-B_CD8A	HLA-B - CD8A	MHC-I	Cell-Cell Contact	KEGG: hsa04514
Plasma B	CD8+ T cells	HLA-B	CD8A	0.165916606004918	0	HLA-B_CD8A	HLA-B - CD8A	MHC-I	Cell-Cell Contact	KEGG: hsa04514
Platelets	CD8+ T cells	HLA-B	CD8A	0.205001664865078	0	HLA-B_CD8A	HLA-B - CD8A	MHC-I	Cell-Cell Contact	KEGG: hsa04514
B	NK cells	HLA-B	CD8A	0.202456766014378	0	HLA-B_CD8A	HLA-B - CD8A	MHC-I	Cell-Cell Contact	KEGG: hsa04514
CD4+ T cells	NK cells	HLA-B	CD8A	0.203897254659778	0	HLA-B_CD8A	HLA-B - CD8A	MHC-I	Cell-Cell Contact	KEGG: hsa04514
CD8+ T cells	NK cells	HLA-B	CD8A	0.200685505891856	0	HLA-B_CD8A	HLA-B - CD8A	MHC-I	Cell-Cell Contact	KEGG: hsa04514
CD14+ Monocytes	NK cells	HLA-B	CD8A	0.197971041570668	0	HLA-B_CD8A	HLA-B - CD8A	MHC-I	Cell-Cell Contact	KEGG: hsa04514
CD16+ Monocytes	NK cells	HLA-B	CD8A	0.19818508502795	0	HLA-B_CD8A	HLA-B - CD8A	MHC-I	Cell-Cell Contact	KEGG: hsa04514
Erythrocytes	NK cells	HLA-B	CD8A	0.062617950335351	0	HLA-B_CD8A	HLA-B - CD8A	MHC-I	Cell-Cell Contact	KEGG: hsa04514
NK cells	NK cells	HLA-B	CD8A	0.202036490605618	0	HLA-B_CD8A	HLA-B - CD8A	MHC-I	Cell-Cell Contact	KEGG: hsa04514
Plasma B	NK cells	HLA-B	CD8A	0.168066322920969	0	HLA-B_CD8A	HLA-B - CD8A	MHC-I	Cell-Cell Contact	KEGG: hsa04514
Platelets	NK cells	HLA-B	CD8A	0.207531789710172	0	HLA-B_CD8A	HLA-B - CD8A	MHC-I	Cell-Cell Contact	KEGG: hsa04514
B	CD8+ T cells	HLA-C	CD8A	0.149589917526814	0	HLA-C_CD8A	HLA-C - CD8A	MHC-I	Cell-Cell Contact	KEGG: hsa04514
CD4+ T cells	CD8+ T cells	HLA-C	CD8A	0.149870807396992	0	HLA-C_CD8A	HLA-C - CD8A	MHC-I	Cell-Cell Contact	KEGG: hsa04514
CD8+ T cells	CD8+ T cells	HLA-C	CD8A	0.147862354941257	0	HLA-C_CD8A	HLA-C - CD8A	MHC-I	Cell-Cell Contact	KEGG: hsa04514
CD14+ Monocytes	CD8+ T cells	HLA-C	CD8A	0.179002005285616	0	HLA-C_CD8A	HLA-C - CD8A	MHC-I	Cell-Cell Contact	KEGG: hsa04514
CD16+ Monocytes	CD8+ T cells	HLA-C	CD8A	0.182054843911381	0	HLA-C_CD8A	HLA-C - CD8A	MHC-I	Cell-Cell Contact	KEGG: hsa04514
Erythrocytes	CD8+ T cells	HLA-C	CD8A	0.0599102752114763	0	HLA-C_CD8A	HLA-C - CD8A	MHC-I	Cell-Cell Contact	KEGG: hsa04514
NK cells	CD8+ T cells	HLA-C	CD8A	0.188751889816136	0	HLA-C_CD8A	HLA-C - CD8A	MHC-I	Cell-Cell Contact	KEGG: hsa04514
Plasma B	CD8+ T cells	HLA-C	CD8A	0.0620710173463632	0	HLA-C_CD8A	HLA-C - CD8A	MHC-I	Cell-Cell Contact	KEGG: hsa04514
Platelets	CD8+ T cells	HLA-C	CD8A	0.103690420049557	0	HLA-C_CD8A	HLA-C - CD8A	MHC-I	Cell-Cell Contact	KEGG: hsa04514
B	NK cells	HLA-C	CD8A	0.151566535891608	0	HLA-C_CD8A	HLA-C - CD8A	MHC-I	Cell-Cell Contact	KEGG: hsa04514
CD4+ T cells	NK cells	HLA-C	CD8A	0.151850474580844	0	HLA-C_CD8A	HLA-C - CD8A	MHC-I	Cell-Cell Contact	KEGG: hsa04514
CD8+ T cells	NK cells	HLA-C	CD8A	0.149820167594351	0	HLA-C_CD8A	HLA-C - CD8A	MHC-I	Cell-Cell Contact	KEGG: hsa04514
CD14+ Monocytes	NK cells	HLA-C	CD8A	0.181284415316622	0	HLA-C_CD8A	HLA-C - CD8A	MHC-I	Cell-Cell Contact	KEGG: hsa04514
CD16+ Monocytes	NK cells	HLA-C	CD8A	0.184367438512998	0	HLA-C_CD8A	HLA-C - CD8A	MHC-I	Cell-Cell Contact	KEGG: hsa04514
Erythrocytes	NK cells	HLA-C	CD8A	0.0607866064745246	0	HLA-C_CD8A	HLA-C - CD8A	MHC-I	Cell-Cell Contact	KEGG: hsa04514
NK cells	NK cells	HLA-C	CD8A	0.19112967668315	0	HLA-C_CD8A	HLA-C - CD8A	MHC-I	Cell-Cell Contact	KEGG: hsa04514
Plasma B	NK cells	HLA-C	CD8A	0.062976837342728	0	HLA-C_CD8A	HLA-C - CD8A	MHC-I	Cell-Cell Contact	KEGG: hsa04514
Platelets	NK cells	HLA-C	CD8A	0.105135522429085	0	HLA-C_CD8A	HLA-C - CD8A	MHC-I	Cell-Cell Contact	KEGG: hsa04514
CD4+ T cells	CD8+ T cells	HLA-F	CD8A	0.0533395378339726	0	HLA-F_CD8A	HLA-F - CD8A	MHC-I	Cell-Cell Contact	KEGG: hsa04514
CD8+ T cells	CD8+ T cells	HLA-F	CD8A	0.0500692158168665	0	HLA-F_CD8A	HLA-F - CD8A	MHC-I	Cell-Cell Contact	KEGG: hsa04514
CD14+ Monocytes	CD8+ T cells	HLA-F	CD8A	0.0473794550941051	0	HLA-F_CD8A	HLA-F - CD8A	MHC-I	Cell-Cell Contact	KEGG: hsa04514
NK cells	CD8+ T cells	HLA-F	CD8A	0.0523760750952985	0	HLA-F_CD8A	HLA-F - CD8A	MHC-I	Cell-Cell Contact	KEGG: hsa04514
CD4+ T cells	NK cells	HLA-F	CD8A	0.0541252899800119	0	HLA-F_CD8A	HLA-F - CD8A	MHC-I	Cell-Cell Contact	KEGG: hsa04514
CD8+ T cells	NK cells	HLA-F	CD8A	0.0508093780848751	0	HLA-F_CD8A	HLA-F - CD8A	MHC-I	Cell-Cell Contact	KEGG: hsa04514
CD14+ Monocytes	NK cells	HLA-F	CD8A	0.0480818678254378	0	HLA-F_CD8A	HLA-F - CD8A	MHC-I	Cell-Cell Contact	KEGG: hsa04514
NK cells	NK cells	HLA-F	CD8A	0.0531484311710876	0	HLA-F_CD8A	HLA-F - CD8A	MHC-I	Cell-Cell Contact	KEGG: hsa04514
B	CD8+ T cells	HLA-A	CD8B	0.188037293096564	0	HLA-A_CD8B	HLA-A - CD8B	MHC-I	Cell-Cell Contact	KEGG: hsa04514
CD4+ T cells	CD8+ T cells	HLA-A	CD8B	0.194722313861406	0	HLA-A_CD8B	HLA-A - CD8B	MHC-I	Cell-Cell Contact	KEGG: hsa04514
CD8+ T cells	CD8+ T cells	HLA-A	CD8B	0.190536131508811	0	HLA-A_CD8B	HLA-A - CD8B	MHC-I	Cell-Cell Contact	KEGG: hsa04514
CD14+ Monocytes	CD8+ T cells	HLA-A	CD8B	0.183581677319749	0	HLA-A_CD8B	HLA-A - CD8B	MHC-I	Cell-Cell Contact	KEGG: hsa04514
CD16+ Monocytes	CD8+ T cells	HLA-A	CD8B	0.184713405654547	0	HLA-A_CD8B	HLA-A - CD8B	MHC-I	Cell-Cell Contact	KEGG: hsa04514
Erythrocytes	CD8+ T cells	HLA-A	CD8B	0.0597080629731263	0	HLA-A_CD8B	HLA-A - CD8B	MHC-I	Cell-Cell Contact	KEGG: hsa04514
NK cells	CD8+ T cells	HLA-A	CD8B	0.193368726687438	0	HLA-A_CD8B	HLA-A - CD8B	MHC-I	Cell-Cell Contact	KEGG: hsa04514
Plasma B	CD8+ T cells	HLA-A	CD8B	0.0608311744938881	0	HLA-A_CD8B	HLA-A - CD8B	MHC-I	Cell-Cell Contact	KEGG: hsa04514
Platelets	CD8+ T cells	HLA-A	CD8B	0.195546019720738	0	HLA-A_CD8B	HLA-A - CD8B	MHC-I	Cell-Cell Contact	KEGG: hsa04514
B	NK cells	HLA-A	CD8B	0.102807268270614	0	HLA-A_CD8B	HLA-A - CD8B	MHC-I	Cell-Cell Contact	KEGG: hsa04514
CD4+ T cells	NK cells	HLA-A	CD8B	0.106861009048388	0	HLA-A_CD8B	HLA-A - CD8B	MHC-I	Cell-Cell Contact	KEGG: hsa04514
CD8+ T cells	NK cells	HLA-A	CD8B	0.104318997105862	0	HLA-A_CD8B	HLA-A - CD8B	MHC-I	Cell-Cell Contact	KEGG: hsa04514
CD14+ Monocytes	NK cells	HLA-A	CD8B	0.100122181245696	0	HLA-A_CD8B	HLA-A - CD8B	MHC-I	Cell-Cell Contact	KEGG: hsa04514
CD16+ Monocytes	NK cells	HLA-A	CD8B	0.100802931385834	0	HLA-A_CD8B	HLA-A - CD8B	MHC-I	Cell-Cell Contact	KEGG: hsa04514
Erythrocytes	NK cells	HLA-A	CD8B	0.0304624662941316	0	HLA-A_CD8B	HLA-A - CD8B	MHC-I	Cell-Cell Contact	KEGG: hsa04514
NK cells	NK cells	HLA-A	CD8B	0.106037754949911	0	HLA-A_CD8B	HLA-A - CD8B	MHC-I	Cell-Cell Contact	KEGG: hsa04514
Plasma B	NK cells	HLA-A	CD8B	0.0310536344490791	0	HLA-A_CD8B	HLA-A - CD8B	MHC-I	Cell-Cell Contact	KEGG: hsa04514
Platelets	NK cells	HLA-A	CD8B	0.107362599867519	0	HLA-A_CD8B	HLA-A - CD8B	MHC-I	Cell-Cell Contact	KEGG: hsa04514
B	CD8+ T cells	HLA-B	CD8B	0.197230099043247	0	HLA-B_CD8B	HLA-B - CD8B	MHC-I	Cell-Cell Contact	KEGG: hsa04514
CD4+ T cells	CD8+ T cells	HLA-B	CD8B	0.198642662065963	0	HLA-B_CD8B	HLA-B - CD8B	MHC-I	Cell-Cell Contact	KEGG: hsa04514
CD8+ T cells	CD8+ T cells	HLA-B	CD8B	0.195493357516123	0	HLA-B_CD8B	HLA-B - CD8B	MHC-I	Cell-Cell Contact	KEGG: hsa04514
CD14+ Monocytes	CD8+ T cells	HLA-B	CD8B	0.192832179508712	0	HLA-B_CD8B	HLA-B - CD8B	MHC-I	Cell-Cell Contact	KEGG: hsa04514
CD16+ Monocytes	CD8+ T cells	HLA-B	CD8B	0.193042004202401	0	HLA-B_CD8B	HLA-B - CD8B	MHC-I	Cell-Cell Contact	KEGG: hsa04514
Erythrocytes	CD8+ T cells	HLA-B	CD8B	0.0607265112238079	0	HLA-B_CD8B	HLA-B - CD8B	MHC-I	Cell-Cell Contact	KEGG: hsa04514
NK cells	CD8+ T cells	HLA-B	CD8B	0.196817996007029	0	HLA-B_CD8B	HLA-B - CD8B	MHC-I	Cell-Cell Contact	KEGG: hsa04514
Plasma B	CD8+ T cells	HLA-B	CD8B	0.163545426976467	0	HLA-B_CD8B	HLA-B - CD8B	MHC-I	Cell-Cell Contact	KEGG: hsa04514
Platelets	CD8+ T cells	HLA-B	CD8B	0.202207322829445	0	HLA-B_CD8B	HLA-B - CD8B	MHC-I	Cell-Cell Contact	KEGG: hsa04514
B	NK cells	HLA-B	CD8B	0.108389553062886	0	HLA-B_CD8B	HLA-B - CD8B	MHC-I	Cell-Cell Contact	KEGG: hsa04514
CD4+ T cells	NK cells	HLA-B	CD8B	0.109252433241111	0	HLA-B_CD8B	HLA-B - CD8B	MHC-I	Cell-Cell Contact	KEGG: hsa04514
CD8+ T cells	NK cells	HLA-B	CD8B	0.10733051766847	0	HLA-B_CD8B	HLA-B - CD8B	MHC-I	Cell-Cell Contact	KEGG: hsa04514
CD14+ Monocytes	NK cells	HLA-B	CD8B	0.10571177125564	0	HLA-B_CD8B	HLA-B - CD8B	MHC-I	Cell-Cell Contact	KEGG: hsa04514
CD16+ Monocytes	NK cells	HLA-B	CD8B	0.105839228674967	0	HLA-B_CD8B	HLA-B - CD8B	MHC-I	Cell-Cell Contact	KEGG: hsa04514
Erythrocytes	NK cells	HLA-B	CD8B	0.0309985139789631	0	HLA-B_CD8B	HLA-B - CD8B	MHC-I	Cell-Cell Contact	KEGG: hsa04514
NK cells	NK cells	HLA-B	CD8B	0.1081380729177	0	HLA-B_CD8B	HLA-B - CD8B	MHC-I	Cell-Cell Contact	KEGG: hsa04514
Plasma B	NK cells	HLA-B	CD8B	0.0882105949925407	0	HLA-B_CD8B	HLA-B - CD8B	MHC-I	Cell-Cell Contact	KEGG: hsa04514
Platelets	NK cells	HLA-B	CD8B	0.111436045096788	0	HLA-B_CD8B	HLA-B - CD8B	MHC-I	Cell-Cell Contact	KEGG: hsa04514
B	CD8+ T cells	HLA-C	CD8B	0.147410832063006	0	HLA-C_CD8B	HLA-C - CD8B	MHC-I	Cell-Cell Contact	KEGG: hsa04514
CD4+ T cells	CD8+ T cells	HLA-C	CD8B	0.147688340794316	0	HLA-C_CD8B	HLA-C - CD8B	MHC-I	Cell-Cell Contact	KEGG: hsa04514
CD8+ T cells	CD8+ T cells	HLA-C	CD8B	0.145704123280814	0	HLA-C_CD8B	HLA-C - CD8B	MHC-I	Cell-Cell Contact	KEGG: hsa04514
CD14+ Monocytes	CD8+ T cells	HLA-C	CD8B	0.176483386772728	0	HLA-C_CD8B	HLA-C - CD8B	MHC-I	Cell-Cell Contact	KEGG: hsa04514
CD16+ Monocytes	CD8+ T cells	HLA-C	CD8B	0.179502662477759	0	HLA-C_CD8B	HLA-C - CD8B	MHC-I	Cell-Cell Contact	KEGG: hsa04514
Erythrocytes	CD8+ T cells	HLA-C	CD8B	0.0589470063413865	0	HLA-C_CD8B	HLA-C - CD8B	MHC-I	Cell-Cell Contact	KEGG: hsa04514
NK cells	CD8+ T cells	HLA-C	CD8B	0.186127187952624	0	HLA-C_CD8B	HLA-C - CD8B	MHC-I	Cell-Cell Contact	KEGG: hsa04514
Plasma B	CD8+ T cells	HLA-C	CD8B	0.0610752640002793	0	HLA-C_CD8B	HLA-C - CD8B	MHC-I	Cell-Cell Contact	KEGG: hsa04514
Platelets	CD8+ T cells	HLA-C	CD8B	0.102099681192355	0	HLA-C_CD8B	HLA-C - CD8B	MHC-I	Cell-Cell Contact	KEGG: hsa04514
B	NK cells	HLA-C	CD8B	0.0788079337230339	0	HLA-C_CD8B	HLA-C - CD8B	MHC-I	Cell-Cell Contact	KEGG: hsa04514
CD4+ T cells	NK cells	HLA-C	CD8B	0.0789682558125878	0	HLA-C_CD8B	HLA-C - CD8B	MHC-I	Cell-Cell Contact	KEGG: hsa04514
CD8+ T cells	NK cells	HLA-C	CD8B	0.0778230024177313	0	HLA-C_CD8B	HLA-C - CD8B	MHC-I	Cell-Cell Contact	KEGG: hsa04514
CD14+ Monocytes	NK cells	HLA-C	CD8B	0.09587195236471	0	HLA-C_CD8B	HLA-C - CD8B	MHC-I	Cell-Cell Contact	KEGG: hsa04514
CD16+ Monocytes	NK cells	HLA-C	CD8B	0.0976757008992798	0	HLA-C_CD8B	HLA-C - CD8B	MHC-I	Cell-Cell Contact	KEGG: hsa04514
Erythrocytes	NK cells	HLA-C	CD8B	0.0300622646860387	0	HLA-C_CD8B	HLA-C - CD8B	MHC-I	Cell-Cell Contact	KEGG: hsa04514
NK cells	NK cells	HLA-C	CD8B	0.101654547985819	0	HLA-C_CD8B	HLA-C - CD8B	MHC-I	Cell-Cell Contact	KEGG: hsa04514
Plasma B	NK cells	HLA-C	CD8B	0.0311822065290262	0	HLA-C_CD8B	HLA-C - CD8B	MHC-I	Cell-Cell Contact	KEGG: hsa04514
Platelets	NK cells	HLA-C	CD8B	0.0532665010015121	0	HLA-C_CD8B	HLA-C - CD8B	MHC-I	Cell-Cell Contact	KEGG: hsa04514
CD4+ T cells	CD8+ T cells	HLA-F	CD8B	0.0524760194483873	0	HLA-F_CD8B	HLA-F - CD8B	MHC-I	Cell-Cell Contact	KEGG: hsa04514
CD8+ T cells	CD8+ T cells	HLA-F	CD8B	0.0492558862413851	0	HLA-F_CD8B	HLA-F - CD8B	MHC-I	Cell-Cell Contact	KEGG: hsa04514
CD14+ Monocytes	CD8+ T cells	HLA-F	CD8B	0.0466076745192238	0	HLA-F_CD8B	HLA-F - CD8B	MHC-I	Cell-Cell Contact	KEGG: hsa04514
NK cells	CD8+ T cells	HLA-F	CD8B	0.0515273053053584	0	HLA-F_CD8B	HLA-F - CD8B	MHC-I	Cell-Cell Contact	KEGG: hsa04514
CD4+ T cells	NK cells	HLA-F	CD8B	0.0266722674207579	0	HLA-F_CD8B	HLA-F - CD8B	MHC-I	Cell-Cell Contact	KEGG: hsa04514
CD8+ T cells	NK cells	HLA-F	CD8B	0.0249937856519735	0	HLA-F_CD8B	HLA-F - CD8B	MHC-I	Cell-Cell Contact	KEGG: hsa04514
CD14+ Monocytes	NK cells	HLA-F	CD8B	0.0236176067523904	0	HLA-F_CD8B	HLA-F - CD8B	MHC-I	Cell-Cell Contact	KEGG: hsa04514
NK cells	NK cells	HLA-F	CD8B	0.0261771712743826	0	HLA-F_CD8B	HLA-F - CD8B	MHC-I	Cell-Cell Contact	KEGG: hsa04514
CD4+ T cells	CD16+ Monocytes	HLA-F	LILRB1	0.0525947036990989	0	HLA-F_LILRB1	HLA-F - LILRB1	MHC-I	Cell-Cell Contact	PMID: 28484462
CD8+ T cells	CD16+ Monocytes	HLA-F	LILRB1	0.0493676670170027	0	HLA-F_LILRB1	HLA-F - LILRB1	MHC-I	Cell-Cell Contact	PMID: 28484462
CD14+ Monocytes	CD16+ Monocytes	HLA-F	LILRB1	0.0467137407576787	0	HLA-F_LILRB1	HLA-F - LILRB1	MHC-I	Cell-Cell Contact	PMID: 28484462
NK cells	CD16+ Monocytes	HLA-F	LILRB1	0.0516439608121859	0	HLA-F_LILRB1	HLA-F - LILRB1	MHC-I	Cell-Cell Contact	PMID: 28484462
B	CD16+ Monocytes	HLA-DPA1	CD4	0.148441347534016	0	HLA-DPA1_CD4	HLA-DPA1 - CD4	MHC-II	Cell-Cell Contact	KEGG: hsa04514
CD8+ T cells	CD16+ Monocytes	HLA-DPA1	CD4	0.0471222270549617	0	HLA-DPA1_CD4	HLA-DPA1 - CD4	MHC-II	Cell-Cell Contact	KEGG: hsa04514
CD14+ Monocytes	CD16+ Monocytes	HLA-DPA1	CD4	0.13301455879435	0	HLA-DPA1_CD4	HLA-DPA1 - CD4	MHC-II	Cell-Cell Contact	KEGG: hsa04514
CD16+ Monocytes	CD16+ Monocytes	HLA-DPA1	CD4	0.17562397283646	0	HLA-DPA1_CD4	HLA-DPA1 - CD4	MHC-II	Cell-Cell Contact	KEGG: hsa04514
NK cells	CD16+ Monocytes	HLA-DPA1	CD4	0.0498316918656305	0	HLA-DPA1_CD4	HLA-DPA1 - CD4	MHC-II	Cell-Cell Contact	KEGG: hsa04514
B	CD16+ Monocytes	HLA-DPB1	CD4	0.146174236141551	0	HLA-DPB1_CD4	HLA-DPB1 - CD4	MHC-II	Cell-Cell Contact	KEGG: hsa04514
CD8+ T cells	CD16+ Monocytes	HLA-DPB1	CD4	0.0495504522235358	0	HLA-DPB1_CD4	HLA-DPB1 - CD4	MHC-II	Cell-Cell Contact	KEGG: hsa04514
CD14+ Monocytes	CD16+ Monocytes	HLA-DPB1	CD4	0.133565183840419	0	HLA-DPB1_CD4	HLA-DPB1 - CD4	MHC-II	Cell-Cell Contact	KEGG: hsa04514
CD16+ Monocytes	CD16+ Monocytes	HLA-DPB1	CD4	0.177353458981983	0	HLA-DPB1_CD4	HLA-DPB1 - CD4	MHC-II	Cell-Cell Contact	KEGG: hsa04514
NK cells	CD16+ Monocytes	HLA-DPB1	CD4	0.0522006662075384	0	HLA-DPB1_CD4	HLA-DPB1 - CD4	MHC-II	Cell-Cell Contact	KEGG: hsa04514
B	CD16+ Monocytes	HLA-DQA1	CD4	0.0529685324185455	0	HLA-DQA1_CD4	HLA-DQA1 - CD4	MHC-II	Cell-Cell Contact	KEGG: hsa04514
B	CD16+ Monocytes	HLA-DMA	CD4	0.138963666414213	0	HLA-DMA_CD4	HLA-DMA - CD4	MHC-II	Cell-Cell Contact	KEGG: hsa04514
CD14+ Monocytes	CD16+ Monocytes	HLA-DMA	CD4	0.049847534156674	0	HLA-DMA_CD4	HLA-DMA - CD4	MHC-II	Cell-Cell Contact	KEGG: hsa04514
CD16+ Monocytes	CD16+ Monocytes	HLA-DMA	CD4	0.0452233506886391	0	HLA-DMA_CD4	HLA-DMA - CD4	MHC-II	Cell-Cell Contact	KEGG: hsa04514
B	CD16+ Monocytes	HLA-DMB	CD4	0.0516433948119384	0	HLA-DMB_CD4	HLA-DMB - CD4	MHC-II	Cell-Cell Contact	KEGG: hsa04514
CD14+ Monocytes	CD16+ Monocytes	HLA-DMB	CD4	0.0483786952458805	0	HLA-DMB_CD4	HLA-DMB - CD4	MHC-II	Cell-Cell Contact	KEGG: hsa04514
CD16+ Monocytes	CD16+ Monocytes	HLA-DMB	CD4	0.0116391186992249	0	HLA-DMB_CD4	HLA-DMB - CD4	MHC-II	Cell-Cell Contact	KEGG: hsa04514
B	CD16+ Monocytes	HLA-DQA2	CD4	0.0520481378207362	0	HLA-DQA2_CD4	HLA-DQA2 - CD4	MHC-II	Cell-Cell Contact	KEGG: hsa04514
B	CD16+ Monocytes	HLA-DRB1	CD4	0.191680179078276	0	HLA-DRB1_CD4	HLA-DRB1 - CD4	MHC-II	Cell-Cell Contact	KEGG: hsa04514
CD8+ T cells	CD16+ Monocytes	HLA-DRB1	CD4	0.0505920659137524	0	HLA-DRB1_CD4	HLA-DRB1 - CD4	MHC-II	Cell-Cell Contact	KEGG: hsa04514
CD14+ Monocytes	CD16+ Monocytes	HLA-DRB1	CD4	0.139045357681768	0	HLA-DRB1_CD4	HLA-DRB1 - CD4	MHC-II	Cell-Cell Contact	KEGG: hsa04514
CD16+ Monocytes	CD16+ Monocytes	HLA-DRB1	CD4	0.138577378965199	0	HLA-DRB1_CD4	HLA-DRB1 - CD4	MHC-II	Cell-Cell Contact	KEGG: hsa04514
NK cells	CD16+ Monocytes	HLA-DRB1	CD4	0.0520302300214679	0	HLA-DRB1_CD4	HLA-DRB1 - CD4	MHC-II	Cell-Cell Contact	KEGG: hsa04514

## Sheet: P2D7_cellchat_net
source	target	ligand	receptor	prob	pval	interaction_name	interaction_name_2	pathway_name	annotation	evidence
CD4+ T cells	CD14+ Monocytes	ANXA1	FPR1	0.0533135150038531	0	ANXA1_FPR1	ANXA1 - FPR1	ANNEXIN	Secreted Signaling	PMID: 23230437
CD8+ T cells	CD14+ Monocytes	ANXA1	FPR1	0.142033533145994	0	ANXA1_FPR1	ANXA1 - FPR1	ANNEXIN	Secreted Signaling	PMID: 23230437
CD14+ Monocytes	CD14+ Monocytes	ANXA1	FPR1	0.137867405566966	0	ANXA1_FPR1	ANXA1 - FPR1	ANNEXIN	Secreted Signaling	PMID: 23230437
NK cells	CD14+ Monocytes	ANXA1	FPR1	0.14092335134114	0	ANXA1_FPR1	ANXA1 - FPR1	ANNEXIN	Secreted Signaling	PMID: 23230437
CD4+ T cells	CD8+ T cells	LCK	CD8 receptor	0.153760247004307	0	LCK_CD8A_CD8B1	LCK - (CD8A+CD8B1)	LCK	Cell-Cell Contact	PMID: 25427562
CD8+ T cells	CD8+ T cells	LCK	CD8 receptor	0.153310473868612	0	LCK_CD8A_CD8B1	LCK - (CD8A+CD8B1)	LCK	Cell-Cell Contact	PMID: 25427562
NK cells	CD8+ T cells	LCK	CD8 receptor	0.14571893392404	0	LCK_CD8A_CD8B1	LCK - (CD8A+CD8B1)	LCK	Cell-Cell Contact	PMID: 25427562
B	CD8+ T cells	HLA-A	CD8A	0.207688956489036	0.01	HLA-A_CD8A	HLA-A - CD8A	MHC-I	Cell-Cell Contact	KEGG: hsa04514
CD4+ T cells	CD8+ T cells	HLA-A	CD8A	0.209935572449303	0	HLA-A_CD8A	HLA-A - CD8A	MHC-I	Cell-Cell Contact	KEGG: hsa04514
CD8+ T cells	CD8+ T cells	HLA-A	CD8A	0.210451157317014	0	HLA-A_CD8A	HLA-A - CD8A	MHC-I	Cell-Cell Contact	KEGG: hsa04514
NK cells	CD8+ T cells	HLA-A	CD8A	0.210290669232062	0	HLA-A_CD8A	HLA-A - CD8A	MHC-I	Cell-Cell Contact	KEGG: hsa04514
Plasma B	CD8+ T cells	HLA-A	CD8A	0.216508547373223	0	HLA-A_CD8A	HLA-A - CD8A	MHC-I	Cell-Cell Contact	KEGG: hsa04514
B	CD8+ T cells	HLA-B	CD8A	0.21289164212197	0	HLA-B_CD8A	HLA-B - CD8A	MHC-I	Cell-Cell Contact	KEGG: hsa04514
CD4+ T cells	CD8+ T cells	HLA-B	CD8A	0.214151053766675	0	HLA-B_CD8A	HLA-B - CD8A	MHC-I	Cell-Cell Contact	KEGG: hsa04514
CD8+ T cells	CD8+ T cells	HLA-B	CD8A	0.214524433578974	0	HLA-B_CD8A	HLA-B - CD8A	MHC-I	Cell-Cell Contact	KEGG: hsa04514
NK cells	CD8+ T cells	HLA-B	CD8A	0.214182042277811	0	HLA-B_CD8A	HLA-B - CD8A	MHC-I	Cell-Cell Contact	KEGG: hsa04514
Plasma B	CD8+ T cells	HLA-B	CD8A	0.221106420801898	0	HLA-B_CD8A	HLA-B - CD8A	MHC-I	Cell-Cell Contact	KEGG: hsa04514
Plasma B	NK cells	HLA-B	CD8A	0.211613976227748	0.01	HLA-B_CD8A	HLA-B - CD8A	MHC-I	Cell-Cell Contact	KEGG: hsa04514
B	CD8+ T cells	HLA-C	CD8A	0.206601947532393	0	HLA-C_CD8A	HLA-C - CD8A	MHC-I	Cell-Cell Contact	KEGG: hsa04514
CD4+ T cells	CD8+ T cells	HLA-C	CD8A	0.207041927862419	0	HLA-C_CD8A	HLA-C - CD8A	MHC-I	Cell-Cell Contact	KEGG: hsa04514
CD8+ T cells	CD8+ T cells	HLA-C	CD8A	0.208484141620671	0	HLA-C_CD8A	HLA-C - CD8A	MHC-I	Cell-Cell Contact	KEGG: hsa04514
NK cells	CD8+ T cells	HLA-C	CD8A	0.20855217567019	0	HLA-C_CD8A	HLA-C - CD8A	MHC-I	Cell-Cell Contact	KEGG: hsa04514
CD4+ T cells	CD8+ T cells	HLA-F	CD8A	0.0569497949464214	0.02	HLA-F_CD8A	HLA-F - CD8A	MHC-I	Cell-Cell Contact	KEGG: hsa04514
CD8+ T cells	CD8+ T cells	HLA-F	CD8A	0.0578698239055707	0	HLA-F_CD8A	HLA-F - CD8A	MHC-I	Cell-Cell Contact	KEGG: hsa04514
NK cells	CD8+ T cells	HLA-F	CD8A	0.0577437016853088	0	HLA-F_CD8A	HLA-F - CD8A	MHC-I	Cell-Cell Contact	KEGG: hsa04514
B	CD8+ T cells	HLA-A	CD8B	0.205116363811273	0	HLA-A_CD8B	HLA-A - CD8B	MHC-I	Cell-Cell Contact	KEGG: hsa04514
CD4+ T cells	CD8+ T cells	HLA-A	CD8B	0.207342433959196	0	HLA-A_CD8B	HLA-A - CD8B	MHC-I	Cell-Cell Contact	KEGG: hsa04514
CD8+ T cells	CD8+ T cells	HLA-A	CD8B	0.207853325748451	0	HLA-A_CD8B	HLA-A - CD8B	MHC-I	Cell-Cell Contact	KEGG: hsa04514
CD14+ Monocytes	CD8+ T cells	HLA-A	CD8B	0.196524532925686	0	HLA-A_CD8B	HLA-A - CD8B	MHC-I	Cell-Cell Contact	KEGG: hsa04514
CD16+ Monocytes	CD8+ T cells	HLA-A	CD8B	0.198479807458323	0	HLA-A_CD8B	HLA-A - CD8B	MHC-I	Cell-Cell Contact	KEGG: hsa04514
NK cells	CD8+ T cells	HLA-A	CD8B	0.20769429761321	0	HLA-A_CD8B	HLA-A - CD8B	MHC-I	Cell-Cell Contact	KEGG: hsa04514
Plasma B	CD8+ T cells	HLA-A	CD8B	0.213856195673355	0	HLA-A_CD8B	HLA-A - CD8B	MHC-I	Cell-Cell Contact	KEGG: hsa04514
B	CD8+ T cells	HLA-B	CD8B	0.210271707963562	0	HLA-B_CD8B	HLA-B - CD8B	MHC-I	Cell-Cell Contact	KEGG: hsa04514
CD4+ T cells	CD8+ T cells	HLA-B	CD8B	0.211519785767451	0	HLA-B_CD8B	HLA-B - CD8B	MHC-I	Cell-Cell Contact	KEGG: hsa04514
CD8+ T cells	CD8+ T cells	HLA-B	CD8B	0.211889814863933	0	HLA-B_CD8B	HLA-B - CD8B	MHC-I	Cell-Cell Contact	KEGG: hsa04514
CD14+ Monocytes	CD8+ T cells	HLA-B	CD8B	0.206450086054531	0	HLA-B_CD8B	HLA-B - CD8B	MHC-I	Cell-Cell Contact	KEGG: hsa04514
CD16+ Monocytes	CD8+ T cells	HLA-B	CD8B	0.206350726810038	0	HLA-B_CD8B	HLA-B - CD8B	MHC-I	Cell-Cell Contact	KEGG: hsa04514
NK cells	CD8+ T cells	HLA-B	CD8B	0.211550496022836	0	HLA-B_CD8B	HLA-B - CD8B	MHC-I	Cell-Cell Contact	KEGG: hsa04514
Plasma B	CD8+ T cells	HLA-B	CD8B	0.218413444677803	0	HLA-B_CD8B	HLA-B - CD8B	MHC-I	Cell-Cell Contact	KEGG: hsa04514
B	CD8+ T cells	HLA-C	CD8B	0.204039351930504	0	HLA-C_CD8B	HLA-C - CD8B	MHC-I	Cell-Cell Contact	KEGG: hsa04514
CD4+ T cells	CD8+ T cells	HLA-C	CD8B	0.204475281410702	0	HLA-C_CD8B	HLA-C - CD8B	MHC-I	Cell-Cell Contact	KEGG: hsa04514
CD8+ T cells	CD8+ T cells	HLA-C	CD8B	0.205904258915636	0	HLA-C_CD8B	HLA-C - CD8B	MHC-I	Cell-Cell Contact	KEGG: hsa04514
CD14+ Monocytes	CD8+ T cells	HLA-C	CD8B	0.19605284584229	0	HLA-C_CD8B	HLA-C - CD8B	MHC-I	Cell-Cell Contact	KEGG: hsa04514
CD16+ Monocytes	CD8+ T cells	HLA-C	CD8B	0.199235032694467	0	HLA-C_CD8B	HLA-C - CD8B	MHC-I	Cell-Cell Contact	KEGG: hsa04514
NK cells	CD8+ T cells	HLA-C	CD8B	0.205971670158405	0	HLA-C_CD8B	HLA-C - CD8B	MHC-I	Cell-Cell Contact	KEGG: hsa04514
B	CD8+ T cells	HLA-F	CD8B	0.0558121155930315	0	HLA-F_CD8B	HLA-F - CD8B	MHC-I	Cell-Cell Contact	KEGG: hsa04514
CD4+ T cells	CD8+ T cells	HLA-F	CD8B	0.0561121371504197	0	HLA-F_CD8B	HLA-F - CD8B	MHC-I	Cell-Cell Contact	KEGG: hsa04514
CD8+ T cells	CD8+ T cells	HLA-F	CD8B	0.057019451882897	0	HLA-F_CD8B	HLA-F - CD8B	MHC-I	Cell-Cell Contact	KEGG: hsa04514
CD14+ Monocytes	CD8+ T cells	HLA-F	CD8B	0.0496220520593483	0.03	HLA-F_CD8B	HLA-F - CD8B	MHC-I	Cell-Cell Contact	KEGG: hsa04514
NK cells	CD8+ T cells	HLA-F	CD8B	0.0568950710529464	0	HLA-F_CD8B	HLA-F - CD8B	MHC-I	Cell-Cell Contact	KEGG: hsa04514
B	CD16+ Monocytes	HLA-F	LILRB1	0.0518303461847401	0.04	HLA-F_LILRB1	HLA-F - LILRB1	MHC-I	Cell-Cell Contact	PMID: 28484462
CD8+ T cells	CD16+ Monocytes	HLA-F	LILRB1	0.0529563792103543	0.04	HLA-F_LILRB1	HLA-F - LILRB1	MHC-I	Cell-Cell Contact	PMID: 28484462
NK cells	CD16+ Monocytes	HLA-F	LILRB1	0.0528403648199044	0.04	HLA-F_LILRB1	HLA-F - LILRB1	MHC-I	Cell-Cell Contact	PMID: 28484462
B	CD16+ Monocytes	HLA-DPA1	CD4	0.407779556743248	0	HLA-DPA1_CD4	HLA-DPA1 - CD4	MHC-II	Cell-Cell Contact	KEGG: hsa04514
CD8+ T cells	CD16+ Monocytes	HLA-DPA1	CD4	0.139270548127385	0	HLA-DPA1_CD4	HLA-DPA1 - CD4	MHC-II	Cell-Cell Contact	KEGG: hsa04514
CD14+ Monocytes	CD16+ Monocytes	HLA-DPA1	CD4	0.320378311022709	0	HLA-DPA1_CD4	HLA-DPA1 - CD4	MHC-II	Cell-Cell Contact	KEGG: hsa04514
CD16+ Monocytes	CD16+ Monocytes	HLA-DPA1	CD4	0.33514991512476	0	HLA-DPA1_CD4	HLA-DPA1 - CD4	MHC-II	Cell-Cell Contact	KEGG: hsa04514
NK cells	CD16+ Monocytes	HLA-DPA1	CD4	0.13688715734664	0	HLA-DPA1_CD4	HLA-DPA1 - CD4	MHC-II	Cell-Cell Contact	KEGG: hsa04514
B	CD16+ Monocytes	HLA-DPB1	CD4	0.407457435870862	0	HLA-DPB1_CD4	HLA-DPB1 - CD4	MHC-II	Cell-Cell Contact	KEGG: hsa04514
CD8+ T cells	CD16+ Monocytes	HLA-DPB1	CD4	0.140307806421978	0	HLA-DPB1_CD4	HLA-DPB1 - CD4	MHC-II	Cell-Cell Contact	KEGG: hsa04514
CD14+ Monocytes	CD16+ Monocytes	HLA-DPB1	CD4	0.324634593091071	0	HLA-DPB1_CD4	HLA-DPB1 - CD4	MHC-II	Cell-Cell Contact	KEGG: hsa04514
CD16+ Monocytes	CD16+ Monocytes	HLA-DPB1	CD4	0.144075866294125	0	HLA-DPB1_CD4	HLA-DPB1 - CD4	MHC-II	Cell-Cell Contact	KEGG: hsa04514
NK cells	CD16+ Monocytes	HLA-DPB1	CD4	0.138722363261429	0	HLA-DPB1_CD4	HLA-DPB1 - CD4	MHC-II	Cell-Cell Contact	KEGG: hsa04514
B	CD16+ Monocytes	HLA-DQA1	CD4	0.139318081411635	0	HLA-DQA1_CD4	HLA-DQA1 - CD4	MHC-II	Cell-Cell Contact	KEGG: hsa04514
CD14+ Monocytes	CD16+ Monocytes	HLA-DQA1	CD4	0.132833500424053	0	HLA-DQA1_CD4	HLA-DQA1 - CD4	MHC-II	Cell-Cell Contact	KEGG: hsa04514
B	CD16+ Monocytes	HLA-DMA	CD4	0.328386243004476	0	HLA-DMA_CD4	HLA-DMA - CD4	MHC-II	Cell-Cell Contact	KEGG: hsa04514
CD14+ Monocytes	CD16+ Monocytes	HLA-DMA	CD4	0.30456349394471	0	HLA-DMA_CD4	HLA-DMA - CD4	MHC-II	Cell-Cell Contact	KEGG: hsa04514
CD16+ Monocytes	CD16+ Monocytes	HLA-DMA	CD4	0.131843483508682	0	HLA-DMA_CD4	HLA-DMA - CD4	MHC-II	Cell-Cell Contact	KEGG: hsa04514
B	CD16+ Monocytes	HLA-DMB	CD4	0.324283258812029	0	HLA-DMB_CD4	HLA-DMB - CD4	MHC-II	Cell-Cell Contact	KEGG: hsa04514
CD14+ Monocytes	CD16+ Monocytes	HLA-DMB	CD4	0.133314464866938	0	HLA-DMB_CD4	HLA-DMB - CD4	MHC-II	Cell-Cell Contact	KEGG: hsa04514
B	CD16+ Monocytes	HLA-DQA2	CD4	0.324341437640523	0	HLA-DQA2_CD4	HLA-DQA2 - CD4	MHC-II	Cell-Cell Contact	KEGG: hsa04514
CD14+ Monocytes	CD16+ Monocytes	HLA-DQA2	CD4	0.130488826229585	0	HLA-DQA2_CD4	HLA-DQA2 - CD4	MHC-II	Cell-Cell Contact	KEGG: hsa04514
CD16+ Monocytes	CD16+ Monocytes	HLA-DQA2	CD4	0.128340147045282	0	HLA-DQA2_CD4	HLA-DQA2 - CD4	MHC-II	Cell-Cell Contact	KEGG: hsa04514
B	CD16+ Monocytes	HLA-DOB	CD4	0.129950261919691	0	HLA-DOB_CD4	HLA-DOB - CD4	MHC-II	Cell-Cell Contact	KEGG: hsa04514
B	CD16+ Monocytes	HLA-DRB1	CD4	0.41067366719613	0	HLA-DRB1_CD4	HLA-DRB1 - CD4	MHC-II	Cell-Cell Contact	KEGG: hsa04514
CD8+ T cells	CD16+ Monocytes	HLA-DRB1	CD4	0.139904967257066	0	HLA-DRB1_CD4	HLA-DRB1 - CD4	MHC-II	Cell-Cell Contact	KEGG: hsa04514
CD14+ Monocytes	CD16+ Monocytes	HLA-DRB1	CD4	0.329336202042823	0	HLA-DRB1_CD4	HLA-DRB1 - CD4	MHC-II	Cell-Cell Contact	KEGG: hsa04514
CD16+ Monocytes	CD16+ Monocytes	HLA-DRB1	CD4	0.329845658751147	0	HLA-DRB1_CD4	HLA-DRB1 - CD4	MHC-II	Cell-Cell Contact	KEGG: hsa04514
NK cells	CD16+ Monocytes	HLA-DRB1	CD4	0.136114928059334	0	HLA-DRB1_CD4	HLA-DRB1 - CD4	MHC-II	Cell-Cell Contact	KEGG: hsa04514
