# Supplementary material for: Biologically informed deep learning to query gene programs in single-cell atlases
Source: Nat Cell Biol. 2023 Feb 2;25(2):337–50. doi: 10.1038/s41556-022-01072-x (PMC9928587; doi:10.1038/s41556-022-01072-x)
Supplement: Supplementary file 10 — UMAP coordinates of expiMap latent space, annotations and annotation transfer scores and uncertainty. [file 41556_2022_1072_MOESM10_ESM.xlsx]

## Sheet: a_b_c_latent_scores_and_labels
index	UMAP1	UMAP2	evaluation	uncertainty	cell_type	pred_cell_type	PANGLAO_ACINAR_CELLS	PANGLAO_ALPHA_CELLS	PANGLAO_BETA_CELLS	PANGLAO_DELTA_CELLS	PANGLAO_DUCTAL_CELLS	PANGLAO_ENDOTHELIAL_CELLS	PANGLAO_GAMMA_(PP)_CELLS	PANGLAO_PERI-ISLET_SCHWANN_CELLS	PANGLAO_PANCREATIC_STELLATE_CELLS	PANGLAO_T_MEMORY_CELLS	PANGLAO_B_CELLS_MEMORY	PANGLAO_DENDRITIC_CELLS	PANGLAO_MACROPHAGES	PANGLAO_EOSINOPHILS	PANGLAO_T_CELLS	PANGLAO_B_CELLS	PANGLAO_NEUTROPHILS	PANGLAO_MONOCYTES	PANGLAO_T_HELPER_CELLS	PANGLAO_NK_CELLS
AAACCTGAGAGTACCG-1-G2-STZ	-0.0031607123	-3.4607382	Correct	0.0999637246131897	beta	beta	-1.6683975	0.83483124	3.7397985	-0.12076851	-0.6879694	-2.106656	-0.8830591	-0.96505445	-0.41728687	-1.334818	-1.7214736	-1.4989178	-1.4244771	-1.0374302	-1.4315101	-1.8052449	-1.2978799	-1.4480333	-0.8263982	-1.4822441
AAACCTGAGATCTGCT-1-G2-STZ	0.13582379	-4.4171057	Correct	0.0	beta	beta	-0.8585223	0.9786142	5.026331	-0.10896191	-0.75185174	-2.1106608	-0.66336924	-1.2676911	-0.61049205	-0.3906698	-1.1153414	-1.4187663	-2.0528727	-1.0333269	-0.70935583	-0.43954116	-0.7105235	-1.6417375	-0.99894845	-1.128965
AAACCTGCACATTCGA-1-G2-STZ	-5.345599	-1.032303	InCorrect	0.0	beta	alpha_beta	-0.8377928	3.5077994	5.3239517	0.24604608	-1.7433529	-1.7957835	-0.19415385	-0.709655	-1.0203941	-1.1933309	-0.7262607	-1.5385195	-1.4140723	-1.2356666	-0.5307651	-0.1134273	-0.9413675	-1.5201534	-1.0564187	-1.3388641
AAACCTGCAGCGTTCG-1-G2-STZ	-5.2529707	0.75859416	Correct	0.19975996017456055	beta	beta	-0.7190667	3.6707647	8.633325	4.249173	-1.65104	-1.4230366	-1.0502708	-0.7106375	-0.6044451	-1.0121337	-0.7883061	-1.2390893	-1.5996937	-1.0184299	-0.73566186	-0.5432355	-0.80454975	-1.5291909	-0.9733569	-0.7435482
AAACCTGCAGTATAAG-1-G2-STZ	1.7631255	-3.8936598	Correct	0.0	beta	beta	-0.9270701	0.3446353	3.050405	0.74297655	-0.8149928	-2.6726382	-1.301863	-1.0845157	-0.58712804	-1.2286985	-1.7084742	-1.8088218	-2.2107985	-0.8886957	-1.8013774	-2.4505692	-0.8437912	-2.0868752	-1.3268981	-1.5434655
AAACCTGGTATTAGCC-1-G2-STZ	-4.5759726	8.499294	Correct	0.0	delta	delta	-0.6258763	0.4728006	0.8262286	5.06876	-0.9752837	-2.1915255	-1.1587121	-1.2408359	-0.9501473	-1.0735478	-1.3907311	-1.2781951	-2.0062263	-0.8208208	-2.2267084	-2.0222476	-1.5296279	-1.6676213	-1.1211007	-1.3377926
AAACCTGGTCTTCTCG-1-G2-STZ	-5.5402637	2.6186316	Correct	0.0	beta_delta	beta_delta	-0.6336609	3.9110055	5.8592205	6.497617	-2.4176311	-1.5364252	-0.59525347	-0.17420214	-0.20342505	-0.58754677	-1.0704149	-1.1175535	-1.2303693	-1.0732849	-0.9867744	-0.25474164	-0.69771874	-0.9911822	-1.4689934	-1.349861
AAACCTGGTGAGCGAT-1-G2-STZ	8.309492	11.756524	Correct	0.0	ductal	ductal	0.18476278	0.18542522	0.3686009	-0.25092202	-1.0193605	-1.5419914	-0.9774863	-1.0763	0.015375465	-0.73616827	-0.87641877	-1.2056353	-1.1466866	-0.7234182	-1.0967679	-1.6316416	-1.0680597	-0.8521024	-1.3700929	-1.1390532
AAACCTGGTGAGGCTA-1-G2-STZ	-2.74651	6.6961036	Correct	0.09994608163833618	delta	delta	-0.99593353	2.0056844	0.7548239	2.7786846	-0.8702349	-2.2924743	-1.3902053	-1.0362713	-0.47472346	-0.74724823	-1.2599412	-1.4296832	-2.1423354	-0.61747944	-1.0635726	-1.9069215	-1.6944468	-1.4473803	-1.7388717	-1.6132156
AAACCTGGTGATAAGT-1-G2-STZ	-2.7002976	8.413258	Correct	0.0	delta	delta	-0.47347218	1.9146378	1.4472425	4.713175	-0.9217815	-2.2358522	-1.7781396	-0.98009086	-0.45723337	-1.0348743	-1.0501285	-1.3802228	-1.9292693	-1.3767318	-1.1101291	-1.9611939	-0.88968134	-1.1984692	-0.8514765	-1.5713612
AAACCTGGTGTTGAGG-1-G2-STZ	-3.4265742	2.6266296	Correct	0.10008537769317627	beta_delta	beta_delta	-0.58401096	2.0855403	3.9802713	7.7023983	-1.1888582	-1.9882439	-1.7492248	-0.9049426	-0.4693203	-0.94945204	-1.5344038	-1.5709218	-1.768993	-0.89451337	-1.3821405	-0.97420466	-1.5639654	-1.7856236	-1.6041749	-1.7065148
AAACCTGTCACCAGGC-1-G2-STZ	7.665226	-6.1478934	InCorrect	0.0	immune_proliferative	stellate_quiescent	-1.1893097	0.10028923	0.9829148	-0.021490641	-1.652284	-0.9918849	-0.9388296	-0.80117255	0.7392035	0.3523864	0.18667042	0.22188644	-0.9212715	-0.39954913	-0.3652344	3.2328815	-0.91617715	-0.37135047	-0.5238518	-0.97880876
AAACCTGTCATCACCC-1-G2-STZ	14.349502	1.1608105	Correct	0.19997519254684448	endothelial	endothelial	-1.4750855	0.01032453	0.8385281	-0.35806534	-0.32342726	0.6429893	-0.49593827	-1.44884	0.405191	-0.36793265	-0.19236454	-0.82266444	-1.3069806	-1.1719074	-2.2135363	-1.4714996	-1.1424382	-0.22242247	-1.8129649	-0.48935795
AAACCTGTCATGTCCC-1-G2-STZ	4.159333	5.457494	Correct	0.0	alpha	alpha	-0.5426851	7.0082464	3.1867304	0.72322124	-1.443259	-2.0338886	0.22704712	-0.87220293	-0.59802824	-0.51155865	-1.3244004	-1.4829903	-1.7716764	-1.1733904	-1.2846413	-1.3456577	-1.2674239	-1.1749655	-1.4020247	-0.8068548
AAACCTGTCGCCCTTA-1-G2-STZ	1.6858692	6.595781	Unknown	0.40013545751571655	alpha_delta	Unknown	-1.2199214	6.150169	2.0266285	4.2475705	-0.9545906	-1.6584269	-0.78996354	-0.85692394	-0.655864	-0.96560794	-1.5951141	-1.4253489	-2.0370095	-1.1769159	-1.5314918	-1.4780322	-1.3108858	-1.4442286	-1.3394998	-1.5205715
AAACCTGTCTCTGTCG-1-G2-STZ	0.739164	6.277612	Unknown	0.2000340223312378	alpha_delta	Unknown	-0.5793235	3.5910807	1.5572773	3.6313915	-1.1387019	-1.9194803	-0.79205	-0.6992277	-0.13131058	-1.0945045	-1.0225884	-1.2583355	-1.5117875	-1.0246378	-1.9362096	-1.3763539	-1.0480235	-1.261904	-1.6623281	-1.1347376
AAACCTGTCTGAGTGT-1-G2-STZ	1.1962258	-3.4770768	Correct	0.0	beta	beta	-0.3546991	0.76575816	3.6581352	-0.122711726	-1.0554674	-2.5099773	-1.7260072	-1.5208948	0.021194272	-1.4781901	-1.7289325	-1.1962036	-1.9253742	-0.9172253	-1.0388383	-1.169143	-1.5253426	-2.0211844	-1.2717043	-1.6888399
AAACGGGAGCGGCTTC-1-G2-STZ	4.717283	4.639386	Unknown	0.20006883144378662	alpha	Unknown	-0.9660083	5.396839	2.069748	0.76286757	-0.7251454	-1.8042158	0.23940448	-0.34644836	-0.7551509	-1.3550755	-1.2734013	-0.86553127	-2.0380654	-1.2301731	-1.286505	-1.6906825	-1.2525371	-1.6649953	-0.60334736	-1.4889228
AAACGGGAGCTCCTCT-1-G2-STZ	-3.9374776	8.24605	Correct	0.0	delta	delta	-0.8410665	0.73847556	1.0593363	4.8262725	-0.8761236	-2.5098696	-2.0310483	-0.9406915	-0.20477533	-1.0666494	-1.6114799	-1.3258522	-2.298476	-0.6894897	-0.98481333	-2.1585906	-1.3181033	-1.7670496	-1.1350253	-1.0461059
AAACGGGAGTCCATAC-1-G2-STZ	2.293601	5.1317177	Unknown	0.20015549659729004	alpha_delta	Unknown	-0.4821366	4.8709974	1.5267372	0.76182234	-2.318206	-1.73052	0.16581318	-0.5806196	-1.2554585	-1.2861127	-1.6472036	-1.530909	-1.8988651	-0.8889148	-1.6104429	-0.6866922	-1.1033899	-1.5364678	-0.8466948	-0.69595283
AAACGGGCACCAGGTC-1-G2-STZ	5.879583	4.0097685	Correct	0.0	alpha	alpha	-0.8503745	5.177244	1.1004649	3.0786679	-0.89334285	-2.1541488	-0.82693964	-0.85041904	-0.9163461	-1.2227079	-1.4792407	-1.1523803	-1.7413411	-1.5187567	-1.3998697	-1.1700053	-1.6368484	-1.3601226	-1.515101	-1.0070542
AAACGGGCATTATCTC-1-G2-STZ	0.12480741	8.245175	Unknown	0.40025317668914795	delta	Unknown	-0.833545	2.6151972	0.78519666	6.1755333	-1.5036346	-1.9885966	-1.046118	-0.60596675	-1.0396233	-1.2969522	-1.1946445	-0.9233166	-1.633141	-1.124295	-1.892936	-1.3340254	-1.0688152	-1.1556495	-1.7522695	-0.984574
AAACGGGGTAAACGCG-1-G2-STZ	-3.02588	9.2077265	Correct	0.0	delta	delta	-0.66729873	1.2553908	0.652141	5.1337514	-1.3838863	-2.2197428	-1.1105646	-0.6422825	-0.6994884	-0.8856645	-1.5171359	-1.1994389	-2.1625466	-1.0870717	-2.1713982	-1.8860606	-1.7279018	-1.6497035	-1.3800251	-1.428557
AAACGGGGTAATTGGA-1-G2-STZ	0.726183	-3.445381	Correct	0.0	beta	beta	-1.2995462	0.941333	3.91622	0.2170536	-0.49196726	-2.401366	-1.0456241	-0.6521881	-0.731966	-0.7115657	-1.7020057	-1.9140629	-2.2245414	-1.2852454	-1.5014241	-1.9178846	-1.3972427	-2.0204206	-0.6120246	-1.4724761
AAACGGGGTAGCTTGT-1-G2-STZ	8.909608	-3.1589432	Unknown	0.500920832157135	immune	Unknown	-1.4307184	0.2776879	0.55446	-0.18843426	-0.5810687	-1.3572251	-1.025672	-0.8578595	-0.79534364	-0.20014048	0.2943806	0.23958215	0.79885113	-0.18409608	-0.67584455	-0.77639407	0.44141138	-0.27749062	-0.33441848	-0.7331122
AAACGGGGTAGGCTGA-1-G2-STZ	-5.681339	-1.0444659	Unknown	0.2997734546661377	beta	Unknown	-0.20485309	4.5408797	6.714683	-0.0717794	-1.1921885	-1.7732888	-0.55466	-0.59450454	-0.76816434	-0.93181854	-0.95435244	-1.3648043	-1.1235837	-1.133327	-0.9088262	-0.7489372	-1.6610774	-1.3922188	-0.7753759	-0.86284995
AAACGGGGTATTCTCT-1-G2-STZ	6.2403026	5.0611653	Correct	0.0	alpha	alpha	-0.5752624	6.7054143	1.7434826	1.1106186	-1.00561	-1.9547765	-0.34563434	-0.80571413	-0.6467608	-1.6340456	-1.2694768	-1.3385608	-1.9901574	-1.3205787	-1.454491	-2.1884727	-1.4150083	-0.7977694	-1.3030744	-0.69749373
AAACGGGGTGCGCTTG-1-G2-STZ	14.867574	-0.016074399	Correct	0.0	endothelial	endothelial	-1.5301064	0.026387438	0.87923384	-0.23045108	-0.36756754	1.3947353	-0.4619127	-1.4766527	0.5570677	-0.6544047	-0.78683215	-1.06502	-0.9534859	-1.2709677	-1.7290974	-0.6518604	-0.88137525	-0.11999759	-1.2408134	-0.5392783
AAACGGGTCCATGCTC-1-G2-STZ	1.5356783	-0.5142482	Unknown	0.200039803981781	gamma	Unknown	-0.8743617	2.4609296	0.8994464	-0.3055981	-0.9417962	-2.4415107	-0.36055616	-1.2959375	-0.4021729	-1.0263561	-1.5134734	-1.6852832	-2.032992	-1.0246105	-1.3924576	-2.8601596	-1.2635406	-1.4301391	-1.100473	-1.4495916
AAACGGGTCCGTCAAA-1-G2-STZ	2.5314264	2.5828211	Correct	0.09999507665634155	gamma	gamma	-0.3303162	3.1113408	0.9238751	0.43392983	-1.3419368	-2.2535112	-0.6639776	-0.80721337	-0.59761155	-0.9253367	-1.2680649	-1.4038656	-1.7847176	-0.8973521	-1.2841154	-1.0740445	-1.3015128	-1.7259196	-1.5464077	-1.0928354
AAACGGGTCGTTACAG-1-G2-STZ	-1.5499762	-0.8907299	Unknown	0.3999987244606018	beta	Unknown	-1.3084863	4.492423	3.8344216	1.0860808	-0.791991	-2.1529236	-0.47996446	-1.1645403	-0.37258506	-0.8297392	-1.4220697	-1.2960316	-1.7751042	-0.83867276	-1.1791726	-1.4665065	-0.7620662	-1.6316377	-1.2375127	-1.2994219
AAACGGGTCTGGTATG-1-G2-STZ	-3.1484914	-1.1250093	Unknown	0.3000486493110657	beta	Unknown	-1.3958054	4.0373588	3.3653579	0.028152347	-1.5410024	-2.0043828	-0.58760285	-0.9506703	-0.6517717	-1.4028162	-0.7913459	-1.1837442	-1.8655095	-0.69674325	-0.40746477	-0.27035746	-1.0968847	-1.7965258	-1.390177	-1.511819
AAAGATGAGAAGCCCA-1-G2-STZ	-4.6008415	1.1976111	Unknown	0.2999717593193054	beta_delta	Unknown	-0.40119702	2.9096763	5.5552077	4.602017	-1.2943256	-1.5105454	-0.2409115	-0.8500375	-0.540583	-1.1516674	-0.8180428	-1.0017014	-1.2159384	-1.0900264	-1.161328	-0.79648507	-0.95744663	-1.2995229	-1.2337542	-0.9742421
AAAGATGAGAGCCCAA-1-G2-STZ	14.929025	0.06160364	Correct	0.0	endothelial	endothelial	-1.6232047	-0.1263997	0.7481047	-0.3876963	0.071351714	1.1955692	-0.44608408	-1.6537765	0.7109648	-0.5799357	-0.8868552	-1.0138774	-1.2940389	-1.6117942	-1.6298158	-0.60888624	-0.79212064	-0.15411179	-1.5683192	-0.8655654
AAAGATGAGATCCCAT-1-G2-STZ	-4.69034	2.2296317	Correct	0.0	beta_delta	beta_delta	-0.6169884	3.2213492	5.0386214	6.6080294	-1.4002755	-1.5391779	-0.9896688	-0.7460439	-0.4877776	-1.3850179	-0.8217995	-1.1565143	-1.4567643	-0.76251376	-1.5181423	-0.43842003	-0.711679	-1.3467624	-0.702462	-1.0627935
AAAGATGAGTGTACTC-1-G2-STZ	5.4273567	4.932962	Correct	5.960464477539063e-08	alpha	alpha	-0.46016824	6.380278	1.5926234	0.6497008	-0.70233923	-2.1703234	0.020800827	-1.3117052	-0.56426245	-0.96546596	-1.8644854	-1.2713921	-2.0461545	-1.1326711	-1.7786007	-1.7439256	-1.9797918	-0.92173564	-1.3678254	-1.2260367
AAAGATGCACCACGTG-1-G2-STZ	6.905483	4.053354	Correct	0.0	alpha	alpha	-0.5616858	6.32542	2.0322628	1.6582462	-1.1436795	-2.445182	-0.27042687	-1.3267123	-0.9045551	-1.2726734	-1.1375277	-1.4231452	-1.8837113	-0.8458884	-0.7895913	-1.5632199	-1.2475715	-1.3507855	-1.3084723	-1.9073352
AAAGATGGTAAATGAC-1-G2-STZ	3.4601357	5.9897175	Correct	0.0	alpha	alpha	0.059127107	7.7827964	1.1891272	1.8143852	-1.5848253	-1.3711387	-0.042656884	-0.3907903	-1.0230873	-0.86832094	-1.1568795	-1.2517406	-1.0639778	-1.1196853	-1.5540525	-1.3073599	-1.5189488	-0.7971752	-1.1585041	-1.2514049
AAAGATGGTCTCTTTA-1-G2-STZ	6.4964547	2.8984044	Correct	0.0	alpha	alpha	-1.0262703	5.4101877	1.767258	0.42455003	-1.1353136	-2.3969831	-0.6823823	-0.388912	-0.8271551	-1.3540782	-0.8113581	-1.068454	-1.5656191	-1.1493113	-1.5990342	-1.8791404	-1.8482459	-1.4197631	-0.8009615	-1.0538725
AAAGATGTCATTCACT-1-G2-STZ	-5.527641	1.3109087	Unknown	0.4999905228614807	beta_delta	Unknown	-0.43501884	4.3156424	4.32361	4.304343	-1.3828248	-1.4271176	-0.54809666	-0.67960584	-0.7115007	-0.80650264	-1.4717039	-0.9864223	-1.3338736	-0.8691469	-0.9429045	0.22381718	-0.7247315	-1.236582	-1.2897097	-1.584145
AAAGATGTCCTTTCGG-1-G2-STZ	-2.593738	-2.5393474	Correct	0.0	beta	beta	-0.8607635	0.9256584	1.4585099	0.8296436	-1.1284422	-1.905654	-1.1252416	-1.2577413	-0.5185644	-0.9427266	-1.5631616	-1.516915	-1.9689562	-1.0238669	-0.72629476	-1.1375387	-1.2950498	-1.3948168	-1.4510956	-1.7462939
AAAGATGTCGGCTACG-1-G2-STZ	-6.2961917	1.9731836	Unknown	0.30004674196243286	beta_delta	Unknown	-0.8095967	4.462616	8.167876	5.9398594	-1.5683453	-1.623843	-0.5668268	-0.91378605	-0.70669615	-0.9957704	-0.85739785	-1.3944845	-1.5211514	-1.0682539	-0.83583534	-0.40779084	-0.7484117	-1.1608694	-0.9940948	-1.3219321
AAAGATGTCGTCCGTT-1-G2-STZ	-0.34836382	-2.9492774	Correct	0.0	beta	beta	-1.4759929	1.5696796	3.2599776	-0.27964157	-0.76189584	-2.6214736	-1.113632	-1.2807113	-0.18732688	-1.1943272	-0.8042048	-1.9213982	-1.7874073	-0.607443	-0.61315155	-1.6480519	-1.2236503	-1.9462154	-0.8215358	-1.1448456
AAAGCAAAGGACACCA-1-G2-STZ	2.9604924	2.58331	Correct	0.1999102234840393	gamma	gamma	-1.0397954	2.70441	0.86444026	1.2659991	-1.4367481	-2.022291	-0.6043059	-0.8924177	-0.504701	-0.5949988	-1.809425	-1.4373124	-1.9661849	-0.9284096	-1.9138517	-1.7498192	-1.352641	-1.6943824	-0.819606	-1.3269765
AAAGCAAAGTGCCATT-1-G2-STZ	12.591175	-4.3138795	Correct	0.0	stellate_activated	stellate_activated	-0.86315775	0.09131661	0.11796802	-0.27982667	-0.50490636	-0.8152089	-1.111423	-1.0721209	1.3839833	-1.0011623	-1.06421	-0.861638	-0.9712966	-1.0397838	-1.6658508	-1.351733	-1.4515252	-0.75105035	-1.0237044	-1.4110881
AAAGCAACAAAGGTGC-1-G2-STZ	5.979004	5.5811577	Correct	0.0	alpha	alpha	-0.55023956	7.240376	1.5488102	1.2159388	-1.3684185	-2.049047	-0.15279318	-0.61482495	-1.1779976	-0.50069976	-1.2283919	-1.0855066	-1.7244401	-1.3907952	-1.2974714	-1.8739941	-1.592467	-1.6469529	-0.8802528	-0.8476719
AAAGCAACAATAGCGG-1-G2-STZ	5.6322184	5.605655	Correct	0.0	alpha	alpha	-0.72163343	7.155572	2.5166578	1.7814922	-0.82601804	-1.8306682	-0.44841942	-0.6734192	-1.2060435	-1.3081664	-1.5754024	-1.7292455	-1.920548	-1.5306476	-1.335168	-1.575456	-1.2648664	-1.2692314	-1.2034483	-1.8439047
AAAGCAACAGTTCATG-1-G2-STZ	7.3604307	-5.7599335	InCorrect	0.09216201305389404	immune_proliferative	stellate_quiescent	-1.0970584	0.38785455	2.0743394	-0.15029505	-1.4222671	-1.3498319	-0.8957315	-0.9020102	0.25134152	0.09790078	0.4571048	0.46673137	-0.5834747	-0.16484416	-0.03528042	3.2241826	-0.81289285	-0.3802627	-0.987034	-0.6504271
AAAGCAACATTCACTT-1-G2-STZ	-1.0729543	-3.3801723	Correct	0.0	beta	beta	-0.7558229	2.3750765	6.02317	-0.13016239	-0.751749	-2.197144	-1.093528	-1.6925787	-0.5061877	-0.8814595	-1.5176253	-1.3253425	-1.4744593	-0.9586225	-0.88190013	-0.86746436	-1.2438364	-1.5110502	-0.81405604	-1.5185418
AAAGCAAGTACGCACC-1-G2-STZ	6.127085	0.609532	Unknown	0.399980366230011	alpha	Unknown	-1.2462326	4.2792773	1.8766836	0.09393303	-0.34989378	-2.6262765	-0.27408457	-1.3987975	-0.5020548	-0.9069059	-1.8092649	-1.3137194	-2.4438226	-1.4993747	-0.92566484	-2.369585	-1.587247	-2.0019255	-1.8506247	-1.333994
AAAGCAAGTAGCGTGA-1-G2-STZ	-5.0053926	0.41145563	Unknown	0.2999544143676758	beta	Unknown	-0.88533676	2.6909916	6.5177717	2.7866945	-1.3227572	-1.5677706	-0.8699024	-1.1014128	-1.3717119	-1.1306925	-0.8967662	-1.2910829	-1.3309635	-0.993572	-0.85498923	-0.3456307	-0.89703554	-1.7391148	-0.9912942	-1.3187209
AAAGCAAGTCCGTCAG-1-G2-STZ	8.13603	11.930916	Correct	5.960464477539063e-08	ductal	ductal	0.14981303	0.32688862	0.7800021	-0.10468876	-1.2057642	-1.0864253	-0.61052275	-1.2563289	0.2754089	-0.8211818	-0.33531907	-1.0830295	-1.2137665	-0.713132	-1.1722087	-1.6467719	-0.6755374	-0.75526494	-1.2117194	-0.9564966
AAAGCAAGTTACGTCA-1-G2-STZ	6.0642962	5.1174445	Correct	0.0	alpha	alpha	-1.1211823	7.4091864	1.2268469	0.89401984	-1.3100016	-2.0180097	-0.29006532	-0.7116219	-1.3911629	-1.7657382	-1.3398793	-1.3543282	-1.5307492	-1.417114	-1.7204139	-2.081447	-1.2295566	-1.5368493	-0.65708905	-1.0187618
AAAGCAAGTTTAGGAA-1-G2-STZ	11.029217	2.087054	Unknown	0.29997116327285767	schwann	Unknown	-1.4070995	0.33137512	1.5659952	-0.103826	-2.0909965	-0.8659687	-1.0248439	-0.48931265	0.41230494	-1.1643727	-0.89898986	-0.8141377	-1.4578906	-1.4422597	-0.89889956	-1.5118861	-1.6488209	-0.74544734	-0.781529	-1.3406578
AAAGCAATCAACCAAC-1-G2-STZ	7.1531415	-4.897858	Unknown	0.6000879406929016	immune_proliferative	Unknown	-0.49670774	1.4902467	1.8254184	-0.16994838	-1.039127	-1.4662864	-0.67526865	-0.6499484	-0.6497991	1.1322765	0.24328533	0.3555948	-0.6686138	-0.001040034	-0.25466192	1.8357023	-0.6281051	-0.7046038	-0.52941966	-0.18891126
AAAGCAATCCCTAACC-1-G2-STZ	4.637006	6.2962728	Correct	0.0	alpha	alpha	-1.0793296	8.601201	0.2802243	1.2070122	-0.6700655	-1.5966346	-0.029323328	-0.6056706	-0.49015093	-1.6032746	-1.1380943	-0.86433905	-1.9545927	-1.2256366	-1.3270309	-1.5414526	-1.2586288	-0.90178925	-0.9175016	-1.0282234
AAAGCAATCGACAGCC-1-G2-STZ	4.1370597	5.178785	Correct	0.0	alpha	alpha	-0.3416289	6.900149	1.830831	1.0186744	-1.2259339	-1.8798711	-0.00089899264	-0.50677794	-0.7212989	-1.8216438	-1.3727641	-1.6214452	-1.9561754	-1.3433254	-1.6169302	-1.4494226	-1.7554626	-1.1424704	-0.9271906	-0.9347382
AAAGCAATCGGAAACG-1-G2-STZ	-0.8884132	-3.4300218	Correct	0.0	beta	beta	-1.1428897	1.298414	4.7639294	-0.21999237	-0.43486512	-2.4960215	-1.1482139	-1.5175735	-0.59483844	-1.4006431	-0.89674526	-1.4879972	-2.200511	-1.0914289	-1.4202619	-0.71189564	-1.7299275	-2.110798	-0.9654664	-1.5923413
AAAGCAATCTGTCAAG-1-G2-STZ	-3.1098058	-0.8384794	Correct	0.0	beta	beta	-0.43609738	2.9416661	4.379533	1.5273937	-1.0991439	-1.7919228	-0.3553365	-0.941152	-0.27047172	-1.6593504	-1.1189628	-1.3532727	-1.9154997	-1.3274829	-0.8149987	-0.7555164	-1.2177229	-1.6278281	-0.9964793	-1.1633488
AAAGTAGAGAGCCTAG-1-G2-STZ	-4.9280567	2.3131726	Correct	0.1000211238861084	beta_delta	beta_delta	-0.57973933	3.8096056	6.696187	6.537489	-1.3100712	-1.5821334	-0.6823768	-0.08769935	-0.6019226	-1.4069582	-1.4876741	-1.0202004	-1.4767447	-1.0113686	-0.96289575	-0.7248104	-1.4164482	-1.564252	-0.8666816	-1.601734
AAAGTAGAGATGTAAC-1-G2-STZ	5.3548856	1.1526687	Correct	0.19996964931488037	alpha	alpha	-1.5995909	3.173926	0.83667415	0.3388809	-0.41585824	-2.2428172	-0.62669265	-1.3021004	-0.7346355	-1.4354	-1.3950182	-1.3536516	-2.1797462	-1.2756429	-2.5698817	-2.5790627	-1.6932908	-1.6217395	-0.69183207	-1.360497
AAAGTAGAGTGATCGG-1-G2-STZ	7.146019	-2.8949296	InCorrect	5.960464477539063e-08	alpha_immune	alpha	-0.79359263	3.130104	2.7309237	0.38668516	-0.9343244	-2.0070415	-0.22295092	-1.0250142	-0.3035749	-0.21942852	0.14100783	0.11968708	-0.571021	-0.37297758	-0.9096373	0.8179258	-0.8524698	-0.5586897	-1.2508492	-0.71902007
AAAGTAGCACTACAGT-1-G2-STZ	5.9464984	-3.4435375	Unknown	0.600056916475296	immune_proliferative	Unknown	-1.258659	0.95392007	1.5404549	-0.1071616	-0.94195676	-0.7717291	-0.5663627	-0.67178017	-0.044840697	0.69585	-0.33856392	-0.48412454	-0.81818175	-0.5792436	0.2390899	-1.2317581	-1.2246369	-0.7098984	-0.5083841	0.03820178
AAAGTAGCACTCGACG-1-G2-STZ	7.5381074	-6.186013	InCorrect	0.0	immune_proliferative	stellate_quiescent	-0.58843887	0.29285195	0.9703413	-0.0943394	-1.7921423	-0.93367386	-0.8889501	-0.76233846	1.0563483	0.38427228	0.2374467	0.052617382	-0.6043354	-0.3401332	-0.24589571	3.2858496	-0.91752607	-0.4420573	-0.5223566	-0.8711091
AAAGTAGCAGCCTGTG-1-G2-STZ	-5.698152	1.2660755	Unknown	0.30009567737579346	beta	Unknown	-0.6486434	3.5449305	6.5377555	4.516437	-1.2534095	-1.6973369	-0.65012664	-1.2239083	-0.71298605	-1.6708192	-0.8816381	-1.8045391	-1.5045959	-0.9552311	-0.37473884	-0.55990386	-1.1153	-1.6576849	-1.1739999	-0.961944
AAAGTAGGTCGAGATG-1-G2-STZ	0.7839371	-3.722207	Correct	0.0	beta	beta	-0.9896127	0.58923125	3.5030766	-0.0015813261	-0.6064823	-2.8091338	-0.9060688	-1.4040937	0.09108572	-1.024096	-1.1922878	-1.8237019	-1.7873888	-1.1172111	-1.2158973	-1.1921419	-1.5299	-2.0382688	-1.0521027	-1.5134511
AAAGTAGGTGAGTATA-1-G2-STZ	-5.1505423	1.8148354	Unknown	0.2999698519706726	beta_delta	Unknown	-0.92007285	3.3755047	4.8741283	5.2241883	-1.2902068	-1.2650412	-0.924415	-0.7273093	-0.57215506	-1.1093564	-1.3594965	-0.92298555	-1.5364614	-0.69626635	-1.2151015	-0.7147535	-0.95816576	-1.0865319	-1.1962125	-0.9623831
AAAGTAGGTGCAACTT-1-G2-STZ	11.318881	-1.8601394	Correct	1.1920928955078125e-07	stellate_quiescent	stellate_quiescent	-0.094056845	0.16760096	0.558798	-0.51660407	-1.5640111	-0.6211307	-0.8139013	-0.36755085	1.6667088	-0.85321724	-0.26150185	-0.3233259	-0.5556485	-0.68839324	-0.6665647	-0.93400407	-0.88334787	-0.5023701	-0.5869122	-1.3362918
AAAGTAGGTTCAGTAC-1-G2-STZ	-3.024905	8.105532	Correct	0.0	delta	delta	-0.32805955	1.1992185	1.2367494	4.7806664	-1.2432815	-2.014449	-1.4283577	-1.6655447	-0.41196176	-1.1224396	-1.3736994	-1.669754	-1.8642306	-1.108583	-1.7482737	-2.2486992	-1.4366131	-1.4278302	-1.2596238	-1.5834072
AAAGTAGTCAAACCAC-1-G2-STZ	2.819229	1.9147074	Correct	0.1999887228012085	gamma	gamma	-0.60650235	3.3541908	0.63159287	0.011875	-1.8122905	-2.3450243	0.05248162	-0.9459984	0.09377273	-0.6652332	-1.6212888	-1.3712673	-2.067824	-0.9391123	-1.0740347	-1.4027644	-1.1024888	-1.2766767	-1.5689855	-1.2899387
AAAGTAGTCAGCCTAA-1-G2-STZ	4.741279	6.1865172	Correct	0.0	alpha	alpha	-0.68459594	8.063998	1.8543738	1.1382803	-1.4202001	-1.969023	-0.05952717	-0.37291485	-0.9397709	-1.6190271	-1.6310406	-1.0405546	-1.936787	-1.4788934	-0.79992795	-1.2907921	-1.5532371	-1.1341562	-1.5395316	-1.1941942
AAAGTAGTCCTCCTAG-1-G2-STZ	-4.0629506	-0.69612116	Unknown	0.40006500482559204	beta	Unknown	-1.1992785	3.1610465	5.4675474	1.1949099	-1.5303503	-1.8024719	-0.353361	-0.83481884	-1.2029305	-1.4917182	-1.6367817	-1.5856404	-1.9752893	-0.95304555	-1.2606555	-1.3023512	-0.8009157	-1.4774458	-1.1279622	-1.7598399
AAAGTAGTCTCTGAGA-1-G2-STZ	7.5601544	-6.0771437	InCorrect	0.0	immune_proliferative	stellate_quiescent	-1.1744204	0.7162966	1.2115542	-0.09190947	-1.7363952	-1.1556212	-0.52146584	-0.6826307	0.36615652	-0.063711256	0.1819826	-0.4593249	-0.813095	-0.6562489	-0.75633883	3.2120962	-1.173042	-0.06752225	-0.52860385	-0.8277763
AAATGCCAGGAGTTTA-1-G2-STZ	8.4394245	11.37876	Unknown	0.5963525474071503	ductal	Unknown	0.77845824	0.2706949	0.68977046	-0.26208854	-1.2790241	-1.9860761	-1.5397292	-1.7328823	-0.2921473	-1.1995728	-0.9898237	-1.1175476	-1.9060855	-0.6182054	-0.87693805	-2.2631235	-1.6302667	-1.3507954	-0.9531831	-1.4402915
AAATGCCCACCAGGCT-1-G2-STZ	5.397598	3.3092978	Correct	0.0	alpha	alpha	-1.0983806	5.740319	1.3712859	0.7174067	-0.26830757	-2.0613668	-0.22868428	-0.8426774	-0.9951389	-1.2718102	-1.3306249	-1.0351636	-2.0344336	-1.2367399	-1.691062	-2.202111	-1.1237311	-1.7432599	-1.3464085	-1.3479272
AAATGCCCATGACGGA-1-G2-STZ	-4.4341593	7.6167154	Correct	5.960464477539063e-08	delta	delta	-0.6909565	1.1015961	0.6385023	3.2087111	-0.8480991	-2.3525307	-0.9462398	-1.4832932	-0.44712836	-1.116286	-1.522421	-1.1532443	-2.2624273	-1.2788422	-1.9791125	-2.3768501	-1.7440239	-1.70157	-0.8929089	-1.5247221
AAATGCCCATGATCCA-1-G2-STZ	5.9517694	1.5882398	Correct	0.19993507862091064	alpha	alpha	-1.103586	5.1914935	1.9945431	0.44680223	-0.79190624	-2.7229795	-0.43598586	-0.81720567	-0.56696486	-0.9870996	-1.7034103	-1.1538969	-2.1003242	-0.9711742	-1.7520003	-1.8237674	-1.5240653	-1.7393143	-0.9480547	-1.4778669
AAATGCCCATGGATGG-1-G2-STZ	9.873527	-1.9551886	Unknown	0.49750882387161255	immune	Unknown	0.113425836	0.3963538	1.0251795	-0.11145209	-1.0208151	-0.9738921	-0.8477372	-1.0508956	-0.66456443	-0.2925912	0.042147882	-0.40152124	1.0378503	-0.7108778	-1.0467572	-0.55602247	-0.03164509	-0.08586745	-0.62065643	-0.09847106
AAATGCCGTAAGTAGT-1-G2-STZ	-1.9742147	7.581636	Correct	0.0	delta	delta	-0.16214436	0.8835655	2.1777308	3.1657326	-1.1587913	-2.1386635	-0.85047024	-0.59696597	-0.5286312	-0.7718266	-1.1744444	-0.962559	-1.505686	-1.1421174	-1.8999059	-2.248346	-1.9023997	-1.6039557	-0.9313508	-1.3968947
AAATGCCGTGAGCGAT-1-G2-STZ	-4.583167	6.908811	Correct	0.0	delta	delta	-0.7643061	0.9167594	1.7289507	2.7115428	-0.9642414	-2.1984022	-0.7149183	-1.5998515	-0.34757578	-1.3815968	-1.9972961	-1.0796803	-2.690387	-1.0652229	-1.5080913	-2.5693467	-1.5473355	-2.0681784	-1.350013	-1.3036872
AAATGCCGTGATGCCC-1-G2-STZ	5.534412	5.6051083	Correct	0.0	alpha	alpha	-0.8394337	7.5981255	1.7698063	0.6196096	-1.2124301	-1.8304399	-0.09632596	-1.1270025	-1.0489473	-0.8869474	-1.1938145	-1.4440451	-2.0926259	-1.2475009	-1.5180094	-1.6470456	-1.5592042	-1.2134957	-1.3225671	-1.0312177
AAATGCCGTGGAAAGA-1-G2-STZ	-4.678419	1.919554	Correct	0.10004687309265137	beta_delta	beta_delta	-0.7176416	3.605141	6.0367436	5.123361	-1.547791	-2.0898623	-0.90070826	-0.46453303	-0.632946	-1.4413105	-1.5139043	-1.6213429	-1.794915	-1.0075933	-0.9653931	-0.8554322	-1.0322021	-1.2521484	-1.1263078	-1.0524557
AAATGCCTCGCCCTTA-1-G2-STZ	13.226153	0.03221022	Correct	0.0	endothelial	endothelial	0.012747556	-0.0051719174	0.85911983	-0.34757897	-0.89767337	1.171738	-0.75243515	-1.3551412	0.3318315	-0.05699061	-0.22972247	-0.6548559	-0.7215979	-1.0611842	-1.2103723	-0.41083458	0.27954715	-0.13870902	-0.932266	-0.40310118
AACACGTAGATCTGAA-1-G2-STZ	-5.3274965	2.4074526	Correct	0.0	beta_delta	beta_delta	-0.45508766	4.0291896	5.348562	7.3473377	-1.6669424	-1.696133	-1.384529	-0.7764044	-1.1357378	-1.321457	-1.126483	-1.0572864	-0.79565865	-0.84474325	-0.84615535	-0.5806207	-0.8289171	-1.2279527	-0.6028208	-1.4132601
AACACGTCACGCCAGT-1-G2-STZ	4.8270206	4.8947506	Correct	0.0	alpha	alpha	-1.262218	8.292607	1.6720923	0.84916306	-0.78394115	-1.7225835	-0.19435363	-0.74401236	-1.2732985	-1.2476774	-1.0150621	-1.0402807	-1.9713117	-1.3441889	-0.7684412	-1.9655352	-1.5354347	-1.2608012	-1.3667834	-1.3538783
AACACGTCACGGTTTA-1-G2-STZ	12.644097	-2.6728454	Correct	0.0	stellate_quiescent	stellate_quiescent	-0.6229247	0.039668858	0.39961913	-0.29199135	-1.8036485	-0.71186596	-0.97454405	-0.6425938	3.1712258	-0.65538096	-1.3342342	-0.54540646	-0.91787314	-1.1935935	-2.2255063	-1.2607859	-1.0884789	-0.6295225	-0.78457165	-1.7275894
AACACGTCACGTTGGC-1-G2-STZ	-4.99808	6.325524	Unknown	0.3998817801475525	delta	Unknown	-0.9481401	0.9160499	1.8017639	1.5279744	-0.30898944	-2.5886755	-0.89775133	-1.1346741	-0.73538846	-1.4459524	-1.2838655	-1.502631	-2.3725574	-1.1511279	-1.8518851	-2.6202095	-1.98313	-1.7429411	-1.2375638	-1.5100889
AACACGTCAGATGGCA-1-G2-STZ	-4.3758826	2.8999655	Correct	0.09979736804962158	beta_delta	beta_delta	-0.28664282	3.9258204	3.3095582	6.1209116	-1.9212651	-1.6499487	-1.5338825	-0.6818326	-0.9504049	-1.315829	-1.0015862	-1.0379118	-1.021016	-1.0954264	-1.2030584	-0.6016158	-0.81903154	-1.0830929	-1.1655058	-1.3019048
AACACGTCAGCCAATT-1-G2-STZ	-2.557858	7.9640336	Correct	0.0	delta	delta	-0.92731035	2.1353629	0.546807	4.574672	-0.9664147	-1.8091594	-1.1254171	-0.5207812	-0.47553042	-1.0709046	-1.2621529	-1.2066045	-2.4293468	-0.838706	-2.1531258	-2.4825377	-1.1313815	-1.6123078	-0.9938679	-1.4387975
AACACGTGTGCACGAA-1-G2-STZ	1.1831337	-4.5178046	Correct	0.0	beta	beta	-1.0863612	0.7969612	5.630819	-0.14334063	-0.40859383	-2.3454702	-1.040788	-1.4512241	-0.01739341	-0.9836151	-1.6196389	-1.525623	-1.68768	-1.084584	-1.6029942	-1.2777473	-1.7578933	-1.9039454	-1.1855009	-1.3910496
AACACGTTCAGTACGT-1-G2-STZ	5.012286	6.11903	Correct	0.0	alpha	alpha	-0.9013591	7.7412453	1.7044134	1.0873783	-1.8013357	-1.8224851	-0.36823022	-0.8195819	-0.55449927	-1.2295327	-0.8936947	-1.1408036	-1.690835	-1.1731421	-1.2512059	-1.3213183	-1.6717976	-0.71778464	-2.0274084	-1.1982023
AACACGTTCCGAACGC-1-G2-STZ	-4.337222	-1.3546978	Unknown	0.29986709356307983	beta	Unknown	-0.12472097	3.582181	4.3019834	0.67965275	-1.3279804	-1.8790294	-0.5195686	-1.0242867	-1.1137762	-1.3473284	-1.292298	-1.575208	-1.291978	-0.92645276	-0.92882025	-0.55058455	-0.9505814	-1.2382659	-1.342382	-0.95315105
AACACGTTCCTGTAGA-1-G2-STZ	-6.3828573	-1.3800013	Correct	0.0	beta	beta	-0.17851894	3.110899	8.445048	0.48231658	-1.5366355	-1.691376	-0.907223	-0.8828608	-0.17275205	-1.4447194	-1.484192	-1.4599484	-1.0927775	-1.3587391	-0.51892644	-0.61251247	-0.7738344	-1.3543757	-0.7127509	-0.9837594
AACCATGAGAATCTCC-1-G2-STZ	6.7002277	2.635708	Correct	0.10000807046890259	alpha	alpha	-1.3742396	5.4262805	1.7457695	0.53083366	-1.1995748	-2.4134767	-0.11784196	-0.8074279	-0.28126097	-1.2925417	-1.7768471	-1.0247061	-1.805439	-1.5032698	-1.4077512	-2.139017	-1.6961105	-1.2114507	-0.9133673	-1.1822257
AACCATGAGACGCAAC-1-G2-STZ	-4.690462	-2.2638974	Correct	0.0	beta	beta	-0.5700016	2.913082	5.9223886	0.4347444	-0.788123	-1.4696423	-0.6816368	-1.1853862	-1.0657479	-1.3953384	-1.0442735	-1.8958085	-1.5516567	-1.2520152	-1.3784972	-0.31558022	-1.3748813	-1.6364238	-1.0682765	-1.1172879
AACCATGAGCCCGAAA-1-G2-STZ	12.518443	-4.241686	Correct	5.960464477539063e-08	stellate_activated	stellate_activated	-0.4698609	0.19813953	0.17965126	-0.3173274	-0.19778816	-0.33926886	-1.0881331	-0.6958635	1.7589426	-1.0026275	-1.2316223	-0.9233569	-1.4305819	-1.3453058	-1.6486689	-1.1405656	-1.4119346	-1.0205264	-0.9310392	-0.8069859
AACCATGAGTGACTCT-1-G2-STZ	6.337004	4.3907948	Correct	0.0	alpha	alpha	-0.6825414	6.4519424	1.4679369	0.72851914	-1.1602705	-1.9686093	-0.11865276	-0.5168687	0.10488103	-1.19504	-1.6473804	-1.5183581	-1.6675583	-1.284599	-1.2115382	-1.8139039	-1.7330227	-1.5873582	-1.1027436	-0.80837435
AACCATGCAAAGTGCG-1-G2-STZ	5.252925	5.1306944	Correct	1.1920928955078125e-07	alpha	alpha	-0.68339676	7.238013	1.7823807	0.8606305	-0.74579734	-1.6822786	-0.15207274	-0.6077001	-0.5103297	-1.0600958	-1.6451529	-1.0502801	-1.2908682	-1.2168316	-1.5844307	-1.647511	-0.9958224	-1.4105536	-0.8632197	-1.1401795
AACCATGCACAAGCCC-1-G2-STZ	11.355104	1.2358626	InCorrect	0.0	schwann	stellate_quiescent	-0.8925855	0.14367734	0.5098509	-0.42673677	-0.8041375	-0.8572632	-1.014999	0.3110242	1.7677809	-0.58758336	-1.3362806	-0.628319	-1.1258706	-1.3104231	-1.7618021	-2.0485003	-2.2773693	-0.81734765	-1.2180855	-1.9591613
AACCATGCATGCCTAA-1-G2-STZ	5.9972816	0.62603635	Unknown	0.4004119038581848	alpha	Unknown	-1.2791605	4.2439065	0.8279489	0.2670116	-0.36484328	-2.371122	-0.41870028	-0.73051566	-0.18768896	-0.93287456	-1.265252	-1.2080679	-2.094756	-1.3013933	-1.5380669	-2.5933738	-1.416455	-1.4396743	-1.2024878	-1.870584
AACCATGGTATCGCAT-1-G2-STZ	-2.1480215	-1.5765756	Unknown	0.3000974655151367	beta	Unknown	-2.0846357	2.1688285	3.7986412	0.07787791	-1.3285054	-1.8858166	-0.16042198	-1.1738749	0.14262198	-1.6758862	-1.7959636	-1.9873875	-1.6574631	-1.1746572	-0.7685271	-1.1626358	-1.6946772	-2.3721814	-1.7753714	-1.6788132
AACCATGGTCAAAGCG-1-G2-STZ	15.132587	0.37827003	Correct	5.960464477539063e-08	endothelial	endothelial	-1.1729254	0.10677902	0.5372257	-0.44601497	-0.2260817	1.2586465	-0.72306854	-1.4714212	0.5330545	-0.49396455	-0.60016614	-1.17753	-1.5784687	-1.6555398	-1.7858326	-1.1710659	-0.9715419	-0.4381199	-1.6015759	-0.71114385
AACCATGGTCAGTGGA-1-G2-STZ	5.6636906	4.6614356	Correct	0.0	alpha	alpha	-0.39135402	6.164929	2.1435342	1.9186658	-0.64118004	-1.9250206	-1.2795007	-1.2124612	-0.6710997	-1.3892336	-1.3013277	-1.996928	-1.5700586	-1.3894475	-1.6783136	-1.6222129	-1.9338953	-1.3857919	-0.84616524	-1.2182798
AACCATGGTCTAGTGT-1-G2-STZ	-2.636415	-4.138317	Correct	1.1920928955078125e-07	beta	beta	-0.75113565	1.3300252	5.5421214	0.030866796	-1.5314653	-1.8689301	-0.873501	-1.2032441	-0.35794035	-1.4271523	-1.2675732	-1.7311248	-1.944586	-1.1381285	-1.737201	-1.3607169	-0.87828124	-1.6405374	-0.8758571	-1.3223224
AACCATGTCAACACTG-1-G2-STZ	-6.3892612	-1.5876794	Correct	0.1999586820602417	beta	beta	-0.6148917	3.2621193	7.9713826	0.51389825	-1.6376545	-1.5408261	-0.21684763	-0.87357205	-0.39204937	-1.489912	-0.34757155	-1.3401716	-1.0724308	-0.8048818	-0.5952624	-0.20816903	-0.5818731	-1.4866157	-0.7677552	-0.81712776
AACCATGTCCAAACTG-1-G2-STZ	6.1861887	2.0090964	Correct	0.10016417503356934	alpha	alpha	-1.4364567	4.5485578	1.5058327	0.68895024	-0.31109792	-2.3233826	0.069516264	-0.8237642	-0.105364226	-1.4783673	-1.168491	-1.0490142	-1.6222728	-1.2959738	-1.4538932	-2.0686464	-1.4639541	-1.8937196	-0.9416858	-1.043907
AACCGCGAGGAGTCTG-1-G2-STZ	-2.2003844	-0.39427406	Correct	1.1920928955078125e-07	beta	beta	-1.0333302	1.9965336	3.9212103	2.6033816	-0.52703786	-2.156978	-1.1885531	-1.2599784	-0.87188345	-1.0496159	-1.6339875	-1.5958918	-1.4872096	-0.40981328	-1.3620797	-0.6059044	-1.1965882	-1.5419166	-1.0783607	-1.7047709
AACCGCGAGTGGGTTG-1-G2-STZ	-5.214977	-2.7229106	Unknown	0.30007022619247437	beta	Unknown	-1.2799119	2.7770286	7.2801833	-0.010121686	-1.3787239	-1.6842875	-0.22161514	-0.875077	-0.5492317	-1.2485003	-1.3270131	-1.7810977	-1.7190255	-0.9592907	-1.0610349	-0.4459202	-0.84241986	-1.4393299	-1.2070235	-0.86590123
AACCGCGCAAGCCTAT-1-G2-STZ	4.2910495	6.5987434	Correct	0.0	alpha	alpha	-0.095378555	9.730283	1.0580193	2.2525363	-1.0457659	-1.7674663	-0.12866385	-0.68206584	-1.1172343	-1.3640074	-0.7264276	-0.9636423	-1.5164862	-0.95149696	-1.0059056	-1.3731338	-1.4339161	-0.9495909	-0.95531476	-1.0834166
AACCGCGCAGAGCCAA-1-G2-STZ	-5.4218574	0.7919583	Unknown	0.29943352937698364	beta	Unknown	0.07452601	3.3056037	6.991012	3.9541006	-1.223088	-1.0632006	-0.635733	-0.9879027	-0.6442815	-1.3284686	-1.0198374	-2.1307971	-1.2700547	-0.98937654	-0.5807176	-0.15010116	-1.2133446	-1.4524318	-1.3009968	-0.79984146
AACCGCGCAGCTGGCT-1-G2-STZ	4.8199697	5.619079	Correct	0.0	alpha	alpha	-0.9561852	8.08742	2.0814476	1.2512865	-0.40595126	-1.7671897	-0.61648625	-0.66552216	-0.9819734	-1.272175	-1.4637187	-1.1799283	-1.9368565	-1.0870801	-1.1441916	-1.5861855	-1.6805949	-1.3035969	-1.114333	-1.4958756
AACCGCGCAGGAACGT-1-G2-STZ	5.4840407	3.9453025	Correct	0.09999704360961914	alpha	alpha	-0.9969438	5.108572	2.3553662	1.999113	-0.81621146	-2.2910304	-0.8742354	-0.9227921	-1.0528058	-1.5026605	-1.6238874	-1.3481557	-1.7418982	-1.3112032	-1.6932946	-1.7132215	-1.6262188	-1.2453811	-1.5187786	-1.2882075
AACCGCGGTAGAGGAA-1-G2-STZ	-2.4814956	8.980126	Correct	0.0	delta	delta	-1.1644298	1.0497844	0.8477	5.7894177	-1.7412767	-2.5052962	-1.5281997	-1.121427	-0.64795256	-1.3953639	-1.4627364	-1.4840686	-1.7834932	-0.9442998	-1.3163786	-2.036894	-1.396119	-1.592653	-0.79369664	-1.4749837
AACCGCGTCCGCATCT-1-G2-STZ	-4.1141605	1.6651906	Unknown	0.3999943137168884	beta	Unknown	-0.6710075	3.6120691	3.2255816	4.405612	-1.3578796	-1.4123248	-1.0562376	-0.8340609	-0.86526626	-1.0899588	-1.1934162	-1.2177627	-1.592616	-0.8540295	-0.54521406	-0.48516214	-1.1235043	-1.9626857	-1.2639655	-1.8621829
AACGTTGAGATACACA-1-G2-STZ	13.05667	-2.581911	Correct	0.0	stellate_quiescent	stellate_quiescent	-0.40804368	-0.01579456	-0.21378538	-0.15946242	-1.864224	-0.980736	-1.0803021	-0.66348195	4.120596	-1.1449648	-1.0933107	-0.36818677	-0.6343995	-0.9642516	-2.1176891	-1.1456323	-0.82668304	-0.49208635	-0.67298466	-1.2958523
AACGTTGCAAATCCGT-1-G2-STZ	12.643719	-2.7485278	Correct	0.0	stellate_quiescent	stellate_quiescent	-0.575823	0.07972655	0.55643725	-0.057929397	-1.0891683	-0.6830197	-0.9828744	-0.7271106	2.1003337	-1.2102576	-1.17186	-0.41969863	-0.9914871	-1.2955608	-1.81007	-1.1939781	-1.033366	-0.4674564	-1.4720789	-1.4774616
AACGTTGCATATACCG-1-G2-STZ	-5.0657163	3.3688812	Unknown	0.4999854564666748	beta_delta	Unknown	-0.72938937	5.197801	3.0086699	7.6430264	-1.9149357	-1.8085555	-1.1523175	-0.9652745	-0.66216743	-1.7027972	-0.27522877	-1.1810993	-1.3302	-0.9921118	-1.220052	-1.0799206	-0.6979035	-1.1457173	-0.5531748	-1.0550272
AACGTTGCATGCCTTC-1-G2-STZ	5.6611576	-3.6968718	Unknown	0.29973554611206055	immune_proliferative	Unknown	-0.96044075	0.45117983	0.998244	-0.20974046	-1.2856919	-0.9859914	-0.8652067	-0.80150217	0.47870073	0.7716521	-0.081108905	-0.76231843	-0.63875747	-0.25201055	1.0053996	-0.45693964	-1.1858491	-0.27050906	0.014654793	-0.3329666
AACGTTGGTCTAGGTT-1-G2-STZ	-3.3083563	9.3249	Correct	5.960464477539063e-08	delta	delta	-0.23621584	0.5929874	0.99943453	6.3879857	-0.91984385	-1.5408	-1.2869061	-0.99396163	-0.32701504	-1.0553983	-1.1745446	-0.9527271	-1.4666063	-1.2620878	-1.834785	-2.3277864	-1.0970469	-1.8663269	-1.5890753	-1.3533796
AACGTTGGTTACAGAA-1-G2-STZ	-3.5757377	1.2913191	Correct	0.19978129863739014	beta_delta	beta_delta	-1.0588368	2.3065395	3.4542146	4.66126	-1.2788513	-1.7242718	-1.0721697	-0.56376904	-0.42845884	-1.1629684	-0.75041926	-1.3855659	-1.3337448	-0.55815387	-0.81390566	-0.50297844	-0.8478851	-1.2554675	-0.71347445	-0.98853415
AACGTTGTCATGCATG-1-G2-STZ	-4.09591	0.86744994	Unknown	0.4000120759010315	beta	Unknown	-0.18851326	3.3505101	4.602884	3.8943691	-0.96519256	-1.3420218	-1.5727555	-1.047799	-0.73280686	-1.3827424	-1.5869403	-1.2101777	-1.3690964	-0.8701824	-1.2096785	-0.74711454	-1.1160688	-1.4923649	-1.5351121	-1.3510549
AACTCAGAGTGTTAGA-1-G2-STZ	-5.923409	2.3083029	Correct	0.10003715753555298	beta_delta	beta_delta	-0.4693757	4.2897286	7.1023436	5.5680857	-2.2137468	-1.3542542	-0.6999823	-0.7193514	-1.6104683	-1.3962089	-0.60821956	-1.8537542	-1.3465422	-1.0795373	-0.7260187	-0.27089143	-1.0686299	-1.306358	-1.1215812	-1.5043628
AACTCAGCAATACGCT-1-G2-STZ	6.204474	-3.1049054	Unknown	0.6999208331108093	immune	Unknown	-1.1434429	0.4193668	1.2691586	-0.26373842	-0.8868452	-1.0982707	-0.8186983	-1.373512	-0.22476017	0.88778037	-0.32777333	-1.0416838	-0.9816794	-0.5421029	1.13375	-0.49514675	-1.5882548	-0.766585	0.36702362	-0.2220334
AACTCAGCACACCGAC-1-G2-STZ	-4.184017	0.6949689	Unknown	0.399941086769104	beta	Unknown	-0.7871933	2.148035	5.7373977	3.4753678	-0.94629085	-1.3731041	-0.516002	-0.55944014	-0.08243568	-1.4298218	-0.940182	-1.4238257	-1.4099941	-1.1410902	-0.9794383	-0.5558122	-0.95566833	-1.4903675	-0.9898147	-1.113475
AACTCAGGTAACGACG-1-G2-STZ	6.327322	0.8199379	Unknown	0.49996417760849	alpha	Unknown	-1.2112751	4.949046	0.4740799	-0.09196612	-0.96197754	-2.7696335	-0.27139112	-0.9161724	-0.5767908	-1.6201262	-1.9900503	-1.2689291	-2.1287906	-1.4441614	-1.0318336	-2.7189112	-1.9948808	-1.8186443	-1.2954874	-1.6472759
AACTCAGGTCTCCATC-1-G2-STZ	1.7032014	6.3157268	Unknown	0.4000356197357178	alpha_delta	Unknown	-0.65550363	6.240243	1.8972459	4.3266068	-1.2953537	-1.6438929	-0.38455895	-0.30456057	-0.93490684	-1.0971432	-1.4825103	-1.1481047	-1.4640037	-0.9618567	-0.9718083	-1.5352346	-1.5790688	-1.0114938	-1.5050975	-1.2301637
AACTCAGGTGCCTGCA-1-G2-STZ	-4.5375037	0.3446023	Unknown	0.4001559019088745	beta	Unknown	-0.438479	2.5217335	5.3150983	2.932427	-1.8809093	-1.5607557	-0.8794882	-1.2367533	-0.6456138	-0.8513741	-1.1482391	-1.8585619	-1.508564	-1.2990882	-0.7395264	-0.52609456	-1.1117048	-1.0668384	-0.664982	-1.2047348
AACTCAGGTTACAGAA-1-G2-STZ	6.3104143	5.200226	Correct	0.0	alpha	alpha	-0.68348604	7.010429	1.4821025	0.8006107	-1.5788802	-1.9817559	0.02464632	-0.68610114	-0.22828402	-1.4080915	-1.3063948	-1.3988065	-1.9683537	-1.3856779	-1.3072371	-1.9849583	-1.6756593	-1.6346765	-0.8096803	-1.3286939
AACTCAGGTTTACTCT-1-G2-STZ	4.80585	5.6728215	Correct	5.960464477539063e-08	alpha	alpha	-0.21196234	7.9501457	1.387418	0.5126079	-0.9636163	-1.7831244	0.14958195	-0.2943508	-0.3780453	-1.1816015	-0.9415845	-1.2881019	-1.8616669	-1.2739654	-1.3884594	-1.6842573	-1.298196	-1.4457432	-1.0100915	-1.0218682
AACTCAGTCCACGTGG-1-G2-STZ	6.8853917	-5.5415306	InCorrect	0.09956163167953491	immune_proliferative	stellate_quiescent	-0.7288807	0.28150105	1.2588873	-0.2669279	-1.2176292	-0.98972756	-1.0414476	-0.77013516	0.34980926	0.5566803	0.7010244	0.29102635	-0.6464104	-0.31680045	-0.054425154	1.2858229	-0.3916718	-0.1707406	-0.59487456	-0.26586404
AACTCAGTCCATGAGT-1-G2-STZ	5.917856	4.3250685	Correct	5.960464477539063e-08	alpha	alpha	-0.62925655	7.066916	1.0783672	0.63543904	-1.2387406	-1.850516	-0.08505187	-0.96153855	-0.7497835	-1.0669878	-1.3015004	-1.1358389	-2.221845	-1.3497591	-1.4552712	-1.7428181	-1.7953477	-1.666073	-1.4480407	-1.7500403
AACTCAGTCCTACAGA-1-G2-STZ	9.250886	-1.5402633	Unknown	0.28989583253860474	immune	Unknown	-0.47336036	0.6025585	0.7831354	-0.15505724	-0.24636889	-0.8500933	-0.9148998	-1.2007899	-0.39879984	-0.4510795	0.7540312	-0.19360667	1.4922751	-0.23737401	-0.7184035	-0.74588776	0.46487197	0.17336178	-0.28762668	0.15566695
AACTCAGTCTGCAGTA-1-G2-STZ	-0.6334334	8.199797	Unknown	0.49999552965164185	delta	Unknown	-1.0467163	2.575085	2.1287942	5.2602825	-1.1453246	-2.1071537	-0.87272155	-0.49611342	-0.9303329	-1.280057	-1.2004203	-1.1752765	-2.1783245	-1.1584506	-1.7251691	-1.6089882	-1.5463578	-1.464877	-1.151269	-1.2701352
AACTCCCAGGACGAAA-1-G2-STZ	-2.7102027	8.251295	Correct	0.0	delta	delta	-0.8758696	1.7096204	1.7475574	5.409074	-1.3976861	-2.1574957	-1.9562117	-1.425216	-0.588816	-1.1462327	-1.9129919	-0.5993517	-1.8532286	-0.89575136	-2.5442944	-2.1644847	-1.4862325	-1.8419737	-1.6476891	-1.5127225
AACTCCCAGGGAACGG-1-G2-STZ	5.7048016	4.0833945	Correct	0.0	alpha	alpha	-0.698555	5.1547947	0.7939949	0.7210807	-0.7887428	-2.0393715	-0.19069803	-0.755153	-0.19454676	-1.0998142	-1.4148921	-1.6521537	-1.782448	-1.4062088	-1.5196439	-1.5776598	-1.2984185	-1.5411757	-1.4261527	-1.6281904
AACTCCCAGTCGCCGT-1-G2-STZ	-3.3049037	6.929428	Correct	0.0	delta	delta	-0.46067563	0.35372517	1.4156249	3.3823533	-1.2895092	-2.1499941	-1.5949535	-1.0390452	-0.8292179	-0.97685874	-2.0584664	-1.3157438	-1.9320862	-1.0946907	-1.6844525	-2.7635229	-1.5411118	-1.559692	-1.232284	-1.3586775
AACTCCCCAATCGAAA-1-G2-STZ	1.1932334	7.7502823	Unknown	0.2999292016029358	delta_immune	Unknown	-0.5913742	1.8432252	1.3432546	5.6396365	-1.5115467	-1.5367743	-1.659336	-0.58593434	-1.0081269	-0.5035352	0.99707687	0.18970017	-0.44810602	-0.40687823	-0.93210775	-0.9516922	-1.2373776	-1.1478119	-1.0247806	-0.6769136
AACTCCCCAATCGGTT-1-G2-STZ	3.013788	3.7287757	Unknown	0.30000191926956177	alpha	Unknown	-0.70604795	3.4971647	2.0401301	0.60659134	-1.0760427	-2.0242088	-0.42560565	-0.5416613	-0.7987509	-0.65962976	-0.967322	-0.70681244	-1.7802885	-1.0473884	-1.6008333	-1.9215512	-1.4278494	-1.3598919	-1.2080909	-1.5050602
AACTCCCCAGACGTAG-1-G2-STZ	12.709356	-4.2456665	Correct	0.10008102655410767	stellate_activated	stellate_activated	-0.52318245	0.162351	-0.1590929	-0.50219566	-0.66117615	-0.36970872	-0.98605114	-0.75036705	1.8188393	-0.7608995	-1.0184336	-0.38339102	-1.0814754	-1.2013004	-1.9042383	-1.1702031	-1.2671596	-0.7434449	-1.0014989	-0.9188241
AACTCCCCAGTCAGCC-1-G2-STZ	-6.412729	-1.387781	Correct	0.10006719827651978	beta	beta	-1.069959	4.024794	7.825099	0.033252954	-1.4321266	-1.9231814	-0.7293455	-0.83643883	-0.8311486	-1.8020918	-0.92985463	-1.535825	-1.1984432	-1.0051335	-0.502011	-0.8517443	-1.2184869	-1.5099148	-0.95748216	-0.68606186
AACTCCCGTCATGCAT-1-G2-STZ	6.1608896	-2.498352	Unknown	0.40010327100753784	alpha_immune	Unknown	-0.95745814	1.6514882	2.6818247	0.101551816	-1.4426533	-1.9278926	-1.0856582	-0.9198358	-0.28438997	0.5846238	-0.48780495	0.40367022	-0.9774117	-0.3600736	-0.6045988	0.47360379	-0.8104188	-0.94226176	-0.37391824	-0.72280705
AACTCCCGTCATGCCG-1-G2-STZ	-4.9157906	-2.1655736	Correct	0.0	beta	beta	-0.6237882	3.044422	6.382172	0.2153872	-1.2727745	-1.8750215	-0.7447862	-1.0160655	-0.16051573	-0.90294987	-1.7474831	-1.313513	-1.439193	-1.1636449	-0.46231648	-0.5473979	-0.56828207	-1.6317291	-1.3813434	-1.21111
AACTCCCGTCCGCTGA-1-G2-STZ	-0.24837518	-2.1556737	Correct	1.1920928955078125e-07	beta	beta	-0.7133789	2.44352	3.0056958	0.5985999	-1.2959675	-2.3748772	-1.0151813	-1.2344077	-0.67205554	-1.6923978	-1.5740811	-1.574155	-2.0221872	-1.1055181	-1.5390172	-1.3472995	-1.6340078	-2.0810583	-1.7922586	-1.6706337
AACTCCCGTGGCAAAC-1-G2-STZ	14.672274	1.4223127	Correct	0.0	endothelial	endothelial	3.4452918	0.05625327	0.49814302	-0.42365023	-0.120067224	0.62464464	-1.2118083	-1.7242585	0.06767687	-1.3053948	-0.6668815	-1.0048507	-1.7538546	-1.5800688	-2.176352	-1.8438785	-0.88579696	-0.71467716	-1.1193296	-0.9122571
AACTCCCTCGAATGCT-1-G2-STZ	-3.1024516	6.84363	Correct	0.0	delta	delta	-0.6587536	1.4833182	0.67093104	2.94827	-1.0829489	-2.2091932	-0.6353781	-1.2465236	-0.7985911	-1.5902756	-0.9327814	-1.0813566	-2.0458014	-1.1127381	-2.22675	-2.6227303	-1.6220291	-1.8733262	-1.030262	-1.6591313
AACTCCCTCGGATGTT-1-G2-STZ	2.928522	2.8331144	Unknown	0.20006859302520752	gamma	Unknown	-0.40309775	4.3702507	0.63090515	0.7203009	-0.7762779	-2.1538591	0.25468376	-0.8101058	-0.5491155	-1.4587303	-1.4391768	-1.1231885	-1.9966104	-0.85112125	-1.7170522	-1.6378438	-1.4038596	-1.449464	-0.75164896	-1.1425074
AACTCTTAGTGAAGTT-1-G2-STZ	4.6598477	4.6378536	Correct	0.0	alpha	alpha	-0.6887398	6.3501124	2.1911476	0.56651473	-1.3797919	-1.7658379	-0.06488569	-0.6943124	-0.45803216	-1.4911618	-0.841442	-1.5122031	-2.0643494	-1.1672288	-1.2958927	-1.6838878	-1.4434025	-1.3852899	-1.6572068	-1.6319697
AACTCTTAGTGACATA-1-G2-STZ	4.873268	6.2952905	Correct	0.0	alpha	alpha	-1.5355526	8.36102	2.1450846	0.75794613	-1.2710085	-1.8953253	-0.030564114	-0.51399314	-1.131529	-1.4239465	-0.7243673	-1.5155671	-1.7349333	-1.3505049	-1.184764	-1.9425292	-1.4576368	-0.94962394	-1.0630414	-0.7619146
AACTCTTCAAGCGATG-1-G2-STZ	2.9471292	3.2319949	Unknown	0.4000752568244934	gamma	Unknown	-0.3473399	3.5732417	0.31618905	0.1804741	-1.6491061	-2.099707	-0.41341656	-0.89978415	-0.29844	-0.70721567	-1.5438182	-1.20954	-1.8495512	-0.98594993	-1.4929944	-1.1859775	-1.4694537	-1.7269884	-1.067428	-1.342504
AACTCTTGTAAGCACG-1-G2-STZ	2.80478	2.712382	Correct	0.1998831033706665	gamma	gamma	-0.52500534	3.922953	2.0133114	0.22866102	-1.3096061	-2.423242	-0.055148575	-0.98016	-0.83112204	-1.1799214	-1.6350392	-1.3867189	-1.9229833	-0.9180434	-1.2261046	-0.8108536	-1.5188016	-1.0632912	-0.651482	-1.3017992
AACTCTTGTACCGTTA-1-G2-STZ	-2.2232924	7.5168633	Correct	0.0	delta	delta	-1.3010018	1.1179782	1.6792855	4.4643593	-1.4807268	-1.8068289	-0.80824894	-0.98651546	-0.6032511	-1.2827896	-1.1227554	-1.0804853	-2.1512067	-1.0847338	-1.6348389	-2.348517	-1.2339613	-2.0545473	-1.4168537	-1.3399124
AACTCTTGTACGCTGC-1-G2-STZ	-5.6436105	-0.8386307	Unknown	0.49991822242736816	beta	Unknown	-0.45695993	3.8857076	5.7657943	0.9558913	-0.81590694	-1.7345829	-1.4112537	-1.0991447	-1.176368	-0.93401545	-1.0412767	-1.1875045	-1.1586415	-0.8987101	-0.7957185	-0.4905503	-0.94915646	-1.6737313	-0.7480943	-1.2208066
AACTCTTGTAGGCATG-1-G2-STZ	4.1680098	6.082761	Correct	0.0	alpha	alpha	-1.2880299	8.486502	1.3972473	1.8343045	-0.79087317	-1.9427913	-0.004075613	-0.4865787	-0.73560214	-0.98465896	-1.2713176	-0.77578264	-1.663061	-0.5684996	-1.435754	-1.6023629	-1.2275834	-1.0859177	-1.53352	-1.1514558
AACTCTTGTCATACTG-1-G2-STZ	2.1233494	6.5416074	Unknown	0.49986499547958374	alpha_delta	Unknown	-0.6472624	7.4148493	1.5679218	4.1349983	-1.4276569	-1.9795864	-0.12699719	-0.24852544	-0.5568924	-1.3115253	-1.1079441	-1.4723921	-1.9094106	-0.958138	-1.3027438	-1.1715317	-1.1866482	-1.3072634	-1.1527038	-1.0202676
AACTCTTGTCTAGCGC-1-G2-STZ	-2.9850051	0.52159137	Correct	0.0	beta	beta	-0.2356157	2.5213299	5.366024	4.464763	-1.6770781	-1.8721249	-0.70528394	-1.0937649	-0.1324877	-1.3658749	-1.7428777	-0.9705556	-1.701052	-0.89695257	-1.0495585	-1.220624	-1.2399641	-1.4206896	-1.6483645	-1.0980802
AACTCTTGTGAGCGAT-1-G2-STZ	4.1513224	4.6858063	InCorrect	5.960464477539063e-08	gamma	alpha	-1.0491476	4.955364	1.2314224	0.48736748	-0.91831696	-1.8413297	0.025288686	-0.9857333	-0.95808196	-1.1906853	-1.3488741	-1.5713598	-2.1042478	-0.95420915	-1.2138063	-1.528481	-1.3916124	-1.126182	-0.7999656	-1.077679
AACTCTTGTTGGGACA-1-G2-STZ	14.682628	1.4714413	Correct	0.0	endothelial	endothelial	-1.4258399	0.14149421	0.49654192	-0.18116891	-0.47160572	0.7962146	-1.0886903	-1.494903	0.98301905	-0.7275726	-0.80928606	-0.9380753	-1.4141219	-1.1844848	-1.5777323	-1.7330824	-1.2859311	-0.6108508	-1.5193905	-1.1111954
AACTCTTTCACCAGGC-1-G2-STZ	-0.27780497	-2.6150334	Correct	0.09994232654571533	beta	beta	-1.1136622	0.9672292	2.9686723	-0.2075782	-0.882024	-2.1768627	-0.63984764	-0.9567803	-0.017161489	-1.0488784	-1.598751	-1.380953	-1.9707092	-0.94568497	-0.7961401	-1.7595251	-1.6597646	-2.4209447	-0.9602469	-1.4838058
AACTCTTTCATCACCC-1-G2-STZ	0.60130215	8.020035	Unknown	0.4997972846031189	delta	Unknown	-0.7527167	2.4065065	1.9359766	6.18215	-1.5036746	-1.8306525	-0.70392036	-0.67680985	-0.2929703	-1.3578718	-1.0622429	-1.1680555	-1.834297	-1.1017714	-1.4855824	-1.6388192	-1.355072	-1.1459424	-1.4200381	-1.4870061
AACTCTTTCGTTTAGG-1-G2-STZ	4.6259294	3.5632436	Correct	0.0	alpha	alpha	-1.2352515	4.840423	1.1166337	1.0881207	-0.76666164	-1.7061753	-0.2797973	-0.35683882	-0.5424261	-1.5712441	-1.4509987	-0.82912636	-2.3760195	-1.1041279	-2.018922	-2.1670969	-1.8280132	-1.3440695	-1.3200449	-1.9081982
AACTCTTTCTAACTGG-1-G2-STZ	-2.2769117	7.2990146	Unknown	0.5999870896339417	delta	Unknown	-0.5957385	2.351563	1.7366165	2.7448177	-0.9873849	-1.9671215	-0.6889208	-0.72601134	-0.01841589	-1.0704068	-1.5065436	-1.5569719	-2.2515717	-1.0765928	-1.1687676	-1.7601308	-1.3377897	-1.2888039	-1.2750708	-1.6480685
AACTGGTAGCAACGGT-1-G2-STZ	8.194726	-4.7497454	Unknown	0.20264697074890137	immune	Unknown	-0.09351766	-0.028056398	0.44134882	-0.39433298	-0.809225	-0.93653053	-1.4101752	-1.0647044	-0.68907756	0.3897333	0.3375246	0.19509615	-0.5279017	-0.020963624	-0.092262596	2.4736295	-0.7560082	-0.5658678	-0.778912	-0.23871511
AACTGGTCACAACTGT-1-G2-STZ	-4.516133	-1.8745689	Correct	0.0	beta	beta	-0.6592537	2.4372358	5.7873135	-0.19023454	-1.0772634	-1.8107786	-1.1864654	-0.6632811	-0.35662177	-1.2510368	-0.9554688	-2.0293758	-1.5085981	-0.84574944	-1.2589817	-0.23870395	-0.70813215	-1.5609032	-1.3126093	-1.1978663
AACTGGTCACAGTCGC-1-G2-STZ	-2.2051377	8.226203	Correct	0.0	delta	delta	-0.9047034	1.7818265	1.5512623	4.7678967	-0.7754458	-2.2774289	-1.1845107	-1.2654797	-0.73792124	-1.426979	-1.3571062	-1.0797374	-1.7935398	-1.2374468	-1.9165083	-1.8592758	-1.5129455	-1.5036732	-0.5141179	-0.87678564
AACTGGTCACTATCTT-1-G2-STZ	-3.1604803	-0.45596194	Correct	0.09997826814651489	beta	beta	0.021015137	2.724569	4.6935377	1.9582665	-0.8043023	-2.036199	-0.28141236	-0.82842475	-0.4077926	-0.8995818	-1.9885825	-1.7180017	-1.3637903	-1.1429889	-0.6447352	-0.80706555	-0.7912785	-1.6555991	-1.1910291	-1.5509771
AACTGGTCAGGGTTAG-1-G2-STZ	-3.1430662	-1.3039086	Unknown	0.30014991760253906	beta	Unknown	-1.0476143	3.9173675	2.775631	0.016944647	-0.9623644	-1.8457354	-0.74945563	-1.0973103	-0.8855545	-1.5670685	-1.0166818	-1.7459615	-1.7606949	-0.8775882	-0.9324367	-0.40037817	-0.9408486	-1.6905812	-0.48828307	-1.1208255
AACTGGTGTTCAGACT-1-G2-STZ	4.545611	5.4453683	Correct	0.0	alpha	alpha	-0.86370844	6.2851033	1.6759022	1.0909173	-0.7194116	-1.6657457	0.1511699	-0.79029036	-0.54504466	-1.1166533	-0.74308205	-1.3229932	-1.5815196	-1.0183494	-1.6986295	-2.110794	-1.4995055	-1.2375697	-1.496067	-1.205277
AACTGGTTCAACACTG-1-G2-STZ	13.281974	0.2581198	Correct	1.1920928955078125e-07	endothelial	endothelial	0.0043424964	0.12792915	0.11471394	-0.17592752	-0.63883096	0.9739969	-0.5931515	-1.2729584	-0.18005836	-0.10489888	-0.34465688	-0.44186163	-0.6094454	-0.76796645	-1.2398478	-0.50563604	0.29460886	-0.2352149	-0.66206706	-0.33055294
AACTGGTTCACAGGCC-1-G2-STZ	-1.5776223	7.6981883	Correct	0.09997451305389404	delta	delta	-0.6947994	2.4890928	1.4397318	4.1008015	-1.20943	-2.275624	-0.8789078	-1.4784167	-0.31175527	-0.87535757	-1.4648275	-1.1730006	-1.9406271	-1.0894499	-1.8509922	-2.1254914	-1.6253667	-1.7592003	-0.6136863	-1.281836
AACTGGTTCTTGAGAC-1-G2-STZ	6.6271214	2.0814404	Correct	0.10003197193145752	alpha	alpha	-1.5215249	5.5702777	0.44923592	0.5897634	-0.48361415	-2.016004	-0.25808182	-0.47295636	-0.1513067	-1.0442338	-1.5465995	-0.85862696	-2.11117	-1.1141505	-1.4863544	-1.8891646	-1.2038075	-1.4466394	-1.2440511	-1.2316104
AACTTTCAGATGAGAG-1-G2-STZ	14.073458	1.5586331	Correct	5.960464477539063e-08	endothelial	endothelial	-0.90159357	0.04149635	0.88922185	-0.37728012	-0.80059785	0.3321213	-1.1172808	-1.1207854	0.46283597	-0.4520784	-0.68770415	-1.1086653	-1.2760549	-1.1755291	-1.3834456	-1.3894455	-0.374825	-0.5973836	-1.4051969	-1.0025734
AACTTTCAGCTCCCAG-1-G2-STZ	5.4095654	6.026337	Correct	0.0	alpha	alpha	-1.020609	7.4904227	1.5530164	1.5647998	-1.847691	-2.2780538	0.021340482	-0.6095774	-0.9677564	-0.96480346	-1.343375	-1.314629	-2.0519698	-1.0919417	-1.9532154	-1.9363687	-1.3306574	-1.4280175	-1.2747252	-1.3064318
AACTTTCAGGATGGAA-1-G2-STZ	-5.0980997	6.6270013	Unknown	0.5000972747802734	beta	Unknown	-1.38445	0.24851507	2.303763	2.596998	-0.44760212	-2.293662	-1.2838917	-1.4289014	0.061518256	-1.1286585	-1.4613706	-1.7208662	-2.128085	-1.1044686	-1.987172	-2.4652524	-1.1701896	-1.5817182	-1.2843237	-1.7830594
AACTTTCAGTAGCCGA-1-G2-STZ	-6.3383784	-1.6417032	Correct	0.19976568222045898	beta	beta	-0.5702126	3.3534906	7.8801565	0.16530484	-1.3990276	-1.3425945	-0.18426253	-0.5377332	-1.3000296	-1.1500382	-1.1362045	-1.8975761	-0.90514314	-1.1904855	-1.0043668	-0.41190377	-1.0240358	-1.330442	-0.57398134	-1.2371634
AACTTTCCACAACGTT-1-G2-STZ	7.5289407	-5.9155674	InCorrect	0.0	immune_proliferative	stellate_quiescent	-0.61406475	0.012105629	0.8588686	-0.12370736	-1.8216972	-1.0175648	-1.1220696	-0.81545293	1.0402864	0.4409663	0.5641663	0.4642952	-0.46327215	-0.3798749	-0.25548464	2.7157204	-0.71473014	-0.021377012	-0.59902775	-0.4715603
AACTTTCCACGAAATA-1-G2-STZ	-3.667423	-0.007157882	Correct	5.960464477539063e-08	beta	beta	-0.6083836	3.7098289	7.007946	3.4970183	-1.0286398	-1.7941881	-0.6352214	-1.2923073	-0.91618013	-1.1232257	-1.490104	-1.574627	-1.8097422	-1.1428862	-1.3270824	-0.55250996	-0.7741703	-1.3272257	-0.9592385	-1.0666082
AACTTTCCACTTAAGC-1-G2-STZ	14.9979515	0.9608854	Correct	0.09998595714569092	endothelial	endothelial	-1.1493046	0.009017535	0.11651638	-0.3500542	0.01613675	1.0545049	-0.7490573	-1.6296269	0.80340195	-0.86273617	-0.60807765	-0.6759282	-1.2625198	-1.5072181	-1.9902848	-1.3866383	-1.231207	-0.18427998	-1.1504967	-0.8087207
AACTTTCCAGATGGGT-1-G2-STZ	-6.8740234	-0.24200857	Unknown	0.4998742341995239	beta	Unknown	-0.09768245	5.656854	6.807143	-0.03859382	-1.6781074	-1.3069876	-0.5508477	-0.50759804	-0.9842805	-1.8105158	-1.1336405	-1.4070632	-1.3471633	-1.30515	-0.6448993	-0.37720612	-1.0845886	-1.4867712	-0.53879356	-0.8058208
AACTTTCCAGCTATTG-1-G2-STZ	-5.247423	-2.3958275	Unknown	0.4999958872795105	beta	Unknown	-1.2125208	3.5380073	6.4173484	0.07009977	-0.85123223	-1.7690349	-0.67356086	-1.160759	-0.88398874	-0.96889716	-1.1324403	-1.5764649	-1.6430053	-0.9447473	-0.87009615	-0.90503746	-0.9786611	-1.8477144	-1.0753322	-1.5063801
AACTTTCCAGGTCGTC-1-G2-STZ	-5.253231	0.7237319	Unknown	0.29943835735321045	beta	Unknown	-1.4278048	3.1388302	7.9049816	3.5223985	-1.5949286	-1.7039355	-0.7456257	-0.89042985	-0.799654	-1.2323896	-0.76501936	-2.033645	-1.3920953	-1.0287482	-0.7267791	-0.3216456	-1.0618474	-1.6363888	-0.7930027	-0.5950591
AACTTTCGTATAATGG-1-G2-STZ	0.007981952	-2.9833992	Correct	0.0999903678894043	beta	beta	-1.1704457	0.96276796	5.3197055	1.4092215	-1.1277092	-2.472877	-0.5535705	-0.47090346	0.008026309	-1.3070189	-1.4155782	-1.2811744	-2.1740067	-1.0433173	-0.6657739	-1.546418	-1.1988205	-1.8533349	-1.524521	-1.511437
AACTTTCGTGCAGTAG-1-G2-STZ	6.1413236	4.9670897	Correct	0.10001230239868164	alpha	alpha	-1.4971676	6.657511	1.9239087	1.2019281	-0.45741093	-2.2770085	-0.097535044	-0.8737844	-0.08243763	-0.88731307	-1.4617198	-1.7310562	-2.190831	-1.1700472	-2.0359585	-1.5354247	-1.1926016	-0.6766087	-1.2349573	-1.1300635
AACTTTCGTTCCACGG-1-G2-STZ	-4.8598685	-1.0614808	Unknown	0.39995312690734863	beta	Unknown	-0.5992579	3.9946458	5.217728	1.2911077	-1.3051721	-1.7783508	-0.24484594	-0.9844641	-1.1312267	-1.5801079	-1.5225279	-1.170927	-0.9475035	-0.70656973	-1.360444	-0.6336018	-1.3439525	-1.4877046	-0.8233011	-1.6789554
AACTTTCTCGGAGGTA-1-G2-STZ	2.5499163	4.601613	Correct	0.0	alpha	alpha	-0.82723975	5.3771787	2.9698126	1.2132695	-1.5368927	-1.7722918	0.17951779	-0.59217435	-0.69709665	-1.6083659	-1.2723296	-1.3593858	-1.6177616	-0.69585025	-1.1606063	-0.94743145	-1.0065025	-1.2098086	-0.8454039	-1.2684056
AACTTTCTCTACTTAC-1-G2-STZ	13.596064	0.11079383	Correct	1.1920928955078125e-07	endothelial	endothelial	-0.67714894	0.14108914	0.62866795	-0.3787992	-0.28680378	0.9921253	-0.8431039	-1.0947858	0.28929508	-0.7794967	-0.5543956	-0.7153363	-0.8180444	-0.96672875	-1.413495	-0.9954219	-0.070810705	-0.16499744	-0.78172743	-0.6860546
AAGACCTAGAGCCTAG-1-G2-STZ	6.358629	4.8807974	Correct	0.0	alpha	alpha	-1.4265594	7.7958293	0.028833866	1.0812638	-0.72182083	-2.0248535	-0.3336872	-0.9097178	-0.480519	-1.8202999	-1.0875652	-1.5652786	-2.0909665	-1.2366298	-1.2750525	-1.4894102	-1.8260802	-1.5262088	-0.718858	-1.1806839
AAGACCTAGGTGCAAC-1-G2-STZ	-3.9718275	6.2130527	Unknown	0.5001454055309296	delta	Unknown	-1.2027628	1.1816539	2.2122262	2.3347487	-1.1724198	-2.0729342	-0.8794783	-1.015384	-0.0030448213	-0.88807464	-1.5340493	-1.1387287	-2.1528306	-1.0855078	-1.6134071	-2.0201056	-1.7545797	-1.9713545	-1.2851584	-1.4380604
AAGACCTCACCACGTG-1-G2-STZ	-5.1801624	-3.1234906	Correct	0.09999698400497437	beta	beta	-0.12788053	2.3224356	7.481929	-0.08606536	-0.87040514	-1.4251875	-0.27489763	-0.8441498	-0.31289697	-1.4416907	-0.90299076	-1.7188296	-1.7438059	-0.9896765	-1.0763034	-0.6707254	-0.9485456	-1.563979	-1.0504447	-0.90600544
AAGACCTGTCGGCTCA-1-G2-STZ	3.0798142	2.2696733	Unknown	0.4999353289604187	gamma	Unknown	-1.270999	2.4489102	-0.020369679	0.19011322	-1.6143336	-2.154825	-0.4298893	-1.1137027	-0.019783951	-1.3499458	-1.7065657	-1.8188202	-2.1062105	-1.0855525	-1.3422041	-1.658373	-1.4176507	-1.7840649	-1.0502472	-1.4314663
AAGACCTGTGAAAGAG-1-G2-STZ	5.260417	-0.06795857	Unknown	0.20000457763671875	gamma	Unknown	-1.0954124	2.9806032	1.5202606	0.17008863	-0.3291471	-2.592184	-1.2001308	-1.2238071	-0.6428364	-1.4854949	-1.6954205	-1.3401817	-2.3232646	-1.2963074	-1.9255476	-3.0832715	-1.5507743	-1.7921977	-1.3269024	-1.3463546
AAGACCTGTTGATTGC-1-G2-STZ	-3.294969	6.2728496	InCorrect	5.960464477539063e-08	alpha_delta	alpha	-0.99695945	3.5620975	2.505567	3.2858038	-1.0653888	-2.2440078	-0.4954021	-1.1795113	0.13304675	-1.4857507	-1.4556764	-0.8222954	-1.7897974	-0.89639443	-1.798287	-2.10923	-1.6117306	-1.3520219	-1.5374768	-1.2795963
AAGACCTTCGGCTTGG-1-G2-STZ	0.810884	7.559593	Unknown	0.4993422031402588	delta	Unknown	-0.87490535	1.3303566	1.454883	4.796362	-0.9397605	-1.6598169	-1.0323293	-1.0312362	-0.40852484	-1.0743058	-0.27896243	-0.35709888	-1.3513244	-0.55767	-0.6357771	-0.25242233	-0.91374624	-1.571242	-1.1150856	-1.1841478
AAGACCTTCTGTGCAA-1-G2-STZ	0.5538533	8.414438	Unknown	0.39997899532318115	delta	Unknown	-0.41029987	2.6252954	1.5451367	6.255258	-1.6054077	-2.0808392	-0.9685106	-1.0175097	0.009719066	-1.4776691	-1.0391376	-1.320286	-1.8281034	-1.3095319	-1.2555752	-1.9663556	-1.1455472	-1.094113	-0.5748947	-1.2377064
AAGCCGCAGCGTGTCC-1-G2-STZ	6.175198	3.3711295	Correct	0.0	alpha	alpha	-0.81096584	5.432531	1.7345586	0.8953786	-0.25417182	-2.4476235	0.00829	-1.2298895	-0.87512666	-1.2187506	-1.7606401	-1.2406386	-2.0632522	-0.91360843	-0.72955966	-2.005275	-1.5603508	-1.5999936	-1.3713189	-1.0922061
AAGCCGCAGCTGATAA-1-G2-STZ	5.340944	4.4200764	Correct	0.0	alpha	alpha	-0.5901601	7.211655	1.451684	0.7263769	-0.21423846	-1.9096546	-0.05496393	-1.3401016	-1.0079627	-1.0371821	-1.2639933	-1.4787678	-1.7460148	-1.4127349	-1.3598156	-1.6223111	-2.007015	-1.5195513	-0.79584837	-0.76819915
AAGCCGCAGGGAACGG-1-G2-STZ	0.51087457	8.071954	Unknown	0.20002907514572144	delta	Unknown	-0.82091814	2.9592104	0.7580486	5.449688	-1.212247	-1.6982346	-0.71957535	-0.8484707	-0.7376058	-1.6015719	-1.4862478	-1.3070054	-2.167514	-1.0539181	-1.8330765	-1.5338556	-1.4509506	-1.3367417	-1.4500949	-1.4397589
AAGCCGCAGGGATCTG-1-G2-STZ	6.373069	2.856959	Correct	0.09993892908096313	alpha	alpha	-0.89543885	5.742101	0.92797375	0.47073162	-0.8089773	-2.3091342	-0.6431508	-0.8433894	-0.2673853	-1.8737506	-1.3405123	-1.1240641	-2.2860763	-1.1091304	-1.4552026	-1.9750749	-1.8206676	-1.5644574	-1.3983123	-1.2499571
AAGCCGCAGGTGTTAA-1-G2-STZ	-2.4323325	8.540795	Correct	0.0	delta	delta	-0.15769579	1.287723	1.8466995	5.0784316	-0.7913098	-1.9659029	-0.9331039	-0.9079363	0.055088338	-0.6704911	-1.1280286	-1.3378445	-2.2844517	-0.791092	-1.7932467	-2.353425	-1.5128018	-1.9758799	-1.1848825	-1.5213193
AAGCCGCAGTTGAGTA-1-G2-STZ	11.209073	-0.13821432	Unknown	0.5619686841964722	endothelial	Unknown	-0.5439372	3.1216726	5.9758925	4.982321	-1.5310656	1.3107387	-0.8660817	-0.9398147	0.14716205	-0.46861163	-0.67288476	-0.78073037	-0.6611445	-0.87659055	-1.3507637	-0.13488805	-0.37773624	-0.32522988	-1.274876	-0.15456215
AAGCCGCCAGGCGATA-1-G2-STZ	-1.8233759	7.874982	Correct	0.09999167919158936	delta	delta	-1.5174512	1.228976	0.5621444	3.9298851	-1.8364745	-2.0441737	-1.1190195	-1.1648011	-1.2958535	-1.3158004	-0.89000106	-1.5391829	-2.0469022	-0.95112956	-1.9013588	-1.8289759	-1.3996085	-1.3194697	-1.3227217	-1.2922337
AAGCCGCCATGTAAGA-1-G2-STZ	-4.460851	2.9265196	Correct	5.960464477539063e-08	beta_delta	beta_delta	-0.701416	3.1823742	5.0107174	6.8247337	-1.9539713	-1.4971559	-1.137562	-0.45383278	-0.5077293	-0.8292629	-1.3122711	-1.4240925	-1.6171868	-0.7454377	-1.0643996	-0.7583144	-1.4209076	-1.1199582	-0.7998267	-1.262679
AAGCCGCGTATGCTTG-1-G2-STZ	-0.32409158	-3.1538057	Correct	5.960464477539063e-08	beta	beta	-1.0271586	1.5619256	4.2733994	-0.09452914	-0.72690135	-2.374013	-0.84746313	-1.2863554	-0.2999332	-0.82110167	-0.6075116	-1.7463917	-1.5879979	-1.3505635	-1.4050959	-1.5563257	-1.2172545	-1.4567194	-1.3937494	-1.4655375
AAGCCGCTCCAATGGT-1-G2-STZ	-4.242082	8.564356	Correct	0.0	delta	delta	-0.5669462	0.46413285	1.0870621	4.589919	-0.90049046	-2.3693302	-1.2405	-1.022763	0.183862	-1.5573887	-1.6585554	-1.4784944	-2.1778486	-1.0826517	-2.3965385	-2.3688183	-1.5040898	-1.8939731	-1.1313764	-1.8452995
AAGCCGCTCGGATGTT-1-G2-STZ	-4.0088043	1.7602818	Correct	0.09999287128448486	beta_delta	beta_delta	-0.76137024	2.9446905	4.679366	4.9414625	-1.2951262	-1.6718352	-0.88508856	-0.38006243	-0.3732423	-0.8669019	-1.0058006	-1.3810697	-1.4138017	-0.5772504	-1.1658877	-0.83679307	-1.0576768	-0.8897448	-1.2136174	-1.1124747
AAGCCGCTCTCAAACG-1-G2-STZ	-2.9472563	0.7317028	Unknown	0.20004302263259888	beta	Unknown	-0.5482649	1.3566796	6.330577	4.925761	-0.79421085	-2.0960212	-2.088347	-0.92105633	-0.44001633	-1.5333984	-2.1736193	-1.3754855	-1.7377732	-0.7802957	-1.5426413	-1.0283904	-1.0326005	-1.3833306	-1.1832381	-1.5381715
AAGCCGCTCTGTGCAA-1-G2-STZ	-5.7636867	-1.7682801	Correct	0.10001480579376221	beta	beta	-1.722659	3.7178063	6.986312	-0.10942107	-1.7750703	-1.897561	-0.046306722	-0.47297966	-0.27418047	-1.522804	-0.58985823	-1.931042	-1.6958643	-1.0335056	-0.52426505	-0.18345071	-0.38651997	-1.6647398	-0.74068385	-1.0321972
AAGGAGCAGACCTTTG-1-G2-STZ	6.003441	4.2747846	Correct	0.0	alpha	alpha	0.19174768	5.9109735	1.0490868	0.47392443	-0.595744	-2.080974	-0.26115665	-0.97034127	-0.72595036	-0.9078538	-0.85922694	-1.2009046	-1.7343097	-1.5031083	-1.5207804	-1.7465771	-1.130816	-1.265354	-1.1664494	-1.0194479
AAGGAGCAGAGACGAA-1-G2-STZ	4.2088146	6.444231	Correct	0.0	alpha	alpha	-0.6341573	8.182288	2.6533663	2.1575377	-1.4130431	-1.851173	0.16158217	-0.31224203	-0.7926537	-1.3870822	-0.9984466	-1.4436648	-1.779104	-1.0945642	-0.8410769	-1.3614188	-1.393523	-1.3954201	-1.0870278	-1.0998338
AAGGAGCGTCACACGC-1-G2-STZ	-0.36304888	-2.8572278	Correct	0.0	beta	beta	-0.9651136	0.77913916	3.4862635	-0.14791834	-1.1535249	-2.521512	-0.9663269	-1.2041794	-0.37802526	-1.0080103	-1.4651318	-1.6667558	-1.862345	-0.9028115	-1.2176958	-1.2998956	-1.1735966	-1.7337711	-0.96410656	-1.3899462
AAGGAGCGTTCGTCTC-1-G2-STZ	5.772516	2.8622866	Correct	0.0	alpha	alpha	-0.81391054	4.11862	1.8142679	0.61019915	-0.83288	-1.7957067	-0.19800878	-0.503628	-0.51731724	-0.8469941	-1.4545453	-1.0452256	-1.876019	-1.4508884	-1.7166561	-1.7357751	-1.2702172	-1.5491304	-1.7235792	-0.98976403
AAGGAGCGTTTGGGCC-1-G2-STZ	0.95897883	7.346049	InCorrect	0.0	delta	alpha_delta	-0.6867027	3.2698574	1.6815718	6.2408137	-1.6169746	-2.083858	-0.7518594	-1.3319542	-0.96388483	-1.1715204	-1.5144863	-1.4100833	-1.7303607	-0.60248804	-1.1873395	-1.5950027	-1.012751	-1.4039614	-1.3596857	-1.0111033
AAGGAGCTCAGCTCGG-1-G2-STZ	-1.1575075	7.5378537	Unknown	0.20001661777496338	delta	Unknown	-0.3375108	1.7711797	1.194561	4.0930834	-1.0560853	-1.860269	-1.5650122	-1.1713405	-0.5580696	-1.1054664	-1.7806218	-1.4402465	-1.5697826	-1.0141938	-1.6567737	-2.1562533	-1.3378798	-1.657828	-0.9028828	-1.2558008
AAGGAGCTCATCACCC-1-G2-STZ	5.9156504	4.6719103	Correct	0.0	alpha	alpha	-0.41728228	6.2653813	1.4569439	1.3250641	-1.4460285	-2.038169	-0.54075277	-0.60598683	-0.6988026	-1.2070713	-1.2875977	-1.237615	-1.6350436	-1.3244022	-1.4233916	-1.9196788	-1.7078974	-1.5884815	-0.51088905	-1.0846292
AAGGAGCTCCCTTGTG-1-G2-STZ	4.194373	6.182812	Correct	5.960464477539063e-08	alpha	alpha	-0.76726687	7.1445026	1.3858587	3.6369238	-0.5449057	-1.6118062	-0.26810965	-0.6079733	-0.82137364	-1.1330082	-1.3767493	-1.5520786	-1.8226871	-1.3803303	-1.455274	-1.2773165	-1.5727098	-1.7064703	-1.1633817	-1.2832476
AAGGAGCTCCGCATAA-1-G2-STZ	-0.85057026	-3.689819	Correct	5.960464477539063e-08	beta	beta	-1.0830848	0.9613097	5.207344	-0.13370663	-1.0112518	-2.3335037	-1.2744782	-1.7006474	-0.38583404	-1.28462	-1.1159985	-1.3688381	-1.8896843	-1.0228288	-1.4554898	-1.1110234	-1.1056737	-1.9017302	-0.6527811	-1.235431
AAGGCAGAGCATCATC-1-G2-STZ	-3.9850261	1.1079241	Unknown	0.40008366107940674	endothelial	Unknown	-0.5356945	2.001885	4.3829484	3.0476816	-0.9395023	-0.2272236	-0.49523276	-0.6856773	0.4148796	-1.1486517	-0.8191824	-0.9440759	-1.32582	-0.9034986	-1.5470765	-0.54221356	-0.9891526	-0.8676174	-1.5470607	-0.6491956
AAGGCAGAGCTCTCGG-1-G2-STZ	7.1334586	12.708224	Correct	0.0	ductal	ductal	-0.47398007	0.34960523	0.39445528	-0.011971146	-0.9530861	-0.66837025	-0.7958821	-0.7957678	0.3945009	-0.7723176	-0.8536527	-0.8734073	-1.2377949	-0.9487469	-1.1196448	-1.213414	-0.43253386	-0.0076924637	-0.7109102	-1.2663393
AAGGCAGAGGCATTGG-1-G2-STZ	-3.2347038	7.100894	Correct	0.10000777244567871	delta	delta	-0.5395305	1.3605756	1.058915	3.542643	-1.3153604	-1.668992	-0.91611284	-0.8080002	-0.29157135	-1.2031071	-1.3278112	-1.0871298	-1.7658798	-0.9153056	-2.1721869	-2.0185509	-1.3143858	-1.3941711	-0.58601576	-1.3185531
AAGGCAGCAGCTATTG-1-G2-STZ	11.76824	-2.4171622	Correct	5.960464477539063e-08	stellate_quiescent	stellate_quiescent	-0.052917972	-0.019244447	0.5930405	-0.3459003	-1.1912905	-0.82668257	-0.8104773	-0.63029677	2.4667654	-1.0711671	-0.8393596	-0.13945761	-0.7641827	-0.9568616	-2.0569477	-1.722375	-1.2634271	-0.6710019	-1.0450286	-1.3223025
AAGGCAGCATGCAACT-1-G2-STZ	-3.351088	8.127857	Correct	5.960464477539063e-08	delta	delta	-1.1298147	1.2471066	1.5460618	5.492233	-0.8550051	-2.5708156	-1.7688881	-0.5018933	-1.0550559	-1.7722329	-1.9311146	-1.2491978	-2.1564732	-1.1617161	-2.437355	-2.626607	-1.4354037	-1.6434705	-1.0604311	-1.698291
AAGGCAGCATTAGCCA-1-G2-STZ	-5.5226984	1.1496625	InCorrect	0.0	beta	beta_delta	-1.1620032	3.651618	7.3031445	4.240313	-1.2117047	-1.4398232	-0.7305176	-0.5870137	-0.8657933	-0.83007663	-0.74568814	-1.8140743	-1.5467199	-0.5817113	-0.9664805	-0.49773127	-0.9485673	-1.597408	-1.1621048	-1.7469605
AAGGCAGGTCGCTTCT-1-G2-STZ	-5.795067	0.006884413	InCorrect	0.10026413202285767	beta	alpha_beta	-0.7537832	5.5663567	5.7674694	1.3727458	-1.7938977	-1.7346176	-0.07733704	-0.825167	-1.2355316	-1.2453475	-0.9062951	-1.476528	-1.3281239	-0.7032503	-0.5371024	-0.23054469	-0.892766	-1.4414803	-1.2649686	-0.9578929
AAGGCAGGTTACGCGC-1-G2-STZ	5.3454223	4.7510614	Correct	1.1920928955078125e-07	alpha	alpha	-0.9949804	6.0259094	1.9035304	0.19322114	-0.67107916	-2.078512	0.15699331	-0.8414016	-0.5065299	-1.8652638	-0.8531482	-1.0292447	-1.6759682	-1.2206287	-1.3462522	-2.0927792	-1.5866194	-1.3128644	-1.2004201	-1.1182958
AAGGCAGGTTATCCGA-1-G2-STZ	-4.301695	7.0749335	Correct	0.0	delta	delta	-0.7105546	1.3320427	0.7971833	2.6160183	-1.459053	-2.102437	-1.7145963	-1.344355	-0.290128	-1.219968	-0.80825627	-1.1463448	-1.857662	-0.9638918	-1.8214383	-2.3362625	-0.9712213	-1.9595243	-1.5603535	-1.6127448
AAGGCAGGTTCCACGG-1-G2-STZ	4.9282913	4.7197766	Correct	5.960464477539063e-08	alpha	alpha	-1.6061823	7.068757	2.083727	0.6430297	-0.7922977	-2.0830905	-0.22549589	-1.2730775	-0.7725781	-1.456298	-1.2545599	-1.3400816	-1.9186178	-1.0790026	-1.1251031	-1.5319335	-1.5566062	-1.5274525	-0.71489733	-1.3019872
AAGGCAGTCATTATCC-1-G2-STZ	6.2007685	-1.7575089	Unknown	0.29987478256225586	delta_immune	Unknown	-1.0576867	1.7485468	-0.10040721	5.42016	-1.211064	-1.3446746	-1.1393386	-0.7473234	-0.88182193	-0.26662272	-0.74856466	-0.34618995	0.070591256	-0.47174296	-1.0289385	-1.2082303	-0.72071004	-0.45941013	-0.77321863	-0.721278
AAGGCAGTCGGTTAAC-1-G2-STZ	-4.9758625	-1.3519527	Unknown	0.3999093174934387	beta	Unknown	-0.7985517	3.08165	5.2214284	0.65952903	-1.5451076	-1.7793993	-0.6319572	-1.0631478	-0.54311115	-1.2573202	-1.0004086	-1.5328981	-1.426974	-0.96662396	-0.5423087	-0.57693464	-1.0523448	-1.5576389	-0.8058902	-1.2784982
AAGGCAGTCGTACGGC-1-G2-STZ	4.8499036	3.2449608	Correct	0.0	alpha	alpha	-0.971919	5.04899	1.107439	0.3679881	-0.9419251	-2.0820107	0.52490664	-0.8720532	-0.6891811	-1.1702046	-1.6855427	-1.2227601	-2.5325847	-0.96710336	-1.7666267	-2.1268804	-1.6015126	-1.4976194	-1.2050983	-1.360195
AAGGCAGTCTTAGAGC-1-G2-STZ	-0.38183075	8.045807	Correct	1.1920928955078125e-07	delta	delta	-0.69903356	1.8541342	0.46337563	5.623056	-1.5957898	-1.7364757	-0.8627805	-0.9686676	-0.7896403	-1.0081954	-1.0565467	-0.9714935	-1.9880722	-1.147799	-1.9553614	-1.6720225	-1.3278725	-1.4561822	-0.73485714	-1.3554648
AAGGTTCAGACCACGA-1-G2-STZ	-4.4922833	-2.2436695	Correct	0.0	beta	beta	-0.62006617	2.900488	6.086019	0.11484045	-1.4803212	-1.9949611	-0.45432332	-0.8817067	-0.82158357	-1.1160277	-0.9468268	-1.513934	-1.2945222	-0.85469055	-1.2675213	-0.1797919	-1.3406886	-1.7506132	-1.1823369	-1.2308815
AAGGTTCAGACCGGAT-1-G2-STZ	0.96142083	6.711861	Correct	5.960464477539063e-08	alpha_delta	alpha_delta	-0.64141	4.5797896	2.6614697	4.195329	-1.8981793	-1.5573359	-0.43214235	-0.73756343	-0.5439975	-1.052124	-0.9116552	-1.4525368	-1.7755561	-1.0748291	-1.6750216	-1.5434414	-1.3234352	-0.9652177	-0.75840646	-1.4137888
AAGGTTCAGAGAGCTC-1-G2-STZ	-4.2500668	-0.19749792	Unknown	0.39993906021118164	beta	Unknown	-1.0239363	3.011181	5.8065896	1.8829945	-1.2717657	-1.5578829	-0.2310105	-1.1695471	-0.82827425	-1.5661415	-0.82404983	-1.4406943	-1.456983	-0.79972094	-1.0039738	-0.6238502	-0.8172218	-1.123177	-1.0957961	-1.0769322
AAGGTTCAGATGGCGT-1-G2-STZ	-3.4473054	8.046354	Correct	0.0	delta	delta	-0.77451676	1.19275	1.1996593	3.6519556	-1.212656	-1.8634914	-1.0069972	-1.2435439	-0.49571803	-1.4239718	-1.1131575	-1.1217438	-2.2665799	-1.19996	-2.2332022	-2.2730706	-1.0798452	-2.0528758	-1.2456067	-1.5388362
AAGGTTCAGCCACTAT-1-G2-STZ	-6.3908167	-2.6858082	Correct	0.0	beta	beta	-1.1405588	3.459143	7.487616	0.13117513	-1.5935088	-1.8309803	-0.16298048	-0.87997043	-0.6991867	-1.635058	-1.4010274	-1.6844016	-1.4515934	-0.9152512	-1.0085155	-0.297099	-1.460609	-1.7389014	-0.5850078	-1.5130337
AAGGTTCAGCTCCCAG-1-G2-STZ	4.5325956	1.2609965	Correct	0.19989752769470215	alpha	alpha	-0.26794314	3.6141076	1.0671792	0.46060058	-1.1975769	-2.3650587	-0.5070164	-1.0624654	-0.16097936	-1.243568	-1.4784952	-0.9936203	-2.352925	-1.1217918	-1.5504165	-1.3832694	-1.3985062	-1.6529675	-1.1753085	-1.0997171
AAGGTTCAGGTGATTA-1-G2-STZ	12.793826	-3.8992603	Unknown	0.2994787096977234	stellate_activated	Unknown	-1.101848	-0.011916086	0.21153998	-0.2814334	-1.1077687	-0.59696627	-1.1057624	-0.9300183	1.2124066	-1.341404	-1.284761	-0.11012691	-0.83593017	-1.0555794	-2.0184088	-1.2865256	-1.3640016	-0.61376923	-0.60528094	-0.98380077
AAGGTTCAGTCCGTAT-1-G2-STZ	5.967027	5.2278986	Correct	0.0	alpha	alpha	-1.0269917	6.808573	1.3968518	1.7021034	-0.8170765	-2.2089863	-0.069544874	-0.84021115	-0.65180206	-0.8889822	-1.4136548	-1.475462	-2.003258	-0.9125112	-1.460206	-1.1213173	-1.2461475	-1.1027527	-1.2531501	-1.5412624
AAGGTTCCAGTCTTCC-1-G2-STZ	-1.0147666	7.624166	Correct	0.10000377893447876	delta	delta	-0.5033531	0.98251784	1.7179135	4.2514043	-1.4003943	-2.0203767	-1.2361256	-1.304937	0.028230451	-1.3162472	-1.3888297	-1.3408219	-1.6799443	-0.9005599	-1.7447444	-1.736417	-1.1047386	-1.1704763	-0.47762945	-1.127015
AAGGTTCCATGTTGAC-1-G2-STZ	12.722043	-2.801376	Correct	0.0	stellate_quiescent	stellate_quiescent	-0.8718338	0.06710261	0.4051	-0.3652953	-1.3759583	-0.68014175	-1.0305407	-0.6658614	2.3128762	-0.921096	-1.2440363	-0.6246965	-0.59784645	-1.0490533	-1.9360112	-1.455692	-1.4488567	-0.6448717	-0.36067265	-1.5543847
AAGGTTCGTAGCCTCG-1-G2-STZ	5.8232026	5.092248	Correct	0.0	alpha	alpha	-0.60680944	6.3075585	1.3160461	1.5853225	-0.80041033	-1.9916574	-0.41640085	-0.55309623	-0.40623808	-1.3742292	-1.1352893	-1.1040423	-1.6892645	-1.2866218	-0.80331945	-1.4043128	-1.5293292	-1.2675799	-1.425665	-1.0552801
AAGGTTCGTCAGAATA-1-G2-STZ	0.045231033	7.9730177	Unknown	0.39988797903060913	delta	Unknown	-0.97420824	3.017976	2.045163	6.042599	-1.435692	-1.2350916	-1.0543981	-1.2149645	-0.6420554	-1.2939851	-1.2631123	-1.2635449	-1.9797922	-1.0898051	-1.6742823	-1.9538549	-1.4793875	-0.9429829	-1.3253362	-1.2260935
AAGGTTCGTCTTTCAT-1-G2-STZ	-4.4966645	7.4376407	Correct	0.0	delta	delta	-0.93772405	0.82779086	1.060227	3.298151	-1.3784965	-2.4694896	-1.7612711	-1.0833439	-0.21872054	-1.2740896	-1.2202749	-1.0101129	-2.584229	-0.9305345	-1.647099	-2.1496227	-1.3137262	-1.4851961	-1.8582759	-1.3366688
AAGGTTCGTGTTGAGG-1-G2-STZ	3.7767692	6.595183	Correct	0.0	alpha	alpha	-0.30058292	9.993945	1.2822886	1.654607	-1.3907902	-1.4533811	0.2061692	-0.6886706	-0.9935504	-0.8980988	-1.394208	-1.6359658	-1.4756465	-1.097857	-1.2690476	-1.2746607	-1.1400907	-1.2318155	-1.4128538	-0.79520714
AAGTCTGAGACAGACC-1-G2-STZ	-2.7345154	8.078091	Correct	0.0	delta	delta	-1.0329753	1.9589362	0.948911	4.606251	-0.95136744	-2.073784	-1.1247549	-0.9779287	-0.59532857	-1.2191898	-1.2371464	-1.3136238	-1.5820317	-1.0093827	-2.0609236	-2.1492164	-1.4491688	-1.8373809	-1.42094	-1.4311993
AAGTCTGAGACATAAC-1-G2-STZ	-4.174305	-0.8089554	InCorrect	0.1999967098236084	beta	alpha_beta	-1.1144904	3.0337257	4.6999507	-0.085516036	-1.2671498	-2.0070903	0.19658276	-0.6868585	-0.3513244	-1.3530363	-1.1236248	-1.6937625	-1.2655277	-1.0960586	-1.1780771	-0.5960211	-0.89166975	-1.1926756	-0.89026874	-1.4127308
AAGTCTGAGAGCAATT-1-G2-STZ	0.14316837	7.052393	Correct	0.0998954176902771	alpha_delta	alpha_delta	-0.7739286	4.7614813	2.0322483	5.4618235	-1.3225664	-2.1616406	-0.6413634	-0.47917974	-0.69205785	-0.96473926	-1.4059433	-0.9648058	-1.9399291	-0.5921997	-1.4800785	-1.8475204	-1.4771754	-1.4951134	-1.4666538	-1.8281043
AAGTCTGCAGCAGTTT-1-G2-STZ	5.0835195	4.272515	Correct	5.960464477539063e-08	alpha	alpha	-0.9119892	5.84384	1.279907	0.9677964	-1.0134501	-1.748839	-0.54024005	-0.30696258	-0.3937636	-0.998301	-1.5178198	-0.9787539	-1.6877481	-1.1435932	-2.129262	-1.6682177	-1.5421196	-1.2726442	-1.4716163	-0.9264782
AAGTCTGGTGGTGTAG-1-G2-STZ	5.7141333	4.3000827	Correct	5.960464477539063e-08	alpha	alpha	-1.4388243	6.710651	1.5233724	0.40643725	-1.4134451	-2.4297411	-0.63034207	-1.7005291	-0.28216693	-1.1347349	-1.3078206	-1.1320461	-2.1615467	-1.1469988	-1.9990879	-2.2557895	-1.8896883	-1.7397368	-1.3855895	-0.86974514
AAGTCTGTCAGTTGAC-1-G2-STZ	1.6361619	-3.797229	Correct	0.0	beta	beta	-0.5868883	1.4002322	3.763956	-0.46447843	-0.24398454	-2.447584	-0.7814435	-0.5909521	-0.411559	-1.6532582	-1.3112358	-1.7229495	-1.8936323	-1.0516824	-1.018176	-1.0823181	-1.633175	-2.0139904	-1.4483335	-1.1871653
AAGTCTGTCGTGGTCG-1-G2-STZ	-4.073671	-2.4357688	Correct	0.0	beta	beta	-0.71844995	2.150492	5.9894514	-0.13193631	-0.9188587	-1.634601	-0.17842603	-0.7146568	-0.20327595	-1.3376228	-1.2704155	-1.5695716	-1.4966364	-0.9316666	-1.2372422	-0.52494437	-1.1708179	-1.6402473	-0.94176394	-1.035664
AATCCAGAGACTACAA-1-G2-STZ	-3.2352526	-0.7289132	Correct	5.960464477539063e-08	beta	beta	-0.89047444	1.2382035	5.8773823	1.6805738	-1.0187228	-1.9576579	-1.063087	-1.3450285	-0.33768103	-1.3753954	-1.3175426	-1.191283	-1.6442852	-0.91643393	-0.880093	-0.9805845	-1.5020366	-1.8094007	-0.7661444	-0.9648771
AATCCAGAGCGTTGCC-1-G2-STZ	-4.3269396	-0.9772348	InCorrect	0.1998811960220337	alpha_beta_delta	alpha_beta	-0.28003728	3.1404665	4.2495637	0.7171991	-1.173981	-1.529058	0.19313449	-1.0901643	-0.45253634	-1.5141644	-0.7653036	-1.3768071	-1.1656857	-0.8493949	-1.332248	-0.77238816	-1.0981767	-1.6878624	-0.7466634	-2.1290827
AATCCAGAGTACGTAA-1-G2-STZ	3.6725729	2.8637648	InCorrect	5.960464477539063e-08	gamma	alpha	-1.3120311	4.0252767	0.61320883	0.4015048	-1.3021176	-2.4293466	-0.41954905	-0.78010386	-0.3767196	-1.1674544	-1.4505339	-1.5803041	-1.9543692	-1.3800117	-1.7542257	-1.9303815	-1.3261961	-1.5235164	-1.0440227	-1.1898115
AATCCAGAGTCTCGGC-1-G2-STZ	-4.0765095	0.32822445	Unknown	0.500085324048996	beta_delta	Unknown	-0.6065344	2.9032483	4.846333	2.8764923	-1.7142932	-1.7453761	-0.6695531	-0.8407941	-0.22490765	-1.157168	-1.0929031	-1.6361078	-1.582733	-1.0322629	-0.47214538	-0.34877726	-0.8119178	-1.6342889	-0.9984625	-1.4503613
AATCCAGCACATCTTT-1-G2-STZ	1.2438316	8.331629	Correct	0.19989848136901855	delta	delta	-0.84569585	2.8567631	1.0986725	6.7449846	-1.6851292	-1.8692402	-1.0685625	-1.0748103	-0.6178021	-1.7203498	-0.8381791	-1.3366339	-2.126535	-0.8116089	-1.4038646	-1.1503952	-1.1795022	-1.2597994	-0.98386055	-1.057973
AATCCAGCAGCATGAG-1-G2-STZ	4.6861057	6.1706405	Correct	0.0	alpha	alpha	-0.41021085	8.127539	2.0431583	1.2081131	-1.221111	-1.9334208	-0.37884802	-1.127557	-0.23508795	-1.7241727	-1.292753	-1.7562668	-2.1249757	-1.5385505	-1.3936522	-1.5725522	-1.4160184	-0.8577574	-0.7374818	-0.9999461
AATCCAGGTAAATGTG-1-G2-STZ	-1.8225063	7.6629224	Unknown	0.29999905824661255	delta	Unknown	-0.70581985	1.6077499	2.335439	3.7768059	-1.1415939	-2.2321472	-0.89364934	-1.3145757	-0.03393043	-1.1116904	-1.7425736	-0.77985126	-1.4203997	-1.3397653	-1.59175	-1.2193061	-1.2083318	-1.5052013	-1.2587769	-0.9661506
AATCCAGGTATATCCG-1-G2-STZ	-4.7712345	0.7058174	Correct	0.0	beta_delta	beta_delta	-1.2324836	1.7095342	5.868746	4.2851615	-1.9207513	-1.50549	-1.0659852	-0.839503	-0.63567084	-1.2588241	-1.1492186	-1.2875824	-1.7866353	-1.0695014	-1.2786947	-0.69269526	-0.6412642	-1.2694339	-0.6878203	-1.0736557
AATCCAGGTCTCACCT-1-G2-STZ	-5.1666946	7.1186895	Correct	0.09998029470443726	delta	delta	-0.9894871	0.8494084	1.3538129	2.7910476	0.009412542	-2.4726927	-1.8537605	-0.96183175	-0.43001342	-0.964424	-1.3020401	-1.0459594	-2.5091808	-0.99032724	-2.325877	-2.6818683	-1.4491395	-1.6401603	-1.2220199	-1.5061226
AATCCAGTCAACACCA-1-G2-STZ	-3.3600569	-1.4011067	Correct	0.0	beta	beta	-0.86845064	2.9390547	5.3242493	0.32329893	-0.8531995	-1.9799805	-0.79985	-1.3569283	-0.2840004	-1.3752662	-1.0552996	-1.4873859	-1.577003	-0.5989109	-0.74288666	-0.7034242	-1.38181	-1.6716344	-1.2975814	-1.7816198
AATCCAGTCACATGCA-1-G2-STZ	2.274831	0.69728994	Unknown	0.3999709486961365	gamma	Unknown	-0.9416613	2.3459935	1.5140878	0.53868335	-1.154082	-2.3174858	-0.7124002	-0.7934535	-0.554452	-1.5688003	-0.70826656	-0.77833295	-2.3281875	-0.7584165	-1.8188933	-1.3127246	-1.0344831	-1.5486529	-2.0205297	-1.0279671
AATCGGTAGAAACCTA-1-G2-STZ	-2.4077334	8.439423	Correct	0.0	delta	delta	-0.55402064	1.3614048	1.1452566	4.8340144	-1.3167195	-2.4040668	-1.1285313	-1.2357836	0.010050461	-1.2014534	-1.176825	-1.3689284	-2.3578439	-0.91229916	-1.6108383	-1.9719838	-1.10237	-1.7715491	-1.2240502	-1.4102093
AATCGGTAGCAGCCTC-1-G2-STZ	1.18622	-0.61570436	Unknown	0.20001232624053955	gamma	Unknown	-0.8072572	1.9711149	1.3352662	-0.30499494	-0.6656631	-2.3657508	-0.4094279	-0.8233311	-0.7041368	-0.47613633	-1.2460489	-1.5532902	-1.9707545	-1.2894636	-1.5487952	-2.258691	-2.0057003	-1.8263292	-1.017354	-1.2994776
AATCGGTAGCTAACTC-1-G2-STZ	-6.5221033	-2.2160082	Correct	0.09996962547302246	beta	beta	-0.5937775	3.5687356	7.781269	-0.007334579	-1.7659051	-1.6902444	-0.7667636	-1.0083761	-0.5026312	-1.6994586	-1.1377898	-1.6661929	-1.6586173	-1.0350723	-0.6701585	-0.1342749	-1.1948647	-1.323467	-0.9400354	-1.3733308
AATCGGTAGCTAAGAT-1-G2-STZ	5.6603794	0.57280785	Unknown	0.40001553297042847	gamma	Unknown	-0.90820587	3.887713	2.2149277	0.19534373	-0.44166023	-2.6548338	-0.97048044	-0.97784984	-0.39974502	-1.180803	-1.217619	-0.8042786	-1.8447368	-1.1949334	-1.8670851	-2.4309628	-2.0045757	-1.772624	-1.2751443	-1.6518512
AATCGGTAGGCGATAC-1-G2-STZ	10.004999	-7.3422794	Unknown	0.2009352445602417	immune	Unknown	-0.66219467	0.29772598	1.3166925	-0.21523212	-1.2258291	-1.4584097	-1.2208972	-1.0073884	-0.31193256	0.050118297	-0.37696573	-0.52909356	-0.9071821	-0.21467339	-1.1239641	6.6442	-1.3017176	-0.80896306	-0.94367176	-1.1360722
AATCGGTAGGGCTTCC-1-G2-STZ	5.297136	1.601908	Correct	0.10002946853637695	alpha	alpha	-0.44836056	3.6956213	1.0507189	0.42009035	-0.79806614	-2.576413	-0.5451177	-0.5608894	-0.7089105	-1.7418466	-1.1915826	-1.4598234	-2.1263618	-1.4662343	-1.8546859	-1.9361641	-1.8415501	-1.4154891	-1.3905526	-1.5795289
AATCGGTAGGGTTCCC-1-G2-STZ	-2.35688	-0.6260255	Correct	0.0	beta	beta	-0.8398869	2.7183514	5.392364	3.2377863	-1.4236532	-1.9947512	-0.7605956	-1.2074382	-0.9922617	-1.3725637	-1.4937818	-1.6595482	-1.7376287	-1.2531478	-1.339575	-0.60572004	-0.9752798	-1.7832512	-1.0232402	-1.236452
AATCGGTCAAGCCGTC-1-G2-STZ	-4.916603	-1.5602016	Correct	0.1999833583831787	beta	beta	-1.2350888	4.070459	5.9988384	-0.1658705	-2.0779154	-1.8090807	-0.48973668	-0.8538991	-0.57443786	-1.6451023	-1.3905973	-1.5204939	-1.7380675	-1.1785104	-0.45226577	-0.41581476	-0.9339744	-1.4925059	-1.2911512	-1.785219
AATCGGTCAGATCGGA-1-G2-STZ	-3.0297742	-1.9866568	Correct	0.0	beta	beta	-0.490014	2.6216116	5.060738	0.5510473	-1.3692856	-2.0063834	-1.2379444	-1.1295859	-0.24932969	-1.1776786	-1.0794263	-1.7814685	-1.7499082	-0.78038335	-0.4480531	-0.26243398	-0.9518451	-1.5015682	-1.7322505	-1.1006148
AATCGGTGTACGAAAT-1-G2-STZ	-3.483993	0.9419703	Unknown	0.39997243881225586	beta	Unknown	-0.7012862	1.5864323	4.278839	4.1688757	-1.6846595	-1.7519621	-1.1101342	-0.97835964	-0.45857066	-1.0012921	-1.0182766	-1.5416433	-1.2548696	-0.92681944	-0.41051158	-0.62041616	-1.005094	-1.3692151	-1.1405696	-1.365179
AATCGGTGTGAAGGCT-1-G2-STZ	-1.971638	8.44871	Correct	5.960464477539063e-08	delta	delta	-0.7526571	2.4763327	0.95510215	5.2690763	-1.0417448	-1.8313122	-0.84558	-0.7763991	-0.502902	-0.8328456	-0.764802	-1.0868819	-1.5063854	-1.2643013	-1.7230048	-1.8784543	-0.8405213	-1.4696494	-1.372144	-1.4749396
AATCGGTGTGCAGTAG-1-G2-STZ	-4.8809447	2.2276013	Correct	0.0	beta_delta	beta_delta	-0.7360249	2.1916194	6.6383843	6.926765	-1.6999928	-1.8530616	-0.9711498	-0.5423752	-1.2892734	-1.5139835	-1.2680151	-1.4119505	-1.3985693	-0.7327309	-1.0442919	-0.71038973	-1.3392692	-1.1112726	-1.3025997	-1.2503122
AATCGGTGTTACGACT-1-G2-STZ	-5.753405	-2.8143542	Correct	0.0	beta	beta	-1.0516222	3.1192396	8.584061	-0.09580611	-1.6079054	-1.8036337	-0.7013377	-0.9019456	-0.87794334	-1.3629067	-1.7129524	-1.9613576	-1.4290464	-1.0812391	-1.1808401	-0.5576095	-1.2892314	-1.1885468	-0.39502886	-1.569134
AATCGGTTCCAAATGC-1-G2-STZ	8.00374	12.124034	Correct	0.0	ductal	ductal	-0.7177174	0.018106118	0.5485517	-0.16241929	-0.72352636	-1.0920255	-1.1445587	-1.102518	0.017537251	-0.65485334	-0.84088796	-0.9373167	-1.0887715	-0.9745449	-1.4111178	-1.3936824	-0.6586128	-0.96080613	-0.6726137	-1.180833
AATCGGTTCCGCGTTT-1-G2-STZ	-2.9083345	0.92553884	Unknown	0.40010911226272583	beta	Unknown	-0.4359567	2.5331867	3.4552374	4.4833627	-1.4494601	-1.8258157	-0.7422194	-1.408818	-0.40398052	-1.0238482	-1.4702942	-1.3608037	-1.3996277	-0.66429377	-0.7495137	-1.0353407	-1.1436154	-1.4111304	-1.2794522	-1.2630349
AATCGGTTCTCCCTGA-1-G2-STZ	13.896023	1.3180032	Correct	5.960464477539063e-08	endothelial	endothelial	-1.0924287	0.08362366	0.38078827	-0.334974	-0.55279297	0.8542521	-0.8372974	-1.2277322	0.6186563	-0.48263738	-1.0783948	-0.94251573	-1.1681403	-1.3161932	-1.6960547	-1.3317862	-0.4983553	-0.5226672	-1.760539	-0.43521905
ACACCAAAGACCCACC-1-G2-STZ	7.488742	12.480058	Correct	0.0	ductal	ductal	-0.9634682	0.31553596	0.22913036	-0.05007717	-1.0405812	-0.65440124	-1.0617964	-0.946367	-0.25074527	-0.5883014	-0.43597648	-0.92269355	-0.83054554	-0.4907269	-1.0208964	-1.0848408	0.048573602	-0.3345658	-0.13045226	-1.1430285
ACACCAACACTTCTGC-1-G2-STZ	-0.7949246	7.8490834	Unknown	0.5000085532665253	delta	Unknown	-0.48756716	2.1802437	0.983858	3.9080472	-1.7246631	-2.0236099	-0.9567739	-0.69099724	-0.2388005	-1.4017042	-1.4597578	-1.3301879	-2.097392	-1.0552769	-1.6431812	-1.7486426	-1.4382496	-1.716482	-0.76370186	-1.404142
ACACCAACATGCGCAC-1-G2-STZ	11.496406	-2.5788772	Correct	5.960464477539063e-08	stellate_quiescent	stellate_quiescent	-0.12576175	0.08369008	0.19368109	-0.18405151	-0.5915405	-0.40260482	-0.412936	-0.7511264	0.8112663	-1.1324674	-0.6094619	-0.608982	-0.7290992	-1.0955193	-1.2048303	-1.2066956	-0.65351653	-0.9382066	-0.63358253	-1.3145759
ACACCAAGTAGAAAGG-1-G2-STZ	11.135626	-0.32098237	Unknown	0.6002170741558075	endothelial	Unknown	-0.26005355	2.368527	5.15885	0.046976406	-1.376733	0.1317689	-0.32272974	-0.99995905	0.39682588	-0.8282305	-1.2035435	-1.0777144	-1.3321496	-0.6905883	-0.5889629	-0.5578339	-0.6605613	-0.78182614	-0.4143554	-0.87356293
ACACCAAGTATCTGCA-1-G2-STZ	12.871937	-4.413532	Correct	0.0	stellate_activated	stellate_activated	-0.46384683	-0.057836577	0.049032748	-0.47276622	-0.15311739	-0.6558174	-0.8746022	-0.9464632	1.2664883	-1.005198	-1.4591542	-0.6334285	-1.6135651	-1.4922462	-1.8443948	-1.4736166	-1.5115894	-0.8188421	-1.5306282	-1.5296748
ACACCAAGTCTCCCTA-1-G2-STZ	6.9102516	12.540544	Unknown	0.2638291120529175	ductal	Unknown	-0.5256186	5.1983085	1.2024031	1.8585694	-2.2396948	-0.30083233	0.2026333	-0.6987777	0.23641936	-0.36410168	-0.4590289	-0.89844537	-0.6151593	-0.56270224	-1.0214288	-0.8339555	-0.54095465	0.16750236	-0.80166763	-0.8581494
ACACCAAGTTATCGGT-1-G2-STZ	-3.8685255	1.091335	Correct	0.09984815120697021	beta_delta	beta_delta	-0.6574934	3.0252433	5.034485	4.5758114	-1.3433863	-1.6646528	-0.8587167	-1.3038791	-1.015706	-1.0849066	-1.0839313	-1.7089764	-1.3348801	-0.99138474	-0.8354603	-0.7199174	-1.1553984	-1.1532661	-0.90927625	-1.3980215
ACACCAAGTTCAGGCC-1-G2-STZ	-4.6933675	0.2883487	Unknown	0.6000300645828247	beta_delta	Unknown	-0.4488924	2.4640346	4.9528484	2.4473848	-1.714999	-1.5567694	-0.40714172	-1.1149201	-0.5920095	-1.5484744	-0.6024488	-1.4666348	-1.6642112	-1.2376317	-1.0260406	-0.19454221	-0.94822174	-1.3816825	-1.1771345	-1.1727136
ACACCAATCACAGTAC-1-G2-STZ	-4.14693	-0.21176028	Correct	0.0	beta	beta	-0.5496917	2.1050487	5.3929834	2.8130043	-1.9336914	-1.5214666	-1.2208692	-1.1636422	-0.7779509	-0.7180362	-1.0965967	-1.3332144	-1.2663867	-0.8859774	-0.75691074	-0.29769915	-0.79298466	-1.1486506	-1.0619411	-1.0095859
ACACCAATCATAACCG-1-G2-STZ	-2.6569448	8.267562	Correct	0.0	delta	delta	-0.7661507	1.3556662	0.7366822	5.1263065	-1.3659415	-2.1859584	-1.3042564	-1.1369723	-0.5314207	-1.5600166	-1.1785635	-1.341308	-2.2777445	-0.7603915	-2.0891905	-1.9356512	-0.57325274	-0.97124076	-1.132247	-1.164801
ACACCAATCCTTTCGG-1-G2-STZ	-0.7686275	8.343175	Correct	0.0	delta	delta	-0.7413829	1.8672963	1.5217456	5.5689297	-1.4393953	-1.8477902	-1.0214269	-0.7631848	-0.68902254	-1.4754493	-1.1889144	-1.3676854	-1.6086715	-1.2581779	-1.9916009	-2.26593	-1.0938646	-1.6203536	-0.95830274	-1.7539495
ACACCAATCGCCAAAT-1-G2-STZ	-4.622641	-1.3800341	Unknown	0.20023763179779053	beta	Unknown	-0.63089997	3.6481054	4.9937944	0.013472989	-1.0408779	-1.5955205	-0.9265441	-0.98159516	-0.8674107	-1.6414207	-1.1419152	-1.3535714	-1.147457	-0.75039893	-0.88175845	-0.5212657	-1.1267014	-1.4991714	-1.1200224	-1.3311008
ACACCAATCTCTGAGA-1-G2-STZ	-4.860354	-2.1074383	Correct	0.10001647472381592	beta	beta	-0.9369778	2.5965023	6.027675	-0.07059924	-1.3720366	-1.919067	-1.2226206	-0.8793427	-0.39623183	-1.2893497	-1.3202049	-1.6534475	-1.6715177	-0.83267415	-0.83140576	-0.45996404	-1.2025241	-1.6031561	-1.2730885	-1.3980851
ACACCCTAGCTGTTCA-1-G2-STZ	-5.572096	-4.3448787	Correct	0.0	beta	beta	-1.1219875	1.7544835	7.274133	0.42463636	-1.538182	-1.4918844	-0.31896645	-0.886088	-0.8070334	-1.2554823	-1.5100065	-1.2403414	-1.7258809	-1.1221044	-1.0032874	-0.68925023	-1.2038864	-1.4227997	-1.5523227	-1.1866117
ACACCCTAGTGTCTCA-1-G2-STZ	-4.3857274	-1.916963	Correct	0.0	beta	beta	-0.8358753	2.4897761	5.4091663	0.1524148	-1.3249203	-1.8451393	-0.6345133	-0.9633363	-0.9784421	-1.3103875	-1.1085694	-1.6945908	-1.5886174	-1.0603075	-0.96678466	-0.18212476	-0.9765384	-1.4850909	-1.1342651	-1.3829219
ACACCCTCAACCGCCA-1-G2-STZ	-4.4287443	2.312292	Unknown	0.599571168422699	alpha_delta	Unknown	-0.97805834	4.1108146	3.5982628	3.251359	-1.6548493	-1.6421274	0.13386646	-1.0252529	-0.10424407	-0.6806338	-0.24729818	-0.396398	-0.9969855	-0.593396	-0.5782383	-0.13664325	-1.2844882	-0.8357168	-0.79941636	-0.9355024
ACACCCTCAGTGGGAT-1-G2-STZ	-3.631637	-1.59671	Correct	1.1920928955078125e-07	beta	beta	3.9515374	2.897811	5.5564713	0.0641804	-0.8507088	-1.9751251	-0.5369677	-1.2615207	-0.6825731	-1.8266788	-0.7250385	-1.4026961	-1.4450008	-1.1924195	-0.93524534	-0.88857484	-1.2006862	-1.559096	-1.3139167	-1.1899006
ACACCCTTCACAAACC-1-G2-STZ	5.376353	6.034328	Correct	0.0	alpha	alpha	-0.7099083	8.322607	1.2747664	1.5646273	-0.97313	-1.7192957	-0.0060088933	-0.45299667	-0.76754504	-1.3647124	-0.9083141	-1.1804268	-1.5265237	-1.326188	-1.1051669	-1.5138876	-1.5515808	-1.0968779	-0.9662291	-1.0125898
ACACCCTTCACCCTCA-1-G2-STZ	4.7819047	3.5611737	Correct	0.0	alpha	alpha	-0.95862204	4.8550844	0.70805985	0.6881098	-0.55811083	-2.14458	-0.14782494	-0.6583981	-0.20331633	-1.4023656	-1.3400956	-0.7887131	-2.1197767	-1.2396055	-1.9762661	-2.0756397	-1.5100423	-1.5347172	-1.5603404	-1.1855714
ACACCCTTCCTTCAAT-1-G2-STZ	-4.314161	8.0678835	Correct	0.0	delta	delta	-0.9349714	0.5282584	0.4324835	3.5247526	-1.2024813	-1.7557727	-0.993421	-0.9957845	-0.35056964	-1.1534534	-1.3163038	-1.0955299	-1.9941614	-1.230669	-1.3568352	-1.9747994	-1.4982036	-1.3975222	-1.4521995	-1.6433033
ACACCCTTCGTTGACA-1-G2-STZ	5.0512667	2.2222197	Correct	0.09999966621398926	alpha	alpha	-0.76280415	4.780179	1.0142105	0.33131698	-1.0686738	-2.1082673	-0.44201273	-0.9869034	-0.34740496	-1.1861075	-1.400012	-1.1476591	-1.564409	-1.2113943	-1.7696058	-2.0597148	-1.5784951	-1.8811104	-1.0188773	-1.021927
ACACCGGAGCGAGAAA-1-G2-STZ	4.074874	6.5790405	Correct	0.0	alpha	alpha	5.6328197	8.421875	0.8248075	2.5197818	-0.9844847	-1.6952146	-0.1649856	-0.0038069338	-0.9958522	-1.208102	-0.95398223	-0.99985266	-1.4600029	-1.4895442	-1.5697126	-1.5515063	-1.2128103	-1.2218583	-0.60832	-1.1253871
ACACCGGAGCTAGTCT-1-G2-STZ	4.1376295	3.749376	Correct	0.09999871253967285	alpha	alpha	-0.47959447	4.689716	1.4683748	0.9523521	-0.7661085	-2.2167435	-0.20938125	-0.76063997	-0.5770788	-1.0810176	-1.5940915	-0.84099555	-1.9150766	-1.1390213	-1.6556656	-1.6171569	-1.5056125	-1.3602768	-1.2660794	-1.7968708
ACACCGGAGGTGCTTT-1-G2-STZ	5.8253937	0.48947632	InCorrect	0.0	alpha_immune	alpha	-1.0174319	3.665963	1.6333498	0.5332009	-0.09139793	-2.3560216	-0.6101048	-0.5567368	-0.12867078	-0.46716097	-1.3629135	-0.32231766	-1.6107086	-0.59160197	-1.7632121	-1.348915	-1.468963	-1.6200778	-0.86936116	-0.9455256
ACACCGGCAAAGAATC-1-G2-STZ	-5.934946	-0.8500151	Unknown	0.4002230167388916	beta	Unknown	-0.8505166	4.0664124	5.8442383	0.15952697	-1.300556	-1.2177436	-0.2274224	-1.2429122	-0.631472	-1.3351634	-1.4282653	-1.5979843	-1.221598	-1.156266	-0.4528576	0.0765627	-0.7640248	-1.6196685	-0.853484	-1.0960128
ACACCGGCAATAAGCA-1-G2-STZ	14.728384	1.2899041	Correct	0.0	endothelial	endothelial	-1.0843884	-0.028418235	0.31780285	-0.5126533	-0.24353367	1.0583863	-1.2958208	-1.5954428	0.29205123	-0.88167614	-0.4706415	-1.0153044	-1.5098519	-1.8259702	-2.2834835	-1.3690317	-1.6117994	-0.35700676	-1.9913747	-0.6691379
ACACCGGCACAAGACG-1-G2-STZ	2.4676049	4.6009536	InCorrect	0.10000962018966675	alpha_delta	alpha	-0.21348228	4.8883524	1.8412102	0.6755177	-1.8285259	-1.795985	0.16209519	-0.70737237	-0.8381102	-1.5076102	-1.2176923	-1.2971145	-1.414797	-1.2060716	-1.443199	-1.242154	-1.4212397	-0.9280844	-1.5686926	-1.2120062
ACACCGGCATCCCACT-1-G2-STZ	15.066681	0.86033124	Correct	1.1920928955078125e-07	endothelial	endothelial	-1.038672	-0.051673345	0.4809447	-0.40446118	-0.48295644	1.0627427	-0.7361988	-1.3821498	0.7413999	-1.0208616	-0.6671054	-1.185097	-1.4907395	-1.4867419	-1.9681575	-1.1974895	-1.0051262	-0.47065866	-1.1340826	-0.80929995
ACACCGGGTATATGGA-1-G2-STZ	-1.8616695	-1.054487	Unknown	0.40007489919662476	beta	Unknown	-0.9064811	2.8007934	2.4875913	1.7581154	-0.9499511	-1.8232694	-0.28384882	-0.84887254	-0.33074874	-1.7023865	-1.1633081	-1.8977096	-1.3466567	-0.91129166	-0.91067326	-0.7154685	-1.3815714	-1.4604104	-0.74856603	-1.6724931
ACACCGGGTATCTGCA-1-G2-STZ	4.8506155	6.0343	Correct	5.960464477539063e-08	alpha	alpha	-0.3658974	8.595961	1.2722708	1.8024163	-1.2630618	-1.5967883	-0.21461748	-0.34165537	-0.72709143	-0.93481445	-1.2833176	-1.0564958	-1.8444322	-1.2949177	-1.3336139	-1.5610443	-1.8680657	-1.4396591	-0.6675162	-1.4480946
ACACCGGGTCAATACC-1-G2-STZ	-2.0651634	-1.7411352	Correct	0.09997302293777466	beta	beta	-0.38837418	3.08039	3.6508677	-0.051385432	-1.4860657	-2.4645834	-0.6660801	-0.9586881	-0.6748951	-1.8110262	-1.1430181	-1.6448941	-1.5517856	-0.8173223	-1.0601869	-0.44565538	-0.7462593	-1.4582797	-0.98080593	-1.6127542
ACACCGGGTCGTCTTC-1-G2-STZ	-1.9419013	7.485693	Correct	0.0	delta	delta	-0.9962165	1.5136387	0.47085404	4.0484405	-1.3115832	-2.038955	-1.0457046	-1.3514522	-0.37374043	-1.4693056	-1.2885591	-0.9383302	-2.162759	-1.0378788	-2.3478658	-1.9461564	-1.3972672	-1.9544007	-1.6024731	-1.5115174
ACACCGGGTCTTGTCC-1-G2-STZ	-1.0510404	-2.337986	Correct	0.0	beta	beta	-1.4246252	1.4755254	3.6003942	1.1838126	-0.99929833	-2.0758047	-1.4498495	-0.60486954	0.08368313	-1.5354295	-1.4105786	-1.5611758	-1.5898534	-0.87882566	-0.887716	-1.1212279	-0.9389987	-2.0235362	-0.7251447	-1.2299402
ACACCGGGTTCACCTC-1-G2-STZ	-4.7868905	-0.075727575	Unknown	0.3556775450706482	beta	Unknown	0.73372227	2.28155	7.511922	0.45051184	-1.5523875	-0.8917317	-0.42451686	-1.0218542	-0.87472284	-0.42903656	-0.8150331	-0.18617393	-0.97400093	-0.59417945	-0.73885965	3.2924027	-1.1181874	-1.2344455	-0.7987614	-1.3455321
ACACCGGTCAAGAAGT-1-G2-STZ	6.0107594	5.2324753	Correct	0.0	alpha	alpha	-1.5007172	7.060862	1.5699918	0.6161493	-0.55144984	-2.377699	-0.15963593	-0.7798272	-0.6143314	-1.1856956	-0.8363899	-1.241064	-1.908216	-0.9339481	-2.204359	-1.847089	-1.8829728	-1.7187797	-0.6031714	-1.3685553
ACACCGGTCAGAGACG-1-G2-STZ	4.4424267	3.5700073	Correct	5.960464477539063e-08	alpha	alpha	1.1838762	5.337403	1.4070405	0.66945004	-0.80242294	-2.0945086	0.017640384	-0.6787992	-0.99898165	-1.0851648	-1.1761727	-1.2832009	-1.3388076	-1.1737509	-1.3601116	-2.0816302	-1.4751716	-1.7664533	-0.42998773	-1.0542091
ACACCGGTCCAAGCCG-1-G2-STZ	6.2673216	4.1389294	Correct	5.960464477539063e-08	alpha	alpha	-0.732322	5.7565594	1.4413972	0.61352444	-0.8537219	-1.868019	-0.12935112	-0.59769636	-0.5090085	-1.0078508	-0.97173506	-1.0940113	-2.2710674	-1.2955211	-1.6572367	-2.2702088	-1.5268805	-1.7996857	-1.5419276	-1.1119598
ACACCGGTCCGTACAA-1-G2-STZ	-3.9136722	0.9332299	Unknown	0.39997804164886475	beta_delta	Unknown	-0.5483606	3.38692	4.6995597	3.5157492	-1.32265	-1.822667	-1.2016819	-0.3826834	-0.5744848	-1.2149837	-1.0702432	-1.0713425	-1.5012001	-0.9031671	-1.3195516	-0.60345376	-1.1012893	-1.4453692	-1.1786773	-1.2970681
ACACCGGTCGTTTGCC-1-G2-STZ	-2.364437	8.824556	Correct	5.960464477539063e-08	delta	delta	-0.32036522	1.6963158	1.7230834	4.651866	-0.95512104	-2.2303483	-1.5260755	-0.9555371	-0.69789255	-1.4550874	-1.3306819	-0.5002295	-1.9407746	-1.0471802	-2.223181	-1.8017083	-1.172715	-1.8238248	-0.5439871	-1.6292858
ACACCGGTCTAACCGA-1-G2-STZ	5.5971646	0.800628	Unknown	0.30029064416885376	alpha	Unknown	-0.5494264	3.861671	1.0599107	0.26983047	-0.22985898	-2.6910226	-0.493802	-1.1235857	-0.14232282	-1.3916442	-1.2351676	-1.3677024	-2.0549736	-1.4766101	-1.3361167	-2.4415183	-2.0001185	-1.9832659	-1.0879303	-1.3765762
ACACTGAAGAAGGACA-1-G2-STZ	-6.080028	-1.7597259	Unknown	0.4994354844093323	beta	Unknown	-0.77842647	3.528364	7.1562157	0.38363776	-1.6532608	-1.6354433	-0.21683523	-0.8253675	-0.6334282	-1.2506516	-1.4401921	-1.6600742	-1.4256325	-1.0141762	-1.2115626	-0.3950965	-0.6673995	-1.667284	-1.5024984	-1.6278924
ACACTGAAGCTCCTCT-1-G2-STZ	6.039206	3.197498	Correct	0.0	alpha	alpha	-1.1796949	5.1163116	2.2481365	0.7761464	-0.28056723	-2.3728116	-0.2731719	-0.74323815	-0.22470774	-1.5542493	-0.9956029	-1.3592045	-1.9009275	-1.4999175	-1.3063022	-1.696618	-1.6518389	-1.5016918	-0.7273507	-1.106028
ACACTGAAGGAATGGA-1-G2-STZ	-4.030311	1.6888202	Correct	5.960464477539063e-08	beta_delta	beta_delta	-0.5603424	2.6091962	5.2055273	5.664165	-1.7589046	-1.6554852	-1.0361704	-1.2310574	-0.26673222	-0.89272445	-1.2672589	-1.1851854	-1.3667481	-0.79239374	-0.9792398	-0.62383276	-0.995408	-1.2989277	-1.5943437	-1.2628145
ACACTGACATACTCTT-1-G2-STZ	-5.1763544	-1.4289508	Unknown	0.39973723888397217	beta	Unknown	-0.6734792	2.7684734	6.1435165	0.51804155	-1.7679719	-1.5309502	-0.6165558	-0.8304021	-0.7825907	-1.5836664	-1.1018808	-1.4390252	-1.185473	-0.6646596	-1.2087297	-0.31748813	-0.6568913	-1.5750489	-0.437966	-1.0288203
ACACTGACATGGGACA-1-G2-STZ	-3.5953395	-1.3991369	Correct	0.19971704483032227	beta	beta	-0.35488462	3.0212572	4.3482237	-0.17718938	-1.1109067	-1.7669129	-0.33620164	-1.0252343	-0.025268953	-1.2568558	-1.1464745	-1.9827092	-1.6943791	-0.7215195	-0.8503726	-0.5956422	-1.1677	-1.9639472	-0.9065967	-1.5504831
ACACTGACATTCCTGC-1-G2-STZ	-5.833736	-2.775507	Correct	0.0	beta	beta	-1.6912261	2.8513427	8.486668	0.15793556	-0.8425078	-1.5947034	-0.39593393	-0.6227129	-0.51718754	-1.3125733	-0.95820713	-1.4733119	-1.3116952	-1.1072733	-0.9765336	-0.36007392	-0.5607592	-1.7027795	-1.185471	-1.2691592
ACACTGAGTACATCCA-1-G2-STZ	-4.382972	-1.5942119	Unknown	0.2999967932701111	beta	Unknown	-0.47975123	3.6510198	4.3251534	0.49380326	-1.379502	-1.7117642	-0.16471998	-0.86387604	-0.35348698	-0.8680235	-0.8877661	-1.3368086	-1.6193378	-0.7529343	-0.65046865	-0.58676946	-1.0435214	-2.0495117	-1.0611466	-1.6770453
ACACTGAGTCTAACGT-1-G2-STZ	-1.4580313	-3.5835438	Correct	0.0	beta	beta	-0.86401033	1.2597944	4.990751	0.03014128	-1.3289837	-2.1790478	-0.5891756	-1.2434442	-0.55608016	-1.1506058	-1.7962508	-1.3571774	-1.8560054	-1.1158503	-1.1526388	-1.1880517	-1.4499836	-1.7664692	-0.9318219	-1.075055
ACACTGATCAGGCCCA-1-G2-STZ	6.062012	4.3165245	Correct	5.960464477539063e-08	alpha	alpha	-0.70630765	5.643555	1.7428483	1.2460219	-1.2926736	-2.0612948	-0.055359155	-0.723662	-0.39272806	-0.54494977	-1.6090763	-1.1168122	-1.6947008	-1.3256823	-1.8675784	-1.6004235	-1.3420445	-1.2772121	-1.048633	-1.439912
ACACTGATCGAATGCT-1-G2-STZ	-2.8791335	-0.25189233	Correct	0.10008150339126587	beta	beta	-0.2869666	2.0489438	5.5498686	2.5919044	-1.1759498	-1.4799004	-0.70718944	-0.6317516	-0.33616906	-1.2353292	-1.5524375	-1.5405692	-1.4808586	-0.91224307	-1.6127802	-0.9925065	-1.0334383	-1.5913663	-0.93271995	-1.5746082
ACACTGATCGGATGTT-1-G2-STZ	-1.6643152	7.733138	Correct	5.960464477539063e-08	delta	delta	-0.8327273	1.6374869	1.6121205	4.5412617	-1.1883323	-2.1439686	-1.0537449	-0.9581341	-0.6812287	-1.3142163	-1.3980311	-1.477939	-1.9946442	-0.9017595	-1.5440778	-1.6376405	-1.4211673	-1.3765419	-1.3131584	-1.5842611
ACACTGATCTATGTGG-1-G2-STZ	-4.2156296	8.338629	Correct	5.960464477539063e-08	delta	delta	-0.9599162	1.4360573	1.1226718	4.2302527	-0.89524823	-2.5379367	-1.6778942	-0.8213042	-0.3810719	-1.5384017	-1.385098	-1.0471733	-2.1577468	-1.0192326	-1.8991959	-2.2142746	-1.665546	-1.7432342	-0.8224574	-1.277629
ACACTGATCTTGTTTG-1-G2-STZ	-2.9389427	7.881101	Correct	0.0	delta	delta	-0.7827953	1.4936327	1.5924287	4.2198806	-1.3981082	-2.2195852	-1.8104136	-1.1877519	-0.26717785	-1.1519134	-1.6139843	-1.1226043	-1.9214832	-0.8473779	-1.7186159	-2.3093615	-1.7165904	-1.3925216	-1.299764	-1.6260355
ACAGCCGAGGGAACGG-1-G2-STZ	-5.071388	1.9743361	Correct	1.1920928955078125e-07	beta_delta	beta_delta	-0.4050581	2.8495429	5.3028216	5.9238687	-1.6852474	-1.6624987	-1.2808774	-0.63097024	-0.95498055	-1.3477639	-1.4909903	-0.7861425	-1.319004	-0.8312911	-1.0683832	-0.6837206	-1.0619284	-0.9113897	-1.2456095	-1.6758263
ACAGCCGAGGTCGGAT-1-G2-STZ	4.1598706	4.98072	Correct	0.0	alpha	alpha	-0.8011103	6.2743306	2.403277	0.7406921	-1.9564834	-1.9445503	-0.065237746	-0.59070724	-1.1706201	-0.7807892	-1.4544222	-1.4169612	-1.612047	-0.9807105	-1.7617309	-1.9412946	-1.6279056	-1.1792864	-1.6637934	-0.91944146
ACAGCCGAGGTTACCT-1-G2-STZ	-0.34961954	-3.4680226	Correct	5.960464477539063e-08	beta	beta	-0.79859567	1.7260605	4.10532	-0.15996155	-0.5566522	-2.4908834	-0.8808656	-1.3330564	-0.22995107	-1.2375598	-1.338442	-1.7777753	-1.5334198	-1.1359789	-1.4952608	-0.9905644	-0.9721004	-2.0955825	-0.5583784	-1.4701495
ACAGCCGAGTTGTCGT-1-G2-STZ	11.25737	-1.8927191	Correct	0.0	stellate_quiescent	stellate_quiescent	-0.07437144	-0.10403756	0.49978626	-0.357598	-1.8392403	-0.22544527	-0.4116709	-0.48381972	1.0145575	-0.8556982	-0.53516376	-0.12705705	-0.22732787	-1.1469557	-1.1633015	-0.48187	-0.20721975	-0.07284052	-0.47999167	-0.91809535
ACAGCCGCACATAACC-1-G2-STZ	0.2782478	8.386234	Correct	0.09994250535964966	delta	delta	-0.16625199	2.34606	1.144253	5.9069643	-1.6705288	-1.8608476	-1.0442779	-0.63546264	-1.2550946	-1.2729497	-1.109432	-1.4896765	-1.6631298	-1.2721219	-2.2108297	-1.2560148	-1.090618	-1.2681248	-0.9786966	-0.67809737
ACAGCCGCAGATTGCT-1-G2-STZ	-1.8311956	7.848393	Correct	0.09998124837875366	delta	delta	-0.6368271	1.7902107	1.0228822	4.5162177	-1.0918778	-1.7138485	-2.2778091	-0.7774857	-0.5872174	-1.3671372	-1.2805095	-0.98630136	-2.062753	-0.9154376	-1.7291598	-2.0333302	-1.6053275	-1.6625669	-0.93722504	-1.4200455
ACAGCCGCATACCATG-1-G2-STZ	-3.0159352	6.8277106	Unknown	0.2001030445098877	delta	Unknown	-0.303531	1.5979689	0.91542196	2.0473826	-1.1374968	-2.2784574	-0.6728948	-1.18367	-0.21527837	-1.3469154	-1.2584584	-1.5557361	-1.9636083	-1.2031813	-1.7907474	-2.5981998	-1.6634749	-1.6042881	-0.15641837	-0.96202606
ACAGCCGCATGGATGG-1-G2-STZ	5.5003715	5.77569	Correct	0.0	alpha	alpha	-0.4114978	6.796419	0.6305956	1.1426369	-1.4180427	-2.128688	-0.35054764	-1.2287873	-0.9931504	-0.8795571	-1.4769686	-1.5705171	-1.8787439	-1.2061483	-1.1692405	-1.193605	-1.7170069	-1.2902341	-0.98330456	-0.9998462
ACAGCCGGTCTCTTTA-1-G2-STZ	5.817234	5.421001	Correct	0.0	alpha	alpha	-0.68728054	7.589145	1.6952341	0.7797604	-1.0386304	-2.0347981	-0.16703202	-0.61930734	-0.671438	-1.5094813	-0.96892047	-0.56947815	-1.8422225	-1.3057694	-1.2142051	-1.7739601	-1.1096661	-1.3001152	-1.4919435	-1.3020494
ACAGCCGGTTACGCGC-1-G2-STZ	3.9191449	5.3882537	Correct	5.960464477539063e-08	alpha	alpha	-0.5620262	6.5594378	1.840364	1.3529891	-1.3310947	-1.6388069	0.13677576	-0.6287012	-0.4019442	-0.7772758	-1.302506	-1.1625941	-1.7561586	-0.780244	-1.6306272	-1.7312653	-1.3260161	-1.1580156	-1.2385422	-1.2609787
ACAGCCGGTTCATGGT-1-G2-STZ	9.374615	-3.852761	Unknown	0.6983599364757538	immune	Unknown	-0.45206663	0.13202916	0.46363539	-0.28055397	-0.41774178	-0.965439	-0.9218674	-0.7771017	-0.32768375	0.20095587	-0.44511992	0.026652995	0.22045924	-0.6655353	-0.42041206	-0.5699006	-0.7283547	-0.7379379	-0.11016747	-0.92589796
ACAGCCGTCAACCATG-1-G2-STZ	-5.098238	7.1611924	Correct	0.0	delta	delta	-1.5103077	0.4908744	2.0577662	3.3466988	-0.9134385	-2.706938	-1.018618	-1.0270901	-0.65220416	-1.4495149	-1.1041565	-1.5091859	-2.287127	-1.2889524	-1.8910073	-2.5635817	-1.7603241	-2.0066981	-1.3146636	-1.404664
ACAGCCGTCAGTACGT-1-G2-STZ	-5.116388	1.3892119	Correct	0.19996309280395508	beta_delta	beta_delta	-0.6889982	2.8679287	6.174139	5.1067705	-1.5443842	-1.1478319	-0.45791465	-0.63689035	-1.1592566	-1.4058167	-0.7918759	-1.0327159	-1.3726375	-0.82374096	-1.3094124	-0.96219933	-1.5203459	-1.2152883	-0.9527704	-1.4460117
ACAGCCGTCATAACCG-1-G2-STZ	-3.8016572	-1.595627	Correct	0.0	beta	beta	1.5976961	2.5866127	6.618157	0.58134717	-1.1497961	-2.1166759	-0.8476995	-1.2952297	-0.7995811	-1.2374102	-0.8578574	-1.3822811	-1.1715398	-1.0972259	-1.0984343	-0.67061514	-0.75744706	-1.4647493	-1.0443754	-1.3963399
ACAGCCGTCATTGCGA-1-G2-STZ	4.836293	0.5312613	Unknown	0.30001693964004517	alpha	Unknown	-0.92777574	3.2735646	1.3972621	0.986973	-0.056322724	-2.281078	-0.17372428	-0.9592337	-0.6694678	-1.2540029	-1.8413709	-0.81246525	-2.1141992	-0.9716148	-1.5414383	-1.8796086	-1.8333086	-2.1580036	-1.2662431	-1.5106045
ACAGCCGTCTACCAGA-1-G2-STZ	-2.7150717	-1.9881431	Correct	0.0	beta	beta	-0.8797346	3.1436796	4.5400157	0.40381968	-1.3884571	-1.9282713	-1.8274615	-0.65511787	-0.6043918	-1.5945309	-1.5248098	-1.2206568	-1.7467694	-0.89514506	-0.6817248	-0.7698997	-1.1094208	-1.7712773	-0.6347824	-1.4364114
ACAGCCGTCTGCCAGG-1-G2-STZ	4.7890987	5.226098	Correct	0.0	alpha	alpha	-0.77891874	6.622648	1.0866576	0.9487355	-1.3564252	-1.4377756	-0.10001553	-1.063788	-0.6325994	-1.0480505	-1.5857157	-1.1334765	-1.7328718	-1.794305	-1.3236836	-1.9441316	-1.3711462	-1.5353768	-1.0977733	-1.1735699
ACAGCTAAGACTGTAA-1-G2-STZ	5.3504715	0.6917631	Unknown	0.29985058307647705	alpha	Unknown	-0.7911524	3.2839344	0.93631536	0.00029915757	-0.5629835	-2.581038	-1.2757843	-0.6274576	-0.7663974	-1.1754466	-1.7732118	-1.4364108	-2.0809958	-1.5679842	-1.9625243	-1.7664969	-1.5680249	-2.3581398	-1.0861089	-1.2734903
ACAGCTAAGATCGATA-1-G2-STZ	0.3141701	8.125045	Unknown	0.400030255317688	delta	Unknown	-0.40048945	2.9190173	1.1847199	5.6885056	-1.5429667	-1.9319857	-1.2564695	-1.1568516	-0.7181748	-1.3737193	-1.3504839	-1.2691815	-1.7269552	-0.8616504	-1.4030765	-2.00524	-1.5204364	-1.6681277	-0.8802252	-1.4513574
ACAGCTAAGGACAGAA-1-G2-STZ	5.6333885	5.737385	Correct	0.10001397132873535	alpha	alpha	-0.32460845	7.4317374	0.80236596	0.37986186	-0.8042525	-1.9199889	0.401133	-0.5921768	-0.861033	-0.9466879	-0.89192736	-1.3212512	-1.6953818	-1.6219878	-0.7119047	-1.5795779	-1.5849833	-1.1338657	-0.97306347	-1.2260511
ACAGCTAAGGATGGAA-1-G2-STZ	-2.927983	6.546363	Unknown	0.40008193254470825	delta	Unknown	-0.90679884	2.079902	1.2997652	2.2874281	-0.9198061	-2.2269819	-0.37149084	-1.2162607	-0.8297191	-1.1374875	-1.0612822	-0.96967554	-2.2885427	-0.96328413	-1.6671915	-1.6641924	-1.2789694	-1.2401274	-1.5062665	-1.4976535
ACAGCTACAATACGCT-1-G2-STZ	-1.4029702	8.792476	Correct	0.0	delta	delta	-0.56774145	1.6248891	0.863514	6.2033243	-0.99832666	-1.9937696	-0.790488	-0.9766547	-0.47759068	-1.296303	-1.4198045	-1.347298	-2.1729074	-0.9987029	-1.8252072	-1.7841051	-1.3546302	-1.3921553	-1.2730899	-1.7261446
ACAGCTACAATTCCTT-1-G2-STZ	7.908507	10.515597	Correct	0.0008069276809692383	acinar	acinar	23.63794	1.3631755	1.2425873	0.039583206	-0.09101695	-1.590889	-0.62004215	-0.8954183	-0.70706743	-0.8643849	-1.5969996	-1.3711724	-1.7498851	-2.05859	-1.2170283	-0.5458065	-0.34911573	-0.66972363	-1.4047912	-1.1136938
ACAGCTACACAAGTAA-1-G2-STZ	12.983072	1.4462162	Unknown	0.4998055100440979	endothelial	Unknown	-0.20615904	0.070096865	0.6671822	-0.38757738	-0.4971844	0.16276927	-0.93965864	-1.429607	0.653427	-0.14258212	-0.58999485	-0.5445385	-0.46124923	-0.8767306	-0.8949514	-0.833545	-0.7609118	-0.46545476	-0.7960651	-0.30897388
ACAGCTACACTCTGTC-1-G2-STZ	0.2505089	-3.563485	InCorrect	0.0	beta_immune	beta	-1.1852864	0.35637462	3.8995862	0.424477	-0.6241679	-1.881524	-0.6859789	-0.71567935	-0.42345202	-0.032520786	-0.848336	-0.51187444	-0.58268464	-0.20869666	-0.60510254	-1.3375864	-0.4535336	-0.99964046	-1.1048403	-0.90823096
ACAGCTACACTGCCAG-1-G2-STZ	-6.5074415	1.6267838	Unknown	0.5000916123390198	beta	Unknown	-0.98844624	6.618935	7.510205	5.717889	-2.2480786	-1.4365112	-0.37236848	-0.78175133	-0.5767365	-1.2844275	-1.0815384	-1.0869821	-1.1264852	-1.0241468	-1.0389724	-0.42173967	-1.0142597	-0.6331961	-1.2064617	-1.0704768
ACAGCTAGTAGCAAAT-1-G2-STZ	11.280737	-0.34217983	Unknown	0.40007853507995605	endothelial	Unknown	0.47323853	2.3739793	4.2241497	0.40856227	-1.027772	0.31360978	-0.12634756	-1.0066007	0.9085779	-1.2917992	-0.9005031	-1.024219	-1.1371163	-0.99788576	-1.1501482	-0.47762024	-0.52912927	-0.77655137	-0.87086517	-1.5761564
ACAGCTAGTCCTCTTG-1-G2-STZ	-3.9840488	-0.64438593	InCorrect	5.960464477539063e-08	beta	alpha_beta	-0.45152625	3.462573	4.9310884	0.5228122	-1.4233941	-1.5495117	-0.014431402	-0.82869405	-0.38257653	-1.5990533	-1.5169346	-1.7382666	-1.61722	-1.1103157	-1.0076944	-0.42088997	-1.3639433	-1.6767397	-1.0710516	-1.534185
ACAGCTAGTCGCTTCT-1-G2-STZ	14.274084	-0.006824233	Correct	5.960464477539063e-08	endothelial	endothelial	-1.625289	-0.025187127	0.78813964	-0.40370739	-0.45239615	1.4001855	-0.38199306	-1.4570215	1.0583696	-0.46014655	-0.69587713	-0.94710076	-1.113287	-1.324241	-1.5610665	-0.83608663	-0.3797412	-0.32061067	-1.5837483	-0.68177927
ACAGCTAGTGACTACT-1-G2-STZ	14.107042	-0.12696795	Correct	0.09995496273040771	endothelial	endothelial	-0.71372885	-0.05013244	0.8402693	-0.3474766	-0.28938717	1.3061519	-0.49292594	-1.2648917	0.69112486	-0.65994143	-0.37576476	-0.73040277	-1.2239699	-1.6295071	-1.7018659	-0.64968884	-0.6456127	-0.05696462	-1.603515	-0.6736319
ACAGCTATCAAGCCTA-1-G2-STZ	11.525861	-2.715002	Correct	0.0	stellate_quiescent	stellate_quiescent	-0.28622702	0.26238513	1.3751307	-0.3855608	-0.80606186	-0.8289846	-0.77221596	-1.2029119	0.26867703	-0.9701191	-1.2128236	-0.6240681	-0.9299208	-1.0431468	-1.3537952	-1.0287834	-0.6756357	-0.41231164	-0.59023213	-1.0409814
ACAGCTATCCCAAGAT-1-G2-STZ	-0.7735739	7.529847	Correct	0.09998804330825806	delta	delta	-0.38473496	2.5108857	1.5391917	4.8207936	-1.2056782	-1.9501337	-1.4096339	-1.216169	-0.82755274	-1.2726772	-1.248757	-0.8573733	-1.7527564	-1.063048	-1.3995798	-0.97428185	-1.3263466	-1.1428324	-1.5069588	-1.2054911
ACAGCTATCCCAAGTA-1-G2-STZ	-5.0659375	1.616483	Unknown	0.30002713203430176	beta_delta	Unknown	-0.60460436	4.2924027	5.3973827	4.99134	-1.2827913	-1.5738459	-1.0450687	-0.6901919	-1.0690686	-1.7269295	-0.8529277	-1.1344721	-1.4300334	-0.70478237	-1.0438117	-0.053562038	-0.84970003	-1.7504002	-0.64945287	-1.305448
ACAGCTATCGTTTGCC-1-G2-STZ	3.2842393	1.5556182	Unknown	0.399885892868042	alpha	Unknown	-1.1215703	2.7362077	0.5783605	0.4748027	-1.4802687	-2.3653743	-1.0792311	-0.50988305	-0.3093571	-1.4807639	-1.4679981	-1.4397897	-2.0193477	-1.0077598	-1.6231306	-1.9059619	-1.4767897	-1.8076605	-0.9148729	-1.3514223
ACATACGAGACACGAC-1-G2-STZ	-5.832525	-1.7350562	Correct	0.19990694522857666	beta	beta	-0.80078423	3.1139085	7.377596	0.23755607	-1.9079069	-1.6196938	-0.34542173	-0.76995575	-0.6343257	-1.1995062	-1.022502	-1.7218527	-1.1952211	-0.6734867	-1.3264321	-0.41663483	-0.8660312	-1.1902782	-1.4685566	-1.1694179
ACATACGAGGATATAC-1-G2-STZ	6.2265797	-3.099841	Unknown	0.2998960018157959	immune	Unknown	-1.2125549	0.16411981	1.5147839	-0.46687502	-0.4963288	-1.3355936	-1.1800835	-1.0133468	0.06186583	0.7735535	-0.77698994	-1.0302598	-1.2993008	-0.4406239	0.76468074	-1.2791454	-1.3956228	-1.0153378	-0.4720169	-0.02890525
ACATACGAGGCATGTG-1-G2-STZ	-2.9673433	0.17065495	Correct	0.0	beta	beta	0.12057648	2.7800117	5.1059365	2.6762924	-1.2336698	-1.9066947	-0.6507812	-1.3062354	0.03963338	-1.5333129	-1.5194964	-1.4555496	-1.6132132	-1.1517588	-1.3108449	-1.084137	-1.0708228	-1.5388564	-0.93688977	-1.0603263
ACATACGCAACTGCGC-1-G2-STZ	6.9364347	3.9679127	Correct	0.0	alpha	alpha	-1.2179832	5.5321016	2.8385246	0.74252087	-0.6413684	-2.1311975	-0.61184424	-0.7387576	-0.4168597	-1.4341552	-1.5153437	-0.89448863	-2.0531316	-1.4747369	-2.4177172	-1.9046105	-1.5968864	-1.6255028	-1.2765266	-1.6911006
ACATACGCACGGCGTT-1-G2-STZ	5.930102	2.113361	Correct	0.0	alpha	alpha	-0.4861201	4.546672	1.6339879	1.1377519	-0.35531226	-2.025245	-0.16868171	-0.675174	-0.22856128	-1.3220537	-0.9495541	-1.1797581	-2.4700458	-1.6849844	-1.6172028	-2.0921881	-1.5925314	-1.769345	-1.355216	-1.2656643
ACATACGCAGTGACAG-1-G2-STZ	-1.6343086	-2.8012812	Correct	0.0	beta	beta	-0.6384865	3.5536857	6.128667	-0.029658226	-1.1634625	-2.3334932	-1.0297617	-0.93992347	-0.6502335	-1.4551917	-1.1857679	-0.9226963	-1.6134634	-1.1421328	-1.504371	-0.40856957	-0.8457761	-1.7559011	-0.64242357	-0.7224594
ACATACGCATGCCCGA-1-G2-STZ	-5.1800056	-1.4269632	Correct	0.19982612133026123	beta	beta	-0.411199	2.576708	5.810165	0.4718409	-0.9733501	-1.8124936	-0.21489812	-0.60888696	-0.66777056	-0.88857704	-1.0823704	-1.5296589	-1.2393476	-0.95017284	-0.95229656	-0.655383	-1.210757	-1.7030971	-0.5933269	-1.1304575
ACATACGCATTGGGCC-1-G2-STZ	-2.6066928	9.429196	Correct	5.960464477539063e-08	delta	delta	0.48606354	0.4548257	0.61649895	5.6965876	-1.7615815	-2.256083	-1.4795432	-1.2199903	-0.5059588	-1.1407497	-1.4049441	-1.2335238	-1.7721661	-1.1859336	-1.7539675	-1.4378455	-0.41295767	-1.2432797	-0.85299647	-1.370538
ACATACGGTGAGGCTA-1-G2-STZ	-3.5374975	8.175987	Correct	5.960464477539063e-08	delta	delta	-0.38652432	0.7355522	0.6469587	5.1047316	-1.5215869	-1.9533445	-1.2153631	-0.53907764	-0.5810241	-1.2771888	-1.7318311	-0.93287057	-2.1308594	-1.0344733	-1.9039481	-1.7992337	-1.7795353	-1.2637564	-1.486212	-2.0397975
ACATACGGTGCAACGA-1-G2-STZ	-4.643831	-2.0668216	Unknown	0.29995405673980713	beta	Unknown	-0.63465714	3.782955	5.9170303	0.12904856	-1.4088962	-1.8337017	-0.7763107	-0.960362	-0.14520188	-2.0420337	-1.3016034	-1.5962365	-1.5813637	-0.91823196	-1.3129114	-0.4596509	-1.2904282	-1.272109	-0.6950844	-1.1269991
ACATACGGTGCACCAC-1-G2-STZ	-5.4861665	-2.4106665	Unknown	0.20005536079406738	beta	Unknown	-1.5696992	2.847767	7.3676744	0.11748215	-1.1777345	-1.9479426	-0.9779036	-0.77670676	-0.2269874	-0.9572365	-0.84832114	-1.9712986	-1.5282388	-1.0762479	-0.99793833	-0.5776501	-0.7805163	-1.6008679	-0.9448712	-1.1620255
ACATACGGTGCCTTGG-1-G2-STZ	-4.43292	-1.277805	Unknown	0.3000298738479614	beta	Unknown	-0.56118894	3.1994643	5.8288383	0.09565852	-1.7186593	-1.9418621	-0.8094168	-1.0246931	-0.7156302	-1.9975613	-0.6639661	-1.2691687	-1.426371	-1.191996	-1.0331774	-0.53942454	-0.43180257	-1.6126275	-0.72691435	-0.90757847
ACATACGGTGGTACAG-1-G2-STZ	-0.1845072	-1.1318086	Unknown	0.4998180866241455	beta	Unknown	-1.5778465	3.0895236	2.2367077	-0.4142789	-0.8004285	-1.8372623	-1.2121791	-1.2511528	-0.8623708	-1.5184392	-1.3728992	-1.5690466	-2.166927	-1.0448449	-1.1037014	-2.277988	-1.3783625	-1.4934648	-1.1602943	-1.7603339
ACATACGGTTACGCGC-1-G2-STZ	4.6231856	4.9760327	Correct	0.0	alpha	alpha	-0.9614527	6.404328	2.2210186	1.6585577	-0.8323745	-2.2465622	-0.019490074	-0.38894963	-0.4297868	-1.2200813	-1.3881067	-1.1595738	-2.1174245	-1.6003588	-1.4891348	-1.8109732	-1.504952	-1.0088251	-1.2471436	-1.120631
ACATACGTCCGTACAA-1-G2-STZ	-3.2756035	-1.4032022	Correct	0.0	beta	beta	-1.1058509	2.994077	5.534188	-0.07321922	-0.26589575	-2.2516081	-1.057489	-1.4696457	-0.42115465	-1.7709616	-1.2114704	-1.7785324	-1.424498	-1.1184218	-1.1008302	-1.1566896	-0.36443534	-1.6319518	-0.9894054	-1.3614926
ACATACGTCCTCAACC-1-G2-STZ	6.2686744	5.06165	Correct	5.960464477539063e-08	alpha	alpha	-1.5571413	7.2926736	0.99242085	0.7238525	-0.96047926	-2.1295066	-0.2273488	-0.7213155	-0.720455	-1.2882532	-1.4764163	-1.2425805	-2.1695423	-1.310809	-1.4925845	-1.8022654	-1.2956834	-1.2701782	-1.2745292	-1.4905915
ACATACGTCTAACGGT-1-G2-STZ	0.98925894	-3.165576	InCorrect	0.0	beta_immune	beta	-0.6446948	0.3393869	2.5785282	0.033196867	-0.6606756	-2.1823726	-1.4210198	-0.5575283	-0.083768755	0.037047178	-0.5440492	-0.2666822	-0.8800142	-0.5905599	-0.87125504	-1.1361372	-0.8231429	-1.0808668	-0.7233361	-0.79642904
ACATCAGAGAGTAAGG-1-G2-STZ	5.894127	4.502729	Correct	5.960464477539063e-08	alpha	alpha	-0.5573201	5.844435	2.1208518	1.9567875	-0.6139838	-2.1631691	-1.1230665	-1.218595	-0.94522804	-1.2768865	-1.3629528	-1.4221061	-2.2163155	-0.9191021	-1.1549748	-1.7631793	-1.6930816	-1.1728176	-1.0925578	-1.2854033
ACATCAGAGTAACCCT-1-G2-STZ	-4.0150924	-0.9421898	Correct	0.10003137588500977	beta	beta	-0.8363451	3.084309	4.9509325	1.9677508	-1.2604318	-2.248533	-1.2102537	-0.56487834	-0.5815108	-1.0151242	-0.9843268	-1.3556533	-1.4969985	-0.93295664	-0.88354504	-0.5958681	-0.5346218	-1.7367498	-0.6166945	-1.2692811
ACATCAGAGTCGATAA-1-G2-STZ	5.626588	4.636467	Correct	0.0	alpha	alpha	-0.90288556	6.7622094	1.5863445	0.89736336	-0.51376474	-1.9265218	0.149094	-0.6913644	0.44463015	-1.2799819	-0.81565714	-0.7707226	-2.1563947	-1.3810738	-1.1348441	-1.81311	-1.3226556	-1.1896532	-1.3111207	-1.2445085
ACATCAGCAGCATGAG-1-G2-STZ	-6.253716	0.35791025	Unknown	0.5001400411128998	beta_delta	Unknown	-0.3668242	4.9835668	5.3450937	2.1642723	-1.953655	-1.1817802	-0.7415186	-0.6795794	-0.7393609	-1.552587	-1.2395205	-1.3175747	-1.2889905	-1.0372804	-0.9853732	-0.23701498	-0.47628334	-1.2777364	-0.6588872	-1.3376769
ACATCAGCATCGTCGG-1-G2-STZ	-4.917943	-2.808732	Correct	5.960464477539063e-08	beta	beta	-0.8280095	2.566441	7.783137	0.04093144	-1.8040435	-2.14898	-0.97796595	-1.3165056	-0.6003681	-1.5117948	-1.0406623	-1.7132665	-1.7414593	-1.0387336	-0.7892548	-0.5468416	-1.0818982	-1.6966112	-0.8752278	-1.2538843
ACATCAGCATTCGACA-1-G2-STZ	-1.1096947	8.045559	Correct	0.10008084774017334	delta	delta	-0.94990164	1.0297095	2.1432602	4.890306	-1.4671323	-1.8737872	-1.0833724	-1.2418422	-0.5298441	-0.8208144	-1.5983559	-0.9828049	-1.959315	-1.193579	-1.9300513	-1.8525077	-1.5517377	-1.697148	-1.1352307	-1.1923196
ACATCAGGTAAGTGGC-1-G2-STZ	-1.228378	6.942642	Unknown	0.7000154554843903	delta	Unknown	-1.3948972	2.209139	1.9141597	3.4230986	-1.0801406	-2.1015491	-1.2881769	-1.4601597	-0.86272126	-1.4905338	-1.678696	-1.3423105	-1.9291905	-0.9346648	-1.5560923	-2.1332202	-1.8511959	-1.422374	-1.0779303	-0.9014884
ACATCAGGTCACAAGG-1-G2-STZ	4.135327	3.8112786	Correct	0.0	alpha	alpha	-0.47339022	4.9406385	2.5638843	0.6432906	-0.8909522	-2.4009159	-0.7475239	-0.7490295	-0.79465896	-1.7455038	-1.3533249	-1.3651792	-1.5189798	-1.4185735	-1.4548447	-1.5896294	-1.3698165	-1.1541992	-1.0484459	-1.4361987
ACATCAGGTCCTCTTG-1-G2-STZ	3.4278483	6.713329	Correct	1.1920928955078125e-07	alpha	alpha	-0.71012896	11.477504	1.7332948	3.1516144	-1.410494	-1.4252598	0.39095852	-0.69561857	-1.0138229	-1.3530874	-0.82973367	-0.87124324	-1.4485831	-0.99834716	-0.7780999	-1.0411216	-1.1893253	-0.98130006	-1.4366776	-0.93961143
ACATCAGGTCTAAAGA-1-G2-STZ	6.8796244	2.856336	Correct	0.10000836849212646	alpha	alpha	-0.79913664	6.0733495	1.3511059	0.7230184	-0.92663103	-1.9725772	-0.62018895	-1.1539589	-0.4257588	-1.2227993	-1.8515098	-1.146513	-1.6420928	-1.4642498	-1.384047	-1.5813884	-1.6373339	-1.1188071	-1.103493	-1.1243495
ACATCAGTCCTACAGA-1-G2-STZ	0.25135863	-3.6090374	Correct	5.960464477539063e-08	beta	beta	-0.9204968	1.0429899	4.9327497	0.21851878	-0.48183787	-1.9228551	-1.0373538	-1.2150886	-0.43513817	-0.91424555	-1.3686621	-1.1482866	-1.7281532	-1.047877	-1.1950983	-1.2802974	-1.045449	-2.1592665	-1.1978114	-1.7812665
ACATCAGTCCTCATTA-1-G2-STZ	5.495239	5.695605	Correct	0.0	alpha	alpha	-0.99572206	7.1735797	1.3289139	0.7228242	-1.0444303	-1.8122085	-0.3669238	-0.94117206	-0.46139362	-1.3045946	-1.3593615	-1.4625038	-2.195614	-0.94423187	-1.3018687	-2.0979612	-1.6790373	-1.6253909	-1.4750844	-1.0483938
ACATCAGTCGTCACGG-1-G2-STZ	-4.313931	-2.8117502	Unknown	0.2999972105026245	beta	Unknown	-1.4522448	1.5858108	5.3128157	0.071791336	-0.91751343	-1.5074943	-0.24891694	-1.2262659	-0.27667594	-0.5861526	-1.0876381	-1.978874	-1.2553566	-0.70553255	-1.1096336	-0.9463811	-0.6938491	-1.5786134	-0.9518676	-1.3879105
ACATGGTAGAACTGTA-1-G2-STZ	5.5288773	5.59748	Correct	0.0	alpha	alpha	-0.7830101	7.136978	1.1745794	0.8105766	-1.3346763	-2.015985	-0.40182608	-0.8553352	-0.51368046	-0.92075133	-1.3486843	-1.1532674	-1.8185136	-1.1904485	-1.3659571	-1.4785421	-1.4117455	-1.0718602	-0.967573	-1.2490839
ACATGGTAGTAGGTGC-1-G2-STZ	-2.7304223	6.647374	Correct	0.0	delta	delta	-0.71214145	1.4272232	0.48709172	2.661487	-1.2817051	-2.1132615	-0.6607991	-1.1074587	-0.6690678	-0.8810252	-0.62597865	-0.9797241	-1.7553515	-0.74077433	-1.2680141	-1.6873426	-1.3196417	-1.704047	-1.0907135	-1.6165564
ACATGGTCACCTCGGA-1-G2-STZ	4.8582196	5.865395	Correct	1.1920928955078125e-07	alpha	alpha	-1.2925816	7.1413593	1.3582067	1.5955383	-1.2817026	-1.9529749	-0.08606118	-0.6482436	-1.145812	-1.2905107	-1.0546936	-1.1097256	-1.7601525	-1.3222295	-1.4082512	-1.9619349	-1.6762646	-1.1281104	-0.91628814	-1.236143
ACATGGTCACGCCAGT-1-G2-STZ	-2.9363215	-0.43776163	Unknown	0.6999788880348206	alpha_beta_delta	Unknown	-0.5214119	3.5325465	2.5077775	0.49160492	-1.1381596	-1.5638359	-0.23919594	-1.0636524	-1.3342651	-1.3581495	-1.171721	-1.7180648	-1.534182	-0.6817709	-0.97087187	-0.7428573	-1.5249662	-1.1942952	-0.61161363	-1.0741138
ACATGGTGTAAGCACG-1-G2-STZ	-2.6165874	7.284864	Correct	0.0	delta	delta	-0.847402	1.6951008	0.28831542	3.9719515	-1.1330686	-1.8234365	-1.3185029	-1.3908188	-0.80416423	-1.3913351	-1.6400335	-1.2273086	-2.01514	-1.0109575	-1.6446393	-2.4520946	-1.2043597	-1.722563	-1.3197756	-1.8130331
ACATGGTGTCACCCAG-1-G2-STZ	-4.0346794	7.407325	Correct	0.0	delta	delta	-0.901875	1.054301	1.5122386	2.7676547	-1.1891831	-2.3538132	-0.983717	-1.0890671	-0.46157345	-1.3593949	-1.0744302	-1.1928713	-1.9030192	-1.1494615	-2.3837104	-2.503836	-1.4271004	-1.4458436	-1.1519725	-1.4363608
ACATGGTGTGTAACGG-1-G2-STZ	-1.9739662	-1.7283663	Correct	0.0	beta	beta	-1.1247536	2.8533144	4.003293	-0.1456852	-0.87227917	-2.3689094	-0.58878255	-0.50532806	-1.1431301	-1.1592103	-1.0856004	-1.5108801	-1.7064755	-0.73008794	-0.6510479	-1.2603945	-0.9490893	-1.3897079	-1.3510697	-1.2705419
ACATGGTGTTCTGGTA-1-G2-STZ	5.3484836	5.4803267	Correct	0.0	alpha	alpha	-0.90918994	6.8233094	1.3314875	0.5577619	-1.0607442	-1.7974322	-0.20716786	-0.65244126	-1.0618467	-1.4011722	-0.72887945	-1.2147943	-2.1639771	-1.2920675	-1.1673877	-1.5934186	-1.104506	-0.9843949	-1.3297378	-1.1777143
ACATGGTTCGAATGCT-1-G2-STZ	6.783098	3.6684704	Correct	0.0	alpha	alpha	0.012520984	5.23415	1.816438	1.3965948	-0.567937	-2.1744242	-0.1757524	-0.8040259	-0.61666816	-1.2849419	-1.9583209	-1.0714111	-2.0635557	-1.2752784	-1.1715981	-2.3483016	-1.491958	-1.4308162	-1.2765136	-1.3373932
ACATGGTTCTATGTGG-1-G2-STZ	6.1815248	4.5144477	Correct	0.0	alpha	alpha	-1.2591242	6.0720077	1.5032806	0.54008186	-0.71406925	-2.1180208	-0.4947956	-0.5618035	-1.0431138	-1.3106885	-1.579622	-1.8684236	-2.0512662	-1.3905226	-2.22852	-2.01424	-1.3631575	-1.3499448	-0.9178913	-1.3033807
ACATGGTTCTGCTTGC-1-G2-STZ	-2.931333	-0.16983047	Correct	5.960464477539063e-08	beta	beta	-0.41619632	3.1391819	4.037588	2.4383283	-0.7167855	-1.9132518	-1.7173045	-0.88240904	-0.6581616	-1.3936219	-2.0556326	-1.5062815	-1.7628998	-1.0162381	-1.37707	-0.5602805	-0.84494686	-1.4255996	-0.8650268	-1.6889343
ACCAGTAAGAAGGTTT-1-G2-STZ	-2.5879924	8.749178	Correct	0.0	delta	delta	-0.586193	1.5908669	2.220452	5.066497	-0.9728253	-2.4190395	-1.9083965	-0.793884	-0.18413714	-1.3068054	-1.630948	-1.2270229	-1.6852733	-1.1259172	-1.8769515	-2.5612118	-1.5165616	-1.3756046	-0.882529	-1.5964125
ACCAGTAAGCAATCTC-1-G2-STZ	3.9140978	6.1985283	Correct	0.0	alpha	alpha	-1.0560269	8.109645	1.3531492	2.7099452	-1.1846578	-2.0688913	-0.17063078	-1.0252849	-0.8807927	-1.3772603	-1.1053846	-0.81991357	-1.571808	-1.264658	-1.3432676	-1.4508549	-0.97018456	-1.1641725	-1.3032833	-1.1010144
ACCAGTAAGGAGCGTT-1-G2-STZ	-2.6266541	8.398114	Correct	0.0	delta	delta	-1.0960723	1.0558547	1.7280457	4.679945	-1.2030524	-2.4015741	-1.1178635	-0.9071504	-0.31775808	-1.2920389	-0.7236023	-1.0947871	-2.4140258	-0.79416	-1.9206204	-2.129	-1.3151258	-1.4192705	-0.83834434	-1.4202099
ACCAGTAAGGAGTCTG-1-G2-STZ	-3.6309054	8.690085	Correct	0.0	delta	delta	-1.1447217	0.9444863	2.0249217	4.735221	-1.2770815	-2.4166994	-1.3058664	-0.99103415	-0.73000234	-1.238876	-1.280508	-1.3348018	-2.0587323	-1.3880837	-1.5286311	-1.4493276	-0.7729016	-1.4952651	-0.9007283	-1.3086779
ACCAGTACAAACGTGG-1-G2-STZ	6.702037	3.9062269	Correct	0.0	alpha	alpha	-0.7457827	5.6734595	1.514357	0.47597748	-1.2295294	-2.045197	-0.7680614	-0.6142417	-0.6972605	-1.3698633	-1.5028088	-1.0501662	-1.95841	-1.1016781	-1.3572638	-2.4832313	-1.421294	-0.95717335	-0.43988162	-1.3591042
ACCAGTACAACAACCT-1-G2-STZ	13.673002	0.48480725	Unknown	0.5001853704452515	endothelial	Unknown	-0.97546697	2.5202398	1.5681722	1.0686177	-0.34949315	0.836015	-0.23159996	-1.538237	0.5799053	-1.3461618	-0.59875226	-0.83898807	-1.4930071	-1.1221243	-1.6322448	-1.5180682	-1.2652336	-0.37121278	-1.2372903	-0.8867874
ACCAGTACAAGCGATG-1-G2-STZ	-1.172207	8.833175	Correct	0.0	delta	delta	-0.8109162	1.6897384	0.28374076	5.8719563	-1.5290003	-2.6392975	-1.2265404	-1.5025743	-0.58003134	-1.3954754	-1.2247725	-1.3451719	-2.5316365	-1.1700406	-1.7060881	-1.5678765	-1.272773	-1.3293148	-1.2644064	-1.5460763
ACCAGTACACCTGGTG-1-G2-STZ	6.213268	3.1837583	Correct	0.0	alpha	alpha	-1.1169817	5.739699	0.6491287	0.9106815	-0.80582905	-2.1884089	-0.15537883	-0.3387264	-0.23246078	-1.089276	-1.8831296	-1.1827397	-2.3852088	-1.415931	-1.2256141	-1.729152	-1.751417	-1.946293	-1.454156	-1.1749077
ACCAGTACACGAAATA-1-G2-STZ	-1.9144758	7.2543435	Correct	0.0	delta	delta	-0.77675426	2.7285538	0.9017871	4.245679	-1.4357901	-1.9306309	-1.1350929	-1.1241801	-0.20321678	-1.3419601	-1.1891335	-1.2354413	-2.1098354	-0.8963421	-1.5823636	-1.4024112	-1.3566225	-1.6856678	-0.9780074	-1.4983181
ACCAGTACAGGATCGA-1-G2-STZ	-0.28748935	-2.0192013	Correct	0.09990084171295166	beta	beta	-0.108336955	2.2020946	3.4346695	0.038880304	-1.0080014	-2.3160026	-0.6842498	-0.96697223	-0.96265835	-1.3231634	-1.8033991	-1.2307796	-1.7801578	-1.1395088	-0.93062735	-1.6311704	-1.0453514	-1.3584226	-1.2027777	-1.0438777
ACCAGTACAGTCAGCC-1-G2-STZ	2.399044	3.3481257	Unknown	0.30006641149520874	gamma	Unknown	-0.78287065	3.3165715	3.0515587	0.16501175	-1.2524935	-1.9406793	-0.53628683	-1.0001951	-0.8362343	-0.92891675	-1.2629737	-1.7690157	-2.1974225	-0.82592386	-1.4238074	-1.5543268	-1.8189205	-1.225867	-1.0547076	-1.4060756
ACCAGTACATGGTTGT-1-G2-STZ	1.2981633	8.232436	Unknown	0.3999277353286743	delta	Unknown	-0.79533035	2.8576722	1.245538	6.4706073	-1.659055	-1.8182542	-0.98678994	-0.35495976	-0.627704	-1.2084452	-1.1106086	-0.9413105	-1.8526267	-0.7006725	-1.1210998	-1.1519287	-1.0642242	-1.065132	-0.5950678	-1.3903848
ACCAGTAGTAGCACGA-1-G2-STZ	-2.1027002	7.9343843	Correct	0.0	delta	delta	-0.9968837	1.1455119	0.77753663	4.7621894	-1.3907342	-2.1500025	-1.6522546	-1.0678784	-0.2756799	-1.0229179	-1.1731749	-1.0593927	-2.0189757	-0.75516504	-2.0211124	-2.1352513	-1.4986913	-1.3960242	-1.1311322	-1.2121913
ACCAGTAGTCCGACGT-1-G2-STZ	-1.084473	8.10284	Unknown	0.4999930262565613	delta	Unknown	-0.7643366	2.2696517	1.8235155	4.618235	-1.5418415	-2.0381505	-0.7967636	-0.9740466	0.07798064	-1.222911	-1.2932037	-1.695509	-1.9621488	-0.99836445	-1.7232205	-1.555063	-1.479808	-1.1048923	-0.963136	-1.1305572
ACCAGTAGTCTTGCGG-1-G2-STZ	14.556569	0.67522115	Correct	0.09994471073150635	endothelial	endothelial	-1.2710671	-0.05916223	0.34969315	-0.29473537	-0.2874038	0.911807	-0.90360594	-1.3543997	0.57022655	-0.4042999	-0.83475804	-0.9176405	-1.4188672	-1.4375181	-1.7532802	-0.9662173	-1.3652337	-0.701271	-1.2381747	-0.93921816
ACCAGTAGTGTTCTTT-1-G2-STZ	7.8674393	-5.347218	InCorrect	1.1920928955078125e-07	immune_proliferative	stellate_quiescent	0.081998326	0.51592207	0.8150232	-0.1929324	-1.292386	-0.6536972	-0.76137286	-0.85207254	0.7861502	0.026258975	-0.13980569	0.06354727	-0.2966793	-0.1827701	-0.29136792	1.5020472	0.29260153	0.13822165	-0.6958078	-0.21578416
ACCAGTATCTGAGGGA-1-G2-STZ	1.4287463	-4.367579	Correct	5.960464477539063e-08	beta	beta	-1.0615866	0.5037145	3.921956	0.023441557	-0.626947	-2.5697398	-1.3032417	-1.3049104	-0.44104552	-0.7603966	-1.0381008	-1.6388975	-2.1794305	-1.3880352	-1.5803766	-2.0478652	-1.6610919	-1.7691444	-1.0123808	-1.8916662
ACCAGTATCTTATCTG-1-G2-STZ	-2.4352112	6.954655	Unknown	0.5000218152999878	delta	Unknown	0.40016544	1.8723762	0.67355853	2.4748178	-0.73620087	-1.4663823	-1.0868001	-1.4080085	-0.13376772	-1.2171545	-1.4757016	-0.8695741	-2.18732	-1.0237044	-1.7020454	-1.7763807	-1.3219937	-1.2939572	-1.0586647	-1.357899
ACCAGTATCTTGAGAC-1-G2-STZ	6.0493636	1.9131898	Correct	0.1000140905380249	alpha	alpha	-0.99250495	5.8189774	1.7295169	0.5787156	-0.82054454	-1.9614917	-0.60384256	-0.86859995	-0.28229043	-1.422526	-0.85581934	-1.3392369	-2.2941573	-1.4566456	-1.2468971	-2.8882723	-1.556973	-1.4878933	-1.1179563	-1.4387461
ACCCACTAGACAGACC-1-G2-STZ	-0.5472255	7.701352	Unknown	0.49999791383743286	delta	Unknown	-1.3189297	2.3621047	1.2404653	4.685928	-1.5006312	-2.0317845	-0.63211733	-0.61534566	-0.17374125	-1.4125031	-1.1166749	-1.358969	-1.6844196	-0.8583365	-1.8466465	-1.7704208	-1.4664592	-1.0187398	-1.0406201	-1.0145895
ACCCACTAGAGACGAA-1-G2-STZ	-5.5225716	-2.172235	Correct	0.09991437196731567	beta	beta	-0.036312625	2.8683076	6.704071	-0.08140135	-1.3330972	-1.4203652	-0.4742571	-0.98129654	-0.25730604	-1.8491986	-0.4964916	-1.7734048	-1.036494	-1.2612008	-0.7836755	-0.26205006	-0.76641345	-1.3610574	-1.1688699	-1.2088358
ACCCACTAGATCCCGC-1-G2-STZ	-4.232439	8.087356	Correct	5.960464477539063e-08	delta	delta	-0.80291927	0.82355505	1.3736684	4.7936025	-0.356221	-2.5677128	-1.8763556	-1.2792524	-0.6352894	-1.2359619	-1.7138468	-1.8261474	-2.3851411	-1.019683	-1.5787003	-2.3437145	-1.5755771	-1.9499993	-1.3574945	-1.3416852
ACCCACTAGCCCGAAA-1-G2-STZ	-1.1037275	7.315779	Unknown	0.2001023292541504	delta	Unknown	-0.6741732	2.6749835	1.0369145	3.536912	-1.4162213	-1.9154066	-1.1894197	-0.4079272	-0.48744854	-1.2770593	-1.2113276	-1.2901442	-1.7115544	-0.981912	-1.5004803	-1.4263397	-1.5330222	-0.9841723	-0.6611983	-1.171698
ACCCACTAGCTAAACA-1-G2-STZ	-6.0589046	-1.0209832	InCorrect	0.0	beta	alpha_beta	-0.22415234	4.1184883	7.3505383	0.19185537	-1.0570827	-1.3758005	-0.26032594	-0.84583014	-0.9549759	-1.383883	-0.5457469	-1.4159716	-1.1383258	-0.77515346	-0.63108015	0.011582857	-0.9057687	-0.88239014	-1.2977097	-1.5433056
ACCCACTCAAGCCATT-1-G2-STZ	3.9682631	1.3117895	Unknown	0.39958393573760986	gamma	Unknown	-1.5656902	2.585761	1.2676569	0.03746188	-0.7297744	-2.6047437	-0.11234651	-0.5876469	0.36616975	-1.4326111	-1.3184845	-1.7683403	-1.8118806	-1.1117964	-1.5793352	-1.9169769	-1.5572705	-1.4548876	-1.3351904	-1.4860784
ACCCACTCACATTTCT-1-G2-STZ	4.6888046	6.430301	Correct	0.0	alpha	alpha	-0.5908518	8.304876	1.4716347	2.3482428	-1.0750844	-1.9881625	-0.3219606	-0.3616021	-0.77031875	-1.5962417	-1.3562936	-1.5675548	-1.9837362	-1.2062095	-1.3054957	-1.5850394	-1.2077849	-0.6885756	-0.8003595	-1.4284277
ACCCACTCAGACAAGC-1-G2-STZ	-4.692551	-1.4162511	Unknown	0.2000943422317505	beta	Unknown	-0.41558582	2.3125644	6.377952	-0.040946953	-0.8806051	-1.6311363	-0.4241497	-0.95886606	-0.67712593	-0.8598043	-0.88411796	-1.9375924	-1.2357018	-0.7010904	-0.7937801	-0.32867068	-1.4876163	-1.4024528	-1.1171376	-1.3029516
ACCCACTCATGATCCA-1-G2-STZ	13.511978	-0.051430434	Unknown	0.3998708724975586	endothelial	Unknown	-1.2108359	0.4067362	0.60247123	1.7455742	-0.7218811	1.103373	-0.9759717	-0.9101376	1.1099931	-0.71703774	-0.65671116	-1.0142326	-1.427019	-1.2203255	-1.7000446	-0.8541174	-1.5102867	-0.44352823	-1.6608205	-0.50801706
ACCCACTCATTTGCCC-1-G2-STZ	11.1385145	1.4436151	InCorrect	0.0	schwann	stellate_quiescent	-1.0936521	0.06349014	0.7796468	-0.48885006	-1.1473548	-0.8190932	-1.1969433	0.23473641	1.3405851	-0.9466629	-1.3504847	-0.8606311	-1.3387083	-1.3514555	-1.8537648	-1.9253988	-2.2351687	-0.36342928	-0.9469942	-2.0201187
ACCCACTGTATGAAAC-1-G2-STZ	14.716705	0.30537343	Correct	0.0	endothelial	endothelial	-1.359152	-0.06712545	0.69532615	-0.37840244	-0.6407925	1.2364802	-0.4320876	-1.3890929	0.8926272	-0.7602229	-0.86576563	-0.6439509	-1.4691187	-1.5298587	-1.7196746	-0.96727777	-1.233898	-0.33723903	-1.7692413	-0.82938707
ACCCACTGTCTGCGGT-1-G2-STZ	-3.053034	-2.1657524	Correct	0.0	beta	beta	-0.26613778	1.2444983	4.942503	1.468804	-0.8691168	-1.8676713	-1.5618232	-1.295231	-0.11268102	-1.5974792	-1.3988186	-0.98273295	-1.6588993	-1.2435763	-0.9745112	-0.3109358	-1.3104463	-1.1215528	-1.1501265	-1.4326582
ACCCACTGTGACGCCT-1-G2-STZ	-1.4927949	7.4762063	Correct	0.0	delta	delta	-1.3320651	2.2597764	0.71464425	4.11316	-1.1577798	-1.4522424	-0.3574563	-1.1713326	-0.1725781	-0.90837854	-1.3997393	-0.8123417	-2.0358531	-1.1270021	-2.1306417	-1.6146694	-1.5074711	-1.126661	-1.0547296	-1.4100937
ACCCACTGTTTGGGCC-1-G2-STZ	-5.191015	0.8384287	Correct	5.960464477539063e-08	beta	beta	-0.4099449	3.9526412	7.271769	4.1288114	-2.0388033	-1.6076938	-0.5392598	-1.0739225	-0.83499014	-1.5824746	-1.0619836	-1.0330863	-1.2809536	-0.89296126	-1.4228688	-0.8913443	-1.0574795	-1.0651361	-1.0990845	-1.4026052
ACCCACTTCATCGCTC-1-G2-STZ	2.404789	4.5332355	Unknown	0.5002460479736328	gamma	Unknown	-0.33719888	4.056645	1.2419888	1.1330086	-1.5484728	-1.8456604	0.15010083	-1.1032	-0.8356742	-1.1699926	-0.8051944	-1.4413105	-1.5398774	-1.110366	-1.2893747	-1.2558687	-1.6919165	-1.112859	-1.0429537	-0.94229424
ACCCACTTCATTATCC-1-G2-STZ	-3.3915699	-1.4049573	Correct	0.19998741149902344	beta	beta	-0.45898113	3.7961018	4.539462	-0.29371065	-0.93930346	-1.7670954	-0.70551586	-1.1359134	-0.45149118	-1.2381448	-1.2229873	-1.3404464	-1.5364597	-0.9688015	-0.76118493	-0.59308994	-0.9917206	-1.9131085	-1.028797	-1.5552462
ACCCACTTCTTGCCGT-1-G2-STZ	-0.8024251	6.9184294	Unknown	0.3999958038330078	alpha_delta	Unknown	-0.5272073	4.0235977	1.5134028	4.105511	-0.49760717	-2.1431296	-1.3129357	-0.9978694	-0.19039889	-1.69739	-1.0610516	-1.3826637	-2.086058	-1.0228599	-1.1577153	-1.7075303	-1.3984789	-1.1783254	-1.0550854	-1.2276912
ACCGTAAAGAAGGTGA-1-G2-STZ	-4.2485266	-1.7146044	Correct	0.19995081424713135	beta	beta	-0.87984896	3.5001771	6.124076	0.115107976	-1.496915	-2.1852877	-1.1625385	-0.83398783	-0.65790844	-1.2489076	-1.0527257	-1.5445938	-1.4699104	-0.7679965	-0.6208439	-0.53415596	-1.0010319	-1.3757123	-0.9465035	-1.7668686
ACCGTAAAGCCGCCTA-1-G2-STZ	-3.1163201	6.9260817	Correct	0.09989798069000244	delta	delta	-0.7235	1.6966016	1.3932673	3.1402886	-1.0688776	-2.2745993	-0.9215754	-1.1835945	-0.443918	-1.5411909	-0.8492999	-1.3616544	-2.333937	-0.77951014	-1.9952168	-2.1194527	-1.2676672	-1.7137036	-1.0052695	-1.1799103
ACCGTAAAGGGAGTAA-1-G2-STZ	5.519994	4.5948377	Correct	0.0	alpha	alpha	-0.8738976	7.03306	2.2236297	0.7979564	-0.77038676	-2.3125486	-0.23804799	-0.888752	-1.0590312	-1.126849	-1.1941011	-1.1455306	-2.2075188	-0.99389756	-1.3921449	-1.8488358	-1.5010467	-1.3011512	-1.6742928	-1.3394492
ACCGTAAAGGTGTTAA-1-G2-STZ	-3.733354	-1.1237887	Unknown	0.3002147674560547	beta	Unknown	-0.7035826	3.5383124	3.8609872	0.0933135	-1.0331281	-1.7834482	-0.43688232	-1.1263101	-0.6125216	-1.6727431	-0.87286687	-1.3829502	-1.5214623	-0.8945599	-0.9575965	-0.3460775	-1.1259917	-1.4292041	-0.45926806	-0.9343069
ACCGTAAAGTAGGTGC-1-G2-STZ	5.9500647	-3.3704147	Unknown	0.6031254231929779	immune_proliferative	Unknown	-1.1578313	0.22706984	1.2434348	-0.21630076	-1.0175421	-0.99059826	-0.9147421	-1.1459405	-0.086323276	1.2375107	-0.2999187	-1.0909675	-0.89045715	-0.42962724	1.4544377	-0.67665184	-1.3054769	-0.7618904	0.40466586	-0.36332
ACCGTAACAGCTTCGG-1-G2-STZ	5.935196	5.611516	Correct	0.0	alpha	alpha	-1.5336103	7.175594	2.0604877	1.3082098	-0.83982766	-1.1389195	-1.0858674	-1.2743405	0.20629656	-1.5488638	-1.227119	-1.380591	-2.3391469	-1.0085025	-1.5704451	-1.8718537	-1.4506767	-1.1899959	-1.452535	-1.2819211
ACCGTAATCAACGCTA-1-G2-STZ	2.6598253	7.1072206	Correct	0.09976792335510254	alpha_delta	alpha_delta	-0.7216846	8.170466	2.7360513	6.7292514	-1.9842613	-1.1407912	-0.2592183	-0.58680093	-0.7871749	-0.40306187	-0.61222476	-0.9467995	-1.5388869	-0.9628829	-1.025851	-0.89016366	-1.050421	-0.98151016	-1.2397861	-1.1952833
ACCGTAATCAGTGTTG-1-G2-STZ	7.0777016	3.0727088	Correct	1.1920928955078125e-07	alpha	alpha	-0.77861917	4.4781084	1.9737562	1.6536142	-0.28741705	-2.342585	-0.4688937	-0.54345614	-0.9710671	-1.9110955	-1.7683977	-1.4012132	-2.039361	-1.330637	-2.2129211	-1.7986414	-1.7125809	-1.2427123	-0.84883666	-1.4772687
ACCTTTAAGAATGTGT-1-G2-STZ	5.378177	2.1146243	Correct	0.09999209642410278	alpha	alpha	-0.8884742	4.0192113	2.1551247	1.0347475	-1.0083913	-2.1231084	-0.92733675	-1.0808456	-0.5897999	-0.7873835	-1.5393547	-1.3572048	-1.6000977	-0.9810394	-1.7427266	-2.1977367	-1.5971665	-1.1495476	-1.4571127	-0.9421276
ACCTTTAAGAATTGTG-1-G2-STZ	-4.0996766	-2.8638303	Correct	0.0	beta	beta	-0.4516117	2.42173	6.38051	0.46830046	-0.72962064	-1.7105796	-1.329518	-1.062637	-0.48474753	-1.5685041	-1.7730789	-1.5012628	-1.6419913	-0.9662706	-1.6130028	-0.81385463	-0.53884023	-1.0398566	-1.1842005	-1.9554484
ACCTTTAAGAGGTACC-1-G2-STZ	-2.4860787	0.18057993	Correct	1.1920928955078125e-07	beta	beta	-0.7698061	2.7949016	3.8001697	3.150218	-1.2211465	-2.2355785	-1.1416975	-1.1970803	-0.5573373	-2.1056924	-1.5764883	-1.4755971	-1.5467244	-0.97775596	-0.97458285	-0.5390038	-0.7801058	-1.5876448	-1.053167	-1.2637423
ACCTTTAAGAGTAATC-1-G2-STZ	-7.287315	-1.1165849	Correct	5.960464477539063e-08	endocrine_proliferative	endocrine_proliferative	-1.1083758	2.9759078	6.4028378	-0.2467302	-1.8179572	-1.6269615	-0.3469145	-0.75629777	-0.9740814	-1.7544432	-0.5530567	-1.1244272	-1.3560208	-1.0151912	-1.1966332	0.03102927	-0.40441015	-1.3294306	-0.55664533	-1.2063875
ACCTTTAAGATCCCAT-1-G2-STZ	1.6462148	-3.271326	Correct	0.0	beta	beta	-0.68973386	1.0267655	3.5503287	0.2689807	-0.33126238	-2.5600429	-1.7984027	-1.8993601	-0.80439836	-1.4237015	-1.667873	-1.2384675	-1.955778	-0.8294937	-1.7444134	-2.1988635	-1.1696821	-1.7633675	-0.72241026	-1.4030862
ACCTTTAAGCGATAGC-1-G2-STZ	-6.4699593	-0.7890717	Correct	0.10000324249267578	beta	beta	-0.8638752	3.3723829	7.2025113	0.4869091	-1.9085039	-1.3512703	0.1384692	-0.59466475	-0.81243557	-1.8867805	-0.4768928	-1.5888942	-1.2309802	-1.0349811	-0.88864625	-0.1430824	-0.5952617	-1.437513	-0.9866379	-1.3602313
ACCTTTACAAACAACA-1-G2-STZ	3.8121407	2.2849314	InCorrect	0.10015803575515747	gamma	alpha	-1.1108323	3.341776	1.7373064	0.65255237	-0.61752486	-1.9617422	-0.3567567	-1.0143884	-1.0354831	-1.5522572	-0.7328767	-1.6579154	-2.0353925	-1.1819514	-1.5938531	-1.3399148	-1.4728059	-1.765371	-1.6227663	-1.2403133
ACCTTTACACAAGACG-1-G2-STZ	14.558325	1.6340544	Correct	0.0	endothelial	endothelial	-0.71325654	0.09572381	0.7516147	-0.3714616	-0.3144978	0.7424884	-0.96112823	-1.5894588	0.063009635	-0.6522106	-0.82106984	-1.0069754	-1.1811656	-1.4243305	-1.2609762	-1.3322533	-0.5377841	-0.48720855	-1.5190277	-0.90917003
ACCTTTACACCAGGTC-1-G2-STZ	5.736786	4.6310425	Correct	5.960464477539063e-08	alpha	alpha	-0.9354633	7.0346994	0.55801034	0.557826	-0.6128807	-1.6563245	-0.8349108	-1.3504966	-0.6381852	-1.2347057	-1.1162862	-1.6161193	-2.294875	-1.3802593	-1.6020323	-1.9523016	-1.0152943	-1.7593174	-1.515511	-1.1965661
ACCTTTACAGTATGCT-1-G2-STZ	12.690597	-2.9847343	Correct	0.0	stellate_quiescent	stellate_quiescent	-0.8217226	0.052163318	0.60976446	-0.29603738	-1.1342698	-1.1210712	-0.9209217	-0.9132424	3.0236344	-1.3062894	-1.1384296	-0.7003874	-1.2037808	-1.2322482	-2.6380289	-1.9203719	-1.1793958	-0.45073777	-1.447647	-1.562637
ACCTTTACATGGATGG-1-G2-STZ	12.646725	-2.7885358	Correct	0.0999915599822998	stellate_quiescent	stellate_quiescent	-0.77689576	0.086212605	0.50237453	-0.2767529	-0.7814133	-0.8698458	-1.2873869	-0.937574	1.9845881	-0.90586305	-1.3197142	-0.46906728	-1.2015053	-1.1408582	-1.9971355	-1.9370666	-1.5319933	-0.8182234	-0.96271455	-1.4959317
ACCTTTAGTCCGCTGA-1-G2-STZ	9.504827	-6.2538223	Unknown	0.20737600326538086	immune	Unknown	-0.083657354	0.475251	1.1627162	-0.3984092	-0.53580326	-1.5530672	-1.042262	-1.0101689	-0.781915	0.06316072	-0.85849917	0.008302895	-0.7987369	-0.43609506	-1.3700867	4.408777	-1.3754344	-1.1650589	-0.6126955	-1.0537667
ACCTTTAGTCTAGTCA-1-G2-STZ	-5.7445145	-2.4157958	Unknown	0.4997372031211853	beta	Unknown	-1.0428836	4.028114	7.573598	-0.18380913	-1.414783	-2.1196558	-0.57272243	-0.60590035	-0.3913759	-1.8077146	-1.0980859	-1.9747975	-1.5852886	-1.0268764	-1.1374578	-0.12166214	-1.1359626	-1.5478882	-1.1250114	-1.6544328
ACCTTTAGTTACGCGC-1-G2-STZ	2.54415	2.4046001	InCorrect	0.09999459981918335	alpha_delta	gamma	-1.2076393	2.6548483	0.6608489	0.8837557	-1.6985916	-2.208341	0.02387496	-0.5347583	-0.32853496	-0.83709073	-1.4879737	-0.8865163	-1.6567429	-1.0313464	-1.2223392	-1.4418614	-1.31844	-1.4693122	-1.648831	-0.901329
ACCTTTAGTTCAGGCC-1-G2-STZ	-2.3072302	2.3364866	Unknown	0.4999805688858032	beta_delta	Unknown	-0.59289354	2.8462815	2.2984028	3.7399127	-1.7855102	-1.8298032	-1.4838064	-0.58085793	0.11375516	-1.3862886	-1.4669929	-1.2123473	-1.9824445	-0.958541	-1.0878083	-1.239453	-1.2300296	-1.2802137	-0.6172074	-1.2600976
ACCTTTAGTTCCACGG-1-G2-STZ	6.1748757	1.7790791	Correct	0.09996938705444336	alpha	alpha	-0.9460552	4.351674	1.519927	0.3637422	-0.69412893	-2.4014614	-0.2795356	-0.8292612	-0.75092477	-0.96817964	-1.5297288	-1.2543083	-2.055366	-1.261742	-1.5174942	-2.4928493	-1.3535079	-1.8621943	-0.83198476	-1.8130802
ACCTTTATCACCACCT-1-G2-STZ	5.579147	5.546265	Correct	5.960464477539063e-08	alpha	alpha	-0.3938908	7.1742377	1.5729768	1.4219329	-1.3571033	-2.105536	0.17070171	-0.6157924	0.3659568	-0.42072254	-1.2967982	-0.93592846	-1.8288728	-1.3413095	-0.927127	-1.2592448	-1.20193	-0.9084078	-1.3817691	-0.9957235
ACCTTTATCCACGAAT-1-G2-STZ	6.459965	1.9534154	Correct	0.09999865293502808	alpha	alpha	-0.6299485	4.981804	1.3137358	0.567348	-0.76135886	-2.2505145	-0.7088878	-0.60879594	0.07060898	-0.9728856	-1.4458423	-1.3428684	-2.1913335	-1.4782658	-1.7554659	-2.112589	-1.8675067	-1.1863978	-1.5129898	-1.201756
ACGAGCCAGCTGGAAC-1-G2-STZ	-4.912541	6.5422883	Unknown	0.3999565839767456	delta	Unknown	-0.4950306	1.1484553	0.5385264	1.6706998	-0.8805513	-2.150427	-1.3023311	-1.1602986	-0.64354557	-1.1433494	-1.6327105	-1.2115438	-1.9758608	-1.3436277	-2.1196222	-1.8192568	-1.5106049	-1.3501893	-1.3722092	-1.5290316
ACGAGCCAGTGAACAT-1-G2-STZ	4.8313274	4.2410645	Correct	0.0	alpha	alpha	-0.90834177	5.7767386	1.1557925	1.274371	-0.8499317	-2.0633068	-0.50140804	-1.1640351	-0.70704705	-0.73617905	-1.7248498	-1.5075825	-2.2388582	-1.1677947	-1.6904651	-1.74885	-1.6462172	-1.6254473	-1.0311041	-0.96700615
ACGAGCCAGTTACGGG-1-G2-STZ	-3.0838253	7.714322	Unknown	0.39999401569366455	delta	Unknown	-0.89851534	1.8594117	0.47035766	2.4613793	-0.9423795	-1.7398599	-1.0239642	-0.6699899	0.0783204	-1.3753781	-1.2901464	-0.738485	-2.24924	-1.0589105	-1.9535782	-2.0870428	-1.3551834	-1.9106481	-1.4436797	-1.4235272
ACGAGCCCACGGTAAG-1-G2-STZ	-5.309849	3.4861388	Unknown	0.40050679445266724	beta_delta	Unknown	-0.41918084	4.5792813	4.293136	8.222267	-2.072807	-1.6941018	-0.8393919	-1.0217553	-1.3487399	-0.88311225	-1.4484483	-1.2630621	-1.2291706	-0.99977446	-1.0952423	-1.0554838	-1.1485797	-1.5207326	-1.08006	-1.0427024
ACGAGCCCATTACGAC-1-G2-STZ	3.5946233	5.904408	Correct	0.10000413656234741	alpha	alpha	-0.24631962	6.9678392	1.2426794	3.381187	-1.1977422	-2.1906893	-0.55518425	-0.35829687	-0.48811668	-1.0980093	-1.8529302	-1.5453563	-2.0397847	-1.334942	-1.8184559	-1.4487596	-1.5078149	-0.8347037	-1.0200125	-1.6570661
ACGAGCCGTAGCGTCC-1-G2-STZ	5.94644	4.125902	Correct	0.0	alpha	alpha	-0.99759156	6.467116	1.6412901	0.61093706	-0.93305576	-1.9756024	-0.45753285	-1.0071247	0.65592676	-1.103113	-1.1861683	-1.5266073	-1.6185049	-0.9452908	-1.7602022	-1.9089538	-1.6927882	-1.2220867	-1.1800826	-1.8865691
ACGAGCCGTAGCTTGT-1-G2-STZ	-4.4736133	-1.163363	Unknown	0.2999955415725708	beta	Unknown	-0.7720057	3.26061	4.9075212	0.22959112	-1.281278	-1.4231055	-1.1821077	-0.85915905	-0.41336283	-1.4529654	-1.3274386	-1.30993	-1.1582065	-0.9604168	-0.5758688	-0.27266067	-1.3082974	-0.8508984	-0.95192343	-0.929874
ACGAGCCGTCCGAAGA-1-G2-STZ	-0.11268291	8.555598	Correct	0.09999942779541016	delta	delta	-0.62058896	1.3728684	0.65999496	6.4864073	-1.6425884	-1.9683344	-1.5379736	-0.9360115	-0.5736615	-1.2660302	-1.5675336	-1.0330576	-1.4787598	-0.7267138	-1.8301495	-2.1692464	-1.3244499	-1.2432307	-0.9599678	-1.1001481
ACGAGCCGTGCGAAAC-1-G2-STZ	5.622166	5.23881	Correct	1.7881393432617188e-07	alpha	alpha	-1.534641	8.275221	1.1558744	1.3267928	-0.5547576	-2.7817585	-0.239871	-0.46336612	-1.2823066	-1.6398801	-1.6299317	-1.4345076	-1.9772464	-1.1189742	-1.2420316	-1.5164121	-1.6550945	-1.4681877	-1.4358467	-1.3538685
ACGAGCCGTGCTGTAT-1-G2-STZ	13.126699	-2.6330254	InCorrect	0.0	stellate_activated	stellate_quiescent	-0.73062974	-0.07446118	0.065267205	-0.13016033	-0.83807623	-0.68511826	-1.1267048	-0.5630762	3.918583	-1.2539475	-0.9142287	-0.33959717	-0.5917677	-0.92663586	-2.1445723	-0.9493446	-0.4019702	-0.75246495	-1.2337832	-1.6146189
ACGAGCCTCTGAGGGA-1-G2-STZ	-6.6938767	1.285509	InCorrect	0.19990551471710205	beta_delta	alpha_beta	-0.46879938	5.190741	7.5449367	4.3697815	-2.4349058	-1.2422714	-0.44634742	-1.049066	-0.69632995	-1.471224	-0.7772811	-1.2658839	-1.1886339	-1.066265	-0.355977	-0.16129215	-1.0043352	-1.2979951	-0.6693042	-1.1089467
ACGAGGAAGAAGGTTT-1-G2-STZ	-3.674182	7.0663714	Correct	1.1920928955078125e-07	delta	delta	-0.62175465	1.5359122	1.7302787	3.3201501	-1.2865019	-2.4072676	-1.0237491	-1.0968864	-0.67158276	-1.3544786	-1.7551101	-0.9088203	-1.977451	-1.2606714	-2.2977183	-2.1281104	-1.80832	-1.3908324	-1.3112785	-1.847628
ACGAGGAAGGAATTAC-1-G2-STZ	-6.57776	-2.3641346	Correct	5.960464477539063e-08	beta	beta	-1.1334575	2.972731	9.816001	0.2091638	-1.6100258	-1.7843513	-0.45575768	-0.634057	-0.23326758	-1.1867192	-0.9781233	-1.8321937	-1.3299468	-1.3389916	-0.70533127	-0.45185235	-0.98381495	-1.5226475	-0.8942487	-1.3429343
ACGAGGACAATAGAGT-1-G2-STZ	6.536918	3.2307227	Correct	5.960464477539063e-08	alpha	alpha	-0.5051787	5.780678	0.5560945	1.0278752	-0.44156423	-2.204984	-0.75599474	-0.9406911	-1.1856054	-1.3619944	-1.5641454	-1.3991537	-1.9763867	-1.3404727	-2.1856942	-2.0916011	-1.5884123	-0.87694573	-0.84623754	-1.5308682
ACGAGGAGTAAATGTG-1-G2-STZ	5.8013964	4.74841	Correct	0.0	alpha	alpha	-0.68004555	6.926921	1.379523	0.5499762	-0.7628907	-2.0998716	-0.055514805	-0.6087253	-0.47048855	-1.9536833	-1.4610305	-1.5034311	-1.8437803	-1.2158093	-1.4712728	-1.9821689	-1.6117811	-1.6529	-0.75833565	-1.219452
ACGAGGAGTAAGGATT-1-G2-STZ	1.0111498	-3.35896	Correct	0.1000104546546936	beta	beta	-0.9434888	0.7983551	3.772451	-0.27376246	-0.52924514	-2.308424	-1.2606304	-1.2584699	0.23913985	-1.0730287	-1.5724609	-1.4042225	-2.2210155	-1.0363438	-1.1925547	-2.0125942	-1.7938687	-1.9801114	-1.4013846	-1.6221322
ACGAGGAGTCTAGCGC-1-G2-STZ	7.938753	12.166836	Correct	5.960464477539063e-08	ductal	ductal	-0.60055435	0.091787815	0.9398236	-0.27746016	-1.5055815	-0.9708856	-0.7658674	-1.0738329	0.5522952	-0.775615	-1.1183498	-1.1598454	-1.3801317	-0.95070744	-1.5024866	-1.4221247	-0.49918324	-0.3057437	-0.89593184	-1.3168842
ACGAGGAGTGATGATA-1-G2-STZ	-4.1987996	-2.687672	Correct	0.0	beta	beta	-0.57241195	2.0651045	5.7317543	0.003383223	-1.0451941	-1.6800264	-0.6963398	-0.9589362	-0.87280405	-0.24382947	-1.0388058	-0.79350144	-1.2109995	-0.86501	-0.8646974	0.7012317	-0.96243656	-1.4956498	-1.0521438	-1.2420733
ACGAGGAGTGTAATGA-1-G2-STZ	0.13705145	7.70024	InCorrect	0.19975900650024414	delta	alpha_delta	-0.6768213	2.5862055	0.60976774	5.3490787	-1.2175032	-1.6125757	-0.867455	-0.52091	0.03670373	-1.0312015	-1.3497447	-0.9819566	-1.9309409	-0.7731539	-1.9684688	-1.1299566	-1.1571081	-1.0506315	-1.6423578	-1.2707977
ACGAGGATCTTAGCCC-1-G2-STZ	2.4769704	8.267975	Correct	0.0	delta	delta	-0.59120286	3.1473672	2.1165302	10.393207	-1.8123149	-1.0821592	-1.1512035	-0.5969702	-0.05535814	-0.45495224	-1.1100354	-1.0994723	-1.6078898	-0.96605694	-1.9177506	-0.9299188	-1.2784046	-0.9008916	-1.7817767	-1.7620986
ACGAGGATCTTGTACT-1-G2-STZ	7.602588	-5.990748	InCorrect	0.0	immune_proliferative	stellate_quiescent	-1.2759981	0.32588258	1.1486211	-0.06195602	-1.4000033	-1.3132114	-0.9408943	-0.8475183	0.9782353	0.005180776	0.2852625	-0.17289466	-0.78497523	-0.5997672	-0.56676286	3.2833178	-0.95244074	-0.39400193	-0.5094182	-0.7311716
ACGATACAGAGGTTGC-1-G2-STZ	11.422228	1.163633	InCorrect	0.1001591682434082	schwann	stellate_quiescent	-0.82605755	0.02914454	1.2285017	-0.3944342	-0.38767213	-0.6715816	-0.7888537	0.6904706	1.6688598	-1.2447927	-1.5332216	-0.79777765	-0.9774095	-1.0909688	-1.9608355	-2.223957	-2.6476922	-1.0366161	-1.0011559	-2.1134357
ACGATACAGCTGTCTA-1-G2-STZ	12.886067	-4.1696587	Correct	5.960464477539063e-08	stellate_activated	stellate_activated	-1.0971624	0.19888324	0.19262284	-0.3990943	0.20487067	-0.7232611	-0.7471975	-0.7276525	1.5369414	-0.8318679	-0.95487803	-0.6648141	-1.3128026	-1.2725844	-1.9183581	-1.1032171	-1.1874396	-0.6964254	-1.3116033	-1.5356417
ACGATACAGTTGTAGA-1-G2-STZ	-3.5484266	0.22887588	Unknown	0.49998724460601807	stellate_activated	Unknown	-0.48629695	2.9926016	4.7735662	2.6413581	-0.5975154	-1.1564854	-0.778362	-0.98034585	0.036832467	-1.333346	-0.50023896	-1.2285103	-1.5265539	-0.8438015	-0.6842209	-0.4726299	-1.0537186	-1.2413265	-0.65407526	-1.199103
ACGATACCACCCATTC-1-G2-STZ	5.527897	6.1350527	Correct	0.0	alpha	alpha	-0.7474608	8.1059675	1.8857987	0.9093518	-1.7869239	-1.6922984	-0.2187866	-0.18067454	-0.062104188	-1.1468226	-1.0885534	-1.1974201	-1.9974041	-1.295042	-1.1580828	-1.5066136	-1.5769547	-0.8655163	-1.3102362	-1.0578325
ACGATACCACTGAAGG-1-G2-STZ	4.545636	4.4852557	Correct	0.09951984882354736	alpha	alpha	-0.29048306	6.2364697	1.8703433	0.78981704	-1.1282533	-2.0675867	-0.45341825	-0.37318695	-0.3563399	-1.0174268	-1.4432205	-1.5674412	-1.3701005	-0.93614876	-1.6939461	-1.7871724	-1.6038123	-0.7544517	-1.0862272	-1.2502184
ACGATACCATATGGTC-1-G2-STZ	6.307119	-1.6971214	Unknown	0.49997228384017944	alpha_immune	Unknown	2.3698974	3.9358633	1.5059713	0.10750597	-1.0206404	-1.1898453	-0.60456884	-0.8705921	1.2245367	-0.020845696	-0.86304253	-0.38549942	-1.4190658	-1.023387	-0.30073044	-0.8976706	-0.7751049	-0.94001436	-0.8692034	-0.9164649
ACGATACGTCACCCAG-1-G2-STZ	-3.9347582	8.270221	Correct	5.960464477539063e-08	delta	delta	-0.8364639	0.6783529	1.001922	3.4702868	-1.8190844	-2.1956148	-1.6132855	-1.38902	-0.89675343	-1.2309139	-1.1328986	-1.0399446	-2.0504155	-0.97011733	-1.777391	-2.2929907	-1.3482366	-1.5007671	-1.3561959	-1.3221538
ACGATACGTTGAGGTG-1-G2-STZ	-3.5654957	7.729173	Correct	0.0	delta	delta	-0.7048225	1.0952028	1.835614	5.228394	-1.7212312	-2.378046	-2.0042791	-0.19714272	-0.425659	-1.3923142	-1.8638737	-1.115884	-2.1278424	-1.1853862	-1.5361311	-2.1790624	-1.6807874	-1.6553804	-1.1948202	-1.4234937
ACGATACGTTGGTGGA-1-G2-STZ	7.573208	-3.8841405	Unknown	0.6008883416652679	alpha_immune	Unknown	0.15055135	1.1277592	1.2837316	-0.10484026	-0.8295497	-1.7025874	-1.4372336	-1.0060496	-0.06474045	0.47450185	0.84175265	0.17917377	-0.90778965	-0.33584896	-0.5017933	0.8040704	-0.5284713	-0.89087176	-0.22267771	0.11675103
ACGATACTCCTGTAGA-1-G2-STZ	-3.54227	5.826799	InCorrect	0.10002857446670532	gamma	alpha	-1.4114196	2.6242108	2.500428	1.9289471	-0.63501847	-2.1503825	-1.1164277	-1.375225	-0.840156	-1.8576783	-1.6300666	-1.5032804	-2.0336046	-1.2267061	-1.8544267	-2.7184553	-1.517735	-1.7663988	-1.0303003	-1.7115169
ACGATACTCGTCTGAA-1-G2-STZ	5.736552	5.4589415	Correct	0.0	alpha	alpha	0.25797486	6.4735374	2.5923219	1.4761703	-1.2695266	-2.1793394	-0.22110412	-0.48636714	-0.47172284	-1.2324069	-1.3823154	-0.99510515	-1.7817093	-1.4286212	-1.6019943	-1.8731735	-1.5160552	-1.5484766	-1.3623044	-1.1342764
ACGATGTAGAGGTAGA-1-G2-STZ	6.4130855	3.2522564	Correct	1.1920928955078125e-07	alpha	alpha	-0.9554101	5.4500175	0.95217866	0.4346048	-0.6088843	-2.412239	0.020447938	-0.67111576	-0.45195818	-1.6436324	-1.5738406	-1.9457959	-2.0101461	-1.7464628	-1.7983301	-1.3935926	-1.4567707	-1.6784899	-1.0659912	-1.4559535
ACGATGTCAATCAGAA-1-G2-STZ	14.315892	-0.55136615	Correct	0.0	endothelial	endothelial	-0.8560957	-0.22482681	0.54106736	-0.3398226	-1.105954	1.568742	-0.6435534	-1.5400554	1.0857713	-0.3126102	-0.7133896	-0.951945	-1.1026484	-1.4076838	-1.7231926	-0.5555991	-0.52699584	0.09509734	-1.760586	-0.42847887
ACGATGTCATAGACTC-1-G2-STZ	-7.0305014	-0.9876228	Unknown	0.20015239715576172	beta	Unknown	-0.81338847	3.9572697	9.082283	0.44986773	-2.431389	-1.3386514	-0.48877773	-0.8734511	-1.4147304	-1.7958512	-1.2113613	-1.4707482	-1.0774803	-1.1907518	-0.72384346	-0.46446395	-0.6053414	-1.4619842	-0.82445514	-1.5067211
ACGATGTGTAAGTTCC-1-G2-STZ	-2.7328107	-5.3640018	Correct	0.0	beta	beta	-0.59134305	1.8732536	6.7279634	0.8972117	-1.3716073	-2.1735969	-0.30304882	-1.1143478	-0.14620867	-1.4135262	-1.2203902	-1.905606	-1.5466341	-0.88923854	-1.4199396	-1.3031441	-0.9195601	-1.5573282	-1.410527	-1.9687625
ACGATGTGTCAGGACA-1-G2-STZ	-4.8877587	0.54955477	Unknown	0.5999292135238647	beta_delta	Unknown	-0.73616254	3.9343398	4.7538424	3.7328303	-1.5923034	-1.713746	-0.67706263	-0.6753219	-0.76402986	-1.1151541	-0.8117706	-1.1851374	-1.5807883	-0.7775627	-0.8504428	-0.2833203	-1.0323468	-1.4706817	-0.41555247	-1.0449874
ACGATGTGTCCTAGCG-1-G2-STZ	-1.3892461	7.6771398	Correct	0.1999921202659607	delta	delta	-1.2526045	1.6126993	2.3687527	5.1219654	-1.6976727	-1.7439313	-1.6176139	-1.0207998	-0.66435903	-1.2713366	-0.936998	-0.9771123	-1.8056688	-0.9263443	-1.6514359	-1.7093583	-1.3060633	-1.5271447	-1.5755271	-1.3995628
ACGATGTGTGCCTGCA-1-G2-STZ	-0.954417	-3.9267755	Correct	0.0	beta	beta	-0.4977519	1.1339468	5.193179	0.91124153	-0.82327944	-2.6291888	-1.5377359	-1.4950278	-0.24239662	-1.2990088	-1.683515	-1.7470107	-1.9893891	-0.8706379	-0.9781259	-1.3158875	-1.6087666	-2.0994444	-0.824367	-1.3396506
ACGATGTGTTAGTGGG-1-G2-STZ	7.0743318	-5.520099	InCorrect	0.10023456811904907	immune_proliferative	stellate_quiescent	-1.0067902	0.30151314	0.99831164	-0.1533216	-1.4556	-0.93455267	-0.57416534	-0.71266735	0.3503737	0.8143102	0.84008753	0.2800823	-0.16490053	0.050683282	0.19449472	1.50952	-0.3134498	-0.33155167	-0.362952	-0.04853812
ACGATGTGTTGGACCC-1-G2-STZ	12.667856	-4.5645027	Correct	0.0	stellate_activated	stellate_activated	-0.7381294	0.038415372	-0.17700079	-0.6074339	0.29958785	-0.33417183	-1.0656469	-0.8505113	1.7352347	-0.9525966	-0.775707	-0.81807935	-1.1905154	-1.3717968	-1.9697405	-1.392779	-1.5850738	-0.7556088	-1.1428282	-1.4315221
ACGCAGCAGATCGGGT-1-G2-STZ	2.9377313	2.9544764	Correct	0.09998750686645508	alpha	alpha	-0.6757334	4.8600755	0.7942669	0.27024364	-0.93108875	-1.979674	-0.796509	-1.2473184	-0.41345742	-1.9741839	-1.478174	-1.1695908	-1.5080007	-1.1623719	-1.5953944	-1.5301503	-1.6527025	-1.4245025	-1.0291064	-1.229037
ACGCAGCAGATGCCTT-1-G2-STZ	-5.9376516	1.4685652	InCorrect	0.0	alpha_beta_delta	alpha_beta	-0.44320375	6.0949144	7.89007	4.6873355	-1.5053316	-1.7071717	-0.26871818	-0.62674785	-0.45618853	-1.5380774	-0.6762724	-0.93972296	-1.1331939	-0.932192	-0.8866222	-0.57096356	-1.2646569	-1.5142913	-1.0937248	-1.02596
ACGCAGCAGCTATGCT-1-G2-STZ	-5.8272862	-0.22323927	InCorrect	0.09999489784240723	beta	alpha_beta	-0.47918135	5.477392	4.610459	0.19444777	-2.6593285	-1.5837046	-0.07810138	-1.0791774	-0.88712686	-1.8213795	-0.5606089	-1.074956	-1.2462685	-1.0261526	-0.76751673	-0.2070103	-0.93140256	-1.1366975	-1.0301466	-1.1657037
ACGCAGCAGTACCGGA-1-G2-STZ	7.924062	12.147911	Correct	0.09980791807174683	ductal	ductal	-0.16291904	0.3105611	-0.13352963	-0.16514376	-0.8497753	-0.82129425	-0.8295088	-1.0082091	0.7681631	-0.8215705	-0.780476	-0.8280848	-1.2445132	-1.1174462	-1.2066948	-1.4097943	-0.533971	-0.6430714	-1.5117203	-1.3222789
ACGCAGCAGTTGCAGG-1-G2-STZ	-5.3088236	7.0636053	Correct	0.0	delta	delta	-0.50202745	0.7098675	0.90156627	2.6467443	-0.4568427	-2.5353446	-1.199583	-1.6630383	-0.56943655	-1.1103451	-1.5401003	-0.93427414	-2.3199775	-1.2676681	-1.3772645	-3.208798	-1.413629	-1.9807357	-1.4201959	-1.8100958
ACGCAGCCAGCTCGCA-1-G2-STZ	3.2277527	1.8899972	Correct	0.10001575946807861	gamma	gamma	-0.67719066	3.010177	1.0236449	1.1641394	-1.127952	-2.6531172	-0.22678392	-1.2769431	-0.32043946	-0.94900835	-1.3725432	-1.698991	-2.3509903	-1.0852464	-1.3275795	-2.1679533	-1.7065439	-1.5073098	-1.487382	-1.4213996
ACGCAGCCATTCACTT-1-G2-STZ	11.559743	-2.911658	Correct	0.0	stellate_quiescent	stellate_quiescent	-0.60678065	-0.028469458	0.47922087	-0.45512658	-1.3173959	-0.6666437	-1.2706075	-0.6870508	0.72843915	-1.0289321	-0.59270936	-0.33500278	-0.9620254	-0.9745213	-1.3669777	-2.08822	-1.2711823	-0.76630014	-0.9013666	-1.3366512
ACGCAGCCATTGAGCT-1-G2-STZ	2.5011754	2.3210123	Correct	0.09998196363449097	gamma	gamma	-0.67739266	3.8979309	1.8283902	0.3138293	-1.3010261	-2.2821548	-0.34484613	-1.1941484	-0.54038584	-1.1372912	-1.3048579	-2.2540905	-1.859763	-0.92905325	-1.6100925	-1.4048096	-1.3346138	-1.3375471	-0.7077976	-1.1020985
ACGCAGCGTCTAGTGT-1-G2-STZ	-1.9728917	9.085854	Correct	5.960464477539063e-08	delta	delta	-0.48644012	1.7280107	0.7627269	5.150088	-1.791537	-2.052423	-1.9207551	-1.365787	-0.55014783	-1.1821374	-1.3707358	-0.94343007	-1.5660205	-1.2595649	-1.8965681	-2.1113632	-1.5141253	-1.7914565	-1.3310009	-1.843555
ACGCAGCGTTCACCTC-1-G2-STZ	-2.7454698	-1.0144856	Correct	0.09973394870758057	beta	beta	-0.72254294	4.431907	4.8639035	0.2817602	-0.7434925	-2.1477735	-0.5902833	-1.1542802	-0.6489826	-1.687169	-1.0374335	-0.920231	-1.3790458	-0.64133596	-1.3242053	-1.4478115	-1.1672362	-1.6173532	-0.6297922	-0.954383
ACGCAGCGTTCAGTAC-1-G2-STZ	-2.0527124	7.6301765	Correct	5.960464477539063e-08	delta	delta	-0.59275466	1.5435714	1.2354882	4.544804	-1.4961971	-2.1318595	-1.1784898	-0.6220281	-0.43417794	-1.2704515	-1.4189949	-1.2402114	-1.6740867	-1.2374775	-2.0632842	-1.9523437	-1.5124662	-0.8446305	-0.5831984	-1.2361573
ACGCAGCTCTTTAGTC-1-G2-STZ	6.3194194	0.5560407	Unknown	0.2000182867050171	alpha	Unknown	-1.5022335	4.412084	1.6679131	0.5566424	-0.15222518	-2.631687	-0.32269317	-1.2328993	-1.1143951	-1.0207217	-1.418624	-1.0205451	-1.9551779	-1.1852337	-1.8233685	-2.521926	-1.131469	-0.9575044	-0.58672076	-1.3340666
ACGCCAGAGACCCACC-1-G2-STZ	9.261118	-1.5608639	Unknown	0.2960073947906494	immune	Unknown	-1.1474683	1.5370396	0.8545582	-0.08800465	-0.03419116	-0.9167241	-0.80871356	-1.0487351	-0.6119708	-0.35698524	0.44571647	-0.656431	1.5259264	-0.4936794	-1.0351162	-1.2190667	0.7722348	-0.2563011	-0.637266	-0.3984024
ACGCCAGAGCCGGTAA-1-G2-STZ	13.325276	-4.2866464	Correct	0.0	stellate_activated	stellate_activated	-0.88429254	0.21306056	1.1209068	-0.40370086	-0.38846412	-0.45685276	-0.76075625	-0.5390949	0.6636242	-1.1793036	-1.1245215	-0.49998873	-1.4782875	-1.3672125	-2.1035721	-1.1982043	-1.1911736	-1.1715362	-1.6079705	-1.1076488
ACGCCAGAGCGCTCCA-1-G2-STZ	6.3507314	4.6572113	Correct	5.960464477539063e-08	alpha	alpha	-1.4697428	6.61044	1.0202034	1.3853263	-0.53199816	-2.0939307	-0.11518708	-0.82260656	-0.76524526	-1.2532595	-0.6381813	-1.4052831	-1.9104774	-1.3791457	-1.1161921	-1.8296497	-1.4518071	-1.6341635	-1.5056783	-1.2335904
ACGCCAGAGGTCGGAT-1-G2-STZ	11.848493	-0.8244009	Unknown	0.5997734069824219	stellate_quiescent	Unknown	-0.5016761	1.328143	0.36427453	2.7153442	-1.5916784	-0.60965204	-0.6996479	-0.51513827	0.31807974	-1.0926174	-1.0888896	-0.014366172	-1.1668794	-0.6213604	-1.8290238	-1.4365609	-0.5196834	-0.525175	-1.0495673	-1.2279407
ACGCCAGCAATGTAAG-1-G2-STZ	0.2976947	8.286276	Correct	0.09995079040527344	delta	delta	-0.53336346	2.658515	0.937209	6.6571503	-1.2610247	-2.0554588	-1.5318666	-1.2001065	-0.761131	-0.99248624	-0.5851349	-1.101969	-1.9302083	-0.9612017	-1.2394999	-1.9263415	-1.6317077	-1.3204347	-0.6816369	-1.3450364
ACGCCAGGTCTGCAAT-1-G2-STZ	1.2843952	8.117207	Unknown	0.3997851014137268	delta	Unknown	-0.43291497	3.0783303	1.0575169	6.4852853	-1.3837855	-1.6555201	-0.6833486	-0.7788496	-1.000024	-0.97790605	-1.1156542	-1.0674387	-1.688524	-0.8161689	-1.849218	-1.2156104	-0.65876544	-1.2369423	-0.36798605	-1.3554939
ACGCCAGTCACCCTCA-1-G2-STZ	5.1435056	5.6108584	Correct	5.960464477539063e-08	alpha	alpha	-0.8191658	7.177729	2.149994	1.2049482	-0.87474227	-1.9731271	-0.79755366	-0.5218389	-0.84082216	-1.1270604	-1.4242345	-1.5437244	-1.6038815	-1.2913568	-1.5518279	-1.6194139	-1.8982984	-1.1816959	-0.6840218	-1.6643603
ACGCCAGTCCGTAGTA-1-G2-STZ	0.99158645	-4.067733	Correct	5.960464477539063e-08	beta	beta	-1.3966302	0.51011515	4.296257	-0.3845445	-0.6764248	-2.5338454	-1.2840283	-1.0738966	-0.25538504	-1.4234592	-1.5515022	-1.64791	-1.6641574	-1.2474821	-0.9543142	-1.9498736	-1.7664342	-1.5496019	-0.92998075	-0.8351163
ACGCCGAAGGAGCGAG-1-G2-STZ	-1.4915994	7.81208	Correct	0.19997632503509521	delta	delta	-0.5209064	2.649806	1.5106997	4.5556793	-0.9831834	-1.9187055	-0.9037498	-0.9982939	-0.5553526	-0.71555	-1.4815279	-1.6774065	-2.0839052	-1.1499541	-1.424533	-1.064922	-0.9786445	-1.3759866	-1.2843388	-1.5670917
ACGCCGAAGTCGAGTG-1-G2-STZ	12.819553	-2.4927344	Correct	5.960464477539063e-08	stellate_quiescent	stellate_quiescent	-0.5871148	-0.0018005669	0.29781902	-0.17719549	-1.423807	-0.8669629	-1.3032954	-0.9073384	3.0519447	-1.184532	-0.57309693	-0.1634774	-1.1578976	-0.9812943	-2.1512249	-1.8415998	-1.2810855	-0.430206	-0.87862533	-1.3143249
ACGCCGACACGGCGTT-1-G2-STZ	-4.407996	-3.33108	Correct	0.0	beta	beta	-0.43042922	2.0725124	6.672203	-0.06559005	-1.4317205	-2.0348682	-0.45292783	-0.88828915	-0.67167324	-1.6454318	-1.2291656	-0.8965433	-1.5485148	-1.2200884	-1.3277045	-0.49290746	-0.6552489	-1.2723148	-0.94546676	-1.167769
ACGCCGACAGTATAAG-1-G2-STZ	14.877077	1.2330552	Correct	5.960464477539063e-08	endothelial	endothelial	-1.3728389	0.07742301	0.7876959	-0.46016148	-0.38570797	0.73607886	-0.75773287	-1.3791597	0.841104	-0.72061455	-1.0753318	-0.98926187	-1.3795286	-1.2850453	-2.1174302	-1.4206988	-1.1752825	-0.6042819	-1.2743164	-0.87510794
ACGCCGAGTACCATCA-1-G2-STZ	-0.56083596	8.670114	Correct	0.0	delta	delta	-0.8692769	1.6305711	0.63992876	6.4775515	-1.4546375	-2.066355	-1.0956542	-0.97204113	-0.7689373	-1.5535915	-1.1133024	-1.3696922	-1.7410572	-1.2698674	-1.3876429	-1.5731393	-1.1170367	-1.6538295	-0.99912536	-1.3469235
ACGCCGAGTAGCGTGA-1-G2-STZ	-2.9664092	-2.63782	Correct	0.0	beta	beta	-0.98642415	2.6450148	5.73473	0.4159196	-1.4926575	-2.2999284	-0.38909137	-0.83380795	-0.56181914	-1.5233942	-1.3608092	-1.1447489	-1.7334218	-1.1022412	-1.4034966	-0.7407667	-0.83051467	-1.6308925	-1.2033826	-1.4480964
ACGCCGAGTCGAAAGC-1-G2-STZ	5.6988816	0.49906605	Unknown	0.300034761428833	alpha	Unknown	-1.3672839	4.3522997	0.6978178	0.19870305	-0.13800678	-2.2171297	-0.24455838	-1.0504915	-0.3297166	-0.96672416	-1.4886034	-1.4120903	-2.7376447	-0.977478	-1.4663732	-2.5479345	-1.514882	-1.7361794	-1.7115722	-1.4511404
ACGCCGAGTCTAAACC-1-G2-STZ	-5.1887846	-2.3074245	Unknown	0.3998672366142273	beta	Unknown	-0.38683045	3.2485335	7.2486424	0.04463922	-1.1695887	-1.4722341	-0.79466695	-1.0055853	-0.59929776	-1.4515604	-1.1476709	-1.7530168	-1.7238151	-0.8430251	-0.98863256	-0.31642336	-1.4048412	-1.5940789	-1.2923079	-1.3441281
ACGCCGAGTTCCATGA-1-G2-STZ	7.156046	-4.9773684	Unknown	0.39912188053131104	immune_proliferative	Unknown	-1.1953183	0.6638499	1.9035568	-0.27819604	-0.8955846	-1.2764363	-0.92850214	-0.8440368	-0.8309164	0.41994005	0.54975677	0.39956143	-0.4602682	-0.214053	-0.14120567	2.0754404	-0.74760294	-0.52293086	-0.8275106	-0.33123022
ACGCCGATCAGATAAG-1-G2-STZ	11.483232	-1.7428075	Correct	5.960464477539063e-08	stellate_quiescent	stellate_quiescent	-0.31487396	0.041298136	0.35540733	-0.40458363	-1.8645676	-0.34158418	-0.64601415	-0.8769777	1.6764445	-0.8735557	-0.9255208	-0.36279672	-0.80393445	-1.1442049	-1.642253	-0.92316127	-0.122635715	-0.29681602	-0.22521509	-1.454232
ACGCCGATCCCTCTTT-1-G2-STZ	-5.593946	2.7399788	Correct	0.09984123706817627	beta_delta	beta_delta	-0.78061754	3.6119342	5.694627	6.3541074	-2.1211216	-1.1554408	-0.41368496	-0.5738279	-0.6863988	-1.1556833	-0.8745206	-1.2458788	-1.4617819	-1.124289	-0.9127173	-0.5076431	-1.0126333	-0.9576319	-1.099524	-1.3753324
ACGCCGATCTACCAGA-1-G2-STZ	4.613299	4.898576	Correct	0.09995061159133911	alpha	alpha	-0.9138533	7.1760297	1.663583	1.2019098	-1.8111604	-2.190333	0.20579305	-0.26677766	-1.138761	-1.732984	-1.7457298	-1.431145	-1.4895983	-1.3945315	-1.2377042	-1.1793606	-1.5327578	-1.3498559	-1.2389612	-1.2240784
ACGCCGATCTATCCCG-1-G2-STZ	0.15275498	7.4915476	Unknown	0.29985666275024414	alpha_delta	Unknown	-0.6778339	2.7975395	1.7416418	5.4206486	-1.1434518	-1.748361	-1.2258056	-0.58992094	-0.44427583	-0.85380024	-0.42972794	-1.2741349	-1.8101232	-1.0456675	-1.5449774	-1.5278077	-0.9385294	-1.4336729	-0.9500685	-0.74793625
ACGCCGATCTCGATGA-1-G2-STZ	-3.1301734	8.95716	Correct	0.0	delta	delta	-0.6142148	1.1663648	1.0850652	5.1249814	-1.2618151	-2.4204257	-0.7806928	-1.1330229	-0.352919	-1.1569003	-1.1941197	-1.4442246	-2.1738534	-1.4139986	-1.6276577	-2.0840793	-2.010841	-1.784185	-1.2339646	-1.6094651
ACGGAGAAGAGTACAT-1-G2-STZ	-4.898432	-1.0927434	Unknown	0.30001723766326904	beta	Unknown	-1.1878511	3.5396614	5.0521426	0.18850589	-0.9073732	-1.8237976	-0.74259794	-1.1683078	-0.38670278	-1.3197283	-1.6613342	-1.7396683	-1.2266773	-0.6639362	-0.62326133	-0.5596389	-1.2985152	-1.6651268	-1.6825923	-1.095775
ACGGAGAAGATACACA-1-G2-STZ	-5.404939	-3.0455291	Correct	0.0	beta	beta	-1.0896436	2.3909302	7.7028527	0.06342311	-1.622683	-1.8792878	-0.6996002	-0.18551269	-0.6567939	-1.6897608	-1.2027913	-1.6727813	-1.753422	-1.141485	-1.566574	-0.09185533	-0.88949084	-1.6017718	-0.84202284	-1.3618557
ACGGAGAAGGGATACC-1-G2-STZ	-5.2170944	0.9747259	Unknown	0.49992483854293823	beta	Unknown	-0.5336962	2.7006896	6.6057982	4.0865054	-1.3994486	-1.32918	-1.3676252	-0.53082436	-0.699704	-1.6020662	-0.8887372	-1.8536786	-1.4630083	-1.0597166	-1.0851774	-0.33474958	-0.6786411	-1.4723629	-0.90562814	-1.3257042
ACGGAGAAGGTGTGGT-1-G2-STZ	5.7743216	5.3931694	Correct	0.0	alpha	alpha	-0.6836401	7.104295	1.154975	0.7774468	-0.71293056	-2.1137378	-0.00790064	-0.22813956	-0.490163	-0.7848938	-1.7451944	-1.4431654	-1.7265872	-1.4473785	-1.9373763	-1.982273	-1.1101165	-0.65957046	-1.1214442	-0.7158972
ACGGAGAAGTAGGCCA-1-G2-STZ	-4.793362	1.8039217	Correct	0.0	beta_delta	beta_delta	-0.44213125	2.6997602	6.448267	5.7985296	-1.66721	-1.8297793	-1.2259798	-0.9785092	-0.42884228	-1.4803522	-1.1279836	-0.8574176	-1.5320736	-1.0934706	-1.1642079	-0.6427827	-1.2517607	-1.5908896	-1.0887537	-1.2632121
ACGGAGACAACTTGAC-1-G2-STZ	-2.4942126	6.80884	Correct	0.09995025396347046	delta	delta	-0.88134366	0.8748299	0.8642639	2.112199	-0.82535106	-2.3651183	-1.3678192	-0.7181215	-0.32398397	-1.2813836	-1.6232616	-1.2877609	-1.8676677	-0.9226715	-2.1562977	-1.4906203	-1.6933764	-1.2712908	-1.0029393	-1.6210126
ACGGAGACAGTAGAGC-1-G2-STZ	1.7376739	6.53541	Correct	0.0	alpha_delta	alpha_delta	-0.6984576	4.5286136	2.0978413	5.59403	-1.5048584	-2.0800636	-0.39346677	-0.50048184	-0.8980269	-1.2427187	-1.0422958	-1.2647411	-1.9843137	-1.0806117	-1.4856919	-1.5099379	-1.0554603	-1.3598223	-0.736651	-1.1027654
ACGGAGACATGACATC-1-G2-STZ	-4.65763	-1.5781496	Unknown	0.3000214695930481	beta	Unknown	-1.2065415	2.6802638	5.4308596	0.032749295	-1.2600007	-1.3286991	-1.1345487	-1.1248906	-0.7363573	-1.0370115	-1.0265915	-1.6073294	-1.7562668	-1.0145546	-1.0212375	-0.6827453	-1.228393	-1.4832144	-1.3328891	-1.4063008
ACGGAGAGTCGTCTTC-1-G2-STZ	-6.460993	-0.17314403	InCorrect	0.0	beta	alpha_beta	-0.8228414	5.423627	6.776283	1.3944091	-1.6634747	-1.7845149	-0.16844893	-0.5462587	-0.32112896	-1.0981799	-0.6876817	-1.6083642	-1.5643796	-1.2576935	-0.31597796	-0.65814626	-0.5180853	-1.3856378	-0.77842414	-1.0355314
ACGGAGAGTTTCCACC-1-G2-STZ	0.7559004	6.5588927	Correct	0.10004335641860962	alpha_delta	alpha_delta	0.059708185	3.826283	1.4495224	3.3447175	-1.3674924	-1.939633	-0.492552	-0.59144145	-0.76141006	-1.1986723	-1.5320616	-1.5729061	-1.7712723	-1.2279245	-1.5094788	-0.9447013	-1.307151	-1.1052332	-1.2702825	-1.2732241
ACGGAGATCAAGCCTA-1-G2-STZ	12.196551	-0.80474174	Unknown	0.4999377727508545	stellate_activated	Unknown	-1.1553884	5.8042445	0.88998985	1.1804644	-1.4074578	-0.8111364	-0.6249312	-0.11311016	0.9589817	-0.5851688	-0.7400881	-0.5924086	-1.5260777	-0.77704823	-1.1016686	-1.1678101	-1.6997645	-0.78591037	-1.0371691	-1.0836018
ACGGCCAAGACTTTCG-1-G2-STZ	-0.11251889	-3.6565504	Correct	0.0	beta	beta	-1.4625176	0.47136146	5.792031	1.276799	-0.585818	-2.2650027	-1.1964934	-1.371639	0.14658147	-1.3594315	-0.89294827	-1.5387268	-1.7910659	-0.9109642	-0.65185165	-1.0870492	-1.4115075	-1.6462991	-0.75734156	-1.198154
ACGGCCAAGGAATGGA-1-G2-STZ	6.2830477	2.5971196	Correct	0.0	alpha	alpha	-1.2023116	4.436046	1.4087646	0.64912033	-0.09732261	-2.2334762	0.065796494	-1.0078503	-0.8965258	-1.9439111	-1.6372498	-1.117421	-2.1533368	-1.0468999	-1.7312323	-2.565188	-1.9918907	-1.5242193	-1.639066	-1.6165144
ACGGCCACATCCGTGG-1-G2-STZ	14.42038	1.4626211	Correct	0.0	endothelial	endothelial	-1.1363989	0.0056310743	0.69594365	-0.43577877	-0.21301289	0.48990077	-1.237318	-1.2656395	-0.15138942	-0.6923265	-0.7035846	-0.524007	-1.4761373	-1.5461326	-1.9798126	-1.9008234	-1.309834	-0.25818783	-1.3231986	-1.171634
ACGGCCAGTTTGTTTC-1-G2-STZ	-1.834153	7.8431716	Correct	5.960464477539063e-08	delta	delta	-0.8611594	2.5904453	0.5981803	5.3461037	-1.4414878	-1.7808594	-0.9760189	-1.0046821	0.29857582	-1.1704351	-1.0544374	-0.9139218	-1.7703632	-1.0291526	-1.2753905	-1.9376383	-1.5837847	-1.6984272	-1.1764555	-1.368978
ACGGCCATCCCAGGTG-1-G2-STZ	-4.1752405	7.4386954	Correct	0.0	delta	delta	-0.7544131	1.1411325	1.4143702	3.4858704	-0.7868945	-2.1013186	-0.99597657	-1.0797765	-0.37219205	-1.1719289	-1.4185703	-1.0218703	-1.7362301	-0.95388496	-2.062091	-2.196811	-1.4864604	-1.1844891	-1.2103913	-1.4459157
ACGGCCATCGGCTACG-1-G2-STZ	-4.182579	7.127284	Correct	0.0	delta	delta	-1.3514587	0.5609794	1.3603742	3.499704	-1.1866785	-1.944452	-0.9734215	-0.78991824	-0.8551889	-0.9256142	-1.2944484	-1.0147202	-2.2059622	-1.1814498	-1.5274031	-2.0563612	-1.8229684	-1.4701129	-1.2783954	-1.8134794
ACGGCCATCTTGGGTA-1-G2-STZ	14.806123	0.2936855	Correct	0.0	endothelial	endothelial	-0.65378064	-0.043743417	0.17778894	-0.46178058	-0.041184656	1.0283523	-0.85067546	-1.2751864	0.29460087	-0.9853123	-0.81739104	-0.9261407	-1.3099068	-1.3905824	-1.6620066	-0.78444797	-0.7788202	-0.28300324	-2.135377	-1.1452465
ACGGGCTAGAGGGATA-1-G2-STZ	-1.4027046	-4.784955	Correct	0.0	beta	beta	-0.7959585	1.980683	4.572771	0.1717146	-0.50048196	-1.9776487	-0.9084223	-1.2975705	-1.0570155	-1.5540954	-1.3872416	-1.0996035	-1.8981137	-1.0341464	-1.3788599	-1.1397063	-0.9501771	-1.4138088	-1.282063	-1.3055811
ACGGGCTAGATATACG-1-G2-STZ	6.2581706	1.866514	Correct	5.960464477539063e-08	alpha	alpha	-1.2404034	4.5971036	1.342914	0.07857209	-0.78573793	-2.1080325	-0.22965081	-0.40142316	-0.65885854	-1.353403	-1.32939	-1.0121752	-2.1509657	-1.306629	-1.8202223	-2.1389995	-1.7516009	-1.7290149	-0.8769986	-1.3257129
ACGGGCTAGCCGTCGT-1-G2-STZ	-6.471168	1.1924986	Unknown	0.500031054019928	beta_delta	Unknown	-0.1882512	3.9405699	7.014271	3.935643	-2.369631	-1.2866492	-0.5960009	-0.99861294	-1.3860776	-1.2786466	-1.006153	-1.5428303	-1.3737789	-1.0186335	-0.8291643	-0.4621857	-1.1466278	-1.2788781	-1.1980513	-0.70193464
ACGGGCTCAAGCCGTC-1-G2-STZ	7.8152943	-6.384879	InCorrect	0.09798294305801392	immune_proliferative	stellate_quiescent	-0.7308841	0.37154555	1.0674858	-0.03156182	-1.5589914	-1.249467	-0.85047376	-0.81924	0.2941614	0.18598701	0.08712837	0.12752481	-0.53687364	-0.3098267	-0.43072978	4.431175	-0.9240439	-0.16199818	-0.62214315	-0.9943834
ACGGGCTCACAACGTT-1-G2-STZ	-0.18588768	6.205985	Unknown	0.5999920070171356	beta_delta	Unknown	-0.34457368	3.2780182	2.7047174	3.4261158	-1.3420794	-2.0146666	-1.1466478	-0.5634948	-0.5836369	-0.8723399	-1.2948277	-1.2109067	-1.6122546	-0.80576247	-1.1219962	-1.2834022	-1.207466	-1.3273233	-1.1907352	-1.2687813
ACGGGCTCACGAAATA-1-G2-STZ	14.519616	1.2991669	Correct	0.0	endothelial	endothelial	-1.0558213	0.0008795783	0.725786	-0.3772017	-0.3447843	0.84322584	-0.9356017	-1.6125325	0.15946466	-0.76009554	-0.8523472	-1.141209	-1.377029	-1.4850187	-1.4358628	-1.6192511	-0.8627938	-0.24885155	-1.2827165	-1.0426493
ACGGGCTCAGGATCGA-1-G2-STZ	-4.841614	6.668486	Unknown	0.4999087452888489	delta	Unknown	-1.5872486	0.7749469	1.1256521	2.0111935	-0.3194261	-2.0002525	-0.76993644	-1.1202868	0.44677076	-1.2164603	-1.4680223	-1.3734708	-2.2922904	-1.2268542	-2.6041868	-3.1382663	-1.837118	-1.9807204	-1.4710556	-1.8417403
ACGGGCTCATAACCTG-1-G2-STZ	0.12208705	8.069362	Unknown	0.49984121322631836	delta	Unknown	-0.8265821	2.4036624	1.2435513	6.6480837	-1.4858412	-1.7011216	-1.0928701	-0.54571337	-0.6487645	-1.252415	-1.1607288	-1.1357265	-1.7250683	-1.1933421	-1.5013192	-1.5957333	-1.2182565	-1.1180967	-1.222835	-1.4402045
ACGGGCTGTAAGGGCT-1-G2-STZ	-2.570369	7.562399	Correct	0.0	delta	delta	-0.6503024	1.8788095	1.0738121	3.455727	-1.172236	-2.2893727	-1.0458717	-1.1547357	-0.6122128	-1.3020786	-1.766131	-1.1946814	-1.5730255	-0.96388084	-1.5674753	-2.0389326	-1.3890035	-1.5008222	-1.2307091	-1.7272981
ACGGGCTTCCACGTTC-1-G2-STZ	-4.450633	-3.2672071	Correct	5.960464477539063e-08	beta	beta	-1.8356612	2.989993	6.5136747	-0.29739243	-1.3306639	-1.9116242	-0.5183412	-1.0023528	-0.81031036	-1.8915558	-1.0920539	-1.4801551	-1.6339132	-1.0803753	-1.5943066	-0.23569296	-0.89933294	-2.126752	-0.9154212	-1.1544434
ACGGGTCAGGTGATTA-1-G2-STZ	-3.8470166	6.605828	Correct	5.960464477539063e-08	delta	delta	-0.91580045	1.1586181	1.4698889	2.0769844	-0.7004092	-2.3802223	-1.1548113	-1.3794075	-0.21566805	-1.1173692	-1.1450895	-1.070603	-2.073016	-0.5616351	-2.1614013	-2.26498	-1.6405246	-1.43355	-1.2743753	-1.0117205
ACGGGTCCAATAAGCA-1-G2-STZ	8.265161	11.948576	Correct	0.0	ductal	ductal	-0.35664952	0.24919553	0.95195144	-0.1536589	-1.2475353	-1.1748705	-1.2126434	-1.1334919	0.6345794	-0.8290022	-1.2905401	-0.60133255	-1.021734	-0.51355875	-1.6700754	-2.1189172	-0.84253156	-0.42981133	-0.8036987	-1.213125
ACGGGTCCAGCATACT-1-G2-STZ	5.8379097	0.9545246	Unknown	0.29999345541000366	alpha	Unknown	-1.3610978	4.092597	1.4985563	0.18483318	-0.29110503	-2.6127195	-0.77781874	-1.2773048	-0.39918986	-0.685544	-1.7411579	-1.2406491	-2.3833632	-1.44969	-1.7400513	-2.095048	-1.6529734	-2.1366327	-1.3802346	-1.1663007
ACGGGTCGTGAGTGAC-1-G2-STZ	-6.0694304	-1.2204472	Unknown	0.3000170588493347	beta	Unknown	-0.9323279	4.0503564	6.770601	0.17788488	-1.0898321	-1.4297999	-0.28170162	-0.8303817	-0.4745893	-2.015668	-1.0770966	-2.1749947	-1.6040938	-0.96698546	-1.0030345	-0.2050141	-1.0713146	-1.5197752	-1.0574595	-1.2905238
ACGGGTCGTTATCCGA-1-G2-STZ	-2.876462	8.610114	Correct	1.1920928955078125e-07	delta	delta	-0.6899427	1.3074586	0.28790045	6.3067765	-1.0393033	-2.3127847	-1.195989	-0.9396268	-0.93845505	-1.2500218	-1.4416114	-1.2640978	-1.8943537	-1.2851566	-2.5343568	-2.5079641	-1.362649	-1.4313939	-1.1649841	-1.4272159
ACGGGTCGTTGAGGTG-1-G2-STZ	5.4645457	5.481796	Correct	1.1920928955078125e-07	alpha	alpha	-0.43980658	7.533347	1.6277462	1.3239326	-1.5346272	-1.9684575	-0.74212086	-0.60624397	-0.7569674	-1.0828202	-1.1351326	-0.9586536	-1.7177578	-1.2210591	-1.35967	-1.797807	-1.3009284	-1.0233514	-1.5810177	-1.1794922
ACGGGTCGTTTAAGCC-1-G2-STZ	8.19188	11.993671	Correct	0.0	ductal	ductal	-0.32806388	-0.08086601	0.54047227	-0.3007838	-1.1768044	-0.88177884	-1.1917331	-0.88988495	0.95557827	-0.5379958	-0.77684677	-1.086846	-1.3037372	-0.85383165	-1.0777981	-1.8272356	-0.7490163	-0.84733856	-0.79706013	-1.6565776
ACGGGTCTCACCACCT-1-G2-STZ	-1.4751267	8.980658	Correct	0.0	delta	delta	-0.86683035	1.2673235	0.85990155	5.4246163	-1.4206206	-2.0547252	-0.5749185	-0.672386	-0.6826392	-0.85412383	-0.6462457	-1.2374216	-2.1228495	-0.98302853	-1.6971756	-1.7702515	-1.5031697	-1.5830324	-1.6986946	-1.6732674
ACGGGTCTCGGCGCAT-1-G2-STZ	-4.378583	7.931278	Correct	0.0	delta	delta	-0.7653635	1.8437036	0.91486514	3.6545854	-1.0159875	-2.7049518	-1.5396805	-1.5178039	-0.74682504	-1.6874645	-1.6040144	-1.0799636	-1.7213513	-1.1368498	-2.0463238	-2.3082898	-1.7071187	-1.7742217	-0.76424384	-1.8069433
ACGGGTCTCTTGTATC-1-G2-STZ	-4.769686	1.5731047	Correct	0.0	beta_delta	beta_delta	-0.22084107	2.3461576	6.2255754	5.263436	-1.5755029	-1.6347675	-1.2265786	-1.2063916	-1.0929927	-1.2843623	-1.2169105	-1.5758237	-1.4940226	-1.125696	-0.610045	-0.7680984	-1.1643472	-1.526834	-1.4172636	-1.2449107
ACGTCAAAGAGCTTCT-1-G2-STZ	5.582089	1.0016227	Unknown	0.49999314546585083	alpha	Unknown	-0.9201982	3.3435133	1.492378	0.14342947	-0.5794167	-2.454598	-0.16648379	-0.8812417	-0.35296354	-0.815137	-1.8449888	-0.89647806	-1.9900196	-1.3686315	-1.392555	-2.4256968	-2.1725879	-1.534724	-1.1059813	-1.2878468
ACGTCAAAGCCAGGAT-1-G2-STZ	5.00041	2.7823997	Correct	0.0	alpha	alpha	-1.27161	4.757965	1.1504298	1.2134603	-1.0122632	-2.5643632	-0.56941795	-0.9826643	-0.23699999	-2.0362797	-1.3173676	-1.1922045	-2.2277882	-1.2437742	-1.6719763	-1.941287	-1.4483995	-1.5792768	-1.3202237	-0.8121095
ACGTCAAAGGATGGAA-1-G2-STZ	-7.0595737	-0.7510922	Correct	0.09983009099960327	beta	beta	-1.2412281	3.1854804	9.693547	2.6989224	-2.9910433	-1.0040812	-1.049368	-1.2311938	-0.6012701	-1.8397334	-0.9172763	-1.6506623	-1.0221584	-1.1396512	-0.73014104	-0.5682478	-0.41700685	-1.247204	-0.752732	-1.3468097
ACGTCAAAGGCTCAGA-1-G2-STZ	2.2589414	5.264923	Unknown	0.4999064803123474	alpha_delta	Unknown	-0.5555725	5.1513414	1.2988937	1.1147269	-2.1433744	-1.407098	0.32944238	-1.1388365	0.22120914	-1.3887465	-1.1631742	-1.839744	-1.3659229	-0.9450861	-1.2665424	-0.5998788	-1.5455573	-1.0022721	-1.1718522	-1.0432389
ACGTCAAAGGGCTCTC-1-G2-STZ	9.279082	-1.5049381	Unknown	0.38600409030914307	immune	Unknown	-0.8262092	0.33011228	0.19882368	-0.26331472	0.1244784	-1.0858476	-0.811466	-1.0917583	-0.5755639	-0.84619194	0.29044157	-0.6945654	1.2633331	-0.49663877	-0.59590656	-0.99201185	0.38051963	-0.35302424	-0.655047	-0.34198928
ACGTCAAAGTCCATAC-1-G2-STZ	4.883515	5.0507774	Correct	0.0	alpha	alpha	-1.5133066	6.919235	2.21958	1.6948131	-1.4053489	-2.2325196	-0.122084185	-0.65947443	-0.66014415	-1.0933313	-1.0527483	-1.1890622	-1.6799351	-1.4623859	-1.3742788	-1.895999	-1.7016466	-1.6623176	-1.4214039	-0.94715345
ACGTCAAAGTTAGCGG-1-G2-STZ	-4.5377665	-1.5659525	Unknown	0.39999353885650635	beta	Unknown	-0.57612365	3.5995	5.707531	0.08126734	-1.0771152	-1.7203361	-0.58134675	-1.2779613	-0.24455528	-1.5138663	-1.526969	-1.4328414	-1.6695405	-1.0675502	-1.0294054	-0.5837245	-1.5069697	-1.4880447	-1.5786651	-1.1457528
ACGTCAACAAGCCCAC-1-G2-STZ	-1.8985298	7.569657	Correct	0.0	delta	delta	-0.6428341	1.5973182	2.0987244	4.257672	-1.1926624	-2.4765062	-1.883481	-1.1284964	-0.5764173	-1.5348618	-1.5045677	-0.99480975	-2.0236557	-0.8039293	-1.8449086	-1.6129053	-1.5912865	-0.8268614	-1.2544369	-1.5300936
ACGTCAACACCAGATT-1-G2-STZ	5.156057	3.5311103	Correct	0.0	alpha	alpha	-0.8554292	5.3636127	2.434447	1.0726573	-0.16519055	-2.2585618	-0.45401967	-0.8622512	-1.0188938	-1.5125207	-1.0820501	-1.2918638	-1.6029391	-1.2678169	-1.6204965	-2.5365593	-1.6752731	-1.0490384	-0.30688927	-0.908551
ACGTCAACAGTAGAGC-1-G2-STZ	1.8882265	-3.3000622	Correct	0.09997755289077759	beta	beta	-0.48556763	0.5859754	2.8324265	0.13949814	-0.02221468	-2.4347022	-1.617457	-1.42989	-0.23807372	-1.2809713	-1.9672812	-1.3422961	-2.2343774	-1.2583387	-1.2769858	-1.8252616	-1.6178348	-1.9500711	-0.92850643	-1.4573092
ACGTCAACATCAGTAC-1-G2-STZ	-3.5814853	7.9665165	Correct	0.09998589754104614	delta	delta	-0.71341395	2.35906	1.5390446	4.5559883	-0.3783074	-2.4901257	-0.9301524	-0.9867019	-0.4077434	-1.341968	-1.6426255	-1.0898688	-2.114884	-1.4192679	-1.945986	-2.1994627	-1.6871358	-1.6366742	-1.2043253	-1.6020089
ACGTCAAGTATAGGGC-1-G2-STZ	-1.3768436	7.1616507	Correct	0.0	delta	delta	-0.9666453	2.1009529	1.6344285	4.224927	-1.3002305	-1.9547002	-0.8876204	-0.30854064	-0.5733166	-1.4948144	-1.2225018	-1.5016521	-1.8985556	-1.188365	-2.2266831	-1.6578934	-1.1358736	-1.3735787	-1.010944	-1.3232169
ACGTCAAGTATCTGCA-1-G2-STZ	7.693474	-4.5200696	InCorrect	0.10000944137573242	immune	beta	-1.3337452	0.75793475	2.435195	-0.07487331	-0.68058115	-1.3078277	-0.94955754	-1.0055189	-1.0232278	0.47177613	1.2658485	0.49976376	-0.52705216	-0.11040845	-0.296279	2.1030636	-0.45244187	-0.5888842	-0.6194917	-0.46437824
ACGTCAAGTGAGGGTT-1-G2-STZ	-3.4234467	-1.1887982	Correct	0.09993106126785278	beta	beta	-0.5861902	3.3630288	3.8981433	-0.08019224	-1.3449743	-1.7612766	-0.49817383	-0.82697374	-0.4939616	-1.4574739	-0.99723095	-1.2644953	-1.3574975	-0.6278368	-1.1906334	-0.8867216	-1.3848583	-1.6127062	-0.97798574	-1.3847727
ACGTCAAGTGCAGGTA-1-G2-STZ	-5.0518365	-1.5103008	Correct	0.10004258155822754	beta	beta	-0.7122001	2.9657047	5.558246	0.2177743	-1.0497758	-1.2549033	-0.6497417	-0.794149	-0.93487984	-1.3714166	-0.86865604	-1.159878	-1.0953543	-0.7645702	-0.8605548	-0.30608183	-1.0647126	-1.519588	-0.25250047	-1.1307621
ACGTCAATCATGGTCA-1-G2-STZ	0.45714176	6.925203	Unknown	0.2002180814743042	alpha_delta	Unknown	-0.0064042658	4.9723663	1.2458215	4.834489	-1.1906732	-2.0470128	-1.3942089	-0.8028205	-0.6005437	-1.3435644	-1.4884176	-1.0519533	-1.9153618	-1.1561383	-1.747431	-1.3921019	-1.3215059	-1.3319952	-1.2251438	-1.5379418
ACGTCAATCCCTAATT-1-G2-STZ	5.040182	3.4888294	Correct	0.0	alpha	alpha	-1.5775335	5.6745405	0.82843083	0.66962844	-0.74080336	-1.769568	-0.13128574	-0.60518	-0.6350138	-0.93224496	-1.6664064	-1.4544786	-1.8993458	-1.1725985	-1.3124595	-2.1414404	-1.6217105	-1.1313598	-1.123594	-1.0555743
ACGTCAATCTGGGCCA-1-G2-STZ	-3.9073777	7.4457645	Correct	0.0	delta	delta	-0.6380809	1.7796415	1.5713091	4.023195	-1.0937352	-2.5375304	-0.86623645	-1.2374226	-0.39368337	-1.6839583	-1.1859461	-1.4777465	-2.38323	-0.9416244	-1.9827181	-2.627083	-1.6243047	-2.5633671	-1.1702662	-1.7975221
ACTATCTAGACAGAGA-1-G2-STZ	8.26276	11.894369	Correct	0.0	ductal	ductal	-0.62909913	-0.011867344	0.45124397	-0.23939963	-1.0800146	-1.3430173	-1.4243898	-1.2897553	0.076280296	-0.8506061	-0.9969268	-0.8228491	-1.1476767	-0.80618024	-1.2711473	-1.4578009	-0.57796264	-0.68937534	-0.85306513	-1.2844322
ACTATCTAGGTTACCT-1-G2-STZ	8.242452	11.911002	Correct	0.0	ductal	ductal	-0.5002829	-0.028789729	-0.11299479	-0.29520953	-0.6396085	-0.9351219	-0.72165966	-1.1095146	0.33725804	-0.7985486	-1.1269734	-1.0750238	-1.4909542	-1.01298	-1.2559938	-1.48398	-1.0181122	-0.7343812	-0.56467676	-1.2293881
ACTATCTCAAGGACAC-1-G2-STZ	2.3082082	8.240693	Correct	0.1997387409210205	delta	delta	-0.4508606	4.479625	0.94537544	9.107097	-1.7148153	-1.4887209	-1.1746378	-0.82741755	-1.2734735	-0.87593204	-0.90038717	-0.8037363	-1.5304787	-1.2462094	-1.846043	-1.1801805	-0.6557072	-0.82696974	-1.2722331	-0.8088263
ACTATCTCAATAACGA-1-G2-STZ	-3.995721	0.27519184	Unknown	0.4998016357421875	beta_delta	Unknown	-0.9885502	3.5264466	4.8698196	2.8824694	-1.6952281	-1.872585	-0.7514788	-0.7610088	-0.7318287	-1.4117787	-1.4321747	-1.3968247	-1.3328183	-0.9808041	-1.1314825	-0.52501076	-1.398261	-1.4628297	-0.74071383	-1.5682479
ACTATCTCAGCCTTTC-1-G2-STZ	-5.1458592	-1.5685959	InCorrect	0.10005772113800049	endocrine_proliferative	alpha_beta	-0.6406974	2.6982749	5.586099	1.1627787	-1.4706846	-1.3780688	-0.027599901	-0.96026856	-0.34895295	-1.2705743	-1.0728927	-1.4491488	-1.8832725	-1.0853829	-1.1542584	-0.53272456	-1.3423487	-1.5288403	-1.3591626	-1.4962827
ACTATCTGTATAAACG-1-G2-STZ	-5.607496	2.7956262	Correct	0.10001116991043091	beta_delta	beta_delta	-0.3325906	3.5728102	6.2557626	7.4049854	-1.7806702	-1.4167017	-0.79735273	-0.77984905	-0.27474654	-1.0998563	-0.2686194	-1.4637144	-1.6390297	-0.8561454	-1.3691009	-0.61966497	-0.95618206	-0.87729913	-1.7020903	-1.0276084
ACTATCTGTCATCGGC-1-G2-STZ	-2.6086106	-2.0820794	Unknown	0.29999762773513794	beta	Unknown	-1.2292911	2.1937783	3.2038605	0.23061313	-1.1831826	-1.4787037	-0.2661222	-1.1650048	-0.7357613	-1.5638418	-1.1611079	-0.90584666	-1.7809126	-1.1266254	-1.2541217	-0.74147093	-1.4569561	-1.4084338	-1.794969	-1.4873022
ACTATCTTCAGAGACG-1-G2-STZ	6.360035	4.119918	Correct	0.0	alpha	alpha	-0.9158907	7.7154074	1.8883387	1.4813278	-0.61564964	-2.2357254	-0.5385344	-0.6732267	-0.6913856	-0.38882017	-0.65315706	-1.103437	-1.8342916	-1.435652	-1.0537099	-1.8487711	-1.2840207	-2.028313	-1.0077485	-1.7481734
ACTATCTTCATGCAAC-1-G2-STZ	0.35871357	7.0716667	Correct	0.19992977380752563	alpha_delta	alpha_delta	-0.8694904	3.272035	0.9261705	4.5072665	-1.2231572	-1.4746673	-0.92377424	-1.0726922	-1.201028	-1.0459999	-1.0370878	-1.059728	-1.7890146	-1.1939389	-1.7927933	-1.6583134	-1.4446497	-1.5054588	-1.0721896	-1.3831184
ACTATCTTCATTCACT-1-G2-STZ	5.1903667	0.89070016	Unknown	0.30028653144836426	alpha	Unknown	-0.91765964	3.457792	2.1938047	0.19450767	-0.998184	-2.1160202	-0.60120356	-1.0668824	0.16093318	-1.237143	-1.1282221	-1.1475298	-2.3487568	-1.1739008	-1.3785819	-1.8743207	-1.7689049	-1.7382082	-1.3247365	-1.0635982
ACTATCTTCCACGAAT-1-G2-STZ	-3.7427642	-1.2501029	Correct	0.0	beta	beta	-0.23445031	3.1094828	4.3668084	-0.017860826	-1.0964638	-2.05323	-0.5796945	-0.807455	-0.6435878	-1.1306053	-0.6424577	-1.9325901	-1.0578438	-0.97721285	-0.7782597	-0.747572	-0.6384789	-1.343583	-0.7835522	-1.5914353
ACTATCTTCCTTGACC-1-G2-STZ	-3.1711578	7.962016	Correct	0.0	delta	delta	-0.60616446	1.129019	1.1273339	3.8832083	-0.92191994	-2.2140698	-1.0485351	-0.9605112	-0.29172558	-1.1968753	-1.3995667	-1.1698512	-1.4888183	-1.1098254	-1.9458277	-1.9735624	-1.1849711	-1.4050386	-0.9836865	-2.0218656
ACTATCTTCGCAAGCC-1-G2-STZ	3.5765598	2.108601	Unknown	0.20001459121704102	gamma	Unknown	-1.15131	2.6306672	1.6587571	0.108077735	-1.7604244	-2.134002	-0.3256453	-0.7474468	-0.7092819	-1.0865965	-0.82824445	-1.3282936	-1.9108508	-1.4476372	-0.68095577	-1.4810084	-0.96355414	-1.1842226	-1.573283	-1.3845191
ACTATCTTCGCCATAA-1-G2-STZ	-3.4747744	7.9909525	Correct	0.0	delta	delta	-1.2328646	1.4464817	1.0209498	4.1536016	-1.2059165	-1.8600243	-1.4343867	-0.5247106	-0.3308193	-1.2402205	-1.1395222	-1.209374	-2.1571445	-0.9781352	-2.3012173	-2.4883308	-1.9663348	-1.9939785	-1.0255874	-2.020389
ACTGAACAGACAGACC-1-G2-STZ	7.272368	12.643069	Correct	5.960464477539063e-08	ductal	ductal	-0.12310094	0.2648567	0.26520735	-0.12381691	-1.1676695	-0.755481	-0.57628727	-0.8604834	-0.76369417	-0.1837537	-1.1889187	-1.0956945	-1.0179828	-1.0699071	-0.8512072	-1.6390663	-0.71134	-0.45903718	-0.61325574	-1.1352799
ACTGAACAGAGGGCTT-1-G2-STZ	-2.4470594	-0.20183215	Correct	0.09993427991867065	beta	beta	-0.47817487	1.9007818	5.188674	3.075395	-1.381754	-1.94861	-0.8553148	-1.1781018	-0.028104328	-1.4312286	-1.1902702	-1.7249266	-1.6155466	-1.2021444	-0.5252343	-0.5069989	-1.1225172	-1.7707013	-1.3323106	-1.8790852
ACTGAACAGCTAAGAT-1-G2-STZ	-5.232779	1.748804	Correct	0.0999903678894043	beta_delta	beta_delta	-0.7141543	2.2073612	6.62634	5.456226	-1.9727538	-1.629475	-0.5539529	-0.44778147	-0.7165794	-1.1649902	-1.2567027	-1.4444746	-1.8018954	-0.963581	-0.97496104	-0.6649621	-0.7529937	-1.5159323	-1.5019931	-1.0643307
ACTGAACAGCTGTTCA-1-G2-STZ	3.6183772	1.5651542	Unknown	0.5001122057437897	gamma	Unknown	-0.88989294	2.657639	1.5173522	0.16849218	-1.4606423	-2.4947145	-0.12268247	-1.2985184	-0.12778026	-1.2096921	-1.2614324	-1.4019306	-1.5655661	-1.155582	-1.8703004	-1.5960534	-1.0498859	-1.1058487	-0.9457516	-1.3205968
ACTGAACAGGGTCGAT-1-G2-STZ	13.127385	1.6016903	Correct	5.960464477539063e-08	endothelial	endothelial	-0.51741385	0.059080742	0.9606676	-0.210866	-0.33212578	0.062438704	-1.2852589	-1.4593743	-0.123684675	-0.19144347	-0.207635	-0.4997085	-0.57062197	-1.1480433	-1.4491024	-1.60611	-0.7271397	-0.6924025	-1.0707595	-0.38949516
ACTGAACAGTTGTCGT-1-G2-STZ	5.1323485	4.427614	Correct	0.0	alpha	alpha	-0.6198158	5.4842176	1.7577555	0.68207055	-1.0145361	-2.2231698	-0.21489808	-0.8409414	-1.0942923	-1.2202266	-1.603844	-1.3829652	-1.6953756	-1.5540485	-1.610302	-2.036375	-1.4728676	-1.0616071	-1.3797625	-1.1441923
ACTGAACCAACAACCT-1-G2-STZ	6.1696424	0.9422491	Unknown	0.300137460231781	alpha	Unknown	-1.2471029	4.4278855	0.70939595	0.4922432	-0.53966844	-2.8062117	-0.45873928	-0.833443	-0.60605353	-1.2493669	-1.6809282	-1.3462079	-2.0427475	-1.511741	-1.4356419	-2.3914623	-1.3694245	-1.944167	-1.2223235	-1.6749017
ACTGAACCACTCTGTC-1-G2-STZ	-7.198327	-1.2161361	Correct	0.10025227069854736	beta	beta	-1.0097274	3.9244497	10.385199	-0.05286494	-1.3915632	-1.3600687	-0.28498793	-1.0713519	-0.8199605	-1.4113392	-1.1793839	-1.6767867	-1.3436522	-0.9400273	-0.34200597	0.0026820824	-0.98544884	-1.2124151	-0.9761108	-1.2083429
ACTGAACCACTGTTAG-1-G2-STZ	-3.6255445	-0.87962365	InCorrect	0.0	immune_proliferative	beta	-1.2230488	0.76965487	4.6773148	0.09819384	-1.034668	-1.1691151	-1.0415571	-0.92622644	-0.9240223	-0.5072226	0.21791852	-0.2972473	-0.97410554	-0.23974928	-0.6440257	1.4828236	-0.9905757	-0.5989671	-0.7591132	-1.1203475
ACTGAACCATCTACGA-1-G2-STZ	13.985661	0.72729427	Correct	0.19861578941345215	endothelial	endothelial	-1.5326632	-0.016383685	0.9654211	-0.4593945	-0.7099117	0.94723976	-0.8365652	-1.2128706	1.0427296	-0.8613914	-1.2006406	-1.1685737	-1.546966	-1.0889133	-1.8226371	-1.157273	-1.336101	-0.59154063	-1.8085157	-1.0545315
ACTGAACCATGGTTGT-1-G2-STZ	12.902529	-4.0407887	Correct	0.1999291181564331	stellate_activated	stellate_activated	-1.1560783	0.1683329	0.223252	-0.21599719	-1.2295375	-0.69725555	-1.071083	-0.8261358	1.186893	-0.81381845	-1.3903334	-0.55648416	-1.0072762	-1.0809346	-1.3628886	-0.73829406	-1.1399918	-0.3256364	-0.9870103	-0.83695036
ACTGAACGTATAGGTA-1-G2-STZ	-5.955207	-1.6755176	Unknown	0.40007734298706055	beta	Unknown	-0.5632152	4.1168985	7.234857	0.28579864	-1.1788988	-1.6244692	-0.23354174	-0.6575131	-0.44066983	-1.4206973	-1.2405484	-1.5122762	-1.6995244	-0.9581759	-1.028948	-0.14406276	-0.77459955	-1.4491545	-0.34988648	-1.1485851
ACTGAACTCAAGCCTA-1-G2-STZ	0.32698175	8.63978	Correct	5.960464477539063e-08	delta	delta	-1.0987968	1.9074863	0.27699044	7.2341824	-1.5515385	-1.656478	-1.5997825	-0.47693908	-0.15448764	-1.1109346	-1.3766322	-1.4828525	-1.8412796	-1.1229982	-1.8561362	-1.9463935	-1.4939741	-1.4069535	-0.8378459	-1.4778652
ACTGAACTCACGCGGT-1-G2-STZ	4.144825	4.649702	Correct	0.0	alpha	alpha	-0.90669525	5.987068	1.8614955	0.5714216	-1.257395	-1.9393669	0.15552065	-0.44009712	-0.6567236	-1.0576694	-0.74440116	-1.4160222	-1.6415503	-0.9543358	-1.3046839	-1.1553533	-1.5253304	-1.2202513	-0.84182036	-1.4481764
ACTGAACTCCATGAGT-1-G2-STZ	4.310948	6.396497	Correct	0.0	alpha	alpha	-0.78966266	9.018815	1.2975554	2.6524723	-1.2968504	-2.098935	-0.10170718	-0.3145065	-0.9609029	-1.8828762	-0.7183526	-1.1511686	-1.7137882	-1.2380605	-1.0707817	-1.5788201	-1.2057191	-1.1142732	-0.26295283	-1.412743
ACTGAACTCTCATTCA-1-G2-STZ	-6.4473076	2.3263414	Correct	5.960464477539063e-08	beta_delta	beta_delta	-0.28354898	4.3463464	5.8028436	6.795967	-2.2302709	-1.1037968	-0.8081602	-0.8035315	-0.6289691	-1.5247098	-0.88821167	-1.634096	-0.987439	-1.0001721	-0.9018457	0.040832743	-0.71952766	-0.8519629	-0.94843626	-0.7613794
ACTGAGTAGATCGGGT-1-G2-STZ	2.7237294	1.638765	Unknown	0.20001769065856934	gamma	Unknown	-1.648508	2.0396438	0.61341137	0.0908557	-1.6887172	-2.5313666	-0.22823316	-0.8458065	-0.34548822	-1.6147255	-1.6649889	-1.5475781	-2.0228305	-1.2372135	-1.4467831	-2.173212	-1.5059763	-0.77405304	-0.6381294	-1.2545269
ACTGAGTAGTACGCGA-1-G2-STZ	-3.1776383	-0.7144515	Unknown	0.499841570854187	beta	Unknown	-0.9210817	4.1113615	3.545327	0.041358635	-1.1897101	-1.9374703	-0.7346092	-0.88793254	-0.7049683	-1.7109067	-1.203087	-1.4896892	-1.9387704	-1.0568804	-1.3460826	-1.3512331	-1.5100456	-1.6041994	-1.4505036	-1.1379412
ACTGAGTAGTCGTACT-1-G2-STZ	6.0229077	5.540462	Correct	0.0	alpha	alpha	-1.3052875	7.825196	1.5654725	1.353572	-1.3232865	-1.9396305	0.2860558	-0.9177108	-1.1205702	-1.6275687	-1.4196697	-1.4706819	-1.573586	-1.7215176	-1.5764484	-1.3373407	-1.374763	-0.78686315	-1.2151266	-1.3744345
ACTGAGTCAGTAGAGC-1-G2-STZ	13.5838	0.49177837	Correct	0.0	endothelial	endothelial	-0.1815789	0.081731066	0.6724049	-0.31601858	-1.1194401	0.82347137	-0.99062324	-1.7523677	0.054364294	-0.69265336	-0.3699421	-0.5114912	-0.89339304	-0.84586096	-1.3821615	-0.40901783	0.11006121	-0.20076586	-1.2524239	-0.72521937
ACTGAGTCATGACATC-1-G2-STZ	-5.998498	1.7895223	Unknown	0.4001431465148926	beta_delta	Unknown	-0.74369514	3.8736386	5.941272	5.151498	-2.3985364	-1.503357	-0.13670056	-1.0145082	-0.18753722	-1.1959742	-0.58778507	-1.2790416	-1.3365619	-1.0303195	-1.0332513	-0.2405225	-1.3626755	-1.0151662	-0.8392593	-0.76227593
ACTGAGTGTCCATGAT-1-G2-STZ	9.722602	-7.065863	InCorrect	0.19662737846374512	immune	stellate_quiescent	-1.1307468	0.7377429	1.9579977	-0.10908881	-1.0348473	-1.5325761	-1.08142	-0.6754174	-0.69833726	0.17681381	-0.04088842	-0.025451478	-0.8268596	-0.2789045	-1.2637038	6.5189643	-1.147863	-1.0515139	-0.55124503	-1.031649
ACTGAGTGTCCTCCAT-1-G2-STZ	1.1676824	8.28607	Correct	0.10005193948745728	delta	delta	-0.8108344	2.8197377	2.0550032	7.310628	-1.462507	-2.1080241	-1.1212473	-1.0642166	-0.5119784	-0.93073463	-1.1779649	-1.28557	-2.1475537	-0.79961425	-2.0935278	-1.2887356	-1.1594824	-1.0738447	-1.4661148	-1.214554
ACTGAGTTCCCTAACC-1-G2-STZ	-2.2421079	7.806452	Correct	0.0	delta	delta	-0.4408741	1.851735	0.8875636	4.817901	-1.2849475	-2.3601942	-1.1747954	-0.976486	-0.70747674	-1.4962182	-1.5256997	-1.1522816	-1.9465468	-1.4154494	-1.5654068	-1.9449139	-1.2827863	-1.277549	-1.417113	-1.6409076
ACTGAGTTCGGAATCT-1-G2-STZ	5.7469945	-0.19773921	Unknown	0.4997900128364563	alpha	Unknown	-0.49787092	2.5630848	2.1268787	0.34196207	-0.48251343	-2.7667646	-0.69704473	-0.99899906	-0.33653975	-1.3731599	-1.5066829	-1.0446647	-2.2820654	-1.34005	-1.898393	-2.0796416	-1.5774401	-1.3808494	-1.6953542	-2.1151993
ACTGAGTTCGTTTATC-1-G2-STZ	0.81737185	7.659791	InCorrect	0.1999567747116089	delta	alpha_delta	-0.8328154	3.1623273	1.1033857	5.1039176	-2.0487797	-1.724647	-1.0288913	-1.0334158	-0.848861	-1.2287467	-0.55963516	-1.4766965	-2.2071314	-1.350554	-1.6586089	-1.7805461	-1.2684872	-1.1978766	-1.4599235	-1.4418272
ACTGATGAGCTAGTGG-1-G2-STZ	-1.9663441	-1.6111599	Correct	0.0	beta	beta	-1.1000072	3.382578	3.6856525	0.75734407	-1.06025	-2.0760715	-0.3030365	-1.3994843	-0.78197336	-0.63462245	-1.230359	-1.269642	-1.6382352	-1.0118905	-0.5387613	-1.102099	-0.99101835	-1.5332954	-1.6388389	-1.296908
ACTGATGAGCTGCGAA-1-G2-STZ	-3.709841	-1.2227085	Correct	0.19997477531433105	beta	beta	-0.60032934	3.1408832	4.5366545	0.22158512	-0.8804757	-1.8236258	-0.4036456	-0.43794292	-0.5583776	-1.170176	-1.2468987	-1.8345152	-1.5487181	-0.9172605	-1.4583212	-0.18799943	-1.4555807	-1.7748847	-1.503633	-0.9860908
ACTGATGAGCTGTTCA-1-G2-STZ	-3.2713673	8.837757	Correct	5.960464477539063e-08	delta	delta	-0.74377394	1.0302365	1.8303605	4.734726	-1.5911285	-2.5572207	-1.3324641	-1.1920644	-0.5592022	-0.6103302	-1.1987466	-0.9662016	-2.7949755	-0.86838806	-1.591103	-1.282587	-0.92001456	-1.4386176	-1.1961209	-1.5045881
ACTGATGAGGAGTTGC-1-G2-STZ	7.7137766	-1.7617916	Unknown	0.3992399573326111	immune	Unknown	-0.5385816	2.7193487	2.2982187	3.2352097	-1.5634376	-1.3164264	-0.90819556	-0.93826747	-0.57480025	-0.72559786	0.21219353	0.10456474	1.2505901	-0.35990477	-0.47366983	-0.11782931	0.37140742	-0.21024396	-0.824079	-0.48088354
ACTGATGAGGGATGGG-1-G2-STZ	-5.6264415	1.1813136	Unknown	0.5000519156455994	beta_delta	Unknown	-0.2867385	3.9587789	6.9177747	3.8466125	-2.0640745	-1.6074873	-0.46742225	-1.1567471	-0.9031426	-1.8197019	-1.3520176	-2.1225853	-1.222835	-1.3319554	-0.90635836	-0.5773817	-1.1466628	-1.407303	-0.9723846	-1.4329411
ACTGATGCAACCGCCA-1-G2-STZ	-4.978945	-3.1669607	Correct	0.10002720355987549	beta	beta	-1.1983967	2.0241117	8.001151	0.54722786	-1.3428326	-1.8243946	-0.03385157	-0.9758557	0.064828314	-1.3374455	-0.91967344	-1.69522	-1.7476057	-1.0104172	-0.84694177	-0.8273127	-0.7435159	-1.6043037	-0.89085263	-1.1885093
ACTGATGCAATAAGCA-1-G2-STZ	4.6311874	6.4780912	Correct	0.0	alpha	alpha	-0.5229653	9.556061	1.4238877	1.707782	-0.79767394	-1.7804517	-0.40833345	-0.66413105	-0.8251398	-1.3643631	-0.7918681	-1.175105	-1.4911764	-1.3780843	-1.0779507	-1.4207352	-0.92780465	-1.067456	-1.2385798	-1.389712
ACTGATGCAATGACCT-1-G2-STZ	5.1323166	4.6614285	Correct	0.0	alpha	alpha	-0.19389278	6.4620466	1.0730331	0.5537168	-0.70695525	-1.5634696	-0.47290343	-0.6646319	-0.9244156	-1.1530244	-1.4669164	-1.2038277	-1.8063595	-1.256306	-1.649157	-2.1722836	-1.948029	-1.1929207	-0.9257014	-1.3962117
ACTGATGCATGCATGT-1-G2-STZ	12.482301	-2.771889	Correct	0.0	stellate_quiescent	stellate_quiescent	-0.38264078	0.2346039	0.5181577	-0.21678245	-1.0822	-0.594856	-0.7499392	-0.80322033	2.1055903	-1.3889682	-0.9186443	-0.48184013	-0.8578202	-1.2699208	-2.253156	-1.350875	-1.4177741	-0.7415261	-0.95384586	-1.6735728
ACTGATGGTATATGAG-1-G2-STZ	5.5450487	0.42262268	Unknown	0.20013684034347534	alpha	Unknown	-0.796484	2.5424337	0.88095963	-0.030961692	-1.139381	-2.0830195	-0.31691942	-0.8081873	-0.31342512	-0.9171474	-1.2665354	-0.9240656	-1.9686747	-1.3645796	-1.449586	-2.5913863	-1.3918798	-1.3018489	-1.2919633	-1.5117147
ACTGATGGTATCTGCA-1-G2-STZ	-5.7737055	-0.7356389	Unknown	0.49993330240249634	beta	Unknown	-0.9973388	3.373108	7.7064323	1.959659	-1.3066739	-1.6951815	-0.27880165	-0.72261137	-0.8916587	-0.9900576	-0.6723522	-1.3197802	-1.5303327	-0.9687108	-0.8297189	-0.584095	-0.6700996	-1.444326	-0.9997855	-1.4648036
ACTGATGGTCAACTGT-1-G2-STZ	4.310678	3.7775428	Correct	5.960464477539063e-08	alpha	alpha	-0.7602466	4.5971503	1.8107406	0.49456167	-0.5671432	-2.0852115	-0.5439971	-1.1107261	-0.85755163	-1.2393926	-1.091906	-1.3671392	-2.1595435	-1.1967174	-1.5816458	-1.635877	-1.3539715	-1.4263041	-0.8797625	-1.3829656
ACTGATGGTCCAACTA-1-G2-STZ	5.9201293	5.119426	Correct	0.0	alpha	alpha	-0.8217523	6.734744	1.1892804	0.9945542	-0.15713501	-2.4740138	-0.5186475	-1.4562575	-0.92949075	-0.83367217	-1.0577649	-1.294976	-1.5471911	-1.2598832	-1.646112	-1.5430465	-1.1946405	-0.9104871	-0.79055345	-0.7110803
ACTGATGGTCTTGATG-1-G2-STZ	-3.501747	7.9847627	Correct	0.0	delta	delta	-0.7606426	1.8866019	0.3940754	4.23361	-0.8164013	-2.2978232	-1.220241	-0.86250114	-0.12662481	-1.0676003	-1.1050094	-1.5813569	-2.3024132	-0.9220519	-1.8120657	-1.6192431	-1.5894996	-1.8408039	-1.435399	-1.6385702
ACTGATGGTTAGAACA-1-G2-STZ	0.15264359	8.187677	Unknown	0.400127112865448	delta	Unknown	-0.56556386	1.7985591	1.5770148	5.324535	-1.6903738	-1.7179455	-0.8611286	-0.7912034	-0.7386957	-1.4996594	-0.4396635	-1.3400139	-1.5477306	-0.9081551	-2.2353785	-1.6708316	-1.1626365	-1.0905424	-1.5103953	-1.3096701
ACTGATGTCCGGCACA-1-G2-STZ	14.848704	-0.0553092	Correct	0.0	endothelial	endothelial	-1.0722294	-0.08253933	0.25389665	-0.52733326	-0.31584585	1.687736	-0.81229174	-1.4556203	0.7062237	-0.49572602	-0.62732536	-1.2511353	-1.298611	-1.8842989	-1.9878011	-1.2085791	-1.0844791	-0.239357	-1.5849156	-0.9195128
ACTGATGTCGGCGCAT-1-G2-STZ	-0.9866642	8.454058	Correct	0.19998347759246826	delta	delta	-0.45274928	2.2287745	1.3758926	5.969571	-1.1320307	-2.291998	-0.97396207	-0.64852566	-0.7453611	-1.3444743	-0.7403546	-1.2218605	-1.647404	-0.9781509	-1.7311221	-1.6505754	-1.355341	-1.5102769	-1.4322563	-1.0434047
ACTGATGTCGTTACGA-1-G2-STZ	5.4631863	5.6113315	Correct	0.0	alpha	alpha	-0.6653772	6.9153395	1.7346369	0.6285518	-0.9557489	-1.8930259	-0.26972193	-1.0850562	-0.6742402	-1.5253716	-1.0785924	-1.0253953	-1.8230345	-1.4395732	-0.88337284	-2.0816324	-1.5386798	-0.99752957	-1.249336	-0.8211923
ACTGCTCAGAATGTTG-1-G2-STZ	8.660555	-1.9221643	InCorrect	5.960464477539063e-08	immune	beta	-0.92882335	0.45183015	3.1842618	-0.17079648	-0.4748221	-1.8824412	-0.791905	-0.9631318	0.9396606	-0.65533626	-0.40520427	-1.0933172	-0.13821574	-0.8475969	-1.1249602	-1.1171145	-1.1164378	-0.58975875	-1.0457051	-0.38307983
ACTGCTCAGCTGTTCA-1-G2-STZ	-3.1051466	6.393175	Correct	0.0	delta	delta	-1.1154516	1.5863836	1.9019164	2.3351564	-1.2118679	-2.402872	-0.56653583	-1.3214642	0.1400744	-1.7289795	-1.3124466	-1.3365027	-2.1350603	-1.2022047	-2.018159	-1.994621	-1.3963118	-1.5484681	-1.1065528	-1.2595963
ACTGCTCCAAACCTAC-1-G2-STZ	-6.0597157	-0.533173	Correct	0.19994282722473145	beta	beta	-0.625371	3.3188615	6.3629546	1.0353392	-2.0955944	-1.2831178	-1.0672556	-1.0274705	-0.924217	-1.5031776	-0.3442459	-1.3149388	-1.0332488	-1.0792845	-0.6875829	-0.11484571	-0.59167856	-1.24565	-0.73200226	-1.049938
ACTGCTCCAGGTCGTC-1-G2-STZ	-1.906555	7.100468	Unknown	0.5000835657119751	delta	Unknown	-0.71004295	2.7349243	0.684494	4.001105	-1.0736623	-1.4024873	-0.3912323	-0.96321386	-0.096531756	-0.92959464	-0.89266723	-1.4665079	-2.463791	-1.231066	-2.3603077	-1.8244069	-1.1801884	-1.4535794	-1.1128651	-1.6112659
ACTGCTCCAGTCCTTC-1-G2-STZ	-5.0946627	-3.8467443	Correct	0.0	beta	beta	-0.59697497	2.5831294	6.528379	-0.04167559	-1.0903887	-1.9737536	-1.2148948	-0.98408246	-0.20051682	-1.8744838	-1.2228867	-1.496584	-1.4674777	-0.7360014	-1.1668624	-0.33899757	-0.65939605	-1.4915196	-1.116018	-1.6029172
ACTGCTCGTAGATTAG-1-G2-STZ	-4.607553	2.8827393	Correct	0.09997588396072388	beta_delta	beta_delta	-1.3107905	3.948723	4.1721606	5.8339386	-1.6799426	-2.2637587	-1.0255527	-1.2921546	-1.1196907	-1.2241652	-0.7517388	-1.3818517	-1.8057878	-0.91060436	-1.0517559	-0.7911897	-1.2429575	-1.1132315	-1.624483	-1.2668836
ACTGCTCGTCCGAACC-1-G2-STZ	-4.5220895	-3.371485	Correct	5.960464477539063e-08	beta	beta	-1.0489678	2.513698	6.53208	-0.09703617	-1.4124317	-2.2040873	-0.33335757	-1.010314	-0.8103957	-1.8282976	-1.027994	-1.8148936	-1.8398316	-1.0770932	-1.1966064	-0.67839885	-1.3224169	-1.455613	-0.9344179	-1.299817
ACTGCTCGTTGTGGAG-1-G2-STZ	-0.3659167	-3.8365412	Correct	0.0	beta	beta	-1.7087477	1.5017121	4.9528737	0.95256686	-1.0416969	-2.303864	-0.6647337	-0.8040171	-0.051893905	-1.3460361	-0.96286607	-1.228097	-1.8122855	-0.9319516	-1.4895815	-1.5397534	-1.426462	-1.5858985	-0.78295463	-1.6071115
ACTGCTCTCATAAAGG-1-G2-STZ	2.142985	5.533732	Unknown	0.39991044998168945	alpha_delta	Unknown	-0.6135342	5.960147	1.3962994	1.4967173	-2.0223153	-1.4174594	0.70655113	-0.9603717	-0.918157	-0.99867064	-1.492559	-1.5949368	-1.3427901	-0.9403921	-0.98901266	-1.1231611	-1.2525008	-1.1859694	-0.37719455	-0.5638548
ACTGCTCTCATATCGG-1-G2-STZ	4.3307548	1.7243783	InCorrect	0.10000139474868774	gamma	alpha	-1.2305832	3.4678664	1.4009712	-0.094592705	-0.8553545	-2.2457404	-0.5716838	-0.6445138	-0.4442504	-0.87695545	-1.4837403	-1.2543799	-2.4206176	-0.89457583	-1.2867196	-1.8358963	-1.2501825	-1.592782	-0.27453372	-1.1280533
ACTGCTCTCCAAGTAC-1-G2-STZ	15.027306	1.2681812	Correct	5.960464477539063e-08	endothelial	endothelial	-0.8611412	0.24453513	0.6892361	-0.27514905	-0.44582897	0.7542012	-0.83389693	-1.7581006	0.21718442	-0.9280776	-0.75245506	-1.023854	-1.6272585	-1.2617016	-1.6480594	-1.3424673	-0.85669625	-0.35774565	-1.5710398	-0.9293693
ACTGCTCTCGAATGCT-1-G2-STZ	6.132346	5.0456076	Correct	0.0	alpha	alpha	-0.764542	6.942291	1.4772266	1.1826897	-0.60660815	-2.2530532	-0.008430315	-0.8083621	-0.572346	-1.4389961	-1.1466174	-1.430585	-1.7492224	-1.2536662	-1.2130127	-1.5278343	-1.4418063	-1.4494897	-1.0318003	-1.1423453
ACTGCTCTCGAATGGG-1-G2-STZ	-2.7207694	-0.3960509	Correct	0.0	beta	beta	-1.0473583	1.4250264	7.4414783	2.8778927	-1.0123193	-2.0110765	-1.1185012	-1.2164564	0.34464213	-1.426826	-1.8012979	-1.4139789	-1.9861327	-0.7304255	-1.4858888	-1.6232203	-1.5668303	-1.6971958	-1.3476539	-0.9889699
ACTGTCCAGCATCATC-1-G2-STZ	14.55114	0.7196928	Correct	0.1000223159790039	endothelial	endothelial	-1.0195851	-0.13755445	0.41792428	-0.06404808	-0.3843631	0.9817018	-0.9720572	-1.3266742	0.904953	-0.33910975	-0.67088455	-1.00871	-1.1698222	-1.4541376	-2.1033342	-1.2252631	-1.3209754	-0.3045674	-1.6437074	-0.6100297
ACTGTCCCAACACGCC-1-G2-STZ	14.540356	1.3110896	Unknown	0.2000754475593567	endothelial	Unknown	-1.3540947	0.0056618005	1.1157018	-0.3207454	-0.36776203	0.6960911	-0.63056344	-1.7003615	0.4265007	-0.5956097	-0.9030008	-1.2329412	-1.5035225	-1.2129924	-1.8389906	-1.1561787	-0.7086581	-0.5100676	-1.4274042	-0.7936959
ACTGTCCCACCCATGG-1-G2-STZ	12.792519	-4.179782	Correct	0.1000167727470398	stellate_activated	stellate_activated	-1.0890495	0.13259275	0.39891458	-0.3578577	-1.0284861	-0.48294154	-1.1443955	-0.74900967	1.3392668	-1.2199404	-1.0056598	-0.18969917	-1.0875437	-1.0134542	-1.5155565	-1.3803694	-0.83921206	-0.16851169	-1.4129348	-1.1769909
ACTGTCCCACGGATAG-1-G2-STZ	9.051987	-3.1416404	Unknown	0.5943173170089722	immune	Unknown	-0.5569667	1.0208262	0.8341431	-0.31672704	-0.3530114	-1.2120357	-0.6672378	-1.0007457	-0.45944807	0.22380196	0.49517992	0.49253166	0.7790239	-0.36537606	-0.4338745	-1.272191	0.47988877	-0.27320498	-0.1421065	-0.07999317
ACTGTCCCATCCGTGG-1-G2-STZ	-6.666798	-0.6026053	InCorrect	0.199865460395813	beta	alpha_beta	-0.5739667	4.828176	6.06965	0.546611	-2.011836	-1.22632	-0.38270444	-0.7897695	-1.2717764	-1.3349501	-1.0530741	-1.4005202	-1.4680346	-0.9801912	-0.8679378	-0.092859566	-0.8519468	-1.2627082	-0.9015206	-0.9898811
ACTGTCCGTTATTCTC-1-G2-STZ	-2.064381	7.803778	Correct	0.0	delta	delta	-0.24044028	1.8763258	-0.22442955	4.769355	-0.8191388	-1.7917341	-1.0108414	-0.645169	-0.6006669	-1.5705074	-1.3015553	-1.178868	-2.0980678	-1.4831568	-2.085099	-2.3352602	-1.232786	-1.1907073	-1.1093439	-1.3456249
ACTGTCCTCAGTGTTG-1-G2-STZ	8.430958	11.800984	Correct	5.960464477539063e-08	ductal	ductal	-0.3529867	0.13505274	0.5631205	-0.32355002	-1.1612495	-1.2952722	-0.9559683	-1.055504	-0.14335763	-0.8340549	-1.1146805	-1.0176247	-0.95946085	-0.6673036	-1.1946324	-1.1966594	-0.26488897	-0.7091756	-0.5001898	-1.1502384
ACTGTCCTCCGAAGAG-1-G2-STZ	4.878108	5.9084663	Correct	0.0	alpha	alpha	-0.95425326	7.9877653	0.90563035	0.54064655	-1.3572712	-1.7201936	-0.33038723	-0.21079887	-0.4955456	-1.2888914	-1.1022158	-1.3399199	-2.0543804	-0.9395424	-1.4846544	-1.6573893	-0.960389	-1.1182321	-1.979173	-1.2121574
ACTGTCCTCGAGGTAG-1-G2-STZ	4.695859	0.57364696	Unknown	0.39989733695983887	alpha	Unknown	-1.4868497	1.8616595	1.0161873	0.29784703	-0.7978701	-2.7583957	-0.030687407	-0.8367316	-0.017389178	-0.7139074	-1.287165	-1.2747401	-2.3923988	-1.2562575	-1.6753988	-2.5548425	-1.2951567	-1.6600156	-1.4577756	-1.8656732
ACTGTCCTCGTGGGAA-1-G2-STZ	14.965744	1.0987065	Correct	0.0	endothelial	endothelial	-1.023409	0.0516333	0.074341595	-0.47344574	-0.69967407	1.2102752	-0.81466544	-1.4320877	0.8758991	-0.5516047	-0.677523	-0.956125	-1.6309869	-1.454426	-1.5248994	-1.4822204	-0.86037934	-0.39226824	-1.3454205	-0.64279115
ACTTACTAGACAAGCC-1-G2-STZ	6.1742983	3.2982743	Unknown	0.20000112056732178	alpha	Unknown	-0.9103781	4.8556046	1.1216575	0.44898292	-0.8348162	-2.0926452	-0.6398321	-0.93091583	-0.68006444	-1.7559696	-1.3731989	-1.5919765	-1.9144652	-1.4617451	-1.8419405	-2.2784634	-1.6625675	-1.153372	-1.1225225	-1.2597382
ACTTACTAGCTCCTCT-1-G2-STZ	-5.434622	-1.3555514	Correct	0.09992551803588867	beta	beta	-0.7442321	3.083576	6.010986	0.14872715	-1.8658985	-1.2449989	-0.1709003	-1.2836797	-0.49042046	-1.4951278	-0.82479656	-2.122653	-1.4157015	-0.8729672	-0.9260197	-0.41858083	-0.8810594	-1.2010609	-0.65794116	-1.4958172
ACTTACTCAAGCCGTC-1-G2-STZ	-1.1880847	7.2145667	Correct	0.19997519254684448	delta	delta	-0.6140898	1.8489408	1.5761951	3.8743238	-1.5623887	-1.8587625	-1.3382908	-1.1128352	0.5824712	-0.94901234	-1.4076685	-1.4884797	-2.0980604	-0.89952415	-2.144798	-1.4387472	-1.4297576	-1.2818413	-1.4656128	-1.6835675
ACTTACTGTGCATCTA-1-G2-STZ	0.88939744	-3.3362598	Correct	5.960464477539063e-08	beta	beta	-0.72066706	0.89526844	3.6301336	0.12422354	-0.9937525	-2.3567073	-1.8704182	-0.7053509	-0.045987714	-0.9041063	-1.3569353	-1.5140903	-2.1407273	-0.84835935	-1.2626175	-1.2761885	-1.8224587	-2.1014109	-1.0761724	-1.8722712
ACTTACTTCGAGGTAG-1-G2-STZ	15.175306	1.4625208	Correct	0.0	endothelial	endothelial	-0.45084596	0.0167213	0.65199375	-0.2820256	-0.42232114	0.7182243	-0.9420094	-1.8900691	0.18770906	-0.27770436	-1.060323	-1.009197	-1.3984551	-1.377485	-1.0903094	-1.4129276	-0.3981005	-0.32629123	-1.0109403	-0.589681
ACTTACTTCGGAAATA-1-G2-STZ	-2.3464358	-1.871884	Correct	0.0	beta	beta	-0.65145105	1.4763122	4.29258	2.075896	-1.221294	-2.4169164	-0.92052925	-1.4485891	-0.8975407	-1.2901913	-1.2000575	-1.8041354	-1.6865404	-1.069063	-0.6452431	-1.1413938	-1.3483297	-1.6570783	-0.8166662	-1.0396858
ACTTACTTCTAACTTC-1-G2-STZ	5.574756	5.176988	Correct	5.960464477539063e-08	alpha	alpha	-1.0322888	6.808946	0.6925631	0.70217633	-1.1122752	-2.228038	-1.0892513	-0.9331387	-0.48362008	-1.5962098	-1.197774	-1.4997092	-1.8496916	-1.4154159	-1.543476	-2.1964111	-1.326282	-1.158895	-1.5480553	-0.87242186
ACTTACTTCTGTCAAG-1-G2-STZ	5.9607406	3.7993956	Correct	0.0	alpha	alpha	-1.1453764	5.8545833	1.3922749	0.6283422	-0.5627253	-2.325033	-0.08207843	-1.2980951	-0.41657424	-1.315702	-1.5906361	-1.4520738	-1.937209	-1.0929763	-0.78690934	-2.0024645	-1.6103065	-1.4244246	-0.87537336	-1.3879195
ACTTACTTCTGTCCGT-1-G2-STZ	-3.1366262	8.734222	Correct	0.0	delta	delta	-0.7401365	1.7943635	0.44918084	5.075955	-1.2444527	-2.3175263	-1.1004649	-1.2269549	-0.64311403	-1.6923167	-1.2894926	-1.2811482	-2.3533893	-1.1288003	-2.4427023	-2.087709	-1.4871079	-1.5245597	-0.85471654	-1.1276464
ACTTACTTCTTAGAGC-1-G2-STZ	6.4596057	4.0639753	Correct	5.960464477539063e-08	alpha	alpha	-1.1203486	6.044115	0.9727434	0.2456287	-0.477775	-2.190394	-0.53130317	-0.8671557	-0.69140303	-1.475912	-1.0612546	-1.1022841	-1.5807439	-1.1625993	-1.7045231	-1.994753	-1.7546388	-1.844861	-1.2160653	-1.6581928
ACTTACTTCTTCGGTC-1-G2-STZ	-4.721062	7.56098	Correct	0.0	delta	delta	-0.5328215	0.63522553	2.1687686	2.5660431	-0.83369184	-1.882471	-1.3890302	-0.96524894	-0.6761518	-1.2092882	-0.98648715	-1.4703206	-2.2077174	-0.999202	-1.7096338	-2.314849	-1.4547248	-1.8906555	-1.4533794	-1.3788412
ACTTGTTCAGACGCAA-1-G2-STZ	5.68741	4.700842	Correct	0.0	alpha	alpha	-1.5250434	6.1450944	1.3548553	0.57085675	-0.6348608	-1.9470259	-0.68968195	-0.58720696	-0.73680705	-1.497137	-1.5518721	-1.3544946	-2.033207	-1.2276149	-1.8459537	-2.145072	-1.3674545	-1.2281682	-1.3253977	-1.2627977
ACTTGTTTCCGCATCT-1-G2-STZ	6.1992297	0.8765633	Correct	0.19993579387664795	alpha	alpha	-1.2898021	4.254834	0.4871266	0.09602151	-0.6369011	-2.5077224	-0.35470697	-1.6339183	-0.548435	-0.8009633	-1.4914359	-1.667035	-2.3416839	-1.1589202	-1.4182503	-2.7984364	-1.8926506	-2.1157227	-1.1789776	-1.6499426
ACTTGTTTCGATAGAA-1-G2-STZ	6.4033294	2.8862228	Correct	5.960464477539063e-08	alpha	alpha	-1.0960071	5.7608542	1.4312217	0.5460158	-0.7875044	-1.5928441	-0.25206444	-0.75804085	-0.15921426	-1.3084486	-1.4850475	-0.9645792	-2.1078641	-1.2487906	-1.7618761	-1.5184553	-1.7114702	-1.4825776	-0.72825253	-1.1911262
ACTTGTTTCGGTCTAA-1-G2-STZ	-3.3880787	-1.580944	Correct	0.0	beta	beta	-0.6940949	2.6129985	4.6745505	0.21570903	-1.0415502	-1.5057154	-1.0902419	-0.7811326	-0.38960418	-1.4038403	-1.1970311	-1.4053794	-1.2046977	-0.8561115	-1.1546733	-1.2707039	-0.73481596	-1.4225123	-0.8566482	-0.9644386
ACTTTCAAGAGCTATA-1-G2-STZ	13.7749195	0.74050653	Unknown	0.2997271418571472	endothelial	Unknown	-1.1651411	1.2440865	1.6674371	-0.21139836	-1.2104639	0.82579625	-0.7757416	-1.3840592	0.8363528	-0.43538797	-0.7590361	-0.77574646	-1.5310675	-1.4768875	-1.5767165	-1.3229276	-0.7667159	-0.36805993	-0.97053	-0.68349123
ACTTTCAAGATCCCAT-1-G2-STZ	0.2168485	7.3687115	Unknown	0.4000210762023926	delta	Unknown	-1.3757058	3.6793578	0.74200267	5.058244	-1.9095236	-2.2098646	-0.56700546	-1.2363589	-0.41213262	-1.1737128	-1.6713064	-1.3322183	-1.987808	-0.75625503	-1.6339512	-1.3052849	-1.4240034	-1.3356941	-0.90988046	-1.3001466
ACTTTCAAGGCCGAAT-1-G2-STZ	-5.0614223	-2.3917198	Correct	1.1920928955078125e-07	beta	beta	-1.1544323	2.0861778	6.911726	0.1617187	-1.1154088	-1.7457925	-0.7546308	-0.5004603	-0.5941004	-1.4856353	-0.91403013	-1.6422925	-1.5143359	-0.92483246	-0.87724936	-0.24750696	-1.0179825	-1.6653494	-0.45432192	-1.3624189
ACTTTCAAGTGAAGAG-1-G2-STZ	1.1970136	5.534743	Unknown	0.29999786615371704	beta_delta	Unknown	-0.5181683	3.3989432	0.9897497	3.7549846	-1.727719	-1.5838505	-0.65511906	-0.8302845	-1.2964197	-1.1497934	-1.4844575	-1.1644675	-1.6977377	-0.70497704	-0.99810374	-1.0297593	-1.5227653	-1.437086	-0.8132867	-1.1789088
ACTTTCAAGTGTGAAT-1-G2-STZ	-2.5887878	-1.3418405	Correct	0.0	beta	beta	-1.0974296	2.936978	3.6023884	-0.14123398	-1.4532461	-2.1522484	-0.91710746	-1.2469741	-0.05332138	-1.5158335	-0.9702049	-1.5085407	-1.6778007	-0.8547396	-1.2636937	-0.78190047	-1.1779773	-2.1013765	-0.6976502	-1.3236164
ACTTTCACAAGGTTCT-1-G2-STZ	14.694028	0.71996456	Correct	0.0	endothelial	endothelial	-1.3556244	-0.096552156	0.39111173	-0.3496031	-0.86350185	1.0299287	-1.1786442	-1.3067575	0.7479794	-0.8300406	-0.617522	-0.6941683	-1.1935071	-1.6510575	-1.7202984	-1.015398	-1.0709631	-0.068362184	-1.3624507	-0.43283826
ACTTTCACACGTCTCT-1-G2-STZ	3.7520173	2.3382013	Unknown	0.30007344484329224	alpha	Unknown	-0.35002267	3.9592988	1.5433064	0.37610376	-1.0763146	-2.5443769	0.057289273	-0.56019944	0.0077872537	-1.5622394	-1.5083686	-1.3629727	-1.7778509	-1.0936847	-1.3263218	-1.9565138	-1.8486965	-1.3916945	-0.9816673	-1.1756966
ACTTTCACAGTAGAGC-1-G2-STZ	-3.3985639	7.6141925	Correct	5.960464477539063e-08	delta	delta	-1.4858713	1.0851986	0.47608232	3.6617537	-0.908718	-1.8650784	-1.8148391	-0.2574859	-0.12429778	-1.2206031	-1.0212965	-1.5151627	-2.0673313	-0.6948905	-2.1482918	-2.5910754	-1.4252586	-1.9767034	-1.1510577	-1.5682274
ACTTTCAGTCGCGAAA-1-G2-STZ	1.0869919	-3.5202734	Correct	0.0	beta	beta	-0.37177068	0.898635	3.3931596	-0.116473734	-0.5415633	-2.2265577	-1.0214876	-1.2219646	-0.16050552	-1.2178981	-1.7081877	-1.438874	-1.8514541	-1.0745088	-1.3919904	-1.6384081	-1.298915	-1.8069466	-0.48680437	-1.8280091
ACTTTCAGTCGTGGCT-1-G2-STZ	14.565466	1.3404351	Correct	0.0	endothelial	endothelial	-0.8410059	-0.010883108	0.8714039	-0.4621702	-0.1464513	0.5705445	-0.54304516	-1.530395	0.6117981	-0.99262905	-0.7403536	-0.8927399	-1.3855766	-1.2721552	-1.9597508	-1.089785	-1.4103324	-0.917689	-1.2545272	-0.9566404
ACTTTCAGTCTCTTTA-1-G2-STZ	6.40361	1.2532661	Correct	0.10000085830688477	alpha	alpha	-1.1824582	5.101733	0.8475859	0.62865543	-0.91663677	-2.3196242	-0.11649336	-0.95727015	-0.4332234	-0.8114997	-1.033892	-1.1828347	-2.0232668	-1.1497594	-1.9623656	-2.0562708	-1.7470459	-1.7515837	-1.2636036	-0.98839474
ACTTTCAGTGTCAATC-1-G2-STZ	11.450669	1.1252558	InCorrect	0.0996965765953064	schwann	stellate_quiescent	-0.5891913	0.024256438	1.134397	-0.3002745	-0.704289	-1.1069047	-0.7274741	0.14937434	1.1399947	-0.8191518	-1.3491415	-0.48547563	-1.417978	-1.4369833	-1.8026412	-1.8542697	-1.9557341	-0.77236307	-0.86211056	-1.1895499
ACTTTCAGTTATCACG-1-G2-STZ	4.6714487	4.2413445	Correct	0.0	alpha	alpha	-0.50250447	5.8012867	0.403759	0.2856769	-1.1032279	-2.2685337	-0.080527104	-0.6625705	-0.39521772	-1.1403708	-1.5700914	-1.2609235	-2.1641278	-1.1513573	-1.4513456	-1.9687697	-1.2244622	-0.93464583	-1.1845376	-1.3198057
ACTTTCAGTTGAGTTC-1-G2-STZ	-2.8492284	9.226741	Correct	0.0	delta	delta	-0.935159	1.2282022	0.4929937	6.4910593	-1.0801722	-2.3236027	-1.7755668	-1.2740161	-0.6820097	-1.5309719	-1.209668	-1.1903174	-2.015492	-0.7896019	-1.6662812	-1.9763224	-1.3092968	-1.6369749	-1.2990657	-1.3871343
ACTTTCATCAACGGGA-1-G2-STZ	6.0881906	5.3870335	Correct	0.0	alpha	alpha	-0.9650514	7.4069486	0.38545197	0.53737557	-1.5746264	-2.083342	-0.11740336	-0.87411755	-0.6549169	-1.3438317	-1.0684838	-1.0985397	-2.0035927	-1.2920847	-1.9937161	-2.060504	-1.0079904	-1.2043221	-1.4277201	-1.1853825
ACTTTCATCAGAAATG-1-G2-STZ	1.280261	8.092275	Unknown	0.3006094694137573	delta	Unknown	-0.7835867	3.492861	0.8302478	7.331944	-1.5309952	-2.018971	-1.3566177	-0.9982539	-0.95001036	-1.4301611	-1.1814178	-1.2126603	-1.6433228	-0.90926224	-1.611995	-1.1841353	-0.96970713	-0.81506157	-0.8164419	-1.5656621
ACTTTCATCATACGGT-1-G2-STZ	12.703394	-4.4481754	Correct	0.0	stellate_activated	stellate_activated	-0.91504455	0.13588555	0.083069295	-0.45256507	-0.29806677	-0.40206122	-1.0252727	-0.9426935	1.5382341	-1.2743164	-0.8629396	-0.6164078	-1.3969018	-1.36148	-1.9585284	-1.5450783	-1.2237756	-0.86248606	-1.3105539	-0.9048574
ACTTTCATCATGTCTT-1-G2-STZ	6.61132	12.856155	Correct	0.10536229610443115	ductal	ductal	-0.15251529	0.9108126	0.6510168	0.07623182	-1.5357518	-0.47999185	-0.22049096	-0.8847903	-0.16948907	-0.35803038	-0.60155	-0.6529507	-0.8757737	-1.0105655	-0.8421639	-0.8173824	0.19444807	0.12988408	-0.9217794	-1.067774
ACTTTCATCCTAGTGA-1-G2-STZ	-2.87783	8.407288	Correct	0.0	delta	delta	-1.1057758	1.2014455	0.401262	4.379302	-1.5644879	-2.1624494	-1.7419628	-1.0870584	-0.42722717	-1.6011642	-0.8514267	-0.9619039	-2.00986	-1.030551	-2.5210078	-2.4925427	-1.4882503	-1.3550735	-1.2322173	-1.5586935
ACTTTCATCGGCTTGG-1-G2-STZ	5.108171	0.7418849	Unknown	0.3001890778541565	alpha	Unknown	-0.7172825	3.4170854	2.0554655	0.17683844	-0.9153169	-2.3432927	-1.0944839	-1.4033732	-0.00900165	-1.3300246	-1.5550063	-1.120253	-2.2046347	-1.1656138	-1.581511	-2.1544404	-1.5876018	-1.5243313	-0.9461366	-1.1569722
ACTTTCATCTGGTTCC-1-G2-STZ	5.6313076	0.22355156	Unknown	0.2999972701072693	alpha	Unknown	-1.4755569	3.8353436	0.83316624	0.35228568	-0.5836957	-2.375232	-0.39887422	-0.9339435	-0.3691445	-1.202137	-1.3874778	-1.2324964	-2.0866146	-1.3572702	-1.7150441	-2.567101	-1.5191554	-1.5224833	-1.3604698	-0.88417006
ACTTTCATCTTCGAGA-1-G2-STZ	6.658284	2.661284	Correct	0.09998303651809692	alpha	alpha	-1.1640157	5.877406	0.12472061	0.05430159	-0.5948371	-2.3632867	-0.67398983	-1.0408171	-0.7220975	-1.604658	-1.1900797	-1.4486916	-2.0637283	-1.2260075	-1.3624157	-2.4555552	-1.9814099	-1.7197058	-1.1567253	-1.4908438
ACTTTCATCTTGAGAC-1-G2-STZ	12.82395	-3.5386465	Unknown	0.4995344877243042	stellate_activated	Unknown	-1.0524673	0.20041823	0.73037267	-0.35846075	-0.9433316	-0.4283691	-0.8809252	-0.7264619	0.9672567	-1.5349522	-1.0530586	-0.48575506	-0.7143159	-1.0989375	-2.202827	-1.130162	-0.8054052	-0.2718823	-0.93702847	-1.69541
AGAATAGAGGATGTAT-1-G2-STZ	3.2297792	1.75059	Unknown	0.4996790885925293	gamma	Unknown	-0.7170383	3.4208767	0.81008434	0.13293505	-1.2473953	-2.1574223	-0.59003806	-0.8364452	-0.42491183	-1.2279358	-2.0367038	-1.038746	-1.6685483	-0.9732084	-1.2286719	-1.4282144	-1.8035262	-1.445451	-1.3272731	-1.3548695
AGAATAGAGGGCTCTC-1-G2-STZ	14.919804	1.4594582	Correct	0.09995710849761963	endothelial	endothelial	-0.9204899	0.16381499	0.2892347	-0.36935568	-0.017249221	0.8205865	-0.6608227	-1.3467722	0.45827612	-0.92918885	-1.062537	-0.81206036	-1.5033976	-1.7417026	-2.0705812	-1.864504	-1.4745286	-0.5357111	-1.7246621	-1.1127876
AGAATAGCACAACGCC-1-G2-STZ	-4.4540606	-1.7800221	Correct	0.09996676445007324	beta	beta	-0.74124837	2.7027774	6.066496	0.38684663	-1.3800762	-2.0307024	-0.51137197	-1.2738158	-0.743326	-1.0780345	-1.186995	-1.6303279	-1.3579053	-1.1277637	-0.16165073	-0.6786321	-1.0386279	-1.6851406	-1.1680126	-1.4199401
AGAATAGCACATCCGG-1-G2-STZ	-5.4282703	-1.0839684	InCorrect	0.09998273849487305	beta	alpha_beta	-0.89975244	4.515386	5.0936117	0.09327306	-1.3014448	-1.2652131	-0.10977715	-1.0234945	-0.5235632	-1.5569948	-1.1784587	-1.5322889	-1.7702656	-0.9978012	-1.0395501	-0.008521721	-1.4706348	-1.7103356	-1.2327033	-0.77598596
AGAATAGGTAAGGATT-1-G2-STZ	-5.5866055	-0.6206748	Correct	0.19996857643127441	beta	beta	-1.0362153	2.797481	7.027219	1.3809042	-1.439971	-1.4564385	-0.9210065	-1.161256	-0.41975248	-1.4676832	-1.4108318	-1.6327455	-1.303074	-0.9702068	-1.0624217	-0.710233	-1.451827	-1.4571589	-1.4309561	-1.2401828
AGAATAGGTAGCGTGA-1-G2-STZ	8.12171	-4.632155	InCorrect	0.10595810413360596	immune	stellate_quiescent	-0.66759074	0.18507566	1.0860054	-0.45333055	-0.64411694	-1.2087471	-0.8515636	-0.6852865	-0.25964394	0.77938884	0.24719864	0.028355755	-0.6804319	0.121904805	-0.7874606	2.7796032	-0.93597007	-0.7015908	-0.5974243	-0.7993897
AGAATAGGTATGAATG-1-G2-STZ	6.3558316	-3.2200189	Unknown	0.5002235770225525	immune	Unknown	-0.93751097	0.20073667	1.0714124	-0.2755331	-0.596541	-1.2290059	-1.2199688	-1.3014438	-0.3941919	1.0739572	-0.5021144	-0.6506354	-0.76880866	-0.52952	0.8423286	-0.57919496	-1.2177768	-0.7882931	0.45005998	0.24519116
AGAATAGGTATTAGCC-1-G2-STZ	4.143997	0.43084064	Unknown	0.4000651240348816	alpha_delta	Unknown	-0.9716	2.28498	0.70028234	0.86856616	-0.9531079	-2.5511258	-0.39061832	-1.0320573	-0.34528983	-0.871992	-1.5132018	-1.4170908	-1.9224757	-1.4133008	-2.0611362	-1.9238441	-1.5231986	-1.7310424	-1.0006535	-1.1119199
AGAATAGGTCCCTACT-1-G2-STZ	7.0693636	-4.9609065	Unknown	0.5998329818248749	immune_proliferative	Unknown	-0.9297335	0.34886122	1.4689138	-0.25958848	-0.43181163	-1.2719731	-0.53429097	-1.0622333	-0.80248225	0.22302696	0.22491169	0.06619968	-0.8598016	-0.28504652	-0.090710185	1.543977	-1.0819541	-0.8931887	-0.81817484	-0.35592815
AGAATAGGTTCAGTAC-1-G2-STZ	0.44761476	-3.4359274	Correct	0.0	beta	beta	-1.0760821	0.8820466	3.3335538	0.24798228	-0.4479905	-2.076853	-0.5869928	-1.1907766	-0.35620987	-0.80772775	-1.0050287	-0.9965804	-1.3481612	-0.95834064	-0.88300806	-1.2287111	-1.4863456	-1.8176043	-1.2452244	-1.3598115
AGAATAGTCCGTACAA-1-G2-STZ	5.9559703	2.6164787	Correct	0.10000383853912354	alpha	alpha	-1.4162878	4.7863116	1.634047	0.9008536	-0.33110386	-2.4459884	-0.28009468	-0.59891397	-0.29010168	-1.4928545	-1.6127981	-1.4557248	-2.449523	-1.2676888	-1.4578823	-2.1808627	-1.8647321	-1.3877295	-1.3930172	-1.4962506
AGAATAGTCTTGAGGT-1-G2-STZ	7.9635286	-4.5179486	InCorrect	0.19953244924545288	immune	stellate_quiescent	-1.2440906	0.15937346	1.6178178	-0.14888555	-0.57080436	-1.2609534	-1.2289076	-0.9183509	-0.9445007	0.7251337	0.7895992	0.14557359	-1.0096644	0.042446896	-0.49391994	2.5308878	-0.6443253	-0.70208395	-0.6953893	-0.2771592
AGACGTTAGAAGGTTT-1-G2-STZ	6.5654597	4.1018267	Correct	0.0	alpha	alpha	-1.2041417	6.2964244	1.0966438	0.799554	-0.12895314	-2.1543972	-0.6778319	-1.0454671	-0.898206	-1.9400847	-1.5279832	-1.3187333	-2.3191688	-1.1407366	-1.6429062	-2.5622528	-1.2088186	-1.2875801	-0.99999934	-1.4872116
AGACGTTAGTCGTACT-1-G2-STZ	-6.645775	0.92249817	InCorrect	0.0	alpha_beta_delta	alpha_beta	-0.6832933	6.7259936	7.4581156	2.9439554	-2.8366895	-1.1947204	0.23552626	-0.50581056	-0.9836448	-1.1725086	-1.0202209	-1.2975507	-0.9626828	-1.114115	-0.5301875	-0.02250101	-0.40782	-0.84310454	-0.5858009	-1.5865933
AGACGTTCAATTCCTT-1-G2-STZ	-3.6002584	7.2765946	Correct	0.0	delta	delta	-1.0493209	0.8450451	1.8150321	3.5292246	-1.3634583	-2.6840463	-0.7251815	-0.93280566	-0.8336116	-1.4184757	-1.2643465	-1.1208315	-2.251345	-0.85196227	-1.8164005	-1.5901812	-1.4170823	-1.4543409	-2.0810897	-2.031105
AGACGTTCAATTGCTG-1-G2-STZ	-1.9848825	7.1187267	Correct	0.10001057386398315	delta	delta	-1.0485187	2.0679877	1.5951229	3.7250845	-1.5840193	-2.0964944	-1.1365438	-1.1779754	-0.4237645	-1.2207036	-1.6018777	-1.2224096	-1.9707346	-1.0668368	-1.5641655	-2.1857455	-1.2842512	-1.2956815	-1.6164615	-1.2747796
AGACGTTCACCTGGTG-1-G2-STZ	14.657987	1.3857654	Correct	0.0	endothelial	endothelial	-1.2050735	0.06891492	0.19556671	-0.4046133	-0.26568583	0.96933985	-1.1868391	-1.5015042	0.87414724	-0.8247964	-0.9369519	-1.0415738	-1.3766472	-1.495263	-1.9676954	-1.1028955	-1.3781064	-0.558749	-1.4355042	-1.1928207
AGACGTTCACGTCTCT-1-G2-STZ	-3.6494517	7.94565	Correct	0.0	delta	delta	-0.54731137	1.1761786	0.7936691	4.657855	-1.2773664	-2.0226104	-1.3894876	-1.1644022	-0.14249012	-1.3995914	-0.9613246	-1.0756972	-2.379506	-1.127094	-1.898381	-2.683066	-1.4916654	-2.2722116	-1.2506051	-1.5179827
AGACGTTCATGCAACT-1-G2-STZ	0.10732412	-2.9051936	Correct	0.0	beta	beta	-0.44212842	1.1552178	2.5914834	-0.36034477	-0.45229092	-1.2971816	-1.2648301	-1.4166887	0.012068767	-1.076541	-1.1220758	-1.6323799	-2.1342437	-1.2802265	-1.7496324	-2.034669	-1.6303729	-1.742876	-1.1397207	-1.2596481
AGACGTTGTACGACCC-1-G2-STZ	5.5465646	4.8749	Correct	5.960464477539063e-08	alpha	alpha	-0.6629855	6.6678357	0.66379815	0.6171441	-1.1659521	-2.0661368	-0.18236753	-1.0804818	-0.5125356	-0.9221107	-1.7494599	-1.3337407	-1.3732352	-1.3653668	-1.7540598	-1.4007134	-1.6450702	-1.071703	-1.5596235	-1.7861948
AGACGTTGTCTGCAAT-1-G2-STZ	-2.1210182	9.373976	Correct	5.960464477539063e-08	delta	delta	-0.6471918	2.319599	1.1209452	6.008536	-0.9046719	-2.0613234	-1.1865386	-1.2227911	-0.8420815	-1.1072701	-1.1968215	-0.9377098	-1.5757011	-0.8568845	-1.7065976	-1.9496267	-1.6049111	-1.2656912	-0.956611	-1.1992733
AGACGTTGTTGCGTTA-1-G2-STZ	-0.049850844	-2.8021612	Correct	0.0	beta	beta	-1.2280424	0.90828246	3.1642385	-0.19222821	-0.6217491	-2.1425748	-0.7977997	-1.1455736	-0.14656933	-1.0700604	-1.0078639	-1.0817984	-1.7434961	-0.9440716	-1.6336632	-1.0438944	-1.1421999	-1.7324142	-0.90945965	-1.1777999
AGACGTTGTTTAGGAA-1-G2-STZ	-6.148352	2.7865934	Unknown	0.4974614977836609	alpha_beta_delta	Unknown	-0.1543282	8.379582	5.136929	6.227641	-1.799904	-1.3671697	-0.3175608	-1.015857	-0.7570569	-1.0937015	-0.79183877	-0.95783204	-1.0919232	-0.8697245	-0.77204734	-0.19469409	-0.7733931	-1.2063794	-1.2550943	-0.7482999
AGACGTTTCACGCGGT-1-G2-STZ	5.9512515	4.463757	Correct	5.960464477539063e-08	alpha	alpha	-0.9184283	7.182236	1.9354002	0.7863558	-0.88085884	-1.8429139	-0.4315216	-0.95367205	-1.0107925	-1.5485563	-1.588555	-1.509229	-2.0765483	-1.2644444	-1.6451061	-2.237625	-1.9724256	-1.1423116	-0.83351356	-1.1792191
AGACGTTTCATGTGGT-1-G2-STZ	-1.8165436	7.54373	Correct	0.10001033544540405	delta	delta	-0.90923256	2.1863148	0.56957644	4.149687	-1.3418592	-2.2302904	-0.7419447	-1.2136141	-0.47721472	-1.2671199	-1.1453378	-1.2652186	-2.0775301	-0.90084374	-2.137243	-1.9235475	-1.4778848	-1.2258738	-1.1943758	-1.5372885
AGACGTTTCCCTAACC-1-G2-STZ	-0.8453563	8.414027	Correct	0.0	delta	delta	-0.66563404	1.5061822	1.0938885	5.4805093	-1.325008	-2.0807009	-1.120372	-0.48666742	-0.15718697	-0.9720508	-1.1432515	-1.1345155	-1.8371649	-1.0252411	-1.7673466	-2.152048	-1.7783499	-1.3416162	-1.1367817	-1.3467624
AGACGTTTCGCCTGTT-1-G2-STZ	-1.3442168	8.137805	Correct	0.0	delta	delta	-0.63797647	1.6853441	1.2280054	5.298256	-1.5042107	-1.8590899	-1.3855128	-0.27383652	-0.6793367	-1.410306	-0.89800906	-1.3049308	-1.6423149	-0.9762114	-2.0500531	-2.0737193	-1.1683412	-1.4049875	-1.795917	-1.6077375
AGACGTTTCGTACCGG-1-G2-STZ	-0.48522192	-4.8546286	Correct	0.0	beta	beta	-1.4756844	0.7985763	5.6673098	0.09632836	-1.0229163	-2.192021	-0.55564857	-0.6113206	-0.34699053	-0.88951784	-1.1170694	-1.5712129	-2.0559962	-0.98770577	-1.2765127	-1.4021496	-1.487662	-1.9610504	-0.6339887	-1.0337667
AGACGTTTCTTAGAGC-1-G2-STZ	-3.9730074	8.7584095	Correct	0.0	delta	delta	-0.9100363	1.3263204	0.76537937	4.5205355	-0.9489266	-2.4086213	-1.9318488	-1.5847658	-1.1290824	-0.7594009	-1.6969912	-1.0929877	-2.2859995	-0.7059266	-1.8717667	-2.1176732	-1.221513	-1.6739715	-1.4740957	-1.6402177
AGAGCGACACGAAGCA-1-G2-STZ	-1.5319884	8.055421	Correct	5.960464477539063e-08	delta	delta	-0.83774185	2.0474117	0.70534855	5.382373	-1.2451226	-1.9504246	-1.8745027	-1.0256243	-0.30574065	-1.3325747	-1.1835109	-1.21032	-1.9816865	-0.93526363	-1.5307854	-2.1652076	-1.6592994	-1.9694393	-0.7579961	-2.0691226
AGAGCGACACTGAAGG-1-G2-STZ	-0.075172946	9.036515	Correct	5.960464477539063e-08	delta	delta	1.5026846	2.399979	1.0478159	9.618829	-1.2599258	-1.8160161	-1.4201158	-1.0541102	-0.8957288	-1.0059037	-0.9424747	-1.185287	-1.3920178	-0.8394836	-2.0383763	-1.8045539	-1.8731278	-2.2071662	-1.112256	-1.1278712
AGAGCGACAGATTGCT-1-G2-STZ	3.6787777	6.3520346	InCorrect	5.960464477539063e-08	alpha_delta	alpha	-1.0637287	8.498913	2.0492449	2.4972732	-1.911846	-1.3563468	-0.04655212	-0.37136048	0.015260376	-1.2464359	-0.9778362	-1.0780503	-1.6517942	-1.0534382	-0.9482649	-1.6746159	-1.0110081	-1.4409124	-0.7504571	-1.2361685
AGAGCGAGTCCCGACA-1-G2-STZ	-1.965613	-2.2637987	Correct	0.0	beta	beta	-0.98440355	1.8853612	4.324406	-0.17817195	-1.258467	-2.084234	-1.5216997	-1.0046458	-0.5970455	-1.4360347	-1.6692307	-0.9700328	-1.9573485	-0.83472407	-1.1837398	-0.49383754	-1.3513606	-1.6967399	-0.98675716	-1.3252922
AGAGCGAGTGTAAGTA-1-G2-STZ	5.308306	5.5894246	Correct	0.0	alpha	alpha	-0.90108055	6.9592366	1.0578442	1.8765504	-0.81004024	-1.920364	-0.32985464	-0.64128137	-0.92122936	-0.9405541	-0.9870556	-1.3344595	-1.5862824	-1.2379705	-1.5735447	-1.5687475	-1.6619244	-1.4712373	-1.6378527	-1.3157579
AGAGCGATCCGTAGGC-1-G2-STZ	-4.4423857	6.500516	Unknown	0.499950110912323	delta	Unknown	-1.1405158	0.96276987	0.8015591	1.1007794	-0.81978005	-2.1212184	-0.5818104	-1.6179771	-0.5674468	-0.534208	-1.7302088	-1.4452854	-2.2295523	-1.3730356	-1.7284625	-2.356364	-1.6723256	-1.4324944	-1.3502673	-1.8067667
AGAGCGATCGGCGGTT-1-G2-STZ	5.6362734	4.6690946	Correct	0.0	alpha	alpha	-1.4295723	6.6394496	1.7221584	0.8389562	-1.0907472	-2.5518868	0.11109754	-1.1948472	-0.7675766	-0.7432302	-1.215031	-1.1390648	-1.7347925	-1.2227184	-1.5887659	-1.8825909	-1.55644	-1.2419624	-1.0369648	-1.3925928
AGAGCTTAGAACAACT-1-G2-STZ	-5.948852	-1.4466952	Correct	0.0	beta	beta	-0.8641217	3.2751627	7.250569	0.17227471	-1.1501272	-1.5868258	-0.23180178	-0.882166	-0.70997757	-1.2495337	-0.62417996	-1.4581515	-1.076113	-1.0376151	-0.27464363	-0.29443613	-0.67105675	-1.5245994	-0.26838064	-1.1493233
AGAGCTTAGATCTGAA-1-G2-STZ	4.4227815	6.369296	Correct	0.0	alpha	alpha	-0.78111047	8.951548	1.2863597	3.7976172	-1.3279047	-1.747538	0.100755006	-1.0346303	-0.46681118	-1.4245014	-0.88437045	-0.8515337	-1.3325266	-1.3086072	-1.3426908	-1.3288156	-1.0341064	-0.9990916	-0.62157327	-1.009959
AGAGCTTAGCGATTCT-1-G2-STZ	5.7672834	2.5759838	Correct	5.960464477539063e-08	alpha	alpha	-0.5063584	3.691841	0.79083896	0.6013326	-0.47447732	-2.1077292	0.010435015	-0.6911405	-0.59656674	-1.0276877	-1.7391906	-1.3453758	-2.2980597	-1.3222995	-1.5225159	-2.1735365	-1.5544492	-1.5428704	-1.2795007	-1.2170662
AGAGCTTAGGAATGGA-1-G2-STZ	3.8975854	0.5373122	Unknown	0.29990291595458984	gamma	Unknown	-0.9823656	1.6185391	2.0441515	0.17778179	-1.1508242	-2.5715172	-0.74142784	-1.0742437	-0.27100757	-1.0664316	-1.551106	-1.569832	-2.3719265	-1.0641229	-1.4813817	-1.8933513	-1.434596	-2.0794835	-0.99575895	-1.2481273
AGAGCTTAGGTCATCT-1-G2-STZ	5.3362994	1.8402414	Correct	0.19999933242797852	alpha	alpha	-1.0765306	3.682484	1.3781786	0.41369954	-0.46892118	-2.0887504	-0.55561095	-0.7132446	-0.26115054	-1.5329039	-1.1380701	-1.0600415	-2.285774	-1.260856	-1.550814	-2.0488946	-1.1442299	-1.5149248	-0.8585164	-1.5599346
AGAGCTTAGTGTACCT-1-G2-STZ	4.3091507	4.9244137	Correct	1.1920928955078125e-07	alpha	alpha	-0.86046976	7.2440186	1.1398351	0.99727577	-1.2385856	-2.0262454	-0.17964628	-0.93702966	0.1250178	-1.6515249	-1.4496472	-1.9408034	-1.4359001	-1.0398291	-1.2625713	-1.7869802	-1.7554313	-1.3727572	-1.1446284	-1.065772
AGAGCTTCATACTCTT-1-G2-STZ	-6.4917774	0.6631421	InCorrect	1.1920928955078125e-07	alpha_beta_delta	alpha_beta	-0.5951806	7.8151083	6.8474345	2.5770082	-1.428565	-1.1215897	-0.19234492	-0.97205687	-0.6535524	-1.1754256	-0.6696623	-0.5216527	-1.2569801	-0.979089	-1.3351995	-0.57714874	-0.99165606	-0.9201699	-1.2587332	-0.69597495
AGAGCTTGTACCGAGA-1-G2-STZ	3.0813715	2.0143237	Unknown	0.2999918460845947	gamma	Unknown	-1.0597055	3.1669526	1.0036824	0.37190086	-0.7698703	-2.151228	-0.22252941	-0.66577506	0.19615662	-1.0837841	-1.5038303	-1.396928	-2.1444497	-1.0762578	-1.8290823	-1.779023	-1.2628741	-1.8575132	-1.301261	-1.5565672
AGAGCTTGTCGCATAT-1-G2-STZ	-1.3630742	-1.7993029	Unknown	0.600321352481842	beta	Unknown	-0.5789262	3.2483253	3.5440798	-0.015575364	-1.3106065	-2.3823557	-0.26828465	-1.3507447	-0.57315314	-1.3978921	-0.4075106	-0.73667806	-1.7271776	-1.1336694	-1.1007477	-2.0736997	-1.6556027	-1.6791843	-0.8750377	-1.0794902
AGAGCTTGTTGCGTTA-1-G2-STZ	-5.793444	-1.0958889	Unknown	0.2000187635421753	beta	Unknown	-1.5015203	3.92967	5.6165476	0.79440665	-1.8321317	-1.7108326	-0.542635	-0.85375553	-1.0256704	-1.265091	-1.0694699	-1.8443295	-1.1491773	-0.9865178	-0.83350194	-0.38727847	-1.0526929	-1.4964333	-0.5707394	-1.5317324
AGAGCTTTCATTGCCC-1-G2-STZ	-3.309981	6.3279696	Unknown	0.6000279784202576	delta	Unknown	-0.46139175	1.7275554	2.3939445	2.3192976	-1.0391108	-2.1511433	-0.7451827	-0.8419314	-0.6429384	-0.6459997	-1.7914857	-1.3033816	-2.004554	-1.2789152	-1.621435	-2.0926416	-1.7642202	-1.4689919	-1.5431474	-1.5090773
AGAGCTTTCGCAAGCC-1-G2-STZ	-1.9127526	-1.748654	Correct	0.0	beta	beta	-0.98694944	3.16031	4.5778594	0.81258506	-0.7748636	-2.0378118	-0.50857264	-1.1428999	-0.3744897	-1.0711803	-1.3936712	-0.97804385	-1.4445993	-1.3173584	-0.84165233	-1.2918512	-1.535048	-1.6987454	-1.1346885	-1.3657451
AGAGCTTTCGTATCAG-1-G2-STZ	-0.08225245	7.233411	Correct	0.10000777244567871	alpha_delta	alpha_delta	-0.5294765	2.7099137	1.5183579	5.232712	-1.5641302	-1.6389569	-0.5763361	-0.31132534	-0.7023035	-0.8289496	-1.5931247	-1.3836442	-1.5667119	-0.9826666	-0.8820723	-1.30526	-1.9489301	-1.2181184	-1.3278601	-1.2434772
AGAGCTTTCTCGCATC-1-G2-STZ	4.8735447	1.8792237	Correct	0.19999384880065918	alpha	alpha	-0.69921756	4.8570094	1.278959	0.9000538	-1.3914467	-2.3327398	-0.5787998	-0.9336333	-0.30964673	-1.3254954	-1.2528629	-1.3184551	-2.1764317	-1.447089	-1.7755014	-1.8129658	-1.5160966	-1.5972277	-1.1072451	-1.134131
AGAGCTTTCTTTAGTC-1-G2-STZ	7.1083126	-2.813827	InCorrect	0.09996628761291504	alpha_immune	alpha	-1.2444308	3.672586	1.9211575	0.29232255	-0.40645778	-2.094756	-0.6609621	-0.46023944	-0.59638566	-0.60648084	-0.8728263	-0.23049653	-1.396212	-0.58940375	-0.9177641	1.1972673	-1.2156334	-1.2086014	-1.1823323	-0.86004084
AGAGTGGAGCAAATCA-1-G2-STZ	-1.5905949	7.8332176	Correct	1.1920928955078125e-07	delta	delta	-0.39659303	1.2656622	1.1214212	5.1592264	-1.0400997	-1.9271741	-1.6888177	-1.0188869	-0.38867626	-0.62218827	-2.044999	-1.160778	-1.5075221	-0.89060295	-1.6070219	-1.6426164	-1.1303866	-1.3743469	-1.5534711	-1.766701
AGAGTGGAGGCAGGTT-1-G2-STZ	-5.427877	-0.5131041	Unknown	0.4000065326690674	beta	Unknown	-0.9377327	3.8030467	5.4616313	2.1993427	-1.622134	-1.3100122	-1.0584426	-1.0292856	-0.6340669	-1.5428696	-1.0668255	-1.7352425	-1.5101017	-1.0612199	-1.0071876	-0.53689855	-1.3428421	-2.0354116	-1.1116245	-1.7845073
AGAGTGGAGGCTCTTA-1-G2-STZ	11.157229	-2.9614005	Correct	0.0	stellate_quiescent	stellate_quiescent	-0.4703311	0.081564695	0.98880553	-0.44659448	-0.6887787	-0.75001323	-0.88702285	-1.1369033	-0.88028014	-0.9315586	-1.2211505	-0.22609612	-0.92623305	-0.87318915	-1.6726612	-0.98133403	-1.0207686	-0.5378719	-0.38489765	-0.8097583
AGAGTGGAGGGTCGAT-1-G2-STZ	6.0581007	2.9765723	Correct	0.100227952003479	alpha	alpha	-0.6482489	4.771754	1.6361958	0.33375406	-0.5338004	-2.1708572	-0.2604708	-1.1464397	-0.34063855	-1.91525	-1.1420655	-1.4208211	-1.7359838	-1.2196609	-1.3443198	-1.9780173	-1.5403818	-2.0025072	-0.8834824	-1.4873986
AGAGTGGAGTGGTCCC-1-G2-STZ	4.462065	3.3263981	Correct	0.0	alpha	alpha	-1.3431036	4.4950237	0.046610706	1.1894463	-0.7271949	-1.9928666	-0.5593252	-0.5999433	-0.4365802	-0.8276992	-1.1394058	-0.55530024	-1.9943665	-1.0568514	-1.9414077	-2.4648213	-1.5020789	-1.3250238	-0.8148299	-1.2698103
AGAGTGGCAAGTTAAG-1-G2-STZ	6.536212	2.1691859	Correct	0.10000360012054443	alpha	alpha	-1.301443	5.1087284	1.2072113	0.288433	-0.5154861	-2.4986389	-0.82280505	-1.2739317	-0.5628178	-1.1492151	-1.389133	-1.3518498	-1.7954812	-1.2129024	-0.894107	-2.6196837	-1.6785167	-1.201798	-1.4905571	-1.5736523
AGAGTGGCACACCGAC-1-G2-STZ	6.3223996	2.9429092	Correct	0.09993511438369751	alpha	alpha	-1.5175655	5.9035892	1.2801514	0.7440467	-0.4883167	-2.2198257	-0.546411	-1.3847556	-0.81537545	-1.2310476	-0.80876446	-0.90768516	-2.1528635	-1.2289587	-1.4093652	-1.9421558	-1.2318134	-1.7267809	-1.0649892	-1.3742476
AGAGTGGCATCCGGGT-1-G2-STZ	-4.4254303	2.026262	Correct	0.0	beta_delta	beta_delta	-0.43306887	2.745255	5.54917	5.609401	-1.6291857	-1.7217674	-0.7143264	-0.77279747	-0.9344549	-1.4397542	-0.71330345	-1.5920562	-1.6208692	-1.1472238	-0.71122265	-0.39706495	-1.4110482	-1.6519017	-1.0430511	-0.8018142
AGAGTGGGTCGACTGC-1-G2-STZ	1.6638592	7.022931	Correct	0.0	alpha_delta	alpha_delta	-0.8831667	4.962936	2.0394163	6.227376	-1.921535	-1.9995315	-0.39108795	-0.39436004	-0.6096677	-2.02575	-0.6822951	-0.7468685	-1.7953646	-0.8405559	-0.97665113	-0.9427749	-1.3028018	-0.9924692	-0.9453509	-1.1468906
AGAGTGGGTCTCTTAT-1-G2-STZ	6.2692647	4.1193647	Correct	0.0	alpha	alpha	-1.059717	5.452724	1.0996909	0.6586986	-0.7884989	-2.2212157	-0.45496026	-0.9298751	-0.6390748	-1.2893046	-1.5411055	-1.256618	-1.4984105	-1.0781302	-1.6408969	-2.4406774	-1.1889374	-1.3461348	-0.67100316	-1.046275
AGAGTGGTCCTCTAGC-1-G2-STZ	-3.8670213	-2.6794355	Correct	0.0	beta	beta	-1.3091215	2.248289	5.9436774	-0.28669485	-1.5923151	-1.5525607	-0.18980952	-1.3201298	-0.5231227	-0.5481785	-1.2571088	-1.8002436	-1.3954698	-1.1701175	-0.90247595	-0.9560515	-1.4342542	-1.7348678	-0.43868604	-2.078395
AGAGTGGTCTCTTGAT-1-G2-STZ	8.998028	-3.544499	Unknown	0.4007025957107544	immune	Unknown	-0.5839337	0.16819336	0.9473721	-0.4473843	-0.29492316	-1.1200756	-1.4432607	-1.0863019	-0.28171343	-0.47606915	0.16534016	-0.0036963513	0.13862947	-0.6893137	-0.7398992	-0.92217886	-0.1767677	-0.53836936	-0.27156422	-0.15695232
AGATCTGAGACAGACC-1-G2-STZ	5.4736147	5.844509	Correct	0.0	alpha	alpha	-1.5720168	8.640433	0.5597941	1.1419077	-1.2832963	-2.0544424	0.106162	-0.47707218	-0.28927678	-1.1591822	-1.4296379	-1.1280465	-2.2019784	-1.0000559	-1.137286	-1.7352735	-0.9190949	-0.99799925	-1.0986813	-1.7457323
AGATCTGAGCTGTCTA-1-G2-STZ	-5.71851	-1.758536	Correct	5.960464477539063e-08	beta	beta	-0.6746305	2.555541	7.451675	0.080056556	-1.6221473	-1.5459918	-1.1680796	-1.2545083	-1.170239	-1.4285454	-1.0986744	-1.6526638	-0.9480672	-0.9105224	-0.98843384	-0.19512475	-0.45544454	-1.4209726	-0.5465318	-1.1765213
AGATCTGAGGCGTACA-1-G2-STZ	0.5778467	-3.9579363	Correct	0.0	beta	beta	-0.95433104	1.1414673	4.845155	-0.34344724	-1.1744437	-2.2533705	-1.1562668	-1.0293385	-0.25183678	-0.99746585	-1.4807421	-1.1076708	-2.0649462	-1.3294082	-1.4328554	-1.9727206	-1.4891276	-1.9705613	-1.4876397	-1.455855
AGATCTGAGTCCCACG-1-G2-STZ	-5.651373	-0.9881733	Unknown	0.3001302480697632	beta	Unknown	-1.1292889	3.9001706	5.535604	0.47154394	-1.5492406	-1.7935021	-0.74657637	-0.9435106	-1.1036183	-1.7114774	-0.8681937	-1.7869725	-1.7027886	-0.7663224	-1.2323049	-0.7419024	-1.0580374	-1.4996797	-0.70254546	-0.82456064
AGATCTGCACGTCAGC-1-G2-STZ	-4.95426	2.4929996	InCorrect	5.960464477539063e-08	beta	beta_delta	-0.45339727	2.6693916	6.384537	6.249505	-1.574621	-1.5552211	-1.0082804	-0.44937485	-0.43288225	-1.5060033	-1.5076506	-1.26456	-1.187033	-0.88086414	-1.0958201	-0.5896818	-1.1076627	-1.2420646	-0.9105451	-0.9806886
AGATCTGCACTATCTT-1-G2-STZ	2.025092	6.4495225	Unknown	0.5999124944210052	alpha_delta	Unknown	-0.5311758	7.1318784	3.5504792	4.796959	-1.4034138	-1.6845694	-0.044654325	-0.58291334	-0.8644535	-1.6130246	-0.75123847	-1.1749238	-1.6264793	-1.1487801	-1.1155581	-1.2416303	-0.94093037	-1.0243188	-1.0312372	-1.3088533
AGATCTGCAGCAGTTT-1-G2-STZ	11.471716	3.100346	Unknown	0.40047764778137207	schwann	Unknown	-1.0173517	0.5481423	3.0094354	1.8613021	-3.8947515	-0.41003904	-1.1400977	-0.7220978	1.2915413	-0.29114437	-0.6836225	-0.5934639	-0.40300232	-0.65594155	-0.8538922	-0.48168403	-0.5968896	-0.42949736	-0.38664347	-0.9830221
AGATCTGCAGGTCCAC-1-G2-STZ	8.654779	-7.0081162	InCorrect	0.17948400974273682	immune_proliferative	stellate_quiescent	-1.4563597	0.78789514	1.8246268	-0.012582049	-2.0713506	-1.4549	-0.77127796	-0.54403245	0.34592834	0.2915463	-0.1793369	-0.16962509	-0.9411928	-0.1334453	-0.76972973	6.7487144	-1.2401571	-0.54561365	-0.73957056	-0.9308113
AGATCTGCAGTAAGCG-1-G2-STZ	5.149406	5.773128	Correct	0.0	alpha	alpha	-0.69064885	7.2978487	1.5968587	1.5845983	-1.2843581	-1.5815618	-0.31162173	-0.5573549	-0.65180874	-1.9419808	-1.0637225	-0.90716416	-1.7996529	-1.1155158	-0.69874716	-2.158136	-1.3135283	-1.6825771	-1.0447912	-0.9243505
AGATCTGGTACCGCTG-1-G2-STZ	5.3236227	5.358652	Correct	5.960464477539063e-08	alpha	alpha	-1.2388927	6.937819	2.993771	1.5367846	-0.56073356	-2.349866	-0.69322747	-0.7734858	-0.46252543	-0.9083048	-1.7838283	-0.88039654	-1.9996817	-0.90663296	-0.62231386	-1.5820969	-1.7646376	-1.2135803	-1.3982351	-0.87626106
AGATCTGGTACGAAAT-1-G2-STZ	1.0142272	6.630842	Unknown	0.4999663233757019	alpha_delta	Unknown	-1.148024	5.9703546	1.5612462	3.9945014	-1.184226	-2.0150363	-0.67921966	-1.0195388	-0.5148897	-1.1223654	-0.79036504	-1.1449236	-1.6155981	-1.0286142	-1.8677726	-2.0177174	-1.3134328	-1.0568178	-0.89396477	-1.6803409
AGATCTGGTATAGGTA-1-G2-STZ	14.95211	1.1624646	InCorrect	0.0	endothelial_stellate	endothelial	-1.1170042	-0.0773948	0.3120343	-0.2967841	-0.30511564	0.5932885	-0.55406374	-1.2210811	0.70769894	-0.46567303	-0.92484736	-0.78856564	-1.1724001	-1.3377378	-1.8454602	-0.97706175	-1.2344072	-0.33180276	-1.2106485	-0.56672966
AGATCTGGTTAAAGTG-1-G2-STZ	4.2936053	5.703318	Correct	0.0	alpha	alpha	-1.3391242	7.491707	0.26117027	2.8170784	-0.79804635	-1.9931326	-0.8537643	-0.6767545	-0.34058487	-0.769554	-1.8146591	-1.2467695	-1.9107107	-1.2732952	-1.6755431	-1.7283218	-1.3439088	-1.5532942	-1.2471985	-1.0033716
AGATCTGTCGTACCGG-1-G2-STZ	9.50089	-6.26525	Unknown	0.21330904960632324	immune	Unknown	-1.2789888	0.4537734	1.1342268	-0.31431073	-0.5784829	-2.0551076	-0.7948812	-0.76226896	-0.1967457	-0.57298523	-0.37015703	-1.0222458	-1.5034198	-0.34811616	-1.2825224	5.519712	-1.8492844	-1.1002363	-0.80409944	-1.124844
AGATTGCAGACAAAGG-1-G2-STZ	-5.62084	0.13218524	Unknown	0.2998778820037842	beta	Unknown	-0.5723698	2.7878044	7.6392097	2.5073674	-1.633566	-1.6356974	-0.016407564	-1.0448241	-0.52361166	-1.140201	-0.98849845	-1.6429259	-1.6613904	-0.6924186	-1.1092175	0.09777795	-1.3500828	-1.8860403	-0.8395875	-0.8426337
AGATTGCAGCACACAG-1-G2-STZ	-5.786759	2.3362832	Correct	0.10068678855895996	beta_delta	beta_delta	-0.34512314	4.046187	6.6334295	6.454701	-1.7551132	-1.5503993	-0.9756645	-1.0890336	-0.76018554	-1.6464633	-0.651663	-1.3509744	-1.3913139	-0.9894988	-0.46992713	-0.36089227	-1.0111854	-1.6272221	-0.91211885	-0.87137115
AGATTGCAGCACAGGT-1-G2-STZ	1.9195673	-2.8249872	Correct	5.960464477539063e-08	beta	beta	-1.4372557	0.94925284	2.4739802	-0.34190953	-0.0755847	-2.4283957	-0.60369825	-1.3067894	-0.3565594	-1.0707465	-1.3541411	-1.4557338	-2.1893396	-1.2493311	-0.9620367	-2.336427	-1.1198375	-2.571623	-1.2439407	-1.2569219
AGATTGCAGCCACGCT-1-G2-STZ	0.7438838	-3.363493	Correct	0.0	beta	beta	-1.2387695	1.5457464	3.0189712	-0.2886681	-0.6493689	-2.3665638	-1.4249206	-0.7837229	-0.76141644	-1.0395917	-1.2291797	-1.3358684	-1.6065898	-1.0791494	-0.8682963	-1.699509	-0.980523	-1.8512205	-1.1983438	-1.2716038
AGATTGCAGCTGGAAC-1-G2-STZ	-3.2794309	7.2597795	Correct	0.0	delta	delta	-0.89970034	1.0535395	0.7031747	3.525496	-1.5832344	-2.471273	-1.4510382	-0.5602334	-0.18418352	-1.4423336	-1.4570353	-1.3219429	-2.1371832	-0.6883589	-1.9104723	-2.2160604	-1.409368	-1.4252139	-1.2005887	-1.6435628
AGATTGCAGGGTTTCT-1-G2-STZ	2.6051102	2.4344597	Unknown	0.3001443147659302	gamma	Unknown	-1.0467759	2.8255863	1.760887	0.035902213	-1.5661473	-2.0719836	-0.07431361	-1.0219597	0.229242	-1.1490341	-1.7566048	-1.490914	-1.7855533	-0.97395813	-1.0105965	-1.474858	-1.5754372	-1.8912188	-1.2639859	-0.8120635
AGATTGCCACATCCAA-1-G2-STZ	-3.746703	-2.7006695	Correct	0.0	beta	beta	-0.85291195	1.2409618	6.322572	0.24821407	-1.1530539	-1.6748211	-1.4137576	-1.6400604	-0.28281596	-1.1269304	-1.5143572	-1.3252738	-1.8201966	-0.89716125	-0.7726336	-0.7746311	-1.1694754	-2.1430187	-1.3269349	-1.0727372
AGATTGCCACATGGGA-1-G2-STZ	-2.7602496	9.157579	Correct	0.0	delta	delta	-0.67867035	1.32688	1.3506764	5.651286	-1.4052137	-1.8134979	-1.4050735	-1.0942458	-0.6135871	-1.5781854	-1.1133114	-1.3198287	-1.741654	-1.0531819	-1.9787757	-2.402832	-0.9382272	-1.7142317	-1.2307252	-1.6117383
AGATTGCCAGCGTCCA-1-G2-STZ	-2.9228249	9.226185	Correct	0.0	delta	delta	-0.74000543	0.6767454	1.9111037	5.965316	-0.8687423	-2.149596	-1.8030297	-0.6651568	-0.35274664	-0.9322125	-1.5096235	-1.4184307	-2.014992	-1.0321858	-2.218503	-1.951519	-1.4956362	-1.538204	-0.713371	-1.5676596
AGATTGCCAGTCGTGC-1-G2-STZ	9.169813	-3.2610352	Unknown	0.604109913110733	immune	Unknown	-0.17675826	0.09270082	0.46675012	-0.31435347	-0.14741088	-1.3014666	-1.229598	-0.8678491	-0.67903405	-0.31487414	-0.31655735	0.12383203	0.5098198	-0.23997174	-0.97805643	-1.5776755	-0.021725763	-0.6438981	-0.58741975	-0.9370849
AGATTGCGTACCGTTA-1-G2-STZ	5.817245	4.802781	Correct	0.0	alpha	alpha	-1.0193385	7.103733	2.633352	0.8268458	-0.35494214	-2.0963862	-0.2730863	-0.5458504	-0.40984994	-1.2929564	-0.9462263	-0.86410815	-1.5745835	-1.1380639	-1.2313203	-1.3052379	-2.018611	-1.0944238	-1.629913	-1.3054358
AGATTGCGTCAGAGGT-1-G2-STZ	-2.874379	8.266036	Correct	0.0	delta	delta	-1.2165068	1.8172191	1.5341744	4.564218	-0.6898767	-2.0190296	-1.5453906	-1.1281025	-0.6307289	-1.3625499	-0.94899905	-1.0426862	-2.1542473	-0.6700748	-1.6480975	-2.1982634	-1.7478834	-1.6752086	-1.2080209	-1.6111773
AGATTGCGTCGTGGCT-1-G2-STZ	-3.935638	6.517869	Unknown	0.29999130964279175	delta	Unknown	-0.96420723	1.8201886	0.70382166	2.4368095	-1.161491	-2.2651722	-1.1954938	-0.87498605	-0.66603297	-1.1972381	-1.1256813	-0.90561926	-2.1029546	-1.0638251	-1.9924105	-2.7216804	-1.5595704	-1.4280522	-1.0633918	-1.4689854
AGATTGCGTGATGTGG-1-G2-STZ	5.40815	0.72104514	Unknown	0.29994088411331177	alpha	Unknown	-0.85962	4.118576	1.3294182	0.0054967366	-0.9117427	-2.574557	-0.3822214	-1.2730949	-0.30508333	-1.4052685	-1.6350809	-1.209762	-2.34367	-0.97357625	-1.0890778	-1.7749865	-1.4497755	-1.449803	-1.025811	-1.4473004
AGATTGCGTGTCTGAT-1-G2-STZ	4.3632445	5.8667083	Correct	0.0	alpha	alpha	-0.5334559	7.5368214	2.2307138	2.1553075	-1.0616213	-1.8418251	-0.050181303	-0.40365362	-0.3617863	-0.46970442	-0.8658155	-1.3710809	-2.1417198	-1.1783478	-1.2906914	-1.1958975	-1.2215462	-1.2866621	-0.868811	-0.9364281
AGATTGCTCAAACAAG-1-G2-STZ	14.016157	1.6646914	Correct	0.0	endothelial	endothelial	-1.4285505	-0.09445296	0.60761154	-0.361731	-0.26389873	0.7911854	-0.8556461	-1.6778142	-0.13996999	-0.57179475	-0.49751684	-0.7121366	-0.95042825	-1.0455256	-1.792539	-0.97189164	-0.43232897	-0.38216835	-1.3008795	-0.6458969
AGATTGCTCAACGAAA-1-G2-STZ	13.84622	1.3467469	Correct	0.0	endothelial	endothelial	-1.4700632	0.083421364	0.43443814	-0.336284	-0.6286762	0.98385125	-0.7276175	-1.3450019	0.24052674	-0.6687784	-0.7657979	-0.89615583	-1.1026702	-1.2915245	-1.7539526	-1.1148169	-1.0913225	-0.28284848	-1.6924238	-0.6205806
AGATTGCTCAGTCCCT-1-G2-STZ	-0.4223894	8.28372	Correct	0.1999998688697815	delta	delta	-0.8036025	1.2177914	1.4547387	4.7007184	-1.3869809	-2.1717534	-0.38018304	-0.83415407	-0.67095685	-1.3770841	-0.67182744	-1.2094142	-2.0101666	-1.207764	-1.7251666	-1.5192049	-1.0934643	-1.5079176	-1.676495	-1.4447825
AGATTGCTCCCATTTA-1-G2-STZ	0.96787864	-2.4951277	Correct	0.10040593147277832	beta	beta	-1.4129921	0.73326486	2.5481682	-0.18006559	-1.2217884	-2.1725068	-0.46693948	-0.9809861	-0.43239892	-0.92807674	-1.4624603	-1.3006442	-1.9991157	-1.1889584	-1.0301617	-1.599483	-1.1772989	-2.2162943	-0.9777492	-1.5204792
AGATTGCTCCTTTCTC-1-G2-STZ	-6.0573463	-2.120613	Correct	5.960464477539063e-08	beta	beta	-0.8121785	3.0007832	8.516021	0.29121646	-1.0044277	-1.4960998	-0.1243973	-1.1412221	-1.0022633	-1.4225066	-0.9152864	-1.4970794	-1.2101518	-0.7843945	-0.52769536	-0.37803537	-0.441657	-1.5516059	-1.1188058	-0.97926885
AGATTGCTCTCGAGTA-1-G2-STZ	5.9280386	4.394052	Correct	0.0	alpha	alpha	-0.6139371	6.683368	2.027379	0.58790255	-0.7638605	-1.9315779	-0.41432226	-0.9900686	-0.44102457	-1.1387613	-1.46758	-1.495513	-2.3556967	-1.2231966	-1.8314506	-1.3835914	-1.3499804	-2.0029519	-1.367739	-1.5414861
AGATTGCTCTTGTTTG-1-G2-STZ	-6.68958	-1.0863605	Correct	0.19934701919555664	beta	beta	-1.2756925	4.7501507	8.259546	0.2387076	-1.7692653	-1.4340059	-0.37887308	-0.26192972	-0.64944834	-1.5337656	-1.375231	-1.8434868	-1.2237512	-1.064916	-0.4128494	-0.10273589	-0.7498718	-1.1068856	-0.33397314	-1.1577878
AGCAGCCAGACGCACA-1-G2-STZ	12.518919	-4.2185864	Correct	0.0	stellate_activated	stellate_activated	-1.0105839	0.16645195	0.4244236	-0.2873663	-0.6538663	-0.6726707	-1.0095122	-1.0592016	1.4541192	-1.240676	-1.3908868	-0.41537657	-1.0767272	-1.0084268	-1.923724	-1.2451888	-1.6749381	-0.8931799	-0.9819393	-1.5374943
AGCAGCCAGCAGCCTC-1-G2-STZ	9.869562	-2.062979	Unknown	0.39636820554733276	immune	Unknown	-0.5609899	0.17388366	0.5458977	-0.15373102	-0.35443166	-0.6296797	-0.77732086	-0.92506385	0.0789562	-0.036041863	-0.1691019	-0.41841596	0.39180917	-0.7661538	-1.1002203	-0.84244	-0.28050187	-0.11384656	-0.58150005	-0.492679
AGCAGCCAGCTACCGC-1-G2-STZ	-1.7102947	0.9656435	Unknown	0.6000338792800903	beta_delta	Unknown	-0.74493885	1.7552454	2.3023853	5.190608	-0.6650019	-2.1002996	-1.0017414	-1.2671725	-0.3809278	-1.3081024	-0.9328904	-1.5328541	-1.5457295	-1.0540487	-0.9005206	-1.9198878	-1.5168983	-1.7656736	-0.7150805	-1.2154591
AGCAGCCAGTACGTTC-1-G2-STZ	-0.96765095	7.797423	Correct	0.0	delta	delta	-0.33595034	1.5447843	1.3792777	5.282317	-1.2185595	-2.3392556	-1.1089555	-1.0644021	-0.6342945	-1.0547519	-1.0643871	-1.6677207	-1.9175389	-1.0799944	-1.9837527	-1.8643343	-1.686541	-0.6966907	-1.5618943	-1.1177709
AGCAGCCCAAACCTAC-1-G2-STZ	-2.3480449	7.881661	Correct	0.0	delta	delta	-0.4779363	1.6507726	0.3777315	5.055017	-1.2276006	-1.9062309	-1.2822841	-1.1390667	-0.39873624	-1.2107399	-1.3848995	-1.3141137	-1.862421	-0.92481554	-1.0287025	-2.3395238	-1.0167773	-1.1697012	-1.4646633	-1.1868107
AGCAGCCCACAGATTC-1-G2-STZ	6.2491527	4.2165446	Correct	1.1920928955078125e-07	alpha	alpha	-1.1675233	6.2304325	1.9783368	0.65312713	-0.6803238	-2.14561	-0.25264752	-0.7953691	-0.052505054	-1.6858054	-1.4365189	-1.091089	-2.1674514	-1.4851596	-1.3365885	-1.8263456	-1.9325539	-1.2503104	-1.0169938	-1.7037593
AGCAGCCCAGACGCAA-1-G2-STZ	-4.4111714	7.546577	Unknown	0.3008246421813965	delta	Unknown	-0.5195028	1.6369847	0.8223333	2.565754	-1.1478766	-2.3358486	-1.0025795	-0.8697206	-0.23804738	-1.5420802	-0.8028148	-1.0397719	-1.9921079	-0.9666712	-1.4419482	-2.1265807	-1.2878373	-1.573298	-1.5999393	-1.2061639
AGCAGCCCAGTATAAG-1-G2-STZ	2.3574998	8.200295	Unknown	0.4994739294052124	delta	Unknown	-0.43387306	3.9555616	1.2090582	8.711799	-1.9166437	-1.6001989	-1.6732473	-0.73726153	-0.65299004	-1.3178488	-0.50605094	-1.5553801	-1.570275	-0.9944202	-1.5352916	-1.3899326	-1.1940199	-1.2665074	-1.0462551	-1.153992
AGCAGCCGTACTTGAC-1-G2-STZ	-1.0871254	7.5502305	Unknown	0.3000187873840332	delta	Unknown	-0.77233255	3.01969	1.2654126	4.632372	-1.3784611	-2.142442	-1.2788382	-0.8596809	-0.53033966	-1.3659265	-1.448434	-1.1770053	-1.9051768	-0.8827861	-1.4750448	-1.9532454	-1.2757872	-1.401287	-1.5758247	-1.4667646
AGCAGCCGTCACTTCC-1-G2-STZ	-0.67078847	7.6767364	Correct	0.19997602701187134	delta	delta	-0.7244368	1.8043643	1.241077	5.039184	-1.387465	-1.9851419	-0.97813934	-0.54069716	-0.17251989	-1.0144746	-0.9516688	-1.076645	-1.6440284	-1.1043818	-2.0504084	-1.5342996	-1.5276346	-1.9386541	-1.4923893	-1.298155
AGCAGCCGTCTCACCT-1-G2-STZ	5.959246	4.536684	Correct	0.0	alpha	alpha	-0.8679724	5.5667086	2.009591	0.059249233	-1.2927661	-1.8440363	-0.64312905	-0.48444614	0.20788577	-0.9715751	-1.6514657	-1.3149714	-1.7345454	-1.37518	-1.7552474	-1.5703357	-1.450463	-1.12466	-1.2021275	-1.6317271
AGCAGCCGTGCTTCTC-1-G2-STZ	-4.980678	6.445136	Unknown	0.4987848401069641	delta	Unknown	-1.0990626	0.71991014	0.8484414	1.6888273	-0.75675064	-1.9620718	-0.72140247	-0.948798	-0.23228826	-1.4989617	-1.8125745	-1.3049932	-2.107784	-1.0316358	-2.3503022	-2.0396013	-1.7292163	-1.7002423	-0.90139306	-1.4747977
AGCAGCCTCAGGCAAG-1-G2-STZ	0.3390078	8.359093	Unknown	0.399885892868042	delta	Unknown	-0.6354024	2.4501562	1.5722475	6.688965	-1.5839211	-2.1021996	-1.2740241	-0.832683	-0.85539	-1.5003452	-1.4062771	-1.3250948	-1.7683444	-1.1800773	-1.6508845	-1.7564662	-0.7808869	-1.3586497	-1.6015332	-1.48717
AGCATACAGCGCCTTG-1-G2-STZ	0.031247763	-3.8811653	Correct	0.0	beta	beta	-1.3410145	0.9705353	4.577079	-0.21941629	-0.5544806	-2.0969102	-2.0439396	-0.9820091	-0.5979436	-1.4663345	-1.3887591	-1.8771533	-2.128484	-0.87581235	-1.6658304	-2.0030968	-0.88987213	-1.9496113	-0.9962617	-1.2635608
AGCATACAGGGTTTCT-1-G2-STZ	4.7756944	2.0820234	Correct	0.09998667240142822	alpha	alpha	-0.23955566	4.813014	1.5283	0.5325242	-0.99888945	-2.2362504	-0.4427172	-0.71104574	-0.19512904	-1.1770904	-1.7644465	-1.2779311	-2.2021503	-1.1505336	-1.4781578	-1.5874826	-1.1260947	-1.6864748	-1.8927938	-1.3358723
AGCATACCACGAGAGT-1-G2-STZ	3.0612273	2.1575806	Unknown	0.39991700649261475	alpha	Unknown	-0.62878186	3.352592	1.8543223	0.30630258	-1.1489668	-1.8162796	-0.33703515	-1.0322046	0.60859704	-0.8104316	-1.5629032	-1.5326861	-1.9608759	-1.3212626	-1.9237704	-1.4859672	-1.5029842	-1.2828966	-2.0253801	-1.3887243
AGCATACGTCTCATCC-1-G2-STZ	9.903099	-4.5979066	Correct	0.0	stellate_quiescent	stellate_quiescent	-0.34783715	0.1493858	-0.007529944	-0.4288904	-0.81962097	-0.72867644	-0.40939057	-0.8403576	0.35130793	-0.17010474	-0.82036895	-0.5373556	-0.8091566	-0.44020247	-1.4982712	4.2362776	-0.4477403	-0.09128195	-0.71499693	-0.47596243
AGCATACGTGAGTGAC-1-G2-STZ	-5.206861	-1.5931909	InCorrect	0.19997382164001465	beta	alpha_beta	-1.0665442	2.7785249	6.4539275	0.041656226	-1.0507095	-1.5711914	-0.09970099	-0.22324115	-1.0109627	-0.9240536	-1.0698799	-1.9942588	-1.7475917	-1.054488	-0.8760104	-0.5401994	-1.2273928	-1.6027075	-0.84499925	-1.3889633
AGCATACTCACCATAG-1-G2-STZ	5.8340917	5.4380336	Correct	5.960464477539063e-08	alpha	alpha	-0.21883741	7.148431	1.4850303	0.4977343	-0.851889	-2.203272	-0.48201552	-0.5879256	-0.7322104	-0.9704962	-1.4414929	-1.4882911	-1.9999815	-1.1854335	-1.1314594	-1.742274	-1.7070173	-1.3614581	-1.3921652	-1.2358365
AGCATACTCAGTTCGA-1-G2-STZ	5.5737367	3.5166562	Correct	0.0	alpha	alpha	-1.4657891	5.0369782	1.9935071	0.5305814	-0.05914481	-1.9377508	-0.4293286	-1.0813078	-0.3944755	-1.4922376	-1.5326489	-1.0006586	-2.216865	-1.2420394	-1.5912594	-1.6910605	-1.7998195	-1.5939503	-2.0312958	-1.758022
AGCATACTCATGTCTT-1-G2-STZ	1.5073581	7.7728586	InCorrect	0.09998440742492676	delta	alpha_delta	-0.8885793	3.7120798	1.365573	6.0503807	-1.6309909	-1.4218541	-1.2095658	-0.09268312	-0.96997726	-0.8775774	-0.94187844	-0.87504554	-1.6299319	-1.0780456	-1.8579867	-1.6753192	-0.9229891	-0.9586925	-1.4904411	-1.3452536
AGCATACTCATTTGGG-1-G2-STZ	9.176017	-3.3339186	Unknown	0.40177661180496216	immune	Unknown	-0.82307976	0.20227574	0.25631258	-0.40496618	-0.7880427	-0.92244023	-1.1747136	-0.512441	-0.50806963	0.24518463	0.11818878	0.077514365	0.5837667	-0.24655873	-0.42023903	-1.0794282	-0.10722242	-0.5887909	-0.17339307	-0.896925
AGCATACTCGCATGAT-1-G2-STZ	6.4621468	3.1769938	Correct	1.1920928955078125e-07	alpha	alpha	-1.0678357	5.0870275	1.3965687	0.63595515	-0.050020315	-2.3509398	-0.46151182	-0.62494487	-0.70783746	-1.2857957	-1.5683413	-1.1083199	-1.9876928	-1.0466427	-1.2764232	-1.4573754	-1.2258598	-1.7337297	-1.6588895	-1.6878971
AGCATACTCTATCCTA-1-G2-STZ	14.418106	-0.042807277	Correct	0.09980690479278564	endothelial	endothelial	-0.7527832	-0.08573701	0.28795257	-0.29622	-1.0998387	1.1719685	-0.5882792	-1.453968	0.38504073	-0.23968323	-0.81314963	-0.85223424	-1.1320174	-1.6062362	-1.8048115	-1.069087	-1.0839411	-0.042866208	-1.2525955	-0.4533326
AGCCTAAAGAAGGTTT-1-G2-STZ	6.470178	1.8411374	Correct	0.199992835521698	alpha	alpha	-0.6622717	4.4098215	0.91105694	1.228726	-0.86135626	-2.0963736	-0.80790645	-1.2135634	-0.46851695	-1.422952	-1.4310973	-0.9528533	-2.121244	-1.2470497	-1.9285738	-1.8557962	-1.6165289	-1.85344	-1.7348822	-1.1803542
AGCCTAAAGGACATTA-1-G2-STZ	5.012433	5.0334277	Correct	0.0	alpha	alpha	-1.2658122	6.5228777	2.2277918	2.0296707	-1.1791607	-2.2147095	-0.09059121	-0.59249556	-0.9115275	-0.65627766	-1.5840467	-0.6099639	-1.8768467	-0.9923224	-1.1807979	-1.5339385	-1.8485895	-1.6048709	-1.1314209	-1.2268912
AGCCTAAAGGAGCGTT-1-G2-STZ	2.9154391	2.5778396	Unknown	0.3998568058013916	gamma	Unknown	-0.23386216	2.9675245	0.57357043	0.63155043	-0.7271311	-2.2406464	-0.1484263	-1.1201727	-0.3693989	-1.1109614	-1.457094	-1.9821122	-2.010765	-1.5223014	-1.6228437	-1.6376245	-1.2173672	-1.1944758	-1.2894142	-1.2362968
AGCCTAAAGGCTCATT-1-G2-STZ	2.9669588	3.1299005	Unknown	0.30006808042526245	gamma	Unknown	-0.6007892	3.395741	1.5428255	0.86443293	-1.1278723	-2.0976565	0.00056159496	-0.722813	-0.20750824	-1.3814763	-1.4995611	-1.3958398	-1.6547062	-0.9912163	-1.6380584	-1.2989143	-1.5283988	-1.0060563	-1.1961843	-0.9893512
AGCCTAAAGTCAAGGC-1-G2-STZ	-2.9134169	6.9275546	Correct	0.0	delta	delta	-1.3916701	1.2407368	0.83184916	3.072917	-1.2928547	-2.2064817	-0.59366494	-0.7150486	-0.6086903	-1.283095	-0.74186647	-0.94346493	-2.164382	-1.0290327	-1.9109185	-2.571512	-1.3518983	-1.7682748	-1.1772482	-1.5922959
AGCCTAAAGTCGAGTG-1-G2-STZ	2.9428217	1.6868802	Unknown	0.3998488187789917	gamma	Unknown	-0.9648603	2.625168	1.1728642	0.12420352	-1.7368417	-2.3080068	0.27573267	-0.8959886	-0.39143634	-1.1817791	-1.5020825	-1.1182755	-1.6830435	-1.0037763	-1.7805973	-1.7557026	-1.7488037	-1.3367188	-0.8923202	-1.8376346
AGCCTAAAGTTCCACA-1-G2-STZ	-4.494649	-2.3995044	Correct	0.1999860405921936	beta	beta	-0.6564445	2.4720454	5.9442573	0.08848709	-0.627541	-1.4223574	-0.32983825	-0.28527224	-0.51233554	-1.3489871	-1.0814741	-1.7478206	-1.3300114	-1.2214245	-0.71974504	-0.47357172	-1.1324694	-1.3610709	-0.13558237	-1.1644486
AGCCTAACACATTTCT-1-G2-STZ	4.804836	3.781935	Correct	0.0	alpha	alpha	-0.56316566	4.968732	2.1355515	0.6270179	-0.7141676	-2.0234046	-0.6507178	-1.3324984	-0.809417	-1.3489238	-1.3921323	-1.5021178	-1.9476333	-1.0965873	-1.5222569	-2.2203395	-1.9188455	-1.318816	-1.0167884	-0.97829527
AGCCTAACATCACAAC-1-G2-STZ	2.298573	4.9373713	Unknown	0.39954811334609985	alpha_delta	Unknown	-0.7588819	4.686014	2.2302861	0.50271946	-1.6716522	-1.5034763	0.3216921	-0.7289547	-0.7871633	-1.2876775	-1.4914412	-0.88384	-1.8069936	-0.86486566	-1.1646955	-1.3971155	-1.2471297	-1.3267546	-1.1202873	-0.9075812
AGCCTAACATGTCCTC-1-G2-STZ	14.814301	1.4433928	Correct	5.960464477539063e-08	endothelial	endothelial	-1.1649207	-0.00080247223	0.16560176	-0.33852303	0.28008014	0.6514442	-1.2943368	-1.4962418	0.6858541	-0.38861835	-0.8269472	-1.0185243	-1.5667546	-1.3412489	-1.6120124	-1.1861303	-1.418541	-0.44111782	-1.1944062	-0.67945796
AGCCTAACATTCTTAC-1-G2-STZ	6.22189	3.5858154	Correct	0.0	alpha	alpha	-1.7444572	6.098666	1.0002089	0.44210994	-0.5787825	-2.2552142	-0.4923062	-1.1228426	-0.2825827	-1.161416	-0.7922506	-1.2283841	-1.6642214	-1.3000047	-0.9992055	-1.3496653	-1.9350553	-1.5185294	-1.0522819	-1.6283073
AGCCTAAGTAGCCTCG-1-G2-STZ	14.931793	1.0866952	Correct	0.0	endothelial	endothelial	-0.48235774	-0.087328255	0.3385524	-0.43494615	0.24572927	0.9303881	-0.52284235	-1.3717049	0.81799173	-0.44417262	-1.2059923	-0.9399985	-1.1731789	-1.6540713	-1.9566853	-0.9265712	-1.1816081	-0.5408492	-1.6127207	-0.72855455
AGCCTAAGTAGCGTGA-1-G2-STZ	14.386318	0.333807	Correct	0.09998857975006104	endothelial	endothelial	-0.8660169	-0.016844153	0.32717034	-0.39339864	-0.7560921	0.92434	-0.561181	-1.2937196	0.95303214	-0.6532873	-0.22134975	-0.6665992	-0.9508159	-1.3496952	-1.5343616	-1.2556279	-0.8735343	-0.22320023	-1.0558177	-0.51705074
AGCCTAAGTCCCTTGT-1-G2-STZ	-4.5458183	7.7188406	Correct	5.960464477539063e-08	delta	delta	-0.5397596	0.9497864	1.1626077	3.292108	-1.5265573	-2.4641948	-2.0775928	-1.1038295	-0.14919737	-1.314272	-1.2300423	-1.6705309	-1.908905	-1.1117393	-2.2019272	-1.9541628	-1.6706955	-1.8074595	-0.9115904	-1.089678
AGCCTAAGTTATGTGC-1-G2-STZ	6.3749294	-3.4620955	InCorrect	0.09989708662033081	immune	beta	-0.80814844	0.50228953	2.3602386	-0.18546669	-0.5447933	-1.2020272	-1.059976	-1.1629611	-0.4315391	1.1781276	0.23247331	-0.055390656	-0.5659221	-0.3828221	0.36139083	0.2620765	-0.9843973	-0.607529	-0.22992608	-0.049097024
AGCCTAATCTCCAGGG-1-G2-STZ	9.507522	-7.272384	InCorrect	0.09505605697631836	immune	stellate_quiescent	-1.006609	0.5931107	1.9297354	-0.31508717	-1.4522598	-1.6205428	-0.5210813	-0.8271708	0.06114967	-0.28970677	-0.6557927	-0.4373001	-1.2596016	-0.035294622	-0.68406016	7.890704	-1.3064872	-0.4814896	-0.601926	-1.2821783
AGCGGTCAGCTGATAA-1-G2-STZ	6.9314337	12.752222	Correct	0.09627056121826172	ductal	ductal	0.60865873	0.34411517	-0.13487166	-0.029829204	-0.8483026	-0.34955427	-0.75274664	-1.0548459	-0.060332566	-0.3481866	-0.2751396	-1.0675728	-1.004135	-0.8739081	-1.0040851	-0.9800029	-0.13948596	-0.2206652	-0.6531868	-1.5365256
AGCGGTCCAATTCCTT-1-G2-STZ	3.1466224	0.38433588	Unknown	0.40016037225723267	gamma	Unknown	0.8372263	1.5523107	1.7810351	0.028657742	-0.73120946	-2.2725966	-0.7064276	-0.9622443	0.037747286	-0.93974656	-1.7342004	-0.82578415	-2.3009682	-1.3334043	-1.4230301	-2.4674401	-1.5394201	-1.802758	-1.0201464	-1.7686728
AGCGGTCCACGAAAGC-1-G2-STZ	15.289254	1.324335	Correct	0.0	endothelial	endothelial	-1.1317225	0.044202432	0.3953063	-0.39280674	-0.077828646	0.9598306	-0.90878165	-1.5197817	0.8943776	-0.51416534	-0.62042934	-0.93446195	-1.4494376	-1.6818311	-1.7916172	-1.9941518	-1.178689	-0.49014458	-1.107635	-0.8418103
AGCGGTCGTCTCTCTG-1-G2-STZ	4.450021	6.094831	Correct	5.960464477539063e-08	alpha	alpha	-1.1909696	8.244951	1.5447924	1.7506995	-0.7156624	-2.033209	0.06638416	-0.441312	-0.13192998	-1.2797989	-1.3194329	-1.5063878	-1.9759916	-1.2682754	-1.5671793	-1.3650002	-1.4926821	-0.8283534	-1.1667168	-1.2209669
AGCGGTCGTGCATCTA-1-G2-STZ	-4.2922864	2.8574913	Correct	0.0999714732170105	beta_delta	beta_delta	-0.87587523	4.3677654	3.255908	6.217375	-1.3024453	-1.6195326	-1.0583107	-0.6343861	-1.3318009	-0.93563205	-1.265878	-0.96686363	-1.4386339	-0.8761582	-1.435331	-0.947569	-1.235759	-1.1778729	-1.4377371	-1.313265
AGCGGTCGTTCACCTC-1-G2-STZ	14.84788	0.85327715	Correct	0.099945068359375	endothelial	endothelial	-1.0787117	0.08671312	0.38261896	-0.4043421	-0.42078882	0.8128136	-1.0238695	-1.5041331	0.54592353	-0.9313218	-0.7707446	-0.7675999	-1.4870721	-1.3406246	-1.7317765	-1.1358683	-1.1809138	-0.6962944	-1.0928874	-1.0082887
AGCGGTCGTTCAGCGC-1-G2-STZ	14.524222	0.5139876	Correct	0.0	endothelial	endothelial	-1.1826704	0.031722136	0.25072774	-0.38632536	-0.30565226	1.4171501	-0.5947431	-1.4921657	0.5528717	-0.93235356	-0.61264896	-1.0438852	-1.2716757	-1.5242474	-1.9506285	-1.135904	-0.8479877	-0.21976414	-1.2517445	-0.67922324
AGCGGTCTCACCTCGT-1-G2-STZ	3.8196728	6.1326466	Correct	0.0	alpha	alpha	-1.2845403	8.07254	1.5048652	3.0685027	-1.1164885	-1.9063648	-0.83995676	-0.5806997	-1.1881084	-1.5997595	-1.849546	-1.37844	-1.5811586	-0.7549376	-1.0056391	-0.91475946	-1.2748977	-1.340456	-0.94034624	-1.2034762
AGCGGTCTCACGAAGG-1-G2-STZ	3.394966	2.7898927	Unknown	0.39997029304504395	alpha	Unknown	-0.5024693	3.5213568	0.6659104	0.4091072	-1.3858074	-2.0635803	-0.38948205	-0.8391217	-0.5674157	-1.4872189	-1.2382258	-0.94927883	-2.2637298	-1.2062418	-2.2060206	-1.9395272	-1.5346404	-1.0646114	-1.1005176	-1.3580816
AGCGGTCTCACTATTC-1-G2-STZ	0.06788366	6.8976364	InCorrect	0.0	delta	alpha_delta	-0.8698341	4.438314	1.1763501	4.6872935	-1.1945693	-1.9751079	-0.9607549	-0.49717548	-0.6735382	-1.0789841	-1.1730323	-0.8559595	-1.791925	-0.8468144	-1.5365065	-1.7613475	-1.2031283	-1.2824788	-1.6801589	-1.3115789
AGCGGTCTCAGTCAGT-1-G2-STZ	6.0052056	0.07665946	Unknown	0.29999804496765137	alpha	Unknown	-1.4459763	3.1876497	1.4227424	0.596839	-0.49916893	-2.8012106	-0.62939185	-1.1214277	-0.5374011	-1.3030123	-1.4504849	-0.99086565	-2.2539413	-0.9162084	-1.8996347	-2.6243587	-1.9855238	-1.5055506	-1.116739	-1.2427624
AGCGGTCTCCAAATGC-1-G2-STZ	-5.3402267	0.17999576	Unknown	0.2999842166900635	beta_delta	Unknown	-1.1431907	4.061572	4.772511	2.574068	-1.7894329	-1.8385705	-0.26832917	-0.483614	-1.2449945	-0.8014441	-1.0957582	-1.4687155	-1.2757254	-0.78613126	-1.1477697	-0.762868	-1.4495648	-1.1793505	-0.75915194	-0.790804
AGCGGTCTCCGGGTGT-1-G2-STZ	6.370706	2.3297067	Correct	0.09996724128723145	alpha	alpha	-0.728698	5.170802	1.1851002	1.8150926	-0.26620084	-2.238655	-0.40683222	-1.2682554	-0.3609514	-0.93193763	-1.8199123	-1.110953	-1.9579891	-0.9424616	-1.6790266	-1.9002869	-1.6154495	-1.3982025	-0.90406257	-1.487095
AGCGGTCTCGATAGAA-1-G2-STZ	-3.6785674	-1.0573704	Correct	0.0	beta	beta	-0.6570308	2.7862425	4.920276	0.47607878	-0.9761631	-1.753857	-0.60597646	-1.359323	-0.8130907	-1.1657507	-0.592479	-1.1461486	-1.516733	-0.75724316	-0.15994637	-0.7486414	-0.7451185	-1.3518696	-0.9130094	-1.052398
AGCGGTCTCTATCCTA-1-G2-STZ	7.1084757	-5.0649085	Unknown	0.20230799913406372	immune_proliferative	Unknown	-0.82965356	0.61446244	1.6833466	-0.27125216	-1.1524819	-1.0385953	-1.0374652	-0.994495	-0.23816404	1.0385712	0.374183	0.20121342	-0.16754366	-0.27214423	0.8537156	1.3281817	-0.60644996	-0.40856212	-0.18608685	-0.21199888
AGCGGTCTCTTAGAGC-1-G2-STZ	-3.9224658	7.3052497	InCorrect	0.10001122951507568	beta	delta	-0.87485576	0.4679491	3.0483866	3.635902	-0.9115745	-2.0867274	-1.5198238	-1.7247256	-0.48016322	-1.8242338	-1.8104869	-1.2598668	-1.7657907	-1.2248878	-2.11145	-2.5784352	-1.3712115	-1.8918921	-1.8779626	-1.6673427
AGCGTATAGACCGGAT-1-G2-STZ	-4.725752	-3.266987	Correct	5.960464477539063e-08	beta	beta	-1.1831334	2.8956094	6.954416	-0.17000088	-0.7664653	-2.122902	-0.55853975	-1.2743196	-0.8876871	-1.3078178	-1.3732903	-1.3938838	-1.7102584	-0.90415573	-1.3913348	-0.89769006	-1.5073912	-1.176032	-0.7610934	-1.2000551
AGCGTATAGAGTAATC-1-G2-STZ	2.4454083	-3.5808527	Correct	0.0	beta	beta	-0.9250722	0.34428596	3.5831494	-0.36535037	-0.29590368	-2.6723685	-1.4899051	-1.5225976	-0.15969187	-1.1339219	-1.5425427	-1.5907696	-2.332322	-1.0500768	-1.8920156	-1.4954393	-1.8221908	-1.9123223	-1.4027376	-1.935818
AGCGTATAGCTCAACT-1-G2-STZ	-1.6494641	7.530805	Unknown	0.20023691654205322	delta	Unknown	-1.2461207	2.2948315	0.85185903	3.2996652	-1.7766247	-2.3422449	-1.5238189	-0.97248983	-0.27566355	-0.9011996	-1.1823667	-1.4228013	-2.011664	-0.773028	-1.4377762	-1.6725155	-1.2262021	-1.1702969	-1.4701575	-1.2899551
AGCGTATAGGACACCA-1-G2-STZ	4.384991	5.665858	Correct	0.0	alpha	alpha	-0.7653311	7.9643283	1.298248	2.2180712	-1.3300031	-2.0671034	-0.31681618	-0.5785801	-0.5309106	-1.0071434	-1.033354	-1.393776	-1.607774	-1.0969636	-0.7372836	-1.2210178	-1.371945	-1.3892628	-1.5666487	-1.1639179
AGCGTATAGTGGGATC-1-G2-STZ	4.907965	4.457648	Correct	0.0	alpha	alpha	-0.81194043	6.598769	1.4408041	1.463373	-0.62729716	-2.125212	-0.0871221	-0.9432203	-0.61820227	-1.1135173	-1.4261652	-1.6855562	-1.7793566	-0.9487947	-1.57058	-1.921919	-2.0466607	-1.2196792	-1.3332522	-1.1149046
AGCGTATCAACACGCC-1-G2-STZ	-2.1820168	9.019724	Correct	0.0	delta	delta	-1.4198103	1.7722304	1.078369	5.7491837	-1.2426364	-1.9717604	-1.0472454	-1.0032676	-0.112956464	-1.2058779	-1.5417495	-1.2236384	-2.371469	-0.9032672	-1.3346393	-1.7062826	-1.3807875	-1.2603021	-1.4916841	-1.4648097
AGCGTATCAATGTAAG-1-G2-STZ	4.1686025	4.5315394	Correct	0.0	alpha	alpha	-0.87214756	4.848462	1.964623	0.8900184	-0.7829472	-2.1053412	0.039624836	-0.74452	-1.1566443	-1.184149	-1.3525827	-1.5430976	-1.7457981	-1.3742113	-1.4753253	-2.1082215	-1.229935	-1.2369703	-1.5657364	-1.4695092
AGCGTATCATATACGC-1-G2-STZ	14.074435	1.5989127	Correct	1.1920928955078125e-07	endothelial	endothelial	-1.535886	-0.10789707	0.42115808	-0.3934586	-0.88448113	0.42562783	-1.1367512	-1.8024793	0.057826366	-0.8026283	-0.4931995	-0.7592329	-1.1998667	-1.1516585	-1.5606449	-1.0953164	-0.46033844	-0.42454407	-1.4824882	-0.8604394
AGCGTATCATATGGTC-1-G2-STZ	4.2905593	6.448829	Correct	0.0	alpha	alpha	-0.42969823	9.329037	2.425758	2.3364205	-1.581851	-1.5273161	-0.102772966	-0.61961985	-0.5157872	-0.9979453	-1.244797	-1.2566483	-1.5453696	-1.1978229	-1.0865521	-1.1912555	-1.5190083	-1.1181399	-1.4259295	-1.3120874
AGCGTATCATGGAATA-1-G2-STZ	-3.817115	6.513729	Unknown	0.5000146627426147	gamma	Unknown	-0.42754787	1.0988044	1.9928644	2.4232898	-1.2150688	-2.5388474	-0.5191119	-0.7942881	-0.82306165	-1.0278618	-1.617588	-1.3911138	-1.9788681	-0.97876096	-1.3532187	-2.040178	-1.2178096	-1.4730641	-0.9489157	-1.227834
AGCGTATGTACATCCA-1-G2-STZ	5.92765	0.23698051	Unknown	0.49997395277023315	alpha	Unknown	-1.8859258	4.284433	0.53979564	0.16422762	-0.6504244	-2.7967913	-0.57374364	-0.8487258	-1.0040207	-1.4940715	-1.4418513	-1.1473783	-1.9934492	-1.7702605	-2.1871033	-2.8472743	-1.8817791	-2.0345578	-1.1575402	-1.6661258
AGCGTATGTCCCTACT-1-G2-STZ	13.879178	1.5065972	Correct	0.09968554973602295	endothelial	endothelial	-0.86620766	0.1686948	0.96565664	-0.47398996	-0.60667413	0.38759708	-1.003298	-1.1640074	0.322809	-1.1896602	-0.48291966	-1.0350059	-1.2337375	-1.1172667	-1.6064457	-1.3889142	-0.87842405	-0.34747216	-1.7066277	-1.2627983
AGCGTATTCCAAAGTC-1-G2-STZ	0.2878074	7.363715	Unknown	0.2000182867050171	delta	Unknown	-0.70754623	3.616967	0.857071	5.0653076	-1.6929996	-1.8267931	-1.36011	-0.40270424	-0.54122305	-1.2585311	-0.94193864	-1.4407063	-1.6956416	-0.71553814	-1.2739931	-1.8207134	-0.68466043	-1.4069941	-1.277252	-1.6262958
AGCGTATTCCGGCACA-1-G2-STZ	1.8274034	8.143226	InCorrect	0.09997588396072388	delta	alpha_delta	-1.0319614	3.5034022	1.5308094	7.389053	-1.5616788	-1.7085651	-1.1525643	-0.70333916	-0.5632156	-1.4166509	-0.88710004	-1.2737939	-1.8162267	-0.828924	-1.9088967	-1.2773683	-1.0821381	-1.2914236	-1.4236662	-0.92314947
AGCGTATTCCTTGACC-1-G2-STZ	-1.7989901	8.037783	Correct	0.0999804139137268	delta	delta	-0.7079206	1.783361	0.710565	4.8003316	-0.6671031	-2.3820431	-1.0093281	-1.0059042	-0.6080891	-1.0932478	-1.3708845	-1.4001858	-1.8111075	-1.0467849	-2.226986	-2.3754215	-1.7932041	-1.4845556	-1.2497681	-1.2347572
AGCGTCGAGCTTATCG-1-G2-STZ	-3.4853258	6.855678	Correct	0.0	delta	delta	-1.5077034	1.3280162	0.14627472	2.52144	-0.73230803	-2.4534118	-1.1733977	-1.2849691	-0.66428965	-1.2329841	-1.3510957	-1.3667746	-2.0292325	-1.1898533	-1.910543	-2.4901285	-1.7208177	-1.9100084	-1.108215	-1.2559806
AGCGTCGAGGGAACGG-1-G2-STZ	-5.7677555	-0.42279318	Unknown	0.20000898838043213	beta	Unknown	-0.6071282	2.7985983	8.69498	2.2846446	-1.361876	-1.743069	-0.13303198	-1.0141631	-0.53051174	-0.983484	-1.1265953	-2.1063285	-1.5033184	-0.6200622	-0.92551804	-0.41435164	-1.2433714	-1.4890956	-0.71973383	-1.169142
AGCGTCGCAAACGCGA-1-G2-STZ	-2.6785398	-4.118252	Unknown	0.20001280307769775	beta	Unknown	-0.86077106	2.601081	5.2814937	0.0146753155	-1.03086	-1.8847796	-0.75144327	-0.21953195	0.20840563	-1.6323277	-1.4200586	-1.2468718	-2.0609753	-1.3656493	-1.2112907	-0.7259917	-1.1702517	-2.107567	-1.5407591	-2.482014
AGCGTCGCAAGAAGAG-1-G2-STZ	5.267962	5.1084714	Correct	0.0	alpha	alpha	-0.58116746	6.126304	2.837646	1.1133475	-1.4039997	-2.1934433	-0.33614838	-0.38158932	-0.45741773	-1.0118059	-1.9919853	-1.5498084	-2.062611	-1.2028978	-1.3170787	-1.7043142	-1.3985207	-1.2882668	-1.1643282	-0.9663804
AGCGTCGCAATGGAGC-1-G2-STZ	5.525249	2.4761815	Correct	5.960464477539063e-08	alpha	alpha	-1.2990123	5.6604037	0.56625533	0.66925275	-0.2350182	-2.4096434	-0.21387382	-1.4904349	-0.9237823	-1.1451422	-1.4304284	-1.2089322	-1.9563729	-1.2871495	-1.6593509	-1.4270036	-1.7126414	-1.2794762	-1.4285742	-1.369372
AGCGTCGCAGCTGGCT-1-G2-STZ	-6.3935924	-1.1362149	Unknown	0.4997556209564209	beta	Unknown	-0.88578737	3.7806253	5.5625954	1.1497911	-1.5426171	-1.3426586	-0.9612301	-0.66942215	-0.31246436	-1.872542	-0.85012907	-1.6793268	-1.6361736	-1.0285136	-0.90010244	-0.14143339	-0.6924024	-1.3620882	-0.3994812	-1.0310026
AGCGTCGCAGTGGAGT-1-G2-STZ	3.2255306	0.40037104	Unknown	0.6000227630138397	gamma	Unknown	-1.1602615	1.0021416	2.1236098	-0.14727074	-1.0039053	-3.120687	-0.4873387	-0.72216046	0.24390858	-1.4937713	-1.6113937	-1.7032591	-2.4814568	-1.1347455	-1.3502797	-2.9104187	-2.0126286	-2.0865479	-1.323273	-1.6020018
AGCGTCGGTAGCCTCG-1-G2-STZ	-2.5877948	8.275496	Correct	0.0	delta	delta	-0.9461744	0.7537557	1.2282172	5.567797	-1.3456829	-2.1519082	-1.984227	-0.77679574	-0.36714834	-1.3148428	-1.1866235	-1.2218177	-2.2059054	-1.1311122	-2.2157624	-2.874937	-1.13961	-1.0909102	-1.5913073	-1.3862793
AGCGTCGGTCTCTCGT-1-G2-STZ	6.7532763	1.3968433	Correct	0.0999794602394104	alpha	alpha	-1.1831821	4.9009624	1.4288698	0.30924195	-0.7197058	-2.586225	-0.57401323	-0.9254138	-0.614972	-1.404386	-1.2125103	-1.3291415	-2.0898802	-1.1034772	-1.4911116	-2.617119	-1.5459262	-1.4482051	-1.008743	-1.3615552
AGCGTCGGTCTGATTG-1-G2-STZ	5.9340105	3.2353368	Correct	0.0	alpha	alpha	-1.0069848	5.4341063	1.056938	0.8435989	-1.1467999	-2.1358032	-0.16455127	-0.7573738	-0.6274018	-1.5481415	-1.0877966	-1.3305168	-1.7375219	-1.1364044	-1.396097	-2.1585379	-1.5479333	-1.3478081	-1.2163373	-1.4153873
AGCGTCGTCAGATAAG-1-G2-STZ	5.7284317	3.823004	Correct	0.0	alpha	alpha	-0.57280636	5.9997735	0.8881363	0.92264384	-0.95868945	-2.1928446	-0.2776532	-0.57294816	0.06192202	-1.5204928	-1.8125113	-1.030362	-1.8884591	-1.3790627	-1.6015196	-2.3441722	-1.2148789	-0.9263183	-0.80942	-1.8920784
AGCGTCGTCATGTAGC-1-G2-STZ	1.2101797	-3.5670145	Correct	1.1920928955078125e-07	beta	beta	-0.76888996	1.5169125	4.583046	-0.18346357	-0.5542454	-2.5267081	-1.4814088	-1.3256617	0.16510168	-1.3397983	-1.6381478	-1.6053869	-1.9098601	-1.0387849	-0.8107903	-1.2098563	-1.4554805	-1.8701781	-0.82481736	-1.8581601
AGCGTCGTCCTTGGTC-1-G2-STZ	-2.7313693	-2.2466016	Correct	5.960464477539063e-08	beta	beta	-1.1431347	2.2462642	3.8629675	0.14653471	-1.0736676	-2.3202105	-1.3981712	-1.0227158	-0.76171577	-1.3138607	-1.368555	-1.6793026	-1.8726388	-0.9431162	-0.6776228	-0.8864002	-1.0911374	-1.6423154	-0.7096864	-2.042203
AGCTCCTCAGATAATG-1-G2-STZ	5.750256	3.6162364	Correct	5.960464477539063e-08	alpha	alpha	-1.1439937	5.10571	1.4527122	1.7206838	-0.3423333	-2.159296	-0.5553754	-0.98137045	0.09777661	-0.75259924	-1.0603223	-1.0619504	-1.9718233	-1.2176111	-1.5618331	-2.2285464	-1.1046288	-1.3798654	-1.3846543	-1.3176405
AGCTCCTCATGACATC-1-G2-STZ	7.8383083	-6.427513	InCorrect	5.960464477539063e-08	immune_proliferative	stellate_quiescent	-0.62464774	0.18125778	1.0085361	-0.0674943	-1.6524493	-1.2401108	-0.5831893	-0.7891208	0.93151706	0.089723095	0.1141046	0.10314223	-0.9921919	-0.43173563	-0.4084523	4.488184	-0.81557506	-0.42891794	-0.6463185	-1.0024571
AGCTCCTGTACCGGCT-1-G2-STZ	6.012458	-3.2586374	InCorrect	0.0	immune	beta	-1.1056813	0.23803103	1.9744562	-0.24445209	-0.9342797	-0.9078942	-0.8308668	-1.1724368	-0.77717274	1.3680214	-0.18054016	-0.31767628	-0.7938758	-0.5332107	1.0578421	-0.43357676	-1.2960205	-0.7511677	-0.66752714	-0.38052836
AGCTCCTTCAAAGACA-1-G2-STZ	-5.3177705	-0.39696014	InCorrect	0.1996079683303833	beta	alpha_beta	-0.47713518	4.4465384	5.772325	0.75161654	-1.8076773	-1.6727009	-0.06795566	-0.8657663	-0.42989933	-1.6477585	-0.89960265	-1.4180939	-1.3593285	-0.8190464	-0.98656666	-0.7441832	-0.6976285	-1.3797618	-1.0402261	-1.2376995
AGCTCCTTCGGATGGA-1-G2-STZ	-3.3327951	-2.0947282	Correct	0.0	beta	beta	-0.56067926	2.4521253	5.561304	0.27743667	-0.5092714	-2.0890524	-0.41156393	-0.9133076	-0.6117871	-1.9961122	-0.8859116	-1.6351953	-1.6046314	-1.0402501	-1.4571493	-0.13756807	-1.2744336	-1.4775791	-0.2832491	-1.8135129
AGCTCCTTCTAACTGG-1-G2-STZ	5.7763367	1.0075712	Correct	0.0	alpha	alpha	-0.8814354	4.6238317	0.54695064	0.51582456	-0.7284232	-2.1110091	-0.6561247	-0.35677725	-0.3528329	-0.93099785	-1.9587852	-1.3483262	-2.4512188	-1.4917076	-1.3376029	-2.3104882	-1.6469	-1.5295631	-1.3534461	-1.5829235
AGCTCTCAGAGGACGG-1-G2-STZ	-3.4309127	0.11667073	Unknown	0.20001399517059326	alpha_beta_delta	Unknown	-0.5356489	4.989365	5.750337	2.8074672	-1.6183196	-1.7054113	-0.43459392	-1.2458992	-0.7850276	-1.4540437	-1.6022401	-1.4594327	-1.6451509	-1.1682009	-0.9040225	-0.4523358	-1.2525085	-1.3018415	-1.0054578	-0.8704965
AGCTCTCAGGATGTAT-1-G2-STZ	-5.6896	2.3960776	Correct	0.19999825954437256	beta_delta	beta_delta	-0.20268683	5.9058237	5.4515467	5.09877	-1.7183428	-1.0397773	-0.1271991	-0.68635577	-0.5367064	-0.9512621	-1.2017518	-0.9139976	-1.3987318	-1.1671727	-1.2547673	-0.5518466	-1.2227136	-0.91474766	-1.1515218	-1.4050121
AGCTCTCCAAGTCTGT-1-G2-STZ	4.373071	4.7594895	Correct	0.0	alpha	alpha	-0.63363934	5.2507753	1.4846432	0.57428545	-1.1678329	-1.7691993	0.14974679	-0.20794468	-0.5949309	-0.5368141	-1.398158	-0.81355774	-1.7284477	-1.0339036	-1.0984368	-1.51878	-1.4044182	-0.99842393	-1.2198577	-0.99927753
AGCTCTCGTAGCGTGA-1-G2-STZ	-4.4392548	7.4121647	Correct	0.09970748424530029	delta	delta	-0.7137206	0.84282196	2.3239536	3.5072956	-1.4302531	-1.9739674	-1.3022475	-1.0308315	-0.4570095	-1.4470217	-1.3602477	-1.3054171	-2.246547	-0.8050313	-1.745292	-2.3388486	-1.5055946	-1.3723329	-1.3079045	-1.4906456
AGCTCTCGTAGTACCT-1-G2-STZ	-4.476127	-3.9391434	Correct	0.0	beta	beta	-0.93826824	2.124811	7.22791	-0.06530305	-0.71470475	-1.5689821	-1.0833372	-1.0640942	-0.9206383	-1.2975643	-0.69000274	-1.4955094	-1.4040179	-0.9451534	-0.8464472	-1.0083311	-1.3526391	-1.5015249	-0.80853325	-1.2723246
AGCTCTCTCAATCACG-1-G2-STZ	4.3472176	6.597938	Correct	0.0	alpha	alpha	1.669909	8.728047	1.7619729	1.9379058	-0.89850307	-1.5118049	-0.21962254	-0.79998815	-1.3139434	-1.3108257	-1.1269362	-1.0995079	-1.6903312	-1.368763	-1.5765644	-1.5536381	-0.78203005	-1.4032216	-1.230142	-1.076684
AGCTCTCTCACCCTCA-1-G2-STZ	-2.1246715	9.096651	Correct	1.1920928955078125e-07	delta	delta	-0.67104435	1.9403363	1.3845818	5.876963	-0.37419218	-2.3323503	-1.013891	-0.8668048	-0.7228501	-1.4109249	-1.4820518	-1.5459226	-1.6686271	-0.8901125	-2.1830926	-1.9689265	-1.4095377	-0.8280926	-1.0646827	-1.5451311
AGCTCTCTCATGCAAC-1-G2-STZ	2.2826426	8.278983	Unknown	0.4000169038772583	delta	Unknown	3.4120417	3.3585017	1.7011551	8.660392	-1.8081717	-1.3775569	-0.9419199	-0.4830916	-1.0773523	-1.3556868	-0.48870307	-1.0386695	-1.3928772	-1.3048542	-1.8195858	-1.1605062	-0.91921973	-0.70843524	-0.6517621	-0.81489563
AGCTCTCTCGCTAGCG-1-G2-STZ	4.987137	4.792571	Correct	0.0	alpha	alpha	-0.7817729	6.678824	1.2634041	1.146081	-0.99469006	-1.9609143	-0.016693275	-0.58900607	0.489645	-1.886685	-1.1210384	-1.5967724	-1.7761697	-1.3536355	-1.2893233	-2.2591128	-1.3824644	-1.2396716	-1.1250342	-1.2850748
AGCTTGAAGACAATAC-1-G2-STZ	3.876593	6.3778005	Correct	0.0	alpha	alpha	-0.9583627	7.93833	1.8332348	2.8114607	-1.0704089	-1.6783315	-0.26621565	-0.8458781	-0.56379056	-0.9527958	-1.0273775	-1.2509223	-1.6302276	-1.1495931	-1.1458514	-1.166496	-1.2236463	-0.96309084	-0.98007965	-1.0789325
AGCTTGAAGAGGTACC-1-G2-STZ	12.596932	-4.456911	Correct	0.0	stellate_activated	stellate_activated	-1.0061407	-0.017958373	0.18291324	-0.48262677	-0.7804183	-0.59622943	-0.98840594	-0.9923896	1.9347538	-1.0015924	-1.1013182	-0.5227395	-1.3553607	-1.1857505	-1.813313	-1.3952196	-1.3020389	-0.5949846	-1.6177483	-0.9619274
AGCTTGAAGTTCGCAT-1-G2-STZ	-3.1188679	8.512921	Correct	0.0	delta	delta	-0.74000484	0.9390112	1.1631006	4.6325397	-1.2628071	-2.2119405	-2.1437232	-1.1163404	-0.24572623	-1.448197	-1.5880138	-1.2032003	-2.3415391	-0.70293313	-1.5137347	-1.9202647	-1.2857485	-1.8727362	-0.97270364	-1.826915
AGCTTGACAAAGCAAT-1-G2-STZ	-4.445473	7.124764	Correct	0.0	delta	delta	-0.5610651	1.0051961	1.4231524	2.7963529	-1.2347736	-1.7378793	-0.7915834	-1.0704244	-0.7208849	-1.2248431	-1.3937683	-1.6232297	-1.7041173	-1.1538846	-2.3333013	-1.9463168	-1.3838537	-1.3767437	-1.0567172	-1.2059348
AGCTTGACAACTGCTA-1-G2-STZ	-3.5673199	-1.1065681	Unknown	0.2005332112312317	beta	Unknown	-0.3952925	3.310463	4.3601093	0.41478974	-0.76316214	-1.7261823	-0.61836904	-1.2927055	-1.2418224	-1.7997652	-1.7977694	-1.473392	-1.852909	-0.95823044	-1.178311	-0.43864685	-1.2461188	-1.5959852	-1.1600171	-1.0693913
AGCTTGACAATAAGCA-1-G2-STZ	0.9641973	8.007314	Unknown	0.499900221824646	delta	Unknown	-0.55127364	2.7313018	1.7172358	6.829161	-1.5681206	-2.0155735	-0.8766277	-0.9965259	-1.043162	-0.7709946	-1.4922973	-1.025198	-1.9160767	-0.85421455	-1.1331046	-1.4934913	-1.3442223	-0.9608022	-0.6329447	-1.0082511
AGCTTGACAATCGGTT-1-G2-STZ	-3.9525828	-2.1380794	Correct	0.0	beta	beta	-0.5745944	2.2198923	5.2813296	0.101467855	-1.3733683	-1.6507202	-0.31572342	-0.8849361	-0.7950592	-0.9571001	-1.4163164	-1.8082347	-1.2550057	-0.842857	-0.90700835	-0.17785746	-0.77351314	-1.7222183	-0.8835409	-1.1626403
AGCTTGACAATGAAAC-1-G2-STZ	13.70238	-0.40684685	Correct	1.1920928955078125e-07	endothelial	endothelial	-0.5241727	0.05414863	0.33806923	-0.30074766	-0.35430473	1.6099107	-0.3097602	-1.1408802	0.69553304	-0.46987262	-0.49036193	-1.1055235	-0.74885666	-1.2139461	-1.5358163	-0.5044141	-1.025019	-0.06724672	-1.3320758	-0.15809534
AGCTTGACAGTGGAGT-1-G2-STZ	-3.4270837	8.874872	Correct	5.960464477539063e-08	delta	delta	-1.131336	1.3513576	0.9010432	4.99298	-1.4223257	-2.3341627	-1.519607	-0.7069291	-0.7561334	-1.2942132	-1.1110862	-1.342012	-2.2562408	-1.032585	-1.955348	-1.2898222	-1.1862514	-1.772634	-0.93739617	-1.4589672
AGCTTGACATGAAGTA-1-G2-STZ	0.8666764	-3.471198	Correct	5.960464477539063e-08	beta	beta	-1.3684188	0.64180917	3.7297938	-0.53530407	-0.5221684	-2.655504	-0.58661455	-1.7751356	-0.07455072	-0.90729785	-1.0976181	-1.5086383	-1.7194998	-0.76710767	-0.79747266	-1.2290742	-1.2748768	-1.7932118	-1.1351666	-1.8511977
AGCTTGACATGCCCGA-1-G2-STZ	3.5366135	0.5829978	Unknown	0.4999386668205261	gamma	Unknown	-1.3250622	2.4257853	1.573663	0.040027004	-0.79468477	-2.3724537	-0.3901067	-1.0581651	-0.33746272	-1.007431	-1.5730627	-1.4095209	-1.8395507	-1.3806969	-1.6888143	-2.4983509	-1.6586658	-2.4200368	-1.2606454	-1.7712759
AGCTTGACATGTTCCC-1-G2-STZ	-5.5753202	-1.5163723	Correct	0.09994339942932129	beta	beta	-0.965638	2.923081	6.2903976	-0.09899357	-1.2826308	-1.6326516	-0.1798803	-0.8941525	-0.47771376	-1.5583045	-0.4454507	-1.5381427	-1.0884148	-0.7601373	-0.7443891	-0.00046776235	-1.1282359	-1.6001515	-0.5291884	-0.639428
AGCTTGAGTAAATGAC-1-G2-STZ	-4.8136086	-0.71963626	Unknown	0.299899697303772	beta	Unknown	-0.80408937	3.9368377	4.9147987	1.5467622	-1.3002571	-1.5039246	-0.62969613	-0.7301218	-0.87375194	-1.3681285	-0.65689653	-1.4053655	-1.2635295	-1.0286112	-0.38998592	-0.5881095	-0.5116356	-1.2589288	-0.58396107	-1.307245
AGCTTGAGTGCTAGCC-1-G2-STZ	-3.8959818	-2.4490502	Correct	0.0	beta	beta	-1.6515136	3.2601264	5.8587723	-0.045190305	-1.3518425	-1.8074507	-0.47518378	-0.72837025	-0.59378934	-1.8546828	-1.3798314	-1.3512845	-1.6515117	-1.1125119	-1.7850299	-0.88359976	-1.0355709	-1.3169031	-0.315463	-1.3345554
AGCTTGATCGGTTAAC-1-G2-STZ	10.872894	-3.4507635	Correct	0.0	stellate_quiescent	stellate_quiescent	-0.17985696	0.054225802	0.28037626	-0.34704846	-1.7222978	-1.0570031	-0.88847387	-0.57998055	0.9606813	-0.29517782	-0.40474465	-0.29083994	-0.54632723	-0.7679794	-1.4147315	0.4530763	-1.1627748	-0.15193921	-1.0153983	-1.0741892
AGGCCACAGAGTCTGG-1-G2-STZ	0.873511	6.5694704	Correct	5.960464477539063e-08	alpha_delta	alpha_delta	-0.63742423	4.1027613	1.6197474	4.2418146	-1.1315128	-1.9120419	-0.6355951	-0.99505925	-1.0453148	-1.2240309	-1.1386781	-1.1534363	-1.8685101	-1.2210789	-1.8024914	-1.2101321	-1.2819673	-1.3300023	-1.4007741	-1.6113063
AGGCCACAGGCATGTG-1-G2-STZ	-3.7223377	2.0736275	Correct	0.1997535228729248	beta_delta	beta_delta	-0.41895038	3.661908	3.2552328	4.951461	-1.4396658	-1.5904777	-0.66177046	-0.38054466	-0.24520685	-0.6562493	-1.1917057	-1.3054231	-1.6615456	-1.0856856	-1.3022743	-0.8034921	-1.3504319	-1.6798804	-1.0678064	-1.6270797
AGGCCACCAAGTCATC-1-G2-STZ	-3.9524062	-0.7678432	Unknown	0.2001240849494934	beta	Unknown	-1.1133724	3.7582657	4.111669	2.2630007	-0.7376601	-1.8727325	-0.6993532	-0.81414646	-0.5931662	-1.1615802	-0.8480149	-0.9943334	-1.8605283	-0.8234346	-1.1417775	-0.70239717	-0.3678961	-1.5120966	-0.6011756	-1.0944375
AGGCCACCACAGATTC-1-G2-STZ	8.768827	-6.1463995	Unknown	0.208149254322052	immune_proliferative	Unknown	-1.4857476	0.33858085	1.5693446	-0.4137069	-1.0980299	-1.7285337	-1.1277943	-1.0634632	-0.2756799	-0.2495212	-0.6785021	-0.43589172	-1.3456941	-0.34876037	-0.4389798	4.3722076	-1.6942555	-0.6317931	-0.61815935	-0.87791264
AGGCCACCATAAAGGT-1-G2-STZ	8.272272	11.882176	Correct	0.10000193119049072	ductal	ductal	-0.53167295	0.01984483	0.54253674	-0.25620264	-1.2830836	-0.8770203	-1.046348	-1.4642378	0.2504641	-0.8958076	-0.87206006	-1.1978037	-1.3436401	-0.8140154	-1.5014044	-1.693411	-0.97599804	-1.1187589	-1.018227	-1.1046001
AGGCCACCATACGCTA-1-G2-STZ	-1.5398356	-2.0787303	Correct	0.0	beta	beta	-1.0760379	2.3925288	3.0028987	0.19834806	-0.61639595	-1.9354126	-0.5483284	-1.2080356	-0.7113897	-1.3929257	-1.233894	-0.9315692	-2.0537658	-1.1310666	-1.5250833	-1.4102417	-1.2602521	-1.9335766	-1.4220612	-1.3108852
AGGCCACCATCCGGGT-1-G2-STZ	-4.7931437	-0.09642992	Unknown	0.3868100047111511	immune_proliferative	Unknown	-0.23952317	2.3094676	5.451351	0.21748096	-1.9285667	-0.96811616	-0.6204337	-0.7220493	-0.29313338	-0.487815	-0.7114731	-0.5302193	-1.0073795	-0.6172877	-0.2111532	3.4861245	-1.1526932	-0.43708774	-0.65844333	-1.3068742
AGGCCACCATCTATGG-1-G2-STZ	-4.217898	-2.23087	Unknown	0.20001500844955444	beta	Unknown	-0.98775095	2.9084797	6.439074	0.30636084	-1.1845921	-2.0311089	-0.78020257	-0.8547891	-0.47260058	-1.8139417	-1.1864486	-2.1944962	-2.235266	-1.3117805	-1.2552218	-0.7004586	-1.2011371	-1.8297963	-1.4134172	-1.0868237
AGGCCACGTACCGGCT-1-G2-STZ	5.8067656	5.4881415	Correct	5.960464477539063e-08	alpha	alpha	-0.7419307	7.05144	1.9123465	1.4634697	-0.1001129	-2.146786	-0.5054117	-0.46407628	-0.67338	-0.9749202	-1.0876603	-1.6389297	-2.131163	-1.2673235	-1.0009537	-1.8685931	-1.3388712	-1.1348207	-0.96802217	-1.5843614
AGGCCACGTTCTGAAC-1-G2-STZ	-2.0390775	-2.9333534	Correct	0.0	beta	beta	-0.7997154	1.4804928	4.727967	0.12032353	-0.8347212	-1.7568338	-1.1013885	-1.1707013	-0.49483606	-1.3908924	-1.4336121	-1.4281347	-1.573332	-1.1651185	-1.4505405	-0.9256559	-1.6110382	-1.0027298	-0.5028356	-1.0573908
AGGCCACTCACGCGGT-1-G2-STZ	-4.309507	-1.5094635	Correct	0.0	beta	beta	-0.6968746	2.3916538	4.9441814	-0.015760653	-1.1186689	-1.50209	-1.111344	-0.85897404	-0.9024972	-1.2905029	-0.95918584	-1.3417784	-1.4873047	-0.8585304	-0.7533919	-0.40774122	-0.73044205	-1.7151991	-0.575203	-1.7022831
AGGCCACTCCGCATCT-1-G2-STZ	-1.6723416	0.5577385	Unknown	0.4002101421356201	beta_delta	Unknown	-0.8044135	0.9742939	3.8395894	3.6807663	-0.8472827	-2.0346415	-0.60482824	-0.5121471	-0.31851006	-1.2187954	-1.1200365	-1.2006708	-1.9604559	-0.6962758	-0.9552865	-1.6485633	-0.9614439	-2.0686584	-1.8535949	-1.7061807
AGGCCACTCCTTCAAT-1-G2-STZ	-4.3503675	-1.507723	Correct	0.0	beta	beta	-1.8056749	3.0698898	5.8270307	0.32870743	-1.0564303	-1.8099114	-1.2553691	-0.59730065	-1.5702299	-1.353372	-1.2602383	-1.1815262	-1.3599025	-0.78824455	-1.4646701	-0.32039785	-1.1213634	-1.4398054	-0.33465758	-1.2938989
AGGCCACTCTACTCAT-1-G2-STZ	14.244793	0.22059359	Correct	0.0	endothelial	endothelial	-1.2329024	-0.08607557	0.45950177	-0.28534868	-0.124666706	1.2367457	-1.0911479	-1.4169164	0.5809564	-0.45881936	-0.67383236	-0.7458544	-1.1026351	-1.4489427	-2.0339532	-1.1039331	-0.8875718	-0.32904577	-1.0247139	-0.44909382
AGGCCGTAGAGGACGG-1-G2-STZ	1.8575239	8.223562	Unknown	0.20006048679351807	delta	Unknown	-0.7574543	3.604155	1.7807728	7.63517	-1.9313694	-1.6835897	-0.97515273	-0.51927054	-0.95856667	-1.205911	-0.5889129	-1.0176904	-1.6707925	-0.9044286	-1.559258	-1.0363144	-1.3843554	-1.4904788	-1.7005125	-1.1555476
AGGCCGTAGCTAGGCA-1-G2-STZ	6.1526875	5.233454	Correct	0.0	alpha	alpha	-1.3099674	7.7595234	1.6447928	0.644894	-0.944885	-2.3092887	-0.18952541	-0.669314	-0.5955968	-1.7261297	-1.4926299	-1.5149612	-1.7229223	-0.95782167	-1.4116206	-1.7302318	-1.5975409	-1.4814924	-0.9074509	-0.8686999
AGGCCGTAGGCAAAGA-1-G2-STZ	-2.2722611	7.8215823	Correct	0.0	delta	delta	0.31148002	1.8458034	1.3658257	4.7945147	-0.9439928	-2.440349	-1.2684029	-1.218824	-0.8066635	-0.9898009	-1.6720004	-0.48322073	-1.8576658	-1.1125981	-2.1700902	-1.9300786	-1.4516714	-1.1199675	-1.4304891	-1.317681
AGGCCGTAGGGATGGG-1-G2-STZ	5.240769	2.2536325	Correct	0.09999561309814453	alpha	alpha	-1.4342556	3.9933012	1.2995578	0.12969106	-1.0169086	-2.3530908	-0.07785936	-0.72281903	-0.27159804	-0.6652877	-1.2124743	-1.0255402	-1.4622155	-1.1707993	-2.0725312	-1.8366549	-1.3983457	-1.6994262	-1.0901655	-0.97550195
AGGCCGTAGGTACTCT-1-G2-STZ	-5.0171604	0.32743704	Unknown	0.3000097870826721	beta	Unknown	-1.1996055	2.6781201	6.256235	3.077032	-1.403881	-1.350229	-0.874966	-0.84719247	-0.42035446	-0.8790522	-0.9982793	-1.9177179	-1.8108127	-1.0469328	-0.93116206	-0.9062156	-1.2883067	-1.3615727	-1.5885212	-0.88298684
AGGCCGTAGTAGATGT-1-G2-STZ	9.152272	-1.5308007	Unknown	0.4886651039123535	immune	Unknown	-0.8428576	0.19217719	0.6294075	-0.2671813	-0.38063484	-0.71734715	-1.1953759	-0.9041301	-0.22819722	-0.07702163	0.6084281	0.026050556	0.74910396	-0.17756128	-0.62382925	-0.47307926	0.7100354	0.13979769	-0.4932661	-0.12507215
AGGCCGTAGTGCTGCC-1-G2-STZ	-5.079149	1.1485459	Unknown	0.29998546838760376	beta_delta	Unknown	-0.6595224	2.2160425	7.2555523	4.0732946	-1.3694401	-1.3549556	-1.0661709	-0.60522795	-0.6556047	-1.0336741	-0.495912	-1.3962817	-1.03549	-0.9017376	-0.88166195	-0.16361907	-0.85976046	-1.1520334	-0.8387848	-1.4487876
AGGCCGTAGTGTCTCA-1-G2-STZ	-6.70936	-2.160881	Correct	0.0	beta	beta	-0.58328724	3.0141525	8.87517	0.118467	-1.7708311	-1.7251558	-0.2454459	-0.8359943	-0.3873714	-1.441778	-1.1149274	-1.6774797	-1.2592114	-0.7555195	-1.0454489	-0.035589457	-0.9501251	-1.5800756	-1.0784986	-1.929239
AGGCCGTCACAGCGTC-1-G2-STZ	-2.4477785	-0.39343232	Correct	0.10000890493392944	beta	beta	-0.96200407	1.4490522	4.754231	3.3226457	-1.4740111	-1.865366	-1.5402037	-1.1783416	-0.65001595	-1.486498	-1.3274125	-1.1276393	-1.5956886	-0.9830195	-1.132631	-1.8731234	-0.75347155	-1.9186499	-1.234731	-1.4037614
AGGCCGTCACCGAAAG-1-G2-STZ	-3.022269	6.891052	Correct	0.09999746084213257	delta	delta	-1.2503363	1.8498688	0.7477133	3.0760894	-1.1168694	-2.0756102	-1.3769994	-1.0017093	-0.7138288	-1.1076778	-1.1415136	-1.1728959	-1.9139949	-0.87298256	-1.9445059	-1.8442497	-1.2666774	-1.3623806	-1.2732514	-1.4735734
AGGCCGTCAGTGGGAT-1-G2-STZ	-2.611693	7.829795	Correct	5.960464477539063e-08	delta	delta	-0.8330624	1.8874495	1.6962268	4.3075366	-1.2778568	-2.1702602	-1.6003587	-1.2382694	-0.38700116	-1.2470421	-1.4321622	-1.2203455	-1.9007386	-0.95617926	-1.6833391	-1.7876451	-1.7255702	-1.9189916	-0.7118544	-1.5994464
AGGCCGTGTAAATACG-1-G2-STZ	-3.4879901	7.4671545	Correct	0.0	delta	delta	-0.40678614	1.4632999	0.917562	4.341359	-1.0984218	-2.0209262	-1.7286667	-1.6602716	-0.4036439	-1.4703227	-1.5659302	-1.3036479	-1.8659962	-1.0303391	-2.2103267	-1.9764351	-1.4955606	-1.3366082	-1.555649	-1.8319677
AGGCCGTGTCTTCAAG-1-G2-STZ	6.1966376	-2.136268	Unknown	0.20000988245010376	alpha_immune	Unknown	-0.26320797	2.9485838	0.39112157	0.30601153	-0.93550074	-1.8730053	-0.4366636	-0.40817612	0.2010471	0.58978814	-0.73569477	-0.92636013	-1.1786449	-1.1135185	-0.041148707	-1.5627337	-0.87146103	-1.6129466	-0.7120914	-0.608842
AGGCCGTGTTTGGGCC-1-G2-STZ	5.230892	5.61035	Correct	0.0	alpha	alpha	-1.1074868	7.7643704	0.9898165	0.76958084	-1.1795751	-2.033079	-0.054756988	-0.7258662	-0.8705659	-1.3863889	-1.0675632	-0.83332205	-1.7687424	-1.29508	-1.8051398	-1.2900529	-1.4652344	-1.3200301	-1.5158182	-0.95868665
AGGCCGTTCACATAGC-1-G2-STZ	-1.5746887	8.961884	Correct	0.0	delta	delta	-0.9291653	2.0511491	0.8735353	5.9398403	-1.4545317	-2.2798743	-1.5327274	-0.9459923	-0.81770754	-1.0807188	-1.4620643	-1.0787655	-1.9739944	-1.2735902	-1.7075348	-1.7311925	-1.3892952	-1.591052	-1.3226286	-1.1244525
AGGCCGTTCATCGGAT-1-G2-STZ	-0.45768094	-3.0626981	Correct	5.960464477539063e-08	beta	beta	-1.0519845	2.1246717	3.633637	0.1184538	-0.82921135	-2.2712004	-1.3681017	-1.2362285	-0.5683433	-1.1928929	-1.4037718	-1.5182501	-2.1873164	-0.9709996	-1.0956053	-1.1736171	-0.9172897	-2.1256752	-1.5021406	-1.5450196
AGGCCGTTCTGATTCT-1-G2-STZ	5.25299	5.2997065	Correct	0.0	alpha	alpha	-1.0408543	6.4950047	2.2793088	0.58120877	-1.1957836	-1.9132428	-0.08316211	-0.5436255	-0.674019	-0.7286153	-1.4979482	-0.9628409	-2.1122642	-1.0249783	-1.2997252	-1.1016791	-1.3112947	-1.2406453	-2.1077957	-1.227509
AGGGAGTAGATGGCGT-1-G2-STZ	11.757237	0.04124834	Unknown	0.6036203503608704	endothelial	Unknown	-0.972761	2.9462705	1.7634649	5.9427457	-1.6022569	0.49947613	-0.57311153	-0.5718309	0.7119365	-0.6313013	-0.6598876	-0.8957759	-1.4648058	-0.8584023	-1.5816042	-0.9764443	-1.0750072	-0.4742656	-1.0579705	-1.0260274
AGGGAGTAGGATCGCA-1-G2-STZ	-6.033239	-1.2855678	Correct	0.0	beta	beta	-0.67167807	3.025123	7.8202834	1.5214076	-1.4705284	-1.6404222	-0.37730864	-1.1687889	-0.42386168	-1.3892637	-0.9666998	-1.5807835	-1.3092449	-0.91001433	-0.82918626	-0.19801766	-0.7363876	-1.6783416	-1.0697687	-1.2593789
AGGGAGTCACGTTGGC-1-G2-STZ	9.249962	-1.5351084	Unknown	0.3981064558029175	immune	Unknown	-1.3593254	0.7049612	0.44284463	-0.29329172	-0.31189358	-1.2101687	-0.9190434	-0.79250395	-0.5250982	-0.0076094717	0.012399256	-0.3913838	0.79702383	-0.15306298	-0.7919296	-0.3616007	-1.1494513	-0.21045029	-0.6822474	-0.6132921
AGGGAGTCATCTACGA-1-G2-STZ	7.37707	12.597359	Correct	0.0	ductal	ductal	0.49293888	0.53683007	0.32689685	-0.091041	-0.7539564	-0.72879297	-0.8670025	-1.0727904	0.023868352	-0.6931191	-0.31252447	-0.94407123	-1.2152433	-1.0048136	-1.4877205	-1.2787304	-0.6047268	0.021384746	-1.1720138	-1.1895545
AGGGAGTGTACCGGCT-1-G2-STZ	-0.43715674	-3.7398276	Correct	0.0	beta	beta	-1.2099538	1.0018563	4.9650846	0.09204441	-0.4800685	-2.415107	-1.0755783	-1.0224622	-0.24239887	-1.2683353	-1.4526193	-1.6631011	-1.7893729	-1.2108651	-1.2237855	-1.7986957	-1.2543297	-1.7488929	-1.0938336	-1.7956965
AGGGAGTTCACCCTCA-1-G2-STZ	-5.4866676	1.701483	Correct	0.09999459981918335	beta_delta	beta_delta	-0.8526645	4.330658	5.659712	5.084155	-1.9800003	-1.6892426	-0.99962574	-0.89277405	-0.87487805	-1.4576778	-0.6642121	-1.3089246	-0.9403397	-0.8791417	-1.2942321	-0.29107866	-0.80377215	-1.0621973	-0.31908306	-1.2909508
AGGGAGTTCCGCGGTA-1-G2-STZ	5.857056	2.8896186	Correct	0.10007500648498535	alpha	alpha	-1.7392681	5.6223373	1.1284097	0.78675014	-0.38059318	-2.6995504	-0.1263383	-0.7843747	-1.4509709	-1.8030487	-1.5647811	-1.4716252	-2.2101011	-1.0039725	-1.7767483	-1.5902728	-1.7606281	-1.3572754	-0.85141134	-1.4509268
AGGGAGTTCCTGCTTG-1-G2-STZ	-3.9772277	1.3521768	Unknown	0.4000120162963867	beta_delta	Unknown	-0.69653624	3.818071	3.5628567	4.310668	-1.1354254	-1.8523531	-0.88862973	-1.3243333	-0.86363465	-1.5464562	-1.1862586	-1.2032744	-1.6399537	-0.9081144	-1.5105944	-1.3879974	-1.3183424	-1.3054291	-1.6064347	-1.5615808
AGGGAGTTCTGGTGTA-1-G2-STZ	7.269462	-4.6560664	Unknown	0.6934536397457123	immune_proliferative	Unknown	-0.98766327	0.4553129	1.5972773	-0.06740379	-0.73504925	-1.9013894	-1.4016205	-0.9485949	-0.6066208	0.12260543	-0.4026506	-0.188529	-0.95031667	-0.4919898	-0.4258145	1.8779793	-0.9255294	-0.5402471	-0.669379	-0.6434136
AGGGATGAGAAACCAT-1-G2-STZ	-2.953742	8.703499	Correct	0.0	delta	delta	-0.6938315	1.3373184	1.3807781	3.9924273	-1.6046307	-2.2216513	-1.31504	-0.8571568	-0.15696628	-1.301941	-1.3534337	-1.1820521	-2.072264	-0.965145	-2.1079178	-2.0810604	-1.705151	-1.6891472	-1.3754334	-1.4502792
AGGGATGAGAGGTTAT-1-G2-STZ	7.402993	12.320824	Correct	0.09947693347930908	ductal	ductal	0.9793065	0.63091487	0.47133043	0.48193598	-0.860793	-0.59378666	-0.38656235	-1.08642	-0.60221183	-0.39571676	-0.16464537	-1.0797983	-0.98914367	-0.80994	-1.301058	-1.1294043	-0.088283174	-0.6929256	-1.0840223	-1.1844014
AGGGATGAGATCGGGT-1-G2-STZ	-1.9558445	6.734657	Unknown	0.20011305809020996	alpha_delta	Unknown	-0.24370465	3.2190938	1.5732253	2.9745276	-0.87917084	-1.9341663	-0.85797244	-1.1768811	-0.4420372	-1.6033638	-1.679077	-0.82415015	-2.0761855	-0.90728307	-2.0514011	-2.160108	-1.5896324	-1.5850942	-1.4788333	-1.5979985
AGGGATGAGATCTGCT-1-G2-STZ	0.18384424	8.097225	Unknown	0.3001028895378113	delta	Unknown	-0.47515526	3.6080024	0.54289323	6.2750154	-0.90030354	-2.2950263	-1.4205172	-1.0915258	-0.46050426	-1.4326487	-1.7551321	-1.3246269	-1.667677	-1.2463214	-1.5224636	-1.6059844	-1.3688852	-1.416422	-1.2440097	-1.5630368
AGGGATGAGCTCAACT-1-G2-STZ	4.589738	6.2088456	Correct	0.0	alpha	alpha	-0.96825355	8.138287	0.9794605	1.4446604	-0.9887812	-2.0547118	-0.090236954	-1.1020303	-0.86805296	-1.6069648	-1.1147429	-1.2048529	-1.7310936	-1.2513137	-1.5104823	-1.346702	-1.1385986	-0.5349212	-0.72839206	-1.2753981
AGGGATGAGCTCCCAG-1-G2-STZ	-1.3438725	-1.232748	InCorrect	0.09995490312576294	beta	alpha	-0.7991288	4.237937	2.7636406	1.5191523	-0.75981575	-2.4319327	-0.64756954	-1.2290894	-0.4528159	-1.3777298	-1.5042553	-1.7136573	-1.4526731	-0.905369	-0.7248318	-1.0019102	-1.6086528	-1.5350057	-0.7386567	-1.311352
AGGGATGAGTGGAGAA-1-G2-STZ	-1.8367412	7.786626	Correct	0.0	delta	delta	-0.9980933	0.7799694	1.6024504	5.0684032	-1.6854421	-2.3099	-1.4623356	-1.3810945	-0.4183266	-1.3730103	-1.7320877	-1.4340099	-2.362458	-0.9700519	-1.4379505	-1.8275259	-1.3726151	-1.6220951	-1.255049	-1.420996
AGGGATGAGTGTACTC-1-G2-STZ	-5.2753997	7.276545	Correct	0.19986313581466675	delta	delta	-1.4181175	0.7853999	1.7486701	3.241125	-0.69941425	-2.2404656	-0.81249905	-1.0617093	-0.5666681	-1.1187911	-1.1790586	-1.3188088	-2.2615662	-1.0652561	-1.3321269	-2.561839	-1.436055	-1.2883	-1.1864974	-1.5179018
AGGGATGCACAGGAGT-1-G2-STZ	-2.1785498	7.6320987	Correct	0.09993082284927368	delta	delta	-0.6908376	1.407955	1.2435998	4.9943776	-0.9329032	-2.0504484	-1.6697059	-1.1485556	-1.037678	-1.5175604	-1.2542069	-1.3324068	-2.1240594	-1.2006626	-2.0128915	-2.0129056	-1.3331084	-1.4594941	-1.3710867	-1.3454727
AGGGATGCATGGTCAT-1-G2-STZ	-3.0185483	-0.9062563	Correct	0.0	beta	beta	-0.41113636	3.4970465	5.4699855	1.4849169	-0.75144607	-1.9225235	-0.93631625	-1.4461763	-0.74614406	-1.7322631	-1.4466593	-1.5323343	-1.3120183	-0.8285066	-0.61516356	-1.2041479	-0.94845104	-1.2998794	-0.9826734	-1.574043
AGGGATGGTAAAGGAG-1-G2-STZ	-3.1498446	-1.1727483	Correct	5.960464477539063e-08	beta	beta	-0.95714325	1.987511	5.0957503	1.9867256	-0.992781	-1.8416227	-0.32921544	-1.1259162	-0.017557122	-0.79711086	-0.8116332	-1.4335523	-1.6072556	-1.0217168	-0.7178491	-0.75219464	-1.1648874	-1.6690493	-1.6160438	-1.6925277
AGGGATGGTCTGCAAT-1-G2-STZ	11.375184	-1.7925228	Correct	0.0	stellate_quiescent	stellate_quiescent	0.031286985	0.01602532	0.33453447	-0.53225726	-2.2320523	-0.41651472	-0.59470356	-0.7989908	2.743805	-0.52081907	-0.14173225	-0.2999493	-0.57253385	-1.2783422	-1.4204588	-1.7323257	-0.6218643	-0.14838842	-0.709762	-1.1944107
AGGGATGGTTCTGTTT-1-G2-STZ	-2.3641255	7.0710707	Correct	0.10001558065414429	delta	delta	-1.0560874	2.039737	1.4670149	4.038046	-1.5164261	-2.305741	-0.91541076	-0.7394176	-0.06638588	-1.4324536	-0.97879535	-1.2738901	-1.907359	-1.0290041	-1.0535638	-2.4020903	-1.4453828	-1.3794683	-0.62728304	-1.5870566
AGGGATGTCAGCGACC-1-G2-STZ	4.445072	6.5578566	Correct	5.960464477539063e-08	alpha	alpha	-1.0068343	8.854124	2.5403247	1.3495566	-1.3516189	-1.8149493	0.085479185	-0.10027202	-1.1661037	-1.4995797	-1.2335293	-1.7884593	-1.633452	-1.3940375	-1.6998675	-1.7925686	-1.5025762	-1.158768	-1.5343146	-1.0205185
AGGGATGTCAGCTGGC-1-G2-STZ	5.411266	2.1100326	Correct	0.0	alpha	alpha	-0.32734957	4.53738	1.0671458	0.6134987	-0.6165498	-2.4052372	-0.3093349	-0.7858534	-0.6144804	-1.187726	-1.106169	-0.9687612	-1.9646274	-1.3834262	-1.7153097	-1.4349345	-1.4488952	-1.5778475	-1.6341059	-1.6192666
AGGGATGTCGTGGTCG-1-G2-STZ	5.908922	3.6390002	Correct	0.09999734163284302	alpha	alpha	-0.7798602	5.4426236	2.4185457	1.8582543	-1.1561792	-2.089602	-0.129555	-1.0291476	-0.90878546	-2.0117927	-1.4578499	-0.9596133	-2.112206	-1.261628	-2.0302258	-1.9987388	-1.7186475	-1.4586684	-0.83931834	-1.4257705
AGGGTGACACGGTAAG-1-G2-STZ	-4.113095	1.6242508	Correct	0.0	beta_delta	beta_delta	-0.12201876	2.4587257	4.3974586	4.577222	-1.289532	-1.3383282	-0.48599917	-0.8693797	-0.13471717	-1.1531904	-0.925874	-1.5051944	-1.3606871	-0.7537744	-0.7467233	-0.7283789	-0.5908954	-1.4183397	-1.5445065	-1.4170525
AGGGTGACAGTGACAG-1-G2-STZ	4.526988	5.4828806	Correct	0.0	alpha	alpha	-0.76918423	7.376418	2.1613703	1.1362327	-0.7727841	-1.5787568	-0.105044775	-0.8828724	-0.25342387	-0.6373294	-1.1528903	-0.99949276	-2.060077	-1.3566697	-1.6205244	-1.7682124	-1.3868011	-0.90478426	-0.89478225	-1.2845749
AGGGTGAGTGACTACT-1-G2-STZ	-5.6723924	-1.8779098	Unknown	0.39998751878738403	beta	Unknown	-0.7129982	3.1588979	6.934668	0.04159025	-1.7029598	-1.3488989	-0.23327792	-0.67930824	-0.5968946	-1.170249	-1.2623055	-1.6406631	-1.6659367	-1.1852443	-1.1082495	-0.94243145	-0.7583867	-1.3462797	-0.57932234	-1.076761
AGGGTGAGTTCCACAA-1-G2-STZ	-3.6418858	8.33978	Correct	0.0	delta	delta	-0.8191491	0.78214335	0.71099883	4.1879225	-1.1893917	-2.2215276	-1.9859706	-1.2430153	-0.9170568	-1.32719	-1.2024988	-1.0166522	-2.3356535	-0.9688521	-2.3274586	-2.1089666	-1.280597	-1.7302412	-1.3315206	-1.9118835
AGGGTGATCATTGCCC-1-G2-STZ	12.584278	-4.4479327	Correct	5.960464477539063e-08	stellate_activated	stellate_activated	-1.3659191	0.28865963	0.2993495	-0.36236924	-0.38936692	-0.82776153	-0.69064236	-0.7676324	0.7799985	-0.9798346	-1.3877361	-0.5818964	-1.4176135	-1.3283565	-1.9717016	-1.3223252	-1.3029499	-0.99551183	-1.2255445	-1.1229362
AGGGTGATCGATCCCT-1-G2-STZ	6.002275	4.587113	Correct	0.0	alpha	alpha	-0.9302361	6.8185935	2.1635523	0.9873518	-0.5716645	-2.1582444	-0.14038734	-0.96729755	-0.8089925	-0.98989004	-1.633637	-0.9018897	-1.9738146	-1.5433098	-1.7387052	-2.4701006	-1.3821058	-1.1203446	-0.93492675	-1.1892315
AGGGTGATCTACTTAC-1-G2-STZ	-4.869116	3.4547954	Unknown	0.5000230073928833	beta_delta	Unknown	-0.10463118	4.831161	2.0989528	7.4047136	-1.7461118	-1.4956348	-0.4634561	-0.6536127	-0.68708783	-1.0219105	-0.47996402	-1.0962888	-1.2670637	-0.8709833	-0.74240506	-0.7558637	-1.1772239	-1.6025251	-0.5050216	-1.2754562
AGGGTGATCTATGTGG-1-G2-STZ	7.004325	-4.263244	Unknown	0.4000867009162903	immune_proliferative	Unknown	-1.2190884	0.44371945	1.3856387	-0.18864018	-0.3281314	-1.5065789	-1.1171384	-0.7807128	-0.42767882	-0.17106153	-0.75199646	-0.03371077	-1.0293288	-0.62428534	-0.6527465	0.9202881	-1.3052227	-0.799931	-0.6955268	-1.0303584
AGGGTGATCTTGTATC-1-G2-STZ	-5.09923	-1.6344135	InCorrect	0.0	alpha_beta_delta	alpha_beta	-1.2591301	4.151714	6.728221	0.36237574	-1.1937711	-2.0114608	0.16834368	-0.3871912	-0.37932983	-0.77247524	-1.0542815	-1.997839	-1.6218181	-0.7720355	-0.9515939	-0.5537687	-1.2155325	-1.2222092	-1.3652705	-1.1054454
AGGTCATAGCTCCTCT-1-G2-STZ	5.217863	5.5158267	Correct	0.0	alpha	alpha	-0.67273426	7.0101333	1.6082484	0.8095094	-0.7737335	-1.9083717	0.121231146	-0.7338785	-1.0354246	-1.2319888	-1.1516886	-1.3750833	-1.8386785	-1.7536608	-2.1297152	-1.928112	-1.5578035	-1.3626399	-1.2339606	-1.4862022
AGGTCATAGGCGCTCT-1-G2-STZ	6.2423677	3.0889242	Correct	0.10000991821289062	alpha	alpha	-0.9265089	5.2334847	1.8535143	1.2332367	-0.26105523	-2.0259671	-0.44788042	-0.69654155	-1.2492639	-0.9604372	-1.2964226	-1.2322702	-1.884274	-1.2045696	-1.2188491	-2.0661511	-1.7563342	-1.943518	-1.2410105	-1.726746
AGGTCATAGTTGAGAT-1-G2-STZ	0.24502389	-3.083187	Correct	0.0	beta	beta	-0.14089584	2.5047872	5.349016	-0.23911464	-1.1048664	-2.1470826	-1.4016716	-1.4676121	0.13698803	-1.3801342	-1.4498754	-1.1148769	-1.8677306	-1.3919307	-1.2809006	-0.7311824	-0.9905692	-1.2308123	-1.5342928	-0.98083824
AGGTCATCAACACGCC-1-G2-STZ	-2.8563673	8.633761	Correct	0.0	delta	delta	-0.35598257	1.254568	1.6239024	4.9620337	-1.6410627	-1.7764472	-1.9194192	-1.219052	-0.1998424	-1.3222133	-0.75944173	-1.3649192	-1.6446593	-1.0728393	-1.5881265	-1.7673374	-1.2868317	-1.3182205	-0.4866665	-1.2610593
AGGTCATCAATCTGCA-1-G2-STZ	8.393804	-3.0725994	Unknown	0.4001525640487671	immune	Unknown	-1.5405506	0.41499928	0.31474507	-0.31953642	-0.7033256	-1.0410273	-1.0151902	-0.8356191	-0.999182	-0.15164109	0.3677612	0.4937693	0.31133476	-0.1715761	-0.6155102	-0.96494794	-0.3405275	-0.2739016	-0.3447726	-0.50151455
AGGTCATCATTAACCG-1-G2-STZ	5.1651793	4.143639	Correct	5.960464477539063e-08	alpha	alpha	-0.9463929	6.2124095	2.549172	1.0996825	-1.5056713	-2.0761886	-0.1869292	-1.0144303	-0.56301874	-0.78677374	-1.5236815	-1.4285047	-1.9071673	-1.0246387	-1.3501902	-1.7289453	-1.8465354	-1.5921962	-1.5009745	-1.3025893
AGGTCATGTGCCTGCA-1-G2-STZ	-2.074167	7.596851	Correct	0.0	delta	delta	2.0689058	1.4249752	0.7638527	4.2039614	-1.5182576	-1.8755486	-1.3790792	-1.1885724	-0.85291857	-1.3756102	-0.9961795	-1.0351354	-1.9716351	-1.2219121	-1.5405777	-1.681013	-1.174794	-1.3397167	-1.6214598	-1.3185987
AGGTCATGTTTAAGCC-1-G2-STZ	5.8998766	5.0582886	Correct	0.0	alpha	alpha	-1.2384186	7.896132	1.5509268	1.0157777	-0.5581777	-2.0102234	-0.21334046	-0.8250856	-1.2515707	-1.5338686	-0.642432	-1.274922	-1.505959	-1.4166814	-1.5195639	-2.01422	-1.5635678	-1.7943475	-1.4612504	-1.0394335
AGGTCATTCAATCACG-1-G2-STZ	-1.331129	7.9632435	Correct	0.0	delta	delta	-0.4292215	1.3707446	0.91666937	4.7583647	-0.883339	-1.7632059	-2.1276875	-0.983947	-0.5993973	-1.3189251	-1.5834543	-1.127185	-1.8244745	-0.9671962	-2.213815	-1.7019558	-0.97489727	-1.5115812	-1.138147	-1.5186492
AGGTCATTCATATCGG-1-G2-STZ	13.581957	1.1197771	Correct	5.960464477539063e-08	endothelial	endothelial	-1.2538174	0.09786308	0.6005597	-0.3677054	-0.6599098	0.7019602	-0.572467	-1.3830316	-0.5165321	0.030989066	-0.48524112	-0.51923436	-0.94967616	-1.0826833	-1.5680186	-1.2237103	0.15347897	-0.20237696	-1.6008126	-0.6057599
AGGTCCGAGAATGTGT-1-G2-STZ	2.5932963	2.029113	Correct	0.0	gamma	gamma	-0.57404685	3.683154	0.94698536	0.8199596	-1.3736408	-2.3400302	-0.35245332	-0.71298313	-0.21562612	-1.2964209	-1.6258459	-1.3668479	-2.3809893	-1.4510084	-1.759321	-1.793435	-1.5768172	-1.867123	-1.7258185	-1.3792716
AGGTCCGAGACTTGAA-1-G2-STZ	-4.352511	-1.7117864	Unknown	0.30001288652420044	beta	Unknown	-1.4732634	3.4309874	4.7828794	0.17412166	-1.7914224	-2.0939064	-0.68476516	-0.9260162	-0.62766176	-2.103106	-1.4274812	-1.6558998	-1.5666567	-1.0725486	-1.195219	-0.48575127	-0.688654	-1.5642844	-1.228944	-1.2097902
AGGTCCGAGGAATGGA-1-G2-STZ	-5.411644	0.038463973	InCorrect	0.199945330619812	beta	alpha_beta	-1.1642795	4.3356194	6.4114757	3.067324	-1.6561474	-1.7898316	-0.3349607	-0.9445815	-0.058615103	-1.6694598	-0.90724313	-1.3998047	-1.3450372	-0.7986922	-1.2102543	-0.93065095	-1.1821909	-1.0981284	-1.5078937	-1.4029331
AGGTCCGCAATTCCTT-1-G2-STZ	7.4651575	12.482584	Correct	0.09913897514343262	ductal	ductal	-0.21097404	0.43373576	1.1036878	-0.034405887	-1.4311517	-0.6782865	-0.70965993	-0.7386545	0.15003778	-0.25194582	-0.53414494	-0.8702256	-0.92025596	-0.77277744	-1.0531242	-1.3895457	-0.076431856	-0.12066626	-0.41436964	-0.71032125
AGGTCCGCAGAGTGTG-1-G2-STZ	7.0203834	3.5540612	Correct	0.0	alpha	alpha	-1.019716	6.096025	2.3349843	0.7398244	-0.7808331	-2.114437	-0.5720944	-0.86462307	-0.8921555	-0.66103387	-1.1591645	-1.0137215	-1.8827415	-1.5444645	-1.850838	-1.8316685	-1.5701156	-1.3160506	-1.0962787	-1.185691
AGGTCCGCAGTCCTTC-1-G2-STZ	-0.89256185	7.725646	Correct	0.1000630259513855	delta	delta	-0.83655053	2.0679631	1.3576226	4.4702854	-1.7954148	-2.1698718	-1.6104896	-0.9074742	-0.77270895	-1.7641245	-0.94088566	-1.3095716	-1.7952317	-1.1911031	-1.7902343	-1.8475429	-1.5141366	-1.9801521	-0.851848	-1.2600588
AGGTCCGGTCATACTG-1-G2-STZ	-2.9992347	0.584015	Correct	0.0	beta_delta	beta_delta	-0.5897751	1.2375612	4.4294467	3.588786	-1.661989	-1.9413149	-1.8112946	-0.72773725	-0.83149123	-0.9364909	-1.3542104	-1.4823396	-1.7074239	-0.793471	-0.88965285	-1.0635473	-0.9825403	-1.3645694	-1.0807823	-1.2513638
AGGTCCGGTGCTAGCC-1-G2-STZ	-6.3865376	-0.063663386	InCorrect	0.19985610246658325	beta	alpha_beta	-0.3386683	4.268742	6.621093	1.866634	-1.9505529	-1.3021326	-0.47628874	-0.66289943	-0.58019906	-1.8330033	-0.97125614	-1.5014545	-1.2821151	-0.8055707	-0.30971843	-0.09611283	-1.0714993	-1.3878253	-0.7021405	-1.2843523
AGGTCCGGTTCACCTC-1-G2-STZ	4.7986917	5.773735	Correct	0.0	alpha	alpha	-0.75019175	7.5873613	0.82307506	0.8848045	-0.96903396	-1.7321556	-0.18890747	-0.60071695	-0.14153686	-1.5201313	-1.3865113	-1.2268153	-1.8613602	-1.132283	-1.5245527	-1.9730512	-1.394556	-0.7585601	-0.9904199	-1.1402733
AGGTCCGGTTCTGGTA-1-G2-STZ	-1.8743168	7.8022857	Correct	1.1920928955078125e-07	delta	delta	-1.1949757	1.1982408	1.1386405	4.7591195	-1.7946657	-2.2694745	-1.3080728	-0.95713663	-0.50188905	-0.6877067	-1.4664091	-0.9274638	-2.0719416	-1.1629659	-1.9646502	-2.2781234	-1.164696	-1.5454541	-1.1306664	-1.535875
AGGTCCGTCAGAAATG-1-G2-STZ	1.9501715	-4.513448	Correct	0.0	beta	beta	-1.6615378	0.4001819	5.0246067	-0.18831101	-0.053831115	-2.5379508	-1.2989275	-1.3516127	-0.07174547	-1.1148895	-1.3380046	-2.1899421	-1.984055	-1.1654913	-1.4566514	-2.0745947	-1.3859048	-1.9825907	-1.3719931	-1.6653258
AGGTCCGTCTACTTAC-1-G2-STZ	-1.8456223	-2.902915	Correct	0.0	beta	beta	-1.2102005	2.8240917	5.0626497	0.12811849	-0.98346734	-2.2724235	-0.9110162	-1.4181209	-0.7092419	-1.5498818	-1.5100261	-1.5054153	-1.8825073	-1.1538818	-0.6414119	-1.7472738	-1.2196002	-1.5109572	-1.1340178	-1.6174961
AGTAGTCAGCAGGTCA-1-G2-STZ	-1.3913169	-1.5870781	Correct	5.960464477539063e-08	beta	beta	-0.9410373	2.6724722	4.1303105	-0.2824066	-0.61326545	-2.5459228	-0.91879797	-1.2372965	-0.86378896	-1.328277	-1.7952756	-1.8139884	-1.9513391	-0.8432095	-1.4770836	-1.1314701	-1.5353737	-2.0309756	-1.1042559	-1.6528225
AGTAGTCAGCCAGTAG-1-G2-STZ	9.396106	-3.8071122	Unknown	0.5969028770923615	immune	Unknown	-0.63538885	0.129407	0.8760053	-0.27304935	-0.05303794	-1.1396207	-1.1085329	-0.7663747	-0.45149338	0.26434928	-0.5975621	-0.1319484	-0.01625579	-0.5977969	-0.25433683	-0.8456349	-0.5059054	-0.93240386	-0.30132502	-0.9707813
AGTAGTCAGCGACGTA-1-G2-STZ	0.10126819	8.177678	Unknown	0.20000910758972168	delta	Unknown	-0.35838518	2.307577	1.2787118	5.5558267	-1.4499595	-2.5529804	-0.8219118	-0.80157995	-0.6878129	-1.5106742	-1.3844141	-1.1484109	-1.8710059	-0.8276385	-1.8494338	-1.5227036	-1.8248693	-0.9762489	-0.8839686	-1.3924317
AGTAGTCAGGAGCGAG-1-G2-STZ	-2.354508	-1.4011278	Correct	0.09998834133148193	beta	beta	-1.3000596	2.8682218	3.726515	-0.2601369	-1.4486089	-2.1776052	-1.1913526	-1.151578	-0.6089766	-1.3591571	-1.3230624	-1.6757499	-2.0692885	-0.9263038	-1.7718967	-1.2571383	-1.5231464	-1.5477377	-1.3190589	-0.8586136
AGTAGTCAGGAGTTGC-1-G2-STZ	4.5416403	5.9254365	Correct	0.0	alpha	alpha	-0.5313856	8.168512	1.6111186	2.0759435	-1.1375543	-2.10092	-0.0025005897	-0.3990488	-1.1966162	-1.4271147	-0.72974885	-1.2007751	-1.6656011	-1.5229325	-0.5824117	-1.4038814	-1.3682573	-0.9798615	-0.6026711	-1.3827758
AGTAGTCCAATCGAAA-1-G2-STZ	-4.0824733	-2.1608624	Correct	0.10001462697982788	beta	beta	-1.2815028	2.124777	5.28192	-0.27820712	-1.4537255	-1.7717321	-0.5956192	-0.21384709	-0.19216892	-1.2201968	-1.158901	-1.2043751	-1.5172179	-0.8246865	-1.2451842	-0.5372395	-0.7743753	-1.8643168	-0.86640745	-1.1184292
AGTAGTCCACAGAGGT-1-G2-STZ	6.5303826	4.4505568	Correct	0.0	alpha	alpha	-0.83287907	6.154586	0.4991608	0.5116429	-0.22728033	-2.310783	-0.42309093	-1.1285183	-0.7719676	-1.3940091	-1.501952	-1.3710045	-1.8026646	-1.4432595	-1.7180475	-2.0475702	-1.5909874	-1.3792003	-1.0290163	-1.5528132
AGTAGTCCATGTCGAT-1-G2-STZ	6.268367	3.96653	Correct	0.0	alpha	alpha	-1.3801762	6.3255353	1.1141567	0.9350451	-0.575695	-1.8346397	-0.6822866	-0.6246803	-0.80700284	-1.5871829	-1.0773164	-0.94822615	-1.9598155	-1.2790376	-1.1122053	-2.2870052	-1.2502754	-1.6606603	-1.4226551	-0.87579113
AGTAGTCGTAACGCGA-1-G2-STZ	5.9800825	5.555027	Correct	1.1920928955078125e-07	alpha	alpha	-1.3860474	8.573569	0.5835042	0.7238282	-0.66832113	-1.5492504	-0.43207645	-0.5952805	-0.35965204	-1.4107584	-1.0047749	-1.4364946	-2.0058444	-1.1444935	-1.6113899	-1.5726283	-1.0621783	-1.388854	-1.1936616	-1.2235237
AGTAGTCGTCAATGTC-1-G2-STZ	-5.775853	-0.1262688	Unknown	0.40020716190338135	beta	Unknown	-0.72856	2.8217978	8.505769	2.053154	-1.9536324	-1.6952649	-0.52488625	-0.81335044	-0.17675447	-1.1788152	-1.3524952	-1.7191845	-1.396742	-1.066472	-1.1082928	-0.22400112	-1.4199439	-1.2631328	-1.2532932	-0.98807865
AGTAGTCGTGGTAACG-1-G2-STZ	4.5251203	5.787726	Correct	0.0	alpha	alpha	-0.6327627	6.9473495	1.2314208	1.9504554	-0.41418362	-1.7648783	-1.0076797	-0.9093764	-0.7691505	-1.7744	-1.0505449	-1.6928824	-2.1799562	-1.00547	-1.1954464	-1.3888416	-1.5779661	-1.2907001	-1.3969961	-0.92302763
AGTAGTCGTTCATGGT-1-G2-STZ	3.9893138	2.047385	Unknown	0.30004650354385376	gamma	Unknown	-0.9279628	3.281616	1.3114111	0.74210936	-0.9883606	-1.7764937	-0.44068313	-0.98662055	-0.2701645	-0.71204984	-1.6064655	-0.99444014	-1.8713596	-1.0911876	-1.1264775	-1.7303834	-1.2160572	-1.1090842	-1.0288404	-0.5520559
AGTAGTCTCAGTTCGA-1-G2-STZ	-3.5595474	8.999661	Correct	0.0	delta	delta	-1.1551427	1.3053609	0.6516364	6.006823	-1.012428	-2.228749	-1.4132434	-0.5652896	-0.6753157	-1.2620734	-0.983197	-1.1784583	-2.3241189	-0.97152865	-2.2181184	-2.230193	-1.2639148	-2.290936	-0.89307576	-1.6400158
AGTAGTCTCATAGCAC-1-G2-STZ	3.1151376	1.6937597	Unknown	0.29998600482940674	gamma	Unknown	-1.207448	3.2241282	1.3855609	0.26667362	-1.2354807	-2.559072	-0.030142218	-1.0697345	0.20000206	-0.93719226	-1.6655197	-1.6511214	-1.937029	-0.7626438	-1.861882	-1.5518446	-1.600389	-1.2952789	-0.6780152	-1.2628785
AGTCTTTAGAAGGTGA-1-G2-STZ	-0.0010524617	-2.7084022	Correct	0.0	beta	beta	-0.79595995	1.5234957	3.32218	2.0942795	-1.5727273	-2.2754004	-1.4474145	-1.286235	-0.1115595	-1.1133646	-1.1844646	-1.425003	-1.9447048	-0.97731394	-1.0332692	-1.1915033	-0.68761265	-1.6604707	-0.6571103	-1.0923301
AGTCTTTAGAGAACAG-1-G2-STZ	-2.8385122	-2.8734474	Correct	0.0	beta	beta	-0.20662476	2.4378612	5.73131	-0.10753098	-1.1883074	-2.1353967	-1.1318377	-1.0388972	-0.4384989	-1.0438182	-1.4626119	-1.3575007	-1.4270108	-1.3232925	-1.2471565	-0.45685923	-1.1371478	-1.6093423	-0.9561916	-1.1252595
AGTCTTTCAACACGCC-1-G2-STZ	-2.1009347	-3.0103555	Correct	0.0	beta	beta	-0.8217349	3.6344068	5.338443	0.32630444	-0.86951506	-1.9185812	-1.3593602	-0.9957891	-0.5917633	-1.2164742	-0.7028838	-1.9087445	-1.7545296	-1.0751547	-0.8418686	-1.1386541	-0.9526926	-1.3015101	-1.4320692	-1.3476423
AGTCTTTCATATGGTC-1-G2-STZ	5.4725122	2.9168532	Correct	5.960464477539063e-08	alpha	alpha	-0.5550215	4.517094	1.3743705	0.4240001	-0.7110112	-2.0760822	-0.4477421	-0.9675837	-0.179714	-1.7931846	-1.4699298	-1.115242	-1.9785126	-1.1998886	-1.936831	-1.9630165	-1.0182792	-1.3671908	-1.2694542	-1.2385981
AGTCTTTGTCTCTTTA-1-G2-STZ	-0.94297326	-3.7982674	Correct	5.960464477539063e-08	beta	beta	-0.8849414	1.4856967	6.7087703	-0.3120373	-0.5654714	-2.152483	-0.8948746	-1.6009737	-0.30968684	-1.691806	-1.0564367	-1.7320402	-1.7208312	-1.1413091	-1.2115802	-0.8554248	-0.47083318	-1.4042326	-0.7737683	-1.3973757
AGTCTTTGTGGAAAGA-1-G2-STZ	3.2492752	2.5881178	InCorrect	0.1999911069869995	gamma	alpha	-1.0433332	3.5684643	0.4794372	0.30483046	-1.1525092	-2.1179621	0.10851135	-0.6299839	-0.36166808	-0.9350646	-1.8411262	-1.1820477	-2.096293	-1.1588277	-1.0686065	-2.1332464	-1.4760538	-1.1476966	-0.9352596	-1.5811721
AGTCTTTTCACTTACT-1-G2-STZ	6.4703197	4.922719	Correct	5.960464477539063e-08	alpha	alpha	-1.0672297	7.115394	1.2528694	0.5487076	-0.6218521	-2.0204163	-0.20619334	-1.1178929	-0.7834025	-1.4844012	-1.488564	-1.2382343	-1.9242668	-1.5739586	-1.9956269	-2.206394	-1.4867544	-1.7223411	-0.94377005	-1.28251
AGTCTTTTCGAATGGG-1-G2-STZ	14.194619	1.056973	Correct	0.0	endothelial	endothelial	-0.93305016	0.043072335	0.5582833	-0.42394307	-0.7522841	0.62541884	-0.775218	-1.094074	0.5630058	-1.1177223	-1.2040045	-1.1070284	-1.2486974	-1.154535	-1.7668031	-0.8140222	-1.246503	-0.7801282	-1.1024665	-1.4137063
AGTCTTTTCGGAGCAA-1-G2-STZ	-6.3504486	-2.0211215	Correct	0.0	beta	beta	-0.6325675	3.1650755	8.30152	0.15750366	-1.3897655	-1.4326413	-0.10741131	-0.8615626	-0.12322682	-1.6029594	-1.217503	-1.2820064	-1.1779675	-1.1508112	-0.9484219	-0.05270897	-0.54797256	-1.7971467	-1.0289202	-0.90358686
AGTGAGGAGAGGTAGA-1-G2-STZ	-3.576049	-0.12666257	Unknown	0.20010614395141602	beta	Unknown	-0.741074	2.3189673	5.5442133	2.1568456	-0.97583294	-2.0803044	-1.0878094	-0.049724698	-1.1971623	-1.0852522	-1.3581132	-1.8836042	-1.526924	-0.5698322	-1.381446	-0.8041958	-1.3131285	-1.6425424	-0.52895045	-1.4901361
AGTGAGGAGCTAGGCA-1-G2-STZ	-4.02188	-2.3720493	Correct	0.0	beta	beta	-0.9013498	2.6667879	6.1242375	0.4565456	-0.9918264	-1.7572198	-0.6451734	-0.98465955	-0.43386716	-1.4425459	-1.466166	-1.7994611	-1.7759851	-0.98921424	-1.2913754	-0.44464684	-1.2832038	-1.6911068	-1.2185215	-1.4938592
AGTGAGGAGGGTCTCC-1-G2-STZ	-2.025459	-2.5718114	Correct	0.0	beta	beta	-0.67755	2.137818	3.490694	-0.1360938	-1.1736422	-2.1612785	-0.46420294	-1.0571584	-0.38275424	-1.5540965	-1.4550829	-1.8476318	-1.6122501	-1.5197489	-1.186241	-0.58855623	-1.0358555	-1.7399776	-0.34277055	-1.2780831
AGTGAGGCAACACCTA-1-G2-STZ	11.458841	-1.8822215	Correct	0.0	stellate_quiescent	stellate_quiescent	0.1564265	-0.122469634	0.3270063	-0.45147496	-1.858739	-0.72080684	-1.358738	-0.9279314	2.3849003	-0.9157927	-0.24501044	-0.13831872	-0.6364227	-0.6799894	-1.2462654	-1.15594	-0.70730674	-0.40421122	-0.5879892	-0.72248125
AGTGAGGCAATCTACG-1-G2-STZ	6.027093	4.945134	Correct	0.0	alpha	alpha	-0.4273944	7.143812	0.92922604	1.5429269	-0.5573046	-2.1902046	0.14616922	-1.2317798	-0.57890993	-1.0010937	-1.5128983	-1.3476839	-1.684289	-0.93112934	-1.1144768	-1.5797625	-1.450684	-1.2928936	-1.2776438	-1.3059204
AGTGAGGCATAAGACA-1-G2-STZ	5.145106	4.098305	Correct	0.0	alpha	alpha	-0.71808994	6.663001	1.5482513	1.8896087	-1.7541509	-2.204484	-0.14849414	-0.6260849	-0.68885607	-1.3862222	-1.3208221	-2.189536	-1.9428719	-1.5470737	-0.79091346	-1.67699	-1.6647116	-1.6212528	-0.7201762	-1.0451853
AGTGAGGGTCAGGACA-1-G2-STZ	-3.4026427	7.524843	Correct	0.0	delta	delta	-0.84783244	1.0635945	0.9413554	4.211303	-1.527674	-1.957315	-1.7160338	-1.296074	-0.20411855	-1.2430482	-1.9451138	-0.920383	-2.2932181	-0.79978424	-1.5414146	-2.5434995	-1.4659463	-1.6541247	-1.3233985	-1.2983872
AGTGAGGGTCTCCACT-1-G2-STZ	-0.76037127	8.007221	Correct	0.0	delta	delta	-0.8341339	2.7201543	1.5446023	5.7559934	-1.5630506	-1.9217381	-1.4030304	-1.0118595	-0.5141428	-1.3241624	-1.1016368	-0.9363902	-1.2835937	-0.7016941	-1.3208957	-1.1621213	-1.0585276	-1.571722	-1.7346878	-1.7089126
AGTGAGGTCCAGATCA-1-G2-STZ	6.3041778	1.2570952	Correct	0.09996134042739868	alpha	alpha	-0.9134914	4.450211	0.18742104	0.15620968	-0.80538213	-2.3006334	-0.47627097	-0.6916129	-0.2314602	-1.1346099	-1.281917	-1.0071756	-2.1836557	-1.0004078	-1.6795259	-2.6228843	-1.6870484	-1.6333553	-1.3462944	-1.8199401
AGTGAGGTCCTCCTAG-1-G2-STZ	11.395628	1.1776805	InCorrect	0.09996336698532104	schwann	stellate_quiescent	-0.80021626	0.18693879	0.8748134	-0.53503877	-1.4351362	-0.7396184	-1.1345652	-0.091699645	0.97598636	-1.0973834	-1.6981155	-0.6081933	-1.411853	-1.169944	-1.8595393	-1.5472937	-2.0612738	-1.1063805	-0.33165282	-1.963945
AGTGAGGTCGTAGGTT-1-G2-STZ	5.264508	4.2454205	Correct	5.960464477539063e-08	alpha	alpha	-0.94425863	5.577397	1.1347264	0.4840599	-1.1903079	-2.09767	-0.22741991	-0.72787726	-0.6445614	-1.1214539	-1.0038278	-1.2925569	-1.8620638	-1.2891113	-1.4346917	-2.0254083	-1.6343493	-1.3350968	-0.68957174	-0.9444396
AGTGGGAAGAGTTGGC-1-G2-STZ	4.011459	0.52476263	Unknown	0.3000200390815735	gamma	Unknown	-0.7138401	1.5612261	1.4065796	0.07908173	-0.92580295	-2.6742363	-0.14461854	-0.9896653	-0.3216801	-2.3015954	-1.7374642	-1.3460009	-2.1038861	-1.1668113	-1.9323677	-2.1250954	-1.7803954	-1.6480414	-1.2150452	-1.4891847
AGTGGGAAGCAATCTC-1-G2-STZ	13.812478	0.20852597	Correct	0.0	endothelial	endothelial	-0.53374624	0.10931204	0.31220695	-0.42898902	-1.4633119	1.2975979	-0.35616583	-1.8410829	-0.07161823	-0.5936423	-0.70641124	-1.0326598	-0.90962	-1.3040309	-1.689909	-1.1366819	-0.029422909	0.10786165	-0.9711386	-0.7866884
AGTGGGAAGTTATCGC-1-G2-STZ	-1.3867974	7.9800453	Correct	0.09999215602874756	delta	delta	-1.4470012	2.388367	0.6691202	5.3398876	-1.023401	-1.9973357	-1.4169415	-1.2721211	-0.54681975	-1.2460066	-1.2361181	-1.2315224	-1.713496	-0.92486024	-2.1397147	-1.964129	-1.3791837	-1.2308077	-0.7973652	-1.3428682
AGTGGGACAAGTACCT-1-G2-STZ	-5.850838	-1.3707768	Unknown	0.2001737356185913	beta	Unknown	-1.0444663	4.685399	3.4099567	0.072266355	-2.5891228	-1.558157	-0.42047176	-1.0723909	-0.71967	-1.557059	-1.1943686	-2.8358765	-1.3458881	-1.6590537	-0.87672627	-0.5939769	-1.2815769	-0.94716173	-0.93773335	-0.80834347
AGTGGGACACAACGCC-1-G2-STZ	-0.15916154	-4.3117065	Correct	0.0	beta	beta	-1.1308645	0.6704812	4.485053	1.5179551	-0.868462	-2.219726	-1.0478519	-1.1040466	0.09085906	-1.9432844	-1.6580224	-2.029893	-2.3370688	-1.0883789	-1.0716878	-1.4419159	-1.6954219	-1.6272408	-1.5924708	-1.104331
AGTGGGACACAAGTAA-1-G2-STZ	-5.528948	1.0574762	Unknown	0.2000054121017456	beta_delta	Unknown	-0.3363912	3.8886409	6.9092693	2.2183032	-1.8252412	-1.6154311	-0.63289815	-0.6971255	-1.1290601	-1.6125776	-1.4441411	-1.1632932	-1.4116068	-1.0841053	-1.0834811	-0.45939052	-1.193382	-1.1612892	-0.84947723	-0.7705926
AGTGGGACAGATGAGC-1-G2-STZ	-2.4771469	-0.31104314	Unknown	0.49998408555984497	beta	Unknown	-1.0399235	4.4490476	4.3023596	2.0210764	-0.73544794	-1.7003901	-0.8216717	-1.207037	-0.7733754	-0.99602234	-0.92203456	-1.2051028	-1.3472605	-0.7597835	-0.7372712	-1.8697431	-1.513089	-1.3306668	-1.2066247	-0.9262213
AGTGGGACAGCATACT-1-G2-STZ	-5.4852934	-1.0176321	Unknown	0.4998131990432739	beta	Unknown	-0.8838671	3.5591166	4.86221	-0.1841471	-1.5698845	-1.282674	-0.42408264	-0.7061209	-0.4990512	-1.7026978	-0.683474	-1.5314487	-1.3722553	-0.98820394	-0.9264333	-0.09364331	-0.890144	-1.5830305	-0.5283356	-1.3242714
AGTGGGACAGTCACTA-1-G2-STZ	0.8734236	-5.066158	Correct	0.0	beta	beta	-0.6619411	0.9919909	5.663247	1.0213373	-0.7733491	-2.2369626	-1.8034446	-1.5440508	-0.24128887	-0.92242306	-1.4385382	-1.8569875	-1.9451151	-1.0466462	-1.1721793	-1.3704522	-1.5049299	-1.5366082	-1.4298247	-1.6918839
AGTGGGAGTAACGCGA-1-G2-STZ	12.519098	-2.8249059	Correct	0.0	stellate_quiescent	stellate_quiescent	-0.6046675	-0.092713416	0.20162189	-0.12858874	-1.2270194	-1.0191827	-1.0794778	-0.9744153	1.7837284	-1.2934728	-1.1998816	-0.55048347	-0.90690386	-1.327054	-2.1865604	-1.7125733	-1.20335	-0.41117346	-0.93967247	-1.4785566
AGTGGGAGTCAATGTC-1-G2-STZ	5.6769667	5.8594313	Correct	0.0	alpha	alpha	-1.036835	7.908048	2.340012	1.5892681	-0.67018986	-2.09996	-0.8639244	-0.6749858	-0.9109643	-1.5576398	-1.1333363	-1.3752604	-1.9579638	-1.4527545	-1.5709057	-1.8117609	-1.8987485	-1.3795276	-0.97918993	-1.1972167
AGTGGGAGTTTCGCTC-1-G2-STZ	2.9325223	3.3197439	Unknown	0.29982149600982666	gamma	Unknown	-1.1354405	4.4841847	1.4069172	0.68582314	-1.6588469	-2.0862994	0.054516986	-0.87868166	-0.59533083	-1.1706783	-0.870732	-1.7945067	-1.3116976	-0.9476599	-1.4506133	-1.0026218	-1.3410652	-1.0793498	-1.0999867	-0.95101315
AGTGGGATCAGTGCAT-1-G2-STZ	4.2647557	6.473253	Correct	0.0	alpha	alpha	-0.86415106	10.233422	0.7959262	2.0125618	-1.112347	-1.5458528	-0.26124242	-0.56003475	-0.8335813	-1.5868205	-1.2539196	-1.3899646	-1.712949	-1.4041755	-0.90330464	-1.4924705	-1.3027939	-0.9850873	-1.0920254	-0.5952189
AGTGGGATCGTTACAG-1-G2-STZ	2.971259	3.8077729	Unknown	0.4001951217651367	alpha	Unknown	-0.49798125	4.3820944	1.2468051	0.64253014	-1.7026432	-2.4332352	0.03715697	-0.75896645	0.053185128	-1.0232481	-1.4123534	-1.4941645	-1.9968811	-1.0237515	-1.3624619	-0.98614395	-1.542815	-1.047978	-1.3852483	-1.1364856
AGTGGGATCGTTTGCC-1-G2-STZ	13.59711	-0.9810396	Correct	0.0	endothelial_stellate	endothelial_stellate	-0.67860335	0.3531295	-0.14946961	3.7079468	-0.8798169	1.1452572	-0.4364357	-0.58514464	2.4384837	-0.36409694	-0.66862524	-0.54659075	-1.0568366	-1.3933048	-1.3128982	-0.99463034	-0.9565993	-0.31094378	-1.6135807	-0.72014284
AGTGGGATCTATCGCC-1-G2-STZ	-6.2033195	2.1987858	Correct	0.10065144300460815	beta_delta	beta_delta	-0.48771656	4.8594074	6.69333	5.46336	-1.9210737	-1.3270692	-1.0103786	-0.83772975	-0.6499819	-1.4834474	-0.7938017	-1.4539547	-1.5965561	-0.9940529	-1.0672781	-0.21384238	-0.540231	-1.4091072	-1.0391454	-0.79777926
AGTGTCAAGCACGCCT-1-G2-STZ	-3.836509	7.022342	Correct	0.09999299049377441	delta	delta	-0.8339862	0.9210389	0.8273209	3.1026957	-0.8029748	-1.9022672	-1.0160089	-1.2119883	-0.36014104	-1.4408171	-0.6113996	-1.028983	-1.747679	-1.1301483	-2.0228353	-2.7131197	-1.7543237	-1.6319509	-1.0447204	-1.2526864
AGTGTCAAGCTGCGAA-1-G2-STZ	4.8564177	3.0687194	Correct	0.0	alpha	alpha	-1.2387452	5.2428923	1.4173179	0.7211399	-0.515481	-2.15389	-0.30296806	-1.0835749	-0.12457624	-1.4689984	-1.2954085	-1.2335185	-1.830183	-1.3669091	-1.5411891	-1.9094071	-1.6104803	-1.581745	-0.85168123	-1.0473117
AGTGTCAAGGTGATAT-1-G2-STZ	-0.7290104	8.788279	Correct	1.1920928955078125e-07	delta	delta	-0.4025753	1.6031061	0.55793023	6.3683333	-1.3710642	-2.0305953	-1.6289625	-1.2966847	-0.4650277	-1.2658484	-1.4466017	-1.3797624	-1.445129	-1.2824024	-1.304539	-2.0608766	-0.95713925	-1.3649046	-1.0101644	-1.1582537
AGTGTCAAGGTTCCTA-1-G2-STZ	-3.7272127	9.030068	Correct	0.0	delta	delta	-1.003771	0.38785636	0.7481422	6.0435767	-1.8513528	-1.9232914	-1.7205446	-1.4195133	-0.4595684	-1.2948084	-1.2911384	-1.091552	-2.0485554	-0.87900907	-1.9207789	-2.2213244	-1.8096771	-2.0396888	-0.44797996	-1.696304
AGTGTCACAAGGACTG-1-G2-STZ	9.29375	-1.9341216	Unknown	0.5942636728286743	immune	Unknown	-0.9902317	0.40243402	0.8238393	-0.18525507	-0.2854092	-1.3293768	-1.1237805	-1.2856474	-0.5203259	-0.63267165	-0.5595506	-0.97759336	0.82737994	-0.5780692	-1.009305	-1.2611856	-1.6847067	-0.65747315	-0.83260965	-0.5937685
AGTGTCACACATCCGG-1-G2-STZ	-3.0825286	7.181352	Correct	0.10000443458557129	delta	delta	-1.0021503	2.087078	1.4812701	3.5087519	-1.1627734	-1.8014584	-1.5514847	-1.2104987	-0.107909314	-1.163777	-1.5512849	-1.2367383	-1.7858355	-0.94364804	-1.4776975	-2.2500186	-1.9612446	-1.2813493	-0.60139394	-1.0213811
AGTGTCACACGGCGTT-1-G2-STZ	-3.9173126	-2.007555	Correct	5.960464477539063e-08	beta	beta	-0.7267302	3.1695218	5.1104345	-0.022486627	-1.514627	-1.6244673	-0.81671035	-0.7646252	-1.0525761	-1.2691382	-1.2003055	-1.6495566	-1.5077288	-1.0859752	-1.0623161	-0.21043251	-1.1822563	-1.304619	-0.70917445	-1.3084207
AGTGTCACAGGTCTCG-1-G2-STZ	-5.0277166	-0.67955816	Correct	0.09999263286590576	beta	beta	-0.48692068	3.655578	4.541886	1.3615147	-1.1397746	-1.8096783	-1.1474972	-0.6702283	-0.42184317	-1.5740877	-1.4282978	-1.7846148	-1.231693	-0.8877798	-0.7470092	-0.51972353	-0.95379925	-1.4102825	-1.2163831	-0.8941169
AGTGTCACATCACCCT-1-G2-STZ	-4.6457567	1.8709693	Unknown	0.3000214099884033	beta_delta	Unknown	-0.38016284	2.842234	4.881969	4.3107615	-1.526316	-1.7403616	-0.5476147	-0.71347725	-0.50308925	-1.3638816	-1.1600158	-1.1621525	-1.601129	-0.9761409	-0.788649	-0.608548	-1.0847685	-1.3180304	-1.4337125	-1.2147014
AGTGTCACATCTCCCA-1-G2-STZ	2.9216785	2.2588437	Correct	0.100014328956604	gamma	gamma	-0.8571635	3.5979962	0.94741774	0.5380286	-1.4556704	-2.5880933	0.027087213	-0.6726708	-0.17981778	-1.59794	-1.488944	-1.2472123	-1.9450603	-0.9794486	-1.2441591	-2.2202654	-1.6318277	-2.13605	-1.2995199	-1.147398
AGTGTCAGTCTCAACA-1-G2-STZ	6.5158978	4.391518	Correct	0.0	alpha	alpha	-0.502488	6.443771	0.99976397	0.5310979	-1.1079139	-1.8836524	-0.10033286	-0.45116493	-0.3902586	-1.5837419	-1.0963873	-1.591899	-2.351828	-1.3280271	-1.8235096	-1.8974249	-1.915729	-0.95963514	-1.5826894	-1.338739
AGTGTCAGTGATGTGG-1-G2-STZ	9.908943	-7.241032	Unknown	0.20360177755355835	immune	Unknown	0.7640859	0.57716644	1.1837121	-0.35230827	-1.1043942	-1.7498227	-1.1620487	-0.8558542	-0.05234263	-0.069820106	-0.6853476	-0.073871456	-1.196547	-0.21797608	-1.4145378	6.494105	-1.1670207	-0.80667686	-0.6352698	-1.0113487
AGTTGGTAGTAGCCGA-1-G2-STZ	-6.923592	-2.1071236	Correct	0.09970378875732422	beta	beta	-1.088746	3.4932208	8.521148	0.37725493	-2.1082656	-1.4001197	-0.9535101	-0.7104497	-0.84987444	-1.4531493	-1.2047219	-2.0084171	-1.584028	-1.0965254	-0.88714826	-0.58150196	-1.4302949	-1.2877027	-0.9113162	-1.1792604
AGTTGGTCACGGTAAG-1-G2-STZ	13.856657	1.5795051	Correct	0.0	endothelial	endothelial	-0.7153671	-0.07451775	0.5761078	-0.4715366	-0.79927117	0.3712266	-0.92533153	-1.3174683	-0.08190347	-0.5252981	-1.013979	-0.9615628	-1.0560837	-1.2773868	-1.8820726	-1.0307968	-0.26316547	-0.3502884	-1.2572873	-0.91508234
AGTTGGTCACTTCGAA-1-G2-STZ	4.569358	6.565623	Correct	0.0	alpha	alpha	-1.0365003	7.920309	2.4289308	0.8458511	-0.78244275	-1.848494	-0.023808517	-0.5709852	-1.044117	-1.2700881	-1.211244	-1.6114377	-1.8398855	-1.1656202	-1.2977458	-1.5710304	-1.5797869	-1.4739103	-1.4124668	-1.1281501
AGTTGGTCAGCCACCA-1-G2-STZ	1.4348981	7.13254	Correct	0.09999305009841919	alpha_delta	alpha_delta	-0.59411174	5.207929	2.0347445	5.806601	-1.350942	-1.8582975	-0.838531	-0.67929417	-0.8786767	-1.1468141	-0.9427687	-1.1311219	-1.6011392	-1.060576	-1.6549861	-1.4139419	-1.2361691	-1.5806565	-1.3126549	-1.2502036
AGTTGGTCAGCGATCC-1-G2-STZ	-5.3538003	3.3364658	Unknown	0.30065518617630005	beta_delta	Unknown	-0.5178107	5.674308	4.2792616	7.68288	-1.7436604	-1.7431756	-0.5512134	-0.7009208	-0.51710933	-1.3544043	-1.223176	-0.88368183	-1.7165576	-0.69689184	-1.1679307	-0.17177853	-0.8591963	-1.334165	-1.2630168	-1.5686123
AGTTGGTCATTCGACA-1-G2-STZ	15.237339	1.3096573	Correct	1.1920928955078125e-07	endothelial	endothelial	-0.654976	0.0143660605	0.50203145	-0.30073228	0.17367499	0.8560823	-0.67305183	-1.778483	-0.09506944	-0.83264226	-0.8163586	-0.91709334	-1.4830804	-1.7370948	-1.7242776	-1.2689986	-1.3039304	-0.2900757	-1.0448748	-0.9877292
AGTTGGTGTCCTCCAT-1-G2-STZ	13.29973	-4.3940797	Correct	0.0	stellate_activated	stellate_activated	-0.7265667	0.029993415	0.81780493	-0.43155122	0.29517755	-0.6507134	-1.1225076	-0.7413616	0.43984377	-1.4030845	-1.1451218	-0.7014633	-1.4034736	-1.394835	-2.0365052	-1.2907908	-1.1965336	-0.8837938	-1.1613861	-1.2947282
AGTTGGTGTCTAGTGT-1-G2-STZ	-2.1832306	0.007416123	Correct	0.10000616312026978	beta_delta	beta_delta	-0.91921186	1.5384147	4.8204985	3.3808796	-1.0675577	-2.2096868	-1.4884546	-0.6955055	-0.40409058	-1.9749312	-1.2106915	-1.4831743	-1.535003	-1.0788379	-0.8250523	-1.4635186	-1.4412088	-1.1298643	-0.7969024	-1.4946588
AGTTGGTGTCTGATTG-1-G2-STZ	4.495912	6.312234	Correct	0.0	alpha	alpha	-0.8164811	9.474303	0.9944957	2.7594764	-1.88562	-2.0930328	0.019698834	-0.29347572	-0.9387367	-1.1635661	-0.9604188	-1.1689149	-1.5090047	-1.4197333	-0.8151266	-1.5543045	-1.5091435	-1.0332811	-1.1332729	-1.0482424
AGTTGGTGTGGTAACG-1-G2-STZ	5.8626833	4.235431	Correct	0.0	alpha	alpha	-0.8630816	6.557738	0.5149894	0.500775	-0.103685625	-1.9908335	-0.22473443	-0.4292189	-0.51387626	-1.5368494	-1.5030124	-1.326415	-1.8905451	-1.2376593	-1.3790586	-1.6815646	-1.3312118	-1.2825496	-1.2249845	-1.5286611
AGTTGGTTCAACACCA-1-G2-STZ	-4.3925962	-3.0425751	Correct	0.0	beta	beta	-1.2489297	1.6839718	7.185146	0.026885025	-1.3379842	-1.8128192	-0.97852176	-1.1379728	-0.8267564	-1.135288	-1.2803335	-1.3015951	-1.6035359	-0.9008205	-0.7671463	-0.38862523	-1.1949718	-2.1943657	-1.0449438	-1.2766203
AGTTGGTTCAAGGTAA-1-G2-STZ	-4.9708686	0.9110082	Unknown	0.40000683069229126	beta_delta	Unknown	-0.80488306	3.1350708	5.668614	3.6264338	-1.6232967	-1.2998711	-0.44657743	-0.96032906	-1.155544	-1.3925818	-0.5589973	-1.3088676	-1.1150156	-0.8069424	-1.0650644	-0.41840878	-1.2939104	-1.6855565	-0.77852273	-1.3609331
AGTTGGTTCACGCGGT-1-G2-STZ	4.2039485	6.2115445	Correct	0.0	alpha	alpha	-0.82760185	8.580464	2.1300497	1.2498488	-1.2811055	-2.0714192	0.04657481	-0.7383353	-0.28381926	-1.4460535	-1.0251237	-1.4908152	-1.4649603	-1.3156977	-0.99148273	-1.17357	-1.2444525	-0.895628	-1.6529101	-1.0108026
AGTTGGTTCTAGCACA-1-G2-STZ	4.619619	6.327724	Correct	0.0	alpha	alpha	-0.7507546	10.000841	1.0879483	1.5379127	-1.0514569	-2.0668178	0.02063115	-0.23774861	-1.2323792	-0.89169556	-1.1478342	-1.1055366	-1.6709908	-1.324847	-0.8739449	-1.2715812	-1.4266248	-1.2501117	-0.9212421	-1.093628
ATAACGCAGACACTAA-1-G2-STZ	2.8917842	2.9938648	Unknown	0.40007418394088745	gamma	Unknown	-0.84356326	3.273885	0.6878202	0.10371868	-1.1836991	-1.9564106	-0.5554255	-0.8379783	-0.2763048	-0.96713626	-1.2058351	-1.2156403	-2.2075028	-0.94107884	-1.4902977	-1.5353627	-1.936163	-1.5000601	-1.990428	-1.175506
ATAACGCAGACAGACC-1-G2-STZ	-4.151735	6.891604	Correct	0.0	delta	delta	-0.7540198	0.70904946	1.2279153	2.7959957	-0.50660026	-2.0405982	-0.7390779	-1.4809136	-0.3877785	-1.3081092	-0.93639994	-1.2171625	-2.2499335	-0.95474386	-2.1462998	-2.4682174	-1.7337527	-1.7027525	-0.416464	-1.1550803
ATAACGCAGCGCCTCA-1-G2-STZ	-7.1163797	-0.46544147	Correct	0.10045444965362549	beta	beta	-0.725275	4.455756	10.6209955	0.60926586	-2.5708036	-1.3259636	-0.15845308	-0.7003956	-1.2689918	-1.3075727	-1.0095946	-1.8214065	-1.1719916	-0.8619269	-0.3348841	-0.3188797	-1.2312108	-1.5269451	-0.77482474	-1.5625286
ATAACGCAGCTAGTCT-1-G2-STZ	5.4220004	4.0565076	Correct	0.0	alpha	alpha	-1.1798544	6.350246	0.80879706	0.6284326	-0.74851984	-1.986814	-0.26367941	-1.2766488	-0.99406004	-1.1899493	-1.4223514	-1.4072715	-1.8534963	-1.3729045	-1.0880499	-2.273555	-1.8592311	-1.3422657	-1.1247919	-1.0062733
ATAACGCAGCTGCCCA-1-G2-STZ	3.932994	6.1841683	Correct	5.960464477539063e-08	alpha	alpha	-0.46112907	7.764736	1.3916266	1.1256732	-0.97548544	-1.7131786	0.46459803	-0.16591185	-1.4278905	-1.0962912	-1.5086981	-0.8343395	-1.5274546	-1.3454155	-1.4029114	-1.1677042	-1.5991108	-1.1483294	-1.2488568	-1.4010223
ATAACGCAGGCAATTA-1-G2-STZ	-2.2741475	8.4412565	Correct	0.0	delta	delta	-1.1864392	0.9094248	1.5941105	4.572973	-1.3425424	-2.3152108	-1.0717983	-0.93248296	-0.28114638	-1.2357577	-1.1815525	-1.410327	-1.7419741	-1.2817272	-1.4606117	-2.2393336	-1.4691231	-1.2346057	-1.1604793	-1.5820954
ATAACGCAGTCTTGCA-1-G2-STZ	-4.5956116	-1.7453139	Unknown	0.40001940727233887	beta	Unknown	-0.6144058	2.528337	5.279251	0.5133341	-1.3374864	-1.3898183	-0.14409743	-0.2961908	-0.64193815	-1.5490006	-1.1830994	-1.0636595	-1.2900759	-0.7176385	-1.7158927	-0.37555325	-1.0420098	-1.4390125	-1.456951	-1.367004
ATAACGCAGTGAACAT-1-G2-STZ	2.9876008	1.2000583	InCorrect	0.19998788833618164	gamma	alpha	-0.9139342	2.0566201	1.9412311	0.117512725	-1.0409284	-2.2111702	-1.0171332	-0.47484848	-0.36016792	-1.1028587	-1.7502139	-1.2030288	-2.3285267	-0.92780894	-1.6831709	-1.8805962	-1.8086247	-2.023719	-1.1587405	-1.2383804
ATAACGCCAAGTAGTA-1-G2-STZ	6.3064737	3.6007779	Correct	5.960464477539063e-08	alpha	alpha	-1.0547574	5.7733994	0.9176662	0.49377766	-0.8734803	-1.877545	-0.2870959	-0.3524381	-0.72952265	-1.4855956	-1.1803916	-1.0758878	-2.2256722	-1.3593916	-1.694849	-2.0332484	-1.930389	-1.419992	-1.3413422	-1.332727
ATAACGCCAGTGAGTG-1-G2-STZ	1.2219458	6.686175	Correct	5.960464477539063e-08	alpha_delta	alpha_delta	-0.17550483	4.850723	1.7535801	4.822306	-1.7320307	-1.9327173	-0.4987793	-0.9397453	-0.7917302	-1.2399716	-1.3158053	-1.2147266	-1.5011362	-1.0616223	-1.66474	-1.0511572	-1.1872165	-0.9621654	-1.399972	-1.1366432
ATAACGCCATTCACTT-1-G2-STZ	7.7085376	-1.6152624	InCorrect	0.0	immune	beta	-0.44520247	1.8261589	4.644817	-0.027449273	-1.319511	-1.3755411	-0.9386322	-0.7897874	0.036329783	-0.14983961	-0.17556104	-0.16500026	0.44966757	-0.3700921	-0.18351705	-0.06538204	-0.016282715	0.3153058	-0.69503635	-0.5212432
ATAACGCGTACCGTTA-1-G2-STZ	-0.0686099	8.390867	Correct	0.09995603561401367	delta	delta	-0.38634804	2.489086	1.2221951	6.0346484	-1.5833068	-1.8390533	-1.1046001	-1.1571181	-0.8241063	-1.2633672	-1.2341105	-1.3199856	-2.4426947	-0.63481975	-1.2019352	-1.5090704	-1.337444	-1.6228123	-1.5468388	-1.5652741
ATAACGCTCAGTGTTG-1-G2-STZ	-2.499882	8.347595	Correct	5.960464477539063e-08	delta	delta	-0.88411087	1.4533488	0.45922816	4.8598113	-1.0585251	-1.8881173	-1.4603868	-1.0023384	-0.024758302	-1.3481623	-1.2125909	-1.2259723	-1.8232932	-0.9330839	-1.7804712	-1.8414512	-1.344035	-1.4233713	-1.1111618	-1.6403031
ATAACGCTCGCAAACT-1-G2-STZ	4.9314117	4.466296	Correct	0.0	alpha	alpha	-0.34156904	5.682086	2.218673	1.967828	-0.21834624	-1.8506687	-0.55554974	-0.7417954	-1.1100031	-1.5829519	-1.720132	-0.95192236	-1.5360082	-1.0197694	-1.3513281	-1.8775191	-1.4343473	-0.90423054	-0.85883546	-1.0400501
ATAACGCTCGGAGGTA-1-G2-STZ	12.208387	-1.0000271	Correct	0.0996178388595581	stellate_activated	stellate_activated	-0.8490875	5.4046564	1.041887	0.6822573	-0.7348019	-0.3554145	-0.25294477	-0.4931813	0.9083526	-1.0525548	-1.1581994	-0.60508364	-1.406315	-0.9320198	-1.3141657	-1.513168	-1.4235802	-0.79373795	-1.3569767	-1.454106
ATAAGAGAGAGATGAG-1-G2-STZ	-6.675451	-1.6261635	Correct	0.0996859073638916	beta	beta	-0.53851324	2.727565	8.214677	0.8033487	-1.2229632	-1.5337551	-0.104873225	-1.2459236	-0.5970278	-1.529198	-0.7595781	-1.4382516	-1.36197	-0.962206	-0.49116313	-0.49714455	-1.0045265	-1.7937126	-0.548287	-1.3037595
ATAAGAGAGCGACGTA-1-G2-STZ	9.37518	-1.5060935	Unknown	0.39187049865722656	immune	Unknown	-1.3586516	0.19558144	1.2666936	-0.32069528	-0.06141958	-0.76949894	-1.2555909	-0.8992148	-0.060391247	0.16144311	0.5517748	-0.2491722	0.49094975	-0.14883558	-0.34021592	-0.8301769	-0.26539144	-0.29511142	-0.2608383	0.030109085
ATAAGAGAGCGATTCT-1-G2-STZ	14.226904	0.559627	Correct	0.0	endothelial	endothelial	-1.4857576	-0.027097024	0.24464786	-0.275307	-0.85097814	1.0647373	-0.5775148	-1.2059975	0.8170858	-0.59015423	-0.8722638	-1.2221427	-1.3526856	-1.4175825	-1.6073526	-1.2716687	-0.86882675	-0.51013666	-1.7283176	-1.0526445
ATAAGAGCACAAGTAA-1-G2-STZ	-6.653106	-1.0327204	Correct	0.19997650384902954	beta	beta	-0.36869922	3.2311382	7.8578625	0.43523157	-1.7914709	-1.3668842	0.19442485	-0.794602	-0.92833817	-1.3475238	-0.9980869	-1.657812	-1.2368962	-0.8761707	-1.1606281	-0.41737267	-0.8371831	-1.2361455	-0.46756944	-1.3856639
ATAAGAGCACTACAGT-1-G2-STZ	5.002321	4.8255086	Correct	0.0	alpha	alpha	-0.6918135	6.3938403	2.5647187	1.3858359	-1.0507596	-2.37571	-0.68682545	-0.9234866	-0.62226236	-1.4278678	-0.93283874	-1.6530573	-2.6339793	-1.1256509	-1.5770587	-1.489246	-1.5646709	-1.5963188	-0.6629919	-1.1288391
ATAAGAGCACTTCGAA-1-G2-STZ	-2.1381876	9.149776	Correct	0.0	delta	delta	-0.9061093	1.1327668	1.1419228	5.4379272	-1.6561834	-2.567871	-1.285615	-1.5368025	-0.68813896	-1.1617352	-1.4114056	-1.4258753	-2.1523101	-1.374081	-1.8953619	-2.047971	-1.3854822	-0.58369386	-1.0569695	-1.6713611
ATAAGAGGTCAGCTAT-1-G2-STZ	6.3040338	4.5492277	Correct	5.960464477539063e-08	alpha	alpha	-0.86349404	6.742955	1.071707	1.3995054	-0.64346296	-2.2824562	-0.07707499	-0.75484854	-0.8064865	-1.4623878	-0.9517405	-1.2047929	-1.6870164	-1.0825098	-1.1943234	-1.6130368	-1.9278545	-1.4226314	-1.4661691	-1.235196
ATAAGAGGTCCAGTTA-1-G2-STZ	5.1008945	1.0018082	Correct	0.09985440969467163	alpha	alpha	-1.3867005	3.8929846	2.133936	0.11169326	-1.3503592	-2.4215448	-0.73394066	-0.83929664	-0.6634282	-0.55416876	-2.1980128	-1.1009572	-1.8599621	-1.4963617	-1.7413278	-1.8951176	-1.9302821	-1.6623933	-1.184093	-1.0276301
ATAAGAGGTGGCTCCA-1-G2-STZ	0.48867762	8.632643	Correct	0.10000479221343994	delta	delta	-0.59400445	2.224201	0.91989434	7.0311594	-1.6340402	-1.8398414	-1.3815773	-1.0871975	-0.5052887	-0.76713634	-1.0074753	-1.0964969	-1.5760386	-0.743469	-1.7504851	-1.2127389	-1.5434093	-1.122311	-1.45373	-1.1678717
ATAAGAGGTGGTACAG-1-G2-STZ	6.1264486	3.3743963	Correct	0.0	alpha	alpha	-1.1717633	5.5543137	1.8753595	0.721594	-0.5623341	-2.221725	-0.26815498	-0.832947	-0.6548829	-1.3328935	-1.6512318	-1.1922121	-2.0797217	-0.83078575	-1.3743422	-2.2934797	-1.3436594	-1.7925187	-0.984014	-1.2429612
ATAAGAGTCTCCAACC-1-G2-STZ	4.429641	5.842408	Correct	0.10004174709320068	alpha	alpha	-0.6199835	6.8290715	3.5658917	0.94757	-1.0636162	-1.6984279	-0.060441256	-1.0372537	-0.72870296	-1.2605741	-1.170578	-1.4577061	-1.5886875	-1.4297729	-1.4373243	-1.6811544	-1.3717362	-1.1110445	-0.84774	-1.1915224
ATAGACCAGCAGGCTA-1-G2-STZ	1.0669402	8.915613	Correct	0.0	delta	delta	-0.5485855	1.8416533	0.8401155	9.715759	-1.3436708	-1.8667918	-1.7958777	-0.7315473	-0.79380214	-1.1459895	-0.9015087	-1.1830442	-1.6626922	-0.8415275	-1.6944233	-1.4600555	-1.0512806	-1.4249266	-1.021632	-1.7841845
ATAGACCAGCGCCTCA-1-G2-STZ	-1.6380208	7.3054943	Unknown	0.2994779348373413	delta	Unknown	6.711121	1.6845193	1.183411	5.7594557	-1.5052052	-1.8383136	-1.3285633	-0.6475233	-0.44650126	-1.7823083	-1.0065383	-0.94795775	-1.8942395	-1.312466	-1.7550073	-1.9627675	-0.6455647	-1.5460253	-1.1382469	-1.0756627
ATAGACCAGGCCGAAT-1-G2-STZ	-0.7026991	8.815957	Correct	0.0	delta	delta	-0.6220162	2.2052364	0.86209583	7.270834	-1.6281159	-2.0583801	-1.3000032	-0.62565404	-0.9012797	-1.1531051	-1.296212	-1.122664	-2.2136674	-1.1164566	-1.6651653	-1.5775685	-1.3341814	-1.6183684	-0.5474276	-1.2311614
ATAGACCAGGGCACTA-1-G2-STZ	-2.575687	8.994059	Correct	0.0	delta	delta	-0.43800837	1.3472798	1.4747677	5.22019	-1.4019444	-2.1676521	-0.7363472	-0.9186904	-0.79799116	-1.240623	-1.3453382	-1.244714	-1.7820969	-1.1646663	-2.3254008	-1.7345364	-1.3534099	-1.5857434	-1.1743873	-1.3488806
ATAGACCAGTGTACCT-1-G2-STZ	1.6389139	-3.2319756	Correct	1.1920928955078125e-07	beta	beta	-0.87755007	0.82120866	2.910372	0.40259713	-0.39131978	-2.441987	-1.6230035	-1.6864892	-0.40570283	-1.0087541	-1.57567	-1.1440619	-1.7789751	-1.3310518	-1.8412951	-1.4692864	-1.5826368	-1.4585195	-1.0826588	-1.8115497
ATAGACCCAATAACGA-1-G2-STZ	-5.2092686	2.5929434	Correct	0.10008358955383301	beta_delta	beta_delta	-0.40800247	3.2212443	6.1093373	6.390248	-1.937037	-1.7186964	-0.6133094	-0.5918125	-0.88400936	-1.1361134	-1.4939609	-1.5130635	-1.3477468	-1.0676984	-1.3253459	-0.53756666	-0.9587098	-0.99465525	-1.0015073	-1.5994494
ATAGACCCACCATGTA-1-G2-STZ	-3.3929167	6.754562	Correct	0.0999574065208435	delta	delta	-0.97349006	1.64693	0.79440415	2.0674148	-1.3831277	-2.272494	-1.1683536	-0.41655353	-0.43839774	-1.0688084	-1.1130874	-0.89661604	-1.9406561	-1.2383567	-2.222401	-1.9173232	-1.0613457	-1.6401927	-1.241043	-1.3085352
ATAGACCCAGATGGCA-1-G2-STZ	-4.4705577	7.518848	Correct	0.10000187158584595	delta	delta	-0.9226137	1.2831903	1.2505279	2.8948803	-0.3019427	-2.9950848	-0.85213864	-0.82173705	-0.47934067	-1.1016726	-1.3414847	-1.4200088	-2.124201	-1.3829676	-1.9962183	-2.894303	-1.6597784	-1.9151062	-0.71561587	-1.8421503
ATAGACCGTGTTTGTG-1-G2-STZ	5.275857	0.39140797	Unknown	0.200089693069458	alpha	Unknown	-1.2673429	2.9823873	1.1678073	0.003683485	-0.23544219	-2.3910754	-0.788481	-1.4237967	-0.03423214	-1.2479011	-1.73581	-1.4682637	-1.8938228	-1.0896767	-1.3467958	-2.6610062	-1.9010692	-1.3629556	-0.9653797	-1.3846502
ATAGACCGTTGTACAC-1-G2-STZ	-3.6278563	-1.895615	Correct	0.10000109672546387	beta	beta	-0.93149376	1.961769	3.4349976	-0.044451594	-1.7215328	-1.5135527	-0.5682797	-1.3407255	-1.0460216	-0.86256367	-1.188958	-2.195671	-1.290952	-1.1397966	-1.0529885	-1.2817274	-1.6839237	-1.5596982	-0.8882024	-1.3806633
ATAGACCTCAAGGCTT-1-G2-STZ	5.2047505	5.4331837	Correct	0.0	alpha	alpha	-0.45071265	7.783098	1.6001714	1.0848887	-0.3722641	-1.6455907	-0.25752378	-0.6685171	-0.89642394	-0.81566614	-0.995995	-1.2062814	-1.6093345	-1.1620002	-1.3489269	-1.1181116	-1.5599514	-1.1645201	-1.221558	-1.5815623
ATAGACCTCCTCGCAT-1-G2-STZ	-2.7184792	-2.2685318	Correct	0.1999979019165039	beta	beta	-1.527215	2.1459517	3.3387363	0.005553685	-1.0501117	-1.7513814	-0.9265787	-0.64224035	-0.6504103	-1.4383695	-1.3022506	-1.1223526	-1.5534805	-1.1060661	-0.77423584	-0.55073285	-1.5518062	-1.7005754	-1.2774725	-1.2534661
ATAGACCTCGTCACGG-1-G2-STZ	5.1727147	0.403174	Unknown	0.4996051788330078	alpha	Unknown	-0.88697904	2.8168166	1.388895	0.51309276	-0.09698351	-2.8691506	-0.7435042	-0.9353342	-0.15598574	-1.5183744	-1.7518189	-0.89588946	-1.9677311	-1.4928808	-1.8079654	-2.815738	-2.0729473	-1.6366521	-1.7756158	-1.4394301
ATAGACCTCTACTATC-1-G2-STZ	-4.161358	-1.4059345	Correct	0.0999830961227417	beta	beta	-0.48660496	2.0512984	4.6443095	0.97222376	-1.578375	-1.7367378	-0.19372858	-0.947577	-0.7779306	-1.4254646	-1.1288807	-1.4463868	-1.1421785	-1.1990647	-1.2183677	-0.417858	-1.2611549	-1.8103591	-1.1136237	-1.3765153
ATAGACCTCTTTCCTC-1-G2-STZ	11.476036	-1.8463447	Correct	0.0	stellate_quiescent	stellate_quiescent	-0.21178229	0.018997401	0.39548975	-0.367135	-1.6006536	-0.19103745	-0.57947475	-0.59355503	2.2675009	-0.99795926	-0.11506918	-0.12403887	-0.3353336	-1.3922869	-0.88983977	-1.2168567	-0.4383413	-0.06950916	-1.084034	-1.2285578
ATCACGAAGAAACCAT-1-G2-STZ	-4.070567	-0.4672686	Correct	0.19998568296432495	beta	beta	-1.009799	3.7677004	4.7035623	2.191045	-1.1744137	-1.8684689	-0.44448024	-1.2558756	-0.7083389	-1.2214048	-0.74498945	-1.3555387	-1.2440305	-0.9919119	-0.72314954	-1.2693403	-0.92078	-1.5627768	-0.52158135	-0.98161244
ATCACGAAGCCCTAAT-1-G2-STZ	-5.5536046	2.9861176	Correct	0.19992774724960327	beta_delta	beta_delta	-0.20901844	3.639073	5.772588	7.184452	-1.4799429	-1.312285	-0.9492287	-0.8792515	-0.37927595	-1.2139287	-0.7783339	-1.5709188	-1.4878181	-0.8909403	-1.1053073	-0.6111759	-1.1614333	-1.0501225	-1.3327755	-0.89750385
ATCACGAAGGACAGCT-1-G2-STZ	6.1762834	4.1588883	Correct	0.0	alpha	alpha	-1.3098032	6.4852104	1.4710597	0.78703606	-0.26550397	-2.2835038	-0.73453826	-1.4816847	-0.7894642	-1.383273	-1.3470365	-1.0221316	-1.997834	-1.1402401	-1.756801	-1.9407226	-1.527507	-1.7221845	-1.1690354	-1.0723983
ATCACGAAGGCAAAGA-1-G2-STZ	5.654368	4.4141226	Correct	0.0	alpha	alpha	-1.3480374	5.71323	1.8591967	0.7811832	-1.0596468	-1.9306539	-0.85256195	-0.4615172	-0.772534	-1.2157717	-1.1846691	-0.9538294	-1.9958735	-1.5505049	-1.133792	-2.200595	-1.6732278	-1.5282751	-0.93345606	-1.0336015
ATCACGAAGGTGATAT-1-G2-STZ	3.5177863	3.306426	Correct	0.1999419927597046	alpha	alpha	-0.46276155	4.2091894	1.9586952	0.9088827	-1.1031764	-2.1616175	0.08394122	-0.8508307	-0.6332124	-1.3387144	-1.643039	-1.495639	-1.8619483	-1.3159424	-0.9998958	-1.4476423	-1.9044147	-1.7070711	-1.4106567	-0.94799393
ATCACGACACCGAAAG-1-G2-STZ	-5.762423	-2.5421062	Correct	0.0	beta	beta	-1.5655378	2.3883624	8.348738	0.24081323	-1.238072	-2.07851	-0.04554648	-0.9362445	-0.3372194	-1.6742741	-1.3845195	-1.9335005	-1.76665	-1.1341649	-1.0136293	-0.25313598	-1.0185704	-1.9559398	-1.4285618	-1.0708579
ATCACGACACTTGGAT-1-G2-STZ	4.0198627	3.8656478	Correct	0.0	alpha	alpha	-0.573333	4.1200123	1.611489	1.013216	-0.98501575	-2.383108	0.05863773	-1.027024	-1.2633634	-1.5180491	-1.3574001	-0.8829488	-1.9561567	-1.2940155	-1.4867216	-2.2179892	-1.9811227	-1.4533398	-0.7962881	-1.1785625
ATCACGACAGGGATTG-1-G2-STZ	5.261951	4.3202705	Correct	0.0	alpha	alpha	-0.52175975	6.839437	2.775396	0.9011844	-0.8617155	-2.3070054	-0.45937002	-1.3802602	-0.37348044	-1.8846858	-1.2050678	-1.4343175	-2.0315075	-1.1258488	-1.3185159	-2.2439513	-1.6418303	-0.852921	-0.98571855	-1.2909704
ATCACGACATGAACCT-1-G2-STZ	-3.6075585	-1.8750695	Unknown	0.30002105236053467	beta	Unknown	-0.95814437	3.0610623	3.6880066	-0.12611586	-1.1494492	-1.9951822	-0.5614772	-0.944977	-0.78399664	-1.5075536	-1.3173119	-1.49785	-1.4833056	-0.7632197	-1.1277276	-0.19897835	-1.194046	-1.5198112	-0.55868566	-1.5285033
ATCACGAGTCAAAGAT-1-G2-STZ	4.7214236	5.6805763	Correct	0.0	alpha	alpha	-1.0461657	7.4797726	1.1178627	2.1022143	-0.7386568	-1.8585083	-0.7956161	-0.7266871	-0.5855419	-1.6865143	-0.95864767	-1.1279814	-1.984399	-1.1344035	-1.6717174	-1.488163	-1.3308678	-1.624592	-1.2096584	-1.2806656
ATCACGAGTTCTCATT-1-G2-STZ	-1.0048356	7.333023	Unknown	0.30010759830474854	delta	Unknown	-0.84289455	2.4128377	1.7849853	3.7024236	-1.5609162	-2.1498008	-0.78733695	-0.99661404	-0.64280176	-1.2987728	-0.8005916	-1.5031866	-1.647269	-0.9055675	-1.4933168	-1.7587574	-1.6098472	-1.3836181	-1.47685	-1.4335
ATCACGAGTTGAACTC-1-G2-STZ	2.32091	8.111876	Unknown	0.49998384714126587	delta	Unknown	-0.30751395	4.248927	1.1479056	8.833013	-1.8278339	-1.4786233	-0.882322	-0.2901622	-0.641931	-1.2422802	-1.1463059	-1.1325966	-2.168031	-1.0840852	-1.4571257	-1.2313883	-0.8947316	-0.9113535	-0.9668277	-0.9120753
ATCACGAGTTGTACAC-1-G2-STZ	-3.528298	8.283637	Correct	0.0	delta	delta	-0.26557875	0.7935487	0.8785982	3.3255866	-1.1283394	-2.219869	-1.5265751	-1.1636634	-0.3346238	-1.0355526	-1.4681268	-1.4880111	-1.9138691	-0.91020393	-1.8752176	-2.701912	-0.76056856	-1.78296	-1.2839222	-1.4944654
ATCACGAGTTGTCTTT-1-G2-STZ	6.139709	5.0883493	Correct	0.0	alpha	alpha	-0.69506866	6.526873	0.6309036	0.92534536	-1.324609	-2.2184935	-0.4086534	-0.18934736	-0.5823188	-0.9294427	-1.0853239	-0.89116836	-2.1034102	-1.4937493	-1.3718239	-1.7377038	-1.3044527	-1.5128084	-1.572278	-1.0334358
ATCACGATCAACGGCC-1-G2-STZ	-0.4869534	8.588144	Correct	0.10004079341888428	delta	delta	-0.26798782	1.7781637	1.2411997	6.8573227	-1.3274791	-2.021075	-1.1586967	-1.2034078	-0.14963034	-1.5036258	-1.4739985	-1.3941772	-1.8956498	-0.97997946	-1.816801	-2.0069275	-1.1189651	-1.177495	-0.861832	-1.1201949
ATCATCTAGACCCACC-1-G2-STZ	-1.877468	7.6006055	Correct	5.960464477539063e-08	delta	delta	-0.8693712	1.6432865	1.6131275	4.1556396	-1.04135	-2.1855774	-0.854766	-0.9213003	-0.7848575	-0.9395833	-1.4441862	-1.2549752	-2.0318055	-0.9583262	-1.5645472	-1.3663177	-1.5340797	-1.5323954	-1.1765809	-1.5959514
ATCATCTAGAGCTGGT-1-G2-STZ	-5.8938565	-0.15622132	Unknown	0.20013654232025146	beta	Unknown	-0.50729394	3.7900307	6.87667	2.2228737	-1.4567449	-1.501557	-0.6984698	-0.8644152	-0.48675942	-1.4461246	-1.4877411	-0.83665884	-1.1519197	-0.7572504	-0.5794623	-0.579338	-0.85137826	-1.2142109	-0.74634016	-1.2497517
ATCATCTAGATATGGT-1-G2-STZ	5.188183	1.6901915	Correct	0.0	alpha	alpha	-1.1626387	5.1865225	1.4378643	0.14105287	-1.2498492	-2.2206225	-0.20155899	-0.76759076	-0.033823334	-1.2491367	-1.430851	-1.3001516	-1.9151628	-1.6488324	-1.131984	-1.8755885	-1.1474138	-1.735384	-1.0416877	-1.4464896
ATCATCTAGTGAACGC-1-G2-STZ	-0.07437352	7.505846	Correct	0.10007351636886597	alpha_delta	alpha_delta	-0.85524684	2.5524864	0.9111656	5.614575	-1.5788422	-1.6549953	-0.70674825	-0.5673304	0.05281166	-1.0963043	-1.438402	-1.1367877	-1.6943964	-0.9528973	-1.3019058	-1.7761652	-1.3728597	-1.1513542	-1.7714301	-1.2260395
ATCATCTCACCAGGTC-1-G2-STZ	-5.469082	1.4233428	Unknown	0.5001583099365234	beta_delta	Unknown	-0.6233182	4.0661235	5.712959	4.093146	-1.3150966	-1.6874483	-0.63777316	-1.1588116	-1.125129	-1.8021183	-0.7362937	-1.3366663	-1.267871	-1.0460148	-0.93123376	-0.30486187	-1.0762187	-1.3820196	-0.93133384	-1.0889266
ATCATCTCATCAGTCA-1-G2-STZ	-1.9208267	7.09978	Unknown	0.4001948833465576	delta	Unknown	-0.8369499	2.4742048	1.4092574	3.7013175	-0.9004139	-2.2210596	-1.479589	-1.4542578	-0.98265785	-0.779939	-1.4874643	-1.5565567	-2.5330818	-1.1677877	-1.6484566	-2.0626225	-1.1606829	-1.5872669	-0.44811147	-1.3974329
ATCATCTGTATTCTCT-1-G2-STZ	1.6209494	-3.3150027	Correct	0.0	beta	beta	-0.69937474	0.45839718	3.0693953	1.0138643	-0.20368043	-2.463717	-1.3572752	-1.1920644	-0.09268677	-1.0470937	-1.4609786	-1.2713752	-1.8127635	-1.1243544	-1.2345884	-1.6441566	-1.5592601	-2.2135735	-1.2558936	-1.4759812
ATCATCTGTGAAGGCT-1-G2-STZ	12.834545	-2.5563278	Correct	0.0	stellate_quiescent	stellate_quiescent	-0.7428009	0.050358057	0.1357117	-0.31385058	-1.637426	-0.47519785	-0.7748283	-0.5520613	3.5331259	-1.4529203	-0.9781834	-0.35964563	-0.6615993	-1.2030032	-2.3433664	-1.6938018	-0.97282577	-0.17928088	-0.638325	-1.5841519
ATCATCTTCACCGGGT-1-G2-STZ	-1.5191416	7.71004	Correct	0.0	delta	delta	-0.85822314	2.1847448	0.6577125	4.5626497	-1.8369081	-1.9348797	-0.7809662	-1.1130277	-0.23474632	-0.99226975	-1.8882151	-0.75489104	-1.7418418	-0.89839923	-1.32056	-2.2879508	-1.6438658	-1.5109292	-1.2599919	-1.4028845
ATCATCTTCCGCAGTG-1-G2-STZ	-2.2298725	-1.1730291	Correct	0.0998075008392334	beta	beta	-0.8807717	2.9728005	4.168641	0.52961224	-1.6408345	-1.8108237	-0.45236805	-0.7956888	-0.60063905	-1.1052047	-1.7816579	-1.4839498	-1.8648164	-1.1823695	-1.249195	-1.006815	-1.6031389	-1.416978	-0.2782053	-1.131422
ATCATCTTCTCACATT-1-G2-STZ	0.71867377	7.917343	InCorrect	0.09996604919433594	delta	alpha_delta	-0.548944	2.5895064	0.9386165	6.2621255	-1.2393873	-1.4863607	-1.4809783	-0.36853236	-0.8110614	-1.04186	-0.97601277	-1.0592191	-1.4895136	-0.81038827	-1.4284962	-1.611623	-1.4851158	-1.0159025	-1.4351163	-1.2000481
ATCATGGAGCACACAG-1-G2-STZ	-6.451271	-1.2605193	Unknown	0.20001929998397827	beta	Unknown	-0.42492497	5.0347395	7.660654	0.64034534	-2.0560858	-1.3964227	-0.1875522	-0.8902059	-0.6160068	-1.4952052	-1.1668048	-1.3347573	-1.4342256	-0.7989775	-0.9820824	-0.5468916	-0.58292264	-1.026325	-1.2350248	-0.9564372
ATCATGGAGGTGCACA-1-G2-STZ	-4.204474	-2.0577443	Correct	0.0	beta	beta	-1.0064923	2.3175464	5.9639263	0.18123147	-0.9729358	-1.9157146	-0.8811002	-1.3512985	-0.43750304	-1.1742308	-1.2693396	-1.4764373	-1.4481044	-0.8535563	-0.94353396	-0.43317366	-1.1419358	-1.7919894	-1.2388932	-1.7787431
ATCATGGAGTCAATAG-1-G2-STZ	-2.3477101	7.7704983	Correct	0.0	delta	delta	-1.0261049	1.041307	2.5131536	4.030489	-0.4605363	-2.088516	-1.2940555	-1.2606511	0.35331953	-1.0560671	-1.1843647	-0.67835057	-1.7881587	-0.7855213	-1.2520772	-1.4861727	-1.7842445	-1.6804616	-1.0666506	-1.1819446
ATCATGGAGTCATGCT-1-G2-STZ	-2.6069212	-3.0405695	Correct	5.960464477539063e-08	beta	beta	-1.1876743	2.3340316	5.2817507	0.061030224	-0.76092213	-2.5735316	-0.86849385	-1.3802168	-0.56779146	-1.1758331	-1.3898715	-1.63096	-2.4244096	-1.2466137	-0.78498185	-0.95389515	-1.0235555	-1.9898849	-1.0954967	-1.4555097
ATCATGGCAAGCTGAG-1-G2-STZ	-1.4754764	7.160455	Unknown	0.6000033020973206	delta	Unknown	-0.40774277	2.0485353	1.5585608	4.044066	-1.2937628	-1.8093923	-1.3756485	-1.1016785	-0.20954713	-1.0914831	-1.0383652	-0.9126797	-1.4081037	-1.297364	-1.8820738	-2.2425995	-1.2658253	-0.98655146	-1.402396	-1.4023705
ATCATGGCAATGTAAG-1-G2-STZ	3.114461	2.5957298	Unknown	0.39998698234558105	alpha	Unknown	-0.43298993	3.6320946	1.5385691	-0.12911768	-0.89513654	-2.3739119	-0.11933525	-0.87268746	0.08679091	-1.6973603	-1.6719335	-1.5482656	-1.6943642	-1.0578203	-1.7161824	-1.8985913	-2.0177212	-1.2313627	-1.8619165	-1.0655941
ATCATGGCAGGGTATG-1-G2-STZ	6.0829735	5.0361543	Correct	5.960464477539063e-08	alpha	alpha	-1.52483	6.802024	0.9076572	0.65324986	-0.8862218	-1.7869582	-0.41430584	-1.1011809	-1.0727366	-1.8156846	-1.1708272	-1.0731013	-1.719646	-1.3016725	-1.6188644	-1.8601272	-1.4323076	-1.5390432	-1.6035917	-1.0430148
ATCATGGCATTCACTT-1-G2-STZ	-5.657829	0.66410184	Unknown	0.3002101182937622	beta	Unknown	-0.39829108	4.6987677	6.2003474	3.37026	-1.6069963	-1.6131234	-0.2906506	-0.39442766	-0.8420941	-1.0690818	-1.2732193	-1.4229898	-1.0260061	-0.8326259	-0.71852654	-0.58670795	-1.1684247	-1.7962608	-0.9526026	-1.4146278
ATCATGGGTCGCGGTT-1-G2-STZ	4.1900268	2.2370603	InCorrect	0.10000026226043701	gamma	alpha	-0.94431245	3.8031073	1.4837863	0.3062363	-0.8965845	-2.0215394	-0.35193482	-0.7459882	-0.74066675	-1.6757902	-1.5127232	-1.415153	-2.0108702	-1.2463729	-1.7328498	-2.7531884	-1.9519143	-1.7102796	-0.82412505	-1.1137081
ATCATGGGTTATCCGA-1-G2-STZ	-4.688797	1.3431824	Correct	0.09978312253952026	beta_delta	beta_delta	-1.6300335	2.1889167	5.7755504	4.3984303	-1.3636996	-1.3525026	-1.2139425	-1.0560504	-0.7059943	-1.1157945	-0.84578806	-1.6418123	-1.401781	-0.7466425	-0.6185373	-0.6165908	-1.0340791	-1.2587647	-1.141128	-1.3527775
ATCATGGGTTCGAATC-1-G2-STZ	-3.4755259	9.195343	Correct	0.0	delta	delta	-0.7921409	1.3112496	1.01543	5.902851	-1.6622854	-2.0966747	-1.4618931	-0.91525894	-0.5054062	-1.1174922	-1.30299	-1.010981	-2.0247328	-1.2374221	-1.3229678	-2.396375	-1.6064276	-1.764516	-1.2506776	-1.6747724
ATCATGGGTTCTGGTA-1-G2-STZ	5.3785033	5.146968	Correct	5.960464477539063e-08	alpha	alpha	-0.67098236	6.1366353	2.1368186	1.2802004	-0.9323296	-2.225992	-0.19648126	-0.96711814	-0.3657106	-1.3664495	-1.7494042	-1.6546158	-1.9260788	-1.070061	-0.53868484	-1.6682419	-1.660024	-1.3159883	-1.6388172	-1.5127162
ATCATGGTCACCCGAG-1-G2-STZ	5.355286	4.0279913	Correct	5.960464477539063e-08	alpha	alpha	-1.9290799	5.0532737	1.3179446	0.9597733	-1.0092332	-2.38759	-0.14759035	-0.48903525	-1.0445585	-1.1411403	-1.121013	-1.6130311	-2.0607092	-1.2146908	-1.8410828	-2.3030972	-1.2240644	-1.1928099	-1.7417365	-1.5979817
ATCATGGTCATAACCG-1-G2-STZ	4.4771876	1.2730559	Unknown	0.4065167307853699	alpha	Unknown	4.238497	3.6028607	1.7637414	1.3923423	-0.85844576	-1.465713	-0.79957414	-0.6205599	-0.24562271	-1.0339867	-1.911692	-0.6514483	-1.8481035	-1.2993423	-2.3117623	-2.0010438	-1.2555747	-1.2207385	-0.91776955	-1.1862748
ATCATGGTCCAAACTG-1-G2-STZ	-5.4833517	-1.5763911	Correct	0.09998911619186401	beta	beta	-0.5933628	3.2838387	5.54651	-0.14401849	-1.032808	-1.8246715	-1.0981818	-1.0904282	-0.4423237	-1.4384239	-1.3908433	-1.875871	-1.3591615	-1.2233163	-0.95770395	0.07823066	-0.7022884	-1.5644886	-1.3498814	-1.0954367
ATCATGGTCTGGTATG-1-G2-STZ	-4.2581964	6.4256363	Unknown	0.4000511169433594	alpha_delta	Unknown	-1.1816963	2.0635796	1.1010153	1.4851574	-0.3044298	-2.1229177	-0.7303269	-1.4713115	-0.28973275	-1.6840526	-0.72948515	-1.3492186	-2.151227	-1.0733584	-1.6418817	-2.071041	-0.9040621	-1.204959	-1.2820312	-1.6058072
ATCCACCCAAGCGATG-1-G2-STZ	3.2654004	2.477241	Unknown	0.4000304937362671	gamma	Unknown	-0.8890352	3.0492594	2.1564133	0.06996974	-1.7679932	-2.494987	-0.3220143	-0.61880535	-0.45981076	-1.386059	-1.1833096	-1.856945	-1.617845	-0.93991923	-1.666278	-1.6249231	-1.4943266	-1.4716821	-0.8909099	-1.149114
ATCCACCCATTTGCCC-1-G2-STZ	-1.0940682	7.4252934	Correct	0.0	delta	delta	-0.72137266	2.0553691	1.4314613	4.238743	-1.4806924	-2.0280275	-0.95216286	-0.5448998	-0.31207183	-1.1030942	-1.1514962	-1.0205173	-1.4314498	-1.1211632	-1.347429	-1.6965258	-1.3221122	-1.5910225	-0.6493753	-1.3508055
ATCCACCGTCTCCACT-1-G2-STZ	-4.8191586	7.088766	Correct	0.0	delta	delta	-1.3208447	0.5866461	1.0193691	2.9090395	-0.6588104	-2.1192045	-1.8636094	-1.4934144	-0.3294587	-1.5206553	-1.2802012	-1.3528595	-2.2385597	-0.9272159	-1.5435021	-2.802008	-1.4545906	-2.2174392	-0.83789456	-0.86921334
ATCCACCGTTCAGCGC-1-G2-STZ	4.458619	6.399276	Correct	0.09987509250640869	alpha	alpha	-0.20473662	7.587822	2.269028	2.634526	-0.81031865	-2.0219915	-0.40168387	-0.43282735	-1.0563425	-1.5086042	-1.1267154	-0.8873978	-2.0155847	-1.2661629	-1.4830791	-1.7289021	-1.5961977	-1.4326134	-1.1281186	-1.3112845
ATCCACCGTTCCCTTG-1-G2-STZ	3.98199	6.6220694	Correct	5.960464477539063e-08	alpha	alpha	-0.697438	9.211067	2.0403235	1.8334099	-0.90160507	-1.9107776	0.32303488	-0.89400506	-0.530607	-1.4425011	-1.110484	-1.1652199	-1.6719438	-1.1609403	-1.1387255	-1.0702083	-1.2846878	-1.3539572	-1.5516255	-1.0380985
ATCCACCTCAAACGGG-1-G2-STZ	8.724543	-3.3516731	Unknown	0.5995214581489563	immune	Unknown	-0.99030465	0.39577907	0.80627155	-0.40639657	-0.61824965	-1.3771473	-0.8314794	-0.8308667	-0.9456688	0.24892013	0.50845164	0.09865109	0.48132226	-0.26539	-0.7687799	-1.2307794	-0.060177296	-0.124105155	-0.36839148	-0.606302
ATCCACCTCAGCTCTC-1-G2-STZ	-3.1249278	6.6241107	Unknown	0.5999881625175476	delta	Unknown	-1.1781625	1.5121139	0.65997726	2.8613837	-0.8567356	-2.1474662	-0.6986014	-1.0947791	-0.74955916	-1.4089901	-1.5261636	-1.1337168	-2.0828934	-0.88197374	-2.0595448	-1.841421	-1.4090894	-1.6737163	-1.3979065	-1.3813612
ATCCACCTCAGGCCCA-1-G2-STZ	-4.812846	-2.0673575	Correct	0.0	beta	beta	-0.70448285	2.2797842	4.725598	0.10784918	-1.6920693	-1.853667	-0.5304282	-1.1180948	-0.75060797	-1.2994753	-0.95792824	-1.3749534	-1.1793951	-1.1574881	-0.64622575	-0.78630906	-1.0706893	-1.9212624	-0.8895189	-1.2045811
ATCCACCTCCCTCAGT-1-G2-STZ	-0.77151585	8.71457	Correct	5.960464477539063e-08	delta	delta	-0.78659713	1.5804194	1.2110612	5.586101	-1.3496575	-2.0630534	-1.2396252	-0.82130665	-0.5873519	-1.0681238	-1.0303346	-1.479105	-2.0377474	-0.9129411	-2.1166677	-1.4628227	-1.6690816	-1.7522933	-1.1402462	-1.1106535
ATCCACCTCCTAGGGC-1-G2-STZ	-5.552162	-2.2238467	Correct	0.10001170635223389	beta	beta	-0.5586935	3.2278955	7.6146173	0.08942931	-1.378846	-1.840701	-0.9074477	-0.715916	-0.35316193	-1.7061594	-1.7119336	-1.5536649	-1.2616476	-1.1975789	-0.7117177	-0.34537417	-0.746871	-1.6299454	-0.6638714	-1.3072636
ATCCACCTCCTCAACC-1-G2-STZ	-6.038028	-0.21752365	InCorrect	0.10000413656234741	beta	alpha_beta	-0.8110473	4.1657057	5.464913	2.0594125	-1.7928271	-1.5684861	-0.11885917	-0.8202385	-1.2926837	-1.5442405	-0.8241298	-1.9328207	-1.6364816	-1.0866518	-0.903336	-0.61408055	-0.9314804	-1.4319005	-0.7183605	-1.1197706
ATCCACCTCGAATCCA-1-G2-STZ	5.925957	2.8989775	Correct	0.0	alpha	alpha	-0.039960384	5.907834	2.2698185	0.20636746	-1.0439272	-2.080592	-0.6150833	-0.90729773	-0.046701066	-1.5601647	-1.0754461	-0.9163439	-1.7534246	-0.94418037	-2.068519	-1.8153683	-2.1122181	-1.6828681	-1.2434689	-1.0592058
ATCCACCTCGCCATAA-1-G2-STZ	-1.489079	-2.0709076	Correct	0.0	beta	beta	-0.8537542	2.8263054	4.085617	0.5710046	-1.3601161	-2.1539369	-0.9443403	-1.1585047	-1.094357	-1.2551217	-1.5034851	-1.2193583	-2.3000786	-1.2150961	-0.8046771	-1.7664398	-1.1736017	-1.5790825	-0.75614864	-1.4749029
ATCCGAAAGTACATGA-1-G2-STZ	-5.3322167	2.1379983	Correct	0.0	beta_delta	beta_delta	-0.58738077	3.6271808	6.6566973	6.024767	-1.4308032	-1.5778806	-0.71752423	-0.2473501	-0.5215146	-1.1741362	-0.6806693	-1.3436533	-1.2033054	-0.8505714	-1.119968	-0.775293	-1.4196492	-1.2232878	-1.362243	-1.3099142
ATCCGAACACGGCCAT-1-G2-STZ	8.607541	-2.8367853	Unknown	0.5019884705543518	immune	Unknown	-0.45183676	0.2758425	0.8341433	-0.2652419	-0.5973991	-1.1625983	-0.9276233	-1.2239178	-0.3449332	-0.2489362	0.2630284	0.06839691	0.8328758	-0.13597035	-0.305162	-1.2699441	0.46483797	-0.057691984	-0.036011863	-0.4696758
ATCCGAACACTTAAGC-1-G2-STZ	5.0539503	5.2139945	Correct	0.09991419315338135	alpha	alpha	-0.15409422	5.9507384	1.3275874	2.7646139	-0.6202616	-1.8266155	-0.20520212	-0.6686723	-0.25446948	-1.6241748	-1.3959941	-0.9013235	-2.0089347	-1.2842484	-2.1109028	-1.915702	-1.2294711	-1.2701685	-1.4593145	-1.007804
ATCCGAACAGGGAGAG-1-G2-STZ	-1.5342586	-1.4305037	Unknown	0.40003418922424316	beta	Unknown	-1.1107686	3.2117682	2.3666167	-0.2699437	-1.3725816	-2.425165	-1.1477387	-1.2841194	-0.6125447	-1.6132572	-1.3492273	-1.4505695	-1.8014796	-0.8310575	-1.4942894	-1.1672255	-1.0173396	-1.4224776	-1.8297564	-1.0508567
ATCCGAACATGCAATC-1-G2-STZ	5.951914	0.16656724	Unknown	0.4999845027923584	alpha	Unknown	-0.9131542	3.5983622	0.9130794	-0.3789611	-0.42354196	-2.6579363	-0.30791858	-0.9915415	-0.47966707	-1.2982243	-1.9944892	-1.3104286	-1.9809524	-1.2893857	-1.2903965	-2.681485	-2.005659	-1.882999	-1.4496192	-1.7489939
ATCCGAAGTCGGGTCT-1-G2-STZ	4.420698	3.061811	Correct	0.09999561309814453	alpha	alpha	-0.61574453	4.295302	0.41588783	0.20193508	-1.2187227	-1.6497946	-0.79571885	-1.0816376	-0.5802013	-1.2033406	-1.5537525	-0.9349899	-1.8802437	-0.811171	-1.3830262	-2.503994	-1.2108393	-1.4010248	-1.0350001	-1.8360711
ATCCGAAGTCTCTTAT-1-G2-STZ	3.8168426	5.8344474	Correct	5.960464477539063e-08	alpha	alpha	-0.6260485	7.5270734	1.9979429	0.7994588	-1.2654548	-2.0691211	0.15606612	-0.93514115	-1.2005837	-1.6038221	-1.4121752	-1.894476	-1.3794714	-1.13057	-1.7556714	-1.4132022	-1.3271579	-1.0128431	-0.89471096	-1.5483537
ATCCGAAGTGGGTATG-1-G2-STZ	-3.772126	-1.6382823	Correct	0.0	beta	beta	-0.13971342	2.1126447	5.086305	0.42482486	-1.2507241	-1.7639225	-0.4290847	-1.2230617	-0.84388226	-1.3598539	-0.93197554	-1.407244	-1.224169	-1.1625671	-1.1117438	-0.9400995	-1.6005958	-1.5421005	-1.1502279	-1.2092373
ATCCGAAGTTAAAGAC-1-G2-STZ	-4.6474366	-1.8459387	Correct	0.1000562310218811	beta	beta	-1.0398514	2.5472512	5.359925	-0.20691377	-1.8096331	-1.6712819	-1.4279163	-0.18794763	-0.46615008	-1.0618899	-1.3379805	-1.5341191	-1.1603098	-1.1846479	-0.7283828	-0.35850632	-1.3561978	-1.4673936	-1.0401287	-1.3450545
ATCCGAATCCTGTAGA-1-G2-STZ	5.6717997	1.0792989	Unknown	0.39999091625213623	alpha	Unknown	-1.7456824	3.8665879	0.8442316	0.36219567	-0.4277139	-2.5203812	-0.36529422	-1.2295995	-0.3397429	-0.8850271	-1.5854418	-1.1956468	-2.1592028	-1.3268769	-1.7307541	-2.4444408	-1.4951077	-1.6838735	-1.0889701	-1.5838038
ATCCGAATCGAATGCT-1-G2-STZ	5.061643	1.9998378	Correct	0.0	alpha	alpha	-1.117398	4.5560713	1.3609817	0.47312158	-1.0995636	-2.433201	-0.7124695	-0.7951039	-0.44124308	-1.2164052	-1.3771526	-1.3946635	-2.1938765	-1.3105073	-1.2905121	-2.0937188	-1.3517195	-1.7801737	-1.586622	-0.9568968
ATCGAGTAGCGTTGCC-1-G2-STZ	-2.8950877	-0.6093077	Correct	0.10010439157485962	beta	beta	-0.16370101	4.204008	4.7212462	2.5395136	-1.1492453	-1.9395142	-0.9305719	-1.0843552	-0.8813864	-1.8285251	-0.83363193	-1.0318321	-1.643096	-1.2566812	-1.1047223	-0.6077532	-0.3584872	-1.3442209	-0.88427687	-1.2740278
ATCGAGTAGTGTGGCA-1-G2-STZ	-4.412196	6.852942	Unknown	0.30000120401382446	alpha_delta	Unknown	-0.7993908	2.2095656	1.5224001	2.8207247	-1.0610963	-2.3115206	-1.5918583	-0.9881436	-0.6538851	-1.0507534	-1.3406175	-0.78056806	-2.1858623	-0.9740861	-1.5612714	-1.9614735	-1.2855442	-1.7571802	-1.7255955	-1.6520748
ATCGAGTCAAGGGTCA-1-G2-STZ	-0.19106135	6.951813	Correct	0.0	alpha_delta	alpha_delta	-0.97730666	4.4891233	1.0515878	4.444188	-1.6182299	-1.7118994	-0.50964355	-0.9314444	-0.5069517	-0.8379819	-1.4522909	-1.3859687	-2.0334716	-0.9376294	-1.8881754	-1.8821886	-1.5894443	-1.3278643	-1.4248424	-1.3153437
ATCGAGTCAAGGTTCT-1-G2-STZ	14.685624	1.4052707	Correct	0.0	endothelial	endothelial	-0.715712	0.1346389	0.5863813	-0.35451216	-0.06678945	0.5592499	-0.238098	-1.6125957	0.44216913	-0.9934877	-0.8987831	-0.82867205	-0.99159837	-1.4238952	-1.7495419	-1.467581	-0.78215474	-0.49196506	-1.2561802	-0.99563295
ATCGAGTCAATCCAAC-1-G2-STZ	-5.4388685	-0.26575443	Unknown	0.29999488592147827	beta	Unknown	-0.5972383	3.715079	4.1608987	0.42603967	-1.1825302	-1.3782192	-0.65394795	-0.7496646	-0.81498367	-1.0099511	-0.97423494	-1.3926709	-1.4761543	-1.031525	-1.1781344	-0.50128055	-1.4537227	-1.244278	-1.0221235	-0.975781
ATCGAGTGTAAAGGAG-1-G2-STZ	-3.053994	-1.6206955	Correct	0.0	beta	beta	-0.58021486	2.8119266	3.6721034	-0.18224223	-1.4873723	-1.9610605	-0.44150698	-1.1723634	-0.3652581	-0.9016278	-1.2373061	-1.1382011	-1.5618099	-1.1929152	-0.39169705	-0.57353514	-1.1654629	-1.8810833	-1.370125	-1.2612877
ATCGAGTGTGCGAAAC-1-G2-STZ	2.2561097	-4.413487	Correct	0.0	beta	beta	-2.0224476	0.51971227	5.0639186	-0.04172892	-0.7918459	-2.729842	-1.1240518	-1.6989405	-0.42765406	-0.5497429	-1.594253	-1.8517607	-1.950349	-1.0755918	-1.0384213	-1.5905915	-1.5069393	-1.2230678	-1.5556622	-1.4968183
ATCGAGTGTGGCTCCA-1-G2-STZ	6.059018	1.2834188	Correct	0.10000211000442505	alpha	alpha	-0.59914804	4.5395064	1.3333634	0.047898725	-0.53411317	-2.255772	-0.50919336	-1.0984002	-0.5230822	-0.87517005	-1.3299065	-1.6188701	-2.0715683	-1.6001911	-1.4467722	-2.5460227	-1.9828693	-2.0947382	-1.5054094	-1.3881565
ATCGAGTTCACGGTTA-1-G2-STZ	-0.6938584	-1.7395815	Correct	0.0	beta	beta	-0.7099201	1.1852655	3.4581034	2.3520641	-1.0054038	-2.123234	-1.8798618	-1.8484029	-0.6383154	-0.9599942	-1.6984539	-1.5070319	-1.9494884	-1.1900601	-0.61541396	-1.0714816	-1.1107043	-1.5069809	-0.89248997	-0.97996485
ATCGAGTTCGGCTACG-1-G2-STZ	7.858389	-4.4414325	Unknown	0.5046035647392273	immune_proliferative	Unknown	-0.9214473	0.39162326	1.916889	-0.2470774	-0.5903308	-1.2808906	-1.0170823	-0.5400479	-0.44816267	0.39488006	-0.10836907	-0.29511163	-0.7136672	-0.469771	-0.6043449	2.1971931	-1.2353408	-0.8044114	-1.2172769	-0.85196537
ATCGAGTTCTAACTTC-1-G2-STZ	-5.76671	-0.807055	Unknown	0.29988354444503784	beta	Unknown	-0.8829102	4.0510807	5.7783556	0.32981673	-1.5711298	-1.6819178	-0.48464614	-0.9023022	-0.9811724	-1.6804998	-0.5472627	-1.2188922	-1.3855321	-1.0385414	-1.1713912	-0.36598584	-1.043959	-1.2348711	-0.8359459	-1.5924369
ATCGAGTTCTCTGTCG-1-G2-STZ	4.3630366	6.7085905	Correct	0.0	alpha	alpha	-0.53499866	9.205902	1.8039359	1.4383008	-1.4178733	-1.4538131	0.1862873	-0.47407654	-1.3701489	-2.0701096	-0.97105396	-1.3776522	-1.974659	-1.428837	-1.3726236	-1.3710041	-1.5264378	-1.0668688	-1.6523184	-1.3241566
ATCTACTAGCGTCAAG-1-G2-STZ	-4.920821	-1.9629463	Unknown	0.3999274969100952	beta	Unknown	-1.2900299	2.4591928	5.976866	-0.020556003	-1.1477554	-1.4355693	-0.3609818	-0.90838957	-0.9526224	-1.1243188	-0.9488355	-1.8093618	-1.1322299	-1.200406	-1.0401298	-0.8139369	-0.90968007	-1.4624448	-0.29046208	-1.4611195
ATCTACTCAGATCTGT-1-G2-STZ	14.5155115	0.26489857	Correct	0.0	endothelial	endothelial	-0.68938875	-0.043476835	0.2711381	-0.44744372	-0.29089397	1.3759292	-0.4137491	-1.3422344	0.5279015	-0.5759401	-1.1150286	-0.5903121	-1.1914833	-1.2523769	-1.9225358	-0.9485648	-0.7566853	-0.29597032	-1.5994831	-0.81595325
ATCTACTCAGGGTATG-1-G2-STZ	-3.6340842	-1.4592185	Correct	0.0	beta	beta	-0.75525737	2.1855304	4.674896	1.8720646	-1.0285624	-2.1629863	-0.5420506	-0.8633884	-0.5439667	-0.9566979	-0.54863113	-1.4276365	-1.4830017	-1.0325327	-0.96422285	-0.6201089	-1.0304582	-1.5067575	-0.6156922	-1.6319788
ATCTACTCATACTACG-1-G2-STZ	4.861882	6.0887156	Correct	0.0	alpha	alpha	-1.2738321	8.141365	1.742821	1.5672709	-0.724341	-1.9901892	-0.08625522	-0.8976072	-0.8834116	-1.5053041	-0.7221134	-1.3045354	-1.5457212	-1.21216	-1.2847444	-1.8095202	-1.6699744	-1.2160016	-0.80869746	-1.1999612
ATCTACTGTAGCGTAG-1-G2-STZ	-5.2526755	-0.0704629	InCorrect	0.09981656074523926	beta	alpha_beta	-0.8301408	3.7721949	5.1512904	0.93734455	-1.45018	-1.6016299	-0.43099704	-0.3242141	-0.6519959	-1.3390456	-0.7907475	-1.3772165	-1.3070179	-1.0461252	-0.74090916	-0.7727555	-1.3761494	-1.2838738	-0.9931147	-0.890882
ATCTACTGTGACGCCT-1-G2-STZ	-2.9743483	8.138029	Correct	0.0	delta	delta	-0.91911787	0.94522107	1.4544638	5.1946135	-1.1233487	-2.1883447	-1.1916288	-0.6276961	-0.59865737	-1.2636397	-1.5273428	-1.1509359	-2.4280548	-1.2492245	-2.1403883	-2.166138	-1.0766325	-1.7538531	-1.0945352	-1.6253225
ATCTACTGTTGTGGAG-1-G2-STZ	-3.6393797	-2.4832063	Correct	0.0	beta	beta	-0.81690246	2.4365005	4.6245694	-0.11742896	-0.94112134	-1.5456119	-1.2454319	-0.5352781	-0.537328	-1.186113	-1.1373634	-1.273137	-1.9309608	-0.93476796	-0.7688422	-1.0512934	-0.95755863	-2.0862832	-0.7053637	-1.7737515
ATCTACTTCCAGATCA-1-G2-STZ	10.627866	-2.1781678	Unknown	0.500151515007019	immune	Unknown	-0.83272976	0.056156784	0.50937665	-0.43684298	-0.8560405	-0.56157005	-1.060644	-0.7697342	0.37604323	-0.8098838	-0.26544422	-0.030703481	0.3952188	-0.3918242	-1.1449237	-0.835064	-0.48149192	0.043563537	-0.3668936	-0.89677995
ATCTACTTCGCGATCG-1-G2-STZ	-5.0426226	-1.1210179	Correct	0.09999662637710571	beta	beta	-0.8522076	2.7815654	5.417769	0.07084574	-1.259884	-1.7730746	-0.51390046	-1.1275674	-0.52897817	-0.8990035	-0.93843555	-1.2488126	-1.3551577	-0.6363862	-0.7338259	-0.05704527	-0.8339865	-1.5154167	-1.1330633	-1.0422565
ATCTACTTCTCGTTTA-1-G2-STZ	7.265948	-3.4934638	Unknown	0.3999847173690796	alpha_immune	Unknown	-1.1154451	2.6493514	1.4098375	-0.25000218	-0.2946825	-1.7644312	-0.71483415	-1.0032064	-0.35716438	-0.31200778	-0.35981125	-0.22135118	-1.1324031	-0.27779573	-1.0520335	0.8600302	-1.0460582	-0.86240923	-0.20030499	-0.5835152
ATCTACTTCTGGAGCC-1-G2-STZ	-5.9088902	0.0817165	Unknown	0.40005725622177124	beta	Unknown	-0.14480215	3.4679427	8.200974	2.6658306	-1.790091	-1.014245	-0.1762147	-0.18524855	-0.33929607	-1.1768972	-0.7040286	-1.7135546	-1.1348022	-0.71030974	-0.65526533	-0.4482081	-0.75142115	-0.9507218	-1.1164916	-1.3661196
ATCTGCCAGACTGGGT-1-G2-STZ	6.172101	3.0125203	Correct	1.1920928955078125e-07	alpha	alpha	-1.0225724	5.320057	1.5677925	1.2687118	-0.88698065	-2.0969465	-0.034528427	-0.4008984	-0.29092067	-1.5153145	-1.3730291	-1.2832305	-1.901043	-1.2939563	-2.0340185	-2.2957177	-1.5248365	-1.2923589	-1.1979285	-1.153243
ATCTGCCAGAGGTTAT-1-G2-STZ	7.5272517	12.532461	Correct	5.960464477539063e-08	ductal	ductal	-0.5289274	0.24483573	0.30115485	-0.18986006	-1.1604136	-0.6970469	-0.5635538	-0.81371903	0.19152707	-0.53833896	-0.55436	-0.78794193	-0.9729758	-0.69390553	-1.4229196	-1.4435318	-0.19573757	-0.15010363	-0.61345947	-0.7309731
ATCTGCCCATCTCCCA-1-G2-STZ	-1.1280127	-0.9316693	Unknown	0.6988394856452942	beta	Unknown	-0.61289287	3.0912225	2.4346523	-0.18241446	-1.0001467	-1.9873582	-0.38607165	-1.3119704	-1.5306134	-1.567009	-1.5065402	-1.6243353	-1.9435999	-1.0360982	-1.0420921	-1.5468528	-0.98226106	-1.8144902	-0.28737104	-1.5521241
ATCTGCCCATGTCCTC-1-G2-STZ	5.360566	4.193201	Correct	0.0	alpha	alpha	-0.80853206	5.239847	1.5833678	0.57379526	-0.92314726	-2.1821048	-0.3694471	-0.95534134	-0.5870799	-1.202878	-0.92118466	-1.6390202	-1.9920943	-1.191675	-1.2896414	-1.918424	-1.8319473	-1.4063164	-1.3429357	-0.97540355
ATCTGCCGTACAGACG-1-G2-STZ	-4.67947	0.032972556	Correct	1.1920928955078125e-07	beta	beta	-0.6629456	2.2503765	6.6587305	3.4309196	-1.3688997	-2.1563141	-1.3214749	-1.1218399	-0.24496204	-1.3343103	-1.2844952	-1.2307998	-1.8321719	-0.79887736	-0.5934962	-0.66293836	-1.1072338	-1.8195871	-0.8735204	-1.5519135
ATCTGCCGTCCTAGCG-1-G2-STZ	-4.0909696	-1.3893683	Correct	0.0	beta	beta	2.4423213	3.1222491	4.1096625	0.058952086	-0.87678635	-1.6151798	-0.4109044	-1.2538029	-0.6858066	-1.7265686	-0.61464214	-1.3098278	-1.5183488	-1.5004424	-0.68988043	-0.39278194	-1.0052345	-1.4510111	-1.2698494	-1.0441848
ATCTGCCGTGGTTTCA-1-G2-STZ	12.665056	-4.3286004	Correct	0.0	stellate_activated	stellate_activated	-1.1217252	-0.11697434	0.09819311	-0.31025022	-0.4973247	-0.58030367	-0.9030615	-0.8045411	1.3673035	-0.98137236	-0.8747246	-0.70142007	-0.9981815	-1.1946828	-2.1194088	-1.0751969	-1.130215	-0.78626835	-1.3506687	-1.1872023
ATCTGCCTCCAGATCA-1-G2-STZ	6.636084	2.7276833	Correct	0.0	alpha	alpha	-0.51211756	5.8247623	-0.096957915	0.5310421	-0.48639125	-1.7096535	-0.6193357	-0.84093064	-0.080917865	-1.3649935	-1.3682871	-1.1017803	-2.147995	-1.5506108	-1.6427861	-2.5301456	-1.5940626	-1.4992267	-1.1004088	-1.8566132
ATCTGCCTCCGCATAA-1-G2-STZ	-4.1366096	1.1168523	InCorrect	0.0999445915222168	beta	beta_delta	-0.6578576	3.1177378	6.245202	4.448629	-1.620064	-1.8158392	-1.177031	-0.923045	-0.6375899	-1.769933	-0.63533676	-1.4430401	-1.7894797	-1.0280796	-1.2155526	-0.91920316	-0.9064349	-1.2959517	-1.3095881	-1.4406391
ATCTGCCTCGAATGGG-1-G2-STZ	-6.1725283	1.5284837	Unknown	0.6001095175743103	beta_delta	Unknown	-0.8912391	4.0190406	6.6512814	5.004903	-2.195938	-1.5341386	-0.75897443	-1.0840223	-1.0078073	-1.3718315	-1.0686729	-1.8158971	-1.3581579	-0.9047614	-0.75515866	-0.56147873	-0.83537567	-1.3760687	-0.8134597	-1.6179807
ATGAGGGAGGTAGCTG-1-G2-STZ	4.9926867	0.48102152	Correct	0.19998383522033691	alpha	alpha	-1.2222058	3.3985307	1.4916309	1.3274691	-0.16344333	-2.6040006	-0.87315446	-0.8726523	-0.011033088	-1.7563722	-1.422854	-1.7961494	-1.7253437	-1.1009011	-1.2456417	-2.9126499	-1.8180342	-1.5226572	-1.2880778	-1.3639089
ATGAGGGCAGACACTT-1-G2-STZ	5.6750126	2.2786698	Correct	0.0	alpha	alpha	-0.68146527	4.348745	2.0498164	0.57612616	-0.42874256	-2.4296975	-0.32818285	-1.1211556	-1.0219258	-1.4889894	-0.95158607	-1.4601295	-1.7081774	-1.2899035	-2.2166674	-2.0581055	-1.6036571	-1.3894978	-0.96473455	-1.5561175
ATGAGGGCATTGTGCA-1-G2-STZ	-2.112135	8.73367	Correct	1.1920928955078125e-07	delta	delta	-0.6144433	0.585655	1.5327027	4.875921	-1.0888523	-2.5985494	-1.4403037	-1.1438128	-0.60717565	-1.3179196	-1.6506134	-1.3406918	-1.7850785	-0.8176819	-1.9182657	-1.9886135	-1.6933115	-1.5718967	-1.3120414	-1.4888928
ATGAGGGGTAGCTAAA-1-G2-STZ	9.325294	-1.6255001	Unknown	0.49207013845443726	immune	Unknown	-0.6153891	0.221092	0.30377695	-0.2920887	-0.059140515	-1.0310582	-1.3017524	-0.94923556	0.13626486	-0.14211261	0.47275168	-0.31786054	1.2718735	-0.106591545	-0.92265916	-1.061447	0.5534211	-0.40558088	-0.6990384	0.048003294
ATGAGGGGTCGCGTGT-1-G2-STZ	10.839912	-2.6013567	InCorrect	1.1920928955078125e-07	immune	stellate_quiescent	-0.9291722	0.2180626	0.36877537	-0.11111748	-0.72168565	-0.77514553	-0.7161669	-0.6435872	1.4955007	-0.28707388	-0.38275078	-0.06844923	0.058998805	-0.23740281	-0.4184448	-0.15651365	-0.36470157	-0.3448366	-0.6501181	-1.0220332
ATGAGGGGTGGAAAGA-1-G2-STZ	6.047502	4.763905	Correct	0.0	alpha	alpha	-0.9369409	6.4955416	2.0557377	0.8803147	-1.1318536	-2.0853896	-0.75318354	-1.0934366	-0.5624256	-0.7762618	-1.4018633	-1.549409	-1.8755038	-1.020986	-1.5957986	-1.8915824	-1.836886	-1.095561	-1.0945337	-1.1142815
ATGAGGGTCATGCAAC-1-G2-STZ	8.8200035	-3.2832425	Unknown	0.6933327317237854	immune	Unknown	-0.8883913	0.1478134	0.72621167	-0.31787294	-0.38739377	-1.2608776	-1.0657042	-1.0094807	-1.0745364	0.17669149	0.3997329	0.41824475	0.2506937	-0.17772336	-0.6326106	-1.2162558	0.19472536	0.073863894	-0.1461471	-0.7499078
ATGAGGGTCTACTTAC-1-G2-STZ	4.700269	6.2971363	Correct	1.7881393432617188e-07	alpha	alpha	-0.5898163	9.21074	0.51559496	1.6161615	-1.5637691	-1.7966992	0.24623248	-0.9305262	-1.4999611	-1.5075095	-0.5438236	-1.739628	-1.8287039	-1.1101307	-1.0843946	-1.3606468	-1.4359185	-1.0158572	-1.0195127	-1.31355
ATGCGATAGATAGCAT-1-G2-STZ	9.053093	-5.724761	Unknown	0.20893919467926025	immune	Unknown	-1.1336702	0.20727491	1.5594544	-0.3528908	-1.0758371	-1.6021589	-1.1009154	-0.9294047	-0.267753	-0.18076651	0.088360295	-0.5414567	-1.1396736	-0.002058968	-0.94327664	3.8057094	-1.0008	-0.8528329	-0.61459243	-0.68691087
ATGCGATAGCGCCTCA-1-G2-STZ	5.1259613	4.0180173	Correct	0.0	alpha	alpha	-0.9315152	5.5217733	1.0504988	1.1693949	-0.7769559	-1.8954289	0.044592585	-0.59568596	-0.60255444	-1.9034524	-0.885498	-1.2665784	-2.0592496	-1.2071757	-1.6774671	-2.1497293	-1.4444895	-2.0677514	-1.2500529	-1.594753
ATGCGATAGCGTTCCG-1-G2-STZ	10.131467	-1.4567038	Unknown	0.20571982860565186	immune	Unknown	-1.1287656	0.47135136	0.34378433	0.041421786	-1.217688	-0.29466927	-1.0057867	-1.2398876	0.50689095	-0.2164078	0.66170555	-0.4481899	1.6285845	-0.4316386	-0.48574442	-0.20877373	0.40624014	0.79175746	-0.7880078	-0.028117895
ATGCGATAGCTAGGCA-1-G2-STZ	-6.168	-0.48602474	Unknown	0.30000776052474976	beta	Unknown	-0.8289527	2.8647287	6.1818357	2.4833634	-1.2362318	-1.3417015	-1.3636892	-1.2202269	-0.53911376	-1.5408885	-1.0333422	-1.6529284	-1.3935758	-1.1002462	-0.59787416	-0.3652004	-0.9219348	-1.2044837	-0.06514106	-1.5799142
ATGCGATCAATCGAAA-1-G2-STZ	6.3508816	2.8172226	Correct	0.09996479749679565	alpha	alpha	-0.6253369	5.2770486	1.784287	0.617053	-0.6801437	-2.1727889	-0.040855996	-1.0574355	-0.9613571	-1.1822207	-1.7428656	-1.5060829	-2.195483	-1.6208708	-2.0628421	-1.7982166	-1.4865595	-1.7895982	-1.120129	-1.0243726
ATGCGATCACCGCTAG-1-G2-STZ	6.1366267	3.3696573	Correct	0.0	alpha	alpha	-1.179499	5.3056526	1.6292574	0.69276196	-0.6438751	-2.4820702	-0.38048503	-1.0354788	-1.0984931	-1.1195673	-1.5317242	-1.517564	-1.9471086	-1.3173078	-1.5970366	-2.3994648	-1.7195448	-1.5511918	-1.1462505	-1.7099268
ATGCGATCACGGCCAT-1-G2-STZ	-3.841001	-2.740649	Correct	0.0	beta	beta	-0.9181354	2.5521553	6.2113895	-0.06971471	-0.858414	-1.7100036	-1.6001394	-1.2222831	-0.7489443	-1.3748597	-1.0866665	-1.2041425	-1.2113813	-0.65978533	-1.2149112	-0.73800874	-1.1952127	-1.8018483	-1.0219362	-1.1004258
ATGCGATCACTGAAGG-1-G2-STZ	-0.16862825	-3.7646565	Correct	0.0	beta	beta	-0.9865296	1.3459893	4.5802717	0.34825906	-0.74512565	-2.1708145	-1.2954822	-1.2881775	-0.47251952	-1.4232305	-1.8353854	-1.2364764	-1.8316246	-0.8953791	-1.81429	-2.2144034	-1.2989639	-1.879476	-1.1603249	-1.3466763
ATGCGATCATCGATTG-1-G2-STZ	-1.5169991	7.4878774	Correct	0.19996118545532227	delta	delta	-0.7186213	2.3033938	1.334911	4.053087	-0.94132733	-1.9521092	-1.5519813	-0.60193217	-0.31081286	-0.9912854	-1.2874764	-1.0938704	-2.2234383	-1.0543	-2.06466	-1.770414	-1.7143396	-1.392808	-1.4944588	-1.4391025
ATGCGATCATCTATGG-1-G2-STZ	5.0480256	3.216758	Correct	0.0	alpha	alpha	-0.2299846	5.2917533	1.4752346	0.72804606	-0.84836197	-2.0162919	-0.45690602	-0.8712685	0.012079518	-0.8443125	-1.2671558	-0.6634114	-1.573138	-1.0081425	-2.065	-1.875166	-1.4377587	-1.366507	-1.0132322	-1.3745027
ATGCGATGTACCATCA-1-G2-STZ	-4.8075457	6.451559	Unknown	0.40034598112106323	delta	Unknown	-1.4684387	0.68466747	1.4177105	1.4663935	-1.0315872	-2.3664498	-0.8506033	-1.3600465	-0.29343647	-1.3638043	-1.193379	-1.4944068	-2.501385	-1.2772479	-2.1541035	-2.938665	-1.7471421	-1.6905059	-1.3842878	-1.6300807
ATGCGATGTCATACTG-1-G2-STZ	-4.90842	3.327404	Correct	0.0	beta_delta	beta_delta	-0.6145874	4.7458544	4.078746	6.4956264	-1.7958812	-1.3963554	-1.1287923	-0.8493859	-1.2468061	-1.1779363	-0.4011649	-0.7857131	-1.5671669	-0.78159547	-1.530889	-1.0437887	-0.7810608	-1.1894356	-1.0887063	-1.1603346
ATGCGATGTTAAGATG-1-G2-STZ	15.2054825	0.4743912	Correct	0.0	endothelial	endothelial	-1.1202871	0.007048972	0.5794937	-0.31894982	-0.74799	0.94172597	-1.2314391	-1.3998964	0.43688178	-0.50585294	-0.76253307	-0.9170091	-1.3557184	-1.3257645	-1.7753435	-0.7385613	-1.1815207	-0.40051907	-1.4004856	-0.61771077
ATGCGATGTTGGACCC-1-G2-STZ	7.932797	-4.669634	Unknown	0.301993727684021	immune	Unknown	-1.2047508	0.5640832	2.210567	-0.44113165	-0.6466196	-1.6465766	-0.8369376	-0.8263467	-0.78821915	0.25373313	0.6728316	-0.08399053	-0.93692523	-0.20943975	-0.34562427	2.958986	-1.1053334	-0.38652584	-0.9749046	-0.91339993
ATGCGATTCCGAAGAG-1-G2-STZ	-2.4317343	6.7501426	Correct	0.0	delta	delta	-1.331417	1.4260089	1.2580701	2.5851617	-1.1934121	-2.3686433	-0.87905914	-1.4602226	-0.15361759	-1.4109896	-1.0770727	-1.2072823	-2.197977	-1.1439699	-2.4093213	-1.7689971	-1.1650677	-1.7866817	-1.5483701	-1.5564324
ATGCGATTCTATGTGG-1-G2-STZ	-0.776635	-3.2544818	Correct	5.960464477539063e-08	beta	beta	-1.4566723	0.93057334	4.3003793	0.27135128	-0.6012162	-2.0018592	-0.75254655	-1.5390108	-0.64177895	-0.56929874	-1.2495646	-1.5883576	-1.7358041	-1.2310668	-0.8144354	-1.0101068	-1.0592867	-2.0756564	-0.7594324	-1.4297
ATGCGATTCTTCATGT-1-G2-STZ	5.0524063	1.0992212	Correct	0.1999529004096985	alpha	alpha	-1.2567838	4.3082557	2.2496805	0.41632345	-0.98563236	-2.7207704	-1.222867	-0.5996479	-0.19927189	-1.3919672	-1.3190126	-1.2359518	-2.2930849	-1.3303263	-1.4540977	-2.2405994	-1.681135	-1.8139598	-1.502159	-1.3916433
ATGGGAGAGAAGCCCA-1-G2-STZ	1.0030453	7.91245	InCorrect	0.19978255033493042	delta	alpha_delta	-0.71921766	3.7021425	0.55887693	6.3984694	-1.6572237	-2.1676755	-0.9210285	-1.1549176	-0.6202141	-1.2631955	-1.2627567	-1.1081201	-1.504643	-1.2270042	-1.8672414	-1.8878986	-0.98447144	-1.2459705	-1.6155187	-1.5526932
ATGGGAGAGACCACGA-1-G2-STZ	-1.6484723	0.031060917	Correct	0.09999525547027588	beta	beta	-0.6605169	1.1328121	3.099774	3.2145536	-0.4887483	-2.0371501	-0.38336143	-1.4048024	-0.038474962	-1.4965017	-1.6548123	-1.0206531	-1.4830045	-0.832097	-1.3961024	-1.8938047	-1.1549797	-1.6495191	-1.7782751	-0.96030676
ATGGGAGAGCCACTAT-1-G2-STZ	13.156856	-2.6506474	InCorrect	0.0	stellate_activated	stellate_quiescent	-0.41865382	-0.072224155	0.010045975	-0.4300499	-1.8429145	-0.5620364	-0.8699797	-0.8145666	4.38021	-0.768466	-1.116629	-0.39455044	-0.5966771	-0.8756461	-2.086726	-1.3455341	-1.3032491	-0.55765885	-0.64694875	-1.4105148
ATGGGAGAGGACAGAA-1-G2-STZ	4.184957	6.369298	Correct	0.10000848770141602	alpha	alpha	-0.4737715	9.870368	2.3011463	3.833653	-0.9921968	-1.6939859	-0.22645687	-0.8154852	-1.2655461	-1.0977781	-0.9600974	-1.2265211	-1.1154888	-0.9637849	-0.34576654	-1.4412624	-0.9936304	-1.2077438	-0.9690943	-1.022819
ATGGGAGCACCGATAT-1-G2-STZ	14.988924	0.09813266	Correct	0.0999751091003418	endothelial	endothelial	-0.8338163	0.012165934	0.47721562	-0.3383139	-0.2451083	0.82929784	-0.8793047	-1.0269388	0.812922	-1.0483437	-0.4535831	-1.0052665	-1.2804964	-1.4141743	-1.6827623	-1.590053	-0.7276759	-0.19199094	-1.7532113	-0.8563547
ATGGGAGGTCTAAACC-1-G2-STZ	14.483409	-0.17623627	Correct	0.0	endothelial	endothelial	-1.2736317	-0.0987113	0.4488554	-0.48481342	-0.004110515	1.3785731	-0.4560895	-1.5855342	0.44746438	-0.4685437	-0.63148826	-1.1164987	-1.1380528	-1.4884975	-1.9150473	-0.9447963	-0.9930189	-0.41106477	-2.0335758	-0.92914104
ATGGGAGGTTTGCATG-1-G2-STZ	-3.1033947	-0.64926517	InCorrect	0.19996404647827148	alpha_beta_delta	alpha_beta	-0.8783057	4.0122585	4.587702	1.3797843	-1.1928504	-1.7345568	-0.516847	-0.8636266	-1.2189956	-1.2218362	-1.5279309	-1.6122582	-1.4848973	-0.99006057	-1.2853664	-0.86665404	-1.4367213	-1.347835	-0.94545335	-1.352413
ATGGGAGTCAACACCA-1-G2-STZ	-5.352918	-2.2076344	Correct	0.0	beta	beta	-0.9420023	2.019989	6.996073	0.32834357	-1.7316083	-1.5078243	-1.4154019	-1.0465482	-0.61900735	-1.1814259	-0.786423	-1.5879486	-1.5526552	-1.1210124	-1.2022557	-0.5196452	-1.1324936	-1.3456962	-0.8030106	-1.7900753
ATGGGAGTCATTTGGG-1-G2-STZ	-3.716946	0.82259345	Unknown	0.40000057220458984	beta_delta	Unknown	-0.438424	2.9779742	4.5042667	4.4150896	-1.7725773	-1.8586477	-0.9640064	-0.56856227	-0.72893184	-1.0183661	-1.1441816	-1.4690957	-1.3053267	-0.8584955	-0.84477586	-0.8007009	-1.3011731	-1.4947622	-1.3138494	-1.6070224
ATGGGAGTCCCTCAGT-1-G2-STZ	5.115922	4.247082	Correct	0.0	alpha	alpha	-0.8726108	6.5399756	1.4074383	0.8745825	-0.6975025	-2.0440078	-0.20683846	-0.86546725	-1.176267	-1.4482859	-1.5132617	-0.9406363	-1.9164491	-1.404362	-0.9867548	-1.8183383	-1.6496241	-1.2513013	-1.1794542	-1.5714867
ATGGGAGTCTATCCTA-1-G2-STZ	-3.9296558	-2.416063	Correct	5.960464477539063e-08	beta	beta	-0.81590325	2.346148	4.8419747	-0.12320021	-1.2875038	-1.8358097	-0.23884135	-1.2982246	-0.87828255	-1.0404623	-1.6588086	-2.5126212	-1.9275142	-1.1599399	-1.0757987	-0.92525536	-1.3646272	-2.1365395	-0.67689633	-1.540763
ATGGGAGTCTTGCCGT-1-G2-STZ	3.1218486	2.5122313	InCorrect	0.0999639630317688	gamma	alpha	-1.0175176	3.5673282	0.7954128	0.3072824	-1.3017228	-2.2334943	0.07932192	-1.0484809	-0.48627093	-1.1763875	-1.1203135	-1.2686673	-1.2000875	-0.9812817	-1.332706	-1.965728	-1.4648197	-1.4421529	-0.8034364	-1.1708596
ATGTGTGAGTCAAGCG-1-G2-STZ	7.0762067	3.8502364	Correct	5.960464477539063e-08	alpha	alpha	-1.0761913	6.5632973	1.3000548	0.5181184	-1.3103441	-1.8714432	-0.19578628	-0.8229238	-0.9138391	-0.79110456	-1.1544346	-0.6622029	-1.3280416	-1.0167699	-1.8182535	-2.5390027	-1.4652423	-1.4105649	-0.9404341	-1.3116465
ATGTGTGAGTCTCAAC-1-G2-STZ	-1.729486	8.955842	Correct	0.0	delta	delta	-0.81669813	2.0092666	0.85904145	5.609727	-1.9338138	-2.1618114	-1.1274475	-0.7541904	-0.3127849	-1.1839994	-1.2902602	-0.9221062	-1.9952527	-0.9873028	-2.0705035	-1.860636	-1.6359872	-2.057158	-0.9586038	-1.355243
ATGTGTGCAAAGAATC-1-G2-STZ	2.4948366	6.6013727	Unknown	0.40005993843078613	alpha_delta	Unknown	-0.77225024	8.509763	1.4360039	5.357899	-1.339014	-1.5864731	0.010069814	-0.7939539	-1.080454	-1.002458	-0.871217	-1.0929693	-1.8004538	-1.0234637	-1.6285999	-1.8579136	-1.1367633	-1.2712282	-0.98733395	-1.2137827
ATGTGTGCACGGCCAT-1-G2-STZ	6.378453	3.7715223	Correct	0.0	alpha	alpha	-1.0343224	6.0157704	1.8449723	0.9283917	0.0607702	-2.2543733	-0.17749843	-0.8734455	-0.7085904	-1.743809	-1.4450881	-1.4280219	-2.0529566	-0.95003086	-1.3254731	-1.6401981	-1.6385351	-1.6137103	-1.6292071	-1.4861301
ATGTGTGGTATGAAAC-1-G2-STZ	0.026826829	-3.703204	Correct	0.0	beta	beta	-0.54522216	1.2122041	3.5690916	-0.28593585	-0.2135043	-1.9451921	-1.6178691	-1.4581054	-0.06510764	-1.1180605	-1.328713	-1.2947575	-1.7889385	-1.16579	-1.9146248	-1.5179759	-1.2798012	-1.5747961	-0.65245646	-2.5538468
ATGTGTGGTGCGATAG-1-G2-STZ	-4.961047	-1.9978654	Correct	0.0	beta	beta	-0.7779438	2.2165449	6.231631	-0.08112447	-1.0054982	-1.558741	-0.48904985	-0.93059003	-0.5326426	-1.6244831	-0.9167084	-1.3783752	-1.2445943	-1.061741	-0.5520358	-0.48513487	-0.63461584	-1.615787	-0.73606217	-1.6740679
ATGTGTGGTTCAGCGC-1-G2-STZ	-0.6619252	-2.4145617	Unknown	0.50007164478302	beta	Unknown	-0.7294956	2.848133	3.0239084	2.1124794	-0.6995399	-2.0810566	-1.0253066	-1.169455	-0.46507078	-1.2886099	-0.59339225	-1.7882233	-1.7899659	-1.2430974	-0.91315746	-0.8292733	-1.1873335	-1.590953	-1.3760151	-1.8054929
ATGTGTGTCATTGCCC-1-G2-STZ	-3.7991183	6.7082458	Unknown	0.4998842477798462	delta	Unknown	-0.96605796	1.652384	0.9351761	2.4299974	-0.72071	-2.0847704	-1.389682	-0.9280354	-0.27821466	-1.2697746	-1.4787978	-0.92926824	-1.7715669	-0.67520183	-1.6996291	-2.4258347	-1.2871687	-1.8312776	-1.5034938	-1.1812981
ATTACTCCACATAACC-1-G2-STZ	5.773231	1.1910355	Unknown	0.20001530647277832	alpha	Unknown	-1.1148174	4.8484726	1.7750255	1.0423996	-0.46237764	-2.540863	-1.3241669	-0.9094392	-0.79878515	-1.5359958	-1.948165	-1.3459362	-1.879628	-1.2299188	-1.1672814	-2.4972494	-1.6507975	-1.8354292	-0.850437	-1.5375752
ATTACTCCACCTCGGA-1-G2-STZ	1.4109763	7.0031996	Correct	0.0	alpha_delta	alpha_delta	-0.8779422	4.2700477	1.512951	5.2950625	-1.8758951	-1.533825	-0.4850731	-1.0283266	-0.85864335	-0.89327204	-1.372057	-1.4021703	-1.5611626	-0.95856684	-1.5457387	-0.78063405	-1.5349165	-1.2507709	-1.5717142	-1.2828987
ATTACTCCACGCGAAA-1-G2-STZ	-4.279415	-1.062701	Unknown	0.2001221776008606	beta	Unknown	-0.18865243	2.8910248	5.4779267	-0.065831214	-0.5638281	-1.7731272	-0.05957765	-1.6220638	-0.49604392	-1.4423754	-0.804122	-1.9178034	-1.1713349	-0.8559941	-0.774375	-0.2349371	-1.3984683	-1.4063386	-1.0256307	-1.4502813
ATTACTCCATGCATGT-1-G2-STZ	-5.3761883	-1.2541727	Correct	0.19996196031570435	beta	beta	-0.78494895	3.1543086	5.7989597	0.53521377	-1.755525	-1.7000551	-0.13213268	-1.1595854	-0.8647116	-1.429519	-1.0401881	-1.5084969	-1.5746613	-1.3382369	-1.0048686	-0.2981472	-0.74562734	-1.6060752	-0.7935772	-1.6746314
ATTACTCGTACTTAGC-1-G2-STZ	6.8524456	3.680134	Correct	0.10000908374786377	alpha	alpha	-0.9823759	5.7891636	1.084575	0.5015033	-0.45152855	-1.9013034	-0.3472914	-1.2527176	-0.118774645	-1.4119812	-1.2902274	-0.75810516	-1.8100618	-0.7916233	-1.4362531	-2.115225	-1.8032086	-1.5849453	-1.3811266	-1.3126271
ATTACTCGTTCCACGG-1-G2-STZ	6.6552925	3.3135626	Correct	0.10000568628311157	alpha	alpha	-1.105935	5.541189	1.2467946	1.6989653	-0.51812196	-2.1332254	-0.49328545	-0.9342157	-0.53396136	-0.96544385	-1.5588264	-1.2728578	-1.9633636	-1.16417	-1.4706948	-2.3089118	-1.2870066	-1.7068661	-1.1125321	-1.2714498
ATTACTCTCACAACGT-1-G2-STZ	-5.647063	-0.015899818	InCorrect	0.1999439001083374	beta	alpha_beta	-0.58367276	4.321499	5.8715363	1.9859161	-1.5029309	-1.2827694	-0.37837726	-0.8132799	-0.22232947	-1.2312086	-0.6831734	-1.6346039	-0.9012326	-0.75088197	-0.9875877	-0.72216576	-1.2147082	-0.97541517	-1.3036809	-1.5034628
ATTACTCTCACTTATC-1-G2-STZ	-2.0826147	8.800397	Correct	0.0	delta	delta	-0.44401237	1.3385658	0.7548988	6.277893	-1.0902026	-2.43033	-1.6746608	-0.929971	-0.95331085	-0.73235536	-1.5653176	-0.9147428	-1.8143443	-1.0010794	-1.2347308	-2.1144464	-1.5297686	-1.3613397	-0.99088126	-1.5708593
ATTACTCTCGACGGAA-1-G2-STZ	1.3251832	8.240999	Unknown	0.4998024106025696	delta	Unknown	-0.3508088	2.7728467	1.2450402	7.6320786	-2.0671694	-1.8404646	-1.0761476	-0.5697864	-1.1732152	-1.0596936	-0.8969792	-1.4294808	-1.6083239	-0.72217417	-1.7399341	-1.0937506	-1.1386086	-1.3147995	-1.731129	-1.2357116
ATTACTCTCGCTTGTC-1-G2-STZ	-6.366187	0.21972458	InCorrect	0.19994503259658813	beta	alpha_beta	-0.99839854	6.495148	4.9414787	1.8406582	-2.352465	-1.2896613	-0.32460338	-0.76572853	-1.0722328	-1.4711074	-0.33623117	-1.3802464	-1.6931036	-0.85380405	-0.44521114	-0.5107013	-0.17175409	-1.1893866	-1.1055138	-0.69982684
ATTACTCTCGTTTAGG-1-G2-STZ	-4.6797686	2.7594168	Correct	0.0	beta_delta	beta_delta	-0.5522004	2.826226	4.8728695	7.3934307	-2.040292	-1.432799	-0.6970978	-0.5260081	-0.41705573	-1.2922814	-1.2422512	-1.4416915	-1.4003592	-0.9608172	-1.3758061	-0.52454984	-0.9058049	-1.3512363	-1.3103445	-1.1804653
ATTATCCAGCGATAGC-1-G2-STZ	-5.3288593	-4.015808	Unknown	0.40001940727233887	beta	Unknown	-0.6021855	4.3047633	8.468095	0.32145858	-0.8636158	-1.7834885	-0.8944994	-0.9670519	-0.58018744	-1.9702183	-1.1063052	-1.8327525	-1.7489817	-1.4348493	-1.4829348	-0.74651885	-1.1995	-1.0251901	-1.2742561	-1.0808246
ATTATCCAGGGCTCTC-1-G2-STZ	3.474145	1.7422198	Unknown	0.49991047382354736	gamma	Unknown	-1.168237	3.6808865	0.9661656	0.18722641	-1.9330978	-2.284318	-0.08903242	-0.6400919	-0.5518369	-1.0258486	-1.4443581	-1.6970658	-2.1356559	-0.9739859	-1.4837236	-1.6395013	-1.5900177	-1.6895301	-0.9577516	-1.3935292
ATTATCCAGGTGCACA-1-G2-STZ	6.3494444	13.039249	Correct	5.960464477539063e-08	ductal	ductal	-0.44131798	0.5082686	0.5641607	0.33706978	-1.3877414	-0.50089717	-0.3809076	-0.89727676	0.07784951	-0.23591526	-0.28738776	-0.9385656	-0.94209594	-0.71310055	-0.8043052	-1.026718	-0.100637406	0.3119888	-0.47913718	-1.0333065
ATTATCCAGTGGTAGC-1-G2-STZ	-5.61869	-2.3464816	Unknown	0.20002412796020508	beta	Unknown	-0.7473464	3.5128343	8.415803	0.39910835	-1.2767727	-1.465493	-0.354199	-0.5158083	-0.73760414	-0.88851	-1.1380457	-1.9161048	-1.6058846	-1.0655737	-1.08054	-0.62138855	-0.5042804	-1.040315	-1.368971	-1.0628675
ATTATCCCAATGACCT-1-G2-STZ	5.1412635	0.32004914	Unknown	0.3999854326248169	alpha	Unknown	-0.5620219	2.0475786	0.95190203	0.2760592	-0.15684652	-2.4118125	-0.8271839	-0.9498978	-0.37858132	-1.0967304	-1.2804799	-1.0876433	-2.2100155	-1.1607251	-1.947329	-2.7506995	-1.8742428	-1.8417459	-1.2520733	-1.7151783
ATTATCCCACATGGGA-1-G2-STZ	-6.1343393	2.2080638	Correct	0.1996476650238037	beta_delta	beta_delta	-0.16307984	4.866617	5.4323225	6.559635	-1.3080001	-1.3012401	-1.5982282	-0.62610584	-1.2134895	-1.2606437	-0.5748933	-1.1308745	-1.5711133	-0.8559961	-1.0245377	-0.36578476	-0.7512779	-1.1241561	-1.090949	-1.2067688
ATTATCCCACGGCCAT-1-G2-STZ	2.0435839	6.584154	Unknown	0.29997706413269043	alpha_delta	Unknown	-0.7502457	6.3511257	2.6997035	4.491248	-2.1416004	-1.8134855	0.027382832	-0.5338781	-1.1543734	-1.031785	-1.1232153	-1.5339398	-1.6970654	-0.93448603	-1.2900789	-1.6937225	-1.4585046	-0.8406933	-1.7557945	-1.3184073
ATTATCCCAGCGAACA-1-G2-STZ	-5.510912	1.6232052	Correct	0.0	beta_delta	beta_delta	-0.8583344	3.1023943	7.7342787	4.5039434	-1.68579	-1.1115465	-0.8768785	-0.60866064	-0.33522147	-0.96500957	-0.8672357	-1.2767781	-1.1347935	-0.784697	-0.97073823	-0.5426311	-1.2750719	-1.3377074	-1.0334591	-1.9703593
ATTATCCGTACCGTAT-1-G2-STZ	5.561807	4.405615	Correct	5.960464477539063e-08	alpha	alpha	-1.0081878	6.626628	0.99201	1.1729437	-0.9691395	-1.8245503	-0.12473597	-0.64188445	-0.16530608	-0.9542223	-1.255603	-1.3844972	-1.3387665	-1.1873155	-1.1216209	-0.9674665	-1.5733252	-1.4481649	-1.1192695	-1.1603574
ATTATCCGTCGGGTCT-1-G2-STZ	-3.624577	-1.438385	Correct	0.09999579191207886	beta	beta	1.0566552	1.9652148	7.0439916	1.813036	-0.84064794	-1.556379	-0.8320532	-1.6973087	-0.2780817	-1.5337888	-0.80320644	-1.884885	-0.97227126	-1.3247343	-0.9178262	-0.9409235	-1.05412	-1.0665892	-0.8476707	-1.1908901
ATTATCCGTGGTCTCG-1-G2-STZ	12.016978	-1.3499426	Correct	0.0	stellate_quiescent	stellate_quiescent	-0.6951071	4.7917814	0.97054577	0.5036565	-1.9618689	-0.68242776	-0.48116845	-0.18095881	3.9272032	-1.0958164	-0.8817816	-0.5355285	-0.70633096	-0.86980844	-1.6070836	-1.6109698	-1.604115	-0.700533	-0.990695	-1.0647962
ATTATCCGTGTGCCTG-1-G2-STZ	2.6435866	2.9308739	Unknown	0.29988425970077515	gamma	Unknown	-0.79469705	3.465752	1.6761104	0.2884459	-1.5274568	-2.06984	0.06179733	-0.95829606	-0.45285672	-1.2445008	-1.6196504	-1.4011254	-1.9296	-0.9198126	-0.64399976	-1.6139003	-1.4749748	-1.5220492	-0.7994508	-0.99620885
ATTATCCTCAGAGCTT-1-G2-STZ	4.9063506	3.727487	Correct	5.960464477539063e-08	alpha	alpha	-0.717278	5.172889	1.3437645	0.73264194	-0.67191803	-2.05395	-0.5373521	-0.992181	-0.7531964	-1.1114357	-1.2360569	-1.1106619	-1.9317522	-1.3291156	-1.9096472	-1.8286644	-1.5392249	-1.8331618	-1.003829	-1.2618594
ATTATCCTCCGCGTTT-1-G2-STZ	-1.1608119	7.857209	Correct	0.09995758533477783	delta	delta	-0.32712495	2.228376	1.5136852	4.7517786	-0.8983156	-1.9649942	-0.8472279	-1.0896462	-0.32371262	-1.4047827	-1.3476309	-0.84144175	-1.9888043	-1.1336256	-1.3314025	-1.7551429	-1.3114796	-1.6223853	-1.437945	-1.0451034
ATTATCCTCGAATGCT-1-G2-STZ	12.688679	-4.4830976	Correct	5.960464477539063e-08	stellate_activated	stellate_activated	-1.1892111	0.060410827	0.36069345	-0.3828526	-0.393984	-0.3523932	-0.9565897	-0.9667517	1.4055603	-1.0654476	-1.0686357	-0.4390968	-1.2300863	-1.3384318	-1.9818486	-1.3665372	-1.6302316	-0.6976022	-1.0420802	-0.93831694
ATTATCCTCTACTTAC-1-G2-STZ	7.273489	-4.8523273	InCorrect	0.19983011484146118	immune_proliferative	stellate_quiescent	-1.0324718	0.07447541	1.4723209	-0.4047737	-0.8996031	-1.2664596	-1.051584	-0.93695253	-0.6920186	0.472556	0.64717686	0.2699269	-0.5405708	-0.06640678	-0.09513329	2.0401301	-0.5014523	-0.1936518	-0.5156342	-0.38263005
ATTCTACAGCTATGCT-1-G2-STZ	-3.5119941	8.373387	Correct	0.0	delta	delta	-0.7260064	1.1701561	1.7217467	4.674642	-0.62364906	-2.7856796	-1.4051871	-1.2342004	-0.53904307	-1.302796	-1.6729376	-0.7670947	-1.8450519	-1.0482726	-1.4160182	-1.6640018	-1.4561325	-1.4803748	-1.724855	-1.3019148
ATTCTACAGGACGAAA-1-G2-STZ	-0.31922022	-3.9818034	Correct	0.09999340772628784	beta	beta	-0.7528832	0.79175484	4.852769	0.18981388	-0.63810325	-2.003579	-1.2448697	-1.4856678	-0.55862856	-1.4014164	-1.5949135	-1.9723183	-2.0551975	-0.81104577	-1.8188894	-1.2415766	-0.9541785	-1.8774478	-1.1855872	-1.6431574
ATTCTACAGTAACCCT-1-G2-STZ	0.70504844	7.836486	InCorrect	0.1000140905380249	delta	alpha_delta	-1.0853679	3.0585258	1.2113612	4.805926	-1.671389	-1.795702	-0.48273635	-0.7402682	-0.66169363	-1.2574698	-0.861543	-0.94562423	-1.7681426	-0.8385992	-1.4699898	-1.448411	-1.5566967	-1.1707832	-0.47276086	-1.3108624
ATTCTACAGTCCCACG-1-G2-STZ	1.718778	-4.528028	Correct	5.960464477539063e-08	beta	beta	-1.7709763	0.82144403	5.2481394	0.006659004	-0.5877503	-2.5554767	-1.8098189	-1.8144897	-0.47067356	-1.158361	-1.9291198	-1.8456578	-2.1523652	-1.0274446	-1.1111709	-1.2680846	-1.5859083	-1.8446039	-1.5034344	-1.4292979
[truncated: 35,590 more rows]
