# Supplementary material for: Biologically informed deep learning to query gene programs in single-cell atlases
Source: Nat Cell Biol. 2023 Feb 2;25(2):337–50. doi: 10.1038/s41556-022-01072-x (PMC9928587; doi:10.1038/s41556-022-01072-x)
Supplement: Supplementary file 11 — UMAP coordinates of the expiMap latent space, cell type markers and expiMap latent scores for cell types. [file 41556_2022_1072_MOESM11_ESM.xlsx]

## Sheet: a_b_c_latent_scores_and_markers
index	UMAP1	UMAP2	Cd19	Ms4a1	Jchain	Ebf1	Cd74	Cd52	Trbc2	Cd79a	C1qc	Psap	Csf3r	S100a6	PANGLAO_T_CELLS	PANGLAO_B_CELLS	PANGLAO_MACROPHAGES	PANGLAO_MONOCYTES	PANGLAO_NEUTROPHILS	PANGLAO_DENDRITIC_CELLS
AAACCTGTCACCAGGC-1-G2-STZ	4.1242585	3.32589	0.737739	0.5979578	0.0	0.86035615	3.99763	2.885562	0.0	1.2398816	0.0	0.9695672	0.0	0.43541282	-0.3652344	3.2328815	-0.9212715	-0.37135047	-0.91617715	0.22188644
AAACGGGGTAGCTTGT-1-G2-STZ	-2.1347847	13.560688	0.0	0.0	0.0	0.0	6.1587524	4.0052724	0.0	0.0	0.0	2.3224056	0.0	3.0308423	-0.67584455	-0.77639407	0.79885113	-0.27749062	0.44141138	0.23958215
AAAGCAACAGTTCATG-1-G2-STZ	4.1350102	5.035763	0.8196801	2.6476626	2.4852986	1.478432	4.725085	3.4887302	0.0	3.079137	0.0	0.6133005	0.0	0.0	-0.03528042	3.2241826	-0.5834747	-0.3802627	-0.81289285	0.46673137
AAAGCAATCAACCAAC-1-G2-STZ	6.65813	7.5538707	0.8364638	2.10353	0.0	2.1803205	4.9760504	3.645017	0.0	3.4155698	0.0	1.0859611	0.0	0.0	-0.25466192	1.8357023	-0.6686138	-0.7046038	-0.6281051	0.3555948
AAAGTAGCACTACAGT-1-G2-STZ	6.3102183	10.320326	0.0	0.0	0.0	0.0	0.82623225	2.7167878	3.6101458	0.0	0.0	0.82623225	0.0	0.0	0.2390899	-1.2317581	-0.81818175	-0.7098984	-1.2246369	-0.48412454
AAAGTAGCACTCGACG-1-G2-STZ	3.9534433	3.1986341	1.088105	0.98857737	0.75374305	0.24782425	3.6554637	2.572085	0.0	1.754575	0.0	0.98857737	0.0	0.75374305	-0.24589571	3.2858496	-0.6043354	-0.4420573	-0.91752607	0.052617382
AAAGTAGTCTCTGAGA-1-G2-STZ	4.541142	3.2695296	0.5707812	0.0	2.7153718	0.41416004	2.374802	2.2202451	0.0	0.22836956	0.0	0.22836956	0.0	0.22836956	-0.75633883	3.2120962	-0.813095	-0.06752225	-1.173042	-0.4593249
AAATGCCCATGGATGG-1-G2-STZ	-0.55694675	17.36607	0.0	0.0	0.0	0.0	1.0591276	1.5618657	0.0	0.0	3.309592	3.7701533	0.0	1.0591276	-1.0467572	-0.55602247	1.0378503	-0.08586745	-0.03164509	-0.40152124
AACGTTGCATGCCTTC-1-G2-STZ	3.9758658	9.283176	0.0	0.0	0.0	0.0	0.0	2.7887735	1.960718	0.0	0.0	0.0	0.0	3.4261851	1.0053996	-0.45693964	-0.63875747	-0.27050906	-1.1858491	-0.76231843
AACTCAGCAATACGCT-1-G2-STZ	7.503643	10.918195	0.0	0.0	0.0	0.0	0.0	2.8375463	3.3869526	0.0	0.0	0.0	0.0	1.519942	1.13375	-0.49514675	-0.9816794	-0.766585	-1.5882548	-1.0416838
AACTCAGTCCACGTGG-1-G2-STZ	3.7868464	5.3402886	0.58924145	1.4375771	0.0	0.7902425	4.053258	2.6840682	0.0	2.5679686	0.0	2.2853196	0.0	0.0	-0.054425154	1.2858229	-0.6464104	-0.1707406	-0.3916718	0.29102635
AACTCAGTCCTACAGA-1-G2-STZ	-2.2968206	19.26704	0.0	0.0	0.0	0.0	6.2877965	2.6071703	0.0	0.0	3.7334232	3.0880551	0.71623796	0.0	-0.7184035	-0.74588776	1.4922751	0.17336178	0.46487197	-0.19360667
AACTGGTAGCAACGGT-1-G2-STZ	9.567806	7.1337056	1.4091252	1.7296288	0.0	1.9719604	5.367721	3.7908318	0.0	2.8010466	0.0	1.7296288	0.0	0.0	-0.092262596	2.4736295	-0.5279017	-0.5658678	-0.7560082	0.19509615
AACTTTCCACAACGTT-1-G2-STZ	3.5514925	3.7862737	0.7159591	1.128914	0.0	0.0	4.536996	4.020849	0.0	1.128914	0.0	0.52911663	0.0	0.0	-0.25548464	2.7157204	-0.46327215	-0.021377012	-0.71473014	0.4642952
AATCGGTAGGCGATAC-1-G2-STZ	15.747325	3.6123536	0.0	0.8450766	5.5312696	0.0	4.4543705	1.1673899	0.0	2.5265832	0.0	0.8450766	0.0	0.0	-1.1239641	6.6442	-0.9071821	-0.80896306	-1.3017176	-0.52909356
ACAGCCGGTTCATGGT-1-G2-STZ	-3.9646857	11.819006	0.0	0.0	0.0	0.0	3.6220512	3.0313106	0.0	0.0	0.0	2.1501677	0.0	1.9557245	-0.42041206	-0.5699006	0.22045924	-0.7379379	-0.7283547	0.026652995
ACATACGAGGATATAC-1-G2-STZ	8.642618	11.011182	0.0	0.0	1.0442904	0.0	0.0	2.7556367	1.8755099	0.0	0.0	0.0	0.0	0.0	0.76468074	-1.2791454	-1.2993008	-1.0153378	-1.3956228	-1.0302598
ACCAGTAGTGTTCTTT-1-G2-STZ	2.4563415	10.285707	0.39942142	1.9302949	0.0	0.6840679	4.6778507	2.8731523	0.0	1.9991128	0.0	1.4899182	0.0	1.5948713	-0.29136792	1.5020472	-0.2966793	0.13822165	0.29260153	0.06354727
ACCGTAAAGTAGGTGC-1-G2-STZ	5.6280684	10.50188	0.0	0.0	0.0	0.0	0.0	2.963699	3.3221273	0.0	0.0	1.467853	0.0	2.5407887	1.4544377	-0.67665184	-0.89045715	-0.7618904	-1.3054769	-1.0909675
ACCTTTAGTCCGCTGA-1-G2-STZ	15.666367	5.8457065	0.0	0.0	5.7608685	0.0	2.256309	0.7268106	0.0	1.6627685	0.0	1.0227344	0.0	0.0	-1.3700867	4.408777	-0.7987369	-1.1650589	-1.3754344	0.008302895
ACGAGGATCTTGTACT-1-G2-STZ	4.9004188	3.56671	0.0	0.7324148	1.3083987	0.43181407	3.4417868	2.4908059	0.0	0.9632302	0.0	0.23903611	0.0	0.43181407	-0.56676286	3.2833178	-0.78497523	-0.39400193	-0.95244074	-0.17289466
ACGATGTGTTAGTGGG-1-G2-STZ	3.3206367	7.4030805	0.0	1.1179686	0.0	0.0	4.9523125	3.9503047	0.0	2.2771847	0.0	1.7284517	0.0	1.2734876	0.19449472	1.50952	-0.16490053	-0.33155167	-0.3134498	0.2800823
ACGCCAGAGACCCACC-1-G2-STZ	-1.6039368	19.489807	0.0	0.0	0.0	0.0	5.5255713	2.2552416	0.0	0.0	3.5596359	3.4102154	0.0	0.0	-1.0351162	-1.2190667	1.5259264	-0.2563011	0.7722348	-0.656431
ACGCCGAGTTCCATGA-1-G2-STZ	5.482706	7.2307343	1.226479	3.0093215	2.8130007	2.4716039	5.4836173	3.0670404	0.0	2.656801	0.0	0.7905472	0.0	0.0	-0.14120567	2.0754404	-0.4602682	-0.52293086	-0.74760294	0.39956143
ACGGGCTCAAGCCGTC-1-G2-STZ	4.7802806	2.984869	0.0	0.8830923	0.4493841	0.24972573	3.42705	2.7569046	0.0	1.0938386	0.0	0.8830923	0.0	0.4493841	-0.43072978	4.431175	-0.53687364	-0.16199818	-0.9240439	0.12752481
ACGTCAAAGGGCTCTC-1-G2-STZ	-3.336981	18.490067	0.0	0.0	0.0	0.0	5.7043595	2.4084725	0.0	0.0	3.6526642	2.9851089	0.0	0.0	-0.59590656	-0.99201185	1.2633331	-0.35302424	0.38051963	-0.6945654
ACGTCAAGTATCTGCA-1-G2-STZ	8.649963	7.3159018	1.3148457	2.1119657	0.0	1.7120475	5.32895	2.9043357	0.0	2.9043357	0.0	1.5330395	0.0	0.0	-0.296279	2.1030636	-0.52705216	-0.5888842	-0.45244187	0.49976376
ACTGAACCACTGTTAG-1-G2-STZ	2.8082345	8.377973	0.0	1.3977345	0.0	0.4105658	3.3105018	2.9047568	0.0	0.92545336	0.0	1.2636614	0.0	1.5159388	-0.6440257	1.4828236	-0.97410554	-0.5989671	-0.9905757	-0.2972473
ACTGAGTGTCCATGAT-1-G2-STZ	15.722583	3.9951682	0.2847315	0.2847315	5.96368	0.0	2.9505925	0.0	0.0	0.2847315	0.0	0.8405409	0.0	0.0	-1.2637038	6.5189643	-0.8268596	-1.0515139	-1.147863	-0.025451478
ACTGATGAGGAGTTGC-1-G2-STZ	0.2687253	15.208369	0.0	0.0	0.3701274	0.0	4.8571496	1.8523886	0.0	0.0	2.384554	2.8405445	0.0	0.0	-0.47366983	-0.11782931	1.2505901	-0.21024396	0.37140742	0.10456474
ACTGCTCAGAATGTTG-1-G2-STZ	-1.4884447	16.2901	0.0	0.0	0.746018	0.0	3.9722443	2.2893677	0.0	0.0	2.1702082	3.1429334	0.0	0.0	-1.1249602	-1.1171145	-0.13821574	-0.58975875	-1.1164378	-1.0933172
ACTGTCCCACGGATAG-1-G2-STZ	-2.457734	14.088734	0.0	0.0	0.80239075	0.0	6.1810517	3.9167063	0.0	0.0	0.0	2.1264691	0.0	2.6768723	-0.4338745	-1.272191	0.7790239	-0.27320498	0.47988877	0.49253166
AGAATAGGTAGCGTGA-1-G2-STZ	9.910885	7.6258473	1.7603345	3.0847645	0.0	1.4373647	5.3376265	3.5919683	0.0	3.7916489	0.0	0.9573535	0.0	3.5919683	-0.7874606	2.7796032	-0.6804319	-0.7015908	-0.93597007	0.028355755
AGAATAGGTATGAATG-1-G2-STZ	8.530622	10.775914	0.0	0.0	1.1767946	0.0	2.300166	4.3476243	4.190788	0.0	0.0	0.0	0.0	0.0	0.8423286	-0.57919496	-0.76880866	-0.7882931	-1.2177768	-0.6506354
AGAATAGGTCCCTACT-1-G2-STZ	5.961338	7.214439	0.0	2.0000274	1.2685529	1.2685529	5.480465	3.1233988	0.0	2.9386287	0.0	0.82323277	0.0	0.0	-0.090710185	1.543977	-0.8598016	-0.8931887	-1.0819541	0.06619968
AGAATAGTCTTGAGGT-1-G2-STZ	10.151466	7.5228343	0.97504115	1.7840345	0.0	2.2253132	5.42594	4.321579	0.0	3.3112879	0.0	1.4592085	0.0	1.7840345	-0.49391994	2.5308878	-1.0096644	-0.70208395	-0.6443253	0.14557359
AGAGTGGTCTCTTGAT-1-G2-STZ	-3.247298	12.754027	0.0	0.0	0.0	0.0	5.9526362	3.7987201	0.0	0.0	0.0	3.5295687	0.0	0.0	-0.7398992	-0.92217886	0.13862947	-0.53836936	-0.1767677	-0.0036963513
AGATCTGCAGGTCCAC-1-G2-STZ	9.033575	3.146578	0.5428599	0.78915524	5.537505	0.0	2.4487193	2.5474942	0.0	1.0724249	0.0	0.3924571	0.0	0.0	-0.76972973	6.7487144	-0.9411928	-0.54561365	-1.2401571	-0.16962509
AGATCTGTCGTACCGG-1-G2-STZ	14.123339	4.062929	0.0	1.1520462	5.0414295	0.73348784	3.1666958	3.5424728	0.0	0.73348784	0.0	1.1520462	0.0	0.73348784	-1.2825224	5.519712	-1.5034198	-1.1002363	-1.8492844	-1.0222458
AGATTGCCAGTCGTGC-1-G2-STZ	-3.435656	14.078418	0.0	0.0	0.0	0.0	5.7446613	3.206902	0.0	0.0	0.0	2.4121737	0.0	2.6771958	-0.97805643	-1.5776755	0.5098198	-0.6438981	-0.021725763	0.12383203
AGCAGCCAGCAGCCTC-1-G2-STZ	-0.94104433	17.575373	0.0	0.0	0.0	0.0	0.0	2.3822548	0.0	0.0	1.7774317	3.2023523	0.6845752	1.5956873	-1.1002203	-0.84244	0.39180917	-0.11384656	-0.28050187	-0.41841596
AGCATACTCATTTGGG-1-G2-STZ	-2.525093	13.4586	0.0	0.0	0.0	0.0	5.758997	3.0291445	0.0	0.0	0.0	2.328346	0.0	2.531806	-0.42023903	-1.0794282	0.5837667	-0.5887909	-0.10722242	0.077514365
AGCCTAAGTTATGTGC-1-G2-STZ	7.73506	10.951976	0.0	1.5905359	0.0	1.2821141	4.019788	2.5431073	3.19615	2.0163193	0.0	1.2821141	0.0	0.0	0.36139083	0.2620765	-0.5659221	-0.607529	-0.9843973	-0.055390656
AGCCTAATCTCCAGGG-1-G2-STZ	13.574795	2.3731277	0.35125172	0.0	5.7683225	0.0	3.0135164	2.0724096	0.0	1.2599001	0.0	0.19096944	0.0	0.0	-0.68406016	7.890704	-1.2596016	-0.4814896	-1.3064872	-0.4373001
AGCGGTCTCTATCCTA-1-G2-STZ	3.8647687	9.098547	0.5074218	0.8424317	0.0	0.0	5.1134977	4.0691514	2.3276725	1.7275805	0.0	1.0929328	0.0	1.0929328	0.8537156	1.3281817	-0.16754366	-0.40856212	-0.60644996	0.20121342
AGCTCCTCATGACATC-1-G2-STZ	4.591567	3.0962994	0.22770745	0.7045181	0.22770745	0.41306007	3.525996	2.3477077	0.0	1.57604	0.0	1.113745	0.0	0.5693702	-0.4084523	4.488184	-0.9921919	-0.42891794	-0.81557506	0.10314223
AGCTCCTGTACCGGCT-1-G2-STZ	6.2791414	10.268949	0.0	0.0	0.0	0.0	0.0	4.008271	3.6898112	0.9168643	0.0	1.70553	0.0	0.9168643	1.0578421	-0.43357676	-0.7938758	-0.7511677	-1.2960205	-0.31767628
AGGCCACCACAGATTC-1-G2-STZ	11.841709	3.434843	0.0	1.5422556	0.65169007	0.0	4.511305	2.9640155	0.0	2.6292186	0.0	0.65169007	0.0	0.0	-0.4389798	4.3722076	-1.3456941	-0.6317931	-1.6942555	-0.43589172
AGGCCACCATCCGGGT-1-G2-STZ	4.5274754	3.828482	0.0	0.0	1.41001	0.0	1.841727	0.28646675	0.0	0.57323635	0.0	0.8445178	0.0	0.3662288	-0.2111532	3.4861245	-1.0073795	-0.43708774	-1.1526932	-0.5302193
AGGCCGTAGTAGATGT-1-G2-STZ	-3.6234	18.302053	0.0	0.0	0.0	0.0	6.0940332	3.8238537	0.0	0.0	1.8866963	3.366871	0.0	0.0	-0.62382925	-0.47307926	0.74910396	0.13979769	0.7100354	0.026050556
AGGGAGTCACGTTGGC-1-G2-STZ	-1.9027324	19.15571	0.0	0.0	0.0	0.0	6.1441665	3.2151487	0.0	0.0	4.23606	2.8057542	0.0	0.0	-0.7919296	-0.3616007	0.79702383	-0.21045029	-1.1494513	-0.3913838
AGGGAGTTCTGGTGTA-1-G2-STZ	5.7039466	7.933613	0.75389826	0.0	0.0	0.0	4.5110955	3.0021899	0.0	2.4094121	0.0	0.75389826	0.0	0.0	-0.4258145	1.8779793	-0.95031667	-0.5402471	-0.9255294	-0.188529
AGGGTGATCTATGTGG-1-G2-STZ	6.0817785	8.415185	0.90224856	1.3687106	0.0	1.6855503	3.1963127	2.652274	0.0	2.5432634	0.0	0.0	0.0	0.0	-0.6527465	0.9202881	-1.0293288	-0.799931	-1.3052227	-0.03371077
AGGTCATCAATCTGCA-1-G2-STZ	0.9910218	11.479499	0.0	0.0	0.0	0.0	5.746345	3.4721045	0.0	0.0	0.0	4.059548	0.0	1.415961	-0.6155102	-0.96494794	0.31133476	-0.2739016	-0.3405275	0.4937693
AGTAGTCAGCCAGTAG-1-G2-STZ	-4.32696	12.07787	0.0	0.0	0.0	0.0	5.695125	2.4433148	0.0	0.0	0.0	1.9887892	0.0	1.9887892	-0.25433683	-0.8456349	-0.01625579	-0.93240386	-0.5059054	-0.1319484
AGTGTCACAAGGACTG-1-G2-STZ	-2.9429862	17.842522	0.0	0.0	0.0	0.0	6.1519427	1.5925194	0.0	0.0	3.8710642	2.8886952	0.0	0.0	-1.009305	-1.2611856	0.82737994	-0.65747315	-1.6847067	-0.97759336
AGTGTCAGTGATGTGG-1-G2-STZ	16.385153	5.2576227	0.0	0.0	6.395551	0.0	3.3349795	1.2417364	0.0	1.3177831	0.0	0.24177939	0.0	0.0	-1.4145378	6.494105	-1.196547	-0.80667686	-1.1670207	-0.073871456
ATAACGCCATTCACTT-1-G2-STZ	1.1578864	9.057332	0.0	0.0	0.34011406	0.0	3.1476345	1.0377948	0.0	0.18444756	1.0377948	1.290114	0.0	0.7953984	-0.18351705	-0.06538204	0.44966757	0.3153058	-0.016282715	-0.16500026
ATAAGAGAGCGACGTA-1-G2-STZ	-2.3337865	18.412788	0.0	0.0	0.0	0.0	5.5790586	3.2744486	0.0	0.0	3.917369	3.8177154	0.0	0.0	-0.34021592	-0.8301769	0.49094975	-0.29511142	-0.26539144	-0.2491722
ATCCACCTCAAACGGG-1-G2-STZ	-2.0274038	13.369246	0.0	0.0	0.0	0.0	6.031831	3.8830817	0.0	0.0	0.0	0.9500307	0.0	2.7260277	-0.7687799	-1.2307794	0.48132226	-0.124105155	-0.060177296	0.09865109
ATCCGAACACGGCCAT-1-G2-STZ	0.52213365	12.670305	0.0	0.0	0.0	0.0	5.951676	3.4718122	0.0	0.0	0.0	1.7969887	0.0	2.7784698	-0.305162	-1.2699441	0.8328758	-0.057691984	0.46483797	0.06839691
ATCGAGTTCGGCTACG-1-G2-STZ	9.45195	8.139181	1.2983575	2.9777172	3.6450803	1.8447549	5.426615	2.661404	0.0	3.3190017	0.0	1.8447549	0.0	0.0	-0.6043449	2.1971931	-0.7136672	-0.8044114	-1.2353408	-0.29511163
ATCTACTTCCAGATCA-1-G2-STZ	-2.107055	17.236156	0.0	0.0	0.0	1.5209122	5.5548983	2.6471288	0.0	0.0	2.9382086	3.0571215	0.0	2.9994314	-1.1449237	-0.835064	0.3952188	0.043563537	-0.48149192	-0.030703481
ATGAGGGGTAGCTAAA-1-G2-STZ	-4.556588	17.765898	0.0	0.0	0.0	0.0	6.6437507	2.6303215	0.0	0.0	3.782539	3.338874	0.0	0.0	-0.92265916	-1.061447	1.2718735	-0.40558088	0.5534211	-0.31786054
ATGAGGGGTCGCGTGT-1-G2-STZ	-2.713469	14.887881	0.0	0.0	0.8474964	1.8461193	5.775933	3.1644003	0.0	0.0	0.0	1.6097159	0.0	1.8461193	-0.4184448	-0.15651365	0.058998805	-0.3448366	-0.36470157	-0.06844923
ATGAGGGTCATGCAAC-1-G2-STZ	-2.1175134	13.148858	0.0	0.0	0.0	0.0	6.0537434	3.7007005	0.0	0.0	0.0	2.0549114	0.0	2.4756837	-0.6326106	-1.2162558	0.2506937	0.073863894	0.19472536	0.41824475
ATGCGATAGATAGCAT-1-G2-STZ	14.984859	6.3764577	0.7333902	1.4460673	2.2676852	0.0	5.0412426	2.1488385	0.0	2.5574908	0.0	2.0139377	0.0	1.8579587	-0.94327664	3.8057094	-1.1396736	-0.8528329	-1.0008	-0.5414567
ATGCGATAGCGTTCCG-1-G2-STZ	1.5757486	18.04982	0.0	0.0	0.0	0.0	4.5935297	2.3537068	0.0	0.0	4.0479727	2.1739311	0.0	0.0	-0.48574442	-0.20877373	1.6285845	0.79175746	0.40624014	-0.4481899
ATGCGATGTTGGACCC-1-G2-STZ	9.294124	7.7727127	1.1072541	3.5679157	3.3082957	1.1072541	5.4110394	3.8628092	0.0	2.9566972	0.0	0.0	0.0	0.0	-0.34562427	2.958986	-0.93692523	-0.38652584	-1.1053334	-0.08399053
ATTATCCTCTACTTAC-1-G2-STZ	7.2631583	7.8347216	1.5427995	3.0259812	0.0	1.2388893	5.308494	3.3311167	0.0	3.529268	0.0	0.0	0.0	0.0	-0.09513329	2.0401301	-0.5405708	-0.1936518	-0.5014523	0.2699269
ATTTCTGAGCCTCGTG-1-G2-STZ	0.22711186	15.707499	0.0	0.0	0.0	0.0	4.8001156	1.6634499	0.0	0.22443621	2.4262433	2.3807545	0.0	0.0	-0.5222619	-0.08932124	1.1389335	-0.13856666	0.4470864	0.21511114
CAACTAGCAAATCCGT-1-G2-STZ	14.170783	4.073305	0.0	0.0	5.356549	0.8339609	3.2482786	3.0221941	0.0	1.8261095	0.0	0.8339609	0.0	0.0	-0.52744293	4.6190224	-1.5920739	-1.1801219	-1.5415941	-0.9482165
CAAGAAAGTCACACGC-1-G2-STZ	-3.625332	18.823801	0.0	0.0	0.0	0.0	6.484179	1.983138	0.0	0.0	3.755838	2.985506	0.0	0.0	-0.5272778	-1.1051524	1.5071235	0.21923587	0.23452613	-0.158447
CAAGAAAGTCACTTCC-1-G2-STZ	-2.2377644	19.842997	0.0	0.0	0.0	0.0	6.247422	1.7969158	0.0	0.0	2.923622	3.4795113	0.8143707	1.2571843	-0.6171339	-0.48284763	1.4818612	-0.11308786	0.5150004	-0.23191106
CAAGATCAGTTCGATC-1-G2-STZ	-1.6342742	12.240356	0.0	0.0	0.0	0.0	5.2970734	0.0	0.0	0.0	0.0	3.8967187	0.0	1.9152851	-0.2864314	0.03920585	0.016231075	-0.85552716	-0.91776764	0.27951303
CAAGATCTCTATCGCC-1-G2-STZ	8.331055	3.2334552	0.0	0.0	4.838266	0.32943878	3.145905	2.3753421	0.0	1.3167604	0.0	1.4162176	0.0	0.0	-0.800329	5.2778273	-0.8921343	-0.4788348	-1.6352129	-0.54026306
CAAGGCCAGTGTACTC-1-G2-STZ	4.8685117	8.338052	1.3648343	2.022728	0.0	1.3648343	5.09244	3.1913235	0.0	3.1295223	0.0	1.1588621	0.0	0.5474093	-0.07359173	1.7130392	-0.34291163	-0.4707661	-0.4937465	0.45403814
CAAGGCCCAAGCGTAG-1-G2-STZ	10.736737	3.0392215	0.0	0.7781245	4.5620484	0.0	3.4347389	3.200618	0.0	2.223725	0.0	0.0	0.0	0.0	-0.6782295	5.216731	-0.8634437	-0.017312415	-1.1947247	-0.12106024
CAAGGCCTCCCTAACC-1-G2-STZ	5.0059886	9.878644	0.0	0.0	0.0	0.0	0.0	2.1564496	3.592833	0.0	0.0	0.0	0.0	0.0	0.85039103	-0.68882823	-1.0300697	-0.48912415	-1.2827896	-0.6644297
CACAAACAGCCGTCGT-1-G2-STZ	8.141867	2.9840667	0.0	0.61043864	4.3437004	0.24718267	3.8072143	3.212258	0.0	1.5358707	0.0	0.752195	0.0	0.24718267	-0.18934762	6.4890304	-1.0781785	-0.51702297	-0.73543423	0.010807358
CACAAACGTTTGTTGG-1-G2-STZ	1.6604328	7.6573834	0.0	0.0	0.30404475	0.0	0.30404475	1.0212446	0.93207043	0.0	0.0	0.97765124	0.0	0.30404475	0.6336313	-0.03392413	-0.8152607	-0.7536923	-0.6490549	-1.1029494
CACAAACTCCTAGGGC-1-G2-STZ	14.723346	4.3432565	0.0	0.5750182	6.0399947	0.0	3.6146429	0.0	0.0	2.3716013	0.0	0.77276415	0.0	0.0	-1.1208144	5.4116564	-1.1528195	-0.9337921	-1.7955651	-0.85235214
CACACAATCTCCAGGG-1-G2-STZ	9.015319	6.9379807	0.7713863	1.7318413	0.0	0.0	5.468232	4.118446	0.0	3.0333633	0.0	1.9189519	0.0	0.0	-0.54070413	3.0840096	-0.7701738	-0.4172373	-0.67328674	0.663851
CACACCTCAGTAACGG-1-G2-STZ	14.467383	6.3716993	0.0	0.0	5.9164023	0.0	3.067831	0.32692862	0.0	2.4372005	0.0	0.32692862	0.0	0.0	-0.7936893	4.0397854	-1.0102478	-0.96574914	-1.2504858	-0.41693628
CACACTCTCGGCCGAT-1-G2-STZ	8.299313	11.31718	0.0	0.0	0.0	0.0	1.0935438	3.4891267	0.0	0.0	0.0	1.0935438	0.0	0.0	0.9789209	-1.0827316	-0.9560221	-0.7247232	-1.4250124	-0.9554713
CACAGTAGTCTCATCC-1-G2-STZ	15.632642	5.4231796	0.0	0.57510674	6.167744	0.0	2.6542587	0.7728731	0.0	1.5036198	0.0	0.7728731	0.0	0.0	-1.2220491	5.2499304	-1.2561561	-1.5986317	-1.2398758	-0.59715533
CACATAGAGCGTAGTG-1-G2-STZ	4.631686	3.048548	0.581265	0.838905	0.7183595	0.0	3.4576933	2.771193	0.0	1.7456797	0.0	0.838905	0.0	0.581265	-0.3570241	5.039897	-0.75651735	-0.2701441	-0.80218333	-0.063627794
CACATAGTCGTCCAGG-1-G2-STZ	11.898355	2.6036878	0.39699373	0.680413	5.6529207	0.0	2.7168813	1.6838251	0.0	0.9009901	0.0	0.39699373	0.0	0.39699373	-0.46950325	5.925614	-1.2584817	-0.64915466	-1.0907923	-0.30364728
CACATTTCATAGAAAC-1-G2-STZ	3.6927745	3.1562986	0.29405144	0.41394863	0.9966773	0.41394863	3.2022524	2.3418977	0.0	0.8617973	0.0	0.5209972	0.0	0.9966773	-0.35443878	2.7239234	-0.71847683	-0.24770692	-0.86265075	-0.102518186
CACATTTGTGTGTGCC-1-G2-STZ	6.07675	7.7151446	0.7838629	2.5571616	1.9386806	2.0967276	5.248058	3.3452635	0.0	2.9976625	0.0	0.7838629	0.0	0.0	-0.22982863	2.0897577	-0.85389113	-0.6043036	-0.8882879	-0.20896226
CACATTTTCGTCCAGG-1-G2-STZ	9.733511	8.439619	0.0	1.6000565	0.0	2.1867955	4.7841477	3.4226274	0.0	2.8221674	0.0	1.0908006	0.0	0.0	-0.6151212	1.5958375	-1.0218437	-0.94696885	-1.432688	-0.20196615
CACCAGGGTCAACATC-1-G2-STZ	-3.789574	18.701208	0.0	0.0	0.0	0.0	6.462268	3.05969	0.0	0.0	3.3496602	2.8057542	0.0	0.0	-0.82304657	-0.8603403	1.3174418	-0.27237284	0.29230192	-0.29290104
CACCTTGCAGCGTTCG-1-G2-STZ	-3.110454	13.525954	0.0	0.0	0.0	0.0	5.8347383	3.204544	0.0	0.0	0.0	1.9771562	0.0	2.9135504	-0.8759991	-1.2696772	0.19884294	-0.23622945	-0.46621847	0.5757279
CAGAATCGTTACGACT-1-G2-STZ	10.211966	7.437428	0.95036864	2.1897876	0.0	2.1897876	5.294976	4.0625076	0.0	3.2728567	0.0	1.4287133	0.0	0.0	-0.4802605	2.2106078	-0.769065	-0.6621374	-0.97267556	0.3173554
CAGAGAGAGCTAACTC-1-G2-STZ	-4.324617	12.283756	0.0	0.0	0.0	0.0	5.2426457	3.3084893	0.0	0.0	0.0	0.0	0.0	2.1432137	-0.47083813	-1.0620897	-0.009214358	-1.1264703	-0.43720308	-0.14814205
CAGAGAGTCATTGCGA-1-G2-STZ	5.202654	10.23818	0.0	0.0	0.0	0.0	0.0	2.4144328	3.8618407	0.0	0.0	0.89803517	0.0	2.833362	1.4443036	-0.6988816	-0.7704234	-0.6846913	-1.2157781	-0.9128829
CAGCAGCGTTCAGCGC-1-G2-STZ	15.377029	2.9673672	0.0	0.0	5.8281465	0.0	3.1956809	1.4943441	0.0	0.32501101	0.0	0.0	0.0	0.0	-1.1173759	7.6733255	-0.92700255	-0.730734	-1.5378766	-0.5658811
CAGCATACAGGACGTA-1-G2-STZ	7.180281	7.128628	0.55680203	0.55680203	0.0	2.1342645	5.2942696	4.5447335	0.0	1.9402746	0.0	2.218759	0.0	0.0	0.076889105	2.620265	-0.5089226	0.18478943	-0.5944068	0.45447946
CAGCATATCGTCACGG-1-G2-STZ	8.474098	10.599972	0.0	0.0	0.0	0.0	2.28557	3.462904	3.9470022	0.0	1.1655922	0.0	0.0	2.0312312	1.0774165	-0.83009934	-1.2141188	-1.1734722	-1.4338384	-0.85222363
CAGCTAACATGGGAAC-1-G2-STZ	4.0297318	9.5366335	0.0	0.0	0.0	0.0	0.0	3.595579	3.595579	0.0	0.0	0.67179644	0.0	0.0	1.1219063	-0.55116165	-0.7708956	-0.716506	-1.4085106	-0.68938327
CAGCTGGCATCCAACA-1-G2-STZ	-4.0116324	13.523312	0.0	0.0	0.0	0.0	6.0094523	2.055255	0.0	0.0	0.0	0.0	0.0	2.6822302	-0.5216395	-1.3964326	-0.20450006	-0.1289573	-0.53902954	0.13232008
CAGCTGGTCGCACTCT-1-G2-STZ	7.8079166	8.062677	0.9639267	2.0132866	0.0	2.8460553	4.796005	3.1657958	0.0	3.0186508	0.0	1.445493	0.0	0.0	-0.6286613	1.6971203	-0.7312875	-0.6639108	-0.8138857	-0.1976773
CAGTAACCACAGCCCA-1-G2-STZ	-3.5867376	14.553524	0.0	0.0	0.0	0.0	5.41087	3.515815	0.0	0.0	0.0	3.8066077	0.0	1.898684	-0.50217265	-0.8708273	0.644215	-0.42908967	-0.19165774	-0.07023681
CAGTAACGTCATACTG-1-G2-STZ	-3.1605527	14.925854	0.0	0.0	1.0011373	0.0	5.6342993	3.1517901	0.0	0.0	1.4912736	2.9924834	0.0	2.8028982	-0.8320701	-0.8526571	0.5906003	-0.20167704	0.33283657	-0.19518016
CAGTCCTCAAAGGTGC-1-G2-STZ	15.059307	3.3263588	0.0	0.4397204	4.7185607	0.0	3.7605665	1.7868237	0.0	2.2860868	0.0	0.0	0.0	0.0	-0.9045551	7.13633	-1.3408538	-0.7788268	-1.6637822	-0.6497352
CATATGGCACGCCAGT-1-G2-STZ	-4.262316	17.619186	0.0	0.0	0.0	0.0	6.43198	3.0547938	0.0	0.0	3.8660078	3.0547938	0.0	0.0	-0.99990654	-0.9897436	1.2438614	-0.30062088	0.34570885	-0.008269187
CATATTCTCATTGCGA-1-G2-STZ	15.656804	6.2290697	0.0	0.0	6.324442	0.0	2.2861314	0.0	0.0	0.6840397	0.0	0.28313872	0.0	0.0	-0.6770197	4.93675	-0.7900493	-0.7363032	-1.4249215	-0.06564918
CATCAAGGTAAATGAC-1-G2-STZ	-1.5242068	13.422553	0.0	0.0	0.0	0.0	5.942401	2.4190726	0.0	0.0	0.0	1.1861776	0.0	2.8936472	-0.5257243	-1.138325	0.38839057	-0.3115651	0.64438266	0.38128674
CATCAGAAGGCTAGAC-1-G2-STZ	-4.316112	13.022199	0.0	0.0	0.0	0.0	4.65905	2.254815	0.0	0.0	0.0	2.0015	0.0	0.0	-0.48603415	-1.4122974	0.29565397	-0.83977705	-0.5343119	-0.51822704
CATCGGGGTATAGGGC-1-G2-STZ	-1.6068935	12.586198	0.0	0.0	0.0	0.0	6.0096717	3.0787911	0.0	0.0	0.0	3.2534142	0.0	0.0	-0.6398715	-0.948658	0.19906883	-0.4509843	-0.7073943	0.41070893
CATGCCTGTAGAGGAA-1-G2-STZ	10.160469	3.013124	0.4534152	1.4911191	3.3511844	0.0	3.9848704	3.175847	0.0	1.6125814	0.0	1.3528376	0.0	0.0	-0.49512994	6.4068913	-1.0676553	-0.44729525	-1.5364822	-0.4993481
CATGCCTGTCATATCG-1-G2-STZ	11.534114	3.5821927	0.2984813	0.2984813	5.70995	0.2984813	3.0690203	0.8718126	0.0	1.4991996	0.0	0.5280489	0.0	0.0	-0.76539755	5.784652	-1.2104686	-0.86082655	-1.522388	-0.5997591
CATGCCTGTTGAGGTG-1-G2-STZ	-3.7756073	11.36458	0.0	0.0	1.2124683	0.0	2.7943208	1.5135124	0.0	0.0	0.0	0.7797312	0.0	0.7797312	-0.24397783	-1.0671425	-0.46423244	-0.8782917	-0.70658445	-0.69717014
CATGGCGTCAACCATG-1-G2-STZ	14.769465	6.488939	0.0	0.0	6.002756	0.0	3.4485903	0.5453101	0.0	1.8623071	0.0	0.5453101	0.0	0.0	-1.6281446	4.4622045	-1.1901878	-1.0061572	-1.5977368	-0.635091
CATGGCGTCTTAGAGC-1-G2-STZ	9.948055	7.375116	1.3980665	2.7872825	0.0	2.1539016	5.7760944	3.3995287	0.0	3.876068	0.0	1.7175835	0.0	1.3980665	-0.64236945	2.4277797	-0.6630166	-0.75426465	-0.5457951	0.4703168
CCACCTAAGGCATGGT-1-G2-STZ	-3.2508423	19.056564	0.0	0.0	0.0	0.0	6.267335	3.078257	0.0	0.0	3.602377	3.3133206	0.0	0.0	-0.4375108	-0.5824226	1.2598876	-0.0018487722	0.69129425	-0.27614728
CCACCTAAGTGTGGCA-1-G2-STZ	3.4703486	8.036805	1.3265275	2.5466075	0.0	1.8773059	5.3134985	4.019383	0.0	2.9068794	0.0	1.3265275	0.0	0.0	-0.357893	2.2227154	-0.53892606	-0.32697713	-0.21834518	0.39709628
CCACTACAGAAACCTA-1-G2-STZ	-1.469369	17.6575	0.0	0.0	0.7666402	0.0	0.0	1.4946029	0.0	0.0	2.7715123	4.4576745	0.0	1.9114089	-0.7852307	-0.8051752	-0.026021268	-0.2324492	-0.20591092	-0.9494909
CCACTACAGGCCCTCA-1-G2-STZ	4.0980062	4.066228	0.26128465	0.78590363	0.13915187	0.13915187	3.2023065	2.1000202	0.0	1.3049148	0.0	0.8517256	0.0	0.6396365	-0.1258442	2.4973836	-0.5626636	-0.15384662	-0.20651846	0.17318402
CCATGTCAGACACTAA-1-G2-STZ	-2.9713564	13.092888	0.0	0.0	0.0	0.0	5.859346	3.5740478	0.0	0.0	0.0	3.2956696	0.0	2.4077876	-0.37605947	-1.3547316	0.74488693	-0.553441	-0.046311785	0.4701584
CCATTCGTCGCCAAAT-1-G2-STZ	13.159669	2.944157	0.0	0.80250865	5.3858457	0.0	4.2026834	3.3569129	0.0	1.6693957	0.0	0.47968507	0.0	0.0	-0.8393141	6.6775537	-0.99230725	-0.35493216	-1.3067329	-0.075883545
CCCAATCGTATGAATG-1-G2-STZ	-1.4896616	11.778039	0.0	0.0	0.0	0.0	5.8946075	3.8165913	0.0	0.0	0.0	3.2219334	0.0	0.0	-1.0106404	-1.1619556	0.5420349	-0.4256604	-0.7316049	0.8277229
CCCAATCTCCTAGAAC-1-G2-STZ	9.303456	3.0200856	0.0	0.3623316	5.235894	0.0	3.3804467	3.0486598	0.0	0.6277286	0.0	0.8372587	0.0	0.0	-0.25438303	5.7433906	-1.2546	-0.31018993	-1.4495696	-0.2784666
CCCAGTTTCCGCAAGC-1-G2-STZ	9.041695	3.1888032	0.0	0.30892208	2.7394357	0.30892208	2.9683492	3.199781	0.0	1.2623436	0.0	0.8951999	0.0	0.30892208	-0.48363945	6.1736083	-1.0147753	-0.30979645	-0.94984823	-0.21956271
CCCATACTCAGGCCCA-1-G2-STZ	-1.9810586	12.635473	0.0	0.0	0.90376365	0.0	5.1524744	1.9279659	0.0	0.0	0.0	3.3119943	0.0	2.8424444	-0.5114638	-0.030535415	0.16701978	-1.1216205	-0.42191985	0.33647174
CCCTCCTCAGTCGATT-1-G2-STZ	-2.2977836	18.558187	0.0	0.0	0.75338125	0.0	5.789989	2.4085233	0.0	0.0	3.156294	3.4087827	0.0	1.1781442	-0.7461376	-1.1539695	0.76536953	-0.14164428	0.32187656	-0.76610416
CCGGGATGTAGCGCTC-1-G2-STZ	-2.8566391	19.938349	0.0	0.0	0.0	0.0	5.9439754	2.5079834	0.0	0.0	3.6079774	2.8569	0.0	0.0	-0.8276561	-1.3752145	1.3773228	0.116216145	0.65016484	-0.35141525
CCGGTAGGTCTAGCGC-1-G2-STZ	4.956086	3.0958607	0.7154486	0.7154486	0.8356792	0.42038783	3.7984755	2.814004	0.0	1.3542968	0.0	0.94299334	0.0	0.42038783	-0.6077385	4.9995627	-0.7967117	-0.3410607	-1.0756781	0.10083594
CCGGTAGTCAGTTGAC-1-G2-STZ	8.544746	3.0842535	0.0	0.5886834	3.9946604	0.33704883	3.4359388	2.8351114	0.0	1.6110514	0.0	0.9567529	0.0	0.0	-0.32341662	5.7692103	-1.0788552	-0.4119668	-1.3567679	-0.28229702
CCGTACTAGACTACAA-1-G2-STZ	6.3982496	3.7054079	0.0	0.9033085	4.403378	0.0	4.444429	2.9997644	0.0	1.0841773	0.0	0.68234044	0.0	0.0	-0.33770958	3.4047956	-0.69589806	-0.18682419	-0.8313168	0.33141655
CCGTACTCAAGCTGGA-1-G2-STZ	-0.9624017	18.700382	0.0	0.0	0.0	1.592429	5.8922544	3.0242407	0.0	0.0	0.0	3.157644	0.0	1.0844584	-0.92978585	-0.3972804	0.21233796	0.20921975	-0.50006217	0.09888428
CCGTTCACATACTCTT-1-G2-STZ	1.1050297	18.519783	0.0	0.0	0.0	0.0	5.7742167	2.233756	0.0	0.0	3.9850402	3.890298	0.0	0.0	-0.611077	-0.79251164	1.8028461	0.15579964	0.4253898	-0.08396981
CCGTTCAGTCACTGGC-1-G2-STZ	-1.0708413	17.540894	0.0	0.0	0.0	0.0	1.9351506	0.78162384	0.0	0.0	3.2984402	4.1179943	0.78162384	2.0931108	-0.84695613	-0.8523526	0.40846312	0.10272869	-0.51414216	-0.6077342
CCTAAAGGTATATCCG-1-G2-STZ	7.651716	3.358211	0.0	0.0	3.8457527	0.0	3.1407318	2.8728642	0.0	0.32792425	0.0	0.7720746	0.0	0.32792425	-0.5278873	4.7538614	-1.2147433	-0.6883376	-1.1013356	-0.38452613
CCTACCACAATGGAGC-1-G2-STZ	-4.045878	12.006441	0.0	0.0	1.0265924	0.0	3.1134462	3.4485939	0.0	0.0	0.0	2.2983446	0.0	0.0	-0.5892606	-1.0367037	0.031911857	-1.2346823	-0.5061634	-0.31311
CCTATTAAGCTAGGCA-1-G2-STZ	14.185876	3.7136922	0.0	0.40896896	4.728881	0.0	3.342307	2.4519155	0.0	1.8004962	0.0	0.0	0.0	0.0	-0.576496	6.168678	-1.5640571	-1.1672152	-1.8266363	-1.1234425
CCTCAGTTCCTCCTAG-1-G2-STZ	0.19183622	12.010971	0.0	0.0	0.0	0.0	5.7564483	3.077685	0.0	0.0	0.0	3.6917574	0.0	1.7230875	-0.844848	-0.9984617	0.36035398	-0.21047355	-0.41517177	0.2880184
CCTTCCCAGACTAAGT-1-G2-STZ	11.543478	3.2087898	0.0	0.0	3.5170515	0.0	3.4029722	2.111827	0.0	1.0352573	0.0	0.0	0.0	0.0	-0.246562	4.0129266	-1.2559571	-0.55398655	-1.2104018	-0.76668805
CCTTCGACACACAGAG-1-G2-STZ	14.354353	3.5246682	0.0	0.75382924	6.0699797	0.0	3.3456132	1.2879329	0.0	0.31848335	0.0	0.75382924	0.0	0.0	-0.6698411	7.0345297	-1.2953818	-1.1536288	-1.4196872	-0.7783677
CCTTTCTCACTAGTAC-1-G2-STZ	-0.46235418	15.544165	0.0	0.0	0.0	0.0	3.6839535	2.0105255	0.0	0.0	2.863765	2.9425719	0.0	0.0	-1.022968	-0.75020635	0.95977473	-0.38634259	-0.016906455	-0.05574041
CCTTTCTCAGTTCCCT-1-G2-STZ	15.016845	4.246816	0.3526864	1.3762931	4.591947	0.0	3.6865118	1.3762931	0.0	2.7600713	0.0	0.8191869	0.0	0.3526864	-1.0459504	6.189394	-1.1782141	-0.7317953	-1.8153784	-0.59993625
CGAATGTCAGTGGAGT-1-G2-STZ	5.59536	8.49803	0.0	0.8006256	0.0	1.2394946	3.530095	2.830276	0.0	2.12365	0.0	0.8006256	0.0	0.0	-0.8061726	0.47556043	-1.3494388	-0.8110804	-1.3422704	-0.53818846
CGACCTTAGCCCTAAT-1-G2-STZ	14.334937	4.1619477	0.0	0.0	5.074182	0.0	3.409835	2.8139188	0.0	1.1281769	0.0	0.7154022	0.0	0.0	-0.9952052	5.4254174	-1.2731645	-0.9450233	-1.6016352	-0.79678446
CGACCTTGTACCTACA-1-G2-STZ	7.465999	3.3971744	0.0	0.3176329	3.61807	0.0	3.0709765	2.4716763	0.0	1.17657	0.0	0.914484	0.0	0.0	-0.6160611	5.3253894	-0.9592605	-0.48176563	-0.92497265	-0.24743462
CGACTTCCATGCCTTC-1-G2-STZ	5.0994983	3.4521265	0.25481412	0.77051884	0.45770556	0.77051884	3.7218506	2.9130735	0.0	1.0084434	0.0	0.25481412	0.0	0.77051884	-0.3736176	3.6486156	-0.994839	-0.4682865	-0.93337584	-0.23958534
CGATCGGAGACTGGGT-1-G2-STZ	14.536149	4.233716	0.0	0.0	6.2633348	0.0	3.6822097	2.4478836	0.0	1.3394715	0.0	0.8790094	0.0	0.0	-0.9317292	6.2497554	-1.3158051	-0.8235507	-1.6464304	-0.5096874
CGATGTACAGATAATG-1-G2-STZ	-4.2777705	17.741934	0.0	0.0	0.0	0.0	5.888261	2.6037254	0.0	0.0	3.6915314	3.1311142	0.0	0.0	-0.6294324	-0.91980386	1.44665	-0.40828562	0.11050253	-0.2767908
CGATGTATCATATCGG-1-G2-STZ	15.227483	6.149832	0.0	1.1059601	0.6986631	0.0	5.2038975	2.7829063	0.0	2.0890746	0.0	0.6986631	0.0	0.0	-0.14373562	4.3428764	-1.0028207	-0.6941185	-1.1586608	0.30647498
CGATGTATCCGCATAA-1-G2-STZ	5.3318353	3.058258	0.19268739	0.49317744	3.811114	0.354177	2.5237427	2.3573258	0.0	0.49317744	0.0	0.8219898	0.0	0.0	-0.6269601	5.667773	-0.85532045	-0.6577713	-1.2706046	-0.3708312
CGCCAAGCACCGAATT-1-G2-STZ	4.389494	5.250281	1.3510796	2.3087368	0.0	0.6698089	4.401848	3.738054	0.0	1.6662695	0.0	0.6698089	0.0	1.4675342	-0.33880025	2.090022	-0.7854195	-0.31437504	-0.9804076	0.21057451
CGCTTCACATGACGGA-1-G2-STZ	13.253081	2.9647794	0.36845058	0.0	6.001839	0.0	2.3796248	1.9791937	0.0	1.4154775	0.0	0.8486454	0.0	0.0	-0.96551156	6.738119	-1.5647228	-1.1795323	-1.4435207	-1.2280681
CGGACGTGTTTGCATG-1-G2-STZ	-3.7585158	11.365672	0.0	0.0	0.0	0.0	3.7545319	2.103171	0.0	0.0	0.0	2.2649379	0.0	0.8913508	-0.5533747	-0.9843782	-0.13364021	-0.8833617	-0.43452546	-0.05681888
CGGACTGAGATAGGAG-1-G2-STZ	-3.144728	18.7461	0.0	0.0	0.0	0.0	6.341958	2.843075	0.0	0.0	3.6211112	3.5937045	0.0	1.8004962	-0.8016972	-0.69479173	1.2842572	-0.26503342	0.5084538	-0.113352545
CGGACTGGTCCATCCT-1-G2-STZ	14.192375	3.5276	0.0	0.492274	5.27945	0.0	3.4904778	1.9961038	0.0	2.078986	0.0	0.492274	0.0	0.0	-1.0282104	6.5515733	-1.487886	-0.6676222	-1.5471543	-0.44896182
CGGACTGGTCTGGAGA-1-G2-STZ	7.4632893	8.0146475	0.0	3.1044228	0.0	0.8463067	5.071364	2.749911	0.0	3.1624057	0.0	1.2980213	0.0	0.0	-0.30347776	1.5603046	-0.7253954	-0.43627226	-1.1103965	-0.16651285
CGGAGCTTCACAAACC-1-G2-STZ	9.13651	3.469677	0.0	0.0	5.259263	0.0	3.2030249	3.2992303	1.4616897	0.807576	0.0	0.6033923	0.0	1.1219304	0.7382964	4.3623137	-0.74637294	-0.48716056	-1.1563547	-0.6543668
CGGAGTCGTTCGTGAT-1-G2-STZ	-3.378025	13.815299	0.0	0.0	0.0	0.0	6.12725	3.8914802	0.0	0.0	0.0	3.8914802	0.0	1.6091601	-0.19869994	-0.9081745	0.51538	-0.27435547	-0.03548345	0.08179902
CGGTTAATCAACGCTA-1-G2-STZ	7.1220365	7.9279656	1.1280543	2.6054883	0.0	2.236291	4.9110484	3.4436107	0.0	2.93183	0.0	1.6446657	0.0	0.7153095	-0.3727423	1.6194248	-0.70245093	-0.47056705	-0.6665899	-0.03372126
CGGTTAATCCGCGGTA-1-G2-STZ	-2.2957628	13.349466	0.0	0.0	0.0	0.0	6.0468693	2.8832068	0.0	0.0	0.0	2.65719	0.0	2.65719	-0.4400059	-1.6024367	0.5154529	-0.02985274	-0.27440965	0.32041025
CGTAGCGAGATGCCTT-1-G2-STZ	-3.9807794	18.480587	0.0	0.0	0.0	0.0	6.367224	2.2794914	0.0	0.0	3.775182	3.2112033	0.0	0.8123076	-0.6125688	-1.3235829	1.379163	-0.6661077	0.3017155	0.08680391
CGTAGGCCAAGTCTGT-1-G2-STZ	-0.69851696	18.555475	0.0	0.0	0.0	0.0	6.1757107	2.5690105	0.0	0.0	3.7527294	3.4556892	0.0	1.6832223	-0.6363113	-0.5864513	0.9004697	0.23784047	0.31983826	-0.111191556
CGTCAGGCACCAGATT-1-G2-STZ	5.7487073	3.161626	0.7035538	0.9287658	0.22731921	0.0	4.1353354	3.2585807	0.0	1.4627916	0.0	0.56854236	0.0	0.7035538	-0.5531581	5.212048	-1.0187892	-0.2873065	-0.93018675	-0.13224466
CGTCCATTCTTGTATC-1-G2-STZ	9.3033085	8.400105	0.0	2.2181826	0.0	2.2181826	4.7647915	2.382203	0.0	1.4530752	0.0	0.0	0.0	0.0	-0.8248838	1.5775295	-0.6980659	-1.0757331	-1.2953353	-0.42122173
CGTGAGCGTCTCGTTC-1-G2-STZ	13.862686	3.0411665	0.0	0.8495758	5.0602036	0.0	3.868132	2.7552645	0.0	2.460378	0.0	0.0	0.0	0.6378651	-0.9541139	6.19589	-0.89078915	-0.8064097	-1.5645486	-0.3020351
CGTGAGCTCCTATTCA-1-G2-STZ	6.0380573	7.5666995	0.5373579	0.5373579	0.0	0.88498914	3.4752245	2.9703352	0.0	1.3470119	0.0	1.1424496	0.0	2.3943167	-0.29390186	1.5003809	-1.2298123	-0.8599911	-1.0666865	-0.19992483
CGTTAGATCCAGTATG-1-G2-STZ	14.781215	3.7221243	0.0	1.569974	5.545322	0.0	3.7873797	1.6939524	0.0	1.9939115	0.0	0.81926906	0.0	0.0	-1.0173786	6.262852	-1.6111825	-1.0665256	-1.8436441	-0.84289366
CGTTAGATCTGCTGCT-1-G2-STZ	5.002299	2.9147058	0.22498219	0.8160292	1.3284811	0.40852764	3.490119	3.1972	0.0	0.9217965	0.0	0.56355155	0.0	0.40852764	-0.44156775	5.7633257	-0.91016275	-0.47736415	-1.1869284	-0.36801174
CGTTCTGAGTCTCGGC-1-G2-STZ	1.6682398	7.53682	0.14253311	0.2672619	2.7343662	0.0	2.026466	0.9877194	0.0	0.7999952	0.0	1.4748106	0.0	0.47795016	-0.37572843	1.9481039	-1.1828569	-0.64571863	-0.89708936	-1.0219858
CGTTGGGGTGCCTGTG-1-G2-STZ	5.1286244	3.3170826	0.67320997	0.27776313	4.009319	0.0	3.0373902	2.6924262	0.0	0.955845	0.0	0.8244797	0.0	0.0	-0.46744463	4.066066	-0.7876366	-0.45167178	-1.0847133	-0.3043132
CTAACTTGTATTCTCT-1-G2-STZ	-1.1310943	19.332302	0.0	0.0	0.0	0.0	6.236974	3.2665682	0.0	0.0	4.0918326	2.7808495	0.0	0.0	-0.6542055	-0.23660208	1.4317411	0.09980363	0.52364296	-0.066164166
CTACACCGTTCGTGAT-1-G2-STZ	4.146997	3.1829953	0.0	1.1335324	0.48979604	0.61120176	3.7445407	2.4267826	0.0	1.0633132	0.0	0.61120176	0.0	0.0	-0.55849564	4.2019606	-0.7748816	-0.1720966	-0.654604	-0.10974723
CTACACCGTTGGAGGT-1-G2-STZ	3.8220677	4.531524	1.0750215	2.4796414	0.0	1.5810614	4.7714477	3.2110057	0.0	2.674865	0.0	0.49673802	0.0	0.0	-0.009679034	2.0907803	-0.37003952	-0.17572722	-0.30368713	0.69222564
CTAGAGTGTACCAGTT-1-G2-STZ	10.32541	8.019978	1.4734579	3.3876579	0.0	1.7994714	5.4870663	3.8732865	0.0	3.6810856	0.0	2.2418528	0.0	3.3291428	-0.3300319	2.1173627	-0.6831174	-0.7746348	-0.69806516	0.12294643
CTAGAGTTCCTGCAGG-1-G2-STZ	1.2981726	7.9457507	0.0	0.0	4.634839	0.0	2.2957487	1.0579269	0.0	0.21111082	0.0	1.0579269	0.0	0.21111082	-0.8501834	2.6657772	-1.1206303	-0.90411276	-0.5168477	-0.6498867
CTAGTGAGTTCCACTC-1-G2-STZ	4.92142	2.9266312	0.22403282	1.1817299	2.331284	0.0	3.8165433	2.4679146	0.0	1.4503149	0.0	0.6953689	0.0	0.40694678	-0.3979318	5.059388	-0.72018796	-0.5056456	-0.7225282	-0.032004293
CTCAGAACAGACGCCT-1-G2-STZ	0.20367743	19.315544	0.0	0.0	0.0	0.0	5.336037	3.4967866	0.0	0.0	4.4225616	3.0059562	0.0	0.0	-0.42256904	-0.5234935	1.6589916	0.5266744	0.46036062	-0.14740857
CTCATTATCCTCATTA-1-G2-STZ	-3.6514509	18.279308	0.0	0.0	0.0	0.0	6.137778	2.906628	0.0	0.0	3.6711247	2.8367157	0.0	0.0	-0.45481527	-0.9579661	1.2061201	-0.053829107	-0.30016285	0.06100193
CTCGAAAAGTTGTAGA-1-G2-STZ	14.222002	4.7295957	0.0	0.0	5.215823	0.0	3.0805833	2.739344	0.0	0.8148578	0.0	0.48822856	0.0	0.0	-0.9442264	4.565731	-1.1928024	-1.1249952	-1.6156864	-0.60509217
CTCGTCATCAGAGACG-1-G2-STZ	8.31413	3.2439926	0.8563643	1.1091819	3.5016875	0.29165876	3.7451375	1.310808	0.0	2.4421756	0.0	0.0	0.0	0.29165876	-0.59471023	5.963777	-1.0230608	-0.45335788	-0.6953114	-0.38914156
CTCGTCATCTCTGAGA-1-G2-STZ	9.158947	3.1011968	0.3530141	0.3530141	4.9376044	0.0	3.0191634	2.7060876	0.0	0.6134016	0.0	0.6134016	0.0	0.0	-0.28480428	5.732279	-0.79839253	-0.27626652	-1.0979688	-0.49231124
CTCTAATAGAAGCCCA-1-G2-STZ	3.5789464	6.015304	0.0	0.7248511	0.0	0.42671233	4.631349	3.216855	0.0	1.1406647	0.0	0.42671233	0.0	0.0	-0.11904101	2.335469	-0.5791271	-0.38337877	-0.93117833	0.40647164
CTCTACGGTGTGCCTG-1-G2-STZ	14.045049	3.139677	0.0	0.0	6.030949	0.0	3.0887427	2.7806914	0.0	0.9368038	0.0	0.0	0.0	0.0	-0.8383915	7.4359484	-1.1858824	-0.6164664	-1.5057161	-0.48231694
CTGAAACTCCAAACTG-1-G2-STZ	0.08629656	11.838779	0.0	0.0	0.0	0.0	5.7200127	3.3759024	0.0	0.0	0.0	3.4047494	0.0	1.2720731	-0.22589573	-1.1258618	0.61215496	-0.33584002	0.21620198	0.5507151
CTGAAGTCATATGGTC-1-G2-STZ	11.799836	2.5601962	0.0	0.8665168	2.0659835	0.0	3.429782	3.0330327	0.0	1.0431519	0.0	0.6518429	0.0	0.0	-1.0236379	6.8456516	-1.4653349	-0.5522358	-1.5890766	-0.7434149
CTGAAGTCATTAGCCA-1-G2-STZ	0.17728922	19.093203	0.0	0.0	0.0	0.0	5.9591694	1.691923	0.0	0.0	2.975817	3.519909	0.0	0.0	-0.58467877	-0.6079956	1.6597496	0.42627528	0.22349264	-0.22675863
CTGATCCCAAAGCGGT-1-G2-STZ	7.604324	3.5609713	0.0	0.35135996	4.1072907	0.0	2.8080134	2.7287645	0.0	1.2601619	0.0	0.6108506	0.0	0.35135996	-0.38043886	4.505267	-1.2216421	-0.19130856	-1.0902749	-0.6808871
CTGCCTATCAGTGTTG-1-G2-STZ	-3.0276434	14.762394	0.0	0.0	0.0	0.0	0.0	3.5592928	0.0	0.0	0.0	3.5592928	0.0	3.8398347	-0.64402276	-1.4669061	0.56599	-0.2420097	0.51677114	-0.15083295
CTGCGGAAGACTTGAA-1-G2-STZ	7.4931297	11.254215	0.0	0.0	0.0	0.0	0.0	2.771653	3.827665	0.0	0.0	1.5573567	0.0	2.771653	1.025028	-1.0373195	-1.1481857	-0.8605869	-1.2976056	-1.047515
CTGCGGACAATCTACG-1-G2-STZ	-3.7230139	13.669481	0.0	0.0	0.0	0.0	5.934217	3.156668	0.0	0.0	0.0	2.711884	0.0	2.8830752	-1.0585538	-1.4956776	0.53157777	-0.98818624	-0.075669065	0.19883125
CTGCTGTTCGGAATCT-1-G2-STZ	-2.121185	13.614686	0.0	0.0	0.0	0.0	6.0821395	3.6064696	0.0	0.0	0.0	2.9090786	0.0	1.4969361	-0.54741156	-1.0897493	0.7239642	-0.24333811	-0.005711414	0.29235503
CTGCTGTTCGTATCAG-1-G2-STZ	7.3212113	11.097572	0.0	0.0	0.9201637	0.0	0.0	2.7786336	2.9505472	0.0	0.0	0.0	0.0	0.0	0.8611157	-1.0945064	-0.94175786	-0.6831838	-1.014411	-0.7051368
CTGTTTAAGCAGCCTC-1-G2-STZ	0.49135143	11.911969	0.0	0.0	0.0	0.0	5.8635325	3.188117	0.0	0.0	0.0	3.188117	0.0	0.57366395	-0.66091067	-1.2317042	0.4382168	-0.34606582	0.20838422	0.60376894
CTTACCGCACAGACAG-1-G2-STZ	5.096333	2.9847143	0.4523644	0.88791656	3.2535892	0.61952055	2.8000011	2.817244	0.0	1.0993074	0.0	0.2515462	0.0	0.2515462	-0.49168736	5.5710816	-0.92885715	-0.29922137	-1.0221875	-0.11674023
CTTAGGACAAGCTGGA-1-G2-STZ	-4.193673	18.533215	0.0	0.0	0.0	0.0	5.8210106	2.2122884	0.0	0.0	2.9001718	3.039245	0.0	0.0	-0.4484408	-0.35285264	1.434299	-0.1397886	0.12859477	0.10787183
CTTCTCTCAAGCGTAG-1-G2-STZ	5.836372	7.4298935	1.1919712	2.611144	2.692016	0.0	5.0338454	3.7711732	0.0	2.7668338	0.0	1.1919712	0.0	0.0	-0.15677086	2.6513872	-0.659664	-0.4434889	-1.0987642	0.136211
CTTCTCTGTACCAGTT-1-G2-STZ	4.1263857	9.37903	0.0	0.0	0.0	0.0	0.0	2.887743	1.8059621	0.0	0.0	1.264949	0.0	2.155098	1.1122059	-0.7472966	-0.86768407	-0.56942815	-0.8990196	-0.6406323
CTTCTCTTCTCAAACG-1-G2-STZ	-2.273669	13.227437	0.0	0.0	0.0	0.0	6.015279	3.5043871	0.0	0.0	0.0	2.8751426	0.0	2.3569624	-0.3335428	-0.8019399	0.6222917	-0.35776576	-0.220723	0.10226819
CTTGGCTCATACGCTA-1-G2-STZ	-3.6981003	11.967851	0.0	0.0	0.0	0.0	6.067384	2.3747482	0.0	0.0	0.0	2.0147526	0.0	2.5155187	-0.091385216	-0.88506675	0.24518605	-0.67128557	-0.477803	0.4682372
CTTGGCTTCTCTGCTG-1-G2-STZ	13.323334	2.9886992	0.0	0.41982794	5.637041	0.0	2.642088	2.8433204	0.0	0.7146148	0.0	0.0	0.0	0.0	-0.64873654	6.2228394	-1.3582945	-0.9442258	-1.4789275	-0.48539641
CTTTGCGTCAGCACAT-1-G2-STZ	4.312345	5.207467	1.1368427	1.9200804	0.42476302	1.1368427	4.972731	3.3318696	0.0	2.578112	0.0	0.0	0.0	0.0	-0.23052618	1.3945105	-0.4989195	-0.42895448	-0.73158526	0.53103626
CTTTGCGTCCCTCAGT-1-G2-STZ	4.2048073	5.6541824	0.0	0.0	0.0	0.0	0.0	2.49861	2.8517992	0.0	0.0	0.0	0.0	0.6199796	0.42842752	-0.14710522	-0.76979125	-0.43966043	-0.87102515	-0.54613435
GAAACTCCAATAAGCA-1-G2-STZ	-2.6224656	16.299223	0.0	0.0	0.0	1.7778574	4.7583494	2.3827198	0.0	0.0	2.7569354	2.587231	0.0	3.0286186	-1.7681795	-1.229042	-0.01803001	-0.29761535	-0.9275319	-0.46209484
GAAATGACATGGTCAT-1-G2-STZ	15.214952	5.546943	0.0	0.58237356	5.8576756	0.0	3.5434785	0.0	0.0	2.4569201	0.0	0.7818099	0.0	0.0	-1.0205474	5.0786405	-1.060738	-1.2752333	-1.4812436	-1.0159833
GAACATCGTCTCTTAT-1-G2-STZ	-3.084762	18.30448	0.0	0.0	0.0	0.0	6.11195	3.1798286	0.0	0.0	3.103246	3.103246	0.0	0.0	-0.7390752	-0.82922846	1.1398804	-0.021782681	0.7004193	0.15812671
GAACCTAAGAGACTTA-1-G2-STZ	-0.022674777	19.033974	0.0	0.0	0.0	0.0	6.259831	2.7449806	0.0	0.0	3.8930893	3.2766745	0.0	0.0	-0.4129538	-0.5104678	1.6810576	0.14124204	0.6320015	0.19015355
GAACGGACACAGAGGT-1-G2-STZ	1.1358624	8.616459	0.0	0.0	0.0	0.0	3.1216705	0.28788483	0.0	0.0	1.6428816	1.4669608	0.0	0.40573543	-0.594651	0.3533916	0.32883075	-1.0800372	0.33268863	-0.47395396
GAAGCAGTCAGAAATG-1-G2-STZ	-1.0914298	12.4697695	0.0	0.0	0.0	0.0	5.8535395	3.4078016	0.0	0.0	0.0	3.4395227	0.6797036	1.9227521	-0.08116381	-0.90508974	0.9332838	-0.4341493	0.4795141	0.34367287
GAATAAGTCTTTAGGG-1-G2-STZ	-2.248862	19.679956	0.0	0.0	0.0	0.0	6.119303	1.0849087	0.0	0.0	3.535317	3.7864993	0.0	0.0	-0.75933504	-1.0558485	1.5055228	-0.012434289	-0.327746	0.10236613
GACACGCAGTTGAGTA-1-G2-STZ	-4.1162024	11.928728	0.0	0.0	0.0	0.0	5.8711653	2.1571832	0.0	0.0	0.0	0.0	0.0	1.0687325	0.09650119	-0.63648295	0.1687303	-0.74975103	-0.37538502	0.1385056
GACACGCCAGCTGCTG-1-G2-STZ	11.660524	3.5525153	0.39432198	0.6763856	5.3229394	0.0	3.6806014	3.9650226	0.0	1.9170016	0.0	0.39432198	0.0	0.0	-0.6476511	6.5021725	-1.4630897	-0.98857754	-1.8406038	-0.8258292
GACTACACATGGTTGT-1-G2-STZ	7.9091187	3.153633	0.29642254	1.6371425	4.2632823	0.29642254	2.7623267	2.646987	0.0	0.52477396	0.0	1.2282561	0.0	0.29642254	-0.4547436	6.632668	-1.160636	-0.78596425	-1.2978939	-0.6431483
GAGGTGACAACTTGAC-1-G2-STZ	1.247253	8.644813	0.0	0.0	0.19811451	0.0	4.2137117	1.6830676	0.0	0.0	0.0	1.1603407	0.19811451	0.73979694	-0.09211673	0.06747484	0.47180837	-0.07722777	0.55506575	0.2823664
GAGGTGAGTAAAGTCA-1-G2-STZ	15.587874	4.458688	0.23322894	0.0	6.2252064	0.42221802	3.4818695	0.8386978	0.0	1.7902149	0.0	0.42221802	0.0	0.0	-0.8124707	5.0483656	-0.86436576	-1.026617	-1.0269307	-0.10759698
GAGTCCGAGTACGACG-1-G2-STZ	12.136536	3.1837301	0.74541116	0.0	4.0120144	0.0	3.0928066	2.8684452	0.74541116	1.8774077	0.0	0.74541116	0.0	0.0	-0.17536011	4.654824	-1.631118	-0.9656228	-1.9450389	-0.5930529
GAGTCCGTCAACGCTA-1-G2-STZ	-3.4937284	16.987215	0.0	0.0	0.0	0.0	0.9345969	0.0	0.0	0.0	2.890819	4.090255	0.0	1.7296288	-0.9189311	-1.5817206	0.36268985	-0.5302273	-0.6700256	-0.43261585
GAGTCCGTCATGCTCC-1-G2-STZ	3.3304806	3.4054873	0.6343766	1.6358751	0.4640887	1.1206915	4.232872	3.1545053	0.0	1.9323386	0.0	0.25872847	0.0	0.25872847	-0.40724012	1.9828323	-0.537288	-0.12747285	-0.59783703	0.24070278
GATCTAGCACGAGAGT-1-G2-STZ	9.342093	7.2320037	1.0905728	2.6967766	0.0	0.0	5.9307475	4.162491	0.0	2.5538003	0.0	1.9355617	0.0	0.0	-0.15140337	2.9470084	-0.51920533	-0.6203605	-0.74995595	0.41427958
GATGAGGAGCCAGTAG-1-G2-STZ	9.07923	7.0779486	2.0559428	2.8923423	0.0	2.5591521	5.4714026	3.3413343	0.0	3.2128458	0.0	1.8100333	0.0	2.2531586	-0.27795547	2.6104095	-0.40843785	-0.27122945	-0.48112714	0.39679554
GATGCTAAGCGTAGTG-1-G2-STZ	14.368498	5.0206447	0.0	0.0	5.891672	0.0	2.1297708	1.548938	1.548938	0.55462843	0.0	0.31528282	0.0	0.0	0.15888716	4.563482	-0.6787234	-0.59793276	-1.2907284	-0.5483464
GATGCTAAGCGTTTAC-1-G2-STZ	13.532223	3.3883457	0.0	0.75338125	3.9432826	0.75338125	4.0946603	3.531144	0.0	1.9717083	0.0	0.44602156	0.0	0.44602156	-0.24080628	5.54467	-1.3797299	-0.5715349	-1.5470804	-0.785068
GATGCTAGTACTTAGC-1-G2-STZ	8.26292	7.8305144	0.0	2.9135504	0.896839	1.6781281	5.644234	3.3528812	0.0	2.6438007	0.0	1.36192	0.0	0.0	-0.11199795	2.0100477	-0.5055311	-0.5909809	-0.60044354	0.016854458
GCAATCAAGGTGCACA-1-G2-STZ	-3.761703	13.571218	0.0	0.0	0.0	0.0	6.0719514	2.7853806	0.0	0.0	0.0	2.5515428	0.0	2.2457788	-0.33942014	-1.4689531	0.17456359	-0.33942762	-0.7026665	0.0071926024
GCAATCAGTTCGTCTC-1-G2-STZ	9.69918	7.051299	0.88549745	2.7240481	0.0	2.9711561	5.609546	3.519169	0.0	3.900405	0.0	1.9016238	0.0	2.5171738	-0.4711073	2.9111574	-0.33043742	-0.5789129	-0.46737438	0.63441825
GCACATAGTGGCGAAT-1-G2-STZ	-1.4048165	19.371447	0.0	0.0	0.0	0.0	6.142426	3.0685325	0.0	0.0	2.9627612	2.7796178	0.0	0.7321227	-0.73180246	-0.7310346	1.3076286	0.0002450645	0.31779975	-0.018788755
GCAGCCAGTCTAGGTT-1-G2-STZ	4.3099413	8.131104	1.083035	3.0221941	0.0	2.5433156	5.1970263	3.6059475	0.0	3.51335	0.0	2.09965	0.0	1.4483416	0.01743872	2.3548357	-0.45940802	-0.31769693	-0.20937091	0.38877562
GCAGCCAGTGCATCTA-1-G2-STZ	-0.5876583	12.872318	0.0	0.0	0.0	0.0	4.7428417	1.1592965	0.0	0.0	2.648027	1.6818292	0.0	1.6818292	-0.87493837	-1.7800397	-0.60506266	0.12548059	-1.392954	-1.2843564
GCAGTTATCCTTCAAT-1-G2-STZ	7.816693	3.3153677	0.35181546	0.8175476	0.8175476	0.35181546	3.640342	2.9512987	0.0	1.261263	0.0	1.261263	0.0	0.35181546	-0.5484071	5.4428573	-1.158296	-0.39578843	-1.0087439	-0.1043839
GCATGATGTAAGTGTA-1-G2-STZ	-0.80382633	18.729815	0.0	0.0	0.0	0.0	0.0	2.0085826	0.0	0.0	2.2621443	3.6543143	0.73018163	1.8527429	-1.1671726	-0.4936093	0.8655039	-0.17195407	-0.44236994	-0.4948072
GCATGTATCCTTCAAT-1-G2-STZ	10.24956	8.192208	0.0	2.509703	0.0	2.7768526	5.4970756	3.4383883	0.0	3.2381332	0.0	0.0	0.0	0.0	-0.4434396	2.706726	-0.8490484	-0.9308233	-0.74605274	-0.037952483
GCCTCTACAGTCGATT-1-G2-STZ	-1.6868093	13.563686	0.0	0.0	0.0	0.0	5.872062	3.8121479	0.0	0.0	0.0	2.9770863	0.0	2.333625	-0.6307929	-1.4134011	0.5754199	0.116495095	-0.11885241	0.20905739
GCGACCAAGTTTGCGT-1-G2-STZ	-3.6511457	11.311188	0.0	0.0	0.0	0.0	3.5119424	1.9869008	0.0	0.0	0.0	1.130638	0.0	0.0	-0.36423004	-0.5358281	-0.45924756	-0.5519563	-0.75444674	-0.34248266
GCGCAACAGCGATCCC-1-G2-STZ	16.132118	5.8645697	0.0	0.75279623	6.3631253	0.3179513	3.0002108	0.0	0.0	1.9965025	0.0	0.75279623	0.0	0.0	-1.052238	6.037149	-1.0998394	-0.6564496	-1.4974986	-0.61670756
GCGGGTTAGCTCCTCT-1-G2-STZ	2.2370083	10.002533	0.0	0.0	0.0	0.0	5.722994	2.97014	0.0	0.0	0.0	3.4815292	0.0	1.8687043	-0.40989095	-1.0550259	0.44754913	-0.06777699	0.4567581	0.7675806
GCTCCTACACCATGTA-1-G2-STZ	1.7317324	17.996946	0.0	0.0	0.0	0.0	5.5249414	2.6395583	0.0	0.0	4.260242	4.6146116	0.0	1.3186361	-0.8545563	-0.1850141	1.2951429	0.21935049	-0.27750653	-0.10961072
GCTGCAGCATGTCCTC-1-G2-STZ	8.91228	3.041728	0.2901785	0.2901785	4.475743	0.2901785	2.9361577	2.4069436	0.0	0.98705876	0.0	0.98705876	0.0	0.2901785	-0.7087533	5.42723	-1.1990728	-1.1024696	-1.3589355	-0.26285547
GCTGCGAAGGAATCGC-1-G2-STZ	14.726318	4.9938893	0.0	0.45848435	4.920798	0.45848435	3.6881847	0.0	0.0	2.9150777	0.0	0.7716579	0.0	0.0	-0.8022625	5.378468	-1.1151178	-0.85382533	-1.3521197	-0.5688669
GCTGCTTCATCGGACC-1-G2-STZ	12.642999	2.8977334	0.81394506	0.81394506	5.2277718	0.0	3.3102753	3.2870677	1.9856758	1.7962784	0.0	0.48759598	0.0	1.5624262	0.5159956	5.1948957	-0.7300444	-0.79611087	-1.5559654	-0.5653561
GCTTGAAAGCAATCTC-1-G2-STZ	14.951648	3.3287318	0.6087857	0.0	5.849831	0.35002214	3.869931	1.5627425	0.0	1.3695786	0.0	0.0	0.0	0.0	-1.0543665	7.1531386	-1.1891205	-0.8891072	-1.9584707	-0.8594121
GCTTGAACACCGATAT-1-G2-STZ	-1.352838	17.594225	0.0	0.0	0.0	0.0	2.508982	1.7078277	0.0	0.0	3.1606033	4.5145807	0.0	0.75576556	-0.8922819	-0.2451261	0.31781468	-0.012418486	-0.59279937	-0.74390286
GGAACTTTCACCTCGT-1-G2-STZ	-1.1225157	13.982419	0.0	0.0	0.0	0.0	6.174283	3.1541214	0.0	0.0	1.9626181	2.5027647	0.0	2.908766	-0.337598	-1.2284483	1.1976601	-0.5652635	0.82247823	0.089220256
GGAATAAAGGACTGGT-1-G2-STZ	12.10487	2.8163886	0.46200386	0.77680004	4.8690357	0.0	4.2012863	3.8205895	0.0	2.8920531	0.0	1.2086635	0.0	0.0	-0.612961	6.0437136	-1.0759435	-0.50971216	-1.3191416	-0.32741436
GGACAAGAGACTTTCG-1-G2-STZ	14.297135	3.5230203	0.5703939	0.5703939	5.0905695	0.5703939	4.218034	3.7855968	0.0	3.180921	0.0	0.5703939	0.0	0.0	-0.80037075	7.1534996	-0.97210646	-0.656415	-1.7397332	-0.59644145
GGACAAGGTCCTCTTG-1-G2-STZ	13.114327	2.5139108	0.0	0.40390816	5.6211596	0.40390816	3.536417	3.4919715	0.0	1.7878625	0.0	0.40390816	0.0	0.0	-0.7232933	7.1807075	-1.3321936	-0.85105646	-1.5566317	-0.45241913
GGACAGACAAGCGCTC-1-G2-STZ	7.263717	10.982339	0.0	0.0	0.0	0.0	0.0	3.8657072	3.3687503	0.0	0.0	1.054131	0.0	0.0	0.98896223	-0.95396894	-0.9653585	-0.9567004	-1.5838482	-1.0732608
GGACAGAGTCAAAGAT-1-G2-STZ	-2.4832628	13.467927	0.0	0.0	0.0	0.0	5.9631314	3.404091	0.0	0.0	0.79387695	1.9544134	0.0	3.7984152	-0.13105062	-1.7384428	0.63493085	-0.59593695	-0.4816329	0.44969872
GGATGTTTCTCCCTGA-1-G2-STZ	15.240396	5.217691	0.0	0.5249942	5.8668337	0.0	2.4597564	0.5249942	0.0	1.763556	0.0	0.8674778	0.0	0.0	-1.0685298	5.1261153	-1.5099126	-1.1124216	-1.6874486	-0.92804587
GGCGACTGTGCAACGA-1-G2-STZ	-3.1125176	18.269009	0.0	0.0	0.0	0.0	3.7634647	2.1742778	0.0	0.0	2.337469	2.9811258	0.0	0.0	-0.5929673	-0.885093	1.2328494	0.18094203	-0.42403	-0.60967946
GGCGTGTCATGCAACT-1-G2-STZ	8.728981	7.6125464	1.2349715	2.6679602	0.7971199	1.5384619	5.6310825	3.8309906	0.0	3.3686821	0.0	1.7709718	0.0	0.0	0.087659225	1.7643149	-0.771554	-0.41758993	-0.5466169	0.18343043
GGCTCGAAGTTGAGAT-1-G2-STZ	4.886864	9.907319	0.0	0.0	0.0	0.0	0.7249941	2.5425391	3.2791524	0.0	0.0	0.7249941	0.0	2.8923423	0.8866309	-0.43691438	-0.4417835	-0.6124915	-1.053896	-0.94518334
GGCTCGATCGATAGAA-1-G2-STZ	-1.006482	17.757864	0.0	0.0	0.0	0.0	0.0	2.4564183	0.0	0.0	1.0779743	3.3022137	0.67770875	1.5846207	-0.79092467	-0.7324851	0.4821771	-0.4887635	0.26148129	-0.90245754
GGCTGGTGTGTGCGTC-1-G2-STZ	-4.2197223	12.46584	0.0	0.0	0.0	0.0	5.618229	3.141093	0.0	0.0	0.0	2.2876391	0.0	2.4902728	-0.42321816	-0.6339968	-0.05005541	-0.6053589	-0.46614385	-0.4345653
GGGAATGAGTATCTCG-1-G2-STZ	14.820509	6.592013	0.0	0.0	6.2563915	0.0	2.1883206	0.21511674	0.0	1.5769367	0.0	0.0	0.0	0.0	-1.3268541	4.729886	-1.2688011	-0.793792	-1.3523792	-0.026384063
GGGACCTCAACACCCG-1-G2-STZ	14.894303	2.764763	0.0	0.27525094	4.921806	0.0	3.247081	0.9494568	0.0	0.0	0.0	0.9494568	0.0	0.0	-1.4194095	6.9941792	-1.0968387	-1.0180373	-1.5311682	-0.95972973
GGGACCTGTTCCACAA-1-G2-STZ	5.7565036	3.4039621	0.91840076	0.26317635	3.2805266	0.79037577	2.3640373	3.1979537	0.0	1.03188	0.0	1.03188	0.0	0.26317635	-0.54890907	4.8118033	-0.9342932	-0.36952	-0.8395863	-0.27030915
GGGAGATCATGTCCTC-1-G2-STZ	3.2220783	7.899385	0.89203906	2.6012714	0.0	2.2149081	4.875877	3.3279767	0.0	2.9058733	0.0	1.5769699	0.0	0.0	0.01854166	1.7317517	-0.37321606	-0.21874693	-0.65581584	0.33842528
GGGATGATCGGCGGTT-1-G2-STZ	9.659028	7.4311996	0.8533641	3.0546126	0.0	1.6179204	5.6393733	3.6908376	0.0	3.3775244	0.0	2.3449466	0.0	3.5067801	-0.1402327	2.1430116	-0.69846725	-0.5650581	-0.6625286	0.34385923
GGGCACTAGAAGAAGC-1-G2-STZ	-2.1363175	19.756268	0.0	0.0	0.69963557	0.0	6.432909	3.0568452	0.0	0.0	2.9566972	3.0568452	0.0	2.4096613	-0.55642116	-0.5303624	1.4797239	0.032351315	0.2538129	0.13750367
GGGTTGCGTCGAAAGC-1-G2-STZ	5.5782933	3.9014452	0.0	1.3541477	0.80266595	0.0	3.6468837	2.263883	0.0	1.454876	0.0	0.34394002	0.0	0.0	-0.77632207	3.874406	-0.79683876	-0.35713607	-0.8873024	0.04939717
GGTGCGTAGATCCGAG-1-G2-STZ	3.4503074	3.739804	1.2981473	1.8957926	0.0	1.6727076	4.613574	2.9429593	0.0	2.483475	0.0	0.0	0.0	0.0	-0.4083797	2.2305613	-0.446831	-0.34077585	-0.68718165	0.24860868
GGTGCGTAGGCCGAAT-1-G2-STZ	11.457272	3.084302	0.0	1.5670387	5.035529	0.0	4.030005	3.1447053	0.0	1.7708743	0.0	0.43293527	0.0	0.9652064	-0.2861677	5.727613	-1.3670943	-0.3069151	-1.6309196	-0.5120236
GTAACGTTCGCGTAGC-1-G2-STZ	15.552859	4.608889	0.0	0.0	5.4103174	0.0	3.2698393	2.350438	0.0	0.8177317	0.0	0.8177317	0.0	0.0	-0.534837	6.032235	-1.0501013	-1.4880738	-1.8079324	-0.7307777
GTAACTGCAAGCCGTC-1-G2-STZ	14.757586	3.4044192	0.0	0.8639347	6.2777824	0.0	3.3319206	2.9835174	0.0	1.8702486	0.0	0.8639347	0.0	0.0	-0.9494535	6.965554	-1.4222519	-0.8328747	-1.7188524	-0.62345564
GTAACTGGTCTCACCT-1-G2-STZ	-1.7086401	13.821439	0.0	0.0	0.0	0.0	6.1888056	3.4918296	0.0	0.0	0.0	3.1375453	0.0	2.6723058	-0.81932414	-0.8971087	0.7436717	0.073675804	-0.11983073	-0.1574335
GTACTCCTCTAGAGTC-1-G2-STZ	8.923936	3.2225642	0.0	0.6298217	5.108906	0.36369678	2.920228	2.618891	0.0	0.83980435	0.0	0.83980435	0.0	0.83980435	-0.61544985	5.2044625	-1.1582186	-0.7613962	-1.1013538	-0.40562233
GTACTTTCATGAGCGA-1-G2-STZ	15.007818	4.38877	0.0	0.0	5.9999375	0.0	2.9520686	2.5020528	0.0	0.95592487	0.0	0.95592487	0.0	0.0	-0.52008283	6.058484	-1.2322593	-1.0205064	-1.8438475	-0.71404815
GTAGGCCAGTCCGTAT-1-G2-STZ	16.607546	5.089638	0.0	0.0	6.1072764	0.0	2.8011959	2.206473	0.0	0.71997684	0.0	0.5323466	0.0	0.0	-1.435774	6.4210987	-0.81236356	-1.0156847	-1.5288283	-0.34167987
GTAGTCACAATCAGAA-1-G2-STZ	11.374006	2.7525856	0.927641	0.0	4.5295005	0.0	3.256792	2.8509607	0.0	1.720194	0.0	0.0	0.0	0.0	-0.4744081	6.0557747	-1.6352077	-0.85148513	-1.5500281	-0.43299466
GTATCTTTCGCTGATA-1-G2-STZ	0.37860635	18.98384	0.0	0.0	0.0	0.0	5.9265814	1.9230409	0.0	0.0	3.6115668	4.034178	0.6798704	0.0	-0.40121913	-0.7770945	1.5419154	0.24250472	0.36855128	0.04325433
GTCAAGTGTTCCAACA-1-G2-STZ	15.841396	3.689139	0.3069304	0.3069304	5.990873	0.0	2.732408	1.0282726	0.0	0.73128027	0.0	0.3069304	0.0	0.0	-0.9812192	7.594129	-0.97111696	-1.0149748	-1.8519344	-0.6462849
GTCACAAAGGAGTACC-1-G2-STZ	4.9944916	10.014259	0.0	0.0	0.0	0.0	0.0	2.8389401	2.9088616	0.0	0.0	0.8057075	0.0	0.0	1.1714512	-0.45840037	-0.7740446	-0.59881854	-1.0941776	-0.67320776
GTCACGGAGCCACGTC-1-G2-STZ	15.551913	3.6601493	0.32689118	0.32689118	5.9710164	0.0	3.4514275	2.1218257	0.0	1.076112	0.0	0.32689118	0.0	0.0	-1.329541	6.9696865	-1.553819	-0.89196455	-1.7340838	-0.6163803
GTCCTCAAGGAGTTTA-1-G2-STZ	3.7542412	4.446679	1.1534439	1.1534439	0.0	1.6748841	4.7665324	3.3307273	0.0	3.0657902	0.0	1.2467328	0.0	0.0	-0.07022543	1.797612	-0.15499952	-0.07986508	-0.4776103	0.5879056
GTGCAGCGTCTCCACT-1-G2-STZ	9.650356	7.1367407	1.5881993	2.540403	0.0	2.0137749	5.2899976	3.9187152	0.0	3.6545715	0.0	1.2799939	0.0	0.0	-0.40659103	2.0504768	-0.8610087	-0.6966217	-0.52586275	0.44658694
GTGGGTCAGCGATTCT-1-G2-STZ	-4.1785784	17.008728	0.0	0.0	0.0	0.0	5.864268	3.2277308	0.0	0.0	2.267045	3.7899504	0.0	1.4952242	-0.89074695	-0.7282373	0.5926352	-0.25146866	-0.24466503	-0.14166267
GTGGGTCAGTCTCGGC-1-G2-STZ	-1.5876634	12.467537	0.0	0.0	0.0	0.0	5.1524544	2.891225	0.0	0.9938207	0.0	3.848902	0.0	1.4823028	-0.5573737	0.45697513	-0.34110904	-1.1723459	-0.9069866	-0.052415
GTTAAGCTCAGTCAGT-1-G2-STZ	15.92919	5.1275578	0.0	0.0	5.5910316	0.0	2.2380373	0.553289	0.0	0.68576205	0.0	0.553289	0.0	0.0	-0.7750549	5.5363994	-1.1795753	-1.4697399	-1.8976685	-0.41056037
GTTAAGCTCTACGAGT-1-G2-STZ	9.73001	7.7825217	0.0	3.0890965	0.0	2.275438	5.8128443	2.582113	0.0	3.581537	0.0	1.8308693	0.0	1.0103042	-0.4688386	1.7443696	-0.60011727	-0.38711715	-0.33650878	-0.03812469
GTTACAGCACGGTTTA-1-G2-STZ	4.1586037	7.9965444	0.81791586	1.5680571	0.0	0.81791586	5.070297	4.1025	0.0	2.962884	0.0	0.81791586	0.0	0.81791586	-0.0051694512	2.0338643	-0.39906806	-0.08457085	-0.23330057	0.5670346
GTTCATTCAAACCCAT-1-G2-STZ	1.2900484	8.0029335	0.0	0.0	0.0	0.0	4.1847067	1.5613564	0.0	0.0	0.0	1.843037	0.0	0.36670637	-0.34699577	-0.10644971	0.3408518	-0.3135156	0.24485305	0.70027393
GTTCTCGCATTAGGCT-1-G2-STZ	-3.261372	18.079369	0.0	0.0	0.0	0.0	6.0945554	2.1861253	0.0	0.0	2.1861253	3.576911	0.0	0.0	-0.8590065	-1.8362243	0.81070673	-0.07791831	0.2542679	-0.33154252
GTTTCTAAGGCATGTG-1-G2-STZ	-3.1561105	15.010313	0.0	0.0	0.0	0.0	4.201437	3.3222995	0.0	0.0	0.0	3.4605794	0.0	2.2216763	-1.1546757	-1.498094	0.25841945	-0.005493425	0.49462646	-0.2767811
GTTTCTATCTGTCCGT-1-G2-STZ	7.556378	10.613373	0.0	0.0	0.0	0.0	0.0	2.5520298	3.4584007	0.0	0.0	0.0	0.0	0.0	0.96821135	-1.1282558	-0.80430347	-1.1353742	-1.2635641	-1.038904
TACACGATCGAACGGA-1-G2-STZ	10.418672	7.9256973	1.9828252	1.9828252	0.0	1.1274409	5.2521935	3.2601304	0.0	3.1766024	0.0	2.4370043	0.0	0.0	-0.68578213	1.9911497	-1.0409498	-1.1260185	-0.8614155	0.22541605
TACTTACTCAGTCAGT-1-G2-STZ	8.214491	3.0798497	0.27080902	1.1559917	4.5164285	0.27080902	3.7389843	3.2168298	0.0	1.7878175	0.0	0.6591115	0.0	0.27080902	-0.53985435	7.2075334	-0.7487045	-0.5397475	-1.2659556	-0.0050285235
TACTTGTCACAGTCGC-1-G2-STZ	8.733724	3.3209941	0.39109364	0.67151177	1.9770987	1.0696598	4.2404537	2.5246341	0.0	2.2632978	0.0	1.0696598	0.0	0.39109364	-0.4139142	5.6096296	-0.88387966	-0.31267384	-0.79980206	0.105483435
TAGACCAAGAGGGCTT-1-G2-STZ	8.662857	10.462755	0.0	0.0	0.0	0.0	1.7907472	3.9306345	3.771574	0.0	0.0	1.2518953	0.0	3.0433655	1.019409	-0.37445882	-0.80814713	-0.974638	-0.99436605	-0.62488437
TAGAGCTTCGGAGGTA-1-G2-STZ	13.849022	3.679766	0.0	0.0	5.6085124	0.0	3.8269978	0.97213316	0.0	2.3334641	0.0	0.97213316	0.0	0.0	-0.5199685	5.7842526	-1.4329182	-0.8770421	-1.5649209	-0.3636618
TAGCCGGAGTTGTAGA-1-G2-STZ	6.245009	7.552776	1.9517083	2.3669794	1.9517083	1.2285528	5.143696	3.5504203	0.0	2.9508455	0.0	0.0	0.0	0.0	-0.4333433	2.3904119	-0.8025177	-0.58579004	-0.88138515	0.26363525
TAGCCGGGTCCGAATT-1-G2-STZ	16.19336	4.976741	0.0	0.6477041	3.4361746	0.0	4.011204	1.629273	0.0	1.9985075	0.0	0.86150587	0.0	0.37540033	-0.98523724	6.1447935	-1.200153	-1.0631932	-1.7962635	-0.24929324
TAGCCGGTCGAGAGCA-1-G2-STZ	-0.986291	17.572077	0.0	0.0	0.0	0.0	0.0	1.9650575	0.0	0.0	3.1123426	4.339497	0.7043609	0.0	-1.257585	-0.88296723	0.42674163	-0.024172883	-0.19011407	-0.55727315
TAGCCGGTCGCAAACT-1-G2-STZ	0.88479	17.351501	0.0	0.0	0.5416563	0.0	2.01085	0.0	0.5416563	0.0	0.0	3.178189	0.5416563	1.5248071	-0.11107192	-0.3894683	0.6859708	0.17129302	-0.053667724	-0.48868757
TATCAGGTCTGCTTGC-1-G2-STZ	5.536956	3.2589288	0.0	0.7514577	3.6066608	0.0	3.791212	3.5861847	0.0	1.2846876	0.0	0.3172623	0.0	0.3172623	-0.2014764	4.010322	-0.7367617	-0.327614	-0.8466602	0.029130131
TATCTCATCCGAGCCA-1-G2-STZ	15.316787	6.2390666	0.0	0.0	5.057999	0.0	2.616843	1.3287894	0.7838628	0.7838628	0.0	0.3340682	0.0	0.7838628	-0.28130478	4.240565	-0.61439246	-1.0971655	-1.155268	-0.5378238
TATGCCCCAAATTGCC-1-G2-STZ	-0.45909977	13.307548	0.0	0.0	0.0	0.0	6.19072	2.535887	0.0	0.0	0.0	1.7318413	0.0	2.704922	-0.3675306	-0.93379545	0.52119744	0.05606082	0.38227874	0.20528494
TATGCCCTCGGTGTTA-1-G2-STZ	2.7784128	9.029122	0.0	0.0	0.39071733	0.0	4.85327	0.39071733	0.0	0.0	0.0	1.7544742	0.0	1.4693214	-0.532315	-0.9630162	-0.117238514	-0.5053093	-0.32677954	0.8131924
TATTACCCATCCGTGG-1-G2-STZ	15.341935	5.2645764	0.0	0.0	5.982224	0.0	3.033319	0.26550773	0.0	1.3182395	0.0	0.0	0.0	0.0	-0.8531659	5.377032	-0.9388363	-0.81026864	-1.3615768	-0.5724887
TCAATCTCATATGGTC-1-G2-STZ	-0.10137507	19.102757	0.0	0.0	0.0	0.0	6.5013633	3.256223	0.0	0.0	3.6487603	3.7439752	0.0	0.67277443	-0.86037856	-0.23729168	1.1933279	-0.12579525	0.26375493	0.051936977
TCACGAATCTTCCTTC-1-G2-STZ	8.094682	11.443827	0.0	0.0	0.0	0.0	0.0	2.3022726	3.0346224	0.0	0.0	0.0	0.0	1.856005	0.46147022	-0.9125428	-0.8583822	-0.58376807	-1.1419415	-0.54770046
TCAGATGAGGTGCACA-1-G2-STZ	8.566664	11.113422	0.0	0.0	0.0	0.0	0.0	2.4877505	2.865126	0.0	0.0	1.0434622	0.0	0.0	0.5217525	-1.0013152	-0.8070767	-0.7717908	-1.1053113	-0.88727015
TCAGATGCATCTACGA-1-G2-STZ	-2.8590698	13.872126	0.0	0.0	0.0	0.0	5.7190113	2.6243465	0.0	0.0	0.0	1.7321739	0.0	1.5017852	-0.73428845	-1.5454323	0.1535372	-0.30831456	-0.22963788	0.10591097
TCATTACTCTCAAACG-1-G2-STZ	-3.1468523	18.986576	0.0	0.0	0.0	0.0	6.403021	2.6730983	0.0	0.0	3.6465578	3.0305452	0.0	0.0	-0.7002407	-0.9804771	1.2651395	-0.053618453	0.23369893	-0.19447902
TCATTTGAGCTGTCTA-1-G2-STZ	10.373496	3.0022318	0.45377868	0.45377868	5.1245985	0.45377868	2.7682347	3.223604	0.0	1.0016419	0.0	0.45377868	0.0	0.45377868	-0.8151826	5.070102	-1.2810274	-0.5013631	-1.9359227	-0.74142855
TCGCGAGCAAAGGCGT-1-G2-STZ	9.282635	7.923494	1.0053164	2.2683928	0.0	2.07079	5.3420115	3.79142	0.0	2.809098	0.0	2.4333177	0.0	0.0	-0.37860698	2.4459314	-0.51022947	-0.8812919	-1.2526617	0.18984622
TCGCGTTCACGTCAGC-1-G2-STZ	-3.2368634	13.095882	0.0	0.0	0.0	0.0	5.476376	2.6862788	0.0	0.0	0.0	3.5989573	0.0	2.8571799	-0.64972734	-0.5481482	0.21094117	-1.3615936	-0.68759996	0.2020907
TCGGGACGTGTCCTCT-1-G2-STZ	0.37330934	17.094997	0.0	0.0	0.58886933	1.2254944	2.0035858	2.2845685	0.0	0.0	2.4358344	2.8355048	1.2254944	1.2254944	-0.5964718	-0.49935448	0.695879	0.32605737	-0.22227319	-0.46557367
TCGGTAACAGCCTATA-1-G2-STZ	-3.8873584	14.176461	0.0	0.0	0.0	0.0	6.111991	3.1146362	0.0	0.0	0.0	3.0316525	0.0	2.6068578	-1.0447375	-1.5334085	0.70395106	-0.16014664	-0.61875993	0.3400644
TCGGTAATCGGCTTGG-1-G2-STZ	15.135255	4.5546703	0.0	0.0	5.759899	0.45700318	2.2710953	1.0072284	0.0	0.45700318	0.0	0.0	0.0	0.0	-1.3028953	5.76633	-1.5477055	-0.8882751	-1.3402854	-1.138567
TCGTACCCAAATACAG-1-G2-STZ	-3.8082733	12.771673	0.0	0.0	0.0	0.0	6.000043	3.58574	0.0	0.0	0.0	1.7702342	0.0	1.5887827	-0.27718136	-0.48553252	0.34278268	-0.49303466	-1.00696	0.5536519
TCGTACCTCAGGCCCA-1-G2-STZ	-4.0137377	17.830261	0.0	0.0	0.0	0.0	5.1435285	2.4313982	0.0	0.0	3.0795932	3.32509	0.0	1.0039825	-1.0551285	-0.8993364	0.28143844	-0.37036198	0.17531148	-0.24719867
TCGTACCTCTGGAGCC-1-G2-STZ	4.622675	7.3275847	1.8317868	2.6091933	1.8317868	2.3457465	5.084493	2.752775	0.0	2.3457465	0.0	0.0	0.0	0.0	-0.30484867	2.190402	-0.4146074	-0.67350006	-0.8508173	0.23952037
TCTATTGCAATCCGAT-1-G2-STZ	2.5240612	9.561859	0.0	0.0	0.0	0.0	5.433361	2.9057493	0.0	0.0	0.0	3.5237768	0.0	1.2436991	-0.6845332	-0.50445807	0.44804725	-0.0041530877	0.527804	0.5997656
TCTGAGATCGCAAGCC-1-G2-STZ	-2.001555	13.29513	0.0	0.0	0.0	0.0	5.35297	1.4984963	0.0	0.0	0.0	2.811647	0.0	2.9109788	-0.93403286	-1.59238	0.2178441	-0.098240376	-0.46766692	0.42625648
TCTTCGGGTCTTCGTC-1-G2-STZ	10.617825	8.329439	1.1326153	1.1326153	0.0	1.1326153	5.1316786	3.810633	0.0	2.443982	0.0	1.9894197	0.0	0.0	-0.6077524	1.7642324	-0.24320474	-0.75281626	-0.86817956	0.51013714
TCTTTCCAGAATGTTG-1-G2-STZ	-1.1461337	12.759806	0.0	0.0	0.0	0.0	5.870045	3.0780563	0.0	0.0	0.0	2.4768105	0.0	2.155507	-0.47557533	-1.3363012	0.4381689	-0.27595508	0.6001116	0.49769887
TCTTTCCCAGCTCGCA-1-G2-STZ	-2.1175394	13.63301	0.0	0.0	0.0	0.0	5.868569	3.0795932	0.0	0.0	0.0	0.0	0.0	3.9102144	-0.5574136	-1.301789	0.35072684	0.07083171	0.10572248	0.31136438
TGAGAGGAGCGAAGGG-1-G2-STZ	11.873507	3.255417	0.33681	0.58831203	4.696182	0.33681	2.7091532	3.3956504	0.0	1.5269811	0.0	0.33681	0.0	0.0	-0.63707113	5.553804	-1.4446787	-0.38159826	-1.3978051	-0.48821843
TGAGCATAGATGTAAC-1-G2-STZ	-1.7586783	19.670174	0.0	0.0	0.0	0.0	6.0356045	2.2577105	0.0	0.0	3.5269976	3.1878998	0.0	0.0	-0.8879033	-0.6487679	1.4710774	-0.2555009	0.6140265	-0.27829966
TGATTTCGTTAGGGTG-1-G2-STZ	-1.7217538	12.955364	0.0	0.0	0.0	0.0	5.9892373	3.315664	0.0	0.0	0.0	3.101557	0.0	1.6056511	-0.62361383	-1.3263323	0.50187373	-0.15587357	0.14012921	0.6349527
TGCACCTCAAGCGAGT-1-G2-STZ	8.861907	10.489307	0.0	0.0	0.0	0.0	4.644319	3.216944	2.7324858	0.0	0.0	2.3590314	0.0	2.5630918	0.68657124	-0.91500866	-0.26509145	-1.3003647	-1.2501342	-0.75872165
TGCCCTAAGGGTTTCT-1-G2-STZ	-3.8842666	12.605311	0.0	0.0	0.0	0.0	5.9163504	2.520135	0.0	0.0	0.0	1.350037	0.0	2.3980305	-0.2831552	-0.9909619	0.16047665	-0.9367495	-0.017306488	0.049000707
TGCCCTAGTACATCCA-1-G2-STZ	10.405311	7.880896	1.1165267	3.1610985	0.0	2.4222453	5.4427357	3.52246	0.0	3.52246	0.0	0.0	0.0	4.033606	-0.2531948	2.4016116	-0.48609412	-0.59111977	-1.1682451	0.2544491
TGCCCTATCACCATAG-1-G2-STZ	-2.9215462	13.1070795	0.0	0.0	0.0	0.0	4.822254	2.1275995	0.0	0.0	0.0	3.2445035	0.0	1.2426829	-0.33274293	-0.27105808	0.11255857	-0.98957646	-0.8293168	0.54122037
TGCGCAGAGCTTATCG-1-G2-STZ	-3.3714027	13.224465	0.0	0.0	0.0	0.0	4.061884	3.150043	0.0	0.0	0.0	4.3559237	0.0	2.595962	-0.3531182	-0.62640274	0.042395696	-1.0207176	-0.82857877	0.0149738565
TGCGCAGCAATGACCT-1-G2-STZ	3.3059025	3.5360358	0.53464955	1.1380093	0.0	1.3421857	3.479849	2.420308	0.0	1.4305086	0.0	1.2452995	0.0	1.9470844	-0.24672192	1.3581102	-0.58761895	-0.51982784	-0.70149416	0.32062033
TGCGTGGAGGCGATAC-1-G2-STZ	-3.5572062	18.403193	0.0	0.0	0.0	0.0	6.1149693	2.81584	0.0	0.0	3.437384	2.891268	0.0	0.0	-0.45894182	-1.0935017	1.2232771	-0.3214392	0.7317884	-0.22955012
TGCGTGGGTCAGCTAT-1-G2-STZ	-2.0330317	14.942115	0.0	0.0	0.0	0.0	6.207867	3.024362	0.0	0.0	0.7992195	3.630035	0.0	1.9627705	-0.50885683	-0.82569313	0.61285734	-0.023750901	0.15474187	0.3940044
TGCTACCAGACAGAGA-1-G2-STZ	-2.687481	13.374646	0.0	0.0	0.0	0.0	5.189012	1.1072541	0.0	0.0	0.0	1.1072541	0.0	1.1072541	-0.0914782	-1.3070868	-0.30046436	-0.5941775	-0.84842384	-0.26981762
TGGCGCACAAGCTGTT-1-G2-STZ	7.025799	3.6784382	0.32196784	0.32196784	3.8889568	0.0	2.8526201	2.8304622	0.0	1.2971578	0.0	0.32196784	0.0	0.0	-0.4213429	3.7545931	-1.0796795	-0.34726894	-1.1387542	-0.25144625
TGGGAAGCATAGGATA-1-G2-STZ	-3.6112766	17.424314	0.0	0.0	0.0	0.0	5.654598	2.8883147	0.0	0.0	3.6557255	4.5160046	0.0	1.5622537	-0.6790296	-0.71307164	0.6707081	-0.5818425	-0.17644775	-0.46438506
TGGTTAGCAAGCCCAC-1-G2-STZ	-1.9512151	20.161777	0.0	0.0	0.0	0.0	6.4364567	2.9899447	0.0	0.0	3.6576252	3.5343533	0.64146745	0.0	-0.49073836	-0.40735155	1.6008998	0.13778035	0.30434117	-0.30139247
TGGTTAGCAGCATGAG-1-G2-STZ	9.480285	7.2761483	0.8278666	2.8763635	0.0	2.53337	5.6991973	3.5776029	0.0	3.77318	0.0	0.8278666	0.0	0.0	-0.58218366	2.9555545	-0.68442225	-0.4079689	-0.9808017	0.5121553
TGTATTCCAGATCCAT-1-G2-STZ	-3.358565	13.296716	0.0	0.0	0.0	0.0	6.124088	3.59665	0.0	0.0	0.0	2.21776	0.0	2.6840682	-0.42179918	-1.3100592	0.57613975	-0.17789358	-0.23231053	0.38433093
TGTCCCAGTAAGTGTA-1-G2-STZ	-1.478969	11.728109	0.0	0.0	0.0	0.0	6.071583	3.1812038	0.0	0.0	0.0	3.5555289	0.0	1.2322755	-0.7340331	-0.58156085	0.52169997	0.01290068	-0.7900829	0.68799293
TGTGGTATCATGCAAC-1-G2-STZ	4.7676897	10.06198	0.0	0.0	0.0	0.0	0.0	4.386692	4.1640325	0.0	0.0	0.6121569	0.0	1.2622085	0.95220053	-0.37078476	-0.44209644	-0.34527826	-0.9815615	-0.6047509
TGTGTTTGTAGCACGA-1-G2-STZ	-3.056465	14.009493	0.0	0.0	0.0	0.0	6.0157166	2.7845552	0.0	0.0	0.0	1.637722	0.0	2.5975149	-0.7530418	-1.0282747	0.3511139	-0.3738233	0.3128161	0.26015237
TGTGTTTGTGCCTTGG-1-G2-STZ	6.5554967	3.7923708	0.5781044	1.5919417	2.0849144	0.5781044	4.24669	2.4480572	0.0	1.8061987	0.0	0.77656144	0.0	0.3302587	-0.39791983	3.799599	-0.7334936	-0.308147	-1.1680161	-0.01098526
TGTGTTTGTGGCCCTA-1-G2-STZ	6.624263	3.3770545	0.80531114	1.5501502	0.60154074	0.0	3.6934714	3.0348704	0.0	1.3577018	0.0	0.60154074	0.0	0.60154074	-0.5278671	5.2041035	-0.9087805	-0.2366944	-1.3871061	-0.31633735
TGTGTTTGTTTAAGCC-1-G2-STZ	-3.0018227	14.689961	0.0	0.0	0.0	0.0	2.0871794	2.860962	0.0	0.0	0.0	3.5921128	0.0	3.7140307	-0.8115023	-1.5334921	0.3676409	-0.26069272	-0.19518057	-0.3990779
TGTGTTTTCTGTCTAT-1-G2-STZ	3.3487093	3.9746926	1.0260336	1.3516936	0.8887066	0.8887066	4.489388	2.8806462	0.0	2.1421707	0.30600974	1.2544669	0.0	0.0	-0.45702305	1.7293092	-0.47840714	-0.18593474	-0.76255244	0.40831602
TGTTCCGCAAGACGTG-1-G2-STZ	9.845986	3.3609536	0.0	0.0	4.889499	0.0	3.0309277	2.3600783	0.0	1.3688487	0.0	0.42714623	0.0	0.0	-0.85090935	7.182114	-0.8453684	-0.49252558	-1.0630387	-0.48832527
TTAGGACTCTTTCCTC-1-G2-STZ	0.1763517	16.948278	0.0	0.0	0.0	0.0	0.74791247	0.5548752	0.0	0.0	1.4673572	2.4953399	0.0	0.31543958	-1.0730082	-0.47980568	0.072544366	0.06431697	-0.5022421	-0.6583266
TTAGGCAGTTCACGGC-1-G2-STZ	-3.1451178	13.132209	0.0	0.0	0.0	0.0	4.4317284	2.187405	0.0	0.0	0.0	3.6001647	0.0	0.0	-0.33528548	-0.28726348	-0.27230483	-0.9937799	-0.41853592	0.36646453
TTAGTTCCATATGCTG-1-G2-STZ	-3.6045918	17.203264	0.0	0.0	0.0	0.0	5.8211865	2.8048663	0.0	0.0	3.9655552	4.2965965	0.0	0.0	-0.9333366	-0.7074599	0.59355444	-0.28240198	-1.1304424	-0.5037197
TTCGAAGGTTTGTTGG-1-G2-STZ	3.6948726	7.3770976	0.5025365	1.9280627	0.0	1.7174596	4.223171	2.8890164	0.0	2.2500079	0.0	0.5025365	0.0	0.5025365	-0.35708594	1.79335	-0.6599551	-0.26357257	-0.79143786	0.12072837
TTCGAAGTCCCTAATT-1-G2-STZ	-3.9082756	19.116299	0.0	0.0	0.0	0.0	6.236391	3.089193	0.0	0.0	3.3243666	2.9770863	0.0	0.0	-0.8274616	-0.85463524	1.461078	-0.27005893	0.49163762	0.0005569756
TTCGGTCGTGCTCTTC-1-G2-STZ	15.550532	5.0994296	0.0	0.31905285	6.0849795	0.0	3.0931377	1.0574847	0.0	1.3879411	0.0	0.31905285	0.0	0.0	-1.1187177	6.2585144	-1.1830955	-1.337153	-1.7072035	-0.54832774
TTCTTAGTCCACGAAT-1-G2-STZ	-4.1120176	11.680835	0.0	0.0	0.0	0.0	2.651092	2.542092	0.0	0.0	0.0	1.6845148	0.0	0.9014931	-0.68220735	-0.70078564	-0.53055304	-0.3580314	-0.9909095	-0.123703256
TTGAACGCACGAAAGC-1-G2-STZ	-2.4149618	13.181998	0.0	0.0	0.0	0.0	6.033913	2.9958973	0.0	0.0	0.0	1.821758	0.0	3.2926314	-0.22569689	-1.1366547	0.027108822	0.015809089	-0.45699698	0.27886212
TTGGAACCATGCCACG-1-G2-STZ	-3.255537	14.295282	0.0	0.0	0.0	0.0	6.3007765	2.8231952	0.0	0.0	0.0	3.1791468	0.0	2.905243	-0.21991459	-1.4452298	0.82249784	-0.8210162	-0.17043245	0.35525465
TTTACTGGTCAAAGCG-1-G2-STZ	5.286036	3.1198337	0.0	0.2731878	2.1447058	0.0	3.0345328	3.1882877	0.0	0.48753285	0.0	0.8138539	0.0	0.0	-0.39854047	4.61809	-0.73655576	-0.16958182	-0.9784037	-0.45531908
TTTACTGGTTGGACCC-1-G2-STZ	16.091639	4.0638957	0.0	1.4872094	6.3726397	0.0	3.9583523	1.56176	0.0	1.6311363	0.0	0.2945135	0.0	0.2945135	-1.0741343	6.4086027	-0.9685217	-0.68739974	-1.4373248	0.08703746
TTTATGCTCTTCAACT-1-G2-STZ	5.8787913	3.1650233	0.26953363	0.80532104	0.80532104	0.4816279	3.9813647	2.5214062	0.0	1.33083	0.0	0.93482524	0.0	0.4816279	-0.3377003	5.56059	-0.9759522	-0.24240655	-0.8908936	-0.09520604
TTTCCTCTCTGGTATG-1-G2-STZ	16.56538	4.883685	0.0	0.27174777	5.997847	0.0	2.4251962	0.27174777	0.0	1.252205	0.0	0.81049633	0.0	0.0	-1.0453674	6.6207395	-0.7170393	-0.5750414	-1.3645916	-0.07321462
TTTGCGCAGCGTGAAC-1-G2-STZ	-1.7261232	11.7846985	0.0	0.0	0.0	0.0	5.991754	3.7021675	0.0	0.0	0.0	3.6299553	0.0	1.0587003	-0.42607835	-1.2558924	0.49951586	-0.08941875	-0.51592875	0.96788096
TTTGCGCTCCGGCACA-1-G2-STZ	-2.5635452	15.97554	0.0	0.0	1.097225	1.097225	4.416784	1.6077728	0.0	0.0	1.6077728	1.944126	0.0	3.0425398	-1.4959748	-1.8290254	-0.25625303	-0.62230694	-0.651026	-0.43757403
TTTGGTTCACCGAAAG-1-G2-STZ	-2.487344	12.251452	0.0	0.0	0.0	0.0	5.7999163	3.8066077	0.0	0.0	0.0	0.8834681	0.0	2.6227448	-0.4930642	-0.937562	-0.29882342	-0.13054313	-0.30977747	0.09512517
AAATGCCAGATGCCTT-1-G8-STZ	5.7687287	7.371193	0.8298875	3.2906835	2.1700094	1.8200624	5.569101	3.8342156	0.0	2.7228513	0.0	0.0	0.0	0.0	-0.16597919	2.210137	-0.8419618	-0.38604575	-0.719942	0.22051483
ACTGCTCCAGGGTACA-1-G8-STZ	-0.80478925	19.400864	0.0	0.0	0.0	0.0	6.272343	3.3776271	0.0	0.0	3.332731	2.7995348	0.0	1.580884	-0.41572997	-1.152642	1.2746947	-0.40289894	0.6110925	0.2791773
AGCTCTCCACCAACCG-1-G8-STZ	-3.0628464	16.901638	0.0	0.0	0.0	0.0	4.4408164	1.6471593	0.0	0.0	3.0892704	4.2803755	0.0	0.0	-1.1041292	-0.5925254	0.4118522	0.05199588	-0.5438906	-1.0244641
AGGGATGCAACTGCGC-1-G8-STZ	-0.41909847	17.456175	0.0	0.0	0.6298573	1.0133033	4.014494	2.3656323	0.0	0.0	1.2897912	3.1326017	0.0	0.0	-0.7225202	-0.4467311	-0.056013115	0.0457047	-0.18721986	-0.41627836
AGTCTTTGTCTCAACA-1-G8-STZ	5.3225255	7.974723	0.0	0.0	0.0	0.0	4.9342203	1.6209291	0.0	0.0	0.0	0.8555193	0.0	0.8555193	0.07606943	-0.5782409	-0.19913295	-0.10642725	-0.37249482	-0.05308701
ATTGGACAGTTTAGGA-1-G8-STZ	-0.3237854	18.456057	0.0	0.0	0.73702276	0.0	6.1211915	3.1265016	0.0	0.0	2.380226	4.584801	0.0	0.73702276	-0.6382164	-0.5537259	0.9957354	-0.28525048	0.3211894	0.2208285
CATATGGGTATTACCG-1-G8-STZ	9.917168	7.9335985	1.2170985	3.4627898	2.0958219	2.556209	5.4653563	4.2476926	0.0	3.4627898	0.0	1.2170985	0.0	0.0	-0.27492827	1.2376631	-0.85291165	-0.66732824	-0.4609715	0.059724458
CCCATACAGGTCATCT-1-G8-STZ	14.271021	5.646686	0.0	0.0	6.3633094	0.26892573	1.4802713	0.0	0.0	1.6714379	0.0	0.48064426	0.0	0.0	-0.9664425	4.182571	-1.1458595	-0.8840439	-1.2645445	-1.0873398
CCTACCACATTTCACT-1-G8-STZ	3.4020722	7.735371	1.019458	2.7945132	0.0	1.5136722	4.9609923	2.929428	0.0	2.960493	0.0	0.4640887	0.0	0.0	-0.18843208	2.3951283	-0.26553047	-0.3969696	-0.37332997	0.45270017
CCTACCATCTGAAAGA-1-G8-STZ	-0.61154497	17.762281	0.0	0.0	0.0	0.0	2.366219	2.4735212	0.0	0.0	2.366219	3.5143015	0.7916921	0.0	-0.6605983	-0.15324597	0.33623895	0.12968741	-0.540015	-0.29375592
CGCTATCCACCGGAAA-1-G8-STZ	3.4146502	6.24622	0.41059554	3.1716666	0.9255066	1.3978009	4.421847	2.817752	0.0	1.3978009	0.0	1.1088469	0.0	0.0	-0.15284339	2.2454863	-0.65270126	-0.3928884	-0.7533598	0.58980787
CGGCTAGTCTGTGCAA-1-G8-STZ	15.584184	3.2233825	0.0	0.0	5.7251153	0.0	3.8118606	1.3663845	0.0	0.60683393	0.0	0.3487585	0.0	0.0	-1.0370126	7.3199744	-0.9744639	-0.5733783	-1.2965019	-0.2305344
CTAAGACAGTCCTCCT-1-G8-STZ	-2.0225239	19.774397	0.0	0.0	0.0	0.0	6.558977	2.77532	0.0	0.0	3.6854498	2.77532	0.0	0.0	-0.41170126	-1.3110981	1.3660612	-0.17331095	0.49757698	-0.04200822
CTACGTCGTTTGACAC-1-G8-STZ	-2.7428195	14.038753	0.0	0.0	0.0	0.0	5.7994924	3.0393946	0.0	0.0	0.0	1.032621	0.0	2.4723704	-0.6307632	-0.91784835	0.39259708	-0.10747574	0.11555139	0.16246195
CTAGCCTTCTCTAAGG-1-G8-STZ	-1.4958841	19.486485	0.0	0.0	0.0	1.3041029	6.3918047	1.8514055	0.0	0.0	3.4186509	2.985211	0.0	0.85108685	-0.74909735	-0.6562257	0.86188066	-0.14241867	0.5337917	-0.18628378
CTCGTACCAGCGAACA-1-G8-STZ	5.5178347	10.711352	0.0	0.0	0.0	0.0	0.0	3.5346565	3.6491933	0.0	0.0	1.1249952	0.0	3.4720607	0.6964833	-0.91256773	-0.47233507	-0.71949995	-1.2086992	-0.7708734
CTGATCCAGTAGCCGA-1-G8-STZ	-1.900505	16.538153	0.0	0.0	0.0	0.0	3.4733422	1.6314137	0.0	0.0	2.3856964	2.9491029	0.0	0.0	-1.0243493	-0.9290971	-0.28738394	-0.7691613	-1.254886	-0.74406105
CTGCGGAGTGGAAAGA-1-G8-STZ	8.122226	7.671326	0.0	3.2274423	1.4949912	1.4949912	5.839101	3.9349542	0.0	2.9970381	0.0	0.0	0.0	0.0	-0.36252946	1.9925953	-0.5154803	-0.5323382	-0.9833031	-0.1032185
GACGCGTAGAGCCCAA-1-G8-STZ	5.562598	7.7784486	1.2535492	0.0	0.0	0.0	5.034794	3.2591548	0.0	2.037839	0.0	0.6066362	0.0	0.0	0.03617176	2.40119	-0.42899635	-0.27080065	-0.8150998	0.54911625
GCACATAGTAGCTAAA-1-G8-STZ	14.601045	6.38257	0.0	0.0	6.185828	0.0	2.1720757	0.0	0.0	0.9936612	0.0	0.39610827	0.0	0.0	-1.426896	4.430234	-0.96879053	-1.074987	-1.2694623	-0.51169026
GCTGCGAAGGCAAAGA-1-G8-STZ	6.077198	7.4893966	0.83924204	2.9655085	0.0	1.5981414	5.5555296	3.3066022	0.0	3.2053046	0.0	1.5981414	0.0	0.0	-0.09474167	1.9565984	-0.4502254	-0.6665767	-0.56347525	0.26035464
GGATGTTCACATGGGA-1-G8-STZ	13.589036	3.1083024	0.0	0.54317474	5.705139	0.54317474	2.9463627	3.211178	0.0	0.8931969	0.0	0.0	0.0	0.0	-0.4915383	5.8688936	-1.1492033	-0.68149066	-1.1203942	-0.19185585
GGGTTGCGTTACTGAC-1-G8-STZ	5.1672444	9.94805	0.0	0.0	0.0	0.0	0.0	3.5948637	3.8065548	0.0	0.0	1.4396355	0.0	2.7740088	1.3156155	-0.47329545	-0.5713065	-0.562625	-1.1695595	-0.55387914
GTAACGTAGACTAAGT-1-G8-STZ	-2.3906002	20.014175	0.0	0.0	0.0	0.0	6.469573	2.7696223	0.0	0.0	4.1077614	3.4704518	0.0	0.0	-0.6191883	-0.5569806	1.5545752	-0.040763833	0.09127613	-0.13275436
GTTAAGCCATAGACTC-1-G8-STZ	-0.13956726	17.808962	0.0	0.0	0.0	0.6614668	4.8036485	2.8835363	0.0	0.0	1.558256	2.9832873	0.0	0.0	-0.6002073	-0.698492	0.7424158	-0.32888186	0.11345106	0.31384417
GTTCGGGCACCAACCG-1-G8-STZ	-1.1559391	11.532464	0.0	0.0	0.0	0.0	6.0242376	3.4981318	0.0	0.0	0.0	3.4981318	0.0	0.0	-0.43068945	-1.0149295	0.15204005	-1.1651187	-0.13666753	0.41447997
TAAGCGTGTTCGAATC-1-G8-STZ	0.44922245	11.906913	0.0	0.0	0.0	0.0	5.179986	2.863575	0.0	0.0	0.0	3.408996	0.0	0.0	-0.437976	-1.4915786	-0.23888153	-0.75572866	0.112648994	0.305222
TACTTACGTGCAGTAG-1-G8-STZ	-1.5227981	13.0570545	0.0	0.0	0.0	0.0	5.3349934	2.5336585	0.0	0.0	0.0	1.1999357	0.0	1.7298498	-0.8441439	-1.4786115	0.116043195	-0.20511504	-0.6438507	0.15102737
TGAAAGAAGACGCAAC-1-G8-STZ	-0.8926066	19.844635	0.0	0.0	0.0	0.0	5.7287	2.8921273	0.0	0.0	4.048918	3.5571537	0.0	0.0	-0.44490293	-0.46362826	1.4327486	0.10242402	0.55782	-0.2163688
TGCGCAGGTCCGTTAA-1-G8-STZ	14.688191	5.867918	0.0	0.0	6.2091675	0.0	2.4365973	0.58924145	0.0	1.3016624	0.0	0.0	0.0	0.0	-0.77381873	4.8313165	-1.242977	-0.92995644	-1.5833684	-0.82432854
TGGCCAGGTCTTCGTC-1-G8-STZ	4.7877145	7.4675446	0.587139	2.6233165	2.8318415	0.0	5.018477	2.5000978	0.0	2.4322836	0.0	1.2227466	0.0	0.0	-0.13351043	1.3122228	-0.6326617	-0.4268239	-1.0754348	-0.22194469
TTTGCGCCAAAGGAAG-1-G8-STZ	8.493408	7.1822333	0.8885602	1.66674	0.0	0.8885602	5.504551	2.728915	0.0	3.2872546	0.0	3.48111	0.0	0.0	-0.020319402	2.9510305	-0.46333167	-0.31136513	-0.8188982	0.3678875
AAAGCAACATCTCGCT-1-G5-STZ	-3.3412557	13.027834	0.0	0.0	0.0	0.0	6.6277084	3.2326496	0.0	0.0	0.0	2.5781968	0.0	2.8124983	-0.41413888	-1.333429	0.45693785	-0.847776	-0.41122416	0.22827736
AAAGTAGTCTTTACGT-1-G5-STZ	2.4743624	10.473421	0.0	0.37392044	0.0	0.0	5.4690413	2.9276376	0.0	0.0	0.0	2.9276376	0.0	0.37392044	-0.5176794	-0.6742764	0.33293656	-0.040376164	-0.22494563	0.45120612
AACACGTGTTACGCGC-1-G5-STZ	-1.1758661	16.130602	0.0	0.0	0.0	0.0	2.5560186	1.1508261	0.0	0.0	2.0822637	2.5970902	0.0	0.0	-1.1323384	-1.1215694	0.14787224	-0.6189947	-0.38798705	-0.3170745
AACACGTTCCTCATTA-1-G5-STZ	7.136498	10.48977	0.0	0.0	0.9112665	0.0	0.0	2.764727	3.148971	0.0	0.0	0.9112665	0.0	0.0	0.5519448	-0.64066553	-0.85036653	-0.7855326	-1.5762715	-0.7878658
AACTCTTAGACAAAGG-1-G5-STZ	-0.4287171	17.457243	0.0	0.0	0.0	0.8720587	0.0	2.7917862	0.0	0.0	3.0854564	4.332821	0.0	2.8736753	-1.1328679	-0.5360924	0.6290815	0.17615144	-0.29223803	-0.3340211
AAGTCTGAGTGGGATC-1-G5-STZ	9.982921	8.41195	0.0	1.7875028	0.0	2.5979588	4.748524	3.1521082	3.3449736	1.2491155	0.0	1.7875028	0.0	2.7677987	0.30108914	1.3634942	-0.9316701	-0.6719068	-1.0862039	-0.20478903
AAGTCTGCACGGTTTA-1-G5-STZ	3.472896	5.253769	0.59196454	1.9346946	1.3764876	2.234792	5.113647	3.3577816	1.059265	2.8880498	0.0	0.43071514	0.0	0.96129155	-0.1036908	2.8451662	-0.28275397	0.13493252	-0.1662593	0.42020574
AATCCAGCAAGTTGTC-1-G5-STZ	0.1343248	17.40587	0.0	0.0	0.0	1.6910135	2.8675387	1.1670457	1.1670457	0.0	0.0	3.4297392	0.0	1.4629618	-0.29233968	-0.43993375	0.3218483	0.026433595	-0.15984169	-0.34010842
ACAGCCGCAACTGCGC-1-G5-STZ	7.2657843	10.516325	0.0	0.0	0.0	0.0	2.0965464	2.7262852	2.556971	0.0	0.0	0.0	0.0	2.3530269	0.31975105	-0.6078114	-1.1418327	-0.57015824	-1.8438348	-0.8861039
ACCTTTAAGATCCCAT-1-G5-STZ	1.1392258	8.7134695	0.0	0.0	0.0	0.0	3.2038713	0.28727022	0.15391535	0.0	0.9797993	0.77230257	0.0	0.0	0.2562999	0.0523884	0.4522401	-0.48822528	0.094892345	-0.20183672
ACGAGCCAGCGATGAC-1-G5-STZ	0.07899001	18.578957	0.0	0.0	0.0	0.0	5.0815754	2.4396555	0.0	0.0	3.7926075	4.780393	0.0	0.0	-0.83834314	-0.92165923	0.70905286	0.09616797	-0.06453051	0.055874944
ACGGAGAGTACCTACA-1-G5-STZ	-1.7388824	19.843006	0.0	0.0	0.0	0.0	6.3205724	2.895306	0.0	0.0	3.8763163	2.5697722	0.0	0.6957625	-0.64584094	-0.9691425	1.401792	-0.09904346	0.7811825	-0.31835735
ACGGGCTTCGTTTGCC-1-G5-STZ	-1.5523366	12.037946	0.0	0.0	0.0	0.0	5.463324	0.86439455	0.0	0.0	0.0	0.86439455	0.0	1.3209921	-0.26741028	-0.86588734	-0.16162823	-1.0571711	-0.40611854	-0.14754589
ACTGAACAGTACGTTC-1-G5-STZ	-2.82144	11.555477	0.0	0.0	0.0	0.0	3.6350327	3.5423572	0.0	0.0	0.0	1.6998456	0.0	0.0	-0.31233063	-0.6680142	-0.29906794	-0.7274454	-0.25592074	-0.14369677
ACTGAGTTCGCGGATC-1-G5-STZ	0.19813183	12.512852	0.0	0.0	0.0	0.0	5.757077	3.4238322	0.0	0.0	0.0	2.2678535	0.0	2.9078455	-0.25770062	-1.6391058	0.6950587	-0.33272088	0.15758425	0.30870026
ACTTGTTTCAGCTGGC-1-G5-STZ	0.005415827	16.156576	0.0	0.0	0.0	0.0	5.7043815	2.4553416	0.0	0.0	3.3361304	2.9138684	0.0	0.0	-0.55202603	-0.71815765	1.1337639	0.008370653	0.6054796	-0.20832999
ACTTTCATCATCATTC-1-G5-STZ	-3.34316	17.262156	0.0	0.0	0.0	0.0	4.0342193	1.7272031	0.0	0.0	2.844162	4.797833	0.0	0.0	-0.9620422	-1.0872929	0.20288303	-0.5661704	-0.513267	-0.5210899
AGAATAGAGTGTCCAT-1-G5-STZ	5.921027	7.443173	0.0	3.0245643	2.3164566	1.5927	5.241833	2.8134923	0.0	2.6430984	0.0	0.0	0.0	0.0	-0.21622184	1.4414452	-0.6780882	-0.3552118	-1.0372146	0.09029498
AGAATAGCATTGGTAC-1-G5-STZ	-2.7099495	17.570087	0.0	0.0	0.0	0.0	3.7566648	1.3315816	0.0	0.0	2.8748162	4.747261	0.0	0.0	-0.70052075	-0.720332	-0.029530782	-0.50011474	-0.7615586	-0.3271184
AGAGCTTGTCAAACTC-1-G5-STZ	-0.4342261	16.155487	0.0	0.0	0.0	0.0	3.6860347	1.4773736	0.0	0.0	1.8924649	2.750652	0.0	0.0	-0.8675247	-0.78029305	0.025961053	0.24314308	-0.46144557	-0.08532623
AGATCTGGTCGAGATG-1-G5-STZ	-0.7749849	17.1097	0.0	0.0	0.0	0.36465162	0.63128483	0.36465162	0.0	0.0	0.0	2.6217916	0.0	1.0152484	-0.7393615	-0.29843014	-0.1596752	-0.3830397	-0.78842026	-0.3709855
AGCAGCCAGACCCACC-1-G5-STZ	-1.1368208	12.12082	0.0	0.0	0.0	0.0	5.8821597	3.3852415	0.0	0.0	0.0	2.9620504	0.0	0.70248073	-0.19161879	-0.81241435	0.4046064	-0.43675694	0.0485157	0.71412504
AGCATACAGGCTATCT-1-G5-STZ	-0.47497138	19.685337	0.0	0.0	0.0	0.0	5.3265033	3.427535	0.0	0.0	3.9912567	3.3396506	0.0	0.0	-0.5990388	-0.5054325	1.483163	0.42520022	-0.41230887	-0.45780972
AGCGGTCTCCCACTTG-1-G5-STZ	-4.0901957	17.449038	0.0	0.0	0.0	0.0	4.392303	1.9881592	0.0	0.0	1.6489252	3.8547168	0.0	0.0	-0.98823655	-1.5685091	1.0260403	-0.41733503	-0.22448859	-0.70222235
AGCGTATGTCGGCTCA-1-G5-STZ	5.9842343	7.646897	0.0	2.7083204	2.3356364	1.5043026	5.4163885	4.1949778	0.0	3.03683	0.0	0.0	0.0	0.0	-0.52674353	1.2705286	-0.95254374	-0.3938319	-1.1595453	0.05385958
AGGGATGCAATAGCGG-1-G5-STZ	9.681195	9.005845	1.2208898	1.2208898	0.0	2.5611744	4.791734	3.3066022	3.4680035	2.1005435	0.0	0.0	0.0	2.3571503	0.1344961	1.3265219	-0.8206485	-0.6183692	-0.7494565	-0.14805049
AGTAGTCTCGCTAGCG-1-G5-STZ	-0.5052184	11.861075	0.0	0.0	0.0	0.0	5.519596	3.4745727	0.0	0.0	0.0	3.1971626	0.0	0.625404	-1.133002	-1.2238021	0.23985198	-0.49749285	-0.046568163	0.6297353
AGTCTTTCATAAAGGT-1-G5-STZ	15.097903	3.9928894	0.0	0.43994236	5.8363233	0.43994236	3.6087575	0.8677491	0.0	1.6902696	0.0	0.9775187	0.0	0.0	-1.2218304	6.2103662	-0.9562251	-1.300407	-1.3922762	-0.16934909
ATGCGATTCTGTCCGT-1-G5-STZ	-2.4720478	17.990295	0.0	0.0	0.0	0.0	6.280445	2.3860855	0.0	0.0	3.897062	3.727624	0.0	0.0	-0.513787	-0.88034105	0.6371127	0.13477755	-0.059843928	-0.008140944
ATTACTCAGAAGGCCT-1-G5-STZ	0.6925846	18.498587	0.0	0.0	0.0	0.0	6.1859703	2.653945	0.0	0.0	1.8624363	2.7577355	0.0	1.7338387	-0.4454273	-0.87135446	1.0361991	0.13703497	0.7987782	0.1104182
CAACCAACAGCGATCC-1-G5-STZ	-1.1122165	11.810664	0.0	0.0	0.0	0.0	6.073759	3.534542	0.0	0.0	0.0	3.407984	0.0	0.5182994	-0.82962674	-1.3560158	0.5241239	-0.29390463	-0.18495578	0.5724546
CAACCAATCTGCAGTA-1-G5-STZ	-3.2351265	19.352972	0.0	0.0	0.0	0.0	6.0029564	3.7191231	0.0	0.0	4.138095	3.3257127	0.8505529	0.0	-0.6111436	-0.9860495	1.3284416	-0.16018102	0.43236884	-0.21014585
CAAGGCCGTAGCGTCC-1-G5-STZ	5.0141606	8.131666	1.3457636	2.0319932	0.0	1.7466222	3.8979042	3.4437861	0.0	2.782083	0.0	0.0	0.0	0.0	-0.5194817	1.6474414	-0.569227	-0.6035458	-0.8422873	0.32786605
CACAAACAGGCCCTTG-1-G5-STZ	16.149273	4.544596	0.0	0.0	6.3031697	0.0	3.0508294	1.3859223	0.0	0.82639956	0.0	0.61881024	0.0	0.0	-1.1544138	5.3982787	-0.94186246	-1.2371017	-1.5967864	-0.63907874
CACACTCGTGTGGCTC-1-G5-STZ	15.191009	2.9952958	0.0	0.59561116	5.819586	0.0	3.3842165	1.3479401	0.0	0.7980516	0.0	0.34150928	0.0	0.34150928	-1.3192251	7.7439265	-1.3753326	-1.1039873	-1.7148228	-0.28497818
CACAGGCTCCGTTGTC-1-G5-STZ	6.75837	10.195261	0.0	0.0	0.0	0.0	0.0	3.0616267	3.4148433	0.0	0.0	0.0	0.0	1.1824863	0.47599506	-1.3889183	-1.4065201	-1.1639175	-1.6032237	-0.31448987
CAGAATCCATGCCCGA-1-G5-STZ	14.280761	6.5911283	0.0	0.0	6.263397	0.0	1.8709943	0.0	0.0	1.3210558	0.0	0.0	0.0	0.0	-1.427674	3.7634776	-1.2011487	-0.7922492	-1.0199407	-0.8291443
CAGCCGAGTGGTCCGT-1-G5-STZ	3.6290376	4.151096	0.6939006	1.0996168	0.28805885	0.6939006	4.596611	2.663989	0.0	1.5416287	0.0	0.28805885	0.0	0.0	-0.35116407	1.2821856	-0.7731639	-0.48575217	-0.5376515	0.4627604
CAGTAACTCGCTTAGA-1-G5-STZ	-0.45919946	19.19126	0.0	0.0	0.0	0.0	6.146566	3.0222557	0.0	0.0	3.861109	2.6408446	0.0	0.0	-0.40187076	-0.73532546	1.2887434	0.21735886	0.47802937	0.006658066
CAGTCCTAGAACAACT-1-G5-STZ	7.8682323	7.566657	0.0	3.116975	0.9782676	2.3941672	5.5147057	3.8602169	0.0	3.0406165	0.0	0.9782676	0.0	0.0	-0.35097516	2.1055963	-0.79011077	-0.80358183	-0.7446987	0.6376263
CATCAAGTCTGAGGGA-1-G5-STZ	3.100172	7.1364117	0.85390186	1.7040167	0.37128618	1.5253567	4.2709117	2.046914	0.0	1.3076805	0.0	0.6414305	0.0	0.0	-0.45561868	1.8886395	-0.55421114	-0.4686386	-1.0482329	0.13421208
CATTCGCTCTCGTATT-1-G5-STZ	0.06655947	17.2896	0.0	0.0	0.0	0.0	1.9185786	0.67729473	1.0774193	0.0	0.0	2.9141865	0.0	1.583952	-0.35223985	-0.569517	0.305829	0.012755334	-0.41976592	-0.49296755
CCATGTCTCAGTTGAC-1-G5-STZ	-3.8687844	12.248278	0.0	0.0	0.0	0.0	5.479104	3.6162274	0.0	0.0	0.0	0.0	0.0	0.0	-0.49394122	-1.055262	0.31238997	-0.48413286	-0.72885704	0.0004322119
CCCAATCAGCAGATCG-1-G5-STZ	-3.388207	18.793816	0.0	0.0	0.0	0.0	6.128987	2.4523165	0.0	0.0	3.9025126	2.7828238	0.0	0.0	-0.9213881	-0.41876423	1.1180574	0.14360467	0.14667396	-0.36515287
CCGTGGAGTTATGTGC-1-G5-STZ	5.831929	7.470948	0.80392706	2.4939227	1.7812363	2.26593	5.2265244	3.3806155	0.0	3.1449003	0.0	0.0	0.0	0.0	-0.45671144	1.4890366	-0.57443446	-0.42935002	-1.1016635	0.36614823
CCTACACGTACCGGCT-1-G5-STZ	5.144386	7.4020257	0.83332163	3.2965395	0.0	2.434279	5.18867	3.2965395	0.0	1.8251613	0.0	0.0	0.0	0.0	-0.39529625	1.9600134	-0.6450798	-0.24654846	-0.671648	0.119268455
CCTACCATCAACGCTA-1-G5-STZ	-2.4277365	17.243422	0.0	0.0	0.0	0.0	4.297691	0.0	0.0	0.0	3.2114787	1.858276	0.7335856	0.0	-1.0524056	-1.133129	0.64593357	0.10929673	-0.743693	-0.7311594
CCTAGCTTCAAGGCTT-1-G5-STZ	-2.7768943	14.345128	0.0	0.0	0.0	0.0	5.9495177	3.5377011	0.0	0.0	0.0	2.6042008	0.0	2.3737984	-0.5246442	-1.1910483	0.5778382	-0.3493756	-0.024958862	0.26863363
CCTTCCCAGAGCTGGT-1-G5-STZ	-3.3418477	17.52263	0.0	0.0	0.0	0.0	4.4114056	2.8228595	0.0	0.0	3.9266233	4.011991	0.0	0.0	-0.84109294	-0.910418	0.5871931	-0.26782206	-0.5033189	-0.43584755
CCTTCCCTCAACACGT-1-G5-STZ	-3.9478369	18.829966	0.0	0.0	0.0	0.0	6.3292627	2.9448504	0.0	0.0	3.922399	3.2775626	0.0	0.0	-0.54132724	-0.7518877	1.4252211	0.0035544634	0.35684392	-0.094580084
CCTTCGAGTAGAAAGG-1-G5-STZ	-2.0793316	12.107338	0.0	0.0	0.0	0.0	5.5315733	3.1725116	0.0	0.0	0.0	3.1725116	0.0	0.0	-0.55797476	-1.1980755	0.203628	-0.5158688	0.19188364	0.84770197
CGAGAAGGTTAGATGA-1-G5-STZ	-2.653716	14.972988	0.0	0.0	0.0	0.0	6.0561447	3.0313315	0.0	0.0	0.0	2.6497056	0.0	2.9486969	-0.35156754	-1.1599069	1.0132357	-0.44220823	0.43692088	0.00079720095
CGATCGGGTCGAAAGC-1-G5-STZ	-1.6028773	11.834608	0.0	0.0	0.0	0.0	5.4676976	3.5525966	0.0	0.0	0.0	3.219484	0.0	2.0873225	-0.5680081	-1.4446357	0.02499218	-0.8208679	-0.4640144	0.79163647
CGATGGCAGCACAGGT-1-G5-STZ	-1.1556822	18.100412	0.0	0.0	0.0	0.0	4.8709226	0.8847715	0.0	0.0	3.2261026	4.258433	0.0	0.0	-1.3021442	-0.62904906	0.2053924	-0.122217864	-0.24928209	-0.38431823
CGCCAAGCATGGAATA-1-G5-STZ	15.44523	4.864618	0.0	0.0	5.8528566	0.32815057	3.8298182	2.7324648	0.0	1.2030888	0.0	0.77250993	0.0	0.0	-0.81993693	5.930135	-1.3740888	-0.9836494	-1.3938519	-0.26253143
CGCTGGAAGAAGGTGA-1-G5-STZ	1.8701718	8.516281	0.0	0.0	0.0	0.0	0.0	0.36871308	1.9486609	0.0	0.0	0.51211023	0.0	0.63749987	0.4123104	-0.4573429	-0.81512266	-0.39047801	-0.85867155	-0.916207
CGCTGGAGTCGTTGTA-1-G5-STZ	-0.82406086	19.753681	0.0	0.0	0.0	0.0	4.774999	2.5354323	0.0	0.0	3.3813028	3.133425	0.0	0.8291285	-0.6923956	-0.36450624	1.3321803	0.18015012	0.07221743	-0.18662441
CGGACTGCACGTAAGG-1-G5-STZ	-0.5642551	19.605698	0.0	0.0	0.0	0.0	6.1176353	3.0937667	0.0	0.0	3.946144	2.6673553	0.0	0.0	-0.6185558	-0.7209965	1.2693083	0.2713275	0.41277808	-0.28390607
CGGAGTCGTACATGTC-1-G5-STZ	7.732548	11.021587	0.0	0.0	0.0	0.0	0.0	4.323398	4.360647	0.0	0.0	0.0	0.0	1.3515093	0.8233701	-0.8844876	-0.77524614	-1.0840136	-1.7033237	-0.740356
CGGTTAACATCGATTG-1-G5-STZ	-3.2030613	18.560852	0.0	0.0	0.0	0.0	6.270763	2.9411545	0.0	0.0	3.4974647	2.0023336	0.0	0.8247297	-0.77148396	-1.1244237	1.0808121	-0.35256407	0.4098368	-0.041926514
CGGTTAATCACTTACT-1-G5-STZ	-2.296136	14.524725	0.0	0.0	0.0	0.0	6.399912	3.4192712	0.0	0.0	0.0	2.6770713	0.0	2.2636278	-0.3808427	-0.8188474	0.72380674	-0.17244998	0.33217502	0.6175493
CGTAGGCGTCACTGGC-1-G5-STZ	6.956168	10.024797	0.0	0.0	0.0	0.0	0.0	3.0128722	3.243446	0.0	0.0	0.0	0.0	0.0	0.48232424	-1.4199879	-1.4865544	-1.0493778	-1.4124746	-0.978327
CGTCTACCAATCGAAA-1-G5-STZ	-0.60829854	15.898996	0.0	0.0	0.69227993	0.0	2.396318	2.3010235	0.0	0.0	2.1956823	2.4833162	0.0	0.0	-1.2787402	-0.9693637	0.2957157	0.03256349	-0.07872584	-0.5237285
CGTTCTGAGATCCTGT-1-G5-STZ	-3.2100058	17.406878	0.0	0.0	0.0	0.0	3.8793128	2.6507142	0.0	0.0	3.484127	4.313738	0.0	0.0	-0.58572364	-0.9117717	0.7107071	-0.056614846	-0.9412568	-0.54673153
CTAATGGGTCGCGGTT-1-G5-STZ	0.51329684	17.171848	0.0	0.0	0.0	0.0	1.3737594	1.1670898	2.0331213	0.0	0.0	3.8754163	0.0	1.1670898	-0.2584774	-0.69212985	0.7688086	0.10580119	-0.22317272	-0.5342889
CTACCCACAGGATTGG-1-G5-STZ	8.159611	8.142154	0.0	3.242113	1.1741056	1.1741056	5.0733137	3.4748652	0.0	3.242113	0.0	0.0	0.0	0.0	-0.61955667	1.7831353	-0.40499574	-0.67352766	-1.1275922	0.4880535
CTCGGGAGTTGATTGC-1-G5-STZ	-4.4434876	13.250994	0.0	0.0	0.0	0.0	5.41122	1.1653284	0.0	0.0	0.0	1.6889791	0.0	3.0379667	-0.6093151	-1.2547656	-0.70396876	-0.99319434	-0.46886408	-0.15774506
CTCGTACAGACAGAGA-1-G5-STZ	-2.964718	17.111803	0.0	0.0	0.0	0.0	3.7918825	1.6346375	0.0	0.0	3.24904	4.859468	1.1196558	1.1196558	-0.9734505	-0.6646841	0.11323002	-0.4618086	-0.5107769	-0.8127974
CTCGTACTCTATCGCC-1-G5-STZ	0.9086158	12.518474	0.0	0.0	0.0	0.0	5.6550136	2.2692027	0.0	0.0	0.0	2.639595	0.0	1.3585536	-0.60252047	-1.3069918	0.15291333	-0.21798186	0.660047	0.4547734
CTCTAATCAGCTTCGG-1-G5-STZ	5.5256023	10.06341	0.0	0.0	0.0	0.0	0.8226108	3.927522	2.9375784	0.0	0.0	0.0	0.0	0.0	0.93236727	-0.6164078	-0.8069283	-0.36560687	-1.3167337	-0.699337
CTGCGGATCTTAGAGC-1-G5-STZ	-2.7505822	17.254591	0.0	0.0	0.0	0.0	0.0	2.5696433	0.0	0.0	4.154468	2.5696433	0.0	0.0	-1.5512099	-1.1636697	0.7498199	-0.2937749	-0.17748132	-0.9607461
CTTAACTGTGGTACAG-1-G5-STZ	-3.2733579	12.505883	0.0	0.0	0.0	0.0	5.279215	1.4940598	0.0	0.0	0.0	2.0681646	0.0	3.7070675	-0.7737385	-0.91106707	-0.06605516	-0.9083344	-1.0611483	0.6907943
CTTAACTTCCTAAGTG-1-G5-STZ	-4.1336145	12.262452	0.0	0.0	1.2475772	0.0	1.7857068	3.8744464	0.0	0.0	0.0	1.2475772	0.0	0.0	-0.4520846	-0.51363134	-0.15980081	-0.8027365	-0.315855	-0.06833511
GAAACTCAGCAATCTC-1-G5-STZ	2.6452346	7.371691	0.0	0.0	0.0	0.0	0.0	1.2181828	2.353673	0.0	0.0	1.1520203	0.0	0.19594337	0.79159015	-0.16772519	-0.58317566	-0.25831228	-0.78494036	-0.41989392
GAAGCAGCAATGAAAC-1-G5-STZ	-3.6803558	11.869822	0.0	0.0	0.0	0.0	5.7913365	2.5605786	0.0	0.0	0.0	0.8445945	0.0	0.8445945	-0.62808025	-1.029193	-0.07527973	-0.65484536	-0.18534037	0.7236675
GAATAAGAGCGCCTCA-1-G5-STZ	7.1902227	10.839947	0.0	0.0	0.0	0.0	0.0	2.8876967	3.1613548	0.0	0.0	1.3416419	0.0	0.0	0.9738176	-0.7204921	-0.8822571	-0.8334403	-1.3902028	-0.9441569
GAGTCCGCATGACGGA-1-G5-STZ	12.998317	3.136369	0.0	0.0	5.359871	0.0	3.7650852	0.6208769	0.0	1.2758311	0.0	1.4911578	0.0	0.0	-0.69877875	6.0852604	-1.2511381	-0.70652926	-1.3697934	-0.22128847
GATCGTAAGAAACCGC-1-G5-STZ	-3.9669611	12.060501	0.0	0.0	0.0	0.0	3.4140124	1.5418794	0.0	0.0	0.0	1.8733468	0.0	1.8733468	-0.9360737	-0.55887127	0.098112755	-0.8738581	-0.9517273	-0.41352102
GATCGTATCGAACTGT-1-G5-STZ	15.177117	4.768118	0.3023342	0.3023342	5.864336	0.0	3.3994322	1.9460853	0.0	0.72223985	0.0	0.0	0.0	0.0	-0.77244496	5.87694	-0.92761564	-0.8522322	-1.5270625	-0.20129421
GCAATCACACGGCCAT-1-G5-STZ	6.981296	7.2886486	0.6836457	1.5941919	4.5349855	2.2342248	4.667834	4.0154877	0.9048781	2.3341155	0.0	0.39914083	0.0	0.0	-0.3161046	3.1627016	-0.72082686	0.0211972	-0.80247974	0.16792437
GCACATACACCTTGTC-1-G5-STZ	2.148795	10.343832	0.0	0.0	0.0	0.0	5.6343436	2.5798917	0.0	0.0	0.0	3.604793	0.0	1.2352219	-0.45262006	-1.0704246	0.18940209	-0.20970206	0.29424232	1.0663621
GCAGTTATCCATTCTA-1-G5-STZ	-0.9016198	11.887948	0.0	0.0	0.0	0.0	5.432352	3.13313	0.0	0.0	0.0	3.3475192	0.0	1.3199438	-0.5178526	-1.0269946	0.09105821	-0.50461805	0.022330843	0.74713737
GCAGTTATCGAGAGCA-1-G5-STZ	6.358757	7.7079864	0.0	2.6798835	2.2137578	2.8507106	5.308437	3.1238365	0.0	3.1238365	0.0	0.8579576	0.0	0.0	-0.3294407	1.7117563	-0.5294117	-0.379827	-0.8808944	0.020312853
GCATACATCCGCAAGC-1-G5-STZ	-3.499502	14.65684	0.0	0.0	0.0	0.0	6.215667	2.5442688	0.0	0.0	0.0	4.1697364	0.0	2.0418818	-0.7470394	-1.2166432	0.7595208	-0.6827072	0.24347785	-0.023673136
GCATGATTCCAACCAA-1-G5-STZ	-3.423179	17.650175	0.0	0.0	0.0	0.0	4.500157	2.1681218	0.0	0.0	3.104142	3.8996782	0.0	0.0	-1.4460955	-0.001035437	0.6440419	0.1914244	-0.5440902	-0.4377863
GCGCAACGTTACGGAG-1-G5-STZ	3.180343	3.38773	0.44413292	2.1457393	0.44413292	1.1745082	4.006547	2.26868	0.0	2.042473	0.0	0.44413292	0.0	0.0	-0.44111115	0.927627	-0.8242055	-0.38904393	-0.39415753	0.4412034
GCTCCTAAGACGCTTT-1-G5-STZ	-2.7989569	12.87019	0.0	0.0	0.0	0.98442537	5.317282	3.1263902	0.0	0.0	0.0	2.0418818	0.0	3.1263902	0.07324715	-0.55998045	-0.39056978	-0.89965844	-0.15937102	0.24650297
GCTGCAGGTACATCCA-1-G5-STZ	7.7142315	8.094776	0.87800926	0.87800926	0.0	2.5054312	5.1090574	3.5480795	0.0	2.9590354	0.0	0.87800926	0.0	0.0	-0.48413002	1.6652373	-0.5328687	-0.36790347	-0.71760184	-0.011545047
GCTGCGACAAATTGCC-1-G5-STZ	2.4248662	7.8431544	0.0	0.0	0.0	0.0	0.0	2.3346431	1.6939344	0.0	0.0	1.9764647	0.0	2.2906835	0.7674859	-0.0019436963	-0.72255653	-0.7544812	-0.43663132	-0.32211924
GGAATAATCGCACTCT-1-G5-STZ	15.089389	3.97763	0.2911241	0.0	6.0298214	0.0	3.8492656	1.620411	0.0	1.620411	0.0	0.2911241	0.0	0.0	-0.82037413	5.852878	-1.4295752	-0.7403484	-1.4927971	-0.3493367
GGATTACGTAGGGACT-1-G5-STZ	-2.4085605	13.433239	0.0	0.0	0.0	0.0	6.2343826	3.2662523	0.0	0.0	0.0	3.067378	0.0	2.81888	-0.8400317	-1.2508734	0.69569105	-0.23202707	-0.00715572	0.4159946
GGCAATTAGGGCACTA-1-G5-STZ	-3.4700005	11.571269	0.0	0.0	0.0	0.0	3.80378	3.476183	0.0	0.0	0.0	0.94266105	0.0	0.0	-0.4672639	-0.4859463	0.048541807	-0.4793023	-0.1847767	0.060626097
GGCGACTCATGAACCT-1-G5-STZ	-2.531528	12.056224	0.0	0.0	0.0	0.0	5.9504476	3.8053777	0.0	0.0	0.0	3.8397014	0.0	0.0	-0.9582395	-0.7177292	0.46394187	-0.4955417	-0.57144064	0.78844845
GGCTGGTCAGTCGTGC-1-G5-STZ	5.434236	7.8072896	0.0	2.9830785	1.164933	2.3911164	4.8244634	2.864644	0.0	2.487282	0.0	0.0	0.0	0.0	-0.4337476	1.7139975	-1.0716779	-0.5903636	-0.9710094	0.29512832
GGGAATGTCACTGGGC-1-G5-STZ	13.089724	3.5249798	0.9566672	0.0	5.852349	0.0	3.5222828	3.4983282	0.0	1.8886628	0.0	0.5886215	0.0	0.0	-0.6784818	4.4426837	-1.4320656	-0.8913772	-1.5960194	-0.7869284
GGGTCTGTCTGCTGCT-1-G5-STZ	-0.2835325	11.673024	0.0	0.0	0.0	0.0	5.841093	3.1008396	0.0	0.0	0.0	3.2182348	0.0	0.653606	-0.6994766	-1.4564517	0.009144235	-0.73041123	-0.22403975	1.0462636
GTAACTGCAAATTGCC-1-G5-STZ	-3.5713618	19.14279	0.0	0.0	0.0	0.0	6.468711	3.1882944	0.0	0.0	4.0029373	3.0606372	0.0	0.0	-1.1172221	-0.60448533	1.2123573	0.09411029	0.3652739	-0.046380036
GTACTTTCAACACGCC-1-G5-STZ	14.248684	6.2015796	0.0	0.0	6.53326	0.27965048	2.6777306	0.0	0.0	2.0917015	0.0	0.67701894	0.0	0.0	-1.5153984	3.2444284	-1.5242604	-0.95733255	-1.6399511	-1.06087
GTAGTCACATGAACCT-1-G5-STZ	7.465625	10.699636	0.0	0.0	0.0	0.0	0.0	2.7922907	3.3404787	0.0	0.0	0.0	0.0	0.0	0.6274008	-1.1522366	-1.0753771	-0.7214118	-1.1370656	-0.9577124
GTCACAAGTGAGGGTT-1-G5-STZ	-3.7761528	18.0441	0.0	0.0	0.0	0.0	6.2102356	1.8655589	1.534649	0.0	3.6215897	3.2763095	0.0	0.0	-0.6305556	-0.81774914	1.1176552	-0.43585598	0.27756	-0.05299532
GTCACGGCACCAGTTA-1-G5-STZ	6.425151	10.407586	0.0	0.0	0.0	0.0	1.0091484	3.422159	2.9141228	0.0	0.0	0.0	0.0	1.0091484	0.3457443	-1.0117316	-0.77981377	-0.44511223	-1.8123724	-1.0495859
GTCATTTAGGGATGGG-1-G5-STZ	-0.5025366	18.898125	0.0	0.0	0.0	0.0	5.4311905	2.3975797	0.0	0.0	3.6503198	4.170192	0.0	0.0	-1.097526	-0.929078	1.1099702	0.6540668	-0.5209723	-0.015304737
GTCATTTTCGTGGGAA-1-G5-STZ	-1.3866639	11.916072	0.0	0.0	0.0	0.0	5.9079566	3.7140005	0.0	0.0	0.0	3.1948497	0.0	0.5624965	-0.39669582	-1.1250983	0.25221	-0.7354919	-0.42767358	0.22740991
GTGGGTCAGCTGGAAC-1-G5-STZ	-4.165854	12.718303	0.0	0.0	0.0	1.2740028	5.268554	0.0	0.0	0.0	0.0	1.8164958	0.0	4.008747	-0.52644694	-1.1547912	-0.16673622	-0.8644786	-0.3565709	-0.19050653
GTGTTAGAGTGCTGCC-1-G5-STZ	-1.480072	11.69945	0.0	0.0	0.0	0.0	5.7811394	3.555734	0.0	0.0	0.0	3.2775269	0.0	0.0	-0.7034186	-1.3095943	0.53876406	-0.5397346	-0.6670223	0.7277775
GTTCGGGTCTCTTGAT-1-G5-STZ	-0.7839943	11.690069	0.0	0.0	0.0	0.0	6.0907173	2.3790073	0.0	0.0	0.0	3.9685767	0.0	1.0847962	-0.9241566	-0.6798943	0.32476035	-0.5671661	-0.3681595	0.9069627
GTTTCTAAGTTAACGA-1-G5-STZ	-1.6282743	11.700844	0.0	0.0	0.0	0.0	5.64706	3.2002258	0.0	0.0	0.0	3.0724993	0.0	1.5939205	-0.6489706	-1.385822	0.15511864	-0.6887109	-0.15784344	0.84642005
GTTTCTAGTGACCAAG-1-G5-STZ	3.192798	5.7748055	0.845812	1.8436363	1.2973915	2.1179745	5.03653	3.317721	0.28703228	2.9242773	0.0	0.28703228	0.0	1.6073571	-0.37672463	2.9655004	-0.44419137	0.075932406	-0.29934275	0.37823248
TAAACCGCAAGCCGTC-1-G5-STZ	2.6795797	9.555987	0.0	0.0	0.5470361	0.0	5.569856	3.2199981	0.0	0.0	0.0	3.5616653	0.0	0.89863455	-0.4443755	-0.7462106	0.38983026	0.05603817	0.5430436	0.6025876
TAAGAGAAGGATGCGT-1-G5-STZ	-0.5202525	15.68684	0.0	0.0	0.0	0.0	0.7793982	1.2120361	0.0	0.0	2.2875931	2.6377535	0.0	0.0	-0.99862444	-1.0974286	-0.14891353	-0.23435554	-0.40653703	-0.26482564
TAAGCGTGTGGAAAGA-1-G5-STZ	-0.24077553	19.566662	0.0	0.0	0.0	0.0	5.7392545	1.8798552	0.0	0.0	4.0732327	4.18067	0.0	0.0	-1.1451656	-0.93167317	1.7257345	0.13252282	-0.121221155	-0.04753322
TAAGTGCAGTCCGTAT-1-G5-STZ	-2.8016956	18.524908	0.0	0.0	0.0	0.0	6.4725337	2.7922401	0.0	0.0	2.8741314	3.578299	0.8723401	1.6443241	-0.99690473	-0.9803442	0.6667831	-0.22912548	0.44388443	-0.0051757097
TACACGACAATAGCGG-1-G5-STZ	-3.0176024	17.251854	0.0	0.0	0.0	0.0	1.1134169	0.0	0.0	0.0	3.0656054	2.4180295	0.0	1.9649048	-1.4059657	-1.6965889	0.41528165	-0.1860501	-0.9165006	-0.5323475
TACCTTAGTATTCGTG-1-G5-STZ	7.563671	10.799459	0.0	0.0	0.0	0.0	0.0	3.3141108	5.154658	0.0	0.0	0.0	0.0	2.191584	0.69962233	-0.8963162	-0.8900321	-0.5545669	-0.761708	-0.35277328
TACGGTACAGCCAATT-1-G5-STZ	-0.15140072	15.702324	0.0	0.0	0.0	0.0	4.728002	1.6943822	0.0	0.0	2.728979	1.6943822	0.40125495	0.0	-0.85355186	-1.1699055	0.8654071	-0.4455505	1.1368086	-0.29579046
TACTCATGTCTGGAGA-1-G5-STZ	9.849468	7.4890037	0.94683325	2.721151	0.0	2.488462	5.3205776	3.2673059	0.0	3.3256862	0.0	1.4243289	0.0	0.0	-0.5966636	2.7164083	-0.6987458	-0.5721639	-0.7431587	0.38979352
TACTTACAGTGCTGCC-1-G5-STZ	4.833925	7.5220733	0.0	2.4188926	2.1926944	1.1860405	4.2854314	2.3121758	0.0	1.8999006	0.0	0.0	0.0	0.0	-0.5062871	0.919212	-0.8727797	-0.54616016	-1.0685914	0.045443963
TAGAGCTCAGTCACTA-1-G5-STZ	-3.5545385	11.826522	0.0	0.0	0.0	0.0	5.80244	2.7927818	0.0	0.0	0.0	2.2249112	0.0	0.0	-0.50322044	-0.9894694	0.29476044	-0.53194857	0.004262957	0.23954189
TCAATCTCAGTAACGG-1-G5-STZ	-3.133306	20.073378	0.0	0.0	0.0	0.0	5.547857	0.9866188	0.0	0.0	3.8376884	3.8732865	0.0	0.0	-1.2487439	-1.1389719	1.1400832	-0.06380919	-0.3928417	-0.7079524
TCAGCAATCTGGCGTG-1-G5-STZ	5.3197007	7.7306447	0.7375166	1.6795137	1.1573446	2.155842	4.5745544	3.639822	0.0	2.7893424	0.0	0.0	0.0	0.0	-0.3384248	1.9576643	-1.314005	-0.55110437	-1.3966175	-0.3067145
TCCACACAGATCCTGT-1-G5-STZ	-2.5298135	19.824778	0.0	0.0	0.0	0.0	6.2474885	2.2402132	0.0	0.0	3.3939714	3.7606575	0.0	0.0	-0.88495654	-0.7671592	1.3602487	0.010078639	0.16987738	-0.27950704
TCGCGAGGTCAAAGCG-1-G5-STZ	7.10859	10.973049	0.0	0.0	0.0	0.0	1.147948	4.003562	4.7452893	0.0	0.0	1.6683552	0.0	1.6683552	0.6312093	-0.6606864	-0.71343595	-0.7575577	-1.0960739	-0.57317054
TCGCGAGGTTGTTTGG-1-G5-STZ	-3.24405	19.720655	0.0	0.0	0.0	0.0	6.0099845	2.6175714	0.0	0.0	3.8972979	3.224244	0.0	0.0	-0.85463005	-1.0684687	1.192828	0.37796417	0.2784409	-0.3231259
TCGCGTTAGTATCGAA-1-G5-STZ	7.6930294	8.290902	0.0	2.6243465	3.2185423	2.5011172	5.464333	2.6243465	0.0	3.0815787	0.0	0.0	0.0	0.0	-0.75590074	1.7944381	-1.0764861	-0.6256965	-1.0331819	-0.16472001
TCTGGAAGTTCGTTGA-1-G5-STZ	-2.075902	11.949234	0.0	0.0	0.0	0.0	6.0116386	3.581495	0.0	0.0	0.0	3.330197	0.0	0.6921068	-0.7009332	-0.5790168	0.4849853	-0.599274	0.09327889	0.5317627
TCTTCGGTCAAGGTAA-1-G5-STZ	-2.7419276	12.709255	0.0	0.0	0.0	0.0	5.683071	3.261992	0.0	0.0	0.0	3.3140407	0.0	1.6454959	-0.99575114	-1.3040502	0.48569453	-0.32443434	-0.18286303	0.49092308
TGACTAGCACTGTGTA-1-G5-STZ	-0.27826735	15.840661	0.0	0.0	0.0	0.0	5.407853	1.7025491	0.0	0.0	1.7025491	2.7700686	0.0	0.0	-0.9919615	-1.285323	1.1975689	-0.18060073	1.0993761	0.11962122
TGAGAGGCATATACGC-1-G5-STZ	1.7354226	8.30275	0.23544198	0.23544198	0.23544198	0.23544198	3.1369643	2.0329654	0.0	1.1390322	0.0	1.1390322	0.0	0.0	-0.61597073	1.1590035	-0.8550596	-0.871716	-0.77466524	0.30756167
TGAGGGAAGCGAGAAA-1-G5-STZ	7.055464	8.369454	1.7550465	2.6215172	2.1942046	1.7550465	4.554716	2.6215172	0.0	2.3577769	0.0	0.0	0.0	0.0	-0.1666817	0.6270503	-0.9491769	-0.3044832	-0.82273674	-0.036640912
TGATTTCGTCATACTG-1-G5-STZ	-3.723961	11.483354	0.0	0.0	0.0	0.0	4.2486897	2.9725132	0.0	0.0	0.0	1.4085844	0.0	0.0	-0.5465635	-0.49867857	-0.111868694	-0.69039744	-0.9919768	0.27332938
TGCCAAACACGTCTCT-1-G5-STZ	-3.336782	11.497222	0.0	0.0	0.0	0.0	2.7030396	2.4374456	0.0	0.0	0.0	1.0081874	0.0	0.0	-0.7966153	-0.78284615	-0.22214702	-0.69618213	-0.6317052	-0.17377217
TGCGGGTGTCTCCCTA-1-G5-STZ	4.166379	5.4833107	0.0	0.0	0.0	0.0	0.0	2.8316154	3.3693774	0.0	0.0	0.83077496	0.0	1.3917525	0.7636789	-0.33174458	-0.8411842	-0.3805971	-1.0623281	-0.4323427
TGGCGCAAGGAGTCTG-1-G5-STZ	15.828905	4.7064714	0.0	0.0	5.781817	0.0	2.593913	1.1386771	0.0	1.2459993	0.0	0.0	0.0	0.0	-1.0458094	4.981756	-1.0327433	-1.1398956	-1.5263307	-0.680725
TGGCGCACAGGTCGTC-1-G5-STZ	4.0305157	5.4536552	0.0	0.0	0.0	0.0	0.0	2.6491373	2.9357352	0.0	0.0	0.66201884	0.0	0.0	0.8684789	-0.19558454	-0.8414092	-0.46365908	-0.99762547	-0.35134628
TGGTTCCTCATGTCCC-1-G5-STZ	3.92912	7.6345787	0.58738554	1.8863037	2.1033416	2.0006993	4.2447443	2.8783464	0.0	1.757111	0.0	0.0	0.0	0.0	-0.38050577	1.6655562	-0.7436487	-0.648596	-0.8815749	0.19995394
TGTATTCTCTTCAACT-1-G5-STZ	15.933717	5.528986	0.0	0.0	5.4397097	0.0	3.6147435	1.3513712	0.0	1.0257545	0.0	0.72924733	0.0	0.0	-1.2498196	6.335444	-0.9594753	-0.98578346	-1.6837428	0.14241567
TGTCCCAAGCCACCTG-1-G5-STZ	4.7601814	9.315666	0.0	0.0	0.0	0.0	0.0	2.7749798	1.2545854	0.0	0.0	0.6072959	0.0	0.0	0.47934487	-0.80505365	-1.0479795	-0.6981449	-1.2468925	-1.0841862
TGTGTTTAGGTGATAT-1-G5-STZ	-0.060268097	19.52393	0.0	0.0	0.0	0.0	5.8615336	1.4742842	0.0	0.0	3.7236407	3.2891712	0.0	0.0	-0.6997765	-1.0637671	1.714431	0.055258453	0.30366006	-0.28801104
TTAACTCTCCTTGGTC-1-G5-STZ	-2.133648	19.54523	0.0	0.0	0.0	0.0	6.1425633	2.855614	0.0	0.0	4.2181225	3.9419847	0.0	0.0	-1.0628448	-0.533041	1.5201867	0.20553637	-0.035454903	0.12146386
TTAGGACCAAGCTGTT-1-G5-STZ	-4.455162	13.032487	0.0	0.0	0.0	0.0	5.4661407	2.9346209	0.0	0.0	0.0	1.6011534	0.0	3.5452795	-0.61849755	-0.5294291	-0.47828406	-0.7461297	-0.6204045	-0.28063682
TTATGCTTCTTGTATC-1-G5-STZ	3.1482148	7.849321	1.1341861	3.0291991	2.6138754	2.1669588	4.9428587	3.3217742	0.0	2.66408	0.0	0.87786657	0.0	0.0	-0.41029677	1.4415618	-0.5486824	-0.44650862	-0.49634898	0.50699574
TTCGGTCCATACAGCT-1-G5-STZ	-3.5713792	17.74219	0.0	1.620929	0.0	1.620929	5.155924	2.9580326	0.0	0.0	3.3096528	4.2768226	0.0	1.1081973	-1.0173886	0.8244937	0.65503997	0.27203572	-0.49151465	0.20621695
TTCTCCTGTTCGTCTC-1-G5-STZ	-3.6548216	18.062748	0.0	0.0	0.0	0.0	6.36786	2.6849518	0.0	0.0	3.8301563	2.8558376	0.0	0.0	-0.9765298	-0.8875201	1.2854091	-0.40102264	0.29344237	-0.07055386
TTGAACGTCATGGTCA-1-G5-STZ	14.396352	6.5699534	0.0	0.0	6.3056283	0.0	2.714119	0.89923465	0.0	1.4819114	0.0	0.39602548	0.0	0.0	-1.2059739	4.1737037	-1.2416266	-1.1437196	-1.728854	-0.48044643
TTGAACGTCCACTGGG-1-G5-STZ	9.142599	8.09034	0.0	1.5441399	0.0	0.0	4.0299683	3.8895981	0.0	2.6314423	0.0	1.8757806	0.0	0.0	-0.36603343	0.8236281	-0.95081735	-0.9594855	-1.1154627	-0.36853105
TTGACTTAGTCCGGTC-1-G5-STZ	9.632767	7.3110256	0.9238066	0.9238066	2.7843077	0.9238066	5.298171	3.1689672	0.0	3.8729634	0.0	0.9238066	0.0	0.0	-0.5255584	4.384122	-0.9717207	-0.8860084	-1.2710564	0.2144963
TTTGGTTGTATATCCG-1-G5-STZ	2.4158518	9.1991205	0.0	0.0	0.0	0.0	5.051059	2.591453	0.0	0.0	0.0	1.8486598	0.0	2.3868642	-0.46077117	-0.51793295	0.6896553	0.023035921	0.3370096	0.5731654
AACCATGAGTGCCATT-1-G1-STZ	-1.9042063	18.91824	0.0	0.0	0.0	0.0	6.223264	3.4684057	0.0	0.0	3.540285	1.942761	0.0	0.78645444	-0.7222117	-0.690898	0.8886884	-0.12615678	0.18124522	0.1972472
AAGACCTTCCTTAATC-1-G1-STZ	-1.7002887	19.346478	0.0	0.0	0.0	0.0	6.374418	3.09932	0.0	0.0	3.5084755	2.7696223	0.0	0.8091734	-0.5113953	-0.14617515	1.0141116	0.064781	0.16715676	-0.080585256
ACACCAACATTAGCCA-1-G1-STZ	-1.4465319	19.40317	0.0	0.0	0.0	0.0	6.363834	2.8268738	0.0	0.0	3.3284516	3.1357157	0.0	0.79863507	-0.47631013	-0.50329924	1.3017758	-0.066288024	0.30031988	-0.0049137473
ACGATACGTCCGCTGA-1-G1-STZ	-0.8229503	18.878204	0.0	0.0	0.0	0.0	6.1507607	3.3905075	0.0	0.0	4.1423564	3.222551	0.0	0.0	-0.59219295	-0.1504097	1.3235912	-0.19065608	0.12356657	-0.4522104
ACTGAACCATCCAACA-1-G1-STZ	-0.76957244	18.995226	0.0	0.0	0.0	0.0	1.6486305	0.87544847	0.0	0.0	3.761166	2.3795147	0.0	0.0	-0.61097825	-0.8571732	0.6565651	0.5498798	-0.02622154	-0.744395
AGGGATGGTCATGCCG-1-G1-STZ	-1.6649548	19.524343	0.0	0.0	0.0	0.0	6.465945	2.8615403	0.0	0.0	3.4158773	3.2477612	0.0	0.0	-0.51507914	-0.59457815	1.2467917	-0.24550146	0.6973229	-0.3930651
ATCCGAAAGAAAGTGG-1-G1-STZ	-0.80431867	19.366425	0.0	0.0	0.0	0.0	6.1623597	2.9740207	0.0	0.0	3.7003684	2.9128828	0.0	0.0	-0.43511355	-0.3805589	1.3916507	0.12570135	0.7337841	-0.085584566
CAACCTCGTTCAGCGC-1-G1-STZ	-0.88359576	19.28892	0.0	0.0	0.0	0.0	6.086835	2.674735	0.0	0.0	3.5158808	3.1085458	0.0	0.0	-0.54154307	-0.85242623	1.4384056	-0.15066448	0.68569	-0.055012114
CCTCAGTCAGGACCCT-1-G1-STZ	-0.8996098	12.563405	0.0	0.0	0.0	0.0	5.7391987	3.3540773	0.0	0.0	0.0	2.8798542	0.0	1.224266	-0.6496688	-0.56651664	0.6718743	-0.41232264	0.3173249	0.90148693
CCTTTCTTCCAAACTG-1-G1-STZ	-1.844854	19.361725	0.0	0.0	0.0	0.0	6.289493	2.783033	0.0	0.0	3.1919303	2.783033	0.0	0.0	-0.5359672	-0.95189476	1.5291513	0.116272345	0.72878844	0.1261484
CGATCGGTCGAATGCT-1-G1-STZ	-0.4731585	18.969257	0.0	0.0	0.0	0.0	5.889531	3.0266607	0.0	0.0	3.3572612	3.5064235	0.0	0.0	-0.37499025	-0.49775326	1.1500252	-0.09469002	0.86091936	0.33019292
CGGCTAGCATCCCACT-1-G1-STZ	1.03877	18.323105	0.0	0.0	0.0	0.0	6.0940022	2.914201	0.0	0.0	3.4627898	2.8243008	0.5835879	0.0	-0.14618278	-0.11844855	0.910947	0.10181	0.5228647	-0.14230192
CGTCCATAGCGGCTTC-1-G1-STZ	-1.8112298	14.136831	0.0	0.0	0.0	0.0	6.256328	3.6559167	0.0	0.0	0.0	2.144831	0.0	2.447277	0.12063285	0.09412916	0.6925617	-0.2845883	-0.17546487	0.31911397
CTCTAATTCGTGGGAA-1-G1-STZ	0.8427146	18.443876	0.0	0.0	0.0	0.0	5.0049467	3.4700897	0.0	0.0	3.9860725	2.3452854	0.0	0.0	-0.49030128	-0.07754737	1.3567312	0.15699628	0.4558925	-0.15838373
CTGGTCTAGTACATGA-1-G1-STZ	-0.6738644	18.878378	0.0	0.0	0.0	0.0	6.2640543	2.9700801	0.0	0.0	3.448712	3.2998452	0.0	0.7361357	-0.31133416	-0.68729275	1.2826486	-0.1231678	0.46459225	0.27857405
GAAACTCCACCGATAT-1-G1-STZ	-0.033164065	18.470749	0.0	0.0	0.0	0.0	6.2200313	2.7763927	0.0	0.0	3.6046774	2.7763927	0.0	0.6633636	-0.35555005	-0.3015887	1.0822909	-0.12650102	0.7795315	0.3706944
GAGTCCGGTGACGGTA-1-G1-STZ	-1.2706143	19.871603	0.0	0.0	0.0	0.0	6.3546724	2.6033735	0.0	0.0	3.1577075	3.0452256	0.0	0.0	-0.6322278	-0.351853	1.2989054	0.08093274	0.6474779	-0.42139426
GCATGATTCTATGTGG-1-G1-STZ	-0.07950986	15.8428955	0.0	0.0	0.0	0.0	4.9377875	1.1188917	0.0	0.0	2.1469464	1.759593	0.29533514	0.0	-0.41471443	-0.8713254	0.79761046	-0.29296464	0.9924659	-0.2963471
GCATGCGCAGCCTATA-1-G1-STZ	-0.33760118	15.567973	0.0	0.0	0.0	0.0	5.1538253	1.5477562	0.0	0.0	2.5904949	2.4411213	0.4804603	0.0	-0.91726094	-0.74847645	0.9055644	-0.5116775	1.0227374	0.026945531
GCATGTAGTATAAACG-1-G1-STZ	0.8900267	18.572079	0.0	0.0	0.0	0.0	4.1614137	2.2550142	0.0	0.0	3.248541	3.7164097	0.0	0.0	-0.6842523	-0.94382155	1.5761718	0.13778307	0.38023344	-0.31955957
GCCTCTATCCACTCCA-1-G1-STZ	-1.5753399	19.12344	0.0	0.0	0.0	0.0	6.286757	3.0231786	0.0	0.0	3.937461	2.705978	0.0	0.0	-0.9171434	-0.21872704	1.2131444	-0.077034146	0.71021307	-0.03786762
GCTGCAGTCATAAAGG-1-G1-STZ	-0.9767822	19.107632	0.0	0.0	0.0	0.0	6.011282	2.9752328	0.0	0.0	3.7452695	2.3318617	0.0	0.0	-0.1849397	-0.6481066	1.1762323	-0.11465627	0.6322015	-0.14593571
GGAGCAACAGCTCGAC-1-G1-STZ	0.7771278	18.37359	0.0	0.0	0.0	0.0	6.034085	3.082865	0.0	0.0	3.8005044	4.49411	0.0	0.0	-0.42641297	-0.37175056	1.416536	0.19877882	0.49981445	-0.00095706433
GGGTCTGCACGGTTTA-1-G1-STZ	0.99063385	18.488419	0.0	0.0	0.0	0.0	4.8235817	1.477298	0.0	0.0	3.878162	3.961987	0.61262727	0.0	-0.83186454	-0.93721366	1.5835505	-0.037979238	0.5123616	-0.17257158
GGTGTTAGTAAGAGGA-1-G1-STZ	-1.9751656	19.054365	0.0	0.0	0.0	0.0	6.211916	2.4822047	0.0	0.0	3.6734273	3.3470595	0.0	0.0	-0.7174563	-0.5576134	0.8686672	-0.18169087	-0.5748385	-0.3016058
GTATCTTTCACCTTAT-1-G1-STZ	-0.70794404	15.859986	0.0	0.0	0.0	0.0	4.2286325	0.3058623	0.0	0.53975743	1.5965043	1.905791	0.0	0.0	-0.5945088	-1.0184479	0.6640172	-0.72146535	0.29779875	-0.2409537
GTCTTCGTCATTCACT-1-G1-STZ	1.2597945	18.403402	0.0	0.0	0.0	0.0	6.288462	2.560366	0.0	0.0	3.801807	3.2660584	0.0	0.0	-0.49255934	-0.39908838	1.4512974	-0.071964614	0.5444887	0.029442076
GTGCGGTGTGACGCCT-1-G1-STZ	-0.21669966	15.805936	0.0	0.0	0.0	0.0	5.0159287	1.748273	0.0	0.0	2.3175173	2.0939617	0.0	0.0	-0.35225755	-0.8073467	1.0290165	-0.26721847	0.25835907	-0.03204912
GTGTTAGGTATAGTAG-1-G1-STZ	-1.3772813	19.438677	0.0	0.0	0.0	0.0	6.3933525	2.9143212	0.0	0.0	2.9845471	3.6166806	0.0	0.8506863	-0.23434967	0.30041134	1.1045485	0.07667029	0.21151574	-0.35963994
GTTACAGGTGTAACGG-1-G1-STZ	-1.4068705	18.93787	0.0	0.0	0.0	0.0	6.36992	2.8834944	0.0	0.0	4.5165586	2.3229206	0.0	0.0	-0.8168729	-0.37763697	1.0719188	-0.09675437	0.51425314	-0.6257075
TACACGATCTTCTGGC-1-G1-STZ	-1.0429492	16.013214	0.0	0.0	0.0	0.0	3.258525	0.5452042	0.0	0.3093068	0.7359389	1.0340388	0.3093068	0.0	-0.33651137	-0.66172546	0.59229547	-0.34142965	0.2629185	-0.60303295
TTTATGCGTTGGACCC-1-G1-STZ	-1.5335039	14.04597	0.0	0.0	0.0	0.0	6.138343	3.108474	0.0	0.0	0.0	2.5270078	0.0	2.7604077	-0.35427922	-1.1966913	1.1813753	-0.42724502	-0.030902918	0.45723444
AAACGGGCAATCCAAC-1-G6-STZ	-2.6953042	16.240158	0.0	0.0	1.1803108	0.0	3.924317	0.0	0.0	0.0	1.7067046	4.1254463	0.0	2.9467041	-1.0507118	-1.1298722	-0.30218244	-0.7102769	-0.80563	-0.18472132
AAACGGGCAGTAGAGC-1-G6-STZ	3.9730678	5.195274	0.34495974	2.4604654	2.0797992	1.6330236	4.997618	2.7618809	0.0	2.34894	0.0	0.0	0.0	0.0	-0.39240402	1.635717	-0.76930743	-0.47601795	-0.7593834	0.45061386
AAACGGGTCCCTAACC-1-G6-STZ	8.176669	8.500237	0.9159262	2.861628	1.9453894	1.3858387	4.757289	3.27656	0.0	2.4417922	0.0	1.3858387	0.0	0.0	-0.31291038	1.6053736	-0.65714884	-1.0051763	-0.94449985	-0.16955382
AAAGCAAGTCTGATTG-1-G6-STZ	-3.3554418	13.825951	0.0	0.0	0.0	0.0	6.021941	3.7191525	0.0	0.0	0.0	2.9532492	0.0	3.3411713	-0.45459485	-1.4108832	0.82265437	-0.69312894	0.15061484	0.74835724
AAATGCCCAATACGCT-1-G6-STZ	-3.0930989	14.884272	0.0	0.0	0.0	0.0	4.419404	2.443982	0.0	0.0	0.0	3.6045184	0.0	2.7553372	-0.8611299	-1.2826656	1.0247487	-0.10172775	0.39688468	0.050044306
AACACGTTCTAAGCCA-1-G6-STZ	10.428391	8.489707	1.6271774	2.2169158	0.0	2.2169158	5.7746286	3.5768483	0.0	3.685126	0.0	1.1134169	0.0	1.1134169	-0.57146966	1.9149748	-0.9374411	-1.1815385	-1.2140555	-0.13643406
AACCATGAGAACAATC-1-G6-STZ	0.3531356	12.851937	0.0	0.0	0.0	0.0	5.655125	2.609414	0.0	0.0	0.0	2.6782527	0.0	2.1688662	-0.15035707	-1.3267512	-0.037095223	-0.23744698	0.6546857	0.015403241
AACCATGCATCCAACA-1-G6-STZ	3.242573	3.6437023	0.29288393	1.3143411	0.0	1.8632419	4.4392414	2.7048302	0.0	2.0548599	0.0	0.85914826	0.0	0.0	-0.40863425	1.5408722	-0.7744752	-0.37380373	-0.55805194	0.32877505
AACCATGGTCGTTGTA-1-G6-STZ	0.45136186	16.133312	0.0	0.0	0.0	0.0	4.912261	1.7374238	0.0	0.0	2.5587425	2.7391453	0.0	0.0	-0.85302544	-0.953797	1.4236445	0.1885067	0.7740907	-0.13780622
AACGTTGGTGCTGTAT-1-G6-STZ	5.046868	9.071569	0.0	0.0	0.0	0.0	0.0	1.7003218	1.7003218	0.0	0.0	0.0	0.0	0.0	0.6597683	-0.98460007	-1.3493043	-0.8822947	-1.4767241	-1.146116
AACTCAGGTAGAAGGA-1-G6-STZ	-2.9087324	17.22454	0.0	0.0	1.1194143	0.0	3.8805401	1.634349	0.0	0.0	3.0741088	4.000758	0.0	1.1194143	-1.3269796	-1.219039	0.36955586	-0.32685816	-0.7065851	-0.918382
AACTCTTTCCAAAGTC-1-G6-STZ	-0.089491755	12.624803	0.0	0.0	0.0	0.0	5.9752502	3.8270288	0.0	0.0	0.0	2.8358543	0.0	3.200003	-0.67937785	-0.90749	0.69128513	-0.2932125	0.43841663	0.44819874
AACTGGTGTATTAGCC-1-G6-STZ	6.9354362	7.834731	0.77116925	2.535515	1.9186072	1.5011574	5.482439	3.512864	0.0	2.7794285	0.0	1.2013452	0.0	0.0	-0.20461513	1.6905934	-0.6557125	-0.7765402	-0.72324365	0.4606219
AACTGGTTCGAGAACG-1-G6-STZ	5.623567	10.535919	0.0	0.0	0.0	0.0	1.3032544	3.4175243	2.9841049	0.0	0.0	1.3032544	0.0	3.169294	1.0990489	-0.28737038	-0.5061405	-0.704713	-1.2530196	-0.58186257
AACTTTCAGCAACGGT-1-G6-STZ	16.251812	5.3961325	0.0	0.4667123	5.989413	0.0	3.040891	1.6975529	0.0	1.7505798	0.0	0.26034012	0.0	0.0	-1.4734564	6.46418	-0.98356867	-0.78877074	-1.5356114	-0.18029933
AACTTTCGTTGGACCC-1-G6-STZ	0.75715977	17.982712	0.0	0.0	0.0	0.0	5.589784	3.7528722	0.0	0.0	3.6119323	3.8253038	0.0	0.95615315	-0.90496325	-0.7991881	1.1267924	0.5356518	0.33091116	0.15394701
AAGACCTGTGCTTCTC-1-G6-STZ	-3.9700441	19.110754	0.0	0.0	0.0	0.0	6.1110787	2.9542322	0.0	0.0	3.9497726	3.228799	0.0	0.0	-0.6899222	-0.96552825	1.4961121	-0.15873544	0.69777125	-0.100998476
AAGGAGCTCCATGCTC-1-G6-STZ	-2.764783	13.586166	0.0	0.0	0.0	0.0	6.102048	2.7780526	0.0	0.0	0.0	0.8635672	0.0	2.9354975	-0.48591065	-1.2228653	0.0477169	0.04433073	0.20171568	0.51758313
AAGGCAGTCTATCGCC-1-G6-STZ	5.687934	3.3024964	0.2268156	0.9272667	1.7642807	0.70230216	3.7963057	2.7082448	0.0	1.3999956	0.0	0.9272667	0.0	0.2268156	-0.7162569	4.7730603	-0.90146613	-0.13039434	-0.935743	-0.21685646
AAGGTTCAGCCCAATT-1-G6-STZ	-1.334172	17.020473	0.0	0.0	0.0	0.0	3.3160477	1.2278113	0.0	0.0	2.1091518	3.0688374	0.0	2.3660293	-0.929212	-1.0511192	0.24436563	-0.11240082	-0.38175544	-0.32976952
AAGGTTCAGGTGCACA-1-G6-STZ	14.476601	5.3285384	0.0	0.3298387	5.519511	0.3298387	2.3396738	0.7757548	0.0	1.4172963	0.0	0.5774487	0.0	0.0	-1.0135584	4.8038654	-0.9443622	-0.6402807	-1.3871131	-0.41010624
AATCCAGCAACGATCT-1-G6-STZ	8.246508	7.033051	0.66511226	2.0298524	0.0	1.3439417	5.2009215	3.471202	0.0	2.8367395	0.0	2.0298524	0.0	0.0	-0.19318415	3.0573049	-0.5360169	-0.7389914	-0.5639501	0.07647095
AATCGGTAGGTGATAT-1-G6-STZ	3.306997	3.3664033	0.40614647	1.793462	0.22355244	1.5056665	4.4621634	2.3291214	0.0	1.5597576	0.0	0.40614647	0.0	0.0	-0.37138748	1.8668151	-0.6030327	-0.28625202	-0.78777725	0.5237868
AATCGGTCAATCCGAT-1-G6-STZ	3.7410297	8.546922	0.0	0.0	0.0	0.0	0.541813	2.187211	2.187211	0.0	0.0	0.0	0.0	0.0	0.46844554	-0.4513287	-0.86804074	-0.8789555	-1.068463	-0.21456982
AATCGGTGTTAAGGGC-1-G6-STZ	0.31129497	18.899559	0.0	0.0	0.6257551	0.0	6.1240277	2.6422563	0.0	0.0	4.037034	2.702335	0.6257551	0.0	-0.35624978	-0.12878135	1.4087232	0.18086788	0.86152524	-0.048145514
ACACCGGCATGTTCCC-1-G6-STZ	9.350108	7.3213577	1.2778816	2.6351314	0.0	1.2778816	5.5849066	4.261324	0.0	3.747725	0.0	1.8210039	0.0	0.0	-0.48288772	2.661795	-0.9028076	-0.48273706	-0.8625576	0.29813623
ACACTGAGTTGCCTCT-1-G6-STZ	-2.0648167	11.468146	0.0	0.0	0.7269064	0.0	5.4506164	3.4654691	0.0	0.0	0.0	3.35987	0.0	0.0	-0.8970889	-1.1300026	0.099910915	-0.36091614	-0.09041032	0.68821406
ACACTGATCATGCAAC-1-G6-STZ	14.963203	6.1898375	0.0	0.0	5.97338	0.0	1.9666051	0.0	0.0	0.7666044	0.0	0.7666044	0.0	0.0	-1.4692274	3.8181124	-0.93645346	-1.2201451	-1.2373269	-0.8336024
ACAGCCGCACCGATAT-1-G6-STZ	14.530162	6.469512	0.0	0.5564431	6.1375875	0.0	2.2959108	0.74985117	0.0	1.2824878	0.0	0.0	0.0	0.0	-1.075202	3.6008062	-0.96836984	-1.0087777	-1.3262815	-0.74803203
ACAGCTAGTGCCTGTG-1-G6-STZ	15.653192	6.3155274	0.0	1.6535578	1.8922156	0.53312886	4.682566	1.1355127	0.0	2.317999	0.0	0.8790094	0.0	0.0	-1.5141257	5.0885773	-1.0436989	-1.0202037	-1.885031	-0.43906888
ACAGCTAGTGGACGAT-1-G6-STZ	-3.2600236	13.590196	0.0	0.0	0.0	0.0	5.7588897	3.0730844	0.0	0.0	0.0	2.7796178	0.0	3.247663	-0.31184402	-1.5689235	0.5124964	-0.50160223	0.12618631	0.8185656
ACAGCTAGTTCTCATT-1-G6-STZ	-2.261056	12.84133	0.0	0.0	0.0	0.0	5.3807425	1.8930471	0.0	0.0	0.0	3.4952207	0.0	1.0577404	-0.78493774	-0.43016696	0.30675822	-1.1628926	-0.5121127	0.505804
ACATACGGTAATTGGA-1-G6-STZ	10.490378	8.25485	0.0	2.3708675	0.0	2.1708055	5.729226	3.9781113	0.0	3.016189	0.0	1.5856922	0.0	0.0	-0.77233166	2.1747117	-1.0668137	-0.5725048	-0.8737174	-0.14892478
ACATCAGAGCGAAGGG-1-G6-STZ	0.7875034	12.4749155	0.0	0.0	0.0	0.0	5.553939	3.02954	0.0	0.0	0.0	1.2878622	0.0	2.0232112	-0.6900681	-1.1849476	0.5253077	0.17239219	-0.25638986	-0.20776342
ACATCAGTCCAAGCCG-1-G6-STZ	6.268761	9.772017	0.0	0.0	0.0	0.0	0.0	1.9657449	3.1791308	0.0	0.0	0.0	0.0	0.0	0.6594274	-1.1674843	-1.1674335	-0.76434124	-1.3148717	-0.57526016
ACCCACTTCACTTCAT-1-G6-STZ	3.483123	3.9038658	0.71995336	0.840671	0.0	0.71995336	3.599608	2.2719488	0.2339524	0.94837296	0.0	0.58263624	0.0	0.0	-0.13710864	1.594454	-0.49084306	-0.25577796	-0.521639	0.41764575
ACCGTAAGTCAAACTC-1-G6-STZ	0.10355456	12.960845	0.0	0.0	0.0	0.0	4.744507	3.2870152	1.3794303	0.6885764	0.0	2.630552	0.0	3.2870152	0.24107617	-0.8052161	0.71413887	0.36861685	0.36233237	-0.03196264
ACGATACGTGAAATCA-1-G6-STZ	15.830651	5.2512827	0.0	0.0	5.4311304	0.0	3.9227684	0.0	0.0	1.6444355	0.0	1.0262597	0.0	0.0	-1.5142558	5.529235	-1.173709	-1.060662	-1.159226	-0.3762226
ACGCCAGTCGCGCCAA-1-G6-STZ	16.01212	4.8697567	0.0	0.8320781	6.2685275	0.0	3.4705415	0.6798426	0.0	1.1852964	0.0	0.8320781	0.0	0.0	-1.2686573	6.2190356	-0.9373408	-1.0799903	-1.7407503	-0.36577907
ACGCCGAGTTGGTTTG-1-G6-STZ	13.82521	4.740362	0.0	0.0	5.5547686	0.0	3.4563847	2.144864	0.96160924	1.8541617	0.0	0.43089518	0.0	0.43089518	-0.0132801235	4.5307307	-1.0670817	-0.7869574	-1.4753262	-0.60280836
ACGGAGAGTAGCGTAG-1-G6-STZ	-2.9557474	19.119225	0.0	0.0	0.0	0.0	6.2028685	3.0893252	0.0	0.0	3.9675333	2.4876335	0.0	0.0	-0.5139769	-0.43194893	1.1575217	0.19538409	0.24379675	-0.17767906
ACGGGTCTCCCGGATG-1-G6-STZ	7.1369424	10.82169	0.0	0.0	0.0	0.0	0.0	3.0300574	2.9540327	0.0	0.0	0.9223774	0.0	0.9223774	0.92573285	-0.9499251	-0.9373458	-1.1003546	-1.1907738	-1.0981829
ACTATCTCATAGAAAC-1-G6-STZ	0.2791256	15.570357	0.0	0.0	0.0	0.0	4.797024	2.3192477	0.0	0.0	2.4099205	3.3500466	0.0	0.39374834	-0.5478254	-0.7622477	0.36431697	-0.044116803	-0.024865363	0.048916116
ACTATCTGTGTTAAGA-1-G6-STZ	-2.6297607	16.09971	0.0	0.0	1.2494237	1.7878625	1.2494237	0.0	0.0	0.0	3.1525218	2.7682035	0.0	1.2494237	-1.6588858	-1.0404555	0.13451836	-0.69483256	-0.26966298	-0.46044666
ACTGAGTAGCTAGCCC-1-G6-STZ	10.95922	3.5451043	0.432737	0.7337811	3.4268942	0.432737	4.3894515	2.6387215	0.0	1.4466424	0.0	2.0145895	0.0	0.0	-0.48037285	6.0196056	-0.8030534	-0.47227407	-0.9227197	0.17586762
ACTGATGCAATCTACG-1-G6-STZ	-3.0605168	19.107021	0.0	0.7945695	0.0	0.7945695	6.238087	2.113955	0.0	0.0	3.8779702	2.4783344	0.0	0.0	-0.6715812	-0.14680001	1.2864742	-0.32479024	0.21518013	-0.12700872
ACTGATGTCAGAAATG-1-G6-STZ	-0.17496955	12.805127	0.0	0.0	0.0	0.0	5.794547	2.5290806	0.0	0.0	0.0	0.0	0.0	2.736149	-0.632993	-1.3692938	-0.21387306	0.18763733	-0.5368191	0.19163524
ACTTGTTAGGACAGAA-1-G6-STZ	-0.87788224	11.565387	0.0	0.0	0.0	0.0	5.558404	3.715656	0.0	0.0	0.0	3.5655537	0.0	0.8885602	-0.667561	-1.6454066	0.39608827	-0.45129642	-0.3408979	0.71950114
ACTTTCACAATGGAGC-1-G6-STZ	14.7596	3.0633574	0.0	0.39796677	4.5574217	0.0	3.4592793	1.3693434	0.39796677	1.2366257	0.0	0.6818785	0.0	0.0	-0.76691866	6.0954814	-1.1822962	-0.52794874	-1.4582692	-0.66318864
AGAATAGCAATGCCAT-1-G6-STZ	8.704031	3.5560915	0.0	0.5310899	4.388743	0.0	4.2388277	2.661302	1.649564	1.8880208	0.0	0.30039528	0.0	0.0	0.078299545	5.052736	-0.70842063	-0.2136117	-0.8676351	-0.08554903
AGAATAGTCCTGCTTG-1-G6-STZ	7.8516574	7.2286677	1.7362429	1.7362429	0.0	0.0	5.1483126	4.2777057	0.0	3.1546443	0.0	1.3364702	0.0	0.0	-0.19926867	1.7030185	-0.68100965	-0.4733026	-0.17449187	0.39503384
AGAGCGAAGAATTGTG-1-G6-STZ	-1.8667103	19.919703	0.0	0.0	0.0	0.0	6.1346917	3.1167822	0.0	0.0	3.7875307	3.5073707	0.0	1.4436297	-0.22916424	-0.5219046	1.1992708	-0.18719967	0.13278726	-0.41551238
AGAGCGACAAACTGTC-1-G6-STZ	3.8456385	4.85843	0.4008303	0.0	0.0	0.9079326	4.205745	2.661149	0.0	1.3758357	0.0	1.6933331	0.0	1.6933331	-0.3157793	0.9628198	-0.094818294	0.15601629	0.16124953	0.17030844
AGAGCGACATGGTCAT-1-G6-STZ	-3.183137	16.944645	0.0	0.0	0.0	0.0	4.4770284	2.3872278	0.0	0.0	3.4226274	4.131582	0.0	0.0	-1.0492713	-1.0592607	0.8068015	-0.23450181	0.18618402	-0.4363402
AGAGCTTCAACGCACC-1-G6-STZ	7.058376	10.643298	0.0	0.0	0.0	0.0	0.0	2.8589728	3.1902745	0.0	0.0	0.0	0.0	0.0	1.0503247	-0.7814752	-1.1790563	-1.1663558	-1.6084092	-0.88020897
AGATCTGCAACTGCGC-1-G6-STZ	-2.477154	13.057841	0.0	0.0	0.0	0.0	5.987424	3.2451437	0.0	0.0	0.0	0.0	0.0	1.8689057	-0.26748735	-1.3725744	0.17928946	-0.32967976	-0.041420624	0.50537205
AGATCTGGTAGCGATG-1-G6-STZ	4.2996325	8.869024	0.0	0.0	0.0	0.0	4.2489595	1.121995	0.0	0.0	0.0	1.121995	0.0	2.488666	-0.87541026	-1.0617054	0.21662107	-0.29679602	-0.50651866	-0.584135
AGATCTGGTTACGCGC-1-G6-STZ	16.005764	4.4784646	0.0	0.0	5.9605193	0.6394284	3.0008097	1.0263262	0.0	1.7536163	0.0	0.26118332	0.0	0.0	-1.3918182	6.1737385	-1.4586153	-0.9313429	-1.4830201	-0.6529919
AGATTGCGTACGACCC-1-G6-STZ	8.244325	11.106425	0.0	0.0	0.0	0.0	0.0	3.1360204	3.0529518	0.0	0.0	0.0	0.0	1.8722677	0.8989462	-0.92978925	-0.93038034	-1.095158	-1.1236887	-1.0066991
AGCAGCCAGCTAGTGG-1-G6-STZ	-2.371143	19.108885	0.0	0.0	0.0	0.0	6.180415	2.9406886	0.0	0.0	3.5271509	3.035728	0.0	0.0	-0.38164544	-0.6837915	1.3821086	-0.066946596	0.3316781	-0.11058271
AGCAGCCCAACGATGG-1-G6-STZ	16.020407	3.7058089	0.0	0.0	5.210618	0.0	3.2138805	0.6957844	0.0	1.102127	0.0	0.0	0.0	0.0	-1.0662422	7.0078855	-0.95057034	-0.60891664	-1.4341227	-0.25764987
AGCAGCCCATACCATG-1-G6-STZ	9.244036	7.039771	1.3029153	0.8501529	0.0	1.3029153	5.294915	3.5013475	0.0	3.1688483	0.0	0.8501529	0.0	0.0	-0.20469588	2.5673146	-0.97327137	-0.12961033	-0.6417478	0.111227475
AGCAGCCGTTCTGTTT-1-G6-STZ	7.531975	8.301394	0.9292487	2.8824887	1.4024658	2.3219597	5.4218307	3.405173	0.0	3.3529487	0.0	0.0	0.0	0.0	-0.22283259	1.4032122	-1.0120262	-0.6923103	-1.258952	-0.17825776
AGCGGTCTCGAGGTAG-1-G6-STZ	14.692665	5.9642515	0.0	0.42170015	5.165649	0.42170015	3.710296	0.717402	0.0	1.4224594	0.0	1.2872353	0.0	0.0	-1.1532356	4.706609	-1.4472524	-0.99516106	-1.6091484	-0.79207784
AGCGTATTCTAACCGA-1-G6-STZ	-0.14434567	11.699467	0.0	0.0	0.0	0.0	5.574837	3.3733718	0.0	0.0	0.0	3.2527683	0.0	0.97736907	-0.5202578	-1.2672884	0.21194579	-0.5047772	0.14540638	0.77606934
AGCGTATTCTAAGCCA-1-G6-STZ	15.816041	6.338111	1.0551897	1.0551897	0.0	0.0	5.176245	2.8821537	0.0	2.6467166	0.0	1.5570999	0.0	0.0	-0.4498392	4.9311266	-0.91965187	-0.97495335	-1.1501746	0.033696488
AGCTTGAGTTAAGTAG-1-G6-STZ	10.383007	3.4106493	0.0	0.7154022	5.6410522	0.5286691	3.4873323	0.7154022	0.0	1.5003735	0.0	0.8726921	0.0	0.8726921	-0.7325219	5.5948086	-0.7632992	-0.62996334	-1.3678178	0.020721674
AGGCCACAGATAGCAT-1-G6-STZ	-3.2970102	18.969694	0.0	0.0	0.0	0.0	6.285864	2.9226577	0.0	0.0	3.2883868	3.331215	0.0	0.0	-0.6569512	-0.5111457	1.0857126	-0.18979222	0.015114187	-0.10551822
AGGCCACTCGACGGAA-1-G6-STZ	10.590603	8.088734	0.0	0.0	6.089184	0.4262313	1.6585708	0.9533649	1.7549701	1.4324262	0.0	0.72413695	0.0	0.0	0.18513688	2.5769675	-0.7240665	-1.043198	-1.3569701	-0.545025
AGGGAGTGTTGAGGTG-1-G6-STZ	-3.0806477	13.69295	0.0	0.0	0.0	0.0	6.038559	3.3930752	0.0	0.0	0.0	0.0	0.0	3.3011198	-0.44547713	-0.96226156	0.2594519	-0.21126217	-0.11612931	0.4621412
AGGGTGAAGTATGACA-1-G6-STZ	2.396413	10.003098	0.0	0.0	0.0	0.0	5.5384707	2.7745855	0.0	0.0	0.0	2.2265234	0.0	2.820401	-0.21713263	-0.6837819	0.42896363	0.15646721	0.3913598	0.62984174
AGGTCATTCCCACTTG-1-G6-STZ	13.980851	4.929621	0.0	0.0	6.270598	0.0	2.2356353	1.2197692	0.7853631	1.0948291	0.0	0.3348526	0.0	0.9520197	-0.42308465	4.660023	-0.7004143	-0.3630438	-1.4671578	-0.21558939
AGGTCCGAGAGACTAT-1-G6-STZ	13.074219	2.3846998	0.0	0.5663311	5.628671	0.0	4.3608265	2.1970923	0.0	2.2385483	0.0	0.32273233	0.0	0.0	-0.60713	7.2991	-0.98321396	-0.5222269	-1.1341443	-0.10809477
AGGTCCGCATTCCTCG-1-G6-STZ	14.828135	6.027916	0.0	0.0	6.1271777	0.29390782	3.6876101	0.70556015	0.0	1.2213081	0.0	0.29390782	0.0	0.0	-1.1056297	4.441634	-1.0222551	-0.97235256	-1.2864836	-0.41370434
AGTAGTCCAGACAAAT-1-G6-STZ	0.9306111	11.602905	0.0	0.0	0.0	0.0	5.908651	3.1020498	0.0	0.0	0.0	0.69892806	0.0	3.1891046	-0.66750187	-0.72579587	0.10125345	0.30944395	0.47114715	0.57613975
AGTAGTCGTCTGCAAT-1-G6-STZ	1.2023749	8.389519	0.0	0.0	0.0	0.0	3.6549127	1.3806292	0.0	0.0	0.0	1.4173747	0.0	0.138779	-0.2242998	-0.5347662	0.4104905	-0.72211945	0.017977566	0.7861554
AGTAGTCTCGTCACGG-1-G6-STZ	5.5055833	3.1151865	0.26326108	0.26326108	2.4967656	0.26326108	2.8828611	2.6777618	0.0	0.7905758	0.0	0.47146055	0.0	0.26326108	-0.59670454	4.7647567	-1.0802767	-0.21370637	-1.2351979	-0.50287074
AGTGAGGGTTAGATGA-1-G6-STZ	5.246242	7.6593156	1.6411606	1.8247824	1.8247824	2.6014645	4.834969	3.370319	0.0	2.6757858	0.0	0.0	0.0	0.0	-0.41237414	0.9344139	-1.0582922	-0.67254865	-1.2288597	0.1855885
AGTGTCAGTCGAAAGC-1-G6-STZ	-1.1148608	11.807175	0.0	0.0	0.0	0.0	5.5052776	3.8552246	0.0	0.0	0.0	2.8923423	0.0	0.96410096	-0.8896089	-1.2141461	0.3768546	-0.8385082	0.5988522	0.51198757
AGTTGGTCACGAGGTA-1-G6-STZ	1.4936578	8.024215	0.29710817	0.1595479	0.0	0.1595479	1.7352724	0.7119114	0.0	0.8687141	0.0	0.9387659	0.0	0.0	-0.014726069	0.9377004	-0.93696094	-0.77285373	-0.6191064	-0.5168089
ATAAGAGAGTCGATAA-1-G6-STZ	8.235811	10.788742	0.0	0.0	0.0	0.0	0.0	2.8276732	2.6192088	0.0	0.0	1.430602	0.0	3.147101	0.82863545	-0.9855876	-0.97901666	-0.8139128	-1.2012898	-0.54751056
ATAAGAGTCCAAGTAC-1-G6-STZ	14.788517	4.5952973	0.0	0.0	3.5047932	0.0	4.3371553	0.73910135	0.0	1.9483771	0.0	0.0	0.0	0.0	-1.2324868	4.975826	-1.2155815	-0.48542902	-1.371147	-0.9039201
ATCATGGGTTAAAGAC-1-G6-STZ	15.491854	5.6136994	0.3500006	0.81412745	5.7823496	0.3500006	3.6006167	0.3500006	0.0	2.5766487	0.0	0.3500006	0.0	0.0	-1.2489605	5.717138	-1.2506473	-0.9290541	-1.352602	-0.47732824
ATCCACCGTGACTCAT-1-G6-STZ	3.8742692	5.560516	0.86573124	2.6924243	2.4471211	1.9410251	4.7312217	2.2741213	0.0	2.2741213	0.0	0.0	0.0	0.0	-0.15169793	1.1949439	-0.83594	-0.25666744	-0.7801409	0.27658468
ATCCGAAAGAGTAATC-1-G6-STZ	15.7168865	5.1686034	0.0	0.0	6.1975217	0.0	2.9130192	0.40379328	0.0	0.6906384	0.0	0.40379328	0.0	0.0	-1.5227835	5.703391	-1.0074289	-0.8956058	-1.781147	-0.43118194
ATCTGCCAGCGAAGGG-1-G6-STZ	8.116461	10.469735	0.0	0.0	0.0	0.0	1.3548356	3.2915728	4.0190167	0.0	0.0	0.0	0.0	2.5260882	0.22640458	-0.80928516	-0.6709472	-1.038648	-1.6720763	-0.5401645
ATGCGATAGGTACTCT-1-G6-STZ	-3.365187	14.521833	0.0	0.0	0.0	0.0	1.7308449	3.6418762	0.0	0.0	0.0	2.8483324	0.0	2.9745948	-0.6576295	-1.0021517	0.44063932	0.17085364	0.05241244	-0.5509313
ATGCGATTCTGCGTAA-1-G6-STZ	9.058879	7.6459646	0.86027414	2.0565622	0.86027414	2.4774177	5.3455	3.7676458	0.0	3.3891242	0.0	1.627558	0.0	0.0	-0.23294193	2.1129093	-0.90484	-0.84859824	-1.130576	0.3476711
ATGGGAGTCGTTACAG-1-G6-STZ	5.3433075	10.401527	0.0	0.0	0.0	0.0	1.1916939	2.8360667	3.3897376	0.0	0.0	1.1916939	0.0	3.0198178	0.91987985	-0.35480773	-0.63832486	-0.6333354	-0.9586947	-0.9170867
ATGTGTGGTGCTGTAT-1-G6-STZ	0.92663336	18.62172	0.0	0.0	0.0	0.0	5.1367483	3.168498	0.0	0.0	4.016195	4.073166	0.0	0.0	-0.6551571	-0.5072087	1.5014108	0.3175536	0.3505485	-0.14436048
ATGTGTGTCTCTTATG-1-G6-STZ	3.5583825	7.809059	0.8910562	2.01085	0.5416563	1.7970719	4.9996724	3.178189	0.0	3.0505917	0.0	1.149481	0.0	0.0	-0.107613236	2.6940877	-0.54040915	-0.1197678	-0.8813741	0.15583567
ATTACTCTCCTCTAGC-1-G6-STZ	9.846354	7.4151163	1.2852272	1.2852272	0.0	0.0	5.3420057	3.4777222	0.0	1.8295333	0.0	1.2852272	0.0	0.0	-0.3881207	3.4568803	-0.7788493	-0.90748775	-1.0911694	-0.06725646
ATTACTCTCGTTTATC-1-G6-STZ	11.073234	7.7271547	0.8894394	0.8894394	4.203994	0.8894394	5.414621	4.182347	0.0	2.4011948	0.0	1.3526161	0.0	0.8894394	-0.32906017	3.0923972	-0.68509173	-0.6069318	-1.4871814	-0.12208594
ATTACTCTCTAACCGA-1-G6-STZ	15.201071	6.0150247	0.0	0.0	4.9731	0.0	2.7033405	0.0	0.0	1.4469712	0.0	0.0	0.0	0.0	-1.1669868	3.664108	-0.83036923	-0.6676838	-0.91996336	-0.28463966
ATTATCCCAAGCTGGA-1-G6-STZ	8.552938	8.487665	1.0383177	2.9572313	2.480461	2.7469947	5.740302	3.7169359	0.0	3.4662309	0.0	1.0383177	0.0	0.0	-0.392015	1.3483665	-0.96742594	-1.0073242	-0.84174156	0.26351392
ATTCTACAGCTTTGGT-1-G6-STZ	-3.4014852	19.43908	0.0	0.0	0.0	0.0	6.6348066	2.4033866	0.0	0.0	3.1976385	2.9958973	0.0	0.0	-0.7118191	-1.1318564	1.0201871	-0.21486232	0.36031356	-0.33236915
ATTCTACCATATGCTG-1-G6-STZ	14.66238	4.576066	0.0	0.0	5.962119	0.0	3.4172678	0.86349833	0.0	1.7578661	0.0	0.0	0.0	0.0	-1.3977826	5.3459873	-1.2063786	-1.1595654	-1.3610102	-0.6755037
ATTGGACCAGACAAGC-1-G6-STZ	7.6988378	11.410746	0.0	0.0	0.0	0.0	0.8637049	2.2226317	3.7414238	0.0	0.0	0.0	0.0	0.0	0.4268989	-1.4579968	-0.98946184	-0.8723949	-0.7591542	-0.49736783
ATTGGTGGTCGCATAT-1-G6-STZ	-3.9266853	12.191865	0.0	0.0	0.0	0.0	5.815646	1.3796237	0.0	0.0	0.0	0.9109577	0.0	2.1322136	-0.47858435	-0.6768027	0.3381493	-0.60937274	-0.71619385	0.24309641
ATTTCTGAGAATGTTG-1-G6-STZ	8.779934	8.470305	1.0426353	2.9635615	1.5418794	2.12187	5.479675	3.7668517	0.0	3.7234504	0.0	0.0	0.0	0.0	-0.35556957	1.7866046	-0.85937047	-0.8720314	-0.7822466	0.3351382
CAACCAAGTACTTAGC-1-G6-STZ	0.5896702	12.554312	0.0	0.0	0.0	0.0	5.8966203	3.6381388	0.0	0.0	0.0	2.0257125	0.0	3.36631	0.08461183	-0.90731525	0.924752	0.11671376	0.3618322	0.17619692
CAACTAGTCTACTATC-1-G6-STZ	4.117552	9.541389	0.0	0.0	0.0	0.0	0.0	3.2996545	3.2009811	0.0	0.0	0.82124585	0.0	0.0	0.9986779	-0.50312066	-0.6180199	-0.5386077	-1.2848623	-0.5396658
CAAGATCCAGCTGTGC-1-G6-STZ	10.250441	7.8775926	0.0	2.7580023	0.0	2.383754	5.64048	4.174326	0.0	2.7580023	0.0	1.4543844	0.0	0.0	-0.468909	2.555801	-0.9978281	-0.51099396	-1.0143638	0.17874107
CAAGGCCGTTAAGAAC-1-G6-STZ	-0.6486206	11.796327	0.0	0.0	0.0	0.0	5.8054442	3.4372156	0.0	0.0	0.6340876	3.0192842	0.0	0.6340876	-0.3116537	-1.286658	0.19911452	-0.7908926	0.8600285	0.8087512
CACAAACAGTCCGTAT-1-G6-STZ	8.071489	11.208557	0.0	0.0	0.0	0.0	0.0	3.1146362	3.9638667	0.0	0.0	1.1482031	0.0	0.0	0.8954078	-0.62262654	-0.997122	-0.9950946	-1.31794	-0.7277135
CACAGGCAGCGATGAC-1-G6-STZ	-4.08658	18.63354	0.0	0.0	0.0	0.0	6.405136	1.9472511	0.0	0.0	3.8516786	2.8346858	0.0	0.0	-0.8391135	-1.2400316	1.4592502	-0.0348832	0.8994673	0.09574556
CACATAGAGCCACGTC-1-G6-STZ	14.774728	5.960889	0.0	0.0	5.168446	0.0	4.1749296	2.0106554	0.0	1.078567	0.0	1.443172	0.0	0.0	-0.689161	4.7110353	-1.3561933	-1.2066653	-1.2375246	-1.0256134
CACCAGGAGCAATATG-1-G6-STZ	-2.8756654	13.841635	0.0	0.0	0.0	0.0	5.421108	2.7127454	0.0	0.0	0.0	1.417502	0.0	0.94133425	-0.45280385	-1.1157316	0.1284914	-0.20137501	-0.08394553	0.24533597
CACCAGGCACCGAATT-1-G6-STZ	-0.51683325	11.53647	0.0	0.0	0.0	0.0	5.728274	3.1875317	0.0	0.0	0.0	2.9837365	0.0	0.0	-0.9169633	-0.9560765	0.20754422	-0.3033808	0.35954565	1.027382
CACCAGGCATGTCTCC-1-G6-STZ	-3.1172786	13.553673	0.0	0.0	0.0	0.0	5.6850433	3.3001559	0.0	0.0	0.0	0.0	0.0	1.9664329	-0.54846674	-1.2105491	0.42224696	-0.7015618	-0.5052547	0.31333524
CACCTTGCACTGTGTA-1-G6-STZ	8.502663	7.551711	0.0	2.0843196	0.0	2.0843196	5.2464085	3.8449059	0.0	2.9842155	0.0	1.926572	0.0	0.0	-0.4757902	3.1138964	-0.72193146	-0.26558015	-0.504063	0.14707437
CAGCATAGTGTGTGCC-1-G6-STZ	14.628732	3.5813446	0.0	0.0	5.579709	0.0	1.6597462	1.3965939	0.0	0.0	0.0	0.7959585	0.0	0.0	-1.3613051	5.6028175	-0.9481392	-0.9812555	-1.2137005	-0.83026797
CAGCATATCTTGAGGT-1-G6-STZ	6.483032	10.241151	0.0	0.0	0.0	0.0	0.0	2.5769765	2.8744843	0.0	0.0	0.0	0.0	0.0	0.14975017	-1.1977133	-1.1892266	-0.94053596	-1.2528682	-0.8180643
CAGCGACAGATCCTGT-1-G6-STZ	14.528801	2.9469092	0.0	0.5220965	6.0366883	0.0	2.688606	3.1327884	0.0	0.5220965	0.0	0.5220965	0.0	0.0	-1.0908732	6.9332585	-1.2792262	-1.1714481	-1.5811402	-0.5634068
CAGCGACAGTACGTAA-1-G6-STZ	14.199699	3.6286278	0.0	0.8209982	4.562484	0.0	3.7002099	2.2271056	1.0678613	1.5724217	0.0	0.49248874	0.0	0.0	-0.3324429	5.581277	-1.5615349	-0.7918672	-1.8301623	-0.7090497
CAGCGACCAATGGATA-1-G6-STZ	3.4239576	8.207164	0.8644406	1.8709882	0.0	1.4363334	2.887146	3.8158555	0.0	2.1729517	0.0	1.1907244	0.0	1.7189964	-0.2544422	1.4254034	-0.58608574	-0.50073063	-1.0323619	0.040461406
CAGCGACTCAGAAATG-1-G6-STZ	3.2022994	6.2925925	0.6437683	1.5292174	0.0	1.0322167	4.872694	3.8028014	0.0	2.3502536	0.0	0.0	0.0	0.0	-0.29649982	2.1496968	-0.38592	-0.27271923	-0.51569486	0.5483604
CAGCTGGAGCCGCCTA-1-G6-STZ	0.523776	12.388186	0.0	0.0	0.0	0.0	6.0471773	3.5431118	0.0	0.0	0.0	0.7510126	0.0	3.6058412	-0.60555696	-1.2214153	0.21542767	0.3403714	0.578445	0.080310605
CAGCTGGCAGGGAGAG-1-G6-STZ	14.541176	3.7460885	0.0	0.0	5.684128	0.0	3.2630115	2.119747	0.0	1.1294675	0.0	0.7163774	0.0	0.0	-0.9058775	5.291145	-0.9971915	-0.60575867	-1.0704637	-0.5321156
CAGCTGGCAGTTCATG-1-G6-STZ	0.6748423	18.89493	0.0	0.0	0.0	0.0	6.07278	3.287864	0.0	0.0	2.856988	3.0954554	0.0	1.7384095	-0.6719935	-0.70109904	1.4910733	0.21488234	0.38750058	-0.06938504
CAGCTGGGTTCCACAA-1-G6-STZ	-2.7202923	17.588724	0.0	0.0	0.0	0.0	5.4948792	3.132139	0.0	0.0	4.0102854	4.033394	0.82837087	1.2751313	-0.8676539	-0.43601382	0.664874	0.02764532	-0.5917103	-0.13991995
CAGCTGGTCGGTGTCG-1-G6-STZ	3.5190806	7.6773677	0.45189494	1.8150823	0.0	2.3165462	4.9071426	2.8980424	0.0	2.9290524	0.0	0.45189494	0.0	0.0	-0.15664904	2.4741378	-0.45256394	-0.3059252	-0.64948237	0.23318723
CAGCTGGTCTCTGCTG-1-G6-STZ	4.465404	9.789503	0.0	0.0	0.0	0.0	0.582313	2.9114718	3.5770445	0.0	0.0	1.2150679	0.0	2.2712922	1.2640496	-0.13458472	-0.37090698	-0.7127228	-1.3439834	-0.6833381
CAGTCCTAGCTCCTTC-1-G6-STZ	-2.4552581	19.71434	0.0	0.0	0.0	0.0	6.539356	3.037438	0.0	0.0	3.8428664	2.190614	0.0	0.0	-0.65479416	-0.70773876	1.3669871	0.031138062	0.6562014	-0.1484834
CAGTCCTCAGTTCCCT-1-G6-STZ	13.174358	2.127622	0.0	0.6421831	5.1841583	0.0	3.789404	0.6421831	0.0	1.8088698	0.0	0.91670775	0.0	0.0	-1.4214948	6.7685413	-0.544051	-0.72446954	-1.2178699	0.100458704
CAGTCCTCATACGCTA-1-G6-STZ	16.183409	5.6014853	0.0	0.0	6.0671773	0.0	2.1713433	0.32822606	0.0	0.93766516	0.0	0.5749297	0.0	0.0	-1.2941892	5.155421	-1.1542606	-1.2020618	-1.5600901	-0.09072907
CATATGGCAGTCAGAG-1-G6-STZ	7.9740477	11.083991	0.0	0.0	0.0	0.0	0.0	3.725736	3.725736	0.0	0.0	1.1786851	0.0	0.0	1.0130967	-0.38299048	-1.0928315	-1.1397358	-1.1606573	-0.84526783
CATATGGGTGTAACGG-1-G6-STZ	3.689614	6.389194	0.0	1.8558292	2.0276659	1.7573981	4.9636908	2.609555	0.0	2.5644364	0.0	0.0	0.0	0.0	-0.36195225	1.2866166	-0.87889934	-0.32512188	-0.9227987	0.15719935
CATATGGGTTTGCATG-1-G6-STZ	3.868647	6.2362947	1.6754968	1.24727	0.80666053	0.0	4.4894156	2.498458	0.0	1.6754968	0.0	0.0	0.0	0.0	-0.5561266	0.54601955	-0.9224143	-0.60008883	-0.8719427	0.05394314
CATCAAGCAAACCCAT-1-G6-STZ	14.431635	6.685489	0.0	0.0	6.2116365	0.3063379	3.7343857	0.5405101	0.0	1.441249	0.0	0.0	0.0	0.0	-1.3944384	4.043897	-1.1963134	-0.82030207	-1.1916507	-0.7172755
CATCAGAAGGCAAAGA-1-G6-STZ	10.075676	7.6047764	0.0	2.4652114	0.0	2.6071463	5.5989747	4.0676327	0.0	3.55798	0.0	1.5235873	0.0	2.4652114	-0.544813	2.1293936	-0.6089107	-0.5905999	-0.5014415	0.4538248
CATCAGATCATGTGGT-1-G6-STZ	7.1399016	10.341411	0.0	0.0	0.0	0.0	0.0	1.8757806	3.2879386	0.0	0.0	0.0	0.0	0.0	0.6054025	-1.4394119	-1.2791939	-0.86688447	-1.3260787	-0.70092255
CATCGAACAGTTAACC-1-G6-STZ	-3.0287178	17.64433	0.0	0.0	0.0	0.0	5.929844	3.15247	0.0	0.0	4.3383226	2.8789363	0.0	0.0	-0.9723322	-0.88278246	0.72396564	-0.8181422	0.28699788	-0.41759115
CCACCTACAAAGAATC-1-G6-STZ	-3.0343893	16.669176	0.0	1.2378318	0.0	0.0	5.35441	1.774318	0.0	0.0	2.1215892	4.732806	0.0	2.1215892	-1.1813029	-0.78039324	0.6300858	-0.29975745	-0.30028266	-0.5494211
CCACCTAGTTCGGCAC-1-G6-STZ	1.057278	8.455332	0.0	0.0	0.0	0.0	3.714426	1.048537	0.0	0.0	1.2795058	3.3604484	0.0	0.0	-0.61050475	-0.17000346	0.3085873	0.041448444	0.10357466	-0.35695627
CCACGGACATCGGGTC-1-G6-STZ	-3.8892174	13.922395	0.0	0.0	0.9212691	0.0	5.863332	3.164933	0.0	0.0	0.0	2.681863	0.0	2.1473787	-0.7022459	-1.3454466	0.35841602	-0.6761494	0.25357595	-0.12946421
CCAGCGACAAGTTCTG-1-G6-STZ	-2.3453498	18.425953	0.0	0.0	1.632525	0.0	4.223041	0.0	2.0619516	0.0	3.998533	3.773681	0.0	0.8638428	-0.07811181	-1.2783563	0.79661334	-0.10746837	-0.3472134	-0.4357866
CCATGTCGTACCATCA-1-G6-STZ	14.615757	4.812198	0.0	0.47866893	4.8430414	0.0	2.124307	0.47866893	0.0	0.8010368	0.0	0.0	0.0	0.0	-1.8887192	4.6241474	-1.4425328	-1.0310309	-1.4054178	-0.9548101
CCATGTCTCAAACGGG-1-G6-STZ	16.029278	5.909237	0.0	0.26513883	5.907439	0.0	2.3716989	0.0	0.0	0.6475407	0.0	0.4745084	0.0	0.0	-1.2520356	5.2853384	-0.9912424	-1.0173533	-1.163146	-0.57990676
CCATTCGAGAGACGAA-1-G6-STZ	-3.9219227	17.946238	0.0	0.0	0.0	0.0	6.506956	2.6532204	0.0	0.0	2.7515137	3.5890367	0.0	1.6863801	-0.96868443	-1.4407389	1.1972524	-0.42473918	0.37766588	0.112902224
CCATTCGGTCCAACTA-1-G6-STZ	15.727551	6.1008716	0.0	0.8875854	5.2249427	0.0	3.8028896	1.6653967	0.0	2.1543987	0.0	0.38961953	0.0	0.0	-0.9539567	5.744862	-1.501992	-0.27050236	-1.6735942	0.059508316
CCCATACTCATGCAAC-1-G6-STZ	7.266612	7.6320114	0.5881265	1.2243152	0.0	0.95598197	5.362053	3.497249	0.0	2.7350824	0.0	1.6100495	0.0	0.0	-0.0429603	1.9982768	-0.3056791	-0.14638555	-0.6030693	0.30155125
CCGGGATGTCCAGTGC-1-G6-STZ	12.116806	3.1100926	0.0	0.90482736	0.0	0.0	3.826049	3.3909569	0.0	1.1654164	0.0	1.3719445	0.0	0.0	-0.9796878	3.8460891	-1.1920471	-0.576044	-1.5323346	-0.5389857
CCGGGATGTTGCCTCT-1-G6-STZ	0.9643657	18.369358	0.0	0.0	0.0	0.0	5.264696	3.252313	0.0	0.0	3.7724295	3.6552167	0.0	2.3626804	-0.8148932	-1.0458982	1.2369933	0.20092157	0.5993102	-0.16376881
CCGGTAGCAGGGTACA-1-G6-STZ	-3.8748837	16.760431	0.0	0.0	0.0	0.0	5.495928	1.9554982	0.0	0.0	2.8437364	5.334133	0.0	0.0	-0.7165497	-1.5937504	0.48018578	-0.7735938	-0.91587013	-1.0397626
CCGGTAGGTCTCTCGT-1-G6-STZ	8.798972	10.254513	0.0	0.0	0.0	0.0	5.2795615	1.9085999	0.0	0.0	0.0	1.3537247	0.0	1.9085999	-0.15510812	-0.9430611	-0.6177071	-1.0033764	-1.099348	-0.5253533
CCTAGCTAGAAGGACA-1-G6-STZ	-2.3345833	19.642033	0.0	0.0	0.0	0.0	6.2952285	2.6569955	0.0	0.0	4.0949755	3.3144333	0.0	0.7906616	-0.82612556	-0.94968736	1.291827	0.080357894	0.28464666	-0.055099804
CCTAGCTTCAAACCGT-1-G6-STZ	3.4778275	5.8981023	1.0494998	2.6385968	2.723335	1.9723303	5.0398555	3.24842	0.0	2.5460074	0.0	0.48164845	0.0	0.0	-0.17218238	2.231763	-0.50018793	-0.38146555	-0.86690795	0.3583958
CCTATTACAATGTAAG-1-G6-STZ	6.785263	10.094195	0.0	0.0	0.0	0.0	0.0	1.7917112	3.6287193	0.0	0.0	0.0	0.0	0.98079306	0.62328804	-1.020134	-1.1236522	-1.3181192	-1.2047873	-1.3512164
CCTCTGAAGGGATCTG-1-G6-STZ	7.157965	9.690281	0.0	0.0	0.0	0.0	1.483217	2.2531586	2.7931235	0.0	0.0	0.0	0.0	0.0	0.31587443	-0.7523948	-1.3357762	-0.9528029	-1.3041087	-0.9240947
CCTCTGATCAGGTAAA-1-G6-STZ	10.069016	8.575021	0.0	1.5331631	0.0	2.1121042	5.207519	3.4619434	0.0	2.742853	0.0	1.5331631	0.0	0.0	-0.26222908	1.7970936	-1.1490341	-1.3120611	-1.1344287	-0.43878567
CCTCTGATCTCTTGAT-1-G6-STZ	7.275455	8.040355	0.8271114	2.165645	0.0	2.165645	5.2744975	3.6116664	0.0	3.1299994	0.0	0.0	0.0	0.0	0.14605908	1.5478592	-0.82876647	-0.5502338	-0.77306825	0.0059813
CCTTCGAGTTGCGCAC-1-G6-STZ	7.9411163	8.362281	1.0799775	2.539054	2.1723003	0.0	4.699556	2.9178529	0.0	2.8068032	0.0	1.9218867	0.0	0.0	-0.064361975	1.7454029	-1.1326874	-0.90511864	-1.158338	-0.33295745
CCTTTCTAGGGAGTAA-1-G6-STZ	7.5822663	7.1351953	0.0	0.0	0.0	0.5653888	4.936946	2.874858	0.9243637	1.7157406	0.0	0.9243637	0.0	1.1879642	0.015644789	1.4168763	-0.37680227	-0.1632763	-0.61573446	0.44464248
CCTTTCTCATTGAGCT-1-G6-STZ	5.371246	3.0305312	0.6557916	0.2691787	1.7287016	0.0	3.1458752	2.2343066	0.0	1.244475	0.0	0.2691787	0.0	0.6557916	-0.47777885	5.146743	-0.66676337	-0.19344346	-1.1835687	-0.30309778
CCTTTCTTCCGGCACA-1-G6-STZ	3.7155745	7.8791847	0.5153115	2.345476	2.6729894	2.2787104	4.7145824	2.5752711	0.0	2.8437364	0.0	1.1060777	0.0	0.0	-0.1896915	2.8517163	-0.5991232	-0.29763559	-0.7807779	0.261473
CGAACATCATGGATGG-1-G6-STZ	16.105286	5.4620233	0.0	0.0	5.421436	0.0	3.0896177	1.5632604	0.0	0.814533	0.0	0.35021567	0.0	0.0	-1.1158749	4.8320518	-0.7743835	-0.8379947	-1.4669644	-0.36694404
CGAACATTCTGGAGCC-1-G6-STZ	-2.9715664	16.673096	0.0	0.0	0.0	0.0	4.7181215	1.7442498	0.0	0.0	2.3459525	4.943693	0.0	2.0896902	-1.0622512	-1.0659043	0.19426244	-0.6872289	-1.0708753	-0.40130055
CGAATGTTCCGTACAA-1-G6-STZ	15.285219	5.8784165	0.0	0.0	6.1486077	0.0	3.0335076	0.80451965	0.0	1.2445133	0.0	0.48107412	0.0	0.0	-0.84079003	5.047393	-1.1571609	-1.392028	-1.1443912	-0.19888428
CGAATGTTCGCGCCAA-1-G6-STZ	-3.098598	17.04219	0.0	0.0	0.0	0.0	2.9573648	3.148544	0.0	0.0	2.410302	4.502123	0.0	0.0	-0.99965173	-0.98324215	0.59624445	-0.24159476	-0.78468424	-0.5591192
CGACTTCTCCTATGTT-1-G6-STZ	-3.476822	19.405663	0.0	0.0	0.0	0.0	6.010765	2.4132206	0.0	0.0	2.9213402	3.060572	0.0	0.0	-0.5521515	-0.56451946	1.3945886	0.007827401	0.86264974	-0.3815733
CGAGAAGGTACAGTTC-1-G6-STZ	3.894285	9.066138	0.0	0.0	0.0	0.0	0.0	2.5158105	3.2258654	0.0	0.0	0.0	0.0	0.0	1.0332435	-0.5293287	-0.8133901	-0.68133247	-1.0234494	-0.6591114
CGAGAAGTCGTCCGTT-1-G6-STZ	7.0976577	11.204187	0.0	0.0	0.0	0.0	0.0	3.9417522	3.4934812	0.0	0.0	0.0	0.0	2.1944506	0.83940643	-0.2977353	-0.8946882	-0.7819474	-1.2990295	-1.0287075
CGAGCACGTTATGTGC-1-G6-STZ	-1.7559205	13.380896	0.0	0.0	0.0	0.0	5.8749185	3.5932565	0.0	0.0	0.0	0.9054364	0.0	2.4257824	-0.98034436	-1.3431095	0.10815144	-0.17832637	0.41325465	0.4246059
CGAGCACGTTCCCGAG-1-G6-STZ	-3.5381582	18.465254	0.0	0.0	0.0	0.0	6.216954	3.0775146	0.0	0.0	3.7473555	2.2739425	0.0	0.0	-0.8473022	-0.75746846	1.1929284	-0.09008745	0.29369017	-0.039385837
CGATCGGGTCCAGTTA-1-G6-STZ	15.64244	6.00168	0.0	0.0	5.986794	0.0	3.7739162	0.6655509	0.0	0.38715246	0.0	0.0	0.0	0.38715246	-1.0303383	5.4473143	-1.6105521	-0.63568014	-1.4034473	-0.45769742
CGATGTATCTAGAGTC-1-G6-STZ	-4.063224	17.984055	0.0	0.0	0.0	0.0	6.550947	2.6396587	0.0	0.0	3.6895108	3.3803825	0.0	0.0	-1.0245795	-1.4468057	1.1818012	-0.75088173	0.15935957	0.005145643
CGCCAAGAGTGACATA-1-G6-STZ	0.12093176	15.907534	0.0	0.0	0.0	0.0	5.396116	2.6374998	0.0	0.0	3.3335586	2.3216915	0.0	0.0	-0.2861071	-0.8572682	1.380949	0.029598922	0.77904326	0.08293449
CGCCAAGCAGGTCGTC-1-G6-STZ	-0.82976013	15.662137	0.0	0.0	0.0	0.0	4.9503827	2.2628617	0.0	0.0	3.0870044	3.4184444	0.0	0.0	-0.9360145	-0.88299006	0.55170065	-0.3959133	0.2615771	-0.26904622
CGCGTTTTCTGGTTCC-1-G6-STZ	3.7005332	5.8457546	0.9695378	0.0	0.4353961	0.0	4.5971737	4.4990177	0.0	1.679822	0.0	0.9695378	0.0	0.0	0.12792566	1.3908571	-0.73833805	-0.4283508	-0.5361657	0.40972877
CGCTTCATCTTAACCT-1-G6-STZ	-4.3831906	17.669859	0.0	0.0	0.0	0.0	6.345307	2.8775609	0.0	0.0	3.5008671	2.0779233	0.0	0.0	-0.669301	-1.0411335	1.0959129	-0.10627954	0.70738983	-0.24876961
CGGACACAGTACGCCC-1-G6-STZ	7.4520755	10.908153	0.0	0.0	0.0	0.0	0.0	1.1296521	3.4119434	0.0	0.0	0.0	0.0	0.0	0.7498436	-1.036284	-1.1245006	-0.94733953	-1.428936	-0.92380697
CGGACACTCTCCCTGA-1-G6-STZ	-2.7054312	13.654614	0.0	0.0	0.0	0.0	5.966942	3.0640109	0.0	0.0	0.0	2.1151047	0.0	2.9934888	-0.71461546	-1.2774084	0.3908205	-0.10588379	0.09170087	0.5148625
CGGACGTAGACTGGGT-1-G6-STZ	-2.6480026	18.14884	0.0	0.0	0.0	0.0	5.6522794	3.0113924	0.0	0.0	2.8575222	3.727208	0.0	1.5816829	-0.72946846	-1.3924881	0.8128253	-0.17434444	0.09300422	-0.2775314
CGGACGTCATCCCACT-1-G6-STZ	-3.8690083	18.662827	0.0	0.0	0.0	0.0	6.476316	3.785395	0.0	0.0	3.816434	1.8802638	0.0	0.0	-0.7443098	-1.0502963	1.3981974	-0.089986555	0.55437654	-0.09643227
CGGACTGGTCACCCAG-1-G6-STZ	-2.2367058	11.742914	0.0	0.0	0.0	0.0	5.6111264	3.107667	0.0	0.0	0.0	3.184265	0.0	1.3004912	-1.0138803	-1.1232014	0.554946	-0.33165473	0.14988317	0.45577684
CGGAGCTCACCGATAT-1-G6-STZ	14.463644	5.9027925	0.0	0.0	6.1873403	0.0	2.748873	0.42645568	0.0	1.1401619	0.0	0.23579068	0.0	0.0	-1.6419475	5.2908626	-0.88344	-0.95717657	-1.3992357	-0.60881084
CGGAGTCGTGGGTCAA-1-G6-STZ	5.484046	10.334942	0.0	0.0	0.0	0.0	0.9109577	4.195922	4.302015	0.0	0.0	0.0	0.0	2.4342203	1.3414382	-1.044355	-0.7441094	-0.54654485	-1.0938427	-1.0902123
CGGAGTCTCTTTCCTC-1-G6-STZ	-3.8287184	11.845499	0.0	0.0	0.0	0.0	6.1467566	2.910931	0.0	0.0	0.0	0.0	0.0	1.6758761	-0.35652286	-0.5966782	0.011455359	-0.63129723	-0.59327495	0.37700438
CGGCTAGGTAAATGAC-1-G6-STZ	3.6669528	8.646256	0.0	0.44630274	0.0	0.0	3.2912383	2.78428	2.8514698	1.3383173	0.0	0.98863864	0.0	0.98863864	0.8180573	0.1597324	-0.60851455	-0.3610522	-1.0266738	-0.34937632
CGGCTAGGTCGCGGTT-1-G6-STZ	15.119242	3.5990183	0.0	0.0	5.914694	0.0	3.7182422	2.1171734	0.0	0.9646678	0.0	0.79657745	0.0	0.0	-0.99558336	6.5867205	-0.9849555	-0.95064807	-1.5563262	-0.4253201
CGGGTCAAGTCCGTAT-1-G6-STZ	13.710223	3.154306	0.3234272	0.0	4.736455	0.0	3.9018848	2.7895823	0.0	0.5674202	0.0	0.0	0.0	0.0	-0.6645304	6.8495283	-0.8318329	-0.7729421	-1.6580967	-0.41452906
CGGTTAAGTTTGTTGG-1-G6-STZ	0.033291053	11.602359	0.0	0.0	0.0	0.0	5.792204	3.4149048	0.0	0.0	0.0	3.111928	0.0	0.5849908	-0.6757821	-1.3692495	0.205005	-0.23776373	0.18983166	0.6185326
CGTAGCGAGTGTTGAA-1-G6-STZ	-1.3595521	11.404975	0.0	0.0	0.0	0.0	5.606564	4.02029	0.0	0.0	0.0	3.511938	0.0	0.5838922	-0.68915594	-1.4065089	0.4852198	-0.5858816	-0.30912715	0.35626426
CGTAGGCTCGTCCAGG-1-G6-STZ	-1.4511256	14.027787	0.0	0.0	0.0	0.0	5.944788	4.145745	0.0	0.0	0.9377062	2.4747562	0.0	1.4129927	-0.533857	-0.99439144	0.77590674	-0.3224703	0.16649494	0.43389896
CGTCACTAGCTAGTGG-1-G6-STZ	14.930947	5.60149	0.0	0.7494251	4.5970263	0.0	3.6029148	1.4695665	0.0	1.8838701	0.0	1.1729671	0.0	0.0	-0.7124363	5.0939565	-1.2618822	-1.3080056	-1.4714538	-0.58717006
CGTCAGGAGTAATCCC-1-G6-STZ	3.5239682	5.875595	0.9235946	2.6139388	2.4534404	1.1067244	4.799535	3.079635	0.0	2.3623686	0.0	0.4095294	0.0	0.0	-0.3655903	1.9293395	-0.4490394	-0.5575889	-0.6974647	0.21999943
CGTCCATGTGTTTGTG-1-G6-STZ	-4.285717	17.659876	0.0	0.0	0.0	0.0	6.509638	1.6287009	0.0	0.0	3.4354858	2.7740405	0.0	0.0	-0.97284245	-1.2314395	1.4574481	-0.34196126	0.22675581	0.009884596
CGTCCATTCTTGAGAC-1-G6-STZ	14.711822	3.6930914	0.0	0.0	4.654085	0.0	3.3361678	0.0	0.0	0.8343961	0.0	0.41961065	0.0	0.0	-1.5982481	6.117541	-1.3399264	-0.70701605	-1.5211271	-0.57313716
CGTCTACCAAATACAG-1-G6-STZ	-1.0281957	13.136583	0.0	0.0	0.0	0.0	5.7570004	0.8438066	0.0	0.0	0.0	2.451144	0.0	3.1002374	-0.3323491	-0.9774589	0.5195052	-0.112317115	0.3431048	0.528567
CGTGAGCTCTCTTATG-1-G6-STZ	-0.5487183	19.793484	0.0	0.0	0.0	0.0	5.9766755	2.890946	0.0	0.0	3.815862	3.8764153	0.0	0.66527164	-0.8706936	-0.7822774	1.5744196	-0.068632275	0.85010993	-0.32193682
CGTTCTGGTAAGAGAG-1-G6-STZ	-2.5349398	19.032295	0.0	0.0	0.0	0.0	6.1920185	3.1679568	0.0	0.0	3.3910122	3.2479656	0.0	0.0	-0.44251987	-0.9447197	1.2877915	-0.12407994	0.86931944	-0.026449919
CTAACTTAGGGTCTCC-1-G6-STZ	-2.2841344	16.455574	0.0	0.0	0.0	0.0	3.5262764	0.97450554	0.0	0.0	1.4585483	3.4765298	0.0	2.9522204	-0.7496107	-1.1930553	0.026435979	-0.51751256	-0.8113632	-0.06233838
CTAAGACGTGTCGCTG-1-G6-STZ	1.0432425	12.238626	0.0	0.0	0.0	0.0	5.6542006	2.1220703	0.0	0.0	0.0	0.7177286	0.0	0.7177286	-0.50035703	-1.0854374	0.100716025	-0.29837218	0.2482585	0.38155678
CTACACCAGAACTGTA-1-G6-STZ	2.6083844	10.086435	0.0	0.0	0.0	0.0	5.707726	3.629377	0.0	0.0	0.0	3.2586906	0.0	1.1704973	-0.6575763	-0.8390593	0.32867122	-0.39056644	-0.07892354	0.7562634
CTACACCTCCATGCTC-1-G6-STZ	-3.7575676	19.006094	0.0	0.0	0.65445274	0.0	6.266834	2.7590873	0.0	0.0	3.9655447	2.634565	0.0	0.0	-0.6769525	-1.1450837	1.2665993	0.0728557	0.35714144	0.06483343
CTACCCAAGTCGCCGT-1-G6-STZ	2.9161444	8.71715	0.0	0.0	0.0	0.0	5.7553396	3.2189233	0.0	0.0	0.0	3.4059958	0.0	0.0	-0.694971	-0.8283681	0.34017313	-0.2220385	0.31862992	0.895192
CTACGTCAGGCTACGA-1-G6-STZ	5.7247705	7.726824	0.63286275	2.3714511	0.0	0.0	5.0636883	3.4627554	0.0	2.592408	0.0	2.2854323	0.0	0.0	-0.0371581	1.968952	-0.35523286	-0.27770308	-0.6668967	0.39899364
CTCACACAGAGTAAGG-1-G6-STZ	-3.6922746	18.251709	0.0	0.0	0.0	0.0	6.1006894	2.3296432	0.0	0.0	3.038478	3.2127829	0.0	1.8404839	-0.89420295	-1.1606381	0.88873005	-0.18673508	0.9096724	-0.17621173
CTCACACGTAAGGATT-1-G6-STZ	16.013287	5.2575684	0.0	0.0	5.94807	0.0	1.5863526	0.6401393	0.0	0.6401393	0.0	0.2615293	0.0	0.0	-1.2348562	5.2691407	-1.0201572	-1.0831975	-1.7158202	-0.5749414
CTCAGAAAGGATGTAT-1-G6-STZ	4.6673236	4.628271	0.31090617	0.31090617	0.0	1.0379086	4.401708	3.0978532	0.0	1.4544086	0.0	0.8996103	0.0	0.5477296	-0.21863087	2.3745594	-0.72984624	-0.23738864	-1.0808332	0.20338663
CTCAGAACACACAGAG-1-G6-STZ	14.531859	3.8271708	0.0	0.0	6.226789	0.0	2.661158	0.3223496	0.0	0.56573105	0.0	0.0	0.0	0.0	-1.0375646	5.22881	-1.1192638	-0.89228517	-1.4619254	-0.82153136
CTCAGAATCAACACCA-1-G6-STZ	5.0885563	7.3063836	0.72375673	3.2768419	1.4318644	1.9978238	4.336163	2.620747	0.0	2.829234	0.0	0.0	0.0	0.0	-0.27568915	1.2967656	-0.72232884	-0.66009986	-0.77111673	0.027273506
CTCCTAGGTTGTCTTT-1-G6-STZ	-3.8199615	13.240403	0.0	0.0	0.0	0.0	5.6254954	2.3648272	0.0	0.0	0.0	2.5054634	0.0	0.0	-1.329093	-1.8815355	-0.048339333	-1.0256375	-0.4213824	-0.2552167
CTCCTAGTCCTGTAGA-1-G6-STZ	-3.2403114	17.301693	0.0	0.0	0.0	0.0	4.01842	2.8470204	0.0	0.0	2.8470204	3.8128865	0.0	0.0	-0.7972609	-0.7635818	0.8251375	0.046917625	-0.40762514	-0.7590961
CTCGAGGTCCAGAGGA-1-G6-STZ	3.805674	5.0370464	0.74329543	1.164933	0.0	1.0431312	4.5588937	3.4734414	0.0	2.2069104	0.0	1.8159075	0.0	0.0	0.043672286	2.2265189	-0.33764827	0.0525807	-0.37134135	0.4969503
CTCGGAGCAAAGGAAG-1-G6-STZ	7.7902384	9.115268	0.96010935	0.96010935	0.0	1.7640364	4.0219064	2.2038593	0.0	1.4407741	0.0	1.4407741	0.0	0.0	-1.0470346	0.24539363	-1.3865887	-1.2343038	-1.194014	-0.28762114
CTCGGGATCACATAGC-1-G6-STZ	13.859637	3.9321012	0.0	0.0	4.8955975	0.39855292	3.850759	1.5927677	0.0	1.3706741	0.0	1.0847398	0.0	0.0	-0.37465215	5.7130632	-0.89664274	-0.88571185	-1.3500577	-0.120966956
CTCGTCAAGGTAAACT-1-G6-STZ	4.527634	7.6336575	0.582313	2.4223454	0.9479245	0.9479245	4.9421473	3.207015	0.0	2.4900966	0.0	0.0	0.0	0.0	-0.3823213	1.0603338	-0.8352316	-0.4354177	-0.7963129	0.07352479
CTCGTCATCGGTTCGG-1-G6-STZ	8.586955	10.941098	0.0	0.0	0.0	0.0	0.0	2.8775609	3.7595053	0.0	0.0	0.0	0.0	0.0	1.1293321	-1.0325652	-1.1841042	-1.1083236	-1.3492789	-0.8492481
CTCTAATCACAGGAGT-1-G6-STZ	15.080353	5.884341	0.0	0.0	4.941644	0.0	3.9352646	1.4793861	0.0	0.8570076	0.0	0.51763237	0.0	0.0	-0.94167495	4.895888	-0.6490998	-1.2411149	-1.2982762	-1.2879034
CTCTAATGTAGGCTGA-1-G6-STZ	9.39737	7.372304	1.5939656	2.5470753	0.0	2.4390335	5.426006	4.047131	0.0	3.6616263	0.0	1.5939656	0.0	0.0	-0.48844606	2.9163175	-0.48587713	-0.18202013	-0.64022636	0.2892173
CTCTAATTCTGTCTCG-1-G6-STZ	-1.6527556	17.977482	0.0	0.0	0.0	0.0	5.97629	2.9448068	0.0	0.0	4.374289	3.8174455	0.0	0.72233444	-1.0579096	-0.5688789	0.71325094	-0.34685332	0.28418314	-0.5388988
CTGATAGAGTTCGCAT-1-G6-STZ	-4.0154223	18.039162	0.0	0.0	0.7887227	0.0	6.1146097	3.1701515	0.0	0.0	3.4724379	2.5653982	0.7887227	0.0	-0.503389	-1.0389194	1.2201293	-0.5561526	0.8227593	-0.52850443
CTGATCCAGCCACCTG-1-G6-STZ	14.353301	3.4777715	0.0	0.3378674	5.925367	0.0	2.8139844	1.1018647	0.0	0.5899561	0.0	0.3378674	0.0	0.0	-1.1594088	6.3769164	-0.8787086	-0.90030676	-1.8744264	-0.35764897
CTGATCCAGCTAAACA-1-G6-STZ	15.945266	5.865885	0.0	0.4611564	6.0358777	0.0	2.588068	0.63066536	0.0	1.685343	0.0	0.0	0.0	0.2569291	-1.0680919	5.108797	-1.2272451	-0.9721935	-1.389798	-0.4782387
CTGCCTAGTAAATACG-1-G6-STZ	14.781256	5.562613	0.0	0.0	4.9206195	0.0	3.8128054	0.8338969	0.0	1.0829602	0.0	0.50146383	0.0	0.0	-0.45897433	4.5011706	-1.0379081	-0.26111668	-1.1316191	-1.0190082
CTGCCTAGTCTGCAAT-1-G6-STZ	-3.3473945	17.774057	0.0	0.0	0.90834147	0.0	5.841826	2.7601402	0.0	0.0	3.847727	3.007793	0.90834147	0.90834147	-0.72387886	-0.9766394	0.9675863	-0.1899389	0.4712078	-0.21885858
CTGCTGTTCGTGGTCG-1-G6-STZ	4.003415	7.5693502	0.0	1.8786887	2.2735105	1.7496842	4.556648	2.3519058	0.0	2.492365	0.0	0.0	0.0	0.0	-0.42583817	1.7032678	-0.98586977	-0.40802783	-1.2534692	-0.498617
CTGGTCTCATGGTCAT-1-G6-STZ	8.463966	3.4213417	0.3863371	1.2113167	0.0	0.0	4.9323244	3.454825	0.0	1.822513	0.0	1.34273	0.0	0.0	0.053103287	4.4315023	-0.61706513	-0.48665813	-0.8306513	0.12263131
CTGTGCTAGAGAACAG-1-G6-STZ	7.783555	11.2451935	0.0	0.0	0.0	0.0	0.0	2.7806442	3.8094904	0.0	0.0	0.0	0.0	0.0	0.5862957	-1.1063961	-1.1230805	-0.78620005	-1.2715466	-0.6590105
CTGTTTATCCACTCCA-1-G6-STZ	-4.159203	18.860184	0.0	0.0	0.0	0.0	6.26961	2.8363118	0.0	0.0	2.591387	3.3810296	0.0	0.0	-0.55968577	-1.0723231	1.3616767	0.047151297	0.027814955	0.09194152
CTTACCGCATTCTTAC-1-G6-STZ	1.2088121	11.99832	0.0	0.0	0.0	0.0	5.8849125	2.0735373	0.0	0.0	0.0	0.6897777	0.0	1.0941172	-0.5493419	-1.1666689	0.053739235	0.07298301	0.14602152	0.7396406
CTTACCGGTAGGCTGA-1-G6-STZ	-2.083338	17.402597	0.0	0.0	0.0	0.0	4.087154	1.3321161	0.0	0.0	2.3759923	3.9626682	0.8731855	2.0760148	-1.108517	-1.191356	0.20387693	-0.44603753	-0.6982966	-0.2755436
CTTACCGGTGAGGGTT-1-G6-STZ	3.1292598	6.6436853	0.9995328	2.2602057	0.35715196	0.82757276	4.1537285	2.0628102	0.0	1.6662965	0.0	0.619773	0.0	0.0	-0.22688012	0.50145346	-0.76520604	-0.3948365	-0.5275111	0.29940563
CTTAGGATCTTACCGC-1-G6-STZ	14.953955	5.27049	0.0	0.0	5.2733746	0.0	2.2982981	1.9418275	0.0	1.1753589	0.0	0.5575766	0.0	0.0	-0.9875394	5.2548294	-1.145324	-1.3743646	-1.3516332	-0.75142604
CTTCTCTAGGACGAAA-1-G6-STZ	1.0119878	9.271849	0.0	0.0	0.0	0.0	2.4288237	0.3050865	0.0	0.0	0.7276583	1.1443675	0.0	0.0	-0.42550376	-0.86032605	0.36567897	-0.83232605	0.002921179	-0.28170398
CTTCTCTAGGATGTAT-1-G6-STZ	3.7396886	8.195419	1.0465755	2.439851	0.0	1.0465755	4.0439706	3.9653873	0.0	2.634416	0.0	2.7972214	0.0	1.9684551	-0.3062562	1.4919431	-0.19051298	-0.4918825	-0.48684597	0.58296746
CTTCTCTGTGACCAAG-1-G6-STZ	7.8073554	3.575898	0.4916735	0.4916735	0.0	0.0	3.029484	2.7875516	0.0	0.4916735	0.0	1.0664853	0.0	1.4291744	-0.6278604	2.8050487	-0.8625565	-0.4707618	-1.0834628	-0.7857212
CTTCTCTTCCTGCAGG-1-G6-STZ	-2.593125	13.913415	0.0	0.0	0.0	0.0	6.2683225	3.3845582	0.0	0.0	0.0	0.91639495	0.0	3.5697014	-0.41285926	-1.2290034	0.3619565	-0.10989756	0.091407835	0.5545063
GAAACTCAGCACCGCT-1-G6-STZ	-0.7872532	12.986943	0.0	0.0	0.0	0.0	6.3099155	3.2525516	0.0	0.0	0.0	0.73270714	0.0	2.4686975	-0.32662597	-1.2162039	0.70477694	0.04676646	0.39045712	0.35643247
GAAACTCAGCGATCCC-1-G6-STZ	-2.8735337	19.295113	0.0	0.0	0.0	2.064541	6.381576	2.4692912	0.0	1.3735362	3.4799812	2.7566154	0.68465984	0.0	-0.4039751	-0.1927332	1.1997722	-0.07347059	0.59353375	-0.27461538
GAACATCGTCAATACC-1-G6-STZ	8.461856	8.58869	0.0	2.2828193	2.923622	1.1634853	4.648711	2.923622	0.0	2.2828193	0.0	0.0	0.0	0.0	-0.60422635	0.576876	-0.9666006	-0.4790655	-0.7700144	-0.4003334
GAACGGACATGACGGA-1-G6-STZ	-3.5258083	18.344635	0.0	0.0	0.0	0.0	5.4813247	3.023072	0.0	0.0	2.6767397	3.9539728	0.0	1.3883821	-1.1232247	-1.0737818	0.96022546	0.0411018	0.6291967	0.07190798
GAAGCAGTCGGAGGTA-1-G6-STZ	15.520626	4.8964453	0.0	0.0	5.060315	0.0	2.8272882	1.9298867	0.0	2.0119123	0.0	1.3722879	0.0	0.0	-0.80372417	5.6211786	-1.3818827	-1.3316115	-1.6796921	-0.48863772
GACACGCAGTCTCAAC-1-G6-STZ	8.751766	10.796838	0.0	0.0	0.0	0.0	0.0	2.9040625	2.7326412	0.0	0.0	1.90945	0.0	0.0	0.94034016	-0.88243824	-0.90439296	-1.2980325	-1.1332381	-1.1036303
GACACGCCAAGCCGCT-1-G6-STZ	3.1492224	6.755503	0.40867463	2.2057605	0.9220605	1.6171235	4.498127	2.4937081	0.0	1.8799294	0.0	0.40867463	0.0	0.40867463	-0.47416082	1.2343291	-0.7820776	-0.10369092	-0.7111345	0.5352419
GACCTGGCACTTCGAA-1-G6-STZ	6.938362	9.787703	0.0	0.0	0.0	0.0	0.0	2.4031217	1.7965515	0.0	0.0	0.98442537	0.0	0.0	0.7991617	-1.3587103	-1.2949737	-0.9807366	-1.5573317	-0.6203427
GACGCGTTCACTGGGC-1-G6-STZ	-3.2713873	19.678505	0.0	0.0	0.0	0.0	5.963016	3.3431625	0.0	0.0	3.9419847	3.1288116	0.0	0.0	-0.7502923	-0.6361933	1.1933615	0.3179996	-0.56789637	-0.5634337
GACTACAAGCCCGAAA-1-G6-STZ	-2.664196	19.961035	0.0	0.0	0.0	0.0	6.245597	2.982533	0.0	0.0	4.25476	3.620956	0.0	1.1645377	-0.75177026	-0.89981484	1.5001309	-0.14561586	-0.19524182	-0.5441129
GAGCAGACACAGACAG-1-G6-STZ	-1.6484958	16.82974	0.0	0.0	0.0	0.0	0.7696173	0.57246244	0.0	0.0	0.57246244	2.4695199	0.0	0.57246244	-1.3686302	-0.90671396	-0.43606788	-0.36299503	-0.92774534	-0.4550353
GAGCAGACACATAACC-1-G6-STZ	6.384675	10.659432	0.0	0.0	0.9123492	0.0	0.0	2.7664232	2.436343	0.0	0.0	0.9123492	0.0	0.0	0.7195831	-0.9233018	-0.8798957	-0.5984317	-1.2211016	-1.099404
GAGCAGATCAATAAGG-1-G6-STZ	8.566106	3.3428652	0.47405064	1.2313797	1.5344837	0.0	5.307018	3.0451944	0.0	2.0374954	0.0	0.47405064	0.0	0.0	-0.069540136	5.1372623	-0.79348814	-0.31933233	-0.97465056	-0.045624346
GAGTCCGAGGCGTACA-1-G6-STZ	3.794941	8.7396755	0.0	0.0	0.0	0.0	0.0	3.160757	3.7062504	0.0	0.0	0.0	0.0	0.0	0.4945524	-0.9864584	-0.96656173	-0.6055738	-1.2123774	-0.65275025
GATCGATAGCTAGTTC-1-G6-STZ	-3.37113	14.714773	0.0	0.0	0.0	0.0	2.409101	3.595498	0.0	0.0	0.0	3.595498	0.0	3.3617938	-1.3117876	-1.2643552	0.5051759	-0.6763241	0.29812205	-0.52930355
GATCGTACAATGAAAC-1-G6-STZ	10.446585	8.484979	0.0	1.9195838	0.0	2.67935	5.614775	3.1060703	0.0	3.404213	0.0	1.0781965	0.0	0.0	-1.0339199	1.8368328	-0.61451983	-0.7612564	-0.9056376	0.6385134
GATCTAGCAAGTAGTA-1-G6-STZ	-2.1469042	12.227672	0.0	0.0	0.0	0.0	5.8817554	3.246324	0.0	0.0	0.0	3.4305882	0.0	1.589097	-0.99157035	-1.4165758	-0.054323927	-0.933472	0.22200921	0.35457295
GATCTAGCATCCTTGC-1-G6-STZ	2.37428	10.110064	0.0	2.356948	0.0	2.2847667	4.8126473	3.438705	0.0	3.313101	0.0	2.7060733	0.5511704	2.54667	0.17833659	0.74100065	0.7113634	0.25851053	0.6888137	0.46830758
GATCTAGGTGAGTGAC-1-G6-STZ	-0.70118636	12.149348	0.0	0.0	0.0	0.0	5.7768507	3.4342113	0.0	0.0	0.0	3.004251	0.0	0.60624105	-0.52949816	-0.99165034	0.48086658	-0.6091467	-0.1389178	0.75087184
GATGCTACACACGCTG-1-G6-STZ	6.202654	7.748552	0.0	2.6328387	1.2761005	2.1688166	4.86855	3.5050476	0.0	3.240054	0.0	1.2761005	0.0	0.0	-0.19352701	1.4531587	-0.63502187	-0.47309208	-1.1536268	0.059899397
GATGCTAGTACTCTCC-1-G6-STZ	15.270088	4.8619423	0.0	0.28058317	6.2109795	0.0	3.16434	1.0795687	0.0	0.28058317	0.0	0.28058317	0.0	0.0	-0.86475307	5.9265633	-1.1509833	-0.8044427	-1.2468356	-0.3306383
GATTCAGCATCGTCGG-1-G6-STZ	9.067536	3.1236775	0.31779203	0.31779203	3.948862	0.31779203	3.3820443	2.64569	0.0	1.2860965	0.0	0.55857575	0.0	0.0	-0.7466132	5.8708777	-1.0777298	-0.41892928	-1.2580967	-0.32112464
GCAATCAAGAAACGCC-1-G6-STZ	-1.3410072	19.535208	0.0	0.0	0.0	0.0	6.3092012	3.0806875	0.0	0.0	3.7281601	2.9899597	0.0	0.0	-0.4570325	-0.4764423	1.6060679	-0.04345268	-0.011313948	0.009615552
GCAATCACAAGCGAGT-1-G6-STZ	4.99686	7.7943935	1.2748624	2.261141	0.0	1.4901164	5.0027194	2.9910648	0.0	3.3796434	0.0	0.0	0.0	0.0	-0.444901	1.4074613	-0.60896	-0.44732976	-0.49614072	0.13184288
GCACATATCGACGGAA-1-G6-STZ	1.0443398	18.194553	0.0	0.0	0.0	0.0	4.396614	2.606329	0.5289674	0.0	3.4773262	4.143911	0.0	0.5289674	-0.7349935	-0.6763343	1.3572973	-0.014444057	0.5981329	-0.16354424
GCACATATCTAACTGG-1-G6-STZ	14.667808	2.8107696	0.0	0.30489928	5.9549327	0.0	3.8111978	2.5466378	0.0	1.3485683	0.0	0.5382326	0.0	0.0	-1.2301202	6.6162	-1.4234045	-1.325764	-1.543675	-0.4669423
GCACTCTCAGCTGTGC-1-G6-STZ	3.578049	5.9892836	0.7314421	2.6345403	2.7090483	1.8547931	5.0127225	2.744319	0.0	2.0803773	0.0	0.0	0.0	0.0	-0.22688416	1.7338692	-0.63378453	-0.15859652	-0.81321275	0.38472798
GCAGCCAAGACTCGGA-1-G6-STZ	-1.0067096	19.125656	0.0	0.0	0.0	0.0	5.197923	2.744088	0.0	0.0	2.744088	4.683464	0.0	1.2935023	-0.5140455	-1.0016494	1.066305	0.021420851	0.45112213	-0.27519915
GCATACATCACCCGAG-1-G6-STZ	-4.2782264	18.170841	0.0	0.0	0.0	0.0	6.241207	2.3409362	0.0	0.0	3.8978505	3.4612262	0.0	0.0	-0.96028006	-1.3284887	1.203402	-0.6107375	0.5929228	-0.31449103
GCATGATGTTTGGCGC-1-G6-STZ	-2.4867215	12.293081	0.0	0.0	0.0	0.0	5.8725615	3.6609628	0.0	0.0	0.0	3.392856	0.0	0.8358848	-0.72538567	-1.4213407	0.11204172	-0.7586644	-0.6545263	0.33020967
GCATGATTCGCAAGCC-1-G6-STZ	-4.248204	12.5852	0.0	0.0	0.0	0.0	3.4333363	2.882768	0.0	0.0	0.0	2.1394727	0.0	1.5576136	-0.5328356	-0.4911212	-0.28368795	-0.9629539	-0.5949961	-0.17675567
GCATGCGTCAAACCAC-1-G6-STZ	14.569385	3.3657343	0.0	0.0	5.5570188	0.0	3.1055672	0.43613318	0.0	0.9708336	0.0	0.24165702	0.0	0.0	-0.7328901	6.0495644	-1.0838565	-0.6553405	-1.5057628	-0.537627
GCCAAATCAGTTTACG-1-G6-STZ	-3.2779248	18.933277	0.0	0.0	0.0	0.0	6.2965446	3.2784407	0.0	0.0	4.1287475	2.8573291	0.64811933	0.64811933	-0.41589662	-0.5806625	1.0884434	-0.23234975	0.7232238	-0.22138475
GCGACCAGTGGAAAGA-1-G6-STZ	-0.76321167	12.454879	0.0	0.0	0.0	0.0	5.230807	2.9831843	0.0	0.0	0.0	3.3716283	0.0	0.0	-1.1460177	-1.6028672	-0.3825341	-0.61779726	-1.009749	0.107730374
GCGAGAACAATGACCT-1-G6-STZ	-0.71425116	12.959274	0.0	0.0	0.0	0.0	5.9608445	3.6062465	0.0	0.0	0.0	2.4191625	0.0	2.3236418	-0.27665114	-0.69874656	0.970036	-0.21579519	0.51743424	0.49901232
GCGAGAATCGAACGGA-1-G6-STZ	14.685429	6.4935064	0.3124197	0.3124197	6.336226	0.0	3.4824278	1.6162169	0.0	1.5405769	0.0	0.5501174	0.0	0.0	-1.5718243	5.28978	-1.2517794	-1.2315052	-1.6560363	-0.47547257
GCGCAGTTCGTACGGC-1-G6-STZ	-2.015874	16.927847	0.0	0.0	0.0	0.0	3.7084062	0.0	0.0	0.0	2.8932743	2.811286	0.88419163	0.88419163	-1.4377022	-1.2708756	0.3841363	-0.3092816	-0.014612459	-0.30085096
GCGCCAATCTGTTTGT-1-G6-STZ	-2.8018272	19.459518	0.0	0.0	0.0	0.0	5.729195	2.606217	0.0	0.0	3.724041	2.2369936	0.0	0.0	-0.36096406	-1.025777	0.9884418	-0.06324692	0.39659548	-0.67013276
GCTCTGTAGGTGATTA-1-G6-STZ	9.731642	8.440818	0.89968544	0.0	0.0	0.0	5.3170276	3.2503784	0.0	1.6820354	0.0	2.8359816	0.0	0.0	-0.6633874	1.3270807	-0.7766169	-0.85435796	-1.1003339	0.32643342
GCTCTGTCAGAAGCAC-1-G6-STZ	-1.5786031	11.592737	0.0	0.0	0.6607583	0.0	5.9480195	3.9957542	0.0	0.0	0.0	3.3376021	0.0	0.6607583	-0.7367567	-1.3325896	0.07414861	-0.6184427	-0.29923102	0.6285252
GCTCTGTCATCTCGCT-1-G6-STZ	3.8623679	7.638407	1.5120425	2.5108306	0.534853	1.3425486	4.9183874	0.8814485	0.534853	2.8068898	0.0	1.6569288	0.0	0.0	-0.06181519	1.7915677	-0.5737736	-0.038109683	-0.8222046	-0.12300689
GCTCTGTGTTCGAATC-1-G6-STZ	-1.897023	11.505594	0.0	0.0	0.6012171	0.0	5.3370996	3.0730844	0.0	0.0	0.0	3.3097694	0.0	0.97405976	-0.6632688	-1.1983562	0.1632484	-0.77518606	0.27899805	0.47181553
GCTGCAGAGCTGCAAG-1-G6-STZ	6.0130057	7.7962523	1.2906752	2.3246734	1.5999652	1.835853	5.284854	3.668957	0.0	2.8220596	0.0	1.2906752	0.0	0.0	-0.8800554	1.5411407	-0.88621104	-1.1209735	-1.3304088	0.15382087
GCTGCTTCATCGGACC-1-G6-STZ	10.047994	7.576942	0.85484457	1.8569283	1.3088781	1.6199874	5.2334547	3.5489051	0.0	2.845613	0.0	1.6199874	0.0	0.0	-0.45068318	2.7330816	-0.6093153	-0.5514828	-0.6971987	0.236508
GCTTCCAGTCTGATTG-1-G6-STZ	5.178602	4.555175	0.8532746	0.37094745	0.37094745	0.37094745	3.1357656	2.73251	0.0	1.3068836	0.0	0.37094745	0.0	0.37094745	-0.8344345	2.373408	-0.9964538	-0.32201976	-1.2520072	-0.7300682
GCTTGAATCCGGCACA-1-G6-STZ	-2.8770866	12.279005	0.0	0.0	0.0	0.0	5.0761275	3.3845582	0.0	0.0	0.7828536	3.4240234	0.0	0.7828536	-0.765275	-1.7916453	0.7567928	-0.598768	0.043436967	0.17309901
GGAAAGCTCAACCATG-1-G6-STZ	0.16721554	18.29831	0.0	0.0	0.0	0.0	5.8896284	3.8536603	0.0	0.0	3.514149	2.8503404	0.0	1.7094675	-0.3303516	-0.21390684	0.5117805	-0.18238263	0.5706688	0.09916547
GGACAAGGTAACGACG-1-G6-STZ	5.8856688	7.828116	1.2214756	1.755161	0.0	2.3579023	4.9734964	2.9621818	0.0	3.1148348	0.0	1.4326019	0.0	0.58633924	-0.09762002	1.7650529	-0.4007215	-0.40001643	-0.41814876	0.028910179
GGACAGAAGTGGAGTC-1-G6-STZ	-0.68842506	13.6081	0.0	0.0	0.4963447	0.0	5.692535	2.9774902	0.0	0.0	0.0	1.8150927	0.0	3.2100413	-0.21969377	-0.8284682	0.8382278	-0.09118826	0.6763666	0.80365354
GGACGTCGTCCTAGCG-1-G6-STZ	10.031443	8.242601	1.147948	2.9021769	1.6683552	2.008906	5.629676	3.7849708	0.0	3.2055435	0.0	0.0	0.0	0.0	-0.4887922	2.3829572	-0.86993366	-0.8163477	-1.0536065	0.017071486
GGATTACAGTGACTCT-1-G6-STZ	7.108403	10.943826	0.0	0.0	0.0	0.0	0.0	1.7160654	4.0995607	0.0	0.0	1.7160654	0.0	1.1882396	0.9370262	-0.7349277	-0.94753826	-0.61333746	-1.1025269	-0.97398615
GGATTACCATCGATTG-1-G6-STZ	3.70537	7.671451	0.9942863	2.5587425	2.8919232	2.2527616	5.0162587	3.2461221	0.0	2.622562	0.0	0.0	0.0	0.0	-0.37907085	2.3993182	-0.7202286	-0.56462854	-0.8584724	0.08112106
GGATTACTCAGTCAGT-1-G6-STZ	1.477547	7.7726455	0.0	0.0	0.08392151	0.0	2.2777135	0.53083307	0.0	0.0	0.0	1.1595782	0.0	0.08392151	0.03375324	-0.2096998	0.036296725	-0.84943366	-0.26801312	-0.44112387
GGCTGGTTCGTAGATC-1-G6-STZ	-1.5127254	13.813421	0.0	0.0	0.0	0.0	4.731096	3.0117114	0.0	0.0	0.0	3.0117114	0.0	3.6799471	-0.9386283	-1.3151659	0.6524025	-0.06924462	-0.7999968	0.24514857
GGGAGATTCCAACCAA-1-G6-STZ	-3.4113407	12.647459	0.0	0.0	0.0	0.0	5.846718	2.2972658	0.0	0.0	0.0	1.8103427	0.0	2.868794	-0.64942396	-1.0962843	0.103348106	-0.7892734	-0.88626254	0.13220638
GGGATGATCACCCTCA-1-G6-STZ	-1.7399056	11.338059	0.0	0.0	0.0	0.0	5.793022	2.6917446	0.0	0.0	0.0	3.1451643	0.0	0.72186166	-1.0294259	-1.4102776	0.32044294	-0.5483101	-0.1372007	0.3436675
GGGCACTGTCAGAATA-1-G6-STZ	1.4309905	8.222359	0.0	0.14864841	1.8387614	0.0	3.4381661	1.7864478	0.0	0.4953423	0.0	0.6737553	0.0	0.0	-0.46114796	3.479731	-0.5777937	-0.5814964	-0.7262341	0.083208635
GGGTTGCCATTAGCCA-1-G6-STZ	10.134483	8.832232	0.0	2.3150272	0.0	2.5182202	6.014577	4.334449	0.0	3.494633	0.0	0.0	0.0	0.0	-0.3921073	1.9858605	-1.0128822	-0.6104573	-1.3144867	0.10941095
GGTATTGCACGAGAGT-1-G6-STZ	10.368292	8.650085	0.0	2.2935307	0.0	2.0389318	5.7528033	3.95569	0.0	3.3225002	0.0	1.1716974	0.0	2.0389318	-0.585662	2.5053422	-0.4767657	-0.79590434	-1.0985235	0.2826354
GTAACTGAGGATGGTC-1-G6-STZ	1.1430342	11.693378	0.0	0.0	0.6532219	0.0	5.592104	2.563594	0.0	0.0	0.0	1.7243032	0.0	0.0	-0.6380093	-1.1178422	0.08892352	-0.50933546	0.54711515	0.54384506
GTACGTAAGCTCCTTC-1-G6-STZ	-2.6689384	18.9386	0.0	0.0	0.0	0.0	6.2340755	3.390608	0.0	0.0	3.826393	3.5093157	0.0	0.0	-0.6713882	-0.7071397	1.3148141	-0.110149324	-0.32833844	-0.20503591
GTACGTAGTGCTCTTC-1-G6-STZ	15.124569	4.0931363	0.0	0.0	4.58967	0.0	3.4239497	2.3685274	0.0	1.7080342	0.0	0.0	0.0	0.0	-0.74704987	6.0073495	-1.3406221	-0.86913836	-1.3795706	-1.0021856
GTACTCCTCCGGCACA-1-G6-STZ	-3.7706873	18.54724	0.0	0.0	0.0	0.0	6.3419104	2.713633	0.0	0.0	2.5444837	3.096752	0.0	0.77641463	-1.0275327	-1.2457999	1.2955599	-0.27131668	1.0759182	0.10257684
GTAGTCACAGGCTGAA-1-G6-STZ	8.172302	10.604774	0.0	0.0	0.0	0.0	1.5632893	3.3778863	1.8963822	0.0	0.0	0.0	0.0	2.511508	0.47438192	-0.6750401	-0.2975724	-0.57522714	-0.7357029	-0.8265652
GTATCTTCATATGAGA-1-G6-STZ	4.206112	9.428538	0.0	0.0	0.0	0.0	0.0	2.8692799	3.6084428	0.0	0.0	0.845845	0.0	0.0	1.0057456	-0.49327523	-0.8374045	-0.6514828	-1.2156739	-0.77718854
GTCATTTTCATCTGCC-1-G6-STZ	0.26473498	11.946792	0.0	0.0	0.0	0.0	5.056522	2.3127859	0.0	0.0	0.0	0.0	0.0	1.5894564	0.0010892302	-0.8714057	-0.23785803	-0.6060746	-0.32798356	-0.13596153
GTCATTTTCGTTTAGG-1-G6-STZ	8.871141	8.570552	0.0	2.3810163	2.8157332	2.5478084	5.0119777	3.0268326	0.0	2.926843	0.0	0.0	0.0	0.0	-0.7008401	1.7312647	-0.93843055	-0.6614284	-1.2035755	-0.5178297
GTCGGGTTCATCTGCC-1-G6-STZ	15.824159	5.7301483	0.0	0.0	5.14638	0.27707708	3.711338	0.67182356	0.0	1.2681144	0.0	0.0	0.0	0.0	-0.9892934	5.8921943	-1.4707507	-0.718205	-1.3247062	-0.79775447
GTCTCGTCACATGACT-1-G6-STZ	8.068021	10.829014	0.0	0.0	0.0	0.0	1.2176801	2.556971	3.210577	0.0	0.0	0.0	0.0	1.2176801	0.48238784	-0.7238405	-0.6689184	-0.8691802	-1.1496727	-0.43307036
GTCTTCGAGGATCGCA-1-G6-STZ	-1.0920293	12.754981	0.0	0.0	0.0	0.0	2.8632002	2.0290687	1.784273	0.0	0.9752197	4.074333	0.0	1.4594285	0.41966128	-0.3482843	4.9047172e-05	-0.8396805	-0.94951826	0.079179585
GTGAAGGCAGGAATCG-1-G6-STZ	9.16045	7.24106	1.9872781	1.9872781	0.0	1.7978275	5.232985	3.9389606	0.0	3.8886914	0.0	2.4045131	0.0	0.0	-0.17626739	2.3834348	-0.19258273	-0.25640622	-0.11760562	0.28972137
GTGCAGCCAGTTCATG-1-G6-STZ	-0.045557223	16.536827	0.0	0.0	0.0	0.0	4.462962	2.371893	0.0	0.0	2.898605	3.6265821	0.0	0.45211148	-0.9942619	-1.003596	0.6725415	-0.052701503	-0.26947993	-0.37270695
GTGCAGCGTCCAAGTT-1-G6-STZ	-3.6992817	14.674395	0.0	0.0	0.0	0.0	5.436304	3.5085223	0.0	0.0	0.0	4.130321	0.0	1.029597	-0.79034555	-1.6115565	0.6385334	-0.30116114	-0.27339283	-0.2744135
GTGCGGTGTCCAACTA-1-G6-STZ	11.890665	2.8476565	0.0	0.7060261	4.71671	0.4140694	3.374611	2.88635	0.0	1.5240401	0.0	0.0	0.0	0.0	-0.5432345	6.7230983	-1.2179754	-0.3344643	-1.2935354	-0.68123657
GTGCTTCAGCCAGTAG-1-G6-STZ	-1.7693256	13.10617	0.0	0.0	0.0	0.0	4.9239516	2.2410047	0.0	0.0	0.0	3.8547168	0.0	2.991033	-0.5386928	-0.90483046	0.13990018	-0.53242534	-0.3859192	0.49714673
GTGCTTCCATGACGGA-1-G6-STZ	-3.2961903	16.994165	0.0	0.0	1.3175049	0.0	4.652965	1.3175049	0.0	0.0	3.129946	4.5715437	0.0	0.0	-0.72950804	-0.74086285	0.6841984	-0.2050086	-0.58850294	-0.82754135
GTGTGCGAGACACTAA-1-G6-STZ	2.526603	9.213591	0.0	0.0	0.40364984	0.0	5.246846	2.0101764	0.0	0.0	0.0	1.8671877	0.0	2.0101764	-0.3732051	-0.9045649	0.51413363	-0.006015539	0.28941947	0.58350384
GTTAAGCTCATCGCTC-1-G6-STZ	16.289057	5.1474066	0.0	0.5236022	4.9391513	0.0	3.362732	0.5236022	0.0	1.3223931	0.0	0.29568654	0.0	0.0	-1.1699328	5.9836655	-0.87047887	-0.8761836	-1.3498774	0.20805138
GTTACAGCATCCGCGA-1-G6-STZ	5.0999727	7.864722	0.0	2.1869261	1.708149	1.8943794	4.9084725	1.8943794	0.0	1.708149	0.0	0.75597364	0.0	0.0	-0.3799891	0.39282915	-0.8528906	-0.87030643	-1.0220363	-0.19200131
GTTACAGGTTCAACCA-1-G6-STZ	-2.709709	17.43749	0.0	0.0	1.1060777	0.0	4.8232713	1.1060777	0.0	0.0	3.146188	4.606185	0.0	0.0	-0.9122238	-0.72911465	0.71457016	-0.10759608	-0.522245	-0.62089276
GTTCGGGGTACATCCA-1-G6-STZ	5.585364	3.3254905	0.2818968	0.0	2.0166132	0.0	2.8683383	3.1417203	0.50155306	1.2823592	0.0	0.83402485	0.0	0.68154293	-0.10866658	4.126917	-0.34144807	-0.32334006	-1.0698266	-0.11681366
TAAACCGCATTTCACT-1-G6-STZ	-4.1827645	12.394983	0.0	0.0	0.0	0.0	3.3670635	3.289891	0.0	0.0	0.0	1.668962	0.0	1.668962	-0.5088464	-0.55392843	-0.01787573	-1.0488229	-0.7323034	-0.1534097
TAAACCGTCCTAGTGA-1-G6-STZ	-4.06305	18.815168	0.0	0.0	0.0	0.0	6.3319755	3.204057	0.0	0.0	3.5629413	2.4539762	0.0	1.2129006	-0.5145309	-0.9348401	1.0074167	-0.51953036	0.72445184	-0.22294056
TAAGCGTCACCATCCT-1-G6-STZ	15.684663	3.9567065	0.0	0.0	0.39732677	1.0822688	4.441578	1.367889	0.0	1.7712882	0.0	1.2352419	0.0	0.0	-1.099054	5.6549425	-0.6881943	-0.4881795	-0.8041305	-0.066436715
TAAGCGTTCAGGTAAA-1-G6-STZ	12.5484495	2.5076394	0.29318434	0.29318434	4.656349	0.0	3.3168664	2.5590973	0.0	1.4027112	0.0	0.51961476	0.0	0.0	-0.5068222	5.881709	-1.099072	-0.9794231	-1.2449039	-0.43174362
TACAGTGAGAGGACGG-1-G6-STZ	9.36761	7.215183	0.0	2.236129	0.0	2.792467	5.2270775	2.8743598	0.0	3.4975772	0.0	2.7032654	0.0	0.0	-0.5658758	2.508242	-0.4901867	-0.85852396	-1.0228341	0.12755519
TACAGTGAGATGTTAG-1-G6-STZ	12.900168	2.3414896	0.2353743	0.58564377	5.274331	0.2353743	3.3155754	1.9225553	0.2353743	1.365889	0.0	0.95254314	0.0	0.0	-0.4261619	6.2927346	-0.6214628	-0.25125057	-0.7301154	0.38509825
TACCTATAGGGTCGAT-1-G6-STZ	-2.1511385	17.010433	0.0	0.0	0.0	0.0	3.8598092	2.168221	0.0	0.0	3.7136705	2.5348132	0.0	0.8287495	-1.2781839	-0.9901337	0.46628562	-0.4606523	0.2607388	-0.52991986
TACCTATTCTTGTACT-1-G6-STZ	-0.51711416	13.022114	0.0	0.0	0.72309226	0.0	5.9505053	2.888856	0.0	0.0	0.0	0.72309226	0.0	3.051882	-0.44611183	-1.3397193	0.6881012	0.10279098	0.1519678	0.42304337
TACCTTACATGTTGAC-1-G6-STZ	12.514932	2.7419472	0.90995544	1.378369	4.1716313	0.55509466	5.403342	2.3653135	0.0	3.3992665	0.0	1.5498004	0.0	0.0	-0.5419161	5.3523626	-1.2904272	-0.3421547	-0.97842515	-0.2251562
TACCTTAGTTACGGAG-1-G6-STZ	-1.3841918	18.54118	0.0	0.0	0.0	0.0	5.6925983	3.1490636	0.0	0.0	3.9889152	3.5127857	1.0506533	1.5516049	-0.5306508	-0.63601387	0.96516955	-0.20478496	0.6770956	-0.02746632
TACCTTATCACTGGGC-1-G6-STZ	0.9972641	8.769169	0.0	0.0	0.0	0.0	2.8751469	1.2503052	0.0	0.0	1.9013082	2.178171	0.0	0.30447683	-0.55106604	-0.08796714	0.5669147	-0.29484296	-0.38300323	-0.4841253
TACGGATGTCAGAATA-1-G6-STZ	8.510364	8.134363	0.97557724	2.5312245	2.0295672	2.226081	5.79875	3.783511	0.0	2.5312245	0.0	1.4598691	0.0	0.0	-0.44057998	1.5790261	-0.42190188	-0.75613	-1.0476418	0.2489832
TACGGGCAGGAGTTGC-1-G6-STZ	5.646807	7.4771566	0.83242846	1.5885582	0.0	0.83242846	4.769841	3.7200325	0.0	1.5885582	0.0	0.83242846	0.0	0.0	-0.10576628	1.7924417	-0.62873507	-0.23253773	-0.8500633	0.106878094
TACGGGCTCCTCTAGC-1-G6-STZ	-1.4217696	16.924517	0.0	0.0	0.0	0.0	3.61077	1.4757893	0.0	0.0	2.3024483	2.6740072	0.0	2.4090567	-1.0677494	-0.95024955	0.060471416	-0.027005149	-0.25405383	-0.34675568
TACGGTATCTTGTCAT-1-G6-STZ	13.500865	2.3678749	0.0	0.45350596	4.456813	0.2522441	3.7719033	1.2759748	0.0	1.3530223	0.0	0.2522441	0.0	0.0	-0.93139005	6.6591682	-1.2663064	-0.6698496	-1.2788455	-0.47982037
TACTCATCACGCCAGT-1-G6-STZ	14.370087	6.4299603	0.0	0.0	6.343239	0.0	3.3960586	0.90290445	0.0	1.9267316	0.0	0.39805043	0.0	0.0	-0.611191	3.5138202	-1.2883506	-1.1515017	-1.6194409	-0.97649544
TACTCATCACTACAGT-1-G6-STZ	-1.8535415	11.852448	0.0	0.0	0.0	0.0	5.753246	3.3707473	0.0	0.0	0.0	3.84977	0.0	0.82298386	-0.74606097	-1.1095855	0.28738856	-0.6152034	0.024718728	0.6115114
TACTCGCTCTGCTGTC-1-G6-STZ	8.531029	3.4012473	0.0	0.0	0.0	0.0	3.319129	2.455693	0.0	1.1887908	0.0	0.5659024	0.0	0.0	-0.825493	3.4825795	-1.0894183	-0.7017892	-1.6225886	-0.6165462
TAGACCATCGACCAGC-1-G6-STZ	-1.2918813	17.865627	0.0	0.0	0.0	0.0	4.455012	1.5471661	0.0	0.0	3.5346565	3.989107	0.0	0.0	-1.0111161	-0.83893263	0.64801633	-0.15694	-0.38810033	-0.6205654
TAGCCGGGTCAACATC-1-G6-STZ	8.370338	11.00777	0.0	0.0	0.0	0.0	0.0	0.0	3.5379632	0.0	0.0	0.0	0.0	0.0	0.5480765	-0.7714237	-1.1688511	-0.5642866	-1.4089524	-1.116107
TAGGCATGTCCTCCAT-1-G6-STZ	1.6825695	10.928333	0.0	0.0	0.0	0.0	5.7005806	2.593664	0.0	0.0	0.0	0.66896087	0.0	2.593664	-0.56307113	-0.9494326	0.3850049	0.18658613	0.26774415	0.48452985
TAGTTGGAGACTGTAA-1-G6-STZ	3.566304	6.352223	0.48168954	1.2456603	0.0	0.48168954	4.329096	1.8824018	0.0	1.0495696	0.0	0.80541027	0.0	0.0	0.14373566	1.0407903	-0.5401152	-0.48180735	-0.72991097	0.42349628
TAGTTGGAGCGTTTAC-1-G6-STZ	15.29078	5.774664	0.0	0.0	6.36851	1.1561768	4.5951123	2.8314617	0.0	3.327158	0.0	0.0	0.0	0.5457604	-0.86362827	5.7926307	-1.1326854	-0.98869276	-1.5045899	-0.2045454
TAGTTGGCATGACATC-1-G6-STZ	14.215703	4.597743	0.0	0.0	6.1899266	0.38106984	3.1568606	0.38106984	0.0	1.0492117	0.0	0.38106984	0.0	0.20857792	-1.0088414	5.1998696	-0.83645743	-0.5570146	-1.448972	-0.4648058
TAGTTGGTCACAAACC-1-G6-STZ	3.141106	3.5039265	0.66028696	2.1380384	1.33659	1.0545542	4.1873913	2.9809716	0.0	2.1741338	0.0	0.27138692	0.0	0.0	-0.49867108	1.2547463	-0.6980256	-0.34817192	-0.613276	0.44911683
TATCAGGAGTGGAGAA-1-G6-STZ	0.622941	18.391678	0.0	0.0	0.0	0.0	5.8635755	1.9617273	0.0	0.0	4.1290035	3.9775324	0.6275872	1.830742	-0.8018136	-1.1045954	0.93122685	-0.16936395	-0.38213903	-0.18866882
TATCTCATCAGATAAG-1-G6-STZ	4.6828732	7.5909266	1.0650408	2.7250502	1.9025362	1.9025362	4.973434	3.2469752	0.0	2.5919826	0.0	0.66807485	0.0	0.0	-0.03417054	1.679177	-0.59654504	-0.5133239	-0.49427834	0.19406673
TATCTCATCTGGCGAC-1-G6-STZ	15.359306	4.4535623	0.0	0.0	3.0557468	0.0	3.3315873	0.7534329	0.0	0.7534329	0.0	0.0	0.0	0.0	-0.8319524	5.505372	-1.5158242	-1.0547882	-1.0472188	-0.9891331
TATTACCCATTGGCGC-1-G6-STZ	-2.390052	13.867812	0.0	0.0	0.0	0.0	6.3928704	3.1396232	0.0	0.0	0.0	0.9054364	0.0	3.1396232	-0.2408818	-1.2712831	0.01637356	-0.05240257	0.24817103	-0.34480703
TATTACCTCAGGATCT-1-G6-STZ	-1.8381538	11.449907	0.0	0.628862	0.0	0.0	5.8956327	3.6987402	0.0	0.0	0.0	3.1305637	0.0	0.0	-0.69178015	-1.4474077	0.43582723	-0.42246023	0.13142571	0.3938431
TATTACCTCCAACCAA-1-G6-STZ	1.5276021	11.0481825	0.0	0.0	0.0	0.0	5.5035276	3.09592	0.0	0.0	0.0	3.5817583	0.0	0.5468763	-0.85528564	-1.4236116	0.24099486	-0.20560627	-0.114097625	0.28555393
TCAACGACACACTGCG-1-G6-STZ	12.535699	3.2346752	0.5084748	0.0	4.806345	0.0	4.1582823	2.559516	0.0	1.9408659	0.0	1.2950046	0.0	0.0	-0.91655	4.860697	-1.141545	-0.5831121	-1.5316327	-0.41620743
TCACGAACAGGAATCG-1-G6-STZ	8.363362	8.144394	0.0	2.9455914	1.7057436	2.5660722	5.182993	2.5660722	0.0	2.773729	0.0	0.0	0.0	0.0	-0.52312624	0.88857	-0.4908193	-0.95027447	-0.6429401	0.14689852
TCAGATGCAAGTCATC-1-G6-STZ	-3.5620465	18.760094	0.0	0.0	0.6528382	0.0	6.3901677	2.5628555	0.0	0.0	3.8112583	2.8128154	0.0	0.0	-0.89810544	-1.3539946	1.2568805	-0.27558988	0.80849624	0.16255677
TCAGATGGTCCAACTA-1-G6-STZ	5.286227	8.438291	0.985064	2.1460395	0.0	1.6476886	4.6622496	2.7254224	0.0	2.325218	0.0	0.6092174	0.0	0.0	-0.45825142	1.0896412	-0.6393622	-0.8641987	-0.97753346	0.35742804
TCAGCAAAGATATGCA-1-G6-STZ	-3.772783	17.051788	0.0	0.0	0.0	0.0	6.1964517	2.6211135	0.0	0.0	4.019033	4.396291	0.0	0.0	-0.6845391	-0.63720673	0.39308164	-0.47133106	-0.45720637	-0.5695707
TCAGCAAGTCTGCCAG-1-G6-STZ	14.248152	3.2442906	0.0	0.0	5.5327935	0.0	3.167256	2.9279037	0.0	0.6110177	0.0	0.0	0.0	0.0	-1.5769649	5.9805098	-1.1020628	-0.79402804	-1.2548347	-0.5560566
TCAGCTCAGTTATCGC-1-G6-STZ	8.408035	8.301965	0.0	1.8452744	0.0	2.5979588	5.6281657	3.9268157	0.0	3.0225072	0.0	1.5158355	0.0	0.0	-0.54590255	1.7576274	-0.82302076	-0.69696885	-1.2647848	-0.10638657
TCAGCTCCAAGAGGCT-1-G6-STZ	9.383076	8.304094	1.6599174	2.6229734	0.0	2.4550648	5.4237175	3.4947352	0.0	3.4279084	0.0	0.0	0.0	0.0	-0.49648494	1.0945863	-1.0398303	-0.79438543	-1.1863103	-0.11461136
TCAGCTCTCGTATCAG-1-G6-STZ	-1.1199939	14.575641	0.0	0.0	0.0	0.0	0.70007855	2.09154	0.0	0.0	0.0	1.8032851	0.0	1.9577633	-0.61355144	-1.4034623	0.045661297	0.034166444	0.0837319	-0.44323626
TCATTACTCTAACTGG-1-G6-STZ	1.2742971	11.751603	0.0	0.0	0.0	0.0	5.4727635	3.298903	0.0	0.0	0.0	2.1864908	0.0	2.9117312	-0.014151175	-0.84896153	0.67642075	0.14771189	0.2216701	0.41780657
TCATTTGCATTCCTCG-1-G6-STZ	-2.0114117	11.688982	0.0	0.0	0.78792727	0.0	5.698136	3.507613	0.0	0.0	0.0	3.3524687	0.0	0.78792727	-0.6622542	-0.95765376	0.461331	-0.33486253	0.78760344	-0.0056651607
TCATTTGTCTGCTGTC-1-G6-STZ	3.5650694	6.075953	0.64470094	2.6481974	2.796799	1.6242038	4.7136736	3.2003388	0.0	2.3942146	0.0	0.0	0.0	0.0	-0.26145488	1.7738167	-0.95499426	-0.3749227	-0.87008214	0.1376221
TCCACACTCTCTGAGA-1-G6-STZ	-2.88436	17.693453	0.0	0.91157556	0.0	0.0	5.2929826	2.8547814	0.0	0.0	3.8841105	2.7652113	0.0	0.91157556	-0.7846281	-0.7789171	0.79180825	-0.09790292	0.33373955	-0.799636
TCGCGAGTCTCACATT-1-G6-STZ	8.320959	7.9301925	0.70203453	1.1104447	0.0	1.399596	4.6714897	3.418309	0.0	2.9070933	0.0	2.094943	0.0	0.70203453	-0.5675568	2.033596	-1.1286666	-0.6413245	-1.1137365	0.25887376
TCGGGACCAGTCAGCC-1-G6-STZ	14.781976	4.24769	0.0	0.0	6.077479	0.0	2.2417967	1.2246343	0.0	1.0304016	0.0	0.47045997	0.0	0.0	-1.4049541	5.604415	-1.1087642	-1.251917	-1.67204	-0.8463093
TCGGGACCATGACATC-1-G6-STZ	8.976098	10.932445	0.0	0.0	0.0	0.0	0.0	2.526548	2.7335753	0.0	0.0	1.9103011	0.0	0.0	0.090587586	-1.2899141	-1.1322362	-1.3929332	-1.4187644	-1.1615386
TCGGGACTCACGACTA-1-G6-STZ	-1.8215113	14.362151	0.0	0.0	0.0	0.0	0.0	3.169706	0.0	0.0	0.0	3.2408085	0.0	3.169706	-0.93525666	-0.99433416	0.6112056	-0.1234675	0.52459544	-0.21336928
TCTATTGCATAGAAAC-1-G6-STZ	-3.676972	14.058934	0.0	0.0	0.82774067	0.0	5.7737675	3.6799471	0.0	0.0	0.0	2.1666346	0.0	2.630552	-0.62057775	-1.2289808	0.6265893	-0.23569158	0.19678399	0.35739025
TCTATTGTCTTGAGAC-1-G6-STZ	3.5947194	6.4833336	0.0	2.1625702	1.6857059	1.5783036	4.798659	2.336218	0.0	2.2816186	0.0	0.0	0.0	0.0	-0.384918	0.6742239	-0.8096807	-0.3300457	-0.62945956	0.2385289
TCTCATACAGTATGCT-1-G6-STZ	-2.937505	18.042034	0.0	0.0	4.198866	0.0	4.979101	2.1830456	0.0	1.2876971	3.8486044	2.6477447	0.0	0.0	-0.8880921	0.20508917	0.5411015	-0.060168467	0.32439145	-0.6466682
TCTCTAAGTATGCTTG-1-G6-STZ	7.8912582	8.454724	1.9963901	2.7288632	0.0	1.9963901	5.1240463	3.2132244	0.0	3.9493082	0.0	1.752988	0.0	0.0	-0.3217083	1.4782132	-0.69972944	-0.9569911	-0.95394367	0.08947926
TCTCTAATCGTCCAGG-1-G6-STZ	-1.4293525	17.106016	0.0	0.0	0.0	2.0280728	4.653398	1.783319	0.0	0.0	3.3104594	3.7036834	0.0	1.4585483	-0.798847	-0.7482252	0.58583915	0.13838643	-0.113176055	-0.2686915
TCTGGAACAGCATACT-1-G6-STZ	15.557425	4.949428	0.0	0.2644651	5.309841	0.2644651	3.0720408	0.47341526	0.6461614	2.074791	0.0	0.2644651	0.0	0.0	-0.7896215	5.390465	-0.99805206	-1.0913155	-1.254173	-0.60267127
TGAAAGAAGGGTCGAT-1-G6-STZ	-3.8131135	18.906681	0.0	0.0	0.0	0.0	6.106952	2.908252	0.0	0.0	2.9736	3.092731	0.0	0.0	-0.5125586	-1.3227048	1.1773021	-0.05995442	0.574406	0.021215633
TGAAAGACAGCGATCC-1-G6-STZ	8.752339	11.1501665	0.0	0.0	0.0	0.0	0.0	2.822921	2.6524158	0.0	0.0	0.0	0.0	0.0	0.38552213	-1.3856163	-1.2765341	-0.9828931	-1.0526793	-0.784153
TGAAAGAGTATTCGTG-1-G6-STZ	-4.1189075	17.691898	0.0	0.0	0.0	0.0	6.57553	3.1317642	0.0	0.0	3.996663	3.5622158	0.0	0.0	-0.6362913	-0.85144633	1.1189492	-0.36942488	0.16705878	-0.24407145
TGACTTTCATCCCACT-1-G6-STZ	5.4881186	3.6967742	0.64001656	0.64001656	2.136641	0.2614696	3.5047896	2.7500257	0.0	1.3833838	0.0	0.46854937	0.0	0.2614696	-0.66097796	3.5798976	-0.7791196	-0.3123018	-0.9086686	-0.27481753
TGAGAGGAGCAGGCTA-1-G6-STZ	2.3768957	7.7235312	0.90104043	1.1610378	1.6136191	0.5487465	3.9615989	1.9760506	0.0	2.1606019	0.0	1.3671949	0.0	0.0	-0.45768753	1.7147866	-0.70721954	-0.6913424	-0.8774221	0.6701309
TGAGAGGGTTCTCATT-1-G6-STZ	15.970151	4.58933	0.0	0.24242382	5.637717	0.43739542	3.1798885	1.5770549	0.0	1.5770549	0.0	0.0	0.0	0.0	-0.8528005	5.9586983	-0.8073559	-0.5415855	-1.0253344	0.19548392
TGAGCATAGTGACTCT-1-G6-STZ	-2.9411774	12.618726	0.0	0.0	0.0	0.0	5.811072	3.6336627	0.0	0.0	0.0	3.598273	0.0	0.0	-1.1073257	-1.5807922	0.5264418	-0.88490844	0.19710666	0.67015445
TGAGCATCACGGTAGA-1-G6-STZ	9.526168	3.1745832	0.0	0.3186433	3.8614101	0.0	4.0546393	3.234432	0.0	1.0565059	0.0	1.5586933	0.0	0.0	-0.37546027	5.8807683	-0.82164145	-0.44244292	-1.2913312	-0.25014347
TGAGCATCAGGCAGTA-1-G6-STZ	3.5724583	7.4698567	0.5012855	0.5012855	0.0	0.8336411	4.661414	2.1758993	0.0	1.9253545	0.0	1.5902658	0.0	0.0	-0.1481421	1.523663	-0.8017602	-0.4375034	-0.71442145	0.48039633
TGAGCCGCAAACTGTC-1-G6-STZ	10.354366	8.30775	0.99456584	2.682965	0.0	2.417814	5.357719	3.6500895	0.0	3.8131373	0.0	1.8100333	0.0	0.0	-0.59788305	2.0246856	-0.71824	-0.75989795	-0.754143	-0.0061828196
TGAGGGATCACTTCAT-1-G6-STZ	-2.4236405	12.07876	0.0	0.0	0.0	0.0	5.754185	3.3996878	0.0	0.0	0.0	3.5538309	0.0	0.0	-0.96217006	-1.6258211	0.7034141	-0.601264	0.28169414	0.21258053
TGATTTCTCGGAAATA-1-G6-STZ	10.1396675	8.952562	0.0	2.3048077	1.0312074	1.0312074	5.1603603	3.1969512	2.7366765	2.4703596	0.0	1.5279891	0.0	1.0312074	0.11278648	0.4589735	-0.5388539	-0.8346997	-1.0767943	0.04094297
TGCCAAAGTTCGCTAA-1-G6-STZ	11.007801	2.8700366	0.0	0.772964	2.917374	0.0	3.4442763	3.4442763	0.0	2.334996	0.0	1.2036791	0.0	1.2036791	-0.5988861	6.3134356	-1.3066733	-0.461229	-1.3346542	-0.18875484
TGCCCTATCACCATAG-1-G6-STZ	-3.217534	13.879997	0.0	0.0	0.0	0.0	6.087433	3.4809413	0.0	0.0	0.0	0.945661	0.0	2.3463233	-0.76087356	-1.2085605	0.46381378	-0.43630353	-0.28619152	0.44075468
TGCCCTATCTGGAGCC-1-G6-STZ	8.259236	8.87293	0.0	1.7036122	0.0	1.3852532	3.8904603	2.5636678	0.0	2.4410794	0.0	1.3852532	0.0	0.0	-0.94230616	0.457896	-1.0418904	-1.0240657	-1.2896296	-0.037157092
TGCGCAGCAAACGTGG-1-G6-STZ	3.4752781	7.578596	0.5008848	0.83306617	0.0	0.5008848	4.1497374	2.2462633	0.0	1.0819888	0.0	1.0819888	0.0	0.0	-0.4040944	1.0022006	-0.9477091	-0.5363023	-0.82503074	0.38383946
TGCGCAGCAGTTTACG-1-G6-STZ	1.2407099	11.598496	0.0	0.0	0.0	0.0	5.5618577	2.777323	0.0	0.0	0.0	0.0	0.0	1.6134794	-0.24907887	-0.9061347	0.2538635	0.08605493	0.59221673	0.48042542
TGCGCAGTCCGTACAA-1-G6-STZ	8.751781	10.866863	0.0	0.0	1.4804783	0.0	0.0	3.0620012	3.337916	0.0	0.0	1.4804783	0.0	0.0	0.9887597	-0.73935014	-1.4163263	-1.5172105	-1.5727462	-0.70079714
TGCGGGTGTAACGCGA-1-G6-STZ	15.586156	5.4295917	0.0	0.30860502	6.499968	0.0	2.869609	0.0	0.0	1.7404342	0.0	0.0	0.0	0.0	-1.1925347	5.7414846	-1.2095193	-0.8588734	-1.8503718	-0.66505975
TGCGTGGAGTTAGGTA-1-G6-STZ	14.9487915	4.3038964	0.0	0.0	6.3598504	0.0	3.148585	2.752857	0.0	1.4501758	0.0	0.9677182	0.0	0.73618495	-1.0790412	6.6928954	-1.2438852	-0.98874444	-1.8751496	-1.1528174
TGCGTGGCATCCTTGC-1-G6-STZ	14.655354	3.4962065	0.0	0.0	5.559914	0.0	2.398073	2.0638638	0.0	1.2529025	0.0	0.8110388	0.0	0.0	-1.8154283	5.828541	-1.325915	-0.8617104	-1.9131544	-0.672793
TGCGTGGTCGGACAAG-1-G6-STZ	9.184655	7.8551483	0.0	0.0	0.0	2.092119	4.6611295	3.5975952	2.092119	2.7215672	0.0	1.8447549	0.0	0.0	0.2344478	1.34527	-0.6642653	-0.8102156	-1.0165328	-0.47074527
TGCTGCTGTGTGGCTC-1-G6-STZ	-2.633563	16.641	0.0	0.0	0.0	0.0	2.7152116	1.6155794	0.0	0.0	3.1428328	1.9524888	0.0	1.1037328	-1.0937662	-1.3891855	0.32610705	-0.31549466	-0.541649	-0.6298756
TGGCCAGGTGACAAAT-1-G6-STZ	8.069869	8.351189	1.610272	1.9468038	2.9454267	1.9468038	4.9210157	2.8341947	0.0	1.610272	0.0	0.0	0.0	0.0	-0.5068958	1.3602352	-0.9116817	-0.9177371	-0.92530096	-0.20363396
TGGTTCCCACGGTAGA-1-G6-STZ	4.3078594	9.680644	0.0	0.0	0.0	0.0	0.0	2.3277194	2.926797	0.0	0.0	0.6104832	0.0	2.3277194	0.83567953	-0.5736669	-0.73119354	-0.34460008	-1.0968169	-0.5840892
TGGTTCCGTCGCTTTC-1-G6-STZ	14.482512	5.921668	0.28238386	0.0	6.060905	0.28238386	2.8885348	1.5923839	0.0	1.3703148	0.0	0.28238386	0.0	0.0	-0.71744365	4.579573	-0.9542224	-1.0198805	-1.2936076	-0.9843944
TGGTTCCTCTGCCAGG-1-G6-STZ	-3.9865062	17.3779	0.0	0.0	0.0	0.0	4.396166	2.9460857	0.0	0.0	3.2975109	4.8459115	0.0	1.0997715	-0.8656456	-1.061638	0.80123854	-0.7739935	-0.89932215	-0.5440765
TGTCCCATCATGTCCC-1-G6-STZ	-0.065111324	11.953955	0.0	0.0	0.0	0.0	5.780712	3.1171649	0.0	0.0	0.0	3.2114449	0.0	0.0	-0.45900023	-1.1333064	0.5185212	-0.5546571	0.13909566	0.7165453
TGTTCCGTCACGGTTA-1-G6-STZ	13.762003	5.224615	0.0	0.0	5.12578	0.7527618	3.546326	2.1160817	0.7527618	1.1773341	0.0	0.44560042	0.0	0.0	0.5761312	3.32832	-0.94361126	-0.9100451	-1.2230401	-0.49718335
TTAACTCAGACTAGGC-1-G6-STZ	7.456388	8.269279	0.0	2.6687486	2.1349492	2.4370518	5.15041	2.767151	0.0	2.6687486	0.0	0.0	0.0	0.0	-0.478363	1.6802882	-1.1407071	-0.88465875	-1.1283281	0.21559443
TTAACTCTCTGCGGCA-1-G6-STZ	3.286149	3.4604044	0.75623393	1.7584635	0.2488578	0.61393017	4.3584867	2.1551414	0.0	0.88078713	0.0	0.0	0.0	0.0	-0.553246	1.3381121	-0.7220046	-0.4824314	-0.4023276	0.39470902
TTAGGACGTCATATCG-1-G6-STZ	9.402022	8.242891	1.7029741	2.6721299	0.0	2.3006337	5.377739	3.5674253	0.0	3.5674253	0.0	1.9440517	0.0	0.0	-0.59005207	2.46363	-1.1591538	-0.69729173	-0.49897313	0.11615354
TTAGGCACAGCGAACA-1-G6-STZ	16.117262	4.65042	0.0	0.24967128	6.00422	0.0	2.4661424	0.0	0.0	0.8829478	0.0	0.24967128	0.0	0.0	-1.5803477	6.7461596	-1.1522392	-0.9107722	-1.623472	-0.57745034
TTAGGCATCACATAGC-1-G6-STZ	-2.4276783	20.077522	0.0	0.0	0.0	0.0	6.2478013	3.4411545	0.0	0.0	4.010835	3.5365875	0.0	0.0	-0.8672362	-1.0681465	1.4201993	-0.077239856	0.057362244	-0.015868798
TTCGAAGGTGATGTGG-1-G6-STZ	9.26093	7.027538	1.3815589	0.9125042	0.0	1.3815589	5.3666716	3.8224602	0.0	2.9384537	0.0	2.2968998	0.0	0.0	-0.17968781	2.6414976	-0.39554745	-0.63397175	-0.3621179	0.14730525
TTCGAAGGTTATGTGC-1-G6-STZ	-0.81839854	11.453454	0.0	0.0	0.0	0.0	6.010429	3.254929	0.0	0.0	0.0	3.1323433	0.0	0.0	-0.62781703	-1.2885627	-0.2252562	-0.3736747	-0.5442892	1.2296207
TTCGGTCCAGAAGCAC-1-G6-STZ	-0.82304394	12.382139	0.0	0.0	0.0	0.0	5.3568325	3.1504557	0.0	0.0	0.0	2.911305	0.0	0.0	-1.2032461	-1.4967766	-0.5039638	-1.2900566	-0.40859008	0.29887235
TTCTACAAGGCTCTTA-1-G6-STZ	7.391155	11.297529	0.0	0.0	0.0	0.0	1.2291467	2.5719676	2.5719676	0.0	0.0	0.0	0.0	1.7641524	0.8004767	-0.26634604	-1.2534944	-1.0013132	-1.4385576	-0.6993796
TTCTACACACAACTGT-1-G6-STZ	7.6601133	11.27646	0.0	0.0	0.0	0.0	0.0	1.7488891	3.0715625	0.0	0.0	0.0	0.0	0.0	0.86661124	-0.70788383	-1.206721	-0.79969436	-1.402083	-0.979713
TTCTCAACAATGAATG-1-G6-STZ	-2.4399624	18.392406	0.0	0.0	0.0	0.0	5.998774	2.9028366	0.0	0.0	4.3411183	4.0477915	0.0	0.7647162	-1.1133274	-0.95869565	0.5282327	-0.15432465	0.025169674	-0.29181895
TTCTCAAGTGGCAAAC-1-G6-STZ	-1.8772702	13.758551	0.0	0.0	0.0	0.0	3.3311167	0.0	0.0	0.0	0.0	3.4801466	0.0	3.2473502	-1.3610603	-1.4538369	0.19908193	0.11862914	-0.4473589	0.4262356
TTCTCCTCACATGTGT-1-G6-STZ	-4.172142	13.586775	0.0	0.0	0.0	0.0	6.0233297	2.9775856	0.0	0.0	0.0	2.7670903	0.0	3.365933	-0.7432945	-0.86553824	0.023841456	-0.70779103	-0.5277158	0.18851522
TTCTCCTGTCAGAAGC-1-G6-STZ	-2.7808483	16.086094	0.0	0.0	0.0	0.0	4.1554084	2.1439834	0.0	0.0	2.1439834	3.4382827	0.0	0.0	-1.400734	-1.6694093	-0.08239838	-0.76252407	-1.0330248	-0.31392682
TTCTTAGAGAGTGACC-1-G6-STZ	-0.5299757	15.36551	0.0	0.0	0.0	0.0	4.023056	1.1347661	0.0	0.0	2.317007	3.6265004	0.0	0.0	-1.0839288	-1.6732864	0.64914405	-0.81810534	-0.29347643	-0.2742803
TTCTTAGGTGTATGGG-1-G6-STZ	13.556939	4.8363447	0.0	0.0	5.784644	0.0	2.036946	1.3938969	1.0361395	0.47381216	0.0	0.7939923	0.0	0.0	0.037410166	3.5190618	-0.9455868	-1.0154272	-1.3862734	-0.6222308
TTGAACGAGATCGATA-1-G6-STZ	-3.2602165	19.477291	0.0	0.0	0.0	0.0	5.4271636	1.9867436	0.0	0.0	4.124231	3.62971	0.0	0.0	-0.74354804	-1.2479916	1.4309448	-0.4695307	0.35777587	-0.43062115
TTGACTTCACGCTTTC-1-G6-STZ	0.06513487	12.687803	0.0	0.0	0.0	0.0	5.9377027	2.8429987	0.0	0.0	0.0	1.2491155	0.0	1.9765977	-0.53790593	-1.4870704	0.2643847	-0.37385774	0.15418611	0.19130054
TTGCCGTGTTCGAATC-1-G6-STZ	-1.0154555	18.23699	0.0	0.0	0.0	0.0	5.532557	2.741252	0.0	0.0	3.9666727	3.9468565	0.0	0.0	-0.9291245	-0.86545765	0.5538537	-0.38279182	-0.015241891	-0.36219117
TTGCCGTTCCGAATGT-1-G6-STZ	0.4513159	17.296215	0.0	0.0	0.0	0.0	4.396739	1.611293	0.0	0.0	1.611293	3.6658206	0.0	0.0	-0.7519989	-0.7081784	0.8592524	0.23049006	-0.030947879	-0.049065065
TTGCGTCAGTCCTCCT-1-G6-STZ	-3.8514378	18.437815	0.0	0.0	0.0	0.0	6.426189	3.1465724	0.0	0.0	3.5528944	3.0999298	0.0	0.0	-0.43207332	-0.9221429	1.4927161	-0.1726834	0.59898233	-0.02837763
TTGCGTCCAAGGACAC-1-G6-STZ	-2.6954503	12.39761	0.0	0.0	0.0	0.0	6.2283306	3.1110709	0.0	0.0	0.0	2.684226	0.0	1.0816531	-0.6110672	-1.2664182	0.44392246	-0.5339512	-0.027444873	0.5665646
TTGCGTCCAGATCCAT-1-G6-STZ	3.7127628	3.913488	0.6368679	0.78271365	3.4523833	1.2163361	4.8776155	3.9749153	0.0	2.1307583	0.0	1.6401417	0.0	0.0	-0.12518647	3.9939039	-0.35361803	-0.142986	-0.69903284	0.56600916
TTGGAACTCTTGAGGT-1-G6-STZ	11.42326	3.505138	0.0	0.51566535	5.509175	0.0	2.7838953	0.988381	0.0	1.1066656	0.0	0.29070964	0.0	0.0	-0.69527763	5.029119	-1.1006123	-1.0682366	-1.3501624	-0.9234236
TTGGCAAAGGTCATCT-1-G6-STZ	-1.2170106	19.872698	0.0	0.0	0.0	0.0	6.1747866	3.14534	0.0	0.0	4.214831	3.7690353	0.0	0.0	-0.6106384	-0.76706374	1.2124808	-0.0065207183	0.6079213	-0.13362809
TTGGCAAGTTGTACAC-1-G6-STZ	11.012629	7.622565	0.7017672	1.6231945	4.779195	1.1100892	4.726543	2.5808055	0.0	2.849378	0.0	0.7017672	0.0	0.0	-0.571059	4.021967	-0.9216693	-0.617273	-1.2081363	0.41431805
TTGTAGGTCTAGAGTC-1-G6-STZ	6.8297443	10.773115	0.0	0.0	0.0	0.0	1.0257943	3.1888714	2.2972257	0.0	0.0	0.0	0.0	0.0	0.7950347	-0.83831084	-0.9774468	-0.9583527	-1.3183451	-0.9265024
TTTACTGAGGACCACA-1-G6-STZ	10.149665	8.662242	1.726543	2.9696321	0.0	2.5299573	5.7678895	4.253025	0.0	3.4352033	0.0	0.0	0.0	0.0	-0.42111042	2.2259817	-0.6253876	-0.8625229	-1.0696295	0.4024688
TTTACTGAGTGACATA-1-G6-STZ	-3.8063097	13.681646	0.0	0.0	0.0	0.0	6.206843	3.6874533	0.0	0.0	0.0	3.204532	0.0	2.3735793	-0.7132046	-1.7503159	0.4962479	-1.0599364	-0.40763783	0.36042997
TTTATGCCATATACGC-1-G6-STZ	3.0837612	3.6329558	0.46758068	1.6994541	1.1270208	1.5840856	4.2591095	2.487268	0.0	1.3036125	0.0	0.0	0.0	0.0	-0.5141863	1.0495656	-0.653404	-0.3522741	-0.363217	0.61617875
TTTATGCGTCTCTTAT-1-G6-STZ	-2.029363	13.399884	0.0	0.0	0.0	0.0	5.671785	3.6027298	1.8387438	0.0	0.0	3.26274	0.8424971	2.1897469	0.07835032	-1.0052674	0.6541466	-0.27823603	-0.5533657	-0.058146533
TTTGCGCGTGTTGAGG-1-G6-STZ	-2.9402084	11.466076	0.0	0.0	0.0	0.0	5.547145	3.3937335	0.0	0.0	0.0	1.5014321	0.0	2.076465	-0.1693601	-0.88773847	0.17386124	-0.6396491	-0.09240611	0.18717024
AAACCTGAGAGTACAT-1-G4-STZ	-1.6078725	18.053043	0.0	0.0	0.0	0.0	4.4574003	2.593528	0.0	0.0	3.6410182	4.519218	0.0	0.0	-0.72706896	-0.6133226	0.14201634	-0.25831804	-0.30841088	-1.0007377
AAACCTGTCAGGCCCA-1-G4-STZ	-3.478381	17.87966	0.0	0.0	0.0	0.0	4.6185656	3.8100648	0.0	0.0	1.9488933	3.4373546	0.0	3.2222164	-0.80841404	-1.0588316	0.8518176	-0.2605319	0.32787144	-0.3763324
AAATGCCTCTGATACG-1-G4-STZ	-2.885559	20.030266	0.0	0.0	0.0	0.0	6.3770666	2.6322837	0.0	0.0	2.8409402	3.1605945	0.0	0.0	-0.9708016	-1.1365601	1.3784024	0.29799116	0.39309952	-0.20021388
AACGTTGAGTCCTCCT-1-G4-STZ	1.6363546	17.687733	0.0	0.0	0.0	0.0	4.9468985	4.6694503	0.0	0.0	1.8482683	4.663161	0.0	2.9114618	-0.5826132	0.18227986	0.941196	0.42961434	0.69954014	0.1947639
AACTCCCCACGACTCG-1-G4-STZ	-1.7302802	19.998396	0.0	0.0	1.0533912	0.0	6.4609003	2.979277	0.0	0.0	4.1519294	3.112387	0.0	0.0	-0.6813822	-1.1398139	1.4911022	0.15644342	0.5599641	-0.16293527
AACTCTTAGGAGTTTA-1-G4-STZ	13.816521	4.786398	0.0	0.0	0.59488237	0.0	5.5235987	4.072611	0.0	2.749238	0.0	1.2350216	0.0	0.0	-0.16267288	3.7209795	-1.1269562	-0.971046	-1.4160097	-0.30659953
AACTGGTGTGCGATAG-1-G4-STZ	1.4745623	17.658579	0.0	0.0	0.0	0.0	5.3956175	3.923933	0.0	0.0	0.0	3.8141577	0.0	2.9850516	-0.5936029	-0.98256165	0.98577994	0.4416893	0.28441623	-0.34889945
AACTTTCGTACCGCTG-1-G4-STZ	1.0619316	18.007107	0.0	0.0	0.0	0.0	5.5306787	3.6820374	0.0	0.0	3.2146885	4.0860243	0.0	1.4576694	-0.49572772	-0.4657186	0.7484191	0.36125195	0.6135635	0.21781842
AAGACCTAGTCGTTTG-1-G4-STZ	16.16845	4.4328446	0.0	0.0	5.3046503	0.0	2.8179085	1.6813346	0.0	0.6283656	0.0	0.83803356	0.0	0.0	-0.7820774	5.6125174	-1.3095855	-0.8368217	-0.7456322	-0.25492153
AAGGCAGTCGACAGCC-1-G4-STZ	13.463748	3.8366342	0.6476664	0.0	5.5805297	0.0	2.621407	2.4793003	0.0	1.3172733	0.0	1.3172733	0.0	0.0	-0.5495249	4.1005197	-1.226085	-0.90233785	-1.6101784	-0.54777217
ACACCAAAGAAAGTGG-1-G4-STZ	1.7834938	17.738516	0.0	0.0	0.0	0.0	1.9616143	3.7017088	0.0	0.0	1.9616143	4.335544	0.0	1.9616143	-0.6403398	-0.36018533	1.2559923	0.23414513	0.49267215	0.10849147
ACACCCTAGACGCACA-1-G4-STZ	9.9909	3.460939	0.0	0.0	4.8276258	0.0	3.786096	2.1547205	0.0	0.76259017	0.0	0.92627907	0.0	0.0	-0.83748925	5.710335	-0.71538764	-0.6239108	-1.4199001	-0.1326689
ACATCAGTCAGGTAAA-1-G4-STZ	7.868071	9.987362	1.1669134	1.6908568	0.0	2.287294	4.1766896	1.6908568	1.1669134	1.6908568	0.0	0.0	0.0	1.1669134	0.08627887	-0.29553258	-1.0710618	-0.9511992	-1.4598584	-0.12060595
ACCTTTACAGTGGAGT-1-G4-STZ	-2.4499478	12.231145	0.0	0.0	0.0	0.0	6.095651	3.1969159	0.0	0.0	0.0	2.6945074	0.0	1.6369495	-0.6975274	-1.1674008	0.53819525	-0.4592548	0.24577858	0.82668334
ACCTTTATCATTGCGA-1-G4-STZ	7.597507	7.454763	0.0	1.6056511	2.5605786	2.452407	5.1638794	3.9401689	0.0	2.452407	0.0	2.0327652	0.0	0.0	-0.34040624	2.1901636	-0.36041838	-0.5167718	-0.45073116	0.74265504
ACGAGGACACAGCGTC-1-G4-STZ	6.940767	9.897209	0.0	0.0	0.0	0.0	0.0	1.1461651	2.630206	0.0	0.0	1.1461651	0.0	0.0	0.5476398	-1.3043855	-1.1635596	-1.1368805	-0.97601354	-0.7258725
ACGAGGAGTGCCTGGT-1-G4-STZ	13.706442	3.8087091	0.0	0.0	5.773716	0.0	3.5640826	2.830667	0.0	2.101759	0.0	1.7556193	0.0	0.0	-0.88136625	4.466925	-1.3192803	-1.0732228	-1.4232503	-0.53924674
ACGCAGCAGCTTATCG-1-G4-STZ	-1.9861674	13.7954645	0.0	0.0	0.0	0.0	6.039369	2.4361067	0.0	0.0	0.0	3.0139227	0.0	3.754523	-0.572953	-1.2515539	0.5830569	-0.060640134	-0.12466402	-0.03168408
ACGCCAGGTGTCTGAT-1-G4-STZ	-2.8858783	14.592305	0.0	0.0	0.0	0.0	5.8787665	2.8724942	0.0	0.0	0.9228533	4.259254	0.0	2.3124127	-0.69299555	-1.4228472	0.66078746	-0.24540728	0.6173544	0.4584515
ACGGGCTCATGACGGA-1-G4-STZ	15.719011	4.644791	0.0	0.0	0.0	0.0	4.5684414	3.9455502	0.0	1.0001929	0.0	1.4901164	0.0	0.0	-0.9991219	5.1147394	-0.9119483	-1.0802891	-1.3166904	-0.4111865
ACGTCAAGTAAGTAGT-1-G4-STZ	6.6305213	7.3465376	0.5766164	0.0	0.5766164	1.4158584	5.369342	3.2260568	1.4158584	1.9796271	0.0	2.6574647	0.0	0.9400115	0.32512838	2.4960792	-0.29776588	-0.2459394	-0.56084925	0.20642474
ACTATCTGTACCTACA-1-G4-STZ	-4.252605	13.158596	0.0	0.0	0.0	0.0	5.7089977	0.0	0.0	0.0	0.0	1.248192	0.0	3.8752909	-0.8309578	-1.1633286	-0.27207157	-1.1286271	-0.7799854	-0.05623039
ACTGAGTGTGAAAGAG-1-G4-STZ	15.650768	3.2680056	0.0	0.0	5.475941	0.0	4.4147196	2.2534897	0.0	0.5365374	0.0	0.5365374	0.0	0.0	-0.6004256	6.900043	-1.1239773	-0.9935956	-1.7326012	-0.43290234
ACTTACTTCCCTCTTT-1-G4-STZ	0.72099924	17.777592	0.0	0.0	0.0	0.0	5.2283154	3.772495	0.0	0.0	0.0	3.4924486	0.0	3.0646582	-0.7049821	-0.99432135	0.5728426	0.07053692	0.58264494	0.004952036
AGACGTTGTCACTGGC-1-G4-STZ	2.640795	8.7460375	0.0	0.30596057	0.30596057	0.0	4.973483	2.550355	0.0	0.0	0.0	2.752072	0.0	0.30596057	-0.16057898	-0.64506084	0.21989574	-0.004423775	0.10327537	0.629968
AGACGTTTCAGTGCAT-1-G4-STZ	-0.72189397	15.024037	0.0	0.0	0.0	0.0	3.6944497	1.9845468	0.0	0.0	0.0	1.5937847	0.0	1.4201822	-0.7150834	-1.2091515	0.5981182	-0.18460922	-0.008944996	0.07891543
AGAGCGACAGCATGAG-1-G4-STZ	3.7726862	9.181334	0.0	0.0	0.0	0.0	0.0	1.8361095	3.0544574	0.0	0.0	0.0	0.0	0.0	0.8890338	-0.4883106	-0.59574634	-0.58117336	-1.1726376	-0.53856343
AGAGTGGGTATTAGCC-1-G4-STZ	16.043283	4.9341826	0.0	0.0	5.9248004	0.0	2.2779872	0.708153	0.0	0.708153	0.0	0.0	0.0	0.0	-0.7419903	5.51269	-1.0816926	-0.9986319	-1.4731215	-0.6368127
AGATCTGAGCGAGAAA-1-G4-STZ	-1.2373081	13.307356	0.0	0.0	0.0	0.0	6.30859	3.4445703	0.0	0.0	0.0	2.5388672	0.0	3.5834064	-0.7931456	-0.9490777	0.7897414	-0.4102237	-0.020787897	0.54257333
AGATCTGGTAAGCACG-1-G4-STZ	6.2991962	10.6094475	0.0	0.0	0.0	0.0	0.0	3.0191867	3.6319232	0.0	0.0	1.6729189	0.0	3.3717694	0.9593727	-1.0527983	-0.8843649	-0.86875117	-1.2427169	-0.9465805
AGATCTGTCTCAACTT-1-G4-STZ	4.3939767	9.396891	0.0	0.0	0.0	0.0	0.66815525	2.0352871	3.4772623	0.0	0.0	0.0	0.0	2.8965437	0.87933946	-0.79801315	-0.60261315	-0.36318192	-1.1741235	-0.890382
AGATTGCGTAAGTGTA-1-G4-STZ	15.64336	4.5965443	0.0	0.0	5.6182084	0.0	2.7502103	0.0	0.0	1.2766396	0.0	0.3582074	0.0	0.0	-1.3511829	5.4987955	-1.1072559	-1.5359983	-1.2763971	-0.4926152
AGGGATGAGATCCCGC-1-G4-STZ	-2.6936796	18.377707	0.0	0.0	0.0	0.0	2.8634708	4.142474	0.0	0.0	3.6948695	2.4271362	0.0	2.5946336	-1.0260764	-0.5185511	0.6218039	0.39950582	-0.2072161	-0.46672696
AGTCTTTGTGGACGAT-1-G4-STZ	3.86937	4.653319	0.71444523	1.7694423	0.0	1.330114	4.8209286	3.336459	0.0	1.982148	0.0	1.4989182	0.0	0.0	0.03287131	2.8392699	-0.3912576	-0.13228475	-0.38745347	0.4303786
AGTGAGGCATAAGACA-1-G4-STZ	-1.619675	11.279236	0.0	0.0	0.0	0.0	5.9948435	3.726709	0.0	0.0	0.0	3.2318037	0.0	0.0	-0.67354	-1.4854609	0.27770123	-0.8133974	0.44355792	0.6903515
ATCACGACAAGTTAAG-1-G4-STZ	-1.2566153	13.815204	0.0	0.0	0.0	0.0	6.008333	2.5498536	0.0	0.0	0.0	1.9319003	0.0	3.5949996	-0.2814505	-1.1288918	0.9300823	-0.35484	0.4872603	0.43935275
ATCACGAGTACTCGCG-1-G4-STZ	3.9067543	8.995515	0.0	0.0	0.0	0.0	0.0	1.8663607	1.8663607	0.0	0.0	0.64751554	0.0	0.0	0.8694556	-0.4000308	-0.7185027	-0.9261798	-1.3337364	-0.48433125
ATCATCTCAGCTATTG-1-G4-STZ	-2.7880526	19.295425	0.0	0.0	0.0	0.0	6.252995	2.940368	0.0	0.0	4.235651	3.0592945	0.0	0.0	-0.37978074	-0.56073743	1.239331	-0.41838905	0.49202722	-0.17084983
ATCTACTCACGGATAG-1-G4-STZ	5.5739546	8.989993	0.0	0.0	0.0	0.0	0.0	1.5341532	3.0155082	0.0	0.0	1.2310815	0.0	0.0	0.9002824	-1.267894	-1.0196891	-0.7899749	-1.0929222	-0.8730493
ATGAGGGCACCAGCAC-1-G4-STZ	-0.4517823	13.701137	0.0	0.0	0.6398449	0.0	5.8994913	2.9866877	0.0	0.0	0.0	3.0309114	0.0	1.9842111	-0.360058	-1.3649241	0.4107615	-0.30423322	0.39981586	0.62495136
ATGTGTGAGGGCTTCC-1-G4-STZ	6.145659	10.68799	0.0	0.0	0.0	0.0	0.0	3.3513355	2.3828747	0.0	0.0	1.0876193	0.0	2.3828747	0.60545784	-1.1438049	-0.65683055	-0.4728076	-1.0191593	-1.1586542
ATTACTCAGCGCCTTG-1-G4-STZ	13.330216	2.2781029	0.54087424	0.0	5.6266093	0.0	3.3749208	1.7549891	0.0	1.1482031	0.0	0.54087424	0.0	0.0	-0.5768448	6.8179336	-0.81281686	-0.54804945	-1.1856046	-0.3059164
CAACCTCAGCCCAACC-1-G4-STZ	14.628495	3.2556834	0.0	0.0	5.1297603	0.0	3.006044	1.4214233	0.0	1.1298984	0.0	1.1298984	0.0	0.0	-0.54382646	6.122672	-0.84885514	-1.0487597	-1.275155	-0.20392756
CAACCTCCATTGTGCA-1-G4-STZ	5.6126595	10.320433	0.0	0.0	0.0	0.0	0.0	3.315442	3.0229478	0.0	0.0	1.3331867	0.0	3.5811243	0.7815728	-0.85975033	-0.9398238	-0.51267517	-1.5532923	-0.8694306
CAACCTCGTCTAGTCA-1-G4-STZ	15.773012	3.9910166	0.0	0.6652318	5.012638	0.0	3.5955381	1.6586539	0.0	0.8826976	0.0	1.3441236	0.0	0.0	-1.4417228	6.023933	-0.8156427	-0.9206664	-1.1692551	-0.22416544
CAAGAAAAGCTAAGAT-1-G4-STZ	-0.0043849614	17.765627	0.0	0.0	1.0329244	0.0	0.0	2.3934293	0.0	0.0	4.177905	4.177905	0.6442902	0.0	-0.9814048	-0.6238689	0.73984337	-0.11651963	0.41909745	-0.59476316
CAAGAAAGTCTAGCCG-1-G4-STZ	1.7710551	17.649464	0.0	0.0	0.0	0.0	4.2010465	3.8321614	0.0	0.0	1.1530328	4.061908	0.0	2.5865693	-0.5665209	-0.51734114	1.3568492	0.48658696	0.74523187	-0.02842933
CACAAACCAGGAATGC-1-G4-STZ	7.844903	8.620128	1.368521	0.9020974	0.0	1.9255718	4.9322276	2.9219353	0.0	3.0683665	0.0	0.0	0.0	0.0	-0.49347618	0.38921788	-0.68501365	-0.9425241	-1.3024791	0.21360742
CACACCTAGAGCCCAA-1-G4-STZ	7.2622213	9.833204	0.0	0.0	0.0	0.0	1.1587752	0.0	3.3816195	0.0	0.0	0.0	0.0	0.0	0.41562772	-1.1690423	-1.1125138	-1.00182	-1.5077114	-0.49449497
CACAGTACATAGAAAC-1-G4-STZ	4.695166	4.9268074	0.6329347	2.1408417	0.0	1.0174954	4.0288377	2.9265203	0.0	2.4881606	0.0	2.3295047	0.0	1.7676731	-0.22582495	2.293444	-0.62354076	-0.24546918	-0.7637974	0.109777644
CACAGTATCTCGCATC-1-G4-STZ	15.283337	4.1159654	0.0	0.0	4.880214	0.0	4.124291	2.1411395	0.0	0.9170208	0.0	0.56013733	0.0	0.0	-0.9475064	6.274077	-1.1454251	-1.2454436	-1.9778713	-0.8528261
CACATAGCAGCTTCGG-1-G4-STZ	9.82144	3.2307115	0.3039747	0.3039747	4.805127	0.3039747	3.7998364	3.151872	0.0	0.88415545	0.0	0.0	0.0	0.0	-0.6045519	6.507338	-0.7489183	-0.3399635	-1.2317882	-0.29392767
CACTCCACACCCTATC-1-G4-STZ	1.6091942	17.742788	0.0	0.0	0.0	0.0	5.128038	3.9393358	0.0	0.0	0.0	3.8085809	0.0	2.550137	-0.6541979	-0.78173876	0.9890919	0.62945133	0.7575475	0.08916448
CAGAGAGAGTGACTCT-1-G4-STZ	15.193032	3.6910055	0.5198786	0.0	6.0977755	0.0	3.7675302	2.8143268	0.0	2.2172322	0.0	0.5198786	0.0	0.0	-1.3825592	6.8460956	-1.2388846	-0.7677384	-1.2102797	-0.46532106
CAGCATAAGCACCGCT-1-G4-STZ	11.968348	3.7258463	0.59621453	0.59621453	3.942446	0.0	4.2642303	2.4508367	0.0	0.967162	0.0	0.967162	0.0	0.0	-0.41211134	4.254777	-1.2648216	-0.69361997	-1.3587419	-0.29902342
CAGCATAGTGAAATCA-1-G4-STZ	6.2920504	3.3111656	0.0	0.0	4.4955764	0.28292865	3.5077782	3.5271852	0.0	0.968903	0.0	1.1906059	0.0	0.0	-0.514617	5.479274	-0.7621803	-0.21756399	-0.6557134	-0.29973257
CAGCTAAAGTGGTAGC-1-G4-STZ	15.808472	4.75626	0.0	0.0	6.3029466	0.0	2.7840247	1.261488	0.0	1.261488	0.0	0.73456424	0.0	0.0	-1.3353894	6.7024975	-1.1947825	-1.0852798	-1.514976	-0.6052738
CAGCTGGCATCCTTGC-1-G4-STZ	6.0126505	3.9889596	0.0	0.0	1.9323386	0.0	3.8406947	3.1687987	0.0	0.817793	0.0	0.817793	0.0	0.0	-0.16230237	3.0300627	-0.6519333	-0.2973457	-0.84205884	-0.13015479
CATCAAGCACTGTTAG-1-G4-STZ	-1.9069715	12.284421	0.0	0.0	0.0	0.0	5.893071	3.5122619	0.0	0.0	0.0	3.3506167	0.0	1.5587276	-0.57809454	-1.178576	0.62914795	-0.04836663	-0.1791772	0.66775995
CATCGAACATCCTAGA-1-G4-STZ	-3.1535597	14.335216	0.0	0.0	1.0995394	0.0	6.3058367	2.9457562	0.0	0.0	0.0	1.9471021	0.0	2.3991594	-1.0691158	-1.534441	0.440769	-0.35484377	0.25021964	0.1124335
CATCGAAGTATCAGTC-1-G4-STZ	1.7016735	17.68927	0.0	0.0	0.0	0.0	4.1421604	4.0399103	0.0	0.0	0.0	4.5544558	0.0	2.6390195	-0.51992613	-0.7808982	1.3077505	0.12836762	0.130441	-0.28327772
CATCGGGTCAACACGT-1-G4-STZ	14.828363	4.935614	0.5803211	0.0	5.359406	0.0	3.9537363	2.4859533	0.0	1.422252	0.0	0.5803211	0.0	0.0	-0.72468424	5.064412	-0.8596299	-0.56986284	-1.2920235	-0.6148327
CATGACATCGCCAAAT-1-G4-STZ	14.555217	5.3507853	0.0	0.0	5.6707144	0.0	3.4553924	1.1410044	0.0	1.940718	0.0	1.1410044	0.0	0.0	-0.6350971	5.137123	-1.025439	-1.0768594	-1.4029024	-0.5155509
CATGCCTCAAGTTGTC-1-G4-STZ	3.3395953	8.044099	1.3238674	1.8742383	0.0	1.4608247	5.121454	3.6364334	0.0	3.2512014	0.0	1.1651306	0.0	0.9763528	0.17902584	0.95944124	-0.38655326	-0.05907117	-0.28123623	0.6720604
CATGCCTCACCTATCC-1-G4-STZ	-3.0051303	14.135144	0.0	0.0	0.0	0.0	6.1855044	3.371428	0.0	0.0	0.0	1.4605305	0.0	3.4790323	-0.6410119	-1.238965	0.46125317	-0.3719467	0.6330587	0.48686734
CCAATCCGTACAGCAG-1-G4-STZ	13.258513	3.904965	0.0	0.0	3.7533615	0.0	4.306008	2.2335405	0.0	2.1290622	0.0	0.655379	0.0	0.0	-0.6153695	5.2163343	-1.2904159	-1.0743132	-1.774002	-0.436355
CCACTACTCGAGGTAG-1-G4-STZ	-0.20629862	17.225718	0.0	0.0	0.5398871	0.0	4.678942	2.0071824	0.0	0.0	3.661973	3.3644195	0.0	1.146589	-1.1522186	-0.22499052	0.7839245	0.1820887	-0.1366187	-0.18997902
CCATGTCTCCTGCCAT-1-G4-STZ	16.354929	4.66555	0.0	0.0	6.2197757	0.0	2.6770315	0.59471357	0.0	0.85619515	0.0	0.23967594	0.0	0.0	-1.4842138	6.4264903	-1.0906074	-1.2724652	-1.2345861	-0.26174623
CCCAATCTCTACTCAT-1-G4-STZ	-2.2181883	19.470453	0.0	0.0	0.0	0.0	5.4447784	2.509703	0.0	0.0	4.0713573	2.509703	0.0	1.1818055	-0.7006574	-1.1007628	1.3515074	-0.11555866	0.064901605	-0.23176362
CCGGTAGAGCTATGCT-1-G4-STZ	-2.4482026	17.587801	0.0	0.0	0.0	0.0	1.0141776	1.8359812	0.0	0.0	4.4258456	2.280899	0.0	0.0	-1.0277761	-0.9694987	0.5497938	0.18567204	-0.44789663	-1.0675371
CCGGTAGCATCTCGCT-1-G4-STZ	5.3904953	8.118027	0.95070684	0.58431894	0.0	0.58431894	4.2147403	3.0744507	0.0	2.5577338	0.0	1.4291325	0.0	0.0	-0.58316535	2.2092254	-0.6714026	-0.49825105	-0.9661047	0.058498766
CCGTACTCACTTAAGC-1-G4-STZ	-1.1892706	17.501518	0.0	0.0	0.7620607	0.0	0.7620607	0.7620607	0.0	0.0	2.8981364	3.5304089	0.0	0.0	-0.9519651	-0.57865566	0.12420852	0.02606383	-0.29734743	-0.8998976
CCGTACTGTTTGTTGG-1-G4-STZ	-3.47068	18.016943	0.0	0.0	0.0	0.0	6.281347	2.1367784	0.0	0.0	3.9475884	2.5615096	0.0	0.0	-0.82527333	-1.0534046	1.062951	-0.31654334	0.50669837	0.04705581
CCGTGGACAAGGACAC-1-G4-STZ	6.2786	10.495153	0.0	0.0	0.0	0.0	0.0	2.1297143	3.1457624	0.0	0.0	0.909263	0.0	0.0	0.35295904	-1.5788738	-1.2148973	-0.9904225	-1.2657923	-0.42881402
CCTAAAGTCTAACTGG-1-G4-STZ	-1.6571137	11.911085	0.0	0.0	0.0	0.0	6.15038	4.07198	0.0	0.0	0.0	3.7359834	0.0	0.65762883	-0.49998814	-1.3102044	0.49102983	-0.6759646	0.20776986	0.47788107
CCTACACAGGTGTTAA-1-G4-STZ	15.392017	4.4633985	0.0	0.0	6.024858	0.0	2.8917835	0.99419314	0.0	1.3448397	0.0	0.4494911	0.0	0.0	-1.0911462	5.9857006	-1.0402594	-1.0590447	-1.1372417	-0.6506509
CCTACACTCAGGCAAG-1-G4-STZ	-3.2807605	13.738723	0.0	0.0	0.9332943	0.0	5.985241	2.8887925	0.0	0.0	0.0	2.1649725	0.0	1.4075041	-0.5083251	-1.5515572	0.22857103	-0.46168816	0.106501155	0.38654113
CCTACCAGTACGCACC-1-G4-STZ	1.2725208	18.434225	0.0	0.0	0.0	0.0	6.117274	2.8940449	0.0	0.0	3.9968188	3.3740451	0.0	0.9098785	-0.5049977	-0.5233897	1.7132422	0.27138674	0.40625408	-0.058653507
CCTAGCTAGAGCTGGT-1-G4-STZ	-3.9369173	11.601723	0.0	0.0	0.0	0.0	4.031585	1.4262041	0.0	0.0	0.0	1.7482082	0.0	0.0	-0.1643346	-0.87425625	0.07229023	-1.0914656	-1.1708119	0.17328316
CCTATTACATCTCCCA-1-G4-STZ	1.4803474	8.433679	0.0	0.93729585	3.6345649	0.0	3.4051902	2.506321	0.0	1.2028528	0.0	1.7332833	0.0	1.8618666	-0.65053177	2.018779	-0.7608144	-0.61036414	-1.4254142	-0.8449925
CCTCAGTTCCAAGCCG-1-G4-STZ	4.896908	9.627686	0.0	0.0	0.0	0.0	0.0	2.4806786	3.244001	0.0	0.0	0.0	0.0	2.7760441	0.8561483	-0.85070753	-0.9045553	-0.4831937	-1.0363895	-0.9091106
CCTCTGACATCGATTG-1-G4-STZ	6.0925593	4.1465483	0.5571337	0.0	3.847126	0.31687492	2.9964507	2.042642	0.0	1.5535675	0.0	0.5571337	0.0	0.0	-0.39194763	3.0456376	-0.5767875	-0.11834805	-0.62398076	-0.15148887
CCTTACGGTCCGAACC-1-G4-STZ	14.184465	2.7133417	0.0	0.0	4.29252	0.0	3.4942334	1.0700421	0.0	1.0700421	0.0	0.0	0.0	0.0	-1.0983158	7.1146245	-1.1165829	-0.54184294	-1.3437583	-0.46790072
CCTTCCCAGTGCGTGA-1-G4-STZ	15.473011	3.3104193	0.0	0.0	4.775634	0.0	3.2734299	1.7059764	0.0	0.8016052	0.0	0.59851277	0.0	0.0	-1.155037	6.844069	-1.3226742	-0.7766483	-1.2506839	-0.65465313
CGAACATTCTTCCTTC-1-G4-STZ	15.531533	3.8796937	0.0	0.0	5.7569294	0.0	2.987392	0.31429377	0.0	1.3748126	0.0	0.0	0.0	0.0	-1.3092375	5.747303	-0.7733971	-0.8471778	-1.0963073	-0.3727513
CGAATGTGTCCAGTGC-1-G4-STZ	-1.7978921	12.239264	0.0	0.0	0.0	0.0	5.972079	3.5421686	0.0	0.0	0.0	3.5740242	0.0	0.7504997	-0.5442233	-0.8635948	0.32109833	-0.51450723	-0.11430484	0.5900322
CGACCTTAGTTATCGC-1-G4-STZ	-1.8633105	11.611816	0.0	0.0	0.0	0.0	6.0845094	3.4956322	0.0	0.0	0.0	3.2391176	0.0	0.7254712	-0.64383316	-1.2500867	0.13268673	-0.4443066	-0.4807718	0.36794654
CGACCTTGTTCTCATT-1-G4-STZ	5.306332	4.251722	0.38075104	0.38075104	2.8186984	0.0	4.4411483	2.8186984	0.0	0.6558432	0.0	0.38075104	0.0	0.0	-0.60225683	3.0585964	-0.8093822	-0.31237543	-1.0321877	0.020023167
CGACTTCCATCTACGA-1-G4-STZ	-1.3130531	18.1146	0.0	0.0	0.0	0.0	5.1920342	2.6857257	0.0	0.0	4.171119	4.019538	0.0	0.0	-1.1630542	-0.7031143	0.7251406	-0.11989245	-0.058862027	-0.52792424
CGAGAAGAGGCTAGCA-1-G4-STZ	1.0459851	11.905169	0.0	0.0	0.0	0.0	5.668397	2.8008785	0.0	0.0	0.0	3.8796632	0.0	0.7083346	-0.5297682	-1.1985835	0.2567132	-0.3900798	-0.17366067	0.036043894
CGAGCCAGTAGCCTCG-1-G4-STZ	-2.6349382	13.8493	0.0	0.0	0.0	0.0	5.890867	3.0101173	0.0	0.0	0.0	1.5806178	0.0	2.5316207	-0.48554972	-1.3576764	0.5531923	-0.20787062	0.26478773	0.093661346
CGATCGGTCTAACTCT-1-G4-STZ	14.852565	4.9505224	0.0	0.0	5.6297045	0.0	2.8028073	0.6083214	0.0	0.9838332	0.0	0.34972146	0.0	0.0	-0.93969715	4.7935	-0.76135325	-1.0778825	-1.6338158	-0.68345034
CGCCAAGAGTGAACAT-1-G4-STZ	8.658031	3.4425051	0.39574972	0.67853844	4.065408	0.39574972	4.555838	2.4986815	0.0	1.3643005	0.0	1.2318275	0.0	0.0	-0.39640647	3.755157	-0.750382	-0.30031234	-1.2044815	0.010180406
CGCGGTAGTTCCTCCA-1-G4-STZ	0.9141955	17.93439	0.0	0.0	0.0	0.0	4.384333	1.9265139	0.0	0.0	4.281709	3.3454201	0.6818785	0.6818785	-0.95818514	-0.43244147	1.071953	0.4040378	-0.23273817	-0.4899905
CGCTGGATCGTTGCCT-1-G4-STZ	0.8263711	18.157139	0.0	0.44539016	5.2052975	0.0	4.1738534	1.5948712	0.0	0.9870465	3.4959817	2.8810494	0.0	0.0	-0.55223143	1.7133449	0.7561962	0.22080526	-0.025646657	-0.3873025
CGGACACTCTCAAACG-1-G4-STZ	7.260725	7.894775	0.9025512	2.6527472	0.0	0.9025512	4.7605057	3.2550173	0.0	2.751037	0.0	1.6859651	0.0	0.9025512	-0.22466859	2.1855743	-0.5317796	-0.7158635	-0.32099172	0.19515824
CGGACTGAGGACAGCT-1-G4-STZ	6.315558	10.108045	0.0	0.0	0.0	0.0	0.0	1.7464523	3.3400943	0.0	0.0	0.0	0.0	0.0	0.67451155	-0.7760421	-0.82676274	-0.7795914	-1.4674913	-1.0759007
CGGAGCTCAAGCGATG-1-G4-STZ	14.333407	3.4931304	0.0	0.0	5.509272	0.0	3.512855	2.9917681	0.0	2.3831372	0.0	0.5635138	0.0	0.0	-0.733354	5.7742696	-1.2866578	-0.83663225	-1.2983667	-0.49105766
CGGAGCTCATGCTAGT-1-G4-STZ	0.24361853	19.066113	0.0	0.0	0.0	0.0	5.843165	1.4104794	1.818596	0.0	3.8815935	4.158743	0.0	1.1201389	-0.04132863	-0.9599104	1.178856	-0.18068533	-0.3773919	-0.5002527
CGGCTAGTCGTTACAG-1-G4-STZ	7.62503	11.208473	0.0	0.0	0.0	0.0	0.0	2.3006337	3.0889726	0.0	0.0	1.3846684	0.0	0.0	1.0645409	-1.026987	-1.0980335	-0.9462748	-1.0725129	-0.74856085
CGGTTAACACGACTCG-1-G4-STZ	-2.8812125	19.44216	0.0	0.0	0.0	0.0	6.1842566	3.3810296	0.0	0.0	4.3349934	2.9062223	0.0	0.0	-0.6493495	-1.2462802	1.4790657	0.05716881	0.6202937	-0.057852224
CGGTTAAGTAGAGCTG-1-G4-STZ	0.2109952	17.795912	0.0	0.0	1.1197765	0.0	5.9175982	3.2884808	0.0	0.0	0.0	2.920224	0.0	1.4100728	-0.7612492	0.4555157	0.99114066	0.08019998	-0.28680658	0.2660594
CGGTTAAGTCTCGTTC-1-G4-STZ	-2.7925858	18.852613	0.0	0.0	0.0	0.0	6.201759	3.5093157	0.0	0.0	3.8793128	3.0423336	0.0	0.0	-0.5929141	-0.34896165	1.4144496	-0.11149748	0.23132142	-0.3535594
CGGTTAAGTGTCGCTG-1-G4-STZ	12.251897	3.8899992	0.0	0.0	4.357695	0.0	2.9420905	0.62907505	0.0	0.8388964	0.0	0.62907505	0.0	0.0	-0.5912	4.9023447	-1.0835443	-0.92497003	-1.5986435	-0.7402171
CGTAGCGGTTGGAGGT-1-G4-STZ	-0.78576386	18.353464	0.0	0.0	0.0	0.0	5.1139226	2.5265062	0.0	0.0	4.3351493	3.9362128	0.716052	0.0	-1.0041143	0.09414753	0.849572	0.22036847	-0.17015871	-0.25122365
CGTAGGCGTCACACGC-1-G4-STZ	16.061966	4.0631204	0.0	0.28409505	3.7925594	0.0	3.472374	0.50508016	0.0	1.5979139	0.0	0.68596023	0.0	0.0	-0.6768116	5.737198	-0.8792105	-0.46090516	-1.1657537	-0.3324229
CGTCACTCATCACGTA-1-G4-STZ	0.6932239	18.762592	0.0	0.0	4.9201565	0.0	4.823266	1.8361351	0.0	0.30120274	2.167067	1.9423634	0.0	0.0	-0.31060937	4.096365	0.83644766	0.15146267	-0.08395931	-0.102475144
CGTCACTGTAGGAGTC-1-G4-STZ	-0.62997025	12.485345	0.0	0.0	0.0	0.0	5.560749	3.070698	0.0	0.0	0.0	3.161782	0.0	0.0	-0.66178167	-1.6632464	-0.5351099	-1.0041995	-0.9469446	0.3895914
CGTCCATTCCAAGTAC-1-G4-STZ	-3.0724735	14.179039	0.0	0.0	0.0	0.0	4.922351	2.9696321	0.0	0.0	0.0	3.1824582	0.0	1.726543	-0.6747476	-1.2911434	0.7032713	-0.21736316	0.031215392	-0.008947883
CGTCTACTCGGCGCAT-1-G4-STZ	15.40074	3.556903	0.45643187	0.0	5.0312715	0.0	2.9254262	0.7686552	0.0	1.4306402	0.0	0.25403422	0.0	0.0	-0.82329094	6.109507	-0.86998355	-0.79944026	-1.3126994	-0.49750906
CGTGAGCCAAACTGCT-1-G4-STZ	14.113462	2.9971755	0.0	0.0	4.971456	0.0	3.497249	1.6244924	0.0	1.0104327	0.0	1.3638738	0.0	0.0	-0.6721152	5.7452774	-0.98589575	-1.0323843	-1.1727954	-0.42971486
CGTGTAATCAAGATCC-1-G4-STZ	-1.8797803	11.262495	0.0	0.0	0.89327085	0.0	5.862708	3.4888532	0.0	0.0	0.0	3.7908318	0.0	0.89327085	-0.55454427	-1.6165657	-0.016484907	-0.9383333	-0.8940647	0.67406654
CGTGTCTCAAGCCATT-1-G4-STZ	0.5128628	12.656591	0.0	0.0	0.0	0.0	5.9647293	2.3810604	0.0	0.0	0.0	1.3362309	0.0	2.611616	-0.4054478	-1.2502598	0.72356665	-0.48353082	0.21877283	0.40207994
CTACACCCAATGGAGC-1-G4-STZ	15.498566	3.8793268	0.0	0.0	5.6408687	0.0	3.7853508	0.0	0.0	1.1314198	0.0	0.0	0.0	0.0	-1.2657802	6.0322223	-0.9939951	-0.78199965	-1.028276	-0.39715886
CTACACCCATAACCTG-1-G4-STZ	-2.9691777	13.705433	0.0	0.0	1.0499189	0.0	6.237915	2.6391954	0.0	0.0	0.0	0.0	0.0	3.2959802	-0.5987766	-1.4227684	0.57930017	-0.14945358	-0.6698159	0.41505963
CTACATTGTGTTGGGA-1-G4-STZ	14.199261	5.6238074	0.0	0.0	2.2847095	0.74329543	5.317753	3.0374196	0.0	1.8739951	0.0	1.164933	0.0	0.0	-0.24559185	3.9793127	-1.0115137	-0.8609584	-1.264626	0.27578366
CTACCCAAGGAGTAGA-1-G4-STZ	9.526459	8.560575	1.467853	2.0385954	0.0	2.0385954	4.950716	3.3221273	0.0	2.774436	0.0	2.0385954	0.0	0.0	-0.61857533	1.868504	-1.1526266	-1.0297298	-1.0441878	-0.29638022
CTACCCATCGGAATCT-1-G4-STZ	8.068498	3.5095816	0.4312885	0.0	4.534855	0.0	4.450393	3.405154	0.0	0.73163646	0.0	0.4312885	0.0	0.0	-0.3264336	3.9692395	-0.7420631	-0.0767749	-1.1024325	-0.030768447
CTAGAGTGTAACGTTC-1-G4-STZ	14.562627	4.426385	0.0	0.0	5.5744085	0.0	2.0511205	0.8200504	0.0	0.9910836	0.0	0.61360395	0.0	0.0	-0.840365	5.472537	-0.8362138	-1.1330363	-1.2278537	-0.85359037
CTAGTGACAGCAGTTT-1-G4-STZ	-0.65281445	17.178083	0.0	0.0	0.0	0.9867104	4.5109496	1.6498098	0.0	0.0	3.5452375	3.8378315	0.0	1.4735705	-1.4081628	-0.3570694	0.7343023	0.19242688	-0.42690068	-0.27038655
CTAGTGATCCATTCTA-1-G4-STZ	-2.8826087	12.739507	0.0	0.0	0.0	1.2641042	5.7715344	1.2641042	0.0	0.0	0.0	1.2641042	0.0	1.2641042	-0.44165847	-0.714082	-0.6687808	-0.99333465	-0.32599637	0.20233783
CTAGTGATCCGCGGTA-1-G4-STZ	-3.3234076	18.133026	0.0	0.0	0.8148578	0.0	6.3119516	3.1090844	0.0	0.0	3.9629638	3.3996513	0.0	0.8148578	-0.7428338	-0.8518522	1.0611676	-0.29551762	0.45273903	-0.13070682
CTCAGAAAGCTCCCAG-1-G4-STZ	-0.4489435	19.673687	0.0	0.0	0.0	0.0	6.194399	3.0831065	0.0	0.0	4.5286655	3.8100197	0.0	0.0	-0.36310542	-0.66089654	1.5781674	-0.057269238	0.37484828	-0.16147253
CTCCTAGAGCGATAGC-1-G4-STZ	1.0510328	11.982267	0.0	0.0	0.0	0.0	5.974768	2.7503903	0.0	0.0	0.0	3.8284795	0.0	1.4204578	-0.5392642	-0.6507785	0.6309425	-0.20048754	-0.3213104	0.58794415
CTCCTAGGTCTCCCTA-1-G4-STZ	0.8292329	11.716267	0.0	0.62066966	0.0	0.0	5.6846647	3.151218	0.0	0.0	0.0	3.5669076	0.0	1.0007592	-0.47602558	-1.3165087	0.31191853	-0.69648474	0.39109966	0.65661204
CTCGAAATCCAGTAGT-1-G4-STZ	0.93814945	9.010893	0.0	0.0	0.0	0.0	4.532814	0.813702	0.0	0.0	2.249148	2.607305	0.0	0.0	-0.6091474	-0.35136378	1.2674073	-0.36650312	0.41657415	-0.060493823
CTCGTACAGATGCCAG-1-G4-STZ	0.042416327	12.167165	0.0	0.0	0.0	0.0	5.444059	2.5564947	0.0	0.0	0.0	3.5606294	0.0	0.9108033	-0.48251647	-1.6618317	-0.23541102	-1.0147948	0.02311092	0.5425067
CTCGTACCAGTATAAG-1-G4-STZ	5.048904	8.15501	0.0	1.8414912	0.0	1.4311627	4.028591	2.4520278	0.0	1.1385936	0.0	0.723282	0.0	0.0	-0.6589522	1.4608712	-0.69091755	-0.5313946	-0.97517955	0.069842786
CTCGTACGTACCGGCT-1-G4-STZ	-3.4294076	14.804306	0.0	0.0	0.0	0.0	4.7651086	3.315442	0.0	0.0	0.0	3.4536886	0.0	3.781083	-0.76544446	-0.7754327	0.4853268	-0.010860957	-0.49126783	-0.13721503
CTCGTCAGTAGGACAC-1-G4-STZ	-1.7296108	19.77	0.0	0.0	0.0	0.0	6.3026114	2.7974067	0.0	0.0	4.174045	3.1574557	0.0	0.0	-0.9713636	-1.0895373	1.2995276	-0.1094639	0.84771204	-0.082907096
CTCTAATAGCGCTCCA-1-G4-STZ	-1.4144634	17.869658	0.0	0.0	1.2379827	0.0	3.4914174	2.4864824	0.0	0.0	3.1889186	4.419199	0.0	0.0	-0.6981735	-0.4048005	0.7811901	-0.19639638	-0.31687224	-0.39890134
CTCTGGTTCCTGTAGA-1-G4-STZ	12.296215	3.7616434	0.0	0.0	0.47034255	0.0	3.9636025	1.2244133	0.0	1.0302004	0.0	1.7586057	0.0	0.0	-0.4978717	4.8123646	-1.243568	-1.2052377	-1.6361918	-1.075471
CTGAAGTAGTTCGCGC-1-G4-STZ	-3.7247543	11.466377	0.0	0.0	0.0	0.0	6.0831532	1.0430485	0.0	0.0	0.0	1.0430485	0.0	1.542381	-0.74961215	-1.0378067	0.40473586	-0.7383779	-0.31477752	0.17064828
CTGCCTACAAACCCAT-1-G4-STZ	11.341252	3.6674316	0.0	0.0	5.660508	0.0	3.7383037	3.8486998	0.0	0.36876085	0.0	1.0238051	0.0	0.0	-0.7031535	5.4287157	-1.3144904	-0.9194888	-1.4751855	-0.52498204
CTTACCGCACGCTTTC-1-G4-STZ	14.681618	4.580544	0.0	0.0	5.67027	0.0	4.168086	1.4534676	0.0	1.0874684	0.0	0.0	0.0	0.0	-0.4099636	5.3005457	-1.3723764	-0.5615408	-1.4113785	-0.6981621
CTTACCGCAGGAATCG-1-G4-STZ	15.96824	4.467098	0.0	0.0	4.582824	0.0	4.2962427	3.3819427	0.0	1.7471073	0.0	0.85599226	0.0	0.0	-0.7348573	5.424352	-1.3793364	-0.60566616	-1.5718473	-0.31229484
CTTAGGAAGGTGCAAC-1-G4-STZ	13.369554	2.5443263	0.0	0.0	5.013627	0.0	4.09754	1.3708283	0.0	1.7259433	0.0	1.1310822	0.0	0.0	-1.0134137	6.268912	-1.0901724	-0.7754153	-1.2877846	-0.4916647
CTTCTCTAGACCCACC-1-G4-STZ	15.203974	3.0372906	0.0	0.42900428	4.2346487	0.0	2.8983004	0.7282514	0.0	0.7282514	0.0	0.42900428	0.0	0.0	-0.8630605	6.4239597	-0.8506414	-0.9391976	-1.0719823	-1.1856097
CTTGGCTGTAGTACCT-1-G4-STZ	9.777055	3.3608408	0.0	0.0	4.654263	0.0	3.7465885	2.0910087	0.0	1.2132372	0.0	0.780324	0.0	0.0	-0.59511924	6.379251	-0.89113927	-0.3988628	-1.228996	-0.5434523
CTTGGCTGTCGGCATC-1-G4-STZ	13.142685	1.9582345	0.21926993	0.21926993	5.156741	0.0	2.6386192	0.9046246	0.0	1.6424557	0.0	0.5512967	0.0	0.0	-1.0970379	7.7184987	-0.7766684	-0.6017694	-0.8631209	-0.20748906
GAACATCCATTGGGCC-1-G4-STZ	0.753839	12.312881	0.0	0.0	0.0	0.0	5.733528	2.4608743	0.0	0.0	0.0	1.8496392	0.0	1.6130601	-0.2097888	-1.5706378	0.0824426	-0.26580346	0.2334845	0.70958763
GAATAAGTCAGCACAT-1-G4-STZ	-3.0776396	18.510231	0.0	0.0	0.0	0.0	5.351909	3.246769	0.0	0.0	3.293705	3.8700247	0.0	1.5488535	-0.26671568	-0.66872746	0.74372196	-0.11248112	0.4138397	-0.33333313
GAATGAAGTCAATGTC-1-G4-STZ	-2.142514	19.42495	0.0	0.0	0.0	0.0	6.3307095	2.9838288	0.0	0.0	4.1820345	3.196801	0.0	0.0	-0.9939755	-0.68664813	1.4392219	0.029674329	0.30749628	-0.10885265
GACACGCCAGCCAGAA-1-G4-STZ	11.237501	3.1391363	0.56865776	0.0	4.997563	0.56865776	3.5244026	2.6936884	0.0	1.1932209	0.0	0.56865776	0.0	0.0	-0.36164993	4.009258	-1.002839	-0.76497364	-1.5502224	-0.57965356
GACGGCTGTTCCCTTG-1-G4-STZ	11.465118	3.6451037	0.0	0.0	5.1091304	0.0	3.7777517	2.1532779	0.0	0.35273004	0.0	1.1361439	0.0	0.0	-0.4649357	5.855046	-0.92881584	-0.9696974	-1.0212555	-0.4802428
GACTAACCAAGGACAC-1-G4-STZ	-0.95564365	18.075298	0.0	0.0	0.0	0.0	5.362316	1.6517799	0.0	0.0	4.246572	4.140567	0.0	0.0	-0.9530221	-0.6625974	0.7830377	0.3447305	-0.05257429	-0.24404679
GAGGTGAGTTGGTGGA-1-G4-STZ	-2.8699288	13.823078	0.0	0.0	0.0	0.0	6.2185264	3.355521	0.0	0.0	0.0	2.5872803	0.0	3.4077501	-0.6882554	-1.4354233	0.50718886	-0.63880956	0.54917675	0.12777635
GATCAGTAGTCCGGTC-1-G4-STZ	5.211893	8.224307	0.0	1.4130608	0.7110709	1.6379637	3.9666727	2.4302485	0.7110709	0.7110709	0.0	1.1224399	0.0	0.0	-0.48178834	1.24434	-0.9066754	-0.8583148	-0.9370621	-0.26344034
GATCGATAGAAACGAG-1-G4-STZ	14.250327	2.6064625	0.0	0.0	4.849485	0.0	3.1688752	0.29651478	0.0	0.29651478	0.0	0.86737347	0.0	0.0	-0.66829395	6.3870087	-0.8456052	-1.5439494	-1.7033266	-0.7883305
GATCGATAGCAGACTG-1-G4-STZ	3.644464	8.827352	0.0	0.0	0.0	0.0	0.0	2.6144233	3.5736542	0.0	0.0	1.0982265	0.0	3.3434806	0.937581	-0.21394502	-0.4296289	-0.305704	-1.002301	-0.765741
GATCGCGTCTCGCATC-1-G4-STZ	8.894195	11.153194	0.0	0.0	0.0	0.0	0.0	2.2659683	2.9058576	0.0	0.0	2.0684268	0.0	0.0	0.6700632	-1.194459	-1.4405742	-1.6503828	-1.0916752	-0.6792014
GATGCTACACCGATAT-1-G4-STZ	15.769387	3.3636625	0.0	0.7413919	5.501037	0.0	3.7682893	3.3095396	0.0	1.4578159	0.0	0.9739113	0.0	0.0	-1.0816823	6.840023	-0.89115417	-1.0948471	-1.3569504	-0.45738807
GCACATAAGGATGGTC-1-G4-STZ	3.8086014	9.045837	0.0	0.0	0.0	0.0	0.0	1.9428276	2.7212186	0.0	0.0	0.0	0.0	0.0	0.7962565	-0.8396166	-0.84738964	-0.59903145	-0.9642531	-0.6422112
GCAGCCAGTCGAACAG-1-G4-STZ	-3.9388685	19.14595	0.0	0.0	0.0	0.0	6.154369	2.7402987	0.0	0.0	3.6799471	3.400638	0.79192144	0.0	-0.8309233	-1.1928451	1.3395575	-0.3013811	0.070572436	-0.25856873
GCAGTTAAGACATAAC-1-G4-STZ	16.014341	5.2324166	0.0	0.58210105	4.31543	0.0	3.6303353	0.0	0.0	1.2147301	0.0	0.58210105	0.0	0.0	-1.1723295	5.2106094	-0.96365863	-0.9126549	-1.2716885	-0.5985966
GCATGCGGTGGCTCCA-1-G4-STZ	14.954337	6.4563107	0.0	0.39141673	6.2044086	0.0	3.17787	1.0703154	0.67199993	1.5753843	0.0	0.39141673	0.0	0.0	-0.4625185	4.416654	-1.1106386	-1.1779313	-1.2902995	-0.33112597
GCCAAATTCAGTTAGC-1-G4-STZ	-1.847796	11.702357	0.0	0.0	0.0	0.0	6.2547393	3.6798017	0.0	0.0	0.0	3.1856549	0.0	0.6198418	-0.532718	-1.0655029	0.49555123	-0.7137699	0.027584195	0.3479054
GCGCAACAGTGTACTC-1-G4-STZ	14.607228	4.832408	0.0	0.0	4.0001135	0.0	2.5246596	0.49356568	0.0	1.5746149	0.0	0.8225486	0.0	0.0	-0.9743029	5.0732036	-1.1756935	-0.7622033	-1.0040852	-0.6420496
GCGCAGTAGTTAAGTG-1-G4-STZ	16.425613	4.454058	0.3090391	0.3090391	4.8124523	0.0	2.152277	0.3090391	0.0	1.2626593	0.0	0.54478127	0.0	0.0	-1.6320996	6.215277	-1.2507478	-1.0591333	-1.0895183	-0.17910573
GCGCCAAGTAGGACAC-1-G4-STZ	2.7425053	8.163104	0.35283926	1.8045487	0.0	1.1363934	4.091193	2.8126976	0.0	2.1536026	0.0	1.654607	0.0	1.9349117	-0.25244242	1.2288657	-0.6750839	-0.044523526	-0.31916943	0.39890814
GCGCGATCAATGGATA-1-G4-STZ	11.432127	3.5134847	0.0	0.0	0.48140213	0.0	4.902024	3.034325	0.0	1.549699	0.0	1.7828424	0.0	0.0	0.046349943	3.7641375	-0.9180417	-0.46121776	-1.2557877	-0.09957068
GCGCGATCAATTCCTT-1-G4-STZ	12.644761	3.7795906	0.7897479	1.2254453	4.0312395	0.0	4.625352	3.3556888	0.0	1.7598153	0.0	1.9479374	0.0	0.0	-0.4955116	4.492996	-1.3567643	-0.6964052	-1.5806701	-0.24729057
GCGGGTTAGCCCTAAT-1-G4-STZ	14.832797	4.2646494	0.0	0.3102139	5.462124	0.0	2.311834	1.8069822	0.0	0.8980726	0.0	0.5466368	0.0	0.0	-0.86865914	5.916869	-1.1505319	-1.2044629	-1.1682298	-0.48574737
GCTGCAGAGGCCCTTG-1-G4-STZ	14.812942	5.344845	0.0	0.0	5.8834085	0.0	2.801704	0.89171934	0.0	1.7365621	0.0	0.7321227	0.0	0.0	-0.7284944	5.3079276	-0.89711577	-0.8252976	-1.4214792	-0.5606328
GCTGGGTCACATGACT-1-G4-STZ	-3.7345598	19.33674	0.0	0.0	0.0	0.0	6.2931414	3.389954	0.0	0.0	4.086372	3.058899	0.0	0.0	-0.8162396	-0.8771842	1.5058525	-0.21702997	0.12460038	0.12024031
GGACAGACATCTCCCA-1-G4-STZ	15.502618	3.3987532	0.0	0.0	3.5662692	0.0	3.851742	2.6914961	0.0	2.06393	0.0	0.8651545	0.0	0.0	-1.0511765	6.472555	-1.1420181	-1.1296978	-1.5330079	-0.4668622
GGCAATTCAGCATACT-1-G4-STZ	1.0904946	12.170566	0.0	0.0	0.0	0.0	5.7914596	2.809664	0.0	0.0	0.0	0.78860897	0.0	2.1043782	-0.34723693	-0.98654664	0.2813059	0.006900966	-0.5576177	0.48737973
GGCGACTCAAGTCTGT-1-G4-STZ	15.688895	4.656607	0.0	0.7044208	6.0442	0.0	3.1713538	1.6922321	0.0	1.2197205	0.0	0.29333475	0.0	0.0	-1.2502688	6.555569	-1.0129218	-0.964758	-1.2126793	0.15129799
GGCGACTGTATAAACG-1-G4-STZ	-1.7768935	12.809413	0.0	0.0	0.0	0.0	5.9372883	3.304206	0.0	0.0	0.0	2.5588791	0.0	3.304206	-0.5735259	-1.4109694	0.7479573	-0.35188973	-0.19428365	0.8555427
GGCTCGAAGAATGTTG-1-G4-STZ	14.469547	4.844754	0.0	0.0	5.298099	0.0	3.110224	0.9283905	0.0	0.7032405	0.0	0.7032405	0.0	0.0	-0.7430928	4.511747	-1.3620567	-1.1468071	-1.6900152	-1.2354087
GGCTCGATCCACGCAG-1-G4-STZ	-0.27720183	19.301043	0.0	0.0	0.0	0.0	6.220822	2.8812335	0.0	0.0	4.117613	3.4563613	0.0	0.0	-0.5703132	-0.7056686	1.2749532	0.027951702	0.4450972	-0.20695098
GGGAATGAGATCCCAT-1-G4-STZ	-2.6150212	17.614044	0.0	0.0	0.0	0.0	3.468305	1.0793089	1.0793089	0.0	3.468305	2.68092	0.0	2.5381212	-1.2628735	-1.3956271	0.8134854	0.2115043	-0.3110816	-0.50119376
GGGATGAGTAACGACG-1-G4-STZ	4.617083	8.247372	0.0	1.9428117	0.0	0.0	4.9059095	2.2555451	0.0	1.9428117	0.0	0.0	0.0	0.61737204	-0.4638132	1.0131313	-0.5296981	-0.20315056	-0.44662824	0.18454841
GGGCACTAGTGGAGAA-1-G4-STZ	15.698585	4.7001104	0.0	0.0	6.190608	0.0	3.269635	0.9883443	0.0	1.2123859	0.0	0.2906949	0.0	0.0	-0.666554	6.157975	-0.9861584	-1.0994759	-1.7120502	-0.51643777
GGGCACTTCACATAGC-1-G4-STZ	16.37621	4.2935896	0.0	0.29484767	6.308703	0.5222661	3.1480205	0.5222661	0.0	1.1176077	0.0	0.0	0.0	0.0	-0.9368412	6.3954654	-1.1436278	-0.89175177	-1.3161993	-0.3758744
GGGTCTGAGCTAAGAT-1-G4-STZ	-2.280991	13.493592	0.0	0.0	0.9060464	0.0	6.0742164	2.549145	0.0	0.0	0.0	0.0	0.0	3.5528867	-0.5904585	-1.4396708	0.49477607	-0.32999358	0.32768223	0.7394172
GGGTTGCGTCGAACAG-1-G4-STZ	14.058718	3.190061	0.0	0.0	2.1470695	0.0	4.54581	3.1284802	0.0	0.60974973	0.0	1.2584361	0.0	0.0	-0.4598719	4.622376	-0.9831108	-0.56110287	-1.1282563	-0.54151446
GGTGTTACAGTATGCT-1-G4-STZ	1.3732245	18.074957	0.0	0.0	0.56120205	0.0	4.4284997	2.4457233	1.3890686	0.0	4.174174	3.7110627	0.56120205	0.56120205	0.06939727	-0.09488324	1.0575196	0.14304665	-0.28860262	-0.075372845
GGTGTTATCAGTGCAT-1-G4-STZ	15.211096	4.584924	0.0	0.0	5.507467	0.0	4.479489	1.6457891	0.0	1.128996	0.0	1.3323836	0.0	0.0	-0.98711336	6.015805	-1.3840709	-0.7009456	-1.4692701	-0.542861
GTAACGTTCATTATCC-1-G4-STZ	14.708311	4.2307534	0.0	0.0	4.797719	0.0	3.3886876	1.0158335	0.0	1.4068106	0.0	0.0	0.0	0.0	-1.1732092	4.9707417	-1.007444	-0.70108855	-1.376016	-0.8501626
GTACGTAGTAAGAGAG-1-G4-STZ	-3.0817266	14.456566	0.0	0.0	0.0	0.0	5.7757034	2.7442312	0.0	0.0	0.0	3.5882	0.0	1.9549557	-0.8738439	-1.3513135	0.7509907	-0.30262253	0.31761137	0.21967505
GTACTCCGTGCTCTTC-1-G4-STZ	0.14424442	12.690585	0.0	0.96795255	0.0	0.0	5.1499195	2.6433618	0.0	0.0	0.0	1.4504651	0.0	0.0	-0.61853266	-0.91717625	-0.38357183	-0.1895146	-0.6754759	-0.05344986
GTACTCCTCCAGAGGA-1-G4-STZ	12.982619	2.0887966	0.0	0.2869027	2.6120672	0.0	4.0042686	1.6069417	0.0	1.297014	0.0	1.0965326	0.0	0.0	-0.5479847	6.797122	-0.75191176	-0.6400589	-1.0285196	-0.07792185
GTAGGCCTCTACTATC-1-G4-STZ	-1.7072293	11.524881	0.0	0.0	0.0	0.0	5.9317575	2.9474466	0.0	0.0	0.0	2.8213835	0.0	0.0	-0.8471919	-1.7468951	0.10548837	-0.6883398	-0.09253624	0.74843144
GTCATTTCACTTACGA-1-G4-STZ	-3.1453233	19.821331	0.0	0.0	0.0	0.0	5.8454943	2.8965437	0.0	0.0	4.4608054	2.8965437	0.0	0.0	-0.63980216	-0.7575763	1.4894159	-0.13971603	0.04034019	-0.44514304
GTCTTCGCACGTTGGC-1-G4-STZ	15.446095	3.3670096	0.0	0.6577067	5.7744718	0.3819782	3.2803438	1.2017405	0.0	1.2017405	0.0	0.3819782	0.0	0.0	-0.9740929	6.8678937	-0.9412955	-1.1476656	-1.3099906	-0.7422609
GTGCATAAGGTGATTA-1-G4-STZ	-2.173676	11.66106	0.0	0.0	0.0	0.0	5.631917	3.4432204	0.0	0.0	0.0	3.577238	0.0	0.0	-0.6090926	-1.2752265	0.42733407	-0.54295146	-0.7322817	0.7423876
GTGCATACATCCTAGA-1-G4-STZ	12.8353615	2.47651	0.0	0.0	4.4092245	0.0	3.8821497	1.6241027	0.0	0.5959603	0.0	0.7354228	0.0	0.0	-0.85133564	6.828882	-0.7248124	-0.6206354	-1.2242346	0.018134382
GTGTTAGGTCGAACAG-1-G4-STZ	-2.5941353	19.226023	0.0	0.0	0.0	0.0	5.4665008	3.0025845	2.1012726	0.0	2.941351	3.4308329	0.7866807	0.0	-0.039052516	-0.95253706	1.4426863	0.02356559	0.21219148	-0.378634
GTTCTCGAGATGTCGG-1-G4-STZ	0.5553528	17.228329	0.0	0.0	0.0	0.8051131	4.7214003	2.2678535	0.0	0.0	3.7333589	3.703334	0.48148417	1.9719604	-0.95885557	-0.27929446	0.71249425	0.27504998	0.13812815	0.31627214
GTTCTCGTCCTATTCA-1-G4-STZ	-3.2739356	15.230887	0.0	0.0	0.0	0.0	5.929958	2.8544629	0.0	0.0	0.0	4.670431	0.0	2.146297	-0.64832795	-1.0273839	0.5750716	-0.46833944	0.4713468	0.04223962
GTTCTCGTCTGTACGA-1-G4-STZ	12.165024	3.816829	0.0	0.0	4.05364	0.0	4.104065	2.6326306	0.0	1.6039035	0.0	1.3811067	0.0	0.0	-0.33875763	4.281192	-0.8975799	-0.8543965	-1.4733263	0.08130071
TAAGAGATCACGACTA-1-G4-STZ	-3.5957704	13.516611	0.0	0.0	0.0	0.0	6.08009	2.7830093	0.0	0.0	0.0	1.0633132	0.0	2.893896	-0.6179539	-1.0259911	0.21904953	-0.33574706	-0.32803783	0.026843317
TAAGTGCTCTTGTTTG-1-G4-STZ	1.6416408	17.598717	0.0	0.0	0.0	0.0	4.0296865	4.2332783	0.0	0.0	1.8049786	4.9600477	0.0	2.5699081	-0.72050965	-0.58341044	1.0654722	0.2075436	0.77932596	0.005771823
TACAGTGCACACGCTG-1-G4-STZ	15.340508	3.7440975	0.0	0.0	4.9821973	0.0	3.3931057	0.84912145	0.0	1.3886871	0.0	0.2884803	0.0	0.0	-0.9648805	6.271697	-0.7726109	-0.909415	-1.192442	-0.34132963
TACCTATAGGACAGAA-1-G4-STZ	15.307066	3.6751454	0.0	0.0	5.22746	0.0	3.366353	1.8317614	0.0	1.5033181	0.0	0.0	0.0	0.0	-1.2266273	6.432323	-1.016976	-0.873592	-1.619202	-0.8334051
TACGGATCATCGGAAG-1-G4-STZ	1.3844647	8.173712	0.0	0.0	3.0089157	0.17947239	2.8170164	1.0871665	0.0	0.33158296	0.0	1.5126066	0.0	0.0	-0.6647837	2.4853513	-1.0328918	-1.1075178	-0.61194384	-0.27724034
TAGACCAGTCTCCACT-1-G4-STZ	-3.05934	18.704432	0.0	0.0	0.0	0.0	6.034736	2.904244	0.0	0.0	2.8287568	3.1595323	0.0	0.0	-0.7088414	-1.186486	1.2642858	-0.43992057	0.70818037	-0.11909307
TAGCCGGCAATGGAAT-1-G4-STZ	14.762821	4.5272603	0.0	0.0	4.970499	0.0	3.6114967	1.0898328	0.0	0.68656975	0.0	0.9083926	0.0	0.0	-0.69843286	5.546559	-0.99988663	-0.94991887	-1.0737509	-0.7176393
TATCTCAAGCGATGAC-1-G4-STZ	13.801954	4.199616	0.0	1.1499077	4.4777384	0.0	2.779149	3.7028198	0.0	1.5252956	0.0	0.8914244	0.0	0.0	-0.60704696	4.148286	-1.1933315	-1.2927463	-1.764717	-0.3145886
TCACGAACACATCCAA-1-G4-STZ	8.531107	3.1643877	0.0	0.0	3.9340866	0.0	3.2383845	2.800272	0.0	0.5616797	0.0	0.5616797	0.0	0.0	-0.485854	5.446592	-0.95954466	-0.6546636	-0.89693177	-0.44971782
TCACGAACATGCAATC-1-G4-STZ	-2.084039	18.547195	0.0	0.0	0.0	0.0	5.9292655	3.7003355	0.0	0.0	0.9723698	3.7401686	0.0	3.8153687	-0.7586731	-0.98586094	0.9649776	-0.3448453	0.41282237	0.08306186
TCAGATGCACTTACGA-1-G4-STZ	13.2433605	2.2306602	0.0	0.0	4.765643	0.0	3.2488737	0.45058215	0.0	1.5475551	0.0	0.76008165	0.0	0.0	-1.0532923	6.804092	-1.064506	-0.9465807	-1.1935029	-0.6956675
TCATTACCACAGGAGT-1-G4-STZ	13.828554	3.1964853	0.0	0.0	5.567726	0.0	3.6645582	3.04957	0.0	0.73564386	0.0	1.3129338	0.0	0.0	-0.5857739	5.7784286	-1.3809843	-0.7687758	-1.5108452	-0.55171204
TCATTACCACGGTAGA-1-G4-STZ	15.710119	3.484988	0.0	0.0	4.7603183	0.0	4.1182075	0.65751207	0.0	1.332354	0.0	0.65751207	0.0	0.0	-0.8167894	6.289664	-1.0114278	-0.41392267	-1.3834046	-1.1444759
TCATTTGAGGGTTCCC-1-G4-STZ	12.739866	2.2594056	0.0	0.8746456	4.097391	0.0	4.8354106	2.6424968	0.0	1.6475186	0.0	1.052231	0.0	0.0	-0.88490254	6.8012886	-1.2233925	-0.41562524	-0.85194224	-0.3819021
TCATTTGCAGCTGCTG-1-G4-STZ	16.222834	4.6028786	0.0	0.7737098	6.366097	0.0	2.7089512	1.2046486	0.0	0.9388573	0.0	0.32877445	0.0	0.0	-0.6484547	5.8039603	-1.0601594	-1.1362092	-1.628212	-0.67053175
TCATTTGCATTCCTCG-1-G4-STZ	-2.1149204	17.607811	0.0	0.0	0.0	0.0	3.8476014	2.3200414	0.0	0.0	4.079489	4.6966896	0.92796206	0.0	-0.8208899	-0.7489631	0.4488032	-0.06530903	-0.6633848	-0.442829
TCCCGATCAAGCCTAT-1-G4-STZ	14.725679	5.0827947	0.0	0.0	4.5411687	0.0	3.8948998	2.708557	0.0	0.0	0.0	1.2882475	0.0	0.0	-1.0239128	4.189158	-1.0509517	-0.625911	-1.357227	-0.7127566
TCGCGAGAGGCGATAC-1-G4-STZ	9.68219	3.2772071	0.3682123	0.0	5.115568	0.3682123	3.4567983	2.5664113	0.0	1.300435	0.0	1.300435	0.0	0.0	-0.94720453	5.3629117	-0.8730954	-0.6088708	-1.4411976	-0.35184926
TCGCGAGCACCCAGTG-1-G4-STZ	15.3133955	4.8660808	0.0	0.0	5.6198606	0.0	3.5565236	2.2186701	0.0	1.5649325	0.0	0.0	0.0	0.0	-0.2573296	6.068016	-0.84245753	-0.99241626	-1.5153576	-0.6723497
TCGGGACGTGTTTGGT-1-G4-STZ	1.8430984	17.758879	0.0	0.0	0.0	0.0	3.6669521	4.1078463	0.0	0.0	1.9432725	3.833749	0.0	2.6968112	-0.81733054	-0.5488993	1.1044623	0.66426206	0.9332078	-0.19528344
TCGGTAACACAACGCC-1-G4-STZ	6.8314548	7.1494246	0.0	0.0	4.3974833	0.0	2.1770897	2.0541904	1.4012406	0.7031361	0.0	0.85870564	0.0	0.0	0.9664658	2.9707577	-0.40269387	-0.83455724	-0.79991114	-0.2776125
TCGGTAAGTCCTCCAT-1-G4-STZ	1.4792917	17.911346	0.0	0.0	0.52374834	0.0	4.0016966	2.692387	0.0	0.0	4.246127	4.5051813	0.0	0.0	-0.6525646	-0.2466599	1.1395918	0.08314107	0.17933457	-0.29430056
TCTCTAAGTCATACTG-1-G4-STZ	-2.7655222	14.416565	0.0	0.0	0.0	0.0	6.498028	3.8480694	0.0	0.0	0.0	2.9632592	0.0	3.3513575	-0.7419679	-1.0085889	0.6743314	-0.38357663	0.41764522	0.36005434
TCTGGAAGTGAGGGTT-1-G4-STZ	-0.19179404	19.091908	0.0	0.6677532	0.0	1.5684922	6.3751245	2.7848647	0.0	1.0646083	3.4466565	3.4764626	0.0	0.0	-0.5305834	0.3188203	1.2818727	-0.06637244	0.52475476	0.112981945
TCTTCGGAGAAACGCC-1-G4-STZ	-0.85396796	18.353054	0.0	0.0	0.0	0.0	5.1833715	2.1266575	0.0	0.0	4.40982	4.15556	0.80250865	0.0	-0.7619537	-0.7996974	0.79407	-0.0040397868	-0.24831367	-0.27918637
TCTTTCCAGTGTCCAT-1-G4-STZ	5.3634043	10.577934	0.0	0.0	0.0	0.0	0.0	3.1815796	3.3683815	0.0	0.0	0.9741489	0.0	3.3099074	0.8378266	-0.62866014	-0.9818346	-0.9678047	-1.0980712	-0.8510606
TGAAAGACAATGTAAG-1-G4-STZ	1.2280351	17.884838	0.0	0.0	0.0	0.0	4.3401895	2.7620432	0.0	0.0	4.2441473	4.2441473	0.5769728	0.0	-0.75834614	-0.44016212	0.9655437	-0.03620199	-0.50553906	-0.31884262
TGACAACAGACCACGA-1-G4-STZ	-1.554723	18.113222	0.0	0.0	0.0	0.0	3.9939518	2.2692027	0.0	0.0	3.4648075	4.3052797	0.8059455	0.0	-0.81385356	-0.88613975	0.47870988	-0.39360967	-0.66871005	-0.9536305
TGACTAGAGGATTCGG-1-G4-STZ	-3.1582355	19.775091	0.0	0.0	0.0	0.0	5.7412333	2.6441522	0.0	0.0	4.2431297	3.8092446	0.0	0.0	-1.1721802	-1.4672348	1.3235434	-0.34107196	0.4132578	-0.5989625
TGACTAGCATACAGCT-1-G4-STZ	14.790371	3.594349	0.0	0.0	5.059021	0.0	3.2358088	2.2859752	0.0	0.9396814	0.0	0.41852742	0.0	0.0	-0.552733	6.388044	-1.2400693	-0.955845	-1.7631148	-1.0162543
TGAGCCGGTGACGGTA-1-G4-STZ	-1.7546635	13.093831	0.0	0.0	0.0	0.0	5.745946	2.037587	0.0	0.0	0.0	1.7924352	0.0	3.258876	-0.61150986	-1.1198874	0.23370975	-0.024305627	-0.24138361	0.34167492
TGAGGGATCGCATGGC-1-G4-STZ	6.5532155	10.62936	0.0	0.0	0.0	0.0	0.0	2.174758	2.9816399	0.0	0.0	0.0	0.0	0.0	0.55752146	-0.84228987	-1.0733885	-0.4340744	-1.2267333	-0.80459523
TGCCAAAGTAGCTAAA-1-G4-STZ	13.700251	4.9071684	0.0	0.0	5.3396177	0.0	3.9342387	3.6777253	1.1979685	1.1979685	0.0	0.9330505	0.0	0.0	0.1642304	4.046743	-0.5699593	-0.56641483	-1.3661488	-0.05731351
TGCCCTACAAGGTTCT-1-G4-STZ	-2.7729993	17.835543	0.0	0.0	0.0	0.0	5.046067	2.3944292	0.9784475	0.0	4.1603236	3.5324144	0.0	0.0	-0.2556733	-1.3512583	0.11076543	-0.21803237	0.07081629	-0.34883687
TGCCCTATCGTAGATC-1-G4-STZ	13.937095	3.467822	0.0	0.0	4.9240565	0.0	4.4402704	2.7058017	0.0	1.202287	0.0	0.9368038	0.0	0.0	-0.6948367	6.5097895	-1.2684324	-0.5630521	-1.7277118	-0.5802083
TGCTACCTCATGTCTT-1-G4-STZ	12.985794	3.7767565	0.93943405	0.5762012	3.6276827	0.0	4.444541	2.2588348	0.0	1.2053117	0.0	0.93943405	0.0	0.0	-0.757429	5.4972916	-1.3028959	-1.0742991	-1.6128795	-0.3737389
TGGCGCACATGGTTGT-1-G4-STZ	15.881469	4.060325	0.0	0.0	6.431564	0.0	3.0044305	0.8986595	0.0	1.3642063	0.0	0.5470539	0.0	0.0	-1.0038437	5.872859	-1.0340602	-0.8936378	-1.1146475	-0.41304213
TGGGAAGTCCTAGTGA-1-G4-STZ	-3.9574194	12.919592	0.0	0.0	1.1735696	0.0	5.372577	2.295969	0.0	0.0	0.0	1.1735696	0.0	3.7185173	-0.7240163	-1.1028199	-0.30528054	-0.7475686	-0.15035869	-0.12321824
TGGGCGTTCCAAACTG-1-G4-STZ	5.4590096	8.570321	0.764503	1.4915053	0.0	0.764503	3.7721467	2.3207603	0.0	1.9080055	0.0	0.0	0.0	0.0	-0.6745659	0.58920985	-0.8586311	-0.6109729	-0.95461434	0.09271204
TGTATTCCAGACACTT-1-G4-STZ	0.17644386	13.082711	0.0	0.0	0.0	0.0	5.5130973	3.9358022	0.0	0.0	1.8120155	3.2421753	0.0	2.2188168	-0.518364	-0.5387268	0.68035525	-0.07046978	-0.38079786	-0.31445134
TGTCCCAAGCTAGGCA-1-G4-STZ	14.488557	4.628104	0.0	0.0	4.7335815	0.0	3.6908176	0.448743	0.0	1.1833725	0.0	0.7573813	0.0	0.0	-0.7862135	4.7621536	-1.1033766	-0.738228	-1.2321222	-0.44222826
TGTTCCGAGGTGCTAG-1-G4-STZ	2.134049	10.346728	0.0	0.0	0.0	0.0	5.72035	3.0511467	0.0	0.0	0.0	1.0709171	0.0	3.3935287	-0.15910952	-1.0050006	0.7030064	0.12669195	0.51311976	0.1451616
TTAACTCCATGCCCGA-1-G4-STZ	15.1397505	4.644869	0.0	0.0	5.667471	0.42910168	2.8376925	1.8498352	0.0	1.3027458	0.0	0.95844233	0.0	0.0	-1.1279517	6.4331703	-1.0140088	-0.87684804	-1.289856	-0.77103513
TTAACTCCATTTCACT-1-G4-STZ	0.30848953	12.711704	0.0	0.0	0.0	0.0	6.096397	2.6326306	0.0	0.0	0.0	2.8201444	0.0	3.3412743	-0.68723637	-1.6284592	0.70949286	-0.0934918	0.27900034	0.548306
TTAGGACTCAGCTTAG-1-G4-STZ	15.014911	4.388249	0.0	0.0	2.9870942	0.0	4.3348293	3.052719	0.0	1.104357	0.0	0.0	0.0	0.0	-0.4645135	5.851968	-1.4018371	-1.1328588	-1.367432	-1.1240664
TTAGGCAAGAAGGTGA-1-G4-STZ	14.664646	5.297146	0.0	0.39066362	4.398115	0.0	3.7171936	1.068787	0.0	1.9759538	0.0	0.670862	0.0	0.0	-0.80900514	4.495243	-1.0535004	-1.095894	-1.4822897	-0.6508064
TTAGGCATCAGTACGT-1-G4-STZ	5.2847066	4.458025	0.0	0.0	3.318724	0.0	4.2847195	2.6143124	0.0	0.36219335	0.36219335	1.286159	0.0	0.0	-0.3078555	2.0261588	-0.92525923	-0.16020907	-1.0628928	0.05424706
TTAGGCATCATGTCTT-1-G4-STZ	8.341019	3.3748896	0.44521514	0.0	4.1819735	0.44521514	3.4783514	2.8486207	0.0	0.98674095	0.0	1.1765925	0.0	0.0	-0.43229255	4.3181906	-0.974838	-0.42036054	-1.3657001	-0.3693524
TTCCCAGCATGGGAAC-1-G4-STZ	16.312502	4.0259776	0.0	0.36077094	4.9102607	0.36077094	3.803946	2.27096	0.0	1.7541932	0.0	1.0071325	0.0	0.0	-1.0176964	6.5976176	-0.61527157	-1.2940683	-1.1315233	0.08779084
TTCCCAGTCTGCCAGG-1-G4-STZ	13.352835	3.1110327	0.0	0.0	2.818389	0.8886334	4.351587	3.4812305	0.0	0.5399389	0.0	0.5399389	0.0	0.0	-0.6480633	6.070781	-1.1458596	-0.3995993	-1.5134741	-0.21263605
TTCGAAGAGTATCTCG-1-G4-STZ	11.92461	3.6570003	0.0	0.0	5.0709925	0.0	3.8240056	2.3477588	0.0	0.4890746	0.0	1.0620931	0.0	0.0	-0.43830204	4.6013937	-1.2171826	-0.2767744	-1.410116	-0.5787599
TTCGGTCAGCTCCTCT-1-G4-STZ	-2.8811705	12.776692	0.0	0.0	0.0	0.0	5.986852	3.231432	0.0	0.0	0.0	3.764625	0.0	0.0	-0.87459505	-1.3650244	0.27918562	-0.63344884	-0.17395274	0.3704992
TTCTACAGTTAAAGTG-1-G4-STZ	1.1724612	9.026151	0.0	0.0	0.19051312	0.0	3.296722	0.8150203	0.19051312	0.0	1.7258236	1.1309835	0.0	0.0	-0.2525447	-0.37617117	0.20486902	-0.25970575	-0.0608396	-0.8748819
TTCTCAAAGGAGTAGA-1-G4-STZ	3.5357127	6.778494	1.054131	2.6884952	1.054131	1.2506582	4.8770313	4.1481385	0.0	2.8081372	0.0	1.4148334	0.0	0.484375	-0.13224089	1.3720759	-0.5833056	-0.35599744	-0.8274905	0.22795475
TTCTCAAGTAGATTAG-1-G4-STZ	-0.5047913	18.670364	0.0	0.0	0.0	0.0	5.7645555	1.4637004	0.0	0.0	3.4998934	4.482746	0.0	2.1691856	-0.6836443	-0.20188051	0.85180646	-0.13922298	-0.32168028	-0.10988125
TTCTCAATCTACGAGT-1-G4-STZ	0.79563826	12.448445	0.0	0.0	0.0	0.0	5.848324	2.636338	0.0	0.0	0.0	0.89208823	0.0	1.3559486	-0.6512952	-0.82195556	-0.22199064	-0.14486393	0.7745346	0.70728976
TTGACTTCACCTATCC-1-G4-STZ	-2.604949	20.077969	0.0	0.0	0.0	0.0	6.043967	3.3803644	0.0	0.0	3.929521	3.2884521	0.0	0.0	-0.39855894	-0.15187162	1.3234079	0.16409469	0.26622033	-0.4198156
TTGCGTCTCTCAAGTG-1-G4-STZ	14.161353	3.0899603	0.0	0.0	4.283214	0.0	3.2118242	1.751782	0.0	1.1125433	0.0	0.5192075	0.0	0.0	-0.29847866	5.972713	-1.0180274	-0.6913035	-1.7052563	-0.714114
TTGTAGGTCATCGCTC-1-G4-STZ	1.0602233	17.707798	0.0	0.0	0.0	0.0	5.374587	3.0253115	0.0	0.0	0.0	2.777405	0.0	2.9880307	-0.50522393	-0.871959	0.8467563	0.25326788	1.1085241	0.12916683
TTTCCTCAGATATGGT-1-G4-STZ	-0.9299218	11.500933	0.0	0.0	0.0	0.0	5.8702607	3.261526	0.0	0.0	0.0	3.7068365	0.0	1.1284225	-1.1074739	-1.3390739	0.29944128	-0.62341905	0.25427768	0.99692905
TTTGGTTCATGCCACG-1-G4-STZ	12.368242	2.5106192	0.0	0.0	5.6867776	0.0	4.5354705	2.096967	0.0	1.4212351	2.371398	1.2728229	0.0	0.0	-0.373798	5.1297574	0.7329303	-0.035582796	-0.1512111	-0.010478392
TTTGGTTTCCAACCAA-1-G4-STZ	-1.9861416	17.662378	0.0	0.0	0.0	0.0	2.9013298	2.064243	0.0	0.0	3.2883081	3.7442193	0.0	1.0005704	-1.004691	-1.1318707	0.36116028	0.04595004	-0.4382622	-0.5332398
ACGGGTCTCAGCCTAA-1-G3-STZ	0.34178796	15.813994	0.0	0.0	0.0	0.0	5.867743	2.718723	0.0	0.0	0.0	2.7693126	0.0	0.0	-0.7499235	-1.1431699	1.4408532	0.07004484	1.1185565	0.26814124
AGATCTGCAAGTCTGT-1-G3-STZ	3.8910825	4.843267	1.1131388	2.4475627	1.9645486	1.5575435	4.245795	2.8136036	0.0	2.2881706	0.0	0.0	0.0	0.0	-0.23121552	1.5952051	-0.6953759	-0.29871356	-0.47313386	0.42774624
AGCGTCGAGCGATTCT-1-G3-STZ	7.8094068	7.783296	1.7488891	3.0715625	0.9488499	0.9488499	5.6500654	3.4859905	0.0	2.3510349	0.0	0.9488499	0.0	0.0	-0.4179922	1.8110099	-0.40851137	-0.39389807	-0.84428865	0.0756241
ATCATGGGTACGCACC-1-G3-STZ	5.188983	7.487502	0.7770755	2.448927	1.9279659	1.9279659	5.035414	2.9857643	0.0	3.2456012	0.0	0.7770755	0.0	0.0	-0.36346924	2.4360423	-0.894973	-0.5204835	-1.0872968	0.1302493
ATTTCTGAGTGTACGG-1-G3-STZ	9.787035	7.6903143	0.0	3.0966547	0.0	1.8375219	5.2801294	3.431578	0.0	3.013744	0.0	0.0	0.0	3.636709	-0.36511034	1.4755479	-0.48241487	-0.74561715	-0.91271025	0.6577497
CAACCAACATCCGCGA-1-G3-STZ	-2.5570724	13.661118	0.0	0.0	0.0	0.0	6.424212	1.8166829	0.0	0.0	0.0	0.8276147	0.0	2.8759413	-0.55983746	-1.4035356	0.5815228	-0.07664339	0.17063639	0.41680446
CAACCTCCACCCAGTG-1-G3-STZ	8.35925	10.888093	0.0	0.0	0.0	0.0	0.0	0.0	1.4014632	0.0	0.0	0.0	0.0	0.0	0.6315271	-1.4354997	-1.06482	-0.9314892	-1.4196961	-1.083597
CAAGATCCACACCGAC-1-G3-STZ	10.141168	8.024657	0.0	3.1641784	0.0	2.0763326	5.073203	2.0763326	0.0	3.4777956	0.0	1.5013143	0.0	3.4224517	-0.42458922	2.2165108	-1.264466	-0.5393517	-0.85342175	0.12348458
CACAAACTCCGTTGCT-1-G3-STZ	-0.44980538	18.08678	0.0	0.0	0.0	0.0	2.5014486	0.0	0.0	0.0	0.0	4.0625234	0.7514235	0.0	-0.69155806	-1.0873437	0.90983486	0.14571863	-0.60259706	-0.13286233
CACACTCTCAGTCAGT-1-G3-STZ	3.7808928	6.283067	0.0	2.3390431	1.1013212	1.1013212	4.9240117	3.7011383	0.0	2.5686982	0.0	0.0	0.0	0.0	-0.18051018	1.3006201	-0.4129976	-0.17496341	-0.55791634	0.18091144
CATGGCGCAGGAATGC-1-G3-STZ	3.9079752	5.982582	1.2097375	2.0866423	0.46257055	1.3713726	4.8244	2.3977654	0.0	2.284652	0.0	0.7776272	0.0	0.0	-0.15558589	1.7314819	-0.64236414	-0.518461	-0.87970984	0.21820492
CCACCTACAAACCTAC-1-G3-STZ	10.257885	8.348769	1.1907244	3.2651522	1.7189964	2.0628533	5.9247437	3.2651522	0.0	2.834756	0.0	1.1907244	0.0	0.0	-0.40317866	2.2559464	-0.8411412	-0.653113	-1.067452	0.3003714
CCAGCGAGTACAAGTA-1-G3-STZ	7.6201077	10.746967	0.0	0.0	0.0	0.0	0.0	0.0	3.1597898	0.0	0.0	1.0579536	0.0	0.0	0.4144098	-0.800112	-0.96426487	-0.8652723	-1.1393148	-0.85266477
CCGGGATCAGCCACCA-1-G3-STZ	3.3619733	4.237129	0.7415918	2.003159	1.8426363	1.6155539	5.3950143	3.4116092	0.54976726	2.8510478	0.0	0.54976726	0.0	0.54976726	-0.14020386	3.283882	-0.021049418	0.25819373	-0.15478624	0.3634659
CCTATTAGTGTAACGG-1-G3-STZ	-2.639978	19.56824	0.0	0.0	0.0	0.0	6.2992115	3.0738811	0.0	0.0	3.499061	3.5660372	0.0	0.7635454	-0.8419202	-0.77182424	1.1251866	-0.34259552	0.67317384	-0.013761297
CCTTTCTAGCACAGGT-1-G3-STZ	5.4031224	10.706673	0.0	0.0	0.0	0.0	0.0	2.9938095	3.069991	0.0	0.0	1.9906824	0.0	0.0	0.8395585	-0.8845383	-0.2835726	-0.67863995	-0.8494635	-0.699342
CGGCTAGAGATCCGAG-1-G3-STZ	9.701335	8.215947	0.0	3.0912704	2.8186228	2.1834502	5.888077	3.3972528	0.0	3.2039914	0.0	0.0	0.0	0.0	-0.50689995	1.6423454	-0.87202495	-0.6109148	-1.112955	0.15465724
CGTGTAAGTCTTGATG-1-G3-STZ	3.4679947	6.1396003	1.0994815	2.252458	2.6402676	1.5050913	4.7017717	2.1412163	0.0	2.4861016	0.0	0.40589976	0.0	0.0	-0.46095395	1.626904	-0.59112656	-0.37277496	-0.41582435	0.26570973
CGTTGGGAGAAGGGTA-1-G3-STZ	3.8193252	7.6923637	1.646376	3.1196628	2.6576307	1.646376	5.0038195	2.607451	0.0	2.8364172	0.0	1.129488	0.0	0.0	-0.17048551	2.6486561	-0.64481294	-0.39427328	-0.9551326	0.035994746
CTCTAATGTAAACACA-1-G3-STZ	0.09733718	17.608274	0.0	0.0	0.0	0.51082563	4.58156	0.8472979	0.51082563	0.0	2.036882	3.191847	0.51082563	0.51082563	0.08152853	-0.4577753	0.805276	0.25245076	0.068471074	-0.3712615
CTGAAGTAGCGATGAC-1-G3-STZ	3.4568634	4.6771526	0.87772393	2.302053	0.9882401	1.1782457	5.481481	2.6340342	0.24770638	2.7836845	0.0	1.2612281	0.0	1.8016284	-0.3317521	3.388485	0.0442207	0.43290326	-0.12941028	0.3432871
CTGCGGATCATAGCAC-1-G3-STZ	-2.5923707	19.651388	0.0	0.0	0.0	0.0	6.4118457	2.711922	0.0	0.0	3.7377422	3.287407	0.0	0.0	-0.7338505	-0.96426713	1.0710753	0.07984581	0.4251113	-0.22539206
CTGGTCTCAGTCACTA-1-G3-STZ	8.707319	7.927327	1.5235873	2.9414494	2.1013637	2.4652114	5.657034	3.114934	0.0	2.9414494	0.0	0.0	0.0	0.0	-0.8891576	1.8498962	-0.69381475	-0.5399376	-0.93297756	0.24893305
CTTACCGTCGGCATCG-1-G3-STZ	5.980561	7.1839237	1.9208064	3.0630457	2.537888	2.537888	5.7264867	2.9166558	0.0	3.0630457	0.0	0.0	0.0	0.0	-0.25979972	2.2575994	-0.75913507	-0.40226483	-0.6982657	0.39123324
GCAGTTAGTTCGGCAC-1-G3-STZ	-4.178517	18.392782	0.0	0.0	0.0	0.0	6.7645993	2.5153565	0.0	0.0	3.5982552	3.5585732	0.0	0.0	-0.57536256	-0.7379818	1.2898332	-0.4313463	0.5013369	-0.026108835
GCGAGAAAGAGTAAGG-1-G3-STZ	0.44864336	12.420829	0.0	0.0	0.0	0.0	5.9510283	2.4660673	0.0	0.0	0.0	0.78724676	0.0	3.1158278	-0.28499043	-1.3442268	0.095480494	-0.19106266	0.16187194	0.45186293
GCTGCAGTCCAGAGGA-1-G3-STZ	10.205619	8.504259	1.1703641	1.6949424	0.0	0.0	5.211122	2.6629827	0.0	3.4696136	0.0	0.0	0.0	0.0	-0.5277232	1.5646602	-0.6195948	-0.7040869	-1.256426	0.06444807
GCTTCCACATGGTTGT-1-G3-STZ	3.4882503	5.170465	1.2729299	1.9041952	2.0243387	1.8607105	5.3811636	3.2525392	0.4519671	3.1102884	0.0	0.4519671	0.0	1.1895496	-0.019821914	3.2810612	-0.20959643	0.19593997	-0.44455475	0.4959359
GGACATTTCATGTCCC-1-G3-STZ	9.903487	7.586965	0.8755903	2.7082448	0.0	2.3797352	5.3974648	3.367497	0.0	2.6102629	0.0	2.3797352	0.0	0.0	-0.5185308	2.5821552	-0.6034079	-0.78781277	-0.56347793	0.20670298
GGCTCGAGTTCAACCA-1-G3-STZ	0.5337252	17.08184	0.0	0.0	0.0	0.3636039	1.598688	0.6296793	0.0	0.0	0.0	2.8714812	0.0	0.3636039	-1.1185341	-0.08148828	0.41665763	0.31589067	-0.20738211	-0.38546377
GGCTGGTAGTGGGATC-1-G3-STZ	9.184906	7.8464065	1.6515826	3.812421	3.2692404	1.6515826	5.683438	4.129081	0.0	3.0944972	0.0	0.0	0.0	0.0	-0.406915	3.5675902	-0.91033226	-0.40051118	-1.0862116	0.19399424
GTCTCGTAGTACCGGA-1-G3-STZ	-3.20592	13.238867	0.0	0.0	0.0	0.0	6.2249527	3.078257	0.0	0.0	0.0	1.1946129	0.0	2.840011	-0.6280896	-1.3136172	-0.3696012	-0.47790393	-0.31735766	0.3700709
TACTCATAGACTTTCG-1-G3-STZ	5.098303	8.430373	0.6304988	2.0829828	0.0	1.0141776	4.516234	1.5072258	0.0	1.2907858	0.0	2.280899	0.0	2.3668756	-0.59630215	1.3425431	-0.79477096	-0.9556153	-1.5565349	0.019330263
TCTGAGAGTACTTAGC-1-G3-STZ	-3.6936972	18.860847	0.0	0.0	0.0	0.0	6.464837	2.8668592	0.0	0.0	3.3546712	3.3546712	0.8678605	0.0	-0.4571408	-0.98060507	1.315074	-0.3274669	0.5624702	0.107119724
TGCCCTATCCCAGGTG-1-G3-STZ	3.3893616	4.729455	1.0523515	2.0700014	0.8465972	1.9637241	5.4113173	2.6979775	0.2361307	2.8476224	0.0	1.3685727	0.0	1.0523515	-0.21639231	2.8031728	0.0127289295	0.33263338	-0.25808346	0.41150108
TGGGCGTTCCAAGCCG-1-G3-STZ	8.0751095	10.8231	0.0	0.0	0.0	0.0	0.0	1.147948	2.008906	0.0	0.0	1.147948	0.0	0.0	0.88768977	-1.2646419	-1.172658	-0.7711879	-1.1010495	-1.0059497
TGTTCCGGTGCCTTGG-1-G3-STZ	1.1082441	8.721269	0.0	0.0	0.0	0.0	3.9115083	0.70854664	0.0	0.0	1.947963	1.4504309	0.0	0.0	0.06218781	-0.26196963	0.7348008	-0.3282324	0.21377963	0.30205947
TTAGGCATCGTCTGAA-1-G3-STZ	-3.4568214	13.28383	0.0	0.0	0.0	0.0	5.5827265	1.2798312	0.0	0.0	0.0	0.0	0.0	0.0	-0.19309112	-1.4761947	-0.039853208	-1.1120484	-0.53302467	-0.15324305
TTGGAACTCTTTAGGG-1-G3-STZ	9.748632	8.342086	0.0	3.1533494	2.5991592	2.3944292	5.964904	3.25443	0.0	3.040891	0.0	0.0	0.0	0.0	-0.5381062	2.6633778	-0.87402785	-0.5861052	-1.2183144	0.109840184
