# Supplementary material for: Biologically informed deep learning to query gene programs in single-cell atlases
Source: Nat Cell Biol. 2023 Feb 2;25(2):337–50. doi: 10.1038/s41556-022-01072-x (PMC9928587; doi:10.1038/s41556-022-01072-x)
Supplement: Supplementary file 12 — expiMap latent scores of GPs listed in the figure. [file 41556_2022_1072_MOESM12_ESM.xlsx]

## Sheet: latent_scores
index	PANGLAO_BETA_CELLS	PANGLAO_PANCREATIC_PROGENITOR_CELLS	PANGLAO_ENTEROENDOCRINE_CELLS	REACTOME_INNATE_IMMUNE_SYSTEM	REACTOME_IMMUNOREGULATORY_INTERACTIONS_BETWEEN_A_LYMPHOID_AND_A_NON_LYMPHOID_CELL	REACTOME_L1CAM_INTERACTIONS	REACTOME_ASPARAGINE_N_LINKED_GLYCOSYLATION	REACTOME_METABOLISM_OF_MRNA	REACTOME_TRANSLATION	REACTOME_PROTEIN_FOLDING	REACTOME_MEMBRANE_TRAFFICKING	REACTOME_UNFOLDED_PROTEIN_RESPONSE	ref_querySample
AAACCTGGTAAGAGAG-1-145_mGFP-Fltp_P16	5.6680727	-0.12220646	2.1621819	-2.442469	0.12741105	-1.0834433	2.3510695	1.1495094	2.4989676	1.3149674	2.0381918	2.1976612	ref
AAACCTGGTAAGGGAA-1-145_mGFP-Fltp_P16	2.9779034	0.53937244	2.4270802	-1.5771275	-1.5895098	-2.7073817	-0.765033	0.8438458	2.3919456	0.51749206	0.9248707	-0.38473997	ref
AAACCTGGTACCGAGA-1-145_mGFP-Fltp_P16	5.468592	-0.64235663	2.0639412	-2.2174978	0.48251334	-1.1312838	1.128295	1.314108	2.6476474	1.4682218	2.6264944	1.7718475	ref
AAACCTGGTTCCCGAG-1-145_mGFP-Fltp_P16	6.834955	-1.3823075	1.8040365	-2.0743685	0.20300934	-0.8565405	0.6945456	0.8985757	2.7669666	1.0863091	1.8443478	1.6828781	ref
AAACGGGAGACTAGGC-1-145_mGFP-Fltp_P16	4.9348907	-0.13910502	2.7543287	-2.7463233	-1.4363216	-1.4187313	1.4632747	0.65514976	2.0652914	1.5620888	2.0703704	1.105428	ref
AAACGGGAGACTTGAA-1-145_mGFP-Fltp_P16	6.359738	-0.50950974	2.1029284	-2.316406	-1.7566458	-1.5157616	2.3995097	0.9662479	2.408298	1.9050057	2.1019237	1.6875701	ref
AAACGGGAGTACGCGA-1-145_mGFP-Fltp_P16	5.2331295	0.15939203	3.0029006	-2.876253	0.39661342	-0.9708211	1.5577104	0.9579124	2.5018919	1.0716677	2.3863513	0.25203833	ref
AAACGGGGTTACGCGC-1-145_mGFP-Fltp_P16	6.3662796	-0.39733842	2.3245323	-2.4896865	0.71147	-0.8183376	-0.57567173	1.1780852	2.309745	1.4686192	1.7453734	0.060941294	ref
AAACGGGTCTTCTGGC-1-145_mGFP-Fltp_P16	6.765575	0.39165846	3.5406322	-2.944371	0.08957815	-1.0393993	2.064398	0.5670988	3.1153302	1.6459594	2.3869731	1.8999553	ref
AAAGATGAGGCATGTG-1-145_mGFP-Fltp_P16	7.56672	0.20043695	2.5974748	-3.5466385	-0.21148467	-1.940461	2.5405846	1.4854935	3.7691967	2.439801	3.2109907	1.753378	ref
AAAGATGAGGCTATCT-1-145_mGFP-Fltp_P16	6.3937488	0.49704927	3.5614123	-3.2712076	-1.5938177	-0.25884077	3.6727798	2.6402497	3.7508936	2.2003999	3.190517	2.4500499	ref
AAAGATGAGGGTTTCT-1-145_mGFP-Fltp_P16	6.3281145	-0.20135438	2.9279757	-2.4160786	-0.63502485	-0.8122333	1.9167374	0.9906737	2.8856986	1.9048913	2.7112243	1.6004475	ref
AAAGATGCACATAACC-1-145_mGFP-Fltp_P16	7.039154	-0.87813914	3.2896063	-3.384481	0.71616626	-0.32005545	2.5983438	1.1853473	4.1940384	2.8360405	3.1471663	2.393728	ref
AAAGATGGTAGAGGAA-1-145_mGFP-Fltp_P16	6.196905	0.20061877	3.0785227	-2.332375	0.42626572	-0.97960126	1.3283986	0.8840261	2.1349592	1.3998826	2.6720169	2.2988408	ref
AAAGATGGTGAGGGTT-1-145_mGFP-Fltp_P16	7.9542994	0.04721068	3.9976523	-3.2236817	-0.72614527	-0.49001908	3.9261014	0.618588	4.1963263	2.760406	3.537383	3.555101	ref
AAAGATGTCGTGGGAA-1-145_mGFP-Fltp_P16	5.288519	-0.81739694	2.403107	-2.8153095	0.24276932	-1.1253119	1.6419499	0.7231684	3.380941	2.6538012	2.7126248	1.7658614	ref
AAAGCAAAGAATTGTG-1-145_mGFP-Fltp_P16	5.1803536	0.12840901	1.8781881	-2.3772397	-0.7442913	-1.1269758	0.8632817	0.7151503	2.1329334	0.38020945	1.4687625	1.5425811	ref
AAAGCAAAGGAGTTTA-1-145_mGFP-Fltp_P16	4.107409	0.45113775	2.2846901	-2.6070685	-1.02418	-0.95242	1.9891644	0.5381542	2.7494516	1.6704147	2.1434093	1.4741111	ref
AAAGCAACATGTTGAC-1-145_mGFP-Fltp_P16	6.3512564	0.3361018	2.2705517	-2.0233858	0.36767995	-1.4767568	0.528513	1.0919213	2.0124242	0.8423423	1.7679921	0.2804774	ref
AAAGCAAGTCGCGTGT-1-145_mGFP-Fltp_P16	5.7752542	0.02413505	3.0281727	-2.784517	0.6561464	-0.32673573	1.1138546	0.9566929	2.8763878	1.4918106	2.6703265	1.4148874	ref
AAAGCAATCTCGAGTA-1-145_mGFP-Fltp_P16	6.4746532	1.12639	3.0012577	-2.003608	0.33992115	-0.7757009	2.589315	0.48615906	2.8120737	1.435561	2.5561647	2.090601	ref
AAAGTAGAGTAACCCT-1-145_mGFP-Fltp_P16	5.82783	0.09079583	2.1599307	-2.1301758	0.70398915	-1.7510295	0.71462184	1.1663573	2.4410636	1.3315464	1.9445101	0.15945369	ref
AAAGTAGGTTTGCATG-1-145_mGFP-Fltp_P16	7.4337735	0.81530553	2.9452648	-2.9300015	-0.6173524	-0.61793375	1.26525	1.4208853	3.0920675	2.0923085	2.7508636	0.74033463	ref
AAATGCCCACGGTGTC-1-145_mGFP-Fltp_P16	7.319307	-1.026498	3.2728286	-3.0713031	0.22083226	-0.35950854	2.784061	0.95064914	3.8127282	2.6782658	2.935984	2.98652	ref
AAATGCCGTACCCAAT-1-145_mGFP-Fltp_P16	7.172559	0.10143034	2.3674002	-2.8158975	0.5604337	-0.2760505	2.96664	1.3691328	2.5454624	1.8413875	2.9176621	1.970543	ref
AAATGCCGTCAATACC-1-145_mGFP-Fltp_P16	7.2905006	0.22837919	3.3868744	-3.490021	0.6608585	-0.053857997	2.8386374	1.237335	4.2696185	2.8336072	3.4485838	2.9341908	ref
AAATGCCGTCTAGAGG-1-145_mGFP-Fltp_P16	5.688941	-0.24599227	3.3555703	-2.196514	-1.2472079	-1.8730053	0.5733391	0.49951765	2.8900259	1.3063105	1.9219271	0.81146026	ref
AAATGCCTCATGCATG-1-145_mGFP-Fltp_P16	5.6720257	-0.8146793	2.2626553	-2.5859427	0.33890456	-1.8459115	1.725905	1.1139288	2.3880212	1.3338559	2.1252718	0.9953631	ref
AAATGCCTCGGAGGTA-1-145_mGFP-Fltp_P16	6.3967037	-1.1159607	2.0391257	-2.3975344	-1.4238493	-0.97268325	0.29324266	1.0453349	1.948369	1.0282055	2.214141	0.76756656	ref
AAATGCCTCTCAACTT-1-145_mGFP-Fltp_P16	5.647104	0.26568916	1.8794218	-1.9792911	0.76560175	-2.321633	-0.5427101	0.92085934	1.7705624	0.7794744	1.5786965	-0.310862	ref
AACACGTAGCTGTCTA-1-145_mGFP-Fltp_P16	4.4107604	-0.2753851	2.6236377	-2.2121246	-0.24680966	-1.4069194	1.4316852	1.1955249	2.1260123	0.959254	2.0244484	1.0975366	ref
AACACGTAGGGAAACA-1-145_mGFP-Fltp_P16	4.294353	-0.15547353	2.624688	-2.644204	-1.9151368	-1.1995442	-0.045522545	1.647263	2.9355164	1.6023952	2.1334438	0.49333236	ref
AACACGTCAATACGCT-1-145_mGFP-Fltp_P16	7.799304	-1.5154393	2.1654131	-2.1531498	0.8618537	-1.7094672	1.1207162	1.2954439	3.2884026	1.6790878	2.231454	1.3888626	ref
AACACGTCAGTTAACC-1-145_mGFP-Fltp_P16	5.0958657	1.1462922	2.6222162	-2.2633612	-2.7494667	-0.6101917	2.6620867	0.757538	2.3430736	1.3749356	2.206337	1.9531242	ref
AACACGTGTGCATCTA-1-145_mGFP-Fltp_P16	6.971237	-0.38982302	3.1128538	-2.8442545	0.43794638	-0.92163026	1.7275023	0.9118455	2.7028701	1.8056159	2.3489914	2.3654509	ref
AACACGTGTGCGATAG-1-145_mGFP-Fltp_P16	6.891205	0.4210773	3.0476391	-2.4507565	0.37453622	-2.2322788	1.575611	0.9942139	3.0061524	1.6928344	1.9211645	1.1258428	ref
AACACGTGTGTAATGA-1-145_mGFP-Fltp_P16	3.8859549	0.4060735	3.1489944	-2.2108176	-0.9837358	-0.3734819	1.1468663	0.8462765	2.5543554	1.5474075	2.0497441	1.3227464	ref
AACACGTGTTGTCGCG-1-145_mGFP-Fltp_P16	6.120119	0.92528754	2.9148357	-1.4959297	-0.07361618	-1.2340289	1.0444851	0.89622897	2.1936834	1.7923595	2.0086205	2.3362653	ref
AACACGTTCACATAGC-1-145_mGFP-Fltp_P16	7.0438275	0.51313686	3.5355132	-3.1154757	0.5696828	0.5101921	3.3444152	0.69131905	4.072162	2.631873	3.3969831	3.312786	ref
AACCATGAGGGCATGT-1-145_mGFP-Fltp_P16	6.3193617	-0.010226157	4.2119365	-3.6202285	0.24807565	-0.82147753	2.517273	1.2614446	3.6665397	2.8451197	3.0943406	1.0551008	ref
AACCATGAGTGTGGCA-1-145_mGFP-Fltp_P16	6.4569936	0.03440206	2.0767734	-2.2017744	-0.44021034	-2.1854093	-0.5025982	0.7161878	2.124792	1.2967668	1.2044011	-1.0781168	ref
AACCATGGTACCCAAT-1-145_mGFP-Fltp_P16	4.895804	0.39313614	2.7568944	-2.747933	-1.7309514	-1.4112778	0.3092735	1.2190506	2.1960998	1.5095204	2.123951	0.23368905	ref
AACCATGGTAGCTAAA-1-145_mGFP-Fltp_P16	5.9524794	0.22221728	2.7938075	-2.7052035	0.56219465	-0.4598598	1.3901913	0.8606074	2.0857048	1.7980775	1.7926996	0.860363	ref
AACCATGTCGGTCCGA-1-145_mGFP-Fltp_P16	6.47319	-0.050098054	3.608538	-2.602814	-1.4214875	-0.99670583	2.2813625	0.54731345	2.6355555	1.6125177	2.7958298	3.3373923	ref
AACCATGTCGTAGGTT-1-145_mGFP-Fltp_P16	6.964381	0.70533025	2.5609303	-2.8781538	-0.41628224	-1.4926283	1.2633139	1.118568	2.9270525	2.6270978	2.6245599	1.6856003	ref
AACCATGTCTCTGTCG-1-145_mGFP-Fltp_P16	5.169837	-0.119782835	1.6092956	-2.248221	-0.9010099	-1.3260217	-0.9971186	1.1224325	1.468276	1.3270878	1.8940182	-1.3610462	ref
AACCATGTCTTGTTTG-1-145_mGFP-Fltp_P16	5.901415	0.06290132	2.9085646	-2.5775287	-0.49861848	-0.9489486	2.1029353	1.0559582	3.237062	2.3877707	2.9076574	1.5423921	ref
AACCGCGCACCGAAAG-1-145_mGFP-Fltp_P16	7.276044	-0.5730836	3.9905238	-3.205771	-1.2409211	-1.4479944	3.3980107	0.8934687	3.1736906	2.8732717	2.8314645	2.0818965	ref
AACCGCGCACCTCGTT-1-145_mGFP-Fltp_P16	5.0092745	-0.3596112	2.753985	-3.5075834	0.21948518	-0.65673196	0.609389	1.6177152	4.146993	2.0898778	2.4914367	1.5155201	ref
AACCGCGCAGGGTTAG-1-145_mGFP-Fltp_P16	7.4842916	-0.36890063	3.3970134	-2.708346	0.104918264	-1.3974612	3.153612	1.7312129	4.711168	2.4886973	2.4448867	3.2367256	ref
AACCGCGGTGCAGTAG-1-145_mGFP-Fltp_P16	8.573446	1.8874936	6.852061	-4.2634926	-2.4378235	0.96809876	6.198745	2.4254808	7.0164356	5.0294776	6.0357704	5.993729	ref
AACCGCGGTGCCTGGT-1-145_mGFP-Fltp_P16	5.7337804	0.60856354	5.4995713	-3.7526762	-2.438988	-0.7817173	3.3402398	0.86114055	5.0137186	2.8572364	3.721151	3.6361914	ref
AACCGCGTCAGCGACC-1-145_mGFP-Fltp_P16	5.629963	1.1275959	2.7086518	-2.2655306	-1.380398	-2.5895352	1.1145673	0.9030435	2.1897779	0.61730224	1.6047256	1.5380114	ref
AACCGCGTCCTTTACA-1-145_mGFP-Fltp_P16	4.4932294	0.38726044	2.1541073	-2.3399725	-1.5195746	-1.3762778	0.30568632	0.91724104	2.5687723	0.58631444	2.095176	0.825233	ref
AACCGCGTCTGGTTCC-1-145_mGFP-Fltp_P16	6.1259446	0.23654154	2.1808221	-2.2015955	0.50762206	-0.5133915	0.6866289	1.1495335	2.1455855	1.5751983	1.9366854	1.3550811	ref
AACGTTGAGACAATAC-1-145_mGFP-Fltp_P16	6.3865647	1.0256199	3.508755	-2.9595327	-1.1897242	-0.8392816	2.1782713	0.783536	3.4128044	2.524518	3.3766506	1.3542354	ref
AACGTTGAGCCCAATT-1-145_mGFP-Fltp_P16	6.798438	0.05623606	2.9273567	-2.8172512	0.40527612	-1.9813243	1.177002	1.4746218	3.573174	2.1558752	2.3505237	0.32894617	ref
AACGTTGAGGCCATAG-1-145_mGFP-Fltp_P16	5.4619803	-0.49273923	1.188348	-1.5011283	0.3808072	-2.0050862	-2.1129375	0.33691302	1.5586785	0.0648439	0.17634863	-0.5334378	ref
AACGTTGCAAACTGCT-1-145_mGFP-Fltp_P16	4.4795747	1.1073667	1.848659	-1.9150302	-1.598495	-2.7741923	0.1265047	0.9360366	1.9812576	0.3235774	0.98194927	-0.61168075	ref
AACGTTGCAAGAAGAG-1-145_mGFP-Fltp_P16	6.1676497	0.5255681	3.3298275	-1.9792551	-0.5163784	-1.4247098	1.2144763	0.84784746	2.6372726	1.763245	2.308	0.91161793	ref
AACGTTGCAAGCCATT-1-145_mGFP-Fltp_P16	5.685449	0.03034772	3.9281335	-2.4772313	-1.5588219	-0.8753243	3.1802726	0.26539403	3.5455196	2.6766982	2.8984048	3.6967552	ref
AACGTTGCACTGTCGG-1-145_mGFP-Fltp_P16	6.4790707	0.066828385	2.3122451	-2.5323238	0.46966624	-0.1517112	1.0561543	0.8691626	2.7867467	1.6597228	2.283489	1.1076822	ref
AACGTTGGTCCAGTAT-1-145_mGFP-Fltp_P16	5.5340514	1.0376287	1.7825718	-2.5881467	-0.45497307	-1.1919721	1.1835005	1.1116718	2.559346	1.5833681	1.6680343	0.0515552	ref
AACGTTGGTCCCTACT-1-145_mGFP-Fltp_P16	4.2397623	0.08098134	2.539043	-2.0706036	0.62666655	-1.191287	0.341573	0.83959645	1.9883102	1.3464884	1.6280376	1.1138953	ref
AACGTTGGTCCGAACC-1-145_mGFP-Fltp_P16	6.6154366	0.061438918	3.4587762	-3.359465	0.6895235	-1.1070764	3.577984	0.8591533	4.2597528	2.9059186	3.5393677	4.9277825	ref
AACGTTGTCCGTAGGC-1-145_mGFP-Fltp_P16	8.305518	-0.6267919	4.2019496	-3.2086453	-0.37668908	-0.6956774	3.1570525	1.0566096	4.032584	3.5129066	3.1498842	3.1842592	ref
AACGTTGTCTGGTGTA-1-145_mGFP-Fltp_P16	4.5699167	-1.0448341	1.6718827	-1.5813371	0.89339244	-2.4202063	-1.3248811	0.7560587	1.5064414	0.17261913	0.58044356	-1.2575074	ref
AACTCAGAGAGGTAGA-1-145_mGFP-Fltp_P16	6.919614	-0.0918106	3.002077	-2.6417136	-0.9595684	-0.65927064	2.948481	0.72084767	2.8198097	2.2287593	2.9160445	3.3476589	ref
AACTCAGAGAGTACCG-1-145_mGFP-Fltp_P16	7.912925	-0.03306946	3.5701468	-2.4357123	0.2016057	-1.1395249	3.6879523	0.8405096	2.9353454	1.7530328	3.0454965	2.9929285	ref
AACTCAGGTCTTCTCG-1-145_mGFP-Fltp_P16	5.3549995	-0.32392615	3.7488775	-2.5059562	0.21098642	-1.0789496	0.8295124	0.8726288	2.4922569	1.3503684	1.9799305	0.93559307	ref
AACTCAGTCGCATGAT-1-145_mGFP-Fltp_P16	7.98366	-0.0463181	4.5472302	-3.642343	-0.26377097	-0.36029604	4.7434	1.766501	6.193728	4.154617	4.5384774	5.243895	ref
AACTCAGTCGCCATAA-1-145_mGFP-Fltp_P16	6.3908143	0.13333514	1.602653	-2.5916324	0.83565164	-2.0026422	-0.21430638	0.9498912	1.9068269	0.81997246	1.4913312	1.0232056	ref
AACTCAGTCGTCACGG-1-145_mGFP-Fltp_P16	6.290947	0.9255227	3.427726	-3.11934	-1.04923	-1.3329157	2.1202831	0.84201217	3.226337	2.7118762	2.6195893	1.9402814	ref
AACTCCCAGAAACGCC-1-145_mGFP-Fltp_P16	5.9189467	0.27030447	3.8665502	-2.91704	-0.41093624	-0.9860688	2.5858657	1.0175674	3.8846047	2.14948	3.0173285	2.2364435	ref
AACTCCCAGGACGAAA-1-145_mGFP-Fltp_P16	5.173696	-1.8038971	0.8320229	-1.7771192	0.3798698	-2.6164713	-1.7194843	0.5602106	1.3044525	-0.53769743	0.37365547	-2.454467	ref
AACTCCCAGGTAGCCA-1-145_mGFP-Fltp_P16	9.140937	0.41770613	5.3183894	-4.128681	0.35928732	0.08442834	5.119605	1.4384041	6.896134	4.9842925	5.0955467	4.5702314	ref
AACTCCCAGTTCGATC-1-145_mGFP-Fltp_P16	6.131108	0.14784661	3.0084534	-2.4162211	-0.014395259	-0.7693616	1.525579	0.76045465	2.3908436	2.0525713	2.1131623	1.2626698	ref
AACTCTTAGACCCACC-1-145_mGFP-Fltp_P16	5.324381	0.91258955	2.6634026	-2.7838087	-1.5518407	-1.4619329	1.7260625	0.68845	2.5106692	1.2572042	2.2146525	1.4109956	ref
AACTCTTAGGATTCGG-1-145_mGFP-Fltp_P16	6.4556994	-1.4847687	2.8958075	-2.319544	-0.20825776	-1.2858092	3.3629062	1.0300493	3.538096	2.7288365	3.2001185	3.191916	ref
AACTCTTAGTCGTTTG-1-145_mGFP-Fltp_P16	5.9119415	-0.607847	3.1428168	-2.809127	0.3824291	-0.86671805	1.5200378	0.9946999	3.7117913	1.5253482	2.912453	3.0008295	ref
AACTCTTCAGGTGGAT-1-145_mGFP-Fltp_P16	5.535733	0.465577	2.3216443	-2.1336381	0.115881674	-2.1779242	-0.35357016	0.7673895	1.9607186	1.1496972	1.0412573	0.3800939	ref
AACTCTTGTATAGGGC-1-145_mGFP-Fltp_P16	6.355657	-0.33750945	3.0708358	-2.7196887	0.9663174	-0.54806304	2.837788	0.72806096	3.592464	2.1344604	2.716429	3.729579	ref
AACTCTTGTCTAGCCG-1-145_mGFP-Fltp_P16	6.045247	-0.9257669	2.5893202	-2.3219106	0.16875246	-1.4460906	1.1027399	1.1433886	2.444673	1.1609914	1.8154832	1.5068729	ref
AACTCTTGTGCCTGCA-1-145_mGFP-Fltp_P16	5.4546947	-0.74842584	2.0498192	-1.6726916	0.2713065	-1.7616398	0.4615727	1.543053	1.5321968	1.176247	1.3715186	0.18197797	ref
AACTCTTTCCTTCAAT-1-145_mGFP-Fltp_P16	5.16293	0.5140374	1.9403672	-2.1090767	0.3502615	-0.1887342	0.22008069	0.9632405	1.7731508	1.2648106	1.6927037	0.3274333	ref
AACTGGTAGAACTCGG-1-145_mGFP-Fltp_P16	6.5145183	0.5360677	2.9057152	-2.0622253	0.696412	-0.93019426	2.1161416	2.0255055	2.5348754	1.979545	2.5445168	1.9012607	ref
AACTGGTAGGCACATG-1-145_mGFP-Fltp_P16	5.015792	0.34435612	2.372864	-2.6192799	-1.2913389	-0.53291917	0.3545358	1.2315909	2.19372	2.024633	1.7817249	0.20995119	ref
AACTGGTAGTAAGTAC-1-145_mGFP-Fltp_P16	5.6803546	0.7129285	3.4421585	-3.0850632	-1.4610894	-0.62302554	2.6738489	0.8934786	3.8612552	2.375016	2.5339544	2.4239094	ref
AACTGGTCAATGGATA-1-145_mGFP-Fltp_P16	6.2937202	-1.2409759	3.442806	-2.7786996	-1.7375253	-1.2015951	2.6711118	0.96460587	3.7673516	1.890826	3.363521	3.888888	ref
AACTGGTCAATGTTGC-1-145_mGFP-Fltp_P16	6.171222	0.67122227	3.328617	-3.2930672	0.3227833	-1.0235963	3.8390336	0.87648106	3.5847802	2.9434524	3.6925986	4.4067492	ref
AACTGGTCACGGCCAT-1-145_mGFP-Fltp_P16	5.405641	-0.21230075	3.2386122	-2.3749492	-1.8901104	-1.7333293	2.685844	0.95041865	3.873173	1.9636306	2.923132	1.9157691	ref
AACTGGTGTCCAACTA-1-145_mGFP-Fltp_P16	6.9915977	0.77092886	2.2833736	-2.8711894	0.43194255	-0.42710108	2.2008986	1.159203	4.3356423	2.2555723	3.4614623	1.8672596	ref
AACTGGTTCAACACGT-1-145_mGFP-Fltp_P16	6.8970942	0.4363162	3.8328307	-2.3867235	0.52230096	-0.25053504	1.4237968	0.62237096	2.8912706	1.8589635	2.3609064	1.5387707	ref
AACTGGTTCGCATGAT-1-145_mGFP-Fltp_P16	1.3823037	0.6011069	3.2952397	-2.4834383	-2.7468388	-1.739632	-0.26054916	0.9770858	2.8279922	1.0787319	1.2128816	-1.1998638	ref
AACTTTCAGGAGCGTT-1-145_mGFP-Fltp_P16	5.501428	0.58601844	2.4769118	-2.6482668	0.65597296	-0.49776706	1.4528763	1.0514666	3.1068857	2.0952876	2.038433	0.3609108	ref
AACTTTCCAAAGGAAG-1-145_mGFP-Fltp_P16	4.7540913	-0.44541293	3.3319862	-2.4961252	-3.2584443	-1.7260504	0.7108812	1.4635013	3.508745	2.166413	1.5812998	-0.3947059	ref
AACTTTCCACAGCCCA-1-145_mGFP-Fltp_P16	5.910004	0.4651026	2.633398	-3.01159	-2.7514915	-0.95778686	2.1363564	0.5176388	2.7420073	2.5460274	2.2617261	3.0810347	ref
AACTTTCCAGTGGAGT-1-145_mGFP-Fltp_P16	6.9016476	-0.34542754	2.9440637	-2.622748	-0.6271783	-0.13187712	1.8444881	1.4461744	3.3118489	2.3353841	2.974876	2.9148624	ref
AACTTTCCATGAAGTA-1-145_mGFP-Fltp_P16	5.258817	1.1371626	2.9419613	-2.4684865	-0.49696618	-0.917496	1.2137479	0.9206096	2.6576788	1.355724	1.9670323	0.85949475	ref
AAGACCTAGAACTGTA-1-145_mGFP-Fltp_P16	7.1364675	0.36170244	3.4665155	-2.0351164	-0.4723293	-0.5136367	1.7104914	0.5379687	2.5085773	2.2678883	2.370189	1.1417987	ref
AAGACCTAGCGTGAAC-1-145_mGFP-Fltp_P16	7.659044	0.357572	2.8972175	-3.2288122	0.35726845	-1.0255193	2.4472578	0.8424385	3.5122766	2.2740815	2.7409961	2.7625785	ref
AAGACCTAGTCGATAA-1-145_mGFP-Fltp_P16	6.2586665	0.83632565	3.2875247	-2.578859	0.12508327	-0.2867229	1.8876057	0.8811983	2.0951097	1.7123495	2.1762877	0.79844654	ref
AAGACCTCACGGTAGA-1-145_mGFP-Fltp_P16	4.941142	-1.1771883	2.2415113	-2.5106418	-0.086346865	-1.2574832	0.90518945	0.7581818	2.726967	2.3228195	2.4087386	1.6993165	ref
AAGACCTGTACTTAGC-1-145_mGFP-Fltp_P16	6.979771	0.77668494	3.8098326	-2.9840095	0.48588932	-1.8293647	2.4242642	1.0470726	3.626101	2.6917999	3.1304595	1.909134	ref
AAGACCTGTGCCTTGG-1-145_mGFP-Fltp_P16	6.0279417	0.8490579	3.02874	-2.653251	-0.8588282	-0.81550086	1.3088927	0.6805097	2.5417037	1.5677905	2.4567587	1.3859788	ref
AAGACCTTCTCGAGTA-1-145_mGFP-Fltp_P16	6.1825867	-0.61904687	2.0949848	-2.0228	0.5332319	-2.42768	-0.8671382	0.8851126	2.3526893	0.4336812	1.0521882	0.47987798	ref
AAGCCGCCAAAGTCAA-1-145_mGFP-Fltp_P16	6.5466413	-0.23481968	1.7851927	-2.6687417	0.30242074	-1.1740661	-0.4185542	0.90299195	2.270119	0.9916072	1.8745484	2.111429	ref
AAGCCGCCAACGATGG-1-145_mGFP-Fltp_P16	6.0045657	0.18201719	3.6135824	-2.6169689	0.61465335	-1.6368557	1.7024695	0.7979377	2.4784446	1.6365122	2.3302565	1.4540594	ref
AAGCCGCCAGCTATTG-1-145_mGFP-Fltp_P16	3.738345	-0.49253672	2.1935291	-1.3217632	0.18822506	-1.6407411	0.53529626	0.75224274	1.8452463	0.79013485	1.6627438	0.45255846	ref
AAGCCGCGTATCACCA-1-145_mGFP-Fltp_P16	6.9025774	0.7949851	4.025453	-2.7308662	-1.3536646	-1.1209664	2.3848798	0.65321773	3.6377945	1.9262785	3.2635288	2.3796833	ref
AAGCCGCGTCTCCATC-1-145_mGFP-Fltp_P16	6.454632	-1.1811835	3.0261095	-2.4297621	0.7534381	-1.3176242	1.862739	0.66045636	2.8129084	1.6899334	2.4892905	2.4994044	ref
AAGCCGCGTTCCCTTG-1-145_mGFP-Fltp_P16	5.535084	-0.34086284	1.3634516	-1.9173871	-1.1428299	-1.1842726	-0.43347237	1.154426	2.1421082	0.9960294	1.7272936	0.0023729354	ref
AAGCCGCTCGCATGGC-1-145_mGFP-Fltp_P16	4.0608788	-0.57554615	2.3680565	-1.8091	0.51280195	-2.2206209	0.85011345	0.55123365	1.9415118	1.534299	1.8832666	-0.24677971	ref
AAGGAGCAGCTGAAAT-1-145_mGFP-Fltp_P16	6.854645	-0.2000894	4.595881	-3.4841213	-2.2636786	0.049288943	3.8067293	1.5694757	4.6322455	2.8131657	3.9209917	3.0818975	ref
AAGGAGCAGTCACGCC-1-145_mGFP-Fltp_P16	6.7197633	-0.44358954	2.9713178	-2.4917424	0.3126798	-1.3370103	2.2098582	1.1273599	3.4529786	1.7800903	2.5759063	1.5621953	ref
AAGGAGCAGTGAATTG-1-145_mGFP-Fltp_P16	5.5166335	1.0012026	2.24747	-2.429563	-1.0680614	-1.2216632	1.3870962	0.5990182	2.295428	1.3567322	1.1784586	1.0613282	ref
AAGGAGCAGTTGTAGA-1-145_mGFP-Fltp_P16	7.034129	0.011737078	3.7382889	-2.5049314	-0.19433936	-0.04001522	3.4888532	1.7905376	3.3816268	2.2286649	3.6137564	4.060509	ref
AAGGAGCCAAGTCTAC-1-145_mGFP-Fltp_P16	7.8750954	0.73688555	4.7364445	-3.6155448	0.5751425	-0.56587565	4.545361	0.86709714	5.2121778	3.773609	3.7944634	5.224607	ref
AAGGAGCCAATCCGAT-1-145_mGFP-Fltp_P16	6.3890324	0.52039456	3.2279265	-2.746311	0.4019373	-0.8850931	3.1706445	0.51000416	3.1086547	1.9864767	2.976032	2.9876165	ref
AAGGAGCCACTCTGTC-1-145_mGFP-Fltp_P16	7.462037	-0.010433814	3.19236	-3.2452183	-0.5922288	-1.1000128	3.145002	0.85154927	4.532045	2.5252688	2.9983697	4.5945287	ref
AAGGAGCGTGTTGAGG-1-145_mGFP-Fltp_P16	4.5519524	-0.8387935	1.7824821	-2.1432421	-0.71064574	-2.3646286	0.6330688	1.3046205	1.9332639	1.6875709	1.7633158	0.66947275	ref
AAGGAGCGTTAGTGGG-1-145_mGFP-Fltp_P16	8.154964	1.1350431	5.002667	-2.9358077	-0.5127045	-0.37849146	4.2236967	0.7106424	4.334623	3.1498632	3.9592936	3.6406379	ref
AAGGAGCTCCACTGGG-1-145_mGFP-Fltp_P16	5.805973	0.18393284	2.395622	-2.1819253	-1.1350381	-0.8530177	1.9397742	0.9919353	2.6117616	1.1024816	2.371855	2.4343274	ref
AAGGAGCTCGGAATCT-1-145_mGFP-Fltp_P16	7.330234	-0.077524364	2.957193	-2.717767	-2.630185	-0.7288205	1.5077636	1.2446727	3.2597053	2.2071898	2.2186282	1.9632541	ref
AAGGCAGCAAGGTGTG-1-145_mGFP-Fltp_P16	6.2940745	0.13684998	3.090036	-2.682398	-0.412327	-1.6820835	1.8258235	0.9129377	2.9474287	1.5635852	2.9752235	1.6615574	ref
AAGGCAGCAATGACCT-1-145_mGFP-Fltp_P16	6.733398	0.72037166	2.5586162	-2.3892787	0.53918284	-1.6183416	1.713899	1.2494384	2.818992	1.3471807	2.3123977	2.9142919	ref
AAGGCAGGTCGCTTTC-1-145_mGFP-Fltp_P16	7.0953918	0.17796423	3.3258138	-3.0516593	-0.37307948	-1.1020628	3.0169117	0.6671146	3.3898602	2.3100083	3.055365	2.3468533	ref
AAGGCAGTCGGCTACG-1-145_mGFP-Fltp_P16	5.6179256	-0.19390546	2.3560226	-1.9548295	-0.11534886	-0.86197764	0.73127097	0.9299079	2.4871442	1.4668391	2.3515506	2.6640909	ref
AAGGTTCCAGTACACT-1-145_mGFP-Fltp_P16	4.1704793	-0.65616864	2.4186888	-1.6734817	-2.3678586	-2.065347	0.86863023	0.69675076	2.1477256	0.876838	1.8473088	0.9248514	ref
AAGGTTCTCGTCACGG-1-145_mGFP-Fltp_P16	6.269385	-0.28975686	1.5320411	-2.075449	0.44083953	-1.6407576	0.2997526	1.1361587	2.5260072	1.0361108	1.9466239	1.3571825	ref
AAGTCTGAGAAACGAG-1-145_mGFP-Fltp_P16	3.8085966	1.101339	1.6126022	-2.0272403	-1.743644	-1.6577051	-0.2017874	0.9257751	1.6155138	0.7840155	1.0949625	-0.7413473	ref
AAGTCTGAGTGGAGTC-1-145_mGFP-Fltp_P16	7.5756454	0.22224358	2.449044	-2.732132	-1.8192008	-1.2150671	1.3259364	0.6637684	2.4272003	1.8769611	2.0198367	0.5649418	ref
AAGTCTGCAAACTGTC-1-145_mGFP-Fltp_P16	5.6640778	0.06681651	2.6680815	-1.9879018	0.5362423	-1.2313476	0.44830546	1.4939797	2.9234478	1.4792271	1.8622061	0.45770183	ref
AAGTCTGGTTCGTTGA-1-145_mGFP-Fltp_P16	6.4474964	1.0596023	3.7257938	-2.9526358	-1.721869	-1.8550302	3.3019361	0.7478416	3.3942194	2.5162227	2.62166	2.7801957	ref
AAGTCTGTCATAAAGG-1-145_mGFP-Fltp_P16	7.352673	0.6337412	3.1113787	-3.1362524	0.32044894	-1.1375371	3.196537	0.597154	2.9853048	2.7081559	2.37256	4.040185	ref
AAGTCTGTCGGCGCTA-1-145_mGFP-Fltp_P16	8.123989	1.0477126	5.523723	-4.4491773	-1.816144	0.62443405	5.5117674	1.6364042	6.283125	4.4811034	4.352326	5.615827	ref
AAGTCTGTCTGGAGCC-1-145_mGFP-Fltp_P16	5.45656	-0.02663587	2.5869985	-2.7592344	-1.320489	-0.12644377	2.0776124	0.9213973	2.6304052	1.8539157	2.324593	1.8846939	ref
AATCCAGAGGAATGGA-1-145_mGFP-Fltp_P16	4.6662354	-0.95563287	2.464702	-2.014629	0.2559857	-1.2198765	1.3799893	1.0369308	2.711129	1.7596508	2.1835487	0.8789817	ref
AATCCAGAGTCGTACT-1-145_mGFP-Fltp_P16	6.5906672	0.10379058	2.301412	-2.3095467	-0.13821396	-1.7674699	1.3766831	0.66299224	2.4301636	1.405588	2.0095026	1.0741727	ref
AATCCAGAGTGTTGAA-1-145_mGFP-Fltp_P16	5.9404874	0.07210912	3.427558	-1.6971122	0.25038588	-1.387946	1.6400261	1.0399958	2.1613245	1.8268645	2.6192772	1.1670003	ref
AATCCAGCAGCTGGCT-1-145_mGFP-Fltp_P16	5.4543586	-0.47550288	1.6637826	-2.1708083	0.5477176	-1.3124816	0.7950195	0.7830658	2.4218917	1.1710836	1.8484972	2.031423	ref
AATCCAGCATGCATGT-1-145_mGFP-Fltp_P16	4.0134335	-0.29997283	1.7232976	-2.0539894	0.34519836	-1.4136125	-0.4046641	1.2837636	2.0472603	1.1615139	1.0337971	0.037649665	ref
AATCCAGGTGCGCTTG-1-145_mGFP-Fltp_P16	5.217868	1.2064973	2.5050938	-2.6414535	-1.0644257	-1.846511	1.7132149	0.8127165	2.3157735	1.3505424	2.0716808	1.3893235	ref
AATCCAGTCAAAGACA-1-145_mGFP-Fltp_P16	5.763204	1.2152056	3.6322038	-3.626491	-1.6798906	-0.2723681	2.2008495	2.0161958	5.0611196	2.547887	3.664612	2.5179458	ref
AATCGGTAGAACAATC-1-145_mGFP-Fltp_P16	4.3156614	0.33835205	1.0629919	-1.8496095	0.72511834	-1.6988126	-1.2690305	0.9195483	1.0247941	0.4388426	0.49878082	-1.2480283	ref
AATCGGTGTATCGCAT-1-145_mGFP-Fltp_P16	6.118987	1.2666895	2.4971058	-2.9707155	0.55367893	-0.88934183	2.0764456	1.3478471	4.24962	2.2485445	3.1326787	1.0706654	ref
AATCGGTGTGCCTGGT-1-145_mGFP-Fltp_P16	6.577436	-0.105639726	4.1173306	-3.1481686	-0.6791852	-0.43757066	3.5367613	2.431473	5.5455065	3.0716534	3.544789	3.4834287	ref
AATCGGTTCCAACCAA-1-145_mGFP-Fltp_P16	4.712635	0.9168145	2.1137347	-2.2363863	0.47797656	-1.653975	1.262946	1.3067365	3.5792663	1.9195693	2.1768918	1.2526803	ref
AATCGGTTCGGATGGA-1-145_mGFP-Fltp_P16	5.4628463	-1.3565425	2.263047	-2.2465594	0.25713843	-2.7347598	-0.044999078	0.8392064	2.0530465	2.0528529	2.498799	0.14175682	ref
AATCGGTTCTCTGAGA-1-145_mGFP-Fltp_P16	6.66284	0.5936482	3.5229008	-3.3451135	0.7435263	-0.31619674	3.2885582	1.0268722	3.904568	2.806774	3.4675481	3.3329067	ref
AATCGGTTCTTGTATC-1-145_mGFP-Fltp_P16	7.0956397	0.7399167	2.5213916	-2.4545188	0.45407543	-1.3947463	1.8181409	0.5454052	2.7805748	2.1199749	2.7055874	2.6841564	ref
ACACCAAAGACAGACC-1-145_mGFP-Fltp_P16	5.9677887	0.78690445	3.4116917	-2.1566405	-2.4545865	-1.4909893	0.58446467	1.4331776	2.1280487	0.98071635	2.0798771	0.55127066	ref
ACACCAAAGGATGCGT-1-145_mGFP-Fltp_P16	3.5108726	-0.14558856	4.4705863	-2.4972	-2.7879138	-2.1428895	-0.09075561	0.7262789	2.3532102	1.1490217	1.4527112	-1.0075011	ref
ACACCAAAGTCACGCC-1-145_mGFP-Fltp_P16	6.4151983	-0.8422672	2.570305	-1.8502102	-1.1781743	-1.7216038	1.0855454	0.9783474	1.918827	1.3015895	2.1109307	1.9885358	ref
ACACCAAGTTAAAGAC-1-145_mGFP-Fltp_P16	7.020983	0.9602472	2.87987	-2.696338	0.73110807	-1.2010245	2.3801599	0.9859319	4.562863	2.9650195	3.3546667	1.9309345	ref
ACACCAATCACTTCAT-1-145_mGFP-Fltp_P16	6.650942	0.42305213	3.2004316	-1.985942	-0.7976414	-0.8513126	1.6620739	0.9830961	2.6230328	1.9890515	2.270928	2.3652658	ref
ACACCAATCCAGGGCT-1-145_mGFP-Fltp_P16	7.031852	0.25561744	4.026707	-2.7904923	-0.70605826	0.0015884638	2.992782	0.4606921	3.6154964	2.4523568	2.989588	1.9716215	ref
ACACCCTAGGCCCTTG-1-145_mGFP-Fltp_P16	6.760886	-0.20039698	1.9382167	-2.5490499	0.73812705	-0.048807837	0.68617177	0.5687119	2.6897953	1.450513	1.8016274	0.9778955	ref
ACACCCTCAGGGTTAG-1-145_mGFP-Fltp_P16	5.7344313	0.3669605	2.348423	-2.0971744	-0.94590974	-0.7202961	0.8027824	1.0382324	2.1530242	1.2025751	2.157611	0.86863637	ref
ACACCCTGTCTAACGT-1-145_mGFP-Fltp_P16	4.805734	0.048190624	3.2549393	-2.5204084	-2.6025784	-2.075258	0.73034644	1.2565944	2.9217057	1.1754403	1.7798475	-0.08781263	ref
ACACCCTTCCACGTGG-1-145_mGFP-Fltp_P16	7.0079284	0.8498124	4.673062	-3.3223755	-0.13175347	-1.4176469	4.606868	0.8177054	4.0328894	2.9407935	3.670436	3.9576662	ref
ACACCGGAGACTAGAT-1-145_mGFP-Fltp_P16	5.2805715	-0.90035784	2.5943022	-2.709893	-0.006885927	-1.1121272	1.211922	1.1537502	2.6457536	2.41194	2.2058463	1.9191978	ref
ACACCGGCAAGTCTAC-1-145_mGFP-Fltp_P16	5.4695888	-1.0171291	3.107209	-2.6449058	-0.32377645	-2.2797554	2.074581	1.0690866	2.9525044	1.9965756	2.0882547	2.2707348	ref
ACACCGGCAGGATCGA-1-145_mGFP-Fltp_P16	5.715782	-0.3521803	2.247676	-2.9271338	-0.16611458	-1.6140302	1.6813574	1.5919104	3.100266	2.5948703	2.0045807	1.2001473	ref
ACACCGGGTGGTAACG-1-145_mGFP-Fltp_P16	5.760493	0.43560007	2.0452118	-1.8473825	-0.9181864	-0.65055466	0.9072125	0.97382855	1.9936448	0.5156	1.9098332	-0.26122403	ref
ACACCGGGTGTCCTCT-1-145_mGFP-Fltp_P16	6.309644	0.9638108	3.1139987	-3.074651	-1.3592311	-0.7931713	1.3302553	1.0063704	3.331549	2.3199513	2.2306209	1.2089211	ref
ACACCGGTCCTTTCTC-1-145_mGFP-Fltp_P16	6.6009636	0.68222535	2.7875557	-1.9230316	0.30982473	-0.99959683	1.1715834	1.0325617	2.165894	1.6257418	1.6745512	1.7903295	ref
ACACTGAAGAGTACCG-1-145_mGFP-Fltp_P16	6.401389	0.5669196	3.4544363	-2.0963752	-0.86365074	-1.9506351	2.1006298	1.0663415	2.3362427	2.2346644	2.3163385	0.5824211	ref
ACACTGACAATAGAGT-1-145_mGFP-Fltp_P16	7.2890525	0.49301314	4.1568503	-3.7999995	0.20059453	-0.3367771	4.3957467	1.3926092	4.1412272	2.7547302	4.1950765	4.4380655	ref
ACACTGACATCACCCT-1-145_mGFP-Fltp_P16	5.6548424	-0.069610775	3.0160306	-2.963393	-0.40323043	-0.73159444	1.9272386	1.1564174	3.002088	2.311742	2.5758865	2.28082	ref
ACACTGACATTCCTCG-1-145_mGFP-Fltp_P16	5.833345	-0.064500734	3.7415679	-3.2321658	-2.6241908	-0.45122772	3.924437	1.2436092	4.047821	2.9716244	3.2114303	5.35025	ref
ACACTGAGTGCTCTTC-1-145_mGFP-Fltp_P16	5.8724494	-1.1317099	2.4120896	-2.9447474	0.88014346	-1.5550056	1.9372659	0.9333228	3.5837853	2.2526991	3.1219974	2.2481587	ref
ACACTGAGTTACGGAG-1-145_mGFP-Fltp_P16	6.8262973	0.46538785	3.0843477	-2.9662921	0.026366428	-1.8785719	2.800557	0.9181604	3.5769565	2.6006072	2.6578097	2.2491093	ref
ACAGCCGAGGCAGTCA-1-145_mGFP-Fltp_P16	6.173746	-1.1751288	2.5892973	-2.1332376	0.41127455	-1.3032914	0.9745206	1.2542485	2.2553673	1.3770008	2.2094986	1.8930786	ref
ACAGCCGAGGTGCACA-1-145_mGFP-Fltp_P16	6.9019423	0.20708708	4.1557145	-3.201294	0.18959053	-1.148245	3.4691303	1.3985901	4.390557	2.7031662	3.7914722	3.722012	ref
ACAGCCGAGTGGTAAT-1-145_mGFP-Fltp_P16	6.5616584	0.531169	3.167446	-2.5975506	0.6758143	-1.1858371	1.1379429	0.7894305	2.9390812	2.1801348	2.7464318	1.1367923	ref
ACAGCCGCACTTCTGC-1-145_mGFP-Fltp_P16	7.055926	-0.13011074	2.123767	-2.1574044	0.33554438	-1.0241462	1.2664121	1.137501	2.7953274	1.248304	2.066211	1.6051707	ref
ACAGCCGCAGACGCAA-1-145_mGFP-Fltp_P16	6.2808175	-0.12099519	2.5601807	-2.6052747	0.35560194	-2.0914817	0.75532687	1.2805629	3.155965	1.952533	2.7026598	1.5822312	ref
ACAGCCGCATTAGGCT-1-145_mGFP-Fltp_P16	8.780872	0.080531895	3.4999464	-3.1567128	-0.5769661	-0.6178763	2.6534076	0.7146339	3.3432305	2.8067827	3.0947723	3.0396101	ref
ACAGCCGGTCTTGTCC-1-145_mGFP-Fltp_P16	5.8625727	0.6168196	1.3094453	-2.3104744	0.08817889	-2.5305388	0.97921	0.8515752	4.254742	1.663752	1.826843	1.2449219	ref
ACAGCCGGTGCGGTAA-1-145_mGFP-Fltp_P16	6.5510783	0.07265795	3.9441695	-3.4599757	0.044190615	-0.35763773	3.0437765	0.62635	4.033378	3.333357	3.5712907	3.2215557	ref
ACAGCCGTCGGCATCG-1-145_mGFP-Fltp_P16	6.8706384	-0.41246438	3.1702867	-2.183809	-0.14559315	-2.4984794	1.6659013	1.0495785	3.8054836	2.3672464	2.2798927	1.6407466	ref
ACAGCTAAGGTGATTA-1-145_mGFP-Fltp_P16	5.894344	-0.05482416	3.8600824	-3.0226378	-0.6368251	-1.3134238	2.9153447	1.3331811	3.3027508	2.6703508	2.9197438	0.7563067	ref
ACAGCTAAGTGAACGC-1-145_mGFP-Fltp_P16	5.409901	0.33470544	1.8097934	-1.936688	-0.97170866	-0.7569538	1.0873504	0.832426	2.5349023	1.3757919	2.10875	0.7016527	ref
ACAGCTAAGTGCCATT-1-145_mGFP-Fltp_P16	4.664669	0.21550599	1.8053031	-2.290319	-2.1737092	-1.3413712	0.18087457	0.884052	2.191353	0.8406393	1.6391212	0.60993135	ref
ACAGCTAAGTTGCAGG-1-145_mGFP-Fltp_P16	6.5078816	-1.581514	2.5402062	-2.9905097	0.7275821	-0.71729743	1.3561798	1.2031367	3.407669	2.400509	3.0900052	2.3483648	ref
ACAGCTACATGCGCAC-1-145_mGFP-Fltp_P16	6.605614	0.9473463	3.4033735	-3.2462358	0.1818749	-0.11900774	3.3108299	1.0020119	3.5314872	3.1170416	3.0677319	2.5606365	ref
ACAGCTAGTACAGTGG-1-145_mGFP-Fltp_P16	6.541533	-0.19907922	2.3666122	-2.4819965	0.24860573	-1.5559214	0.73918235	1.2179891	2.6279428	1.3376437	1.2623969	1.1130179	ref
ACAGCTATCAGGCGAA-1-145_mGFP-Fltp_P16	7.8323708	0.6790893	3.7808027	-3.3426428	0.2744332	0.2578382	3.3368561	1.1923059	4.2899714	2.899322	3.6899524	2.1588376	ref
ACAGCTATCGGAGCAA-1-145_mGFP-Fltp_P16	6.206971	1.4192939	3.4630868	-2.1902914	-0.83130616	-0.48076773	2.183593	0.9415974	2.7665002	1.7370098	2.7984142	1.6123041	ref
ACATACGCAAATCCGT-1-145_mGFP-Fltp_P16	6.7362056	0.66228724	2.392316	-2.6394348	0.53232604	-0.95092493	2.9162867	0.48791015	2.9809866	2.068494	2.6910443	2.3185823	ref
ACATACGGTATTCGTG-1-145_mGFP-Fltp_P16	6.5752215	0.75285774	3.1988256	-2.7146266	0.64623713	-1.6472634	1.8147357	1.040917	3.4574122	2.2624648	2.9848034	1.6255747	ref
ACATACGTCAAACAAG-1-145_mGFP-Fltp_P16	6.457967	0.7628508	3.874033	-3.2130454	-0.9758018	-0.24846056	1.9347847	0.8102234	3.145467	2.5542724	2.394537	2.3624537	ref
ACATACGTCCTCATTA-1-145_mGFP-Fltp_P16	5.802432	0.5149875	2.450743	-1.9833502	-1.6985157	-0.38373193	1.0156753	0.83924717	2.9436982	1.4701053	2.3940156	0.057232752	ref
ACATACGTCTGTCAAG-1-145_mGFP-Fltp_P16	5.5831704	0.9563168	2.64631	-2.5620224	-0.22527277	-1.7288378	1.475541	0.5896203	2.6334374	1.8158915	2.7803211	3.106796	ref
ACATCAGAGAATCTCC-1-145_mGFP-Fltp_P16	5.2878003	0.6179393	2.1756227	-2.1119018	0.4747389	-0.8798451	2.1662972	1.4280764	3.0932345	1.5097716	1.98853	1.6997763	ref
ACATCAGAGCGATATA-1-145_mGFP-Fltp_P16	5.791609	0.7173905	3.6340744	-2.7045102	-2.2735016	-0.6830685	2.476618	1.3648674	2.5870724	1.9965096	2.6431282	1.7064505	ref
ACATCAGAGGCCCTTG-1-145_mGFP-Fltp_P16	7.183836	0.3655535	2.5092578	-1.993188	0.07217448	-1.6676036	1.4973574	1.2507118	2.407147	1.3010436	2.0376174	1.8108664	ref
ACATCAGAGTAGGCCA-1-145_mGFP-Fltp_P16	6.791811	-0.8637867	2.488953	-2.718741	-0.92726743	-1.6677246	3.2547703	1.1090497	2.8024654	2.213082	3.0138264	2.056549	ref
ACATCAGCACCATCCT-1-145_mGFP-Fltp_P16	5.599707	-1.231679	2.9332287	-2.672044	-0.11854802	-0.34907088	2.2071958	0.8912383	2.8414726	2.1241167	2.619382	3.2740147	ref
ACATCAGCATGATCCA-1-145_mGFP-Fltp_P16	5.1624756	0.8762937	3.433622	-2.0844862	-1.3568852	-2.3088987	1.5169915	0.560556	2.158268	1.5117234	2.5555522	1.1143295	ref
ACATCAGTCCTCGCAT-1-145_mGFP-Fltp_P16	5.508692	0.04866865	1.370967	-1.7069908	0.4348224	-1.3457693	0.08542468	1.1766012	1.6769764	0.8382015	1.0285624	0.3416714	ref
ACATGGTAGAAAGTGG-1-145_mGFP-Fltp_P16	5.2630897	-0.47926587	2.6863039	-1.8244767	-1.9220068	-1.8269255	0.7899089	1.1787713	1.8275862	1.1178209	1.6576943	0.524302	ref
ACATGGTAGCGAGAAA-1-145_mGFP-Fltp_P16	7.0381365	0.14638352	3.479263	-2.2985866	0.45372552	-0.7305716	1.3191814	0.76479113	3.3966632	1.9651523	2.832755	1.8070978	ref
ACATGGTAGTCATCCA-1-145_mGFP-Fltp_P16	6.8299446	0.6085626	3.880718	-2.3091407	-1.6804464	-0.83829427	1.4433364	1.0805187	2.7653856	1.7172269	2.4100153	1.8216316	ref
ACATGGTAGTGCAAGC-1-145_mGFP-Fltp_P16	6.5387235	1.1426846	2.4524527	-2.0302372	0.116440445	-1.86997	0.6213573	0.98736453	1.7269944	0.76516026	2.0532477	0.7922382	ref
ACATGGTAGTTTCCTT-1-145_mGFP-Fltp_P16	6.5170016	-1.1711524	2.063959	-2.2433653	0.70309556	0.09707065	1.4387541	1.6862942	2.7413387	1.312963	2.476043	1.3612185	ref
ACATGGTCACCAGATT-1-145_mGFP-Fltp_P16	6.9418616	-0.5847739	2.2300198	-2.4574516	-0.47821358	-0.78936344	1.0622934	0.9225702	3.2404463	1.3466885	2.0048554	0.8748643	ref
ACATGGTTCCGAATGT-1-145_mGFP-Fltp_P16	5.348993	0.03535863	4.5397124	-3.7106845	-0.7857525	-0.9009509	2.00327	0.7610077	2.859752	2.0449407	2.6349442	1.4258112	ref
ACATGGTTCGATCCCT-1-145_mGFP-Fltp_P16	6.3800898	0.09615615	2.3165243	-2.5976913	-2.1441033	-1.8685113	1.7175316	0.87620103	3.5692081	2.2812028	3.2048209	2.6593184	ref
ACCAGTACAAGACACG-1-145_mGFP-Fltp_P16	4.9318447	-0.7198322	3.442967	-2.9358635	-1.4752002	-0.925604	3.2112548	0.995154	3.6575592	1.9179157	3.0788155	3.6111367	ref
ACCAGTACATCGATGT-1-145_mGFP-Fltp_P16	4.443507	-0.29073495	3.2271273	-1.984602	-2.4859278	-0.9867369	0.94907165	0.66537803	2.9571643	1.0317739	2.128112	1.5875016	ref
ACCAGTACATGATCCA-1-145_mGFP-Fltp_P16	6.184422	0.044033863	2.6934345	-2.7593627	-0.59853244	-1.8073605	1.7925913	1.2796977	2.829495	1.3994795	2.3355136	3.0866969	ref
ACCAGTAGTACAGTGG-1-145_mGFP-Fltp_P16	5.4434013	1.1813183	2.1320539	-2.44627	-1.7359345	-0.74604803	1.491872	1.2879797	1.6488085	1.6283505	1.5043956	0.9101532	ref
ACCAGTAGTATAGGTA-1-145_mGFP-Fltp_P16	6.3084826	0.13325536	2.8018298	-2.2669742	-0.4856919	-0.76761234	0.97521555	1.0049585	2.2216039	1.9290771	1.8747268	2.7510517	ref
ACCAGTAGTCAGCTAT-1-145_mGFP-Fltp_P16	5.0915923	1.0868479	3.3242424	-3.0132084	-1.9551007	-0.09791742	1.519328	1.2656678	2.922697	1.6029915	2.5922356	2.0328033	ref
ACCAGTATCGGGAGTA-1-145_mGFP-Fltp_P16	5.5400105	0.20798597	1.4668704	-1.9667126	-0.72559124	-1.4120059	-0.38214374	0.98214537	1.9243424	1.4615144	1.6046456	-0.5268728	ref
ACCCACTAGCGAGAAA-1-145_mGFP-Fltp_P16	5.461399	-0.56709003	2.261893	-2.3932688	0.6535848	-1.0739609	2.3229415	0.97199285	2.5761003	1.952654	2.5665832	2.908885	ref
ACCCACTAGCTGTTCA-1-145_mGFP-Fltp_P16	6.7442303	0.7265592	2.8845274	-2.2286482	0.28168795	-1.2044269	2.3952742	0.91503304	2.1611722	1.4920999	2.4546173	2.1370542	ref
ACCCACTAGTGCCAGA-1-145_mGFP-Fltp_P16	5.538947	0.43281293	2.1762826	-1.7577677	0.1044433	-1.7314069	0.53035647	0.8452619	1.9052534	1.0643811	1.4441255	0.5190544	ref
ACCCACTCAAACCTAC-1-145_mGFP-Fltp_P16	7.540292	-0.35224953	2.4636729	-2.7209475	0.37872237	-1.0451641	1.0615969	0.88535935	2.5875974	1.363025	1.6826023	0.73970944	ref
ACCCACTGTTCACGGC-1-145_mGFP-Fltp_P16	7.0943465	1.1171902	4.1841383	-3.320395	0.47580752	-0.2304028	2.9385128	1.2799348	3.964154	2.7129848	3.4298868	2.2584953	ref
ACCCACTTCAACACAC-1-145_mGFP-Fltp_P16	5.890479	0.20499207	3.2029862	-2.9995785	0.4701054	-0.70176065	2.2678049	0.88556385	2.4268909	2.3542979	3.0982792	1.7767766	ref
ACCCACTTCGCGTTTC-1-145_mGFP-Fltp_P16	6.782629	0.41853836	2.4962354	-3.235117	-1.3907534	-0.86341953	1.8152633	1.2536736	3.2447033	1.384097	2.6406257	0.78843594	ref
ACCGTAAAGGGCTCTC-1-145_mGFP-Fltp_P16	4.731269	-0.6154872	2.7742977	-2.4266434	-1.5361888	-2.345201	1.1522608	1.0332087	2.7060373	1.4013108	1.8344893	0.64987886	ref
ACCGTAAAGTGAACAT-1-145_mGFP-Fltp_P16	4.490251	-1.2137659	2.3923113	-1.7060666	-0.1280406	-1.6405396	-1.1920587	0.7707103	2.237301	1.0363564	1.153222	-0.44899243	ref
ACCGTAAAGTGGGCTA-1-145_mGFP-Fltp_P16	6.149652	0.3106664	3.7959282	-2.2787416	-2.9067311	-1.5358881	3.2169192	1.1060244	2.6822896	1.802844	3.0917206	2.8116305	ref
ACCGTAACAATGCCAT-1-145_mGFP-Fltp_P16	4.976383	0.45907772	2.9928563	-2.552696	-2.7851286	-0.6294186	2.7721229	1.1362791	2.887401	1.4859241	2.629514	2.6970131	ref
ACCGTAACAGACGCCT-1-145_mGFP-Fltp_P16	6.00778	1.0518727	2.0636082	-2.1730163	-1.8131027	-1.1162806	0.8427959	1.2084192	2.6505146	1.6221937	1.6570992	0.32813618	ref
ACCGTAAGTTCCACTC-1-145_mGFP-Fltp_P16	5.494575	0.1878308	2.2561946	-2.9878442	-1.7748395	-0.5926111	0.40878078	1.2009017	2.8421001	1.865942	1.8896885	0.25968105	ref
ACCGTAATCATGCAAC-1-145_mGFP-Fltp_P16	6.8167825	-0.25671488	2.1918612	-3.2526104	0.36394855	-0.8266187	1.8269991	1.208107	3.4054642	3.371508	2.2813082	1.701166	ref
ACCGTAATCCGCGTTT-1-145_mGFP-Fltp_P16	6.885602	0.28055	2.8835862	-3.0070546	-0.08032375	-0.11478616	2.4929938	0.53636944	3.2747047	1.9694147	3.3375075	3.4786582	ref
ACCGTAATCCTGCTTG-1-145_mGFP-Fltp_P16	6.061911	-1.424445	2.771523	-2.799515	0.80423445	-1.7342033	2.2151392	1.0746984	3.622521	2.0664835	2.4965887	2.852657	ref
ACCGTAATCGTAGGTT-1-145_mGFP-Fltp_P16	7.311343	-0.33815563	4.0854187	-2.564734	-0.7332552	-2.0372114	3.6343756	0.90451854	4.020526	2.349621	3.3860228	3.8905985	ref
ACCGTAATCTGGCGAC-1-145_mGFP-Fltp_P16	6.185593	-0.5058812	2.7577193	-2.4677472	-2.5573347	-0.4871977	2.9453328	1.4798889	3.5817792	1.49077	2.5269997	2.4879847	ref
ACCTTTAAGGCAGGTT-1-145_mGFP-Fltp_P16	5.2910666	0.8245953	3.6553748	-2.3372402	-1.262854	-1.4238573	1.4149034	0.70080197	2.83275	1.5076733	2.2443883	0.8054328	ref
ACCTTTACAGATCTGT-1-145_mGFP-Fltp_P16	6.152421	-0.36886835	3.0462642	-3.2499564	0.37487495	-0.884124	1.067287	1.488918	4.2512054	2.1284988	2.2990568	1.8563865	ref
ACCTTTACATTCTTAC-1-145_mGFP-Fltp_P16	6.266647	-0.6734942	2.1395063	-3.477059	0.23306659	0.20250823	1.3627173	0.94264287	3.7434595	2.9550848	2.5252278	2.0738106	ref
ACCTTTATCCCGGATG-1-145_mGFP-Fltp_P16	5.270056	0.57894063	3.791088	-2.4681916	-2.097059	-1.7687831	1.043946	0.8174317	3.3159585	2.4521348	1.9370431	0.75345325	ref
ACGAGCCAGTATGACA-1-145_mGFP-Fltp_P16	6.8277392	0.66940296	3.1185443	-3.457046	-0.35608873	-0.25180894	2.0897555	1.1604227	3.6217139	2.4496934	3.0401628	2.214886	ref
ACGAGCCCAGCTGCAC-1-145_mGFP-Fltp_P16	7.0885367	-0.464906	3.8847914	-2.341128	0.2548586	-1.376066	3.5708244	1.1964198	3.2993445	2.493763	3.353676	1.8905898	ref
ACGAGCCCAGCTTCGG-1-145_mGFP-Fltp_P16	5.510244	-1.5367411	2.3595052	-1.9644897	0.18358676	-1.4135264	0.44421256	0.6954544	1.8116723	0.642624	1.2609528	2.2715507	ref
ACGAGCCCATACCATG-1-145_mGFP-Fltp_P16	6.6193614	0.6470595	3.1744208	-2.684657	0.14082384	-1.1935852	1.3239565	0.8758463	2.9789355	1.7317507	2.9428055	2.7930176	ref
ACGAGCCGTGCAACGA-1-145_mGFP-Fltp_P16	5.5180116	1.0425097	3.64812	-2.5688882	-2.4319568	-1.5072858	2.0794957	0.8675895	2.6143353	1.4933362	1.7030296	0.89702636	ref
ACGAGCCTCAGTGTTG-1-145_mGFP-Fltp_P16	5.1962395	-0.08627426	2.1188462	-2.6672125	-0.5943885	-2.888394	0.720784	0.8997241	2.739714	1.0725952	1.772979	1.4979616	ref
ACGAGCCTCTTGACGA-1-145_mGFP-Fltp_P16	5.1059246	-1.4494277	1.6336101	-3.1484427	0.40823758	-2.0666513	-0.12095	1.3192837	3.7850718	1.7793534	1.8265024	0.58506215	ref
ACGAGCCTCTTTCCTC-1-145_mGFP-Fltp_P16	6.1585455	-0.8721229	1.7739646	-2.4979966	-1.5775163	-1.4891337	0.35458368	0.8497894	2.5289056	1.4878727	1.7539114	0.9836092	ref
ACGAGGAAGAATTGTG-1-145_mGFP-Fltp_P16	6.2373533	-0.27091923	2.4736152	-2.3757546	-1.0602181	-1.4723797	2.8117962	0.613692	2.799109	1.9345543	2.9956052	2.0135553	ref
ACGAGGAAGCTGATAA-1-145_mGFP-Fltp_P16	7.0312834	-0.38663477	3.6179495	-3.2757754	0.6674109	-0.7858786	2.109613	0.7491249	3.6334605	2.859759	2.9793546	2.4868197	ref
ACGAGGAAGTGTTAGA-1-145_mGFP-Fltp_P16	6.896648	-0.736177	3.3245823	-3.1325555	-0.7864634	-1.2023101	1.8634421	1.0129246	3.245734	2.0281687	3.296367	2.1237075	ref
ACGAGGACACTTGGAT-1-145_mGFP-Fltp_P16	5.9858074	-1.5234996	3.3656628	-2.517274	0.58006203	-1.2776526	2.0164406	0.88732976	2.4565077	1.2883503	2.3133523	1.1770725	ref
ACGAGGAGTAATCGTC-1-145_mGFP-Fltp_P16	5.091951	-0.8141066	3.6748705	-2.459062	0.5179137	-1.4591604	2.0378463	0.79137903	2.647392	2.1707866	2.2502708	3.0180552	ref
ACGAGGAGTATGCTTG-1-145_mGFP-Fltp_P16	5.058214	-0.39618805	2.2110045	-2.1434278	-0.56376874	-1.7024765	1.2365047	0.2748691	2.5543818	0.8061985	1.8834579	2.3078716	ref
ACGAGGAGTGAAGGCT-1-145_mGFP-Fltp_P16	5.959862	-0.29244497	2.0724225	-2.5496979	-1.5771675	-0.6773959	1.483871	1.3895321	3.4852815	2.1092372	1.9329414	1.2948439	ref
ACGAGGATCTTGTACT-1-145_mGFP-Fltp_P16	5.4703703	0.57954156	4.3189797	-2.8156292	-0.07476799	0.2025479	2.1809752	0.7297951	2.4716105	1.9415015	2.8040907	2.2514784	ref
ACGATACAGGCAGGTT-1-145_mGFP-Fltp_P16	6.8567777	-0.58058965	3.4094284	-2.4000847	0.27421668	-0.7374222	2.5148575	0.79172015	2.4010537	1.800163	2.8773394	2.1909244	ref
ACGATACCACGACTCG-1-145_mGFP-Fltp_P16	7.4535427	0.46124467	4.334482	-2.878176	0.7399998	-1.0415933	3.7939923	0.5940412	3.6851916	2.6158948	3.149776	4.146477	ref
ACGATACGTACTCTCC-1-145_mGFP-Fltp_P16	4.5947976	0.8746825	2.6239076	-1.7572286	-2.4225197	-1.1533724	1.0389624	0.5789459	2.4196339	1.0785073	1.910439	1.4325616	ref
ACGATGTCAAGAGGCT-1-145_mGFP-Fltp_P16	6.957936	0.2616071	3.506531	-2.5041022	0.017328784	-1.205169	1.7338945	0.6557289	3.1418066	2.2810912	2.6646733	1.4955463	ref
ACGATGTCAATGAAAC-1-145_mGFP-Fltp_P16	7.193769	-0.12408823	2.8638647	-2.3953125	0.43089774	-0.9272738	2.6999645	0.75350666	3.201446	1.9530789	2.683443	2.5546458	ref
ACGATGTCAATGACCT-1-145_mGFP-Fltp_P16	7.266144	-0.048952647	2.8835247	-3.090561	1.0745758	-0.576393	2.350087	1.0062609	3.2634223	1.6771636	2.769992	1.4558376	ref
ACGATGTGTAGATTAG-1-145_mGFP-Fltp_P16	5.6957526	0.7693454	2.3333	-2.1440716	-2.4304316	-0.8625491	0.8862317	1.0453423	2.0777855	1.2433364	1.7139326	0.7296853	ref
ACGATGTGTCAGGACA-1-145_mGFP-Fltp_P16	5.1889524	-0.048214078	0.75932795	-1.63522	0.2860508	-3.1171587	-1.5413294	1.0237978	1.6611727	0.6498639	0.6378191	-1.667441	ref
ACGATGTTCCGTAGGC-1-145_mGFP-Fltp_P16	6.060848	0.4275109	3.09822	-2.5559144	0.12029321	-0.4156664	2.9958081	0.9410433	3.1695013	2.391749	3.1564627	2.7041564	ref
ACGATGTTCGTCTGAA-1-145_mGFP-Fltp_P16	7.6240435	-0.7535455	3.5461879	-2.9251359	-0.5601928	-1.6030655	0.9146403	0.6868577	2.7469172	1.6693001	2.4907756	2.5515528	ref
ACGCAGCAGGCATGGT-1-145_mGFP-Fltp_P16	8.649108	1.3596265	4.614367	-4.115941	0.23104006	-0.10261381	4.7455983	0.68123424	4.9004645	3.2385933	4.470983	4.3195844	ref
ACGCAGCCACCCATGG-1-145_mGFP-Fltp_P16	5.2125406	-0.38101798	2.5645998	-2.0922663	-2.9554908	-2.799045	1.1562136	0.43217874	2.2661283	1.8058339	2.0532498	0.7325479	ref
ACGCAGCCAGCGTTCG-1-145_mGFP-Fltp_P16	6.519491	-0.9848706	3.3226933	-2.2763476	-0.17433992	-2.2993734	1.9414561	1.4866666	4.399577	2.9988594	2.5005744	1.6689258	ref
ACGCAGCCAGGTTTCA-1-145_mGFP-Fltp_P16	3.1347618	0.019008085	3.890017	-2.659567	-1.7210349	-1.231403	0.27930605	0.8053928	2.9929376	1.6235659	1.9354569	0.7405317	ref
ACGCAGCGTTCTGTTT-1-145_mGFP-Fltp_P16	5.060799	-0.6834831	2.1855972	-1.4514999	-1.2922359	-2.5023217	-0.11518432	1.3405489	2.1246815	0.6382121	1.0806975	-1.0520371	ref
ACGCCAGAGTGTTAGA-1-145_mGFP-Fltp_P16	6.4729567	-0.26078668	3.710436	-3.6310818	0.67663884	-0.7240029	2.6191306	0.6393709	4.0634327	2.7095068	3.331649	3.160712	ref
ACGCCAGCAACACCTA-1-145_mGFP-Fltp_P16	7.289247	0.038015425	3.2006867	-2.348108	0.70550627	-0.72113305	2.1268322	0.9599626	4.0281754	3.0458508	2.4299638	1.5731263	ref
ACGCCAGGTATAGGTA-1-145_mGFP-Fltp_P16	6.7240915	-0.012410298	2.420533	-1.7399039	-0.30510026	-2.001278	0.6436424	0.8597943	1.9993544	1.2950851	1.6944046	1.428401	ref
ACGCCAGTCATAAAGG-1-145_mGFP-Fltp_P16	5.448495	-0.2267835	2.7156568	-2.5039186	-1.3867869	-0.17821243	0.8167187	0.5723596	2.606072	1.3743936	2.1210668	1.5817596	ref
ACGCCAGTCCTAGGGC-1-145_mGFP-Fltp_P16	5.6589947	-0.52862513	2.2773762	-2.694338	0.31372103	-1.7741826	1.1440426	0.7939632	2.8486526	2.2512615	2.5211852	1.7051431	ref
ACGCCGAAGTCGATAA-1-145_mGFP-Fltp_P16	4.015279	-0.18185169	3.4470458	-2.2102156	-2.3401232	-1.139058	1.1513994	0.8298875	2.567168	1.5914662	2.086755	1.103717	ref
ACGCCGACAGCTTCGG-1-145_mGFP-Fltp_P16	6.6077976	-0.28058404	2.963466	-2.9062712	-0.7785305	-1.4714425	2.2896261	1.3475994	3.5138614	2.2902963	3.487372	2.4206674	ref
ACGCCGACAGGGTTAG-1-145_mGFP-Fltp_P16	4.004941	-0.54095733	3.5401149	-2.060556	-1.0613954	-1.6031088	-0.017504781	1.7442739	2.0601103	1.4265256	0.8489648	-0.94001204	ref
ACGCCGACAGTAAGCG-1-145_mGFP-Fltp_P16	5.215228	-0.64467335	2.4284954	-2.5559196	-1.7495152	-1.0414288	-0.3576756	1.0553224	2.8736253	1.2081574	2.0123246	0.27036127	ref
ACGCCGAGTATCTGCA-1-145_mGFP-Fltp_P16	5.7571297	-0.44598418	1.6596285	-2.3957078	0.36589974	-0.73722875	0.5128596	1.0517051	2.1554852	1.50998	1.5384134	0.70417625	ref
ACGCCGAGTGGCTCCA-1-145_mGFP-Fltp_P16	5.1625586	1.0610355	2.2142744	-2.0088255	-0.5397501	-2.2864058	0.5985521	0.5164292	2.074017	1.3823686	1.9475456	1.780466	ref
ACGCCGATCGTGACAT-1-145_mGFP-Fltp_P16	5.8439975	-0.711871	2.7810097	-2.2971227	0.46963194	-1.0929968	1.9449154	1.1212735	3.438105	2.1476445	2.7372892	1.5873646	ref
ACGGAGAAGACTGGGT-1-145_mGFP-Fltp_P16	5.8090386	0.3093349	2.853508	-2.8595629	0.3561757	-1.460265	1.6070457	0.8880089	2.5265856	1.3234484	2.7598355	1.5581392	ref
ACGGAGAAGACTTTCG-1-145_mGFP-Fltp_P16	6.97313	-0.5426483	2.9117339	-2.656499	0.38057846	-0.30491233	2.031016	0.7297108	3.287579	1.8813336	3.2548704	2.4003425	ref
ACGGAGAAGCGGCTTC-1-145_mGFP-Fltp_P16	4.340675	-1.1706572	2.7494192	-2.3717349	-0.06392098	-1.3098844	2.2392645	1.1415145	2.7282383	1.3924446	2.2199168	2.0245085	ref
ACGGAGAAGTGAACGC-1-145_mGFP-Fltp_P16	6.8403273	0.78103787	3.5759113	-2.5061948	-0.56941986	-1.5158317	3.740372	0.99095213	3.063697	2.774548	3.0455182	3.4604988	ref
ACGGAGAAGTGGGCTA-1-145_mGFP-Fltp_P16	6.9287834	0.12253293	1.6484325	-2.1108594	-0.715884	-2.5650306	-0.38386205	1.0920427	2.4073157	0.78454787	1.8756518	-0.7233373	ref
ACGGAGACATCACGAT-1-145_mGFP-Fltp_P16	5.8794355	1.3855399	4.0854993	-3.0527735	-2.5661504	-1.1423887	3.1686862	0.6528306	3.2546003	2.3369324	2.797186	3.4944499	ref
ACGGAGAGTAGTGAAT-1-145_mGFP-Fltp_P16	6.373232	1.6561512	2.8592849	-2.917051	-0.99507135	-1.6859337	0.63970804	0.8743339	2.133523	1.767968	1.7631135	0.45898843	ref
ACGGAGAGTATTAGCC-1-145_mGFP-Fltp_P16	6.907379	0.8327442	2.3481681	-2.6692927	-2.3980129	-1.3302343	1.7282041	0.7656979	2.4241822	1.6384231	2.2702096	0.89575315	ref
ACGGAGAGTCCTAGCG-1-145_mGFP-Fltp_P16	6.97804	1.3641294	4.368326	-2.7758613	0.00933215	-0.7657073	4.6328936	1.2147901	5.3145614	3.2846348	3.307146	4.537865	ref
ACGGAGAGTCTTCAAG-1-145_mGFP-Fltp_P16	6.198846	0.16388008	4.3755045	-2.8024437	-1.7709715	-1.0884694	3.674481	0.6667185	4.154204	2.4740293	3.6643724	3.6007447	ref
ACGGAGAGTCTTTCAT-1-145_mGFP-Fltp_P16	6.321607	0.50566506	3.3677735	-3.17973	0.115970135	-1.3689579	2.3013744	0.76868415	2.8202405	2.4820614	2.6967814	2.7811074	ref
ACGGAGAGTTTCCACC-1-145_mGFP-Fltp_P16	6.5093365	0.040106952	2.177996	-2.0296204	-0.4576886	-1.3215905	0.6025479	1.0071025	2.713078	1.4121026	2.5862157	0.34795117	ref
ACGGCCAAGTACGACG-1-145_mGFP-Fltp_P16	5.6335053	-1.2736707	1.818899	-2.1846027	0.40170044	-2.2531295	-0.14010985	0.70781314	2.1236367	0.45634764	1.1828495	1.1283647	ref
ACGGCCAAGTCTTGCA-1-145_mGFP-Fltp_P16	5.9101777	-1.345819	2.0642588	-2.318692	-0.22161242	-1.4026763	2.7559316	0.97897166	2.2436602	2.0437903	2.3773587	3.6425965	ref
ACGGCCATCAAACAAG-1-145_mGFP-Fltp_P16	6.885011	-0.013627252	4.2926726	-3.5299475	-1.1448638	-0.7722271	3.2834578	0.978927	4.632723	3.355973	3.1917148	4.351706	ref
ACGGCCATCAGGCCCA-1-145_mGFP-Fltp_P16	8.134229	0.13686335	3.764541	-2.9845028	0.49284786	-0.51362	3.8654375	0.74391854	4.871817	2.3624039	3.7000825	3.874761	ref
ACGGCCATCGCGTTTC-1-145_mGFP-Fltp_P16	5.2013226	-0.38318056	3.0837448	-2.3108244	0.2432994	-0.94125175	2.2419338	0.5195903	2.7565682	1.5701178	2.842426	2.6955934	ref
ACGGGCTAGATGGGTC-1-145_mGFP-Fltp_P16	6.4129715	0.52256334	3.6219246	-2.8127794	0.44336694	-0.9280062	1.6436781	0.62059784	3.280124	2.5039299	2.9237294	1.4070743	ref
ACGGGCTAGCTCCTCT-1-145_mGFP-Fltp_P16	3.1814404	1.0523475	2.8847642	-1.4585186	-1.4853483	-1.9712522	0.25182846	0.45650804	2.2148314	0.34168684	1.2442794	0.049538463	ref
ACGGGCTCAGACGCTC-1-145_mGFP-Fltp_P16	5.1613183	-1.305405	2.518573	-2.2828286	0.2871645	-2.5231755	-0.17094958	0.9965068	2.980638	0.9341334	1.7107927	-1.0233245	ref
ACGGGCTCATCGACGC-1-145_mGFP-Fltp_P16	5.4346676	0.73572016	2.9588687	-2.7888875	-0.26998004	-0.8336768	1.4539077	1.1131232	2.2746053	1.8384829	2.6860495	3.1353133	ref
ACGGGCTGTTCTGTTT-1-145_mGFP-Fltp_P16	4.9961076	-1.1495097	1.9486536	-2.6245785	0.6791697	-1.7965461	0.43127638	0.90836155	2.0958269	0.7805504	2.6050792	1.8556756	ref
ACGGGTCAGAAGGCCT-1-145_mGFP-Fltp_P16	5.858637	-0.42921436	2.9382958	-2.9302328	0.5834346	-1.0010912	1.3766108	0.86189765	2.263911	1.8379979	2.0264318	1.3738607	ref
ACGGGTCCAACACGCC-1-145_mGFP-Fltp_P16	7.2165346	0.61123097	2.5814106	-3.15306	-0.27064586	-0.7551749	3.15128	1.328255	3.7064142	2.688575	3.1857212	2.0788274	ref
ACGGGTCTCATACGGT-1-145_mGFP-Fltp_P16	6.3447905	0.060602248	2.8855941	-2.4470131	-0.44311488	-1.3833869	2.5440247	1.0488936	3.3127325	2.403531	3.0538535	3.487893	ref
ACGGGTCTCGTTACGA-1-145_mGFP-Fltp_P16	5.454442	-0.7375746	3.0534635	-2.552073	-0.5719631	-1.2414184	2.2796032	0.8719122	2.5974755	1.8590206	2.7864933	1.7932186	ref
ACGTCAAAGAAGATTC-1-145_mGFP-Fltp_P16	5.6430383	-0.29903653	2.2926884	-2.075164	0.23836374	-2.29253	0.593072	0.78982824	2.2577085	1.3370488	1.6226022	0.29958105	ref
ACGTCAAAGCCTTGAT-1-145_mGFP-Fltp_P16	6.945449	0.02274397	2.3212044	-2.7196581	0.32966912	-0.11225637	2.1775358	1.0423636	1.9296477	1.3674656	2.2625701	0.8273138	ref
ACGTCAACAAGCGTAG-1-145_mGFP-Fltp_P16	6.476301	-1.2322543	3.1029632	-2.6455653	0.36308834	-1.4541268	4.3458424	0.9885648	4.288154	2.855632	3.3093631	5.691538	ref
ACGTCAACATTACCTT-1-145_mGFP-Fltp_P16	6.7510056	0.13361773	2.1056967	-2.136348	-0.23915654	0.037228808	1.6749992	1.4340924	2.7575598	2.367393	2.3222282	1.8896654	ref
ACGTCAAGTAAGCACG-1-145_mGFP-Fltp_P16	6.914766	-0.52943724	2.1305299	-2.467443	0.76981807	-0.8954948	2.6223042	1.1152774	2.586441	1.6103184	2.9493163	2.2878528	ref
ACGTCAATCTTGGGTA-1-145_mGFP-Fltp_P16	4.1947603	-0.5556603	4.158161	-2.9531362	-1.988235	-0.9246196	2.1650717	0.89184785	3.6098201	2.5550437	2.884582	2.8316019	ref
ACTATCTAGATGCCTT-1-145_mGFP-Fltp_P16	6.532959	0.21042255	2.0966358	-2.015976	0.2948205	-1.2577293	0.7296399	1.7655776	2.7475119	1.0860552	1.4518158	-0.026827276	ref
ACTATCTAGCTAACTC-1-145_mGFP-Fltp_P16	6.511235	-0.26310533	2.8896334	-2.9602122	0.31509855	-1.1663876	1.608585	1.0755626	2.672529	2.5761948	2.4469242	1.3271996	ref
ACTATCTAGTCTTGCA-1-145_mGFP-Fltp_P16	4.7622843	1.0606409	2.630654	-2.781586	-1.6659011	-0.12738134	1.5936754	0.9349358	2.6126375	2.1140497	2.389715	1.0231125	ref
ACTATCTAGTGGTAAT-1-145_mGFP-Fltp_P16	4.502	-1.0452106	1.7505862	-2.437371	-2.106502	-2.496937	-0.34586206	0.87949634	1.6975573	0.1305705	1.0673296	-0.8903304	ref
ACTATCTCAAATCCGT-1-145_mGFP-Fltp_P16	7.027628	0.8359419	3.12718	-3.3228097	0.6172788	-0.43180847	3.173845	0.72717637	3.998387	2.91342	3.2755163	3.457377	ref
ACTATCTGTCACTGGC-1-145_mGFP-Fltp_P16	4.1822267	-0.98368835	1.6124935	-2.4201865	0.79916203	-1.6761897	-0.39407364	0.72480017	1.9410602	1.6774324	1.4104384	0.22206566	ref
ACTATCTTCTCGTATT-1-145_mGFP-Fltp_P16	7.041504	0.1547836	1.8673092	-2.5342793	0.53415906	-1.4599425	0.004622193	1.293185	2.656075	0.23332293	1.3313936	0.23042917	ref
ACTGAACAGCATCATC-1-145_mGFP-Fltp_P16	6.818673	0.44678771	3.8759363	-2.7596817	0.35469744	-0.8197863	3.4030323	1.1532422	4.0165052	2.3847768	3.1665397	3.097499	ref
ACTGAACAGTCAAGCG-1-145_mGFP-Fltp_P16	5.257981	-0.8256675	1.8806932	-1.8992369	0.5157922	-3.4353623	0.34069705	1.46593	2.7682183	1.4174178	1.8300972	-0.44469258	ref
ACTGAACAGTGTTAGA-1-145_mGFP-Fltp_P16	4.776758	1.0997281	2.223538	-2.493785	0.1663425	-1.7055588	2.261165	1.0748214	2.941904	1.550262	2.671653	2.6317983	ref
ACTGAACGTTACGGAG-1-145_mGFP-Fltp_P16	7.142931	0.12443948	2.9457145	-3.2917712	0.24216749	-1.3904419	1.0866693	1.5332496	4.571699	3.0149028	3.3716896	1.3051124	ref
ACTGAACTCAGGCGAA-1-145_mGFP-Fltp_P16	5.0513515	1.0880353	2.988347	-2.730864	-1.9038175	-1.1513958	0.7369528	1.2331922	2.7358449	1.5078083	1.9498351	0.5756238	ref
ACTGAACTCCTGCCAT-1-145_mGFP-Fltp_P16	7.040745	0.19043013	3.0952215	-2.5588784	-0.43801883	-1.032419	2.175866	1.2897277	3.2016745	2.0857346	2.7164583	1.5463737	ref
ACTGAACTCTTGCCGT-1-145_mGFP-Fltp_P16	6.2229013	-0.18767403	2.4439604	-3.0666614	0.6942982	-1.2528056	1.4073833	1.2366991	3.5551646	2.0801344	2.2266123	0.95119774	ref
ACTGAGTAGAGCTTCT-1-145_mGFP-Fltp_P16	6.1138616	0.6079886	2.863858	-2.4465885	-1.0609968	-1.1525685	1.1873295	0.76613784	2.3706596	1.5839193	1.681204	1.1203274	ref
ACTGAGTCAATAAGCA-1-145_mGFP-Fltp_P16	5.9122024	0.0730712	2.3541396	-2.2339215	0.1482934	0.24926892	0.42816162	0.9033487	2.068165	1.701587	1.4076682	-0.1552305	ref
ACTGAGTGTGGGTATG-1-145_mGFP-Fltp_P16	6.496821	1.3628106	3.8051193	-2.6243558	-2.1963527	-1.138103	1.8391106	0.838068	2.814301	2.0066118	2.70579	1.4632685	ref
ACTGAGTGTGTGTGCC-1-145_mGFP-Fltp_P16	5.964938	-0.2001926	2.159645	-2.3721838	0.59603035	-0.8936918	1.6271966	1.3742758	3.9397187	1.2774566	2.3670979	1.7053496	ref
ACTGAGTTCTTGCAAG-1-145_mGFP-Fltp_P16	7.171558	0.23148187	3.115337	-2.919602	0.33258203	-0.100513786	3.345024	0.69082546	5.026644	2.71118	2.7868006	3.4498672	ref
ACTGATGAGACAGGCT-1-145_mGFP-Fltp_P16	5.392516	0.91831636	2.381822	-2.486257	-1.0172992	-1.2008879	1.9548552	0.8715489	2.2158008	1.537516	2.068692	1.6885804	ref
ACTGATGAGGCAATTA-1-145_mGFP-Fltp_P16	6.049028	-0.8882984	2.592931	-2.7665818	0.50658035	-1.616571	2.3760936	0.99331236	3.7680674	2.1810524	2.7572174	2.105796	ref
ACTGATGCAAAGCAAT-1-145_mGFP-Fltp_P16	5.8965616	-0.7486013	2.4355	-2.1330404	0.545779	-1.5495206	1.653432	1.002818	2.969764	1.3298286	1.5825905	1.1591305	ref
ACTGATGCACTAAGTC-1-145_mGFP-Fltp_P16	6.564864	0.2787801	1.9782616	-2.6573648	0.8122893	-0.7037976	2.0429134	0.95133704	2.1738567	1.26665	1.8088479	2.3881428	ref
ACTGATGGTAAGTTCC-1-145_mGFP-Fltp_P16	7.3129377	0.96273375	2.9325278	-2.9339356	-0.42575157	-0.6615324	1.988813	0.55060107	3.4227736	3.2199266	3.4054654	2.5897706	ref
ACTGATGGTCGAATCT-1-145_mGFP-Fltp_P16	5.7189226	-0.41680145	1.4153528	-1.8302603	-0.5911595	-0.8720759	0.016000047	0.9707908	1.7468452	1.2150344	1.3359565	-0.2796124	ref
ACTGATGTCAACCATG-1-145_mGFP-Fltp_P16	4.739396	1.62446	4.279214	-2.8756287	-2.6379757	-0.87462926	1.9479182	1.1311866	2.958046	1.8057445	2.704484	2.9323668	ref
ACTGCTCCAAGTTAAG-1-145_mGFP-Fltp_P16	6.359741	-1.2014523	2.257969	-2.4556818	-0.71452194	-1.1897192	2.0240626	0.34279755	2.3481548	1.5046159	2.1859436	2.4099438	ref
ACTGCTCCAATAACGA-1-145_mGFP-Fltp_P16	5.9450145	0.46297902	4.703375	-3.0495522	-1.7413797	-0.2897451	3.7734663	1.1392283	4.1954985	2.8694346	3.5398324	3.2580063	ref
ACTGCTCCATCAGTCA-1-145_mGFP-Fltp_P16	7.221112	1.3007723	3.6911378	-2.9370995	0.65461075	-0.29464832	2.9885175	0.9012455	3.3298013	1.9930723	3.7110775	3.482079	ref
ACTGCTCTCAACGGCC-1-145_mGFP-Fltp_P16	7.9523015	1.9454331	3.7559881	-3.194513	-0.6168399	0.26436102	2.5639215	0.5301673	2.8749022	1.8197728	3.0652242	3.5325532	ref
ACTGCTCTCATCGGAT-1-145_mGFP-Fltp_P16	6.2939653	-0.1938617	2.5742362	-2.5750594	0.46516502	-2.0970209	0.79179347	0.9117936	1.9020274	0.59945893	1.8545077	0.34863454	ref
ACTGTCCAGATGTAAC-1-145_mGFP-Fltp_P16	4.686369	-0.31894138	1.3604375	-1.8456674	-0.17273137	-2.0560417	0.8682655	0.89484936	2.2803528	2.0141551	1.9831176	0.35920614	ref
ACTGTCCAGCGTGTCC-1-145_mGFP-Fltp_P16	5.042335	1.0074522	2.7785864	-2.5691223	-0.9658595	-1.303156	1.1663826	1.025756	2.8204873	2.7275252	2.3214095	1.5221169	ref
ACTGTCCAGCTACCGC-1-145_mGFP-Fltp_P16	6.841811	0.2999375	3.103004	-2.7175672	-0.2509209	-1.4351033	1.9675984	0.8947451	2.7783077	2.4924982	2.3201458	2.3778965	ref
ACTGTCCAGTCCAGGA-1-145_mGFP-Fltp_P16	6.115499	-0.66158956	1.9654588	-1.8244075	-0.7636304	-1.8950847	0.33929873	1.0447431	1.9917612	1.4514683	1.2262926	0.5987588	ref
ACTGTCCGTAAACCTC-1-145_mGFP-Fltp_P16	6.7771263	-0.23888472	3.030178	-2.9242046	0.43088827	-2.0086238	1.8620886	1.4165233	2.7336361	1.8418499	2.2632413	0.93719053	ref
ACTGTCCGTAGCTCCG-1-145_mGFP-Fltp_P16	8.031516	-0.82384384	4.737707	-3.2135718	-1.0268532	-0.34325364	4.898103	0.70884335	3.6821406	2.9742026	3.8028193	5.205226	ref
ACTGTCCGTCAGAAGC-1-145_mGFP-Fltp_P16	6.538583	0.9981877	2.5347738	-3.2262836	0.19413316	-1.4971122	1.2840736	0.9565904	3.5952055	2.8569906	2.7159061	1.9844406	ref
ACTGTCCTCACCTCGT-1-145_mGFP-Fltp_P16	6.425956	0.009717442	2.4598794	-2.1211803	0.49106425	-1.4805156	1.7222795	1.1056987	1.9075285	1.4315574	2.1123397	2.2498627	ref
ACTGTCCTCGGCGCTA-1-145_mGFP-Fltp_P16	6.2054563	1.2246261	3.7441838	-2.8459451	-0.9636554	0.14134741	3.6931176	0.95499146	2.8442562	1.6553053	2.8907883	2.8881478	ref
ACTTACTCAGATGGCA-1-145_mGFP-Fltp_P16	6.0167933	0.24650744	1.5589788	-2.0206218	-1.8917779	-0.121980116	0.6408348	1.0791439	1.786797	0.95177764	2.0619326	0.903732	ref
ACTTACTTCATCATTC-1-145_mGFP-Fltp_P16	5.555097	-0.16459213	2.7298777	-2.2985923	0.14409617	0.009693921	1.3947669	0.916301	1.8785808	1.7920451	2.3259656	0.8846636	ref
ACTTACTTCTAACTTC-1-145_mGFP-Fltp_P16	7.2940054	-0.30849358	3.4708874	-3.1375332	0.29572004	-1.4400109	2.969525	0.6768929	3.6948016	2.0717185	3.42998	3.1379583	ref
ACTTGTTAGGCACATG-1-145_mGFP-Fltp_P16	6.729803	0.6970818	4.486867	-2.7654152	-1.4616706	-0.6944671	3.391747	0.9258485	3.4781125	2.368587	3.0925024	3.176706	ref
ACTTGTTCACAGGCCT-1-145_mGFP-Fltp_P16	5.468056	1.8681804	2.5793636	-2.287416	-2.2630827	-1.2913135	1.296393	1.071678	2.1290364	1.2995502	1.7630577	2.3504877	ref
ACTTGTTCACGCTTTC-1-145_mGFP-Fltp_P16	6.0563793	0.8564155	3.5101113	-3.1656692	-0.79201174	-0.83480245	2.9506671	1.0940992	3.8819227	2.3749878	3.4419162	2.147396	ref
ACTTGTTCATCTACGA-1-145_mGFP-Fltp_P16	5.9567084	-0.03036547	2.593833	-2.2480836	-0.42695832	-1.2127475	0.99717265	0.8141532	2.5432863	2.2432787	2.0686479	1.2284626	ref
ACTTGTTGTAGTACCT-1-145_mGFP-Fltp_P16	7.872396	0.5139079	4.0786486	-2.9731371	0.4190572	0.88036555	2.7177672	1.9354334	3.7283177	2.805222	3.902037	3.085481	ref
ACTTGTTTCTGGGCCA-1-145_mGFP-Fltp_P16	5.9069476	0.64393395	3.0640318	-3.0233681	0.44586068	-1.294289	1.3329352	1.2818362	3.5219352	2.2835379	2.6476862	-0.24538453	ref
ACTTTCAAGACCTTTG-1-145_mGFP-Fltp_P16	6.901518	0.4735543	2.3288207	-2.3769004	0.509297	-0.858074	1.1601477	1.2448323	2.311652	1.6064671	1.9958653	1.2253062	ref
ACTTTCAAGATCTGCT-1-145_mGFP-Fltp_P16	3.2573643	-0.37453574	3.2194204	-2.1757627	-1.8405944	-1.4914335	0.6452791	1.2606574	2.4749403	1.7197052	1.8243053	0.604234	ref
ACTTTCAAGCGCCTCA-1-145_mGFP-Fltp_P16	5.054331	-1.3151948	2.0548818	-2.5416703	0.5408774	-1.4943306	-0.098273866	0.8329206	2.3824496	1.8210411	1.8806615	1.5978438	ref
ACTTTCAAGCGCTTAT-1-145_mGFP-Fltp_P16	5.7066545	0.8775922	3.3843684	-2.5377214	-1.4650912	-1.4524727	1.678327	0.6617874	2.7008507	1.2119107	1.8156091	2.1803527	ref
ACTTTCAAGTCCGTAT-1-145_mGFP-Fltp_P16	6.237549	1.0608876	2.986716	-3.1328223	0.51121086	-0.7144654	1.1037205	1.2891654	3.0281444	2.331904	2.1478262	1.1214534	ref
ACTTTCACACTATCTT-1-145_mGFP-Fltp_P16	5.2298565	0.58627737	3.3522253	-2.6691635	-2.394553	-1.4434042	1.7105277	1.030327	3.0337274	2.0611541	2.6775115	0.4552254	ref
ACTTTCATCAGAAATG-1-145_mGFP-Fltp_P16	9.023419	0.04554706	4.0115066	-3.8707838	-0.7123197	0.8300234	4.5918083	1.9275733	5.227163	3.778482	4.924035	5.000668	ref
AGAATAGAGACTTTCG-1-145_mGFP-Fltp_P16	4.613778	-0.478527	2.574935	-2.4497356	0.5653878	-1.7041112	0.3245566	0.9654835	2.1359205	1.3881931	1.7726426	1.2035327	ref
AGAATAGAGTCCATAC-1-145_mGFP-Fltp_P16	5.2503614	-1.0944351	2.5281591	-2.1431887	-1.4295639	-2.1958108	0.6377051	0.83759874	2.1696923	1.1377891	1.784247	1.0075327	ref
AGAATAGCAAGGCTCC-1-145_mGFP-Fltp_P16	6.605757	-0.050649494	2.6355436	-2.2408335	-2.331137	-1.607773	1.8803703	0.9502205	2.3149643	0.7924522	2.2301247	2.0280743	ref
AGAATAGCACAACTGT-1-145_mGFP-Fltp_P16	5.830426	0.2176482	3.9061747	-3.4380887	0.23396203	-0.29814568	3.0042956	0.9511635	3.4740782	1.6533517	3.5105557	2.8411877	ref
AGAATAGCAGCCAGAA-1-145_mGFP-Fltp_P16	4.6916633	0.3354121	2.9509637	-2.2396474	-2.2349098	-1.7921959	1.7611544	1.06053	2.6407943	1.5518333	1.7430657	0.33161008	ref
AGAATAGCAGCTATTG-1-145_mGFP-Fltp_P16	5.8667307	0.3892386	4.536021	-3.2638984	-2.1750076	-1.2587414	3.6630056	1.0003595	4.1856284	2.5948267	3.0398338	3.3165388	ref
AGAATAGCATCGTCGG-1-145_mGFP-Fltp_P16	6.668322	0.017430782	2.6459203	-2.6212368	-0.17527647	-0.99881965	1.1888292	0.73631257	3.2127435	1.9382255	2.7273006	1.9720426	ref
AGAATAGGTAGCGATG-1-145_mGFP-Fltp_P16	5.538914	0.9225017	3.5261962	-2.361716	-2.0751348	-0.44750273	2.0766602	1.0748838	2.6893616	2.21019	2.200599	0.7716397	ref
AGAATAGGTTAGAACA-1-145_mGFP-Fltp_P16	6.836426	-0.8386233	3.3103657	-3.3380382	-1.223677	-0.052429467	2.5293565	0.9404561	3.4841955	2.9268165	3.1605012	2.5052867	ref
AGAATAGGTTGCGTTA-1-145_mGFP-Fltp_P16	6.318905	0.33711463	4.0507145	-3.3357606	-1.2279848	0.31183004	2.8027368	1.5548903	4.748831	3.1785874	3.2148237	2.3994138	ref
AGAATAGTCCTACAGA-1-145_mGFP-Fltp_P16	6.7544737	0.6705572	2.7417943	-2.7966537	0.42737195	-1.8620803	2.9300056	0.994562	3.9447384	3.2230148	3.222441	2.1744592	ref
AGACGTTAGATATGGT-1-145_mGFP-Fltp_P16	4.426673	0.32426566	3.5292974	-2.225555	-1.7971334	-1.2675049	0.5762482	0.94963413	2.7160466	1.6153132	2.4048283	-0.014050379	ref
AGACGTTAGCGGATCA-1-145_mGFP-Fltp_P16	5.317895	1.4288014	2.9440296	-2.5965362	-1.9743364	-0.47774652	3.279547	0.6842107	3.1903977	1.8978217	2.7163076	2.5080664	ref
AGACGTTAGCTGATAA-1-145_mGFP-Fltp_P16	8.154283	1.4952326	5.2166986	-4.155859	-2.692478	1.0481035	5.3107986	1.470613	6.730435	5.218097	5.149151	5.7726707	ref
AGACGTTCAGCTTAAC-1-145_mGFP-Fltp_P16	6.7165294	0.06013526	3.3847153	-2.9945412	0.34113026	-0.961988	2.5512905	0.47647485	3.3650947	2.0898097	2.9810665	2.736429	ref
AGACGTTCATGCTGGC-1-145_mGFP-Fltp_P16	3.3713102	-1.1326605	3.122226	-1.8903066	-1.8010056	-2.791526	0.3193075	0.7303071	2.5438159	1.3071026	1.4124649	-0.7865781	ref
AGACGTTTCGCTTGTC-1-145_mGFP-Fltp_P16	6.062012	-0.02824327	2.693727	-2.2577188	0.3235818	-1.9860346	1.8209615	0.4714893	2.034389	0.9755062	1.9707474	1.8178095	ref
AGACGTTTCTCCAGGG-1-145_mGFP-Fltp_P16	6.2622957	0.4467841	2.8527412	-3.305814	0.55966973	-0.43836337	2.091581	0.76431364	3.4287589	2.3158894	3.2313628	1.2846969	ref
AGAGCGAAGTCTCCTC-1-145_mGFP-Fltp_P16	5.7910376	0.4295637	3.232281	-2.1711805	-1.8463376	-1.3768185	0.4592461	0.7404119	2.317996	1.5739095	2.0496922	0.18954916	ref
AGAGCGAGTGTAATGA-1-145_mGFP-Fltp_P16	5.960771	-1.2952647	3.6023288	-2.8683004	0.31709194	-0.8472715	3.0968595	1.1604147	4.033687	2.7056437	3.119414	2.4581096	ref
AGAGCGATCGATAGAA-1-145_mGFP-Fltp_P16	6.563356	-0.29735687	2.3455417	-2.5868113	0.5079634	-0.18283775	1.5318813	0.9818436	2.9638693	2.1296759	2.5685587	2.6058247	ref
AGAGCGATCGCCCTTA-1-145_mGFP-Fltp_P16	6.626641	1.0993366	1.6172864	-2.997817	0.4088987	-1.788868	0.66030073	0.8743315	3.243267	1.9063892	2.5453627	1.7557187	ref
AGAGCTTAGGCCCGTT-1-145_mGFP-Fltp_P16	6.0665007	-0.17060518	2.4494045	-2.3817701	0.16451968	-1.7701064	0.9491786	0.84885263	2.6396885	1.9895505	2.2530503	1.2279885	ref
AGAGCTTAGTCGAGTG-1-145_mGFP-Fltp_P16	6.847967	-0.39606825	2.647511	-2.3470325	0.5924713	-1.7861341	1.088943	1.2431461	2.8569121	1.9784611	2.36904	1.4710938	ref
AGAGCTTCAATAGCGG-1-145_mGFP-Fltp_P16	4.397042	-1.0854199	2.8739223	-2.2543132	0.3261651	-0.8918009	0.67838097	1.3482934	3.0878892	1.7790875	1.8166865	0.08703986	ref
AGAGCTTCACGGATAG-1-145_mGFP-Fltp_P16	7.2299647	-0.29035708	4.2213535	-3.2406511	0.44608504	-1.0699711	3.7764387	0.6002343	4.173238	3.102379	3.859993	4.486653	ref
AGAGCTTCAGTATGCT-1-145_mGFP-Fltp_P16	7.8061376	-0.2425954	2.8020089	-2.8597782	0.70283735	-1.7574207	1.4969982	1.2985122	4.9017267	2.990312	3.0143082	2.234496	ref
AGAGCTTTCAAAGTAG-1-145_mGFP-Fltp_P16	5.9319677	-0.9213408	1.7924516	-2.216839	-2.1551828	-1.7366143	0.27764896	1.1517836	1.9929467	1.4081124	1.6678104	1.0197476	ref
AGAGCTTTCCGCATCT-1-145_mGFP-Fltp_P16	6.5604563	-0.0998148	2.1468518	-2.2494497	0.37430283	-0.98423004	0.41119754	1.2455187	1.7462602	1.2180492	2.2825735	0.17543195	ref
AGAGCTTTCTATCCCG-1-145_mGFP-Fltp_P16	6.444949	0.38023344	4.6282353	-3.9128776	-2.9897807	-0.35259134	4.9023314	0.68677247	4.4424305	3.5436003	4.333822	5.218171	ref
AGAGTGGCAATGCCAT-1-145_mGFP-Fltp_P16	6.6352167	-0.058463898	2.4056723	-2.4759655	0.45600694	-0.9026345	2.0675077	0.7793347	2.4340367	1.8934329	2.3221939	2.3598802	ref
AGAGTGGCAGCCTTGG-1-145_mGFP-Fltp_P16	4.773766	-0.060782693	4.2309403	-2.447715	-1.8450916	-2.388996	2.1399407	0.9746147	3.0381517	1.4625336	2.506412	1.5422045	ref
AGAGTGGCATCGACGC-1-145_mGFP-Fltp_P16	6.035995	1.3625079	2.8041403	-2.1637783	-0.521376	-1.4048454	1.2810818	1.3401792	2.9014945	1.6376016	2.0622327	2.1149712	ref
AGAGTGGGTGTGAATA-1-145_mGFP-Fltp_P16	5.6395383	0.8154555	2.649876	-2.0382602	-0.31990266	-1.9005127	0.47106692	0.77330244	2.1506944	0.863604	1.748003	0.6405965	ref
AGATCTGGTCGTGGCT-1-145_mGFP-Fltp_P16	5.9225388	0.7492313	3.710628	-3.2961173	-1.7902931	-0.16932099	2.4132447	1.185947	3.9943388	2.7788246	3.17429	1.828044	ref
AGATCTGTCCACTCCA-1-145_mGFP-Fltp_P16	7.0008388	0.009646013	3.3839483	-2.523239	0.62883735	-0.30210567	1.6239994	0.8494439	3.617246	2.7164223	3.1719286	2.0916908	ref
AGATTGCAGATCCTGT-1-145_mGFP-Fltp_P16	5.292333	-0.0803065	2.1269815	-2.3127303	-0.72074497	-1.4221497	1.6477419	1.0088583	3.3933206	1.9924043	1.9204044	1.3404192	ref
AGATTGCAGCAACGGT-1-145_mGFP-Fltp_P16	4.3102365	0.09928606	3.2753646	-2.5040128	-2.074636	-1.5980656	1.2988925	0.9923299	3.0159502	1.6401373	1.6951556	0.0052143335	ref
AGATTGCAGGAGCGAG-1-145_mGFP-Fltp_P16	7.0882454	-0.9378116	1.7496648	-2.2402494	0.7193919	-2.0830579	-0.34342504	0.92010874	1.9050412	0.68314457	0.96127975	-0.37685168	ref
AGATTGCCACACAGAG-1-145_mGFP-Fltp_P16	5.0205793	-0.55867535	1.255292	-1.7888131	-0.8468825	-2.7888496	0.23553729	1.2369089	1.4324113	1.4325068	0.58225435	-0.87766993	ref
AGATTGCCATATGGTC-1-145_mGFP-Fltp_P16	6.8068156	-1.0355093	3.2377632	-2.2596173	0.5133759	-1.0924284	0.9663008	0.7806311	2.3383064	1.6396062	2.2995188	1.7984717	ref
AGATTGCCATCCAACA-1-145_mGFP-Fltp_P16	5.048621	-0.3909059	3.1232429	-2.5423656	-0.6910472	-1.2153529	1.9501511	1.1271646	2.8096838	1.9545664	2.7691407	2.4458055	ref
AGATTGCCATTTGCCC-1-145_mGFP-Fltp_P16	6.160722	-0.6405325	2.4039867	-2.8467045	-0.18464604	-0.72673315	1.3264288	1.611904	3.2300045	2.7328238	2.1572082	0.10430008	ref
AGATTGCGTGCGATAG-1-145_mGFP-Fltp_P16	5.2627206	1.050943	1.4391873	-1.294503	-0.21313515	-1.8125157	-0.87686646	0.4103035	1.7442807	0.73632526	0.91445017	-0.7990189	ref
AGATTGCGTGTTAAGA-1-145_mGFP-Fltp_P16	5.3758674	0.13339251	2.6815023	-2.1993039	0.4138822	-0.91039735	1.3301013	0.889373	2.8903942	2.1562064	1.9912864	0.4921134	ref
AGATTGCTCAGATAAG-1-145_mGFP-Fltp_P16	5.6310034	0.7098156	3.7211335	-2.6729844	0.18298313	-1.1511216	2.3536339	1.1009057	2.9384565	1.7748258	2.9353936	2.1626	ref
AGATTGCTCCTCATTA-1-145_mGFP-Fltp_P16	5.963687	0.6158899	1.9750497	-2.3221636	-0.29897457	-1.736556	-0.6410423	1.0605178	3.0481637	1.3092517	0.98171663	-0.12734377	ref
AGCAGCCAGGCTAGAC-1-145_mGFP-Fltp_P16	4.27209	0.98040974	2.9087362	-2.3831806	-2.321497	-2.146516	1.1384664	1.066308	2.6144297	1.0117608	2.1614923	0.08864859	ref
AGCAGCCCACCAGCAC-1-145_mGFP-Fltp_P16	7.8138065	1.0876988	4.323865	-2.9227648	0.68494785	-0.9549872	3.9988394	0.7393035	3.8079438	3.0405838	3.0683851	3.418086	ref
AGCAGCCGTAGAAGGA-1-145_mGFP-Fltp_P16	4.3609085	-0.12147036	2.4534383	-2.2071953	-2.6812513	-0.64585567	2.4566178	0.6659985	3.6512122	2.0079038	2.9758735	2.9362319	ref
AGCAGCCGTTCCGTCT-1-145_mGFP-Fltp_P16	6.6652555	0.18290699	3.676929	-3.243741	-1.0788409	-0.068793416	2.9952958	1.0269682	3.1183035	3.0003421	2.999048	3.404054	ref
AGCAGCCTCTGTCTCG-1-145_mGFP-Fltp_P16	6.47886	-0.5634155	2.3815854	-2.172134	0.5522971	-0.8371575	-0.046532203	1.2790946	2.588324	2.0774367	2.4623206	0.6487232	ref
AGCATACAGAGCTATA-1-145_mGFP-Fltp_P16	4.762121	-0.4026739	1.5318987	-1.9588196	-0.6307273	-2.2921839	0.13529287	0.8187733	1.6403422	0.12835687	0.96522254	-0.40735155	ref
AGCATACAGCGGCTTC-1-145_mGFP-Fltp_P16	7.046664	-0.7531837	5.082933	-3.6582303	-2.0371683	0.21358864	3.5964859	2.0576	5.4742045	3.73453	4.595014	4.904456	ref
AGCATACCACAGTCGC-1-145_mGFP-Fltp_P16	7.780627	0.022395507	3.7306774	-3.509352	-0.7151606	-0.44721723	4.382003	1.1263748	5.296012	3.7182004	4.032767	3.2321458	ref
AGCATACCACCGAATT-1-145_mGFP-Fltp_P16	6.0548215	-0.1821374	3.6758058	-2.6564028	0.73233515	-0.806257	2.0991848	0.7547458	3.0299473	1.822206	2.757918	2.3050137	ref
AGCATACGTAGCGTGA-1-145_mGFP-Fltp_P16	4.333333	-0.31510353	0.78161013	-1.8772814	0.4416164	-2.4090023	-0.05088761	1.442343	1.5435103	0.907475	1.1777246	0.2180741	ref
AGCATACGTCCATCCT-1-145_mGFP-Fltp_P16	6.469291	-0.53473264	1.7349056	-2.4301567	0.7299801	-1.6905521	0.49233407	1.0156837	2.7012851	1.847931	2.144599	1.0122286	ref
AGCATACGTTGTCGCG-1-145_mGFP-Fltp_P16	4.889969	0.98915696	3.4547107	-2.5559704	-2.3899238	-0.28724822	4.3997965	1.3961246	3.3978896	1.2548472	3.088214	4.2051105	ref
AGCATACTCATGTCCC-1-145_mGFP-Fltp_P16	7.058455	-0.7229968	2.312009	-2.4434218	-0.8832588	-1.3824912	0.86031926	1.2293413	2.182007	1.5089973	1.6690872	1.6063725	ref
AGCCTAAAGATGGCGT-1-145_mGFP-Fltp_P16	6.907575	1.8541375	4.5718594	-3.1706448	-3.254619	0.0779805	4.613967	1.2988379	5.239162	3.395059	4.256749	4.2580166	ref
AGCCTAACAACACCTA-1-145_mGFP-Fltp_P16	5.4676857	-1.1008744	2.948742	-2.2909832	0.51453644	-0.9918751	2.9700074	0.95869106	3.1669767	2.0154698	2.5463781	3.8391602	ref
AGCCTAACAAGAAGAG-1-145_mGFP-Fltp_P16	6.0874796	-0.77069694	1.6689012	-2.252347	-0.2768828	-1.444268	0.9006993	0.633759	2.2326536	1.567289	2.2724638	1.6523625	ref
AGCCTAACACCAGATT-1-145_mGFP-Fltp_P16	6.201995	-0.09823213	3.1371682	-2.80807	0.743331	-0.21000892	1.592867	1.198282	3.3157494	1.7347995	2.9519517	2.262361	ref
AGCCTAACATATACCG-1-145_mGFP-Fltp_P16	5.6111884	-0.15179572	3.074112	-2.1832292	-2.5787609	-1.5989097	1.5684407	0.8712817	2.5931687	0.14337344	1.7411186	1.3233701	ref
AGCCTAAGTCAAACTC-1-145_mGFP-Fltp_P16	5.9040637	1.0791348	2.5360556	-2.5684621	-1.9363855	-1.6933043	2.4984128	1.080481	3.1569316	2.382154	2.9486303	2.1236496	ref
AGCCTAATCTCCCTGA-1-145_mGFP-Fltp_P16	6.3198156	-0.27147406	2.9078526	-2.4595098	-1.2956029	-2.112815	0.54815674	0.9819253	2.322912	0.9769484	1.6136698	-0.64689434	ref
AGCGGTCAGAGCTTCT-1-145_mGFP-Fltp_P16	7.464506	0.25638473	1.9360114	-2.3612175	-0.44001287	-1.0999328	0.06105604	1.1294479	2.507701	1.4830011	1.94363	0.31601262	ref
AGCGGTCAGCCGATTT-1-145_mGFP-Fltp_P16	6.6342697	-0.3249098	2.4963813	-2.228508	0.47772786	-1.1636065	1.4181191	1.5795134	3.5807502	1.8788761	2.6781914	2.110985	ref
AGCGGTCAGGACAGAA-1-145_mGFP-Fltp_P16	4.588195	-0.24036098	2.4474363	-1.7669133	-1.1004652	-1.385402	1.3918494	1.0043554	2.5286524	2.044728	2.2422214	2.7150526	ref
AGCGGTCCATCACGTA-1-145_mGFP-Fltp_P16	6.4635253	0.47720253	4.0702977	-3.3725004	-1.485995	-0.7393893	3.6896086	1.31437	4.3992906	2.6658947	3.4546912	3.2814848	ref
AGCGGTCCATGCTGGC-1-145_mGFP-Fltp_P16	6.7436676	-0.25671422	3.0471704	-2.9398181	0.33549815	0.559132	3.1385896	1.2514833	4.104964	2.9657443	3.626426	4.0521326	ref
AGCGGTCGTCATATCG-1-145_mGFP-Fltp_P16	6.8070226	-1.0496248	2.4858758	-2.197117	-0.7693012	-1.0353433	-0.006198764	1.0008202	2.1873856	1.1345156	2.392261	0.98573965	ref
AGCGGTCTCACATACG-1-145_mGFP-Fltp_P16	5.7625737	0.4357812	2.5385523	-2.6481125	-2.652214	-0.7158985	1.7544193	0.7981665	2.2399762	1.6260478	2.3383164	2.360762	ref
AGCGGTCTCCGCGGTA-1-145_mGFP-Fltp_P16	7.8981667	0.45424	3.2268481	-2.8998024	0.71916026	-0.82934314	2.2573018	1.0830362	2.7466638	2.599899	3.080688	2.4347386	ref
AGCGTATAGAAAGTGG-1-145_mGFP-Fltp_P16	6.5952163	-0.19081995	2.4779792	-2.7944999	-0.27613193	-0.39883512	2.2766972	0.8155426	3.5610106	2.3261523	2.8803008	2.3843317	ref
AGCGTATCAATGAAAC-1-145_mGFP-Fltp_P16	5.7075	0.044075646	3.091476	-2.1447628	0.32049078	-1.1171411	3.1701167	0.60706973	2.7137017	1.5750164	2.9588206	2.4247417	ref
AGCGTATCAGCTCGAC-1-145_mGFP-Fltp_P16	6.247943	-0.17310877	4.9095235	-3.4517698	-2.158034	1.023133	4.972511	1.9666052	5.6684504	3.8733642	4.4089246	4.8090773	ref
AGCGTATCATGATCCA-1-145_mGFP-Fltp_P16	7.432975	1.0255607	3.4368057	-3.2330909	-0.86298585	-0.52450716	4.517617	1.111556	4.705107	2.4483006	4.1242285	3.6285086	ref
AGCGTATGTACTCAAC-1-145_mGFP-Fltp_P16	0.8953014	-0.40118542	3.8445802	-2.556147	-1.3294568	-1.6339389	-0.10676607	0.82011056	3.40026	1.5853167	1.1715231	-0.066364266	ref
AGCGTATGTCTTGCGG-1-145_mGFP-Fltp_P16	6.681849	0.465618	2.5996375	-2.621465	-1.0195901	-1.5856543	1.8959684	0.56343764	3.4940248	1.9000881	2.8086314	1.8476144	ref
AGCGTATGTTCATGGT-1-145_mGFP-Fltp_P16	5.2293644	-0.7993443	2.4353378	-3.2730834	0.50676227	-0.50810313	1.254061	1.0192385	3.463586	2.6690726	3.2319455	1.6129204	ref
AGCGTATTCGACCAGC-1-145_mGFP-Fltp_P16	6.319645	1.1121176	4.6733146	-2.761467	-1.5173837	-0.7557591	2.7430987	0.74442756	3.8939996	2.2574732	3.5178356	3.0853922	ref
AGCGTATTCTTGTCAT-1-145_mGFP-Fltp_P16	7.6822677	-0.4111755	3.256152	-3.0570524	-0.109525084	-0.77236843	2.1606746	0.5626452	4.092013	2.9851556	2.9278119	1.8935715	ref
AGCGTCGCACTTCGAA-1-145_mGFP-Fltp_P16	4.187483	0.50831497	3.308274	-2.9053044	-0.0807918	-0.8991906	1.2294173	1.9850675	4.6264534	2.981596	2.453241	1.2640685	ref
AGCGTCGCATGTCTCC-1-145_mGFP-Fltp_P16	4.130484	0.3238172	3.3788588	-2.2829933	-0.5262006	-1.3714213	-0.23341121	0.81323737	2.9472685	0.7847105	0.7359433	-0.4035869	ref
AGCGTCGCATTCGACA-1-145_mGFP-Fltp_P16	6.4251485	-1.51756	1.6100372	-2.1245036	-0.5382821	-2.5182376	-0.47774535	0.66320485	1.8014224	0.4188416	1.5405701	0.50192976	ref
AGCGTCGGTCATATGC-1-145_mGFP-Fltp_P16	6.0294523	0.005994793	2.5683093	-2.4545834	0.592702	-0.9413261	1.9072071	0.80296445	2.5317378	1.6067033	2.4085011	1.8983147	ref
AGCTCCTAGATGCCTT-1-145_mGFP-Fltp_P16	4.67258	-0.88117707	3.4606059	-2.550292	-2.6895494	-0.18944073	1.8036875	1.4153073	3.023424	1.5637438	1.8791758	0.7122983	ref
AGCTCCTAGATGGCGT-1-145_mGFP-Fltp_P16	6.1338773	-0.015906831	1.209741	-1.8985759	0.36614457	-3.1669862	-0.5753798	0.84115785	2.1083739	0.5641833	1.5249171	-0.29770476	ref
AGCTCCTAGCGATATA-1-145_mGFP-Fltp_P16	8.037558	0.38717	2.9033701	-2.8307357	0.35611308	-1.4334036	1.5918448	1.0932207	3.715179	2.4414093	2.7392743	1.1340263	ref
AGCTCCTAGGCGCTCT-1-145_mGFP-Fltp_P16	4.5508966	-0.092662774	2.4631374	-1.9794638	-1.3028564	-0.63908404	1.9276761	0.6619046	2.5239358	1.3968194	2.2009034	1.7646872	ref
AGCTCCTAGTCGTACT-1-145_mGFP-Fltp_P16	4.909387	-1.0593482	1.6795216	-2.0010445	0.4648445	-0.99797726	-0.43328026	0.73909366	2.0724492	0.9762531	1.6541822	0.022727445	ref
AGCTCCTCAGTCGTGC-1-145_mGFP-Fltp_P16	6.610291	0.05056891	3.5791283	-2.2686963	0.5257544	-2.0936656	2.6398323	0.956563	3.4728193	2.3339717	2.7328532	2.4048615	ref
AGCTCCTCATTAACCG-1-145_mGFP-Fltp_P16	5.3702188	0.22379158	1.7553419	-2.0373015	-0.88548315	-2.0595984	1.5679032	1.042057	2.6941957	1.016055	1.9424574	1.3667631	ref
AGCTCCTTCGCAAACT-1-145_mGFP-Fltp_P16	5.7798824	-0.2930171	2.5157084	-2.2852075	-0.32338163	-1.1696622	2.0893023	0.8701899	2.6284277	1.073779	2.506406	2.0782511	ref
AGCTCTCAGGCACATG-1-145_mGFP-Fltp_P16	7.484515	0.40736908	4.0484066	-2.8047044	-0.43966672	-0.8865803	3.4739144	0.7170064	3.3340983	2.1378148	2.462848	3.7660565	ref
AGCTCTCAGTCGTACT-1-145_mGFP-Fltp_P16	6.5140796	-0.25557014	2.624622	-2.1648324	-0.8429231	-1.043015	0.7523505	1.0168866	2.2238834	0.45653838	1.7773525	0.98585445	ref
AGCTCTCCAGACAAAT-1-145_mGFP-Fltp_P16	5.33152	0.8490621	2.045927	-1.9457957	-1.0800798	-1.3063841	0.79994273	0.9263827	1.9531969	0.6732406	1.5514437	1.5988429	ref
AGCTCTCCAGGGAGAG-1-145_mGFP-Fltp_P16	5.6149263	-1.0048895	3.7079175	-3.0109398	-1.5913899	-0.19351755	3.4749706	0.84586567	3.6007	2.5653424	2.6203287	3.1718628	ref
AGCTCTCCATTACGAC-1-145_mGFP-Fltp_P16	6.7848024	0.80988896	3.536905	-2.5871043	0.24728347	-0.368007	2.1246314	0.7296027	2.5798783	1.8266819	2.7046123	2.3041987	ref
AGCTCTCTCACTATTC-1-145_mGFP-Fltp_P16	6.2071443	0.169482	2.4630826	-2.572483	0.6006094	-1.3450525	1.8010613	0.95490026	3.4146652	1.9351975	2.9086082	2.6573267	ref
AGCTCTCTCCAAGCCG-1-145_mGFP-Fltp_P16	9.090453	1.2301458	5.428695	-4.4057417	-0.7302401	1.0590966	5.5650105	1.4031322	6.3419976	4.639706	5.592314	6.041776	ref
AGCTCTCTCTGTCAAG-1-145_mGFP-Fltp_P16	6.53758	-0.012530431	3.1389563	-2.4284515	0.44847834	-0.83112663	1.4885359	0.85374075	2.497593	1.9899846	1.989158	2.0226278	ref
AGCTTGAAGAGCTTCT-1-145_mGFP-Fltp_P16	5.106926	0.9632022	2.6908774	-2.4788566	-2.1271877	-1.7850534	0.38856265	1.2009859	3.0245442	1.876074	1.8221886	0.5811298	ref
AGCTTGACACCACGTG-1-145_mGFP-Fltp_P16	5.5417852	0.16828948	3.1905527	-2.035356	-1.0560367	-0.65813595	1.8960843	1.0781204	3.3445013	1.625791	2.675105	1.8888302	ref
AGCTTGACACGCTTTC-1-145_mGFP-Fltp_P16	6.4855914	-0.51007533	2.7620268	-3.1124332	-0.7262895	-0.65036035	0.9713803	0.5723654	2.582165	2.0053396	2.2231069	1.3477805	ref
AGCTTGAGTCAGAAGC-1-145_mGFP-Fltp_P16	6.1450806	0.040765427	3.193825	-2.1887457	-1.5523305	-1.1528885	2.0408113	1.786401	4.4923606	2.4491317	2.9251022	2.676243	ref
AGCTTGATCTACCAGA-1-145_mGFP-Fltp_P16	6.7678375	-0.99784076	3.0865188	-2.8306081	-0.7001915	-1.001964	1.1859779	1.0407549	2.7067838	2.1180706	2.4877737	0.7116461	ref
AGGCCACAGGCTACGA-1-145_mGFP-Fltp_P16	6.3291144	0.9488524	2.7441761	-2.510285	-0.4216792	-2.249603	1.5987496	0.8667374	2.0721943	1.4332081	2.4712415	1.7180766	ref
AGGCCACCAATTCCTT-1-145_mGFP-Fltp_P16	5.4914875	-0.17151177	2.3866396	-1.2610465	-0.87543285	-1.882627	-0.19309948	0.76750565	2.2861667	1.319137	1.6356274	-0.3551104	ref
AGGCCACTCACAACGT-1-145_mGFP-Fltp_P16	4.912941	0.06485276	2.2146335	-1.8301946	-0.45727473	-2.3661916	1.031681	1.0829843	2.4193144	0.92799485	1.82241	1.7404019	ref
AGGCCACTCCACTGGG-1-145_mGFP-Fltp_P16	7.7242746	-0.38236922	4.2202306	-3.3943312	-0.28066677	-1.0940245	3.218314	1.0728647	4.650093	3.0492318	4.403036	3.9036677	ref
AGGCCGTAGACGACGT-1-145_mGFP-Fltp_P16	6.7211146	0.5210658	2.3238401	-2.5186634	-0.76417625	-1.9053572	1.5702348	0.87424994	1.841848	1.3520803	2.1960533	1.9717827	ref
AGGCCGTGTCTTTCAT-1-145_mGFP-Fltp_P16	6.185233	-1.5957906	1.5202528	-2.171365	0.51157343	-2.4744282	-0.9600921	1.0286255	2.2991474	0.99274933	1.2492428	-0.3308562	ref
AGGCCGTGTTCCCGAG-1-145_mGFP-Fltp_P16	3.735313	-0.31555828	2.9516394	-2.2317526	-2.352038	-1.4028951	1.2651281	2.7148454	4.586696	2.076113	1.5212853	0.80642426	ref
AGGCCGTTCTAGCACA-1-145_mGFP-Fltp_P16	6.8043847	-0.29922274	2.1531053	-2.0441775	-0.55709875	-1.4655693	0.90020406	0.9630363	1.6093137	0.21472375	1.4004194	0.8827334	ref
AGGCCGTTCTTACCTA-1-145_mGFP-Fltp_P16	3.7370915	0.24055916	1.9487139	-2.6756427	-2.4472816	-2.5116494	1.0411053	1.2163005	2.4378629	1.1847776	2.0737798	0.5055081	ref
AGGGAGTAGACCGGAT-1-145_mGFP-Fltp_P16	6.3936977	0.4082423	2.6599069	-2.9262636	-0.6484966	-1.2915809	2.467574	0.67748606	2.8417037	2.503455	2.1791704	1.6699095	ref
AGGGAGTAGACTGGGT-1-145_mGFP-Fltp_P16	6.038523	-0.16059679	3.1596344	-2.4343264	0.56725687	-0.49540076	0.6754456	0.96063197	2.2249432	2.6832285	1.9964992	0.57337654	ref
AGGGAGTGTATCGCAT-1-145_mGFP-Fltp_P16	6.0433145	-0.5923083	2.3341837	-1.8039097	-0.4601464	-0.6703014	0.39967233	1.5357022	1.9281975	0.8619834	1.615764	0.58768606	ref
AGGGAGTGTCCTCTTG-1-145_mGFP-Fltp_P16	6.68342	1.0910368	2.6978009	-2.5936499	-2.1886885	-1.2310305	1.6069854	0.80500114	2.753674	2.5409017	2.512881	1.3254012	ref
AGGGAGTGTTAAGTAG-1-145_mGFP-Fltp_P16	4.5058928	-0.91013324	2.9276338	-2.549861	-1.04288	-0.7904158	1.1061282	0.99662316	1.998295	1.1369747	1.9282967	1.2974291	ref
AGGGAGTTCTCTAGGA-1-145_mGFP-Fltp_P16	6.33371	0.40622073	3.322647	-2.3231492	0.5905075	-1.1877545	1.1039742	0.618637	2.7918522	1.8774371	2.3002567	0.32122523	ref
AGGGAGTTCTTCCTTC-1-145_mGFP-Fltp_P16	6.271553	-1.0820727	3.0986364	-2.4541748	0.28429925	-1.6251336	1.7762233	0.74855417	2.3173692	1.4483106	2.5646963	1.9414834	ref
AGGGATGAGTGCCATT-1-145_mGFP-Fltp_P16	4.8466473	-1.3912868	1.4230568	-1.5466228	0.1670284	-2.7005496	-0.020178132	0.9835896	1.7448505	0.68350744	1.2727785	0.077002496	ref
AGGGATGCACCTCGTT-1-145_mGFP-Fltp_P16	6.815639	0.7758242	3.7816243	-3.0059326	-2.8734965	-1.3204671	2.1077287	0.96294457	2.862692	1.4454868	2.3418398	1.5455693	ref
AGGGATGGTCGGGTCT-1-145_mGFP-Fltp_P16	6.342912	-1.0099794	3.925431	-2.5143182	-0.543195	-1.0378981	3.0473762	0.56730366	2.7103071	1.3512008	2.5324574	2.7276013	ref
AGGGATGGTTGGTGGA-1-145_mGFP-Fltp_P16	6.4291754	0.2798936	2.9322886	-2.5174437	0.50452197	-0.33175698	0.71056604	0.64702123	1.8903445	1.0516492	1.6242553	1.8334092	ref
AGGGTGAAGCGGATCA-1-145_mGFP-Fltp_P16	5.500279	-0.94895256	1.5451831	-2.798213	-0.77455735	-1.3502371	-0.2357242	0.9974996	2.1861668	1.0946772	1.8081788	-0.22843844	ref
AGGGTGACACATCCGG-1-145_mGFP-Fltp_P16	6.1759453	0.5836321	2.6836555	-2.3592038	0.561284	-1.0674825	0.15215385	0.85172266	1.8003974	1.773029	1.255979	0.8066735	ref
AGGGTGAGTGAAATCA-1-145_mGFP-Fltp_P16	5.192108	0.5952786	3.8915691	-2.5914145	-1.5064956	-1.1043395	3.1584322	0.5747154	3.8796482	2.4868138	2.804621	3.3952265	ref
AGGGTGATCAGCTGGC-1-145_mGFP-Fltp_P16	4.648351	0.5251955	1.841152	-1.3094823	-0.833139	-2.4558992	-1.0060166	0.8210775	1.453713	1.0461236	1.1137663	-1.0758519	ref
AGGGTGATCCGTAGGC-1-145_mGFP-Fltp_P16	6.5925508	-1.0712038	2.3627505	-2.4684818	0.77723	-0.39763045	0.7093385	0.87033373	3.602112	1.9306071	2.2744594	0.5970421	ref
AGGTCATAGACAAAGG-1-145_mGFP-Fltp_P16	6.6153173	-0.57894194	4.1418734	-3.439212	-0.645732	-0.6203981	3.6682138	0.78686965	4.400429	2.8034246	3.324223	3.464273	ref
AGGTCATAGCGTGTCC-1-145_mGFP-Fltp_P16	6.696787	-0.15056236	3.4858654	-2.7423587	0.9951133	-1.0980548	3.257244	1.3111643	3.5206172	3.0559354	3.0573244	2.5941434	ref
AGGTCATAGTCGTACT-1-145_mGFP-Fltp_P16	6.1894927	0.002181366	2.143719	-1.6692451	0.5043111	-1.8382287	1.0520778	0.9148876	2.256052	1.1682398	1.9564219	0.50323415	ref
AGGTCATCAAGGTGTG-1-145_mGFP-Fltp_P16	5.684025	0.31596437	2.3070724	-1.8969488	-0.74470365	-1.5212793	0.633505	1.2754719	2.1337845	0.8702298	2.3275864	0.1647223	ref
AGGTCATCATCCTAGA-1-145_mGFP-Fltp_P16	5.3152294	-0.14749235	2.6729243	-1.952011	-0.95227545	-1.6795073	1.9423972	0.54418266	2.2695627	1.1765928	2.0184085	2.4359326	ref
AGGTCATGTAGCGCAA-1-145_mGFP-Fltp_P16	7.13875	-0.66088384	2.690757	-2.4867437	0.71503854	-2.3594732	0.36818635	0.4592973	2.3911092	1.543958	2.3062646	0.8970971	ref
AGGTCATGTCACTTCC-1-145_mGFP-Fltp_P16	3.9000225	0.60286695	3.9531884	-2.458544	-1.8410492	-1.8268508	1.8245665	0.9707447	2.9437382	1.9593186	2.578076	1.0143633	ref
AGGTCATGTCTCAACA-1-145_mGFP-Fltp_P16	5.761879	0.24145289	2.6791627	-2.6972013	0.54952765	-1.7228067	-0.09564447	0.8692506	2.1257427	0.6807412	1.6966761	1.5641612	ref
AGGTCATGTCTTGCGG-1-145_mGFP-Fltp_P16	6.6127243	-1.0564408	2.8168678	-2.2538276	-0.57710654	-1.2079884	1.2667639	0.97783726	2.4964025	2.0341065	2.5522263	2.0511866	ref
AGGTCATGTTGTGGAG-1-145_mGFP-Fltp_P16	4.9131675	-0.9495843	1.7299838	-1.8795942	-0.8438543	-1.3283443	0.49720687	0.9468865	1.5067581	1.1634837	1.8059827	0.20996466	ref
AGGTCATTCACTCCTG-1-145_mGFP-Fltp_P16	6.126204	-0.9941181	2.933078	-2.9986372	0.7997395	-1.3881285	2.6447208	1.0200076	3.2133968	2.1467397	2.8331277	2.8987627	ref
AGGTCATTCCAATGGT-1-145_mGFP-Fltp_P16	6.47591	1.4325817	4.379883	-2.7340696	-2.6777198	-1.5869349	2.3186052	0.9736006	2.9884791	2.570643	2.7800026	2.2042804	ref
AGGTCATTCCACGACG-1-145_mGFP-Fltp_P16	6.8479834	-0.7941657	2.1013265	-2.458569	0.39612836	-1.1141974	1.1305486	0.60881436	2.7389975	1.3864907	2.2408705	0.9499204	ref
AGGTCATTCGGAATCT-1-145_mGFP-Fltp_P16	6.16504	0.50142384	2.9915621	-2.264169	-0.039119832	-1.422773	1.5800518	1.1037585	3.4558756	2.3727612	3.4050834	1.8858888	ref
AGGTCCGAGTGTACGG-1-145_mGFP-Fltp_P16	5.254893	-0.8743975	2.8487291	-2.1011548	0.25978982	-0.9773303	-0.2283131	0.74805725	1.829765	1.1023073	1.502953	-0.036911562	ref
AGGTCCGGTAAGAGAG-1-145_mGFP-Fltp_P16	8.423947	0.8237002	5.034527	-3.705333	-1.0942638	0.11957588	5.7370505	1.6882364	6.1138525	3.887554	5.0575185	6.0444326	ref
AGTAGTCAGAATTGTG-1-145_mGFP-Fltp_P16	5.7796187	0.17924143	2.282087	-1.9356557	-2.0841691	-0.9766663	-0.81319964	1.0585911	2.1196036	1.2720994	1.2586056	-0.6382867	ref
AGTAGTCAGCCAGGAT-1-145_mGFP-Fltp_P16	3.7091744	0.37890905	2.0934062	-2.3503401	-1.5645736	-2.4988353	-1.1586561	0.7355485	2.2134635	1.0293823	0.95955336	-0.7860816	ref
AGTAGTCAGCTAGTTC-1-145_mGFP-Fltp_P16	6.0778604	1.0201513	2.6873474	-3.4306147	0.22494076	-0.41721743	2.3181021	1.0750086	4.7224736	3.0524085	2.9648447	1.748708	ref
AGTAGTCAGCTGCAAG-1-145_mGFP-Fltp_P16	5.964352	1.0670398	2.6247206	-2.4617734	-0.43867695	-1.0635723	0.21202971	1.2636938	3.1973574	1.5287416	2.5268183	0.9276176	ref
AGTAGTCAGGCACATG-1-145_mGFP-Fltp_P16	4.284393	-1.056829	3.2738047	-2.0710788	-1.4869285	-1.2683525	1.9218735	0.73638463	2.6105216	1.991081	2.0777903	1.9930989	ref
AGTAGTCGTCACCCAG-1-145_mGFP-Fltp_P16	6.5139422	-1.258295	2.964709	-3.2758026	0.7753015	-1.2982968	1.4937078	0.9913571	2.9025702	1.7541869	2.2372975	1.2485065	ref
AGTAGTCGTGACAAAT-1-145_mGFP-Fltp_P16	5.870316	-0.22290477	2.117618	-2.6053903	-2.0270743	-1.7215648	1.2628675	0.8399097	2.1767297	1.4488707	1.7928369	0.6821018	ref
AGTAGTCGTTTGTTGG-1-145_mGFP-Fltp_P16	6.112085	0.12445896	1.9163017	-2.408461	0.7869073	-0.85175294	1.227236	1.2839162	3.2196178	1.1758307	2.4038386	1.4295962	ref
AGTAGTCTCTATGTGG-1-145_mGFP-Fltp_P16	6.498729	0.51770735	3.5391374	-2.326104	0.12850231	-1.0028341	2.1748397	0.8973611	2.9357514	2.1795292	2.6576602	2.1090505	ref
AGTCTTTAGCTAAACA-1-145_mGFP-Fltp_P16	5.5767803	0.63464403	3.2162185	-3.2660158	0.52583027	-0.08719158	0.810347	0.4960401	2.7741597	1.5782853	2.3070488	0.3365368	ref
AGTCTTTAGGGCTTGA-1-145_mGFP-Fltp_P16	5.0479045	-0.49441874	1.8769845	-2.6392677	0.16536364	-1.1716617	-0.35203058	0.8990519	2.14695	1.0042139	1.9367098	0.89198625	ref
AGTCTTTCAAGTAGTA-1-145_mGFP-Fltp_P16	4.95918	0.97152793	2.647737	-2.1274056	-1.6660314	-0.45695198	0.13807434	1.3944848	1.9073559	0.81683624	1.8271735	0.4701645	ref
AGTCTTTGTCCGTTAA-1-145_mGFP-Fltp_P16	5.3061357	-0.09826054	2.056574	-1.1962302	-2.5168304	-1.6557887	0.03189137	1.2706748	1.7600461	1.0934474	0.6625609	-1.5109785	ref
AGTCTTTGTGCAACTT-1-145_mGFP-Fltp_P16	6.821102	0.49665552	2.8833928	-2.9430056	-1.5960369	-1.3680599	2.0219688	0.99289465	2.5491168	1.5761073	2.6160672	1.4759278	ref
AGTGAGGCAAGCCGTC-1-145_mGFP-Fltp_P16	5.1671104	-0.59285915	3.0184247	-2.2187586	-1.5255045	-1.6814965	-0.5924549	0.9726344	2.4753711	1.2664993	1.8792905	1.071624	ref
AGTGAGGCAGCATGAG-1-145_mGFP-Fltp_P16	6.0637693	0.8411414	3.8849258	-2.1560082	-1.7074792	-1.2488297	3.6931632	0.6932963	3.8372154	2.1790066	2.903197	3.1671278	ref
AGTGAGGCAGTTAACC-1-145_mGFP-Fltp_P16	5.5780706	0.43186143	2.9603796	-3.0179682	-1.7310721	-1.9124571	2.6652753	0.71405476	4.243284	1.9883587	2.5326126	3.090281	ref
AGTGAGGGTCATTAGC-1-145_mGFP-Fltp_P16	5.638787	0.3559724	2.685758	-2.3935745	0.43774053	-1.1436355	0.5372778	0.8934093	1.8847923	1.727506	2.1065664	1.5431505	ref
AGTGAGGTCACGAAGG-1-145_mGFP-Fltp_P16	5.92987	0.68148285	3.2894595	-2.3975585	-1.9891964	-0.7314602	0.76391435	0.6766497	1.9782356	1.4535178	1.731639	0.9225551	ref
AGTGAGGTCACTTATC-1-145_mGFP-Fltp_P16	6.1152163	-0.7328396	4.2002234	-2.8295076	-1.8914653	-0.3290038	2.5596137	1.0096534	4.863579	2.8304024	2.907408	3.8464403	ref
AGTGAGGTCATTATCC-1-145_mGFP-Fltp_P16	5.8047705	-0.1408628	1.6697994	-1.6694019	0.28067338	-1.3547688	-0.48703855	0.7539916	2.07592	1.2229053	1.343879	0.010586724	ref
AGTGGGAAGCCATCGC-1-145_mGFP-Fltp_P16	9.376417	1.358209	5.7730346	-4.704422	-2.4361312	1.0059063	6.390818	1.7677721	6.684098	4.904861	6.164069	6.140423	ref
AGTGGGACAACTTGAC-1-145_mGFP-Fltp_P16	5.9336715	-0.05162525	3.4589686	-2.5374074	-0.41644794	-1.4006174	3.5925143	0.8943392	3.719154	2.2447367	3.3677835	3.7311988	ref
AGTGGGAGTAAAGTCA-1-145_mGFP-Fltp_P16	7.292567	-0.06775688	3.2501502	-3.0625606	0.29045543	-0.60967416	2.365347	0.89840806	3.2239707	2.431466	2.533971	1.8520664	ref
AGTGGGAGTAAGTGTA-1-145_mGFP-Fltp_P16	5.485305	0.80653435	2.7743237	-2.2636206	0.19751373	-1.1050042	1.2310274	1.1626998	2.6641636	2.0760834	2.1227303	1.2270751	ref
AGTGGGAGTCAGAAGC-1-145_mGFP-Fltp_P16	7.0317163	0.0926378	3.2969735	-3.423953	0.6178994	-1.4546733	2.7098083	0.80113137	3.7853715	3.369188	2.625502	3.1992989	ref
AGTGTCAAGTTATCGC-1-145_mGFP-Fltp_P16	6.287148	0.23376673	3.4611099	-2.3911085	-2.2836487	-1.0015401	2.1054332	0.9243585	3.1679485	2.0051484	2.931874	2.4046795	ref
AGTGTCAAGTTCGATC-1-145_mGFP-Fltp_P16	6.1080966	-1.3684049	3.332992	-2.2031841	0.19053572	-1.4014252	0.6315683	0.7317881	1.645279	0.9919944	2.066573	0.35481796	ref
AGTTGGTCACATCTTT-1-145_mGFP-Fltp_P16	6.3788915	0.75159705	3.762543	-2.3329034	-1.7228377	-1.3839066	3.370322	0.87725544	3.8575575	2.2969592	2.691428	3.4575284	ref
AGTTGGTGTCCTAGCG-1-145_mGFP-Fltp_P16	7.242468	-0.98048717	3.7299345	-3.04249	0.6803485	-0.4717177	2.1972072	1.3807735	5.0620317	3.0652287	3.3970413	1.5218478	ref
AGTTGGTGTTCCACGG-1-145_mGFP-Fltp_P16	5.859184	-0.47697645	1.8099945	-2.1286442	0.60705674	-2.3062632	0.36775175	0.7207711	2.1518133	1.2694242	1.3798726	1.6885502	ref
AGTTGGTTCCCATTTA-1-145_mGFP-Fltp_P16	6.6702514	-0.3404886	2.4914272	-2.8766508	0.12739572	-0.56238073	1.6990372	0.5762358	2.9611332	2.014073	2.2674482	0.88076174	ref
ATAACGCAGTAGTGCG-1-145_mGFP-Fltp_P16	7.0776606	0.7587822	2.3685548	-2.7128155	-2.0594325	-2.4393296	0.060098823	0.54262686	1.8670039	1.2199305	2.0436277	1.0060008	ref
ATAACGCAGTATGACA-1-145_mGFP-Fltp_P16	6.3976345	-0.22471704	2.89356	-2.8848283	0.26398352	-0.15104559	1.2703888	1.0221448	3.1505957	2.3223507	2.793634	1.7629212	ref
ATAACGCCAATCTGCA-1-145_mGFP-Fltp_P16	5.9808164	-0.3765171	2.1198843	-2.4846494	0.24630818	-0.8304074	1.9492873	0.9895954	2.8360214	1.6548454	2.01745	2.4924405	ref
ATAACGCGTAGTACCT-1-145_mGFP-Fltp_P16	6.1691	0.5132807	2.7969136	-2.9841225	0.42005172	-0.7332996	2.427051	0.8182991	4.6757517	3.2549615	3.0563314	2.7025309	ref
ATAACGCTCAATCACG-1-145_mGFP-Fltp_P16	4.9567876	1.1258129	2.3705378	-2.1553535	-1.0992795	-1.8425013	0.62404865	0.9851499	2.0030606	0.84689856	1.6363169	0.33040476	ref
ATAACGCTCTAACCGA-1-145_mGFP-Fltp_P16	7.542809	1.1230793	2.9582384	-3.3041224	0.34608832	-1.1001834	2.7872896	1.2259353	4.06381	2.7554696	3.4372056	3.5482006	ref
ATAACGCTCTGAAAGA-1-145_mGFP-Fltp_P16	5.6484685	0.525967	2.4605498	-2.596294	-0.093812004	-0.8304165	-0.060287856	1.5475671	3.2273948	2.5349188	2.1301174	0.8386495	ref
ATAAGAGAGACTCGGA-1-145_mGFP-Fltp_P16	5.4574537	0.733673	2.9804435	-2.39089	-1.2821815	-0.2727511	1.5725737	0.76744276	2.9580445	1.2478378	2.8299105	2.0483336	ref
ATAAGAGAGCGATCCC-1-145_mGFP-Fltp_P16	6.453678	-1.0563035	1.9418696	-1.9125879	-0.8337881	-2.2283895	0.40979606	1.2522324	2.404522	1.3965037	1.6391721	1.564064	ref
ATAAGAGAGTCCTCCT-1-145_mGFP-Fltp_P16	5.195933	-1.2573595	2.2920952	-2.084939	0.1468598	-0.97270447	0.53172076	1.0529146	2.9055467	0.78203076	1.434392	0.9323763	ref
ATAAGAGCAAGTCTGT-1-145_mGFP-Fltp_P16	4.9904976	-1.104672	2.2467563	-2.25328	-1.4893469	-1.9749788	0.7161448	1.3586081	2.2507315	1.5671284	1.8470902	-0.019597262	ref
ATAAGAGCAGTAACGG-1-145_mGFP-Fltp_P16	6.3369083	-0.13103089	2.055036	-2.7765548	-2.2260249	-0.7700598	1.7073985	1.5172087	4.50045	2.036541	2.3706856	1.5923829	ref
ATAAGAGCATGGATGG-1-145_mGFP-Fltp_P16	6.163233	-0.045970887	2.9632015	-2.682551	-0.25042558	-0.27732953	2.936552	0.9659884	2.7850347	2.6277988	3.025837	2.8420587	ref
ATAAGAGGTCTAGTCA-1-145_mGFP-Fltp_P16	4.981716	1.9042543	3.3930333	-1.9155926	-1.6636031	-0.8054804	0.76003695	1.3328921	3.5339458	1.5692339	1.9256419	-0.39541313	ref
ATAAGAGTCACGCGGT-1-145_mGFP-Fltp_P16	7.7038646	-0.18048537	2.347122	-2.7408857	-0.17268084	-1.230181	1.374909	1.2239721	3.8699017	2.085604	3.0526898	2.299464	ref
ATAAGAGTCAGCGACC-1-145_mGFP-Fltp_P16	4.657363	0.701733	4.179438	-2.7675076	-2.6652555	-1.0555239	1.9578218	0.859784	3.293696	1.4072143	2.3497229	2.0164084	ref
ATAAGAGTCGCCTGTT-1-145_mGFP-Fltp_P16	5.2527275	-1.1565053	1.6151448	-2.1179857	0.24468255	-1.3759675	0.20372659	1.2901953	2.3971095	0.82959956	1.5061631	-0.7732556	ref
ATAGACCAGGAATTAC-1-145_mGFP-Fltp_P16	6.743271	-0.40291446	3.800078	-2.0136018	0.102618165	-0.52635115	1.8163619	0.5550421	3.269311	1.743552	2.11297	2.1957445	ref
ATAGACCGTCCCTTGT-1-145_mGFP-Fltp_P16	7.0679994	-0.57048094	2.6376343	-2.6272	0.6763377	-2.15058	1.9075824	0.75182796	2.4993963	1.3609113	2.5429199	2.2096334	ref
ATAGACCTCAATACCG-1-145_mGFP-Fltp_P16	3.1375215	-0.264976	2.5681124	-2.326643	-2.7058318	-1.2462258	0.050209127	0.8010282	2.2467687	1.6855546	1.8075327	0.31951022	ref
ATAGACCTCACAACGT-1-145_mGFP-Fltp_P16	6.147846	0.63508105	2.925196	-2.2752852	0.4936579	-0.68143713	1.8181463	1.0118625	4.0866547	2.725226	2.357286	1.149302	ref
ATCACGAAGCGATCCC-1-145_mGFP-Fltp_P16	5.9205317	0.67388666	3.1592646	-2.4247484	-0.5874171	-1.5735724	1.5003735	0.5426131	2.4145415	1.9338534	2.0951178	1.1135964	ref
ATCACGAAGGACAGAA-1-145_mGFP-Fltp_P16	6.887762	-0.63820195	2.9879339	-3.3072708	0.5443931	-0.6251265	2.574547	1.1097242	3.9316027	3.0813317	2.371544	2.227458	ref
ATCACGAAGTGTGAAT-1-145_mGFP-Fltp_P16	6.842035	-0.048927233	3.5144618	-2.0766513	-1.7274643	-0.4334367	2.3418837	0.93295217	2.4463596	1.5448656	2.2580462	1.6495248	ref
ATCACGAAGTTGTAGA-1-145_mGFP-Fltp_P16	6.962765	1.1199173	3.5168912	-3.111491	-1.909216	-0.538817	3.073522	0.9051774	4.6137166	3.3141003	3.8542528	3.9491148	ref
ATCACGACAATGGTCT-1-145_mGFP-Fltp_P16	8.410107	-0.2019316	3.6610303	-3.1137528	-0.05326505	-0.36661395	2.57335	0.4983745	3.2011864	2.6937673	3.6594636	2.892442	ref
ATCACGACAGTACACT-1-145_mGFP-Fltp_P16	5.766099	0.36696103	3.2066727	-3.2602684	0.42295712	-1.0130025	1.59969	0.98963726	3.1953275	1.637398	2.48633	2.8705688	ref
ATCACGAGTATTCTCT-1-145_mGFP-Fltp_P16	5.724403	-0.1624735	3.2191086	-2.5633683	-0.72130024	-0.7246454	1.1197926	0.96920866	2.1650276	1.4151096	2.0573127	1.3141123	ref
ATCACGATCAGCTCGG-1-145_mGFP-Fltp_P16	6.7888927	-1.1334898	2.8063438	-2.2394638	-1.0475997	-2.3743935	2.2911594	1.2207971	4.1014338	2.3975146	2.5213869	2.658969	ref
ATCACGATCCAGAGGA-1-145_mGFP-Fltp_P16	5.440134	-0.55672747	1.9556323	-2.6860878	-0.29053944	-1.423759	2.3285446	1.1437029	2.4517832	2.1607165	2.6642919	2.8971322	ref
ATCATCTGTCCGTCAG-1-145_mGFP-Fltp_P16	6.30195	-0.8752982	1.4724069	-2.5955508	-0.46301925	-2.3002899	0.07839913	1.3367133	2.9797075	1.2685941	1.5276672	0.9040769	ref
ATCATCTGTTCTGAAC-1-145_mGFP-Fltp_P16	6.3318915	0.22755557	1.915291	-1.957156	0.665788	-1.9019263	0.13491423	0.51472914	1.4481802	1.1455628	1.285693	-0.113903835	ref
ATCATGGAGCTACCTA-1-145_mGFP-Fltp_P16	5.6708026	0.47673994	2.2526262	-2.6117628	-1.1668055	-1.4194571	0.9542768	0.99313724	3.175897	2.457792	2.1250854	2.2416544	ref
ATCATGGGTCAAAGCG-1-145_mGFP-Fltp_P16	6.2628613	-0.07185495	2.716094	-2.4021592	0.26915067	-0.93156004	2.103356	0.56820124	2.709108	1.5086255	2.4642048	3.0419772	ref
ATCATGGGTGTTCTTT-1-145_mGFP-Fltp_P16	5.310042	0.07505605	2.0435002	-2.451242	0.57114667	-0.96126693	-0.18886311	0.82029486	2.3651025	1.2084707	1.4326131	1.0479665	ref
ATCATGGTCAACGCTA-1-145_mGFP-Fltp_P16	6.658575	0.94425696	2.5602798	-2.5414689	-0.124828845	-0.9950135	0.35317653	1.0801109	1.7135658	0.8530756	2.044459	0.58587873	ref
ATCATGGTCCGCGTTT-1-145_mGFP-Fltp_P16	6.268256	0.91404325	3.1694613	-2.722774	-0.7835461	-0.92933786	2.7119606	1.0300206	2.7861903	1.8542563	3.3453057	4.0089912	ref
ATCATGGTCCTTGCCA-1-145_mGFP-Fltp_P16	6.4535265	0.3265244	2.6441724	-2.3568354	0.39768055	-1.8084316	2.0012453	1.3250705	3.9075236	1.7909056	3.0877829	2.4740117	ref
ATCATGGTCTCGCTTG-1-145_mGFP-Fltp_P16	6.367188	-1.2249436	2.8829243	-2.0953197	-0.6135888	-1.6250355	0.95210254	0.8126009	2.1164613	1.2059475	1.7830637	0.07314277	ref
ATCCACCCACCATGTA-1-145_mGFP-Fltp_P16	6.0888424	0.23435052	3.2071939	-2.0831625	-0.77797246	-0.97073627	2.1440654	0.65615684	2.1096535	2.371782	1.5851479	1.4744157	ref
ATCCACCCATGTCTCC-1-145_mGFP-Fltp_P16	5.979789	0.57681763	4.4442406	-2.8168926	-0.91572225	-2.395288	2.5709078	0.8472409	2.8403635	1.4789338	1.7162033	2.9532409	ref
ATCCACCGTACTCTCC-1-145_mGFP-Fltp_P16	5.810341	-0.042611793	2.3019757	-1.7782291	0.57465965	-1.2265122	1.1472793	1.0122982	2.61115	1.613035	1.8160064	0.474095	ref
ATCCACCGTAGCCTAT-1-145_mGFP-Fltp_P16	7.3411813	-0.49440953	3.9791474	-2.7374294	-1.2453694	-0.89919245	2.0067112	0.8945978	3.6744123	2.2840884	3.0066562	1.2722526	ref
ATCCACCTCATACGGT-1-145_mGFP-Fltp_P16	6.182424	0.4747786	2.7335508	-2.263449	-2.193693	-0.91716236	1.340877	1.0498503	2.2006164	1.1273296	2.0497534	0.34457484	ref
ATCCACCTCGGTTCGG-1-145_mGFP-Fltp_P16	6.4571757	1.6651397	3.6798606	-2.5464973	-1.3708234	-1.6703418	3.6532853	0.6283606	3.9612887	2.0426972	3.141035	3.6245306	ref
ATCCGAAAGCGGATCA-1-145_mGFP-Fltp_P16	6.6450734	0.5341662	3.7747452	-2.9089777	0.38750175	-1.1521645	3.5648284	0.82998604	3.297997	2.7101219	3.437858	2.256453	ref
ATCCGAAAGCTACCGC-1-145_mGFP-Fltp_P16	6.782356	0.62601894	4.5729966	-2.3606017	0.32014877	-0.4655598	4.0113845	1.0076289	3.1019678	2.4105024	3.438991	4.243628	ref
ATCCGAATCAAGAAGT-1-145_mGFP-Fltp_P16	5.260516	0.07201892	2.4017618	-2.2804253	-0.667699	-1.4377112	0.4085398	1.0741829	2.1258478	1.1274705	1.6590064	0.41124254	ref
ATCCGAATCTAACTGG-1-145_mGFP-Fltp_P16	6.046052	0.32712907	2.1454527	-2.4793754	-0.9763478	-0.77780503	2.121923	1.6051962	2.3488586	1.3433691	2.027709	1.2441412	ref
ATCGAGTAGACCGGAT-1-145_mGFP-Fltp_P16	7.426051	0.27909157	4.043308	-3.015285	-0.97838664	-1.2476504	2.5923812	0.522823	3.2785356	2.5857189	2.856007	1.5683755	ref
ATCGAGTAGGTGTTAA-1-145_mGFP-Fltp_P16	5.2867937	0.8402276	2.0936012	-2.1800468	-0.7853894	-1.3939161	-0.027555283	1.1288272	2.7346087	1.6338592	1.9262671	-0.28728706	ref
ATCGAGTCACCACCAG-1-145_mGFP-Fltp_P16	7.001684	-0.63167965	3.2103329	-2.8881323	-1.042293	-0.8716595	2.323284	0.77259624	4.156548	2.3061473	3.0412571	1.8919185	ref
ATCGAGTCAGATCGGA-1-145_mGFP-Fltp_P16	5.278516	0.72910446	2.757158	-1.9642117	-0.77915806	-2.0732915	2.107758	1.368725	2.89449	1.7389462	1.7658217	1.5127484	ref
ATCGAGTCAGTTCCCT-1-145_mGFP-Fltp_P16	7.6664424	0.32876468	3.539949	-3.500535	-0.39345908	-1.3188748	2.7138624	1.0885823	4.218993	3.1730127	3.367536	2.6772358	ref
ATCGAGTGTCATTAGC-1-145_mGFP-Fltp_P16	4.308428	-0.021244429	2.1758235	-2.0948522	-2.2391565	-1.0314629	-0.4655725	1.033792	2.7237027	1.2843192	1.3507649	-0.7507916	ref
ATCTACTAGATCCGAG-1-145_mGFP-Fltp_P16	4.751052	0.24872893	3.4327972	-2.5020068	-1.9947071	-0.9348991	2.573042	0.816584	3.79604	2.7067711	2.4120655	2.4961696	ref
ATCTACTAGCCGGTAA-1-145_mGFP-Fltp_P16	4.3533807	1.072858	2.7397432	-2.2142282	-0.7785331	-1.8459356	1.3218803	1.2839907	1.8263277	1.6064702	2.3685174	-0.72057545	ref
ATCTACTAGCGTCTAT-1-145_mGFP-Fltp_P16	5.4924827	-0.096520424	2.6172533	-1.9928303	-0.31857604	-1.2735931	2.7421496	0.9783363	2.999475	1.9127461	2.8170986	4.2275615	ref
ATCTACTAGTGTACTC-1-145_mGFP-Fltp_P16	6.084788	-0.40905192	3.3389575	-2.7025285	0.35480642	-0.77201647	2.7668889	0.96419024	2.8374903	1.9386412	2.734822	3.8161426	ref
ATCTACTCAGACGCAA-1-145_mGFP-Fltp_P16	5.733736	-0.9749406	1.836052	-2.6930919	0.7433752	-1.179664	0.9047789	0.845988	2.239847	1.5528388	1.999917	2.1671805	ref
ATCTACTGTAGCGCAA-1-145_mGFP-Fltp_P16	7.0072103	0.48450747	4.045957	-2.7213101	-0.4034278	-1.3407958	3.4228837	0.77091354	4.1764655	2.3023577	3.6412826	5.191414	ref
ATCTACTGTCAGTGGA-1-145_mGFP-Fltp_P16	5.6394567	-0.92851585	1.7888898	-1.7877705	-1.0420023	-1.0818866	0.6613711	1.1024246	2.636625	1.6319431	1.8383493	0.31985587	ref
ATCTACTGTCGGATCC-1-145_mGFP-Fltp_P16	6.3874183	0.6469008	2.0597942	-2.2748384	0.3692043	-0.88880485	0.9526609	0.9698781	2.8195105	1.6710156	1.7396555	1.2997233	ref
ATCTACTTCTCGCTTG-1-145_mGFP-Fltp_P16	7.1988235	0.5971096	4.6560783	-2.982452	0.4001791	0.65597826	3.9367313	1.7473689	3.858936	2.6595757	3.9555387	3.8020477	ref
ATCTGCCAGTATTGGA-1-145_mGFP-Fltp_P16	5.212631	0.4262403	3.7800927	-2.8151636	-2.7274222	-0.96305054	1.8772496	0.87644607	3.0710566	2.183288	2.743863	1.0905614	ref
ATCTGCCCACAACGCC-1-145_mGFP-Fltp_P16	7.8461275	-0.7189042	4.4906483	-3.8576212	0.3902132	0.6341262	4.3769326	1.1317369	5.3602886	4.009369	4.0340543	5.583036	ref
ATCTGCCCACATGTGT-1-145_mGFP-Fltp_P16	6.623412	0.59319913	2.9625614	-2.9074075	-2.842082	-0.1461266	2.2698243	1.6770207	3.8182597	3.0256503	2.696023	1.4534584	ref
ATCTGCCCACCCAGTG-1-145_mGFP-Fltp_P16	6.7628455	0.7054367	4.2048445	-3.219656	-0.5190407	-0.71045053	3.964003	0.82042634	3.9184031	2.2995462	3.287596	4.1158	ref
ATCTGCCCAGGATTGG-1-145_mGFP-Fltp_P16	6.653768	0.18113811	2.8552647	-2.8165052	-0.47127008	-1.0309612	1.3216751	1.0622965	3.5519447	1.858975	1.9989511	1.8840424	ref
ATCTGCCCATCAGTCA-1-145_mGFP-Fltp_P16	5.589461	1.0255808	2.5395377	-2.1718454	-0.012744658	-1.1549356	1.7604805	0.8233621	2.2230687	1.4295106	2.0898457	1.6746817	ref
ATCTGCCGTTCTCATT-1-145_mGFP-Fltp_P16	4.553559	-0.14026801	1.380184	-2.0562098	0.49499023	-1.845333	0.23084873	0.7450082	2.2957318	1.1191375	1.5644572	-0.21966732	ref
ATGAGGGAGACTACAA-1-145_mGFP-Fltp_P16	6.7104163	-0.9618344	2.970611	-3.0032518	0.5867621	-0.5179789	3.1874497	0.95413977	3.9996972	2.6579578	2.7311873	3.8707254	ref
ATGAGGGCACAGCGTC-1-145_mGFP-Fltp_P16	7.53323	-0.5179951	4.096157	-2.5142856	-0.40041757	-0.9505825	3.6609964	1.0175649	4.2747955	2.6457021	3.1758862	3.7470908	ref
ATGAGGGCAGCTGTAT-1-145_mGFP-Fltp_P16	6.3899174	-0.2860247	2.4244618	-2.5436149	0.29470384	-0.8139061	1.233424	1.3082756	2.7815564	1.7819858	2.792867	1.8899809	ref
ATGAGGGGTCATGCAT-1-145_mGFP-Fltp_P16	5.715788	-0.9989151	2.2013855	-2.1446514	-1.4734119	-1.1383352	0.7482272	1.0350357	2.517921	0.58442134	1.9031038	0.60452676	ref
ATGAGGGTCTGAGGGA-1-145_mGFP-Fltp_P16	6.565832	-0.113190435	2.668237	-3.4954565	-0.26502013	-1.1612912	3.757126	1.0581117	3.8390274	3.3569586	3.4552338	4.7156777	ref
ATGAGGGTCTTGTATC-1-145_mGFP-Fltp_P16	6.7101345	0.29160717	2.6562672	-2.6136312	0.4832871	-0.8804368	2.1412868	0.7872866	3.1897807	2.3371089	3.0167577	2.169957	ref
ATGCGATAGCAGACTG-1-145_mGFP-Fltp_P16	6.873273	0.10502462	1.8126508	-2.0484722	0.41358668	-0.9888285	1.4090981	1.2385142	2.5612125	1.6306226	1.9445615	0.3263541	ref
ATGCGATAGCGATATA-1-145_mGFP-Fltp_P16	5.9692554	0.29813626	2.5168624	-2.4832578	0.3447439	-1.1979343	1.2350538	0.88077736	2.4163375	1.520297	1.838699	1.6127831	ref
ATGCGATAGCTACCGC-1-145_mGFP-Fltp_P16	6.0591097	1.0862085	2.7584872	-2.608361	-0.32877892	-1.4101453	2.742802	1.186778	2.5694892	2.0079482	2.4388726	2.4932659	ref
ATGCGATAGGGCACTA-1-145_mGFP-Fltp_P16	4.848341	1.0218238	2.906197	-2.4626675	-1.948523	-0.90313244	0.89322656	0.70216644	2.0458117	1.6663693	2.2032554	-0.61014664	ref
ATGCGATAGTAAGTAC-1-145_mGFP-Fltp_P16	5.9160833	-0.15280323	2.9815633	-2.3968744	-1.3716202	-0.5141265	1.8559701	1.246143	2.9755068	2.3891592	2.2449503	1.2997689	ref
ATGCGATAGTGTCCAT-1-145_mGFP-Fltp_P16	5.541246	0.72547245	2.765692	-1.9611721	-1.1625552	-0.8594227	1.4922962	1.1806922	2.3123276	1.0576991	1.9087043	0.46263617	ref
ATGCGATAGTGTTGAA-1-145_mGFP-Fltp_P16	5.3148417	-0.72854704	2.6447864	-2.9919815	-1.1204067	-1.6221069	1.6381139	1.076771	2.5576448	1.7181836	2.657596	1.6591016	ref
ATGCGATCAAGACGTG-1-145_mGFP-Fltp_P16	6.63738	0.0355393	3.9312153	-2.4142725	-0.11891225	-1.7502126	2.4011514	0.7171376	2.9415214	2.3384356	2.5710351	1.8579345	ref
ATGCGATCACACAGAG-1-145_mGFP-Fltp_P16	5.3430204	-0.2951357	2.1086655	-1.4073379	-0.47123533	-2.2170115	-0.7832942	1.0390903	2.4542325	1.4530249	1.4026841	-0.32044655	ref
ATGCGATCATACTCTT-1-145_mGFP-Fltp_P16	6.8526173	-0.57166576	2.1217394	-2.3584552	0.025891006	-0.987772	1.2279425	1.1167917	1.7299185	0.6561812	1.5132866	1.9498512	ref
ATGCGATGTCGATTGT-1-145_mGFP-Fltp_P16	7.105256	-0.4393813	2.7328613	-2.4707375	-1.667495	-0.83175707	1.722607	1.0817193	3.0404804	1.4087793	2.6289952	2.1691434	ref
ATGCGATGTGAGGGAG-1-145_mGFP-Fltp_P16	5.0076957	1.0209632	1.9646312	-2.095378	-1.4610376	-1.3173758	0.107037395	1.2372494	1.6916003	1.6586689	1.8635055	-0.36594194	ref
ATGCGATGTGATAAAC-1-145_mGFP-Fltp_P16	7.240695	0.18263167	4.430153	-3.0099378	-0.81145436	-0.41500717	4.1156635	0.67919815	4.527315	2.822959	3.6849725	4.768653	ref
ATGCGATTCAAGAAGT-1-145_mGFP-Fltp_P16	6.449693	-0.5238962	2.0037148	-2.6006372	0.20642994	-0.54950553	1.3083012	0.65529704	2.1862981	1.8499426	1.9002929	1.6557237	ref
ATGCGATTCACCATAG-1-145_mGFP-Fltp_P16	4.9035554	0.10289573	2.514677	-2.362679	-0.26369306	-0.40630195	1.8465606	1.0979393	3.0239441	1.156861	1.8661444	1.6706593	ref
ATGCGATTCAGCTTAG-1-145_mGFP-Fltp_P16	6.1505103	1.0900904	2.6853242	-2.304701	-2.8123767	-1.3201888	1.2179357	0.87828434	2.6030767	2.1050453	1.9159069	0.99593997	ref
ATGCGATTCGCCCTTA-1-145_mGFP-Fltp_P16	5.0224485	0.58043826	3.316463	-2.5667727	-2.025907	-1.3988817	2.7587333	0.85781044	2.3320684	2.4112573	2.499104	2.4810448	ref
ATGCGATTCGGATGGA-1-145_mGFP-Fltp_P16	7.2843976	0.41534168	2.7822385	-2.041385	-0.04178258	-1.6624982	1.8691524	0.38893244	2.6724186	1.0296665	2.098297	3.0723526	ref
ATGCGATTCGTAGGTT-1-145_mGFP-Fltp_P16	5.8884654	0.19095002	4.191932	-3.1225352	0.020854622	-0.25191087	4.016463	1.0132581	3.8043795	2.7916605	3.2721229	3.8654747	ref
ATGCGATTCTCGAGTA-1-145_mGFP-Fltp_P16	5.656963	-0.7603103	2.92119	-2.912314	-1.5242444	-2.292325	0.94881505	0.99552554	3.0251288	1.5640365	1.8190092	1.4574358	ref
ATGGGAGAGTTAACGA-1-145_mGFP-Fltp_P16	5.7374496	-0.03800211	2.7645867	-2.1435976	-0.9392328	-1.2110035	0.9816952	0.72796685	2.2949128	1.4252684	1.6236069	0.9294039	ref
ATGGGAGAGTTGAGAT-1-145_mGFP-Fltp_P16	6.6148963	0.28319955	2.9536195	-2.711378	-1.4735372	-0.95872223	1.4603095	1.2768884	3.7283766	2.314985	2.1701415	2.2303772	ref
ATGGGAGCAATGGAAT-1-145_mGFP-Fltp_P16	6.243251	0.76881266	2.836263	-2.802237	0.41777766	-0.91603816	3.3722804	1.2448989	3.90743	2.2156632	2.7072163	3.3884315	ref
ATGGGAGCACTTCGAA-1-145_mGFP-Fltp_P16	6.4566984	-0.2907339	2.6734278	-3.2967021	-1.288533	-0.6384126	1.2057725	1.3214201	3.6350088	1.2521573	2.3460624	1.2891889	ref
ATGGGAGTCAAGCCTA-1-145_mGFP-Fltp_P16	8.503014	1.54901	5.731113	-4.2884	-1.0401356	1.2267042	6.1732283	1.2284662	6.494629	4.235085	4.7401776	5.954369	ref
ATGTGTGAGACATAAC-1-145_mGFP-Fltp_P16	6.938621	0.035087507	2.9625423	-2.8693733	-0.37086892	-0.49704796	1.9300702	1.0044689	3.1262157	2.5420725	2.6582847	2.4592268	ref
ATGTGTGAGTACACCT-1-145_mGFP-Fltp_P16	6.6998463	0.61456144	2.5381863	-2.3258078	-0.667354	-1.2221215	1.5767341	0.9526908	2.1927474	1.8459418	2.601827	1.0992888	ref
ATGTGTGCAAACGTGG-1-145_mGFP-Fltp_P16	4.67979	0.19496267	3.5649962	-2.5355964	-1.9998642	-1.8837838	1.5553951	1.1043969	3.2388885	1.7345616	2.4218872	1.4926531	ref
ATGTGTGCAAGTCTAC-1-145_mGFP-Fltp_P16	6.132418	0.81586885	3.7661412	-2.1717153	-1.0877825	-1.9349146	2.628402	0.6585751	3.3393211	2.0480068	2.7986202	2.4995298	ref
ATGTGTGCAGGGAGAG-1-145_mGFP-Fltp_P16	7.7741218	0.5233401	2.8865306	-2.4064505	0.4065629	-1.3163255	0.6040129	0.9192617	2.8399436	1.2713952	2.3094537	1.7717351	ref
ATGTGTGTCGGACAAG-1-145_mGFP-Fltp_P16	5.8431253	0.5430487	2.4712524	-2.3463304	0.26562962	-0.89586884	1.7812093	1.1117598	2.169282	1.3787743	2.1782207	0.9997511	ref
ATTACTCCAAAGTGCG-1-145_mGFP-Fltp_P16	5.92427	0.37611997	2.013031	-2.4534738	0.48670846	-0.48582798	1.21329	1.1115417	2.4781075	1.6514169	2.1817622	0.76425385	ref
ATTACTCCAACTGCTA-1-145_mGFP-Fltp_P16	6.2667794	0.32059348	3.867792	-2.7721736	-0.1643847	-0.8482958	2.6677008	0.86619043	3.2305114	1.769736	3.2263167	2.5640895	ref
ATTACTCCAATGAATG-1-145_mGFP-Fltp_P16	6.048734	0.5554148	4.210751	-3.6535177	-1.1803782	-0.37291664	3.1732142	0.7921961	3.74563	2.7906172	3.1136324	4.0351152	ref
ATTACTCCACATCTTT-1-145_mGFP-Fltp_P16	7.049413	0.08195205	2.2607682	-3.0678177	0.5005526	-2.0984573	0.058046278	0.9215041	2.6181922	1.3480983	1.5573143	-1.0317636	ref
ATTATCCAGAAGGTTT-1-145_mGFP-Fltp_P16	6.227476	0.24001618	3.3960423	-3.2535462	0.14796144	-0.5342892	3.9211683	1.3208704	4.9532347	3.038642	3.8102582	4.3497276	ref
ATTATCCAGGACAGCT-1-145_mGFP-Fltp_P16	6.2941685	0.7090643	2.6493146	-2.678675	0.05748494	-1.7960646	0.16629118	1.2408807	3.5809195	1.8504204	2.476564	1.5952599	ref
ATTATCCCACGCGAAA-1-145_mGFP-Fltp_P16	6.386693	-0.9961016	2.139791	-2.4504936	0.63306797	-0.40452713	1.6589429	0.7431227	3.41798	2.4272738	2.58547	1.0705218	ref
ATTATCCCAGGAATGC-1-145_mGFP-Fltp_P16	5.9236383	0.27925694	3.4573238	-2.6945379	-0.084706396	-1.1991224	2.2372766	0.54377425	2.5950675	1.3468562	2.2555969	1.1332254	ref
ATTATCCTCAAACGGG-1-145_mGFP-Fltp_P16	6.628194	0.07385959	1.4223071	-1.7794527	-0.16460332	-0.97946364	0.9773732	1.0305215	2.4502304	0.8339863	1.4782115	1.4804049	ref
ATTATCCTCACCCGAG-1-145_mGFP-Fltp_P16	5.1682434	0.39721328	2.3323555	-2.5949693	0.5660252	-0.33448577	0.36447853	1.0079621	2.767125	2.1752279	2.4694383	1.9040096	ref
ATTATCCTCAGGCGAA-1-145_mGFP-Fltp_P16	4.5642443	-0.056208313	3.6200051	-2.1491697	-1.8299025	-1.6742948	0.7003749	0.8905029	2.1896229	1.5204295	1.9053909	0.85840213	ref
ATTATCCTCGACCAGC-1-145_mGFP-Fltp_P16	7.5845184	-0.5059569	2.7532778	-2.4951491	0.20077877	-0.58811605	1.5435358	0.9154921	2.7547898	1.2626641	2.8448303	0.70851177	ref
ATTATCCTCGCTAGCG-1-145_mGFP-Fltp_P16	5.833648	0.6424049	3.706934	-2.1250722	-1.604618	-2.3765585	1.9593672	0.732049	3.115962	2.2771595	2.9211946	1.9240328	ref
ATTCTACAGTGTTGAA-1-145_mGFP-Fltp_P16	5.77535	1.0317144	3.1873803	-2.726334	-1.37457	-0.7413814	1.783606	0.75412214	2.4288437	1.6289225	2.5801525	2.2068639	ref
ATTCTACGTGCACTTA-1-145_mGFP-Fltp_P16	5.2517	0.6051791	1.9871321	-2.5258162	0.5706833	-1.7384641	0.05909659	1.2733576	2.906325	1.4650792	1.4211658	-0.32162026	ref
ATTCTACTCCTTGCCA-1-145_mGFP-Fltp_P16	5.661076	0.4255122	3.0864544	-2.3498032	-2.1286163	-0.84677655	3.2090158	0.8606827	2.6758683	2.136002	2.6215448	3.4209318	ref
ATTCTACTCTAAGCCA-1-145_mGFP-Fltp_P16	4.0214214	0.49278712	1.8648065	-2.022311	-2.0203502	-1.7592008	-0.5527859	1.3043457	1.7757418	1.3046871	1.4683394	-0.06135246	ref
ATTGGACAGCGTCAAG-1-145_mGFP-Fltp_P16	6.7708178	0.629562	3.341892	-3.2133164	-1.6377957	-1.1511921	4.138715	0.6767651	4.123642	2.9364903	3.1151035	4.4555607	ref
ATTGGACCAAACCTAC-1-145_mGFP-Fltp_P16	7.5912204	-0.24392253	3.4570718	-3.0679862	-0.76760733	-1.7799928	4.0148964	0.80834377	4.5794477	2.6247852	3.692075	4.3346696	ref
ATTGGACCACTAAGTC-1-145_mGFP-Fltp_P16	7.022984	0.9522052	4.2574377	-3.2738883	-1.5948137	-0.5214478	4.448821	1.0142672	4.225533	2.8834472	3.767643	3.5212162	ref
ATTGGACCAGACGCTC-1-145_mGFP-Fltp_P16	4.8316927	-0.20761852	2.615788	-2.3591583	-1.6870575	-2.1009467	1.7750269	0.6077257	3.321192	1.2374789	2.8263826	2.5845735	ref
ATTGGACGTCACCCAG-1-145_mGFP-Fltp_P16	7.321235	-0.24915263	3.6488683	-3.347366	0.8623605	-0.25722483	4.28458	0.9238962	3.778507	3.0840049	4.2254086	3.7319381	ref
ATTGGACGTCATATCG-1-145_mGFP-Fltp_P16	6.154599	-1.2116581	3.0588577	-2.3583708	0.21877058	-1.7918419	1.8336296	0.8075514	2.4838357	1.3205436	2.3594017	2.024921	ref
ATTGGACGTCGATTGT-1-145_mGFP-Fltp_P16	7.2944527	-0.47882217	3.3148713	-2.0854623	-0.18588114	-2.4277885	2.2531774	0.4462151	2.811663	1.4139373	2.3198774	1.5521495	ref
ATTGGACTCAAGGTAA-1-145_mGFP-Fltp_P16	5.8133025	-0.4928179	2.3140464	-2.4258811	-0.27088803	-1.8426725	2.4238942	1.3357112	3.4057193	2.3282604	2.723681	2.2758512	ref
ATTGGACTCCCGGATG-1-145_mGFP-Fltp_P16	7.1654873	1.0018766	2.5199237	-2.953189	0.8288564	0.3495951	0.8914516	1.1301337	2.3141725	1.9447194	2.6791372	1.189093	ref
ATTGGTGCATCGGGTC-1-145_mGFP-Fltp_P16	5.632354	-1.3667058	2.7299323	-3.0967226	0.46252435	-0.9254576	2.0657728	1.2138747	3.0853605	2.0719438	2.6188936	1.2365415	ref
ATTGGTGGTGTGCCTG-1-145_mGFP-Fltp_P16	6.486545	-0.50690436	3.0919685	-2.735242	-1.3691158	-0.75335157	1.1586312	0.90820336	2.9212434	2.3742876	2.6540124	2.2527337	ref
ATTGGTGGTGTTAAGA-1-145_mGFP-Fltp_P16	6.4904084	0.31256312	2.5114772	-2.1904793	0.8133785	-0.596208	2.066634	1.2202218	2.9816453	1.9467605	2.8580437	2.069529	ref
ATTGGTGGTTAAGACA-1-145_mGFP-Fltp_P16	6.6476226	-1.2796558	2.0305145	-2.266908	-1.8626708	-1.1695917	1.0713557	0.80695415	2.136788	1.1517572	2.1248891	0.06523608	ref
ATTGGTGTCACAAACC-1-145_mGFP-Fltp_P16	6.979933	-1.0032083	3.9233065	-2.5969205	0.1375235	-0.12538898	3.6045809	1.5431404	3.6952264	2.1499007	3.4730594	3.3775764	ref
ATTGGTGTCCAAACAC-1-145_mGFP-Fltp_P16	5.4799194	0.47846618	4.0572567	-3.1319408	0.3907744	-0.39176178	2.6481166	1.0129827	3.3150573	2.3988626	3.2924316	3.9185913	ref
ATTTCTGAGACAGGCT-1-145_mGFP-Fltp_P16	4.732235	1.4586853	3.8469584	-3.2375681	-2.6886778	-0.9851319	1.9245477	0.9321719	3.0775	1.6975853	2.4869745	2.8264296	ref
ATTTCTGAGCTGTCTA-1-145_mGFP-Fltp_P16	4.0799947	-0.7264807	2.8400433	-2.193212	-1.6416205	-0.95007175	1.7313813	2.1815794	3.2738233	1.3010687	2.2562268	1.1119614	ref
ATTTCTGAGGCGATAC-1-145_mGFP-Fltp_P16	6.50471	-0.36452213	2.6951501	-3.1015928	-1.8716041	-1.4731094	1.2783561	1.2142593	2.9694378	2.0362809	2.7522361	0.16497621	ref
ATTTCTGAGGTGTTAA-1-145_mGFP-Fltp_P16	6.2537956	-1.0037804	3.645682	-3.3770518	0.61530745	-1.7388997	1.7918772	0.6491881	3.8923979	2.091216	2.737377	1.7497929	ref
ATTTCTGAGTAGGTGC-1-145_mGFP-Fltp_P16	3.6699495	-1.3502365	1.1979117	-1.5518832	0.36446908	-2.0298047	-1.2606798	0.8570453	0.82161456	-0.45051655	0.68087566	-1.1484368	ref
ATTTCTGAGTCTCCTC-1-145_mGFP-Fltp_P16	6.331587	-0.574434	3.416878	-2.6550255	-0.71422803	-1.4944474	3.4900835	0.69936067	3.5630217	2.0446668	3.3528504	4.3109818	ref
ATTTCTGCACATTAGC-1-145_mGFP-Fltp_P16	5.4821944	0.74445415	2.2282896	-2.1530206	0.09481199	-2.8726804	1.5571393	1.0759605	3.147485	0.94842327	2.165216	1.7840255	ref
ATTTCTGCATCCGCGA-1-145_mGFP-Fltp_P16	5.2261147	0.26397392	2.9534535	-2.8399734	-1.6284221	-0.3846072	1.225143	1.115809	2.7078466	2.3279676	2.3449025	0.2793372	ref
ATTTCTGCATTACCTT-1-145_mGFP-Fltp_P16	7.5718374	-1.0196625	2.3434348	-2.1503	0.6063176	-2.5071468	-0.21393609	0.70634645	2.698661	1.0771127	1.5402542	-0.14731836	ref
ATTTCTGGTACGAAAT-1-145_mGFP-Fltp_P16	6.7232733	0.28072083	3.5107334	-3.2143304	-0.24831904	-0.96379316	4.097649	0.5611959	4.4477324	3.3259616	3.7858295	3.7647872	ref
ATTTCTGGTCTTGATG-1-145_mGFP-Fltp_P16	6.8378286	0.445867	3.1921167	-2.6844807	0.053800844	-1.0581249	2.6452644	0.70409733	3.1303062	1.5348895	2.6205463	1.5234778	ref
ATTTCTGTCTTGGGTA-1-145_mGFP-Fltp_P16	4.0486503	0.36845452	3.2773657	-1.9310906	-1.2443702	-1.8894413	0.72445714	0.5155079	2.691896	1.2525162	1.3063881	-0.037964508	ref
CAACCAAAGAGTACCG-1-145_mGFP-Fltp_P16	6.9870944	0.55690163	3.9513972	-3.5433006	-0.4842762	-0.98378634	5.2390037	0.80909276	5.315158	3.834715	4.4093266	5.7160516	ref
CAACCAAAGGAGTACC-1-145_mGFP-Fltp_P16	7.1452303	-0.20950879	2.817342	-3.3432803	-0.4759497	0.31808797	2.4857757	1.5586134	4.4480023	2.7881744	3.3769727	3.7571974	ref
CAACCAAAGTGCGATG-1-145_mGFP-Fltp_P16	6.3099194	0.29600424	2.365971	-2.3945851	-1.3973995	-1.9947577	2.6777883	0.70464337	3.103382	2.21687	2.5532079	2.2879276	ref
CAACCAACAGACGTAG-1-145_mGFP-Fltp_P16	5.3288374	-0.9857	3.300508	-3.0455983	-0.65506995	-1.4829351	1.4475956	1.042223	2.9452887	1.819482	2.1809273	1.9263954	ref
CAACCAAGTCGCATCG-1-145_mGFP-Fltp_P16	6.8663464	-0.28126463	3.7259262	-2.5246644	0.48296794	-0.6406306	2.302577	1.5105243	2.5876167	0.73799753	2.421067	2.785641	ref
CAACCAAGTCTAGAGG-1-145_mGFP-Fltp_P16	6.1484227	0.19346252	3.6994343	-2.841295	0.3130508	-1.0926408	2.5499966	1.2332264	3.9198346	2.940463	3.0298011	2.7090425	ref
CAACCAAGTGGTCTCG-1-145_mGFP-Fltp_P16	6.8370385	0.007378651	2.4451115	-2.7507713	0.8431346	-0.7839151	1.8633406	1.2485067	2.8127406	2.0221539	2.7834013	2.5426822	ref
CAACCAAGTGTGGCTC-1-145_mGFP-Fltp_P16	7.6279225	-0.007134499	3.9855301	-3.2480564	1.2184052	-1.2684081	3.794494	0.8162392	3.873058	3.4918032	3.4256632	3.127097	ref
CAACCAAGTTCAGTAC-1-145_mGFP-Fltp_P16	6.241675	-0.10205984	3.3295743	-2.407261	-0.5323444	-2.0572329	3.3236678	0.41588014	3.3281925	2.5142896	2.614694	2.5919933	ref
CAACCAATCAGCGATT-1-145_mGFP-Fltp_P16	6.6088223	-0.13151973	3.2541604	-2.3722386	-0.05894372	-0.6470505	2.5741377	1.158302	2.5039654	1.7260654	2.7489455	2.7540052	ref
CAACCAATCAGTTAGC-1-145_mGFP-Fltp_P16	6.7099757	1.9214557	3.9571927	-2.2728384	-1.2970693	-1.4733871	2.2020214	0.5063576	3.0005434	2.1915185	2.237852	1.9367361	ref
CAACCAATCGGTGTTA-1-145_mGFP-Fltp_P16	4.442004	0.69280154	4.3570166	-2.4416451	-2.6618109	-0.8425824	2.206271	1.1539292	3.653349	1.5986251	1.8507769	0.66218615	ref
CAACCTCAGCCGATTT-1-145_mGFP-Fltp_P16	3.483786	1.4168081	3.9740143	-2.3071115	-2.180432	-0.39963627	1.1726618	0.8734219	2.7760906	2.1975427	2.0370874	0.41104564	ref
CAACCTCAGGGTCGAT-1-145_mGFP-Fltp_P16	7.7689867	-0.5887707	2.9665205	-2.7824318	0.23527898	-1.5304345	2.919847	0.9066239	3.2902176	2.3346348	3.311199	3.68604	ref
CAACCTCAGTGTCTCA-1-145_mGFP-Fltp_P16	6.74367	0.3327272	2.892463	-2.3862298	-1.495243	-1.2158579	1.663898	1.6476723	3.255079	1.768631	2.3522801	1.5718429	ref
CAACCTCCAAAGCAAT-1-145_mGFP-Fltp_P16	4.35167	-0.8816184	2.309179	-1.9718808	-2.2613919	-1.0755665	-0.2388974	1.0708734	1.9681445	0.67795455	1.5119609	-1.1274313	ref
CAACCTCCACAAGACG-1-145_mGFP-Fltp_P16	6.73578	-0.121945634	3.6065505	-3.491754	0.7555908	-1.4595597	2.8665032	1.1158344	4.3951197	3.4132688	3.0465996	3.691465	ref
CAACCTCCACCAGCAC-1-145_mGFP-Fltp_P16	6.1731696	0.42606667	2.9632692	-2.3703506	-1.5234075	-0.15615311	1.554054	1.0238552	3.3666475	2.0280278	2.5554845	0.6842792	ref
CAACCTCCACGCGAAA-1-145_mGFP-Fltp_P16	6.600184	-0.36281434	2.9236434	-2.5469515	-1.46613	-0.69813854	0.97365755	1.2602748	1.8123792	1.2695034	2.0276334	0.7651729	ref
CAACCTCCATTACGAC-1-145_mGFP-Fltp_P16	9.932194	0.90476173	5.7726583	-4.3043094	-1.0265862	0.014086554	7.620268	1.4478639	7.2233105	4.904028	5.647132	7.4672422	ref
CAACCTCGTAAGTTCC-1-145_mGFP-Fltp_P16	6.6538687	-0.49003354	2.3453894	-2.6037748	-0.574472	-1.1900598	2.4095757	0.5311803	2.7476916	1.228891	2.450185	2.8535757	ref
CAACCTCTCGAGAACG-1-145_mGFP-Fltp_P16	6.647371	0.17577918	3.2886336	-3.1313	-1.248535	-1.3697368	1.9020944	0.8553547	4.0674686	2.7313213	3.271936	3.0023434	ref
CAACCTCTCGCGTAGC-1-145_mGFP-Fltp_P16	5.785491	0.5228378	3.215844	-2.6621735	-0.45793352	-0.55773723	1.9773949	0.7670164	3.103898	2.0259354	2.836111	1.7004726	ref
CAACTAGAGACAGAGA-1-145_mGFP-Fltp_P16	7.170309	-0.3743614	3.289012	-2.8580964	0.3012988	-1.1925905	3.8753486	0.749422	3.6548297	3.1747088	3.388249	4.414074	ref
CAACTAGAGGTGATAT-1-145_mGFP-Fltp_P16	5.6369977	-0.16241965	2.2124681	-2.1670337	0.29449618	-0.49435517	0.24843521	0.772782	2.131544	0.92659396	1.9166541	-0.4039545	ref
CAACTAGCAAAGCGGT-1-145_mGFP-Fltp_P16	5.150667	-0.88029647	1.6039239	-2.2619298	-0.42218372	-0.6259811	0.1832459	1.4780425	2.121751	1.5111756	1.696803	-0.28134513	ref
CAACTAGCAATGCCAT-1-145_mGFP-Fltp_P16	5.4819	-0.30704352	2.2595432	-2.252089	0.6745459	-1.8366592	0.35057926	1.0367235	2.4895897	1.24827	2.0197406	0.35606068	ref
CAACTAGGTATATCCG-1-145_mGFP-Fltp_P16	5.443152	0.009901956	2.5390902	-2.4558916	-2.3028033	-1.3592334	1.4037821	0.8411901	2.5119066	1.3489695	2.1634796	2.943471	ref
CAACTAGTCCTTTCGG-1-145_mGFP-Fltp_P16	6.6245136	-0.4380844	3.6160376	-3.2648013	-1.7440419	-0.9323309	3.3243198	0.4109138	3.6124613	2.201815	3.296547	3.1579971	ref
CAAGAAAAGAGTAATC-1-145_mGFP-Fltp_P16	6.0589557	0.5153659	2.8365827	-1.9843619	-0.6580759	-0.8474986	0.93608665	0.7824325	2.2086167	1.5114819	2.185507	2.8259277	ref
CAAGAAAAGCTAGTCT-1-145_mGFP-Fltp_P16	6.4842596	0.097706325	3.2873914	-2.515873	-0.33564082	-0.6043505	3.0615377	0.8629509	2.693434	1.3483143	2.7557666	2.7639644	ref
CAAGAAAAGGCACATG-1-145_mGFP-Fltp_P16	5.8719063	0.53768325	1.9951856	-2.15969	-0.65039307	-0.6203408	-0.6837202	1.1576872	2.270138	1.5473002	1.8468459	-0.34369034	ref
CAAGAAAAGGCCCGTT-1-145_mGFP-Fltp_P16	6.0349474	-0.27748775	2.223835	-2.1634777	0.35505092	-0.86827075	0.42847916	0.8520193	1.9607348	1.463705	2.1506374	0.44099453	ref
CAAGAAACAAATCCGT-1-145_mGFP-Fltp_P16	4.997707	-0.26193509	2.211773	-2.425957	-2.1311793	-1.4862393	1.3487309	0.9137183	2.2162726	1.3163021	1.5508105	1.1842225	ref
CAAGAAACATCTACGA-1-145_mGFP-Fltp_P16	6.250481	0.44873977	1.4231287	-2.042714	-0.934669	-1.2526219	0.6568135	1.167691	1.7622378	1.719487	1.4330338	0.9568225	ref
CAAGAAAGTGTGACGA-1-145_mGFP-Fltp_P16	7.191919	0.7574083	2.1587791	-2.3116882	0.51389515	-0.093431264	0.87138647	1.0737084	2.60838	2.5833135	2.4790409	2.1657207	ref
CAAGAAAGTTAAGACA-1-145_mGFP-Fltp_P16	6.9458055	0.7196879	4.9974475	-4.088459	-2.6735663	-0.15924355	4.411777	2.236232	5.21744	4.2642927	4.2229886	4.6755958	ref
CAAGAAATCACATGCA-1-145_mGFP-Fltp_P16	5.7735257	1.1532437	3.2724648	-2.01152	-1.693971	-1.5053275	-0.2364728	1.0644845	2.181973	1.2576035	2.0069447	-0.32975394	ref
CAAGATCCACAGGAGT-1-145_mGFP-Fltp_P16	5.6458616	-0.30589983	2.0242622	-2.556379	-0.7098578	-1.1638261	0.45782268	0.7988212	2.2717998	1.8067335	2.0212135	0.7243756	ref
CAAGATCGTGAGCGAT-1-145_mGFP-Fltp_P16	6.236849	0.4370549	2.2887092	-2.9195151	0.8188033	-0.6095086	2.9374719	0.95726365	3.2105103	2.1538882	3.428408	2.234953	ref
CAAGATCTCCATGCTC-1-145_mGFP-Fltp_P16	6.6899614	-0.04576224	2.9720805	-3.004151	-1.4734759	-2.345329	2.9167604	1.0515788	3.5811477	2.303622	2.9122195	2.6748843	ref
CAAGGCCAGACAATAC-1-145_mGFP-Fltp_P16	6.125849	0.61793387	2.7323518	-2.682354	0.40477636	-0.67078173	1.1616467	1.3484268	2.7445982	2.032067	2.3708916	2.3517044	ref
CAAGGCCCACATCTTT-1-145_mGFP-Fltp_P16	6.1754045	0.6540317	3.1281903	-2.3645523	0.37692297	-0.6756981	1.7974505	0.97450083	2.1151862	1.9020491	2.7987618	2.4943395	ref
CAAGGCCCACGTAAGG-1-145_mGFP-Fltp_P16	6.67157	0.16942291	3.2043538	-3.1903944	0.33152676	-1.8606797	2.9274454	0.9816884	3.6816669	2.105086	2.387273	1.5917886	ref
CAAGGCCGTCTAGTGT-1-145_mGFP-Fltp_P16	5.3571715	-0.91784316	2.4831955	-2.1654782	-0.070004866	-1.8139955	0.8344816	0.70467645	1.9992639	1.4625763	1.8054686	0.943528	ref
CAAGGCCGTTCACCTC-1-145_mGFP-Fltp_P16	5.0851455	-0.1770649	1.9520499	-2.179728	-1.2480682	-2.0183654	1.161458	1.1981894	2.961557	1.5990043	2.1778429	1.2276498	ref
CAAGTTGAGAGTACCG-1-145_mGFP-Fltp_P16	6.9662437	-0.13028938	4.213234	-3.2287574	0.64036334	-0.3176914	3.2292838	0.7589881	3.4893448	2.6451154	3.0802207	2.547976	ref
CAAGTTGAGAGTGACC-1-145_mGFP-Fltp_P16	4.2613587	0.4308003	3.227026	-2.2343621	-2.1446867	-2.0461743	1.2167449	0.8705279	2.6892056	0.453605	1.7756107	0.84426117	ref
CAAGTTGAGCGACGTA-1-145_mGFP-Fltp_P16	7.1070623	-0.29941887	3.1321485	-2.878337	0.5102017	-1.3104737	1.7649465	0.7273864	2.5294778	2.2046647	2.384006	1.8892442	ref
CAAGTTGAGTGTCTCA-1-145_mGFP-Fltp_P16	5.896712	0.32248977	1.5223016	-2.3408048	0.35983106	-1.4709979	0.26999563	1.2937721	2.998826	1.2081608	1.676452	-0.45260406	ref
CAAGTTGCACAGGCCT-1-145_mGFP-Fltp_P16	5.473852	0.27066264	2.0409222	-1.5831194	0.39026254	-1.6584721	2.2090912	0.592432	1.9956809	1.6988987	2.468594	3.1752262	ref
CAAGTTGGTAGCAAAT-1-145_mGFP-Fltp_P16	5.849919	-1.3380483	3.2805262	-2.2845123	-0.8925684	-1.588045	0.8589512	1.1125256	2.7400198	1.1180478	1.8820698	0.9130389	ref
CAAGTTGTCTCAAACG-1-145_mGFP-Fltp_P16	5.697031	-0.42887166	2.2992232	-2.3521864	0.7090358	-1.6703422	1.4169859	1.5023031	2.6615942	2.16875	2.150537	1.4980148	ref
CAAGTTGTCTTGCATT-1-145_mGFP-Fltp_P16	6.0717273	0.2102838	2.765127	-2.2536964	-1.2756392	-1.6051131	1.7308263	1.0312145	2.0861647	1.3809967	2.094316	0.19435069	ref
CACAAACAGGTGATTA-1-145_mGFP-Fltp_P16	5.1102314	0.6073959	2.6658967	-2.8789766	-1.5550852	-1.5194894	1.5416414	0.92557347	2.9456353	2.272014	1.8437735	1.0060301	ref
CACAAACAGTTCGCAT-1-145_mGFP-Fltp_P16	5.5041785	-1.4040439	1.1111221	-1.6800243	-1.6672951	-2.0664456	-0.75103164	1.0620655	1.0870945	0.63156587	0.5484426	-0.099669315	ref
CACAAACCACGCTTTC-1-145_mGFP-Fltp_P16	5.628982	-0.16329265	4.088655	-3.2232094	-2.0935469	-1.4151129	2.0324895	0.7395871	4.0480866	3.0302835	3.4725182	1.0228071	ref
CACAAACCAGGGTATG-1-145_mGFP-Fltp_P16	7.190917	-0.21372642	3.111635	-2.7180738	1.0388198	-1.2103037	2.75393	0.69580096	3.748323	2.320031	3.2538958	3.5506823	ref
CACAAACGTCCGAACC-1-145_mGFP-Fltp_P16	7.1675673	0.08278667	3.71719	-2.6884623	-2.3537884	-0.27600557	2.3805447	0.8576899	2.8350017	2.1915126	2.374218	2.1048458	ref
CACAAACGTGTTGGGA-1-145_mGFP-Fltp_P16	4.979442	1.3687615	2.6485987	-2.3878083	-1.5176188	-1.2005614	0.9609774	0.93954617	2.9961483	1.136612	1.8951691	0.38807076	ref
CACAAACGTTAGATGA-1-145_mGFP-Fltp_P16	6.644222	-0.021402746	3.6808133	-2.5267844	0.70382285	-1.7042571	2.6146495	0.5153245	3.2330835	1.3513634	2.7457318	3.1545157	ref
CACAAACGTTATCACG-1-145_mGFP-Fltp_P16	6.876471	0.6586184	2.8658986	-2.6434667	0.8453141	-0.03386435	2.3861277	1.065477	2.2443306	1.5822479	2.5158687	1.9523792	ref
CACAAACGTTCCACGG-1-145_mGFP-Fltp_P16	6.060434	0.5655095	2.0633318	-2.2155998	-0.10664907	-1.4629734	-0.35411227	1.2210212	2.8970585	1.2754164	1.9432409	0.70705175	ref
CACAAACTCTCTGAGA-1-145_mGFP-Fltp_P16	7.341032	1.3923067	4.90602	-3.2683501	-0.056863964	-0.8192896	3.8557472	0.45526606	3.47406	2.133824	3.1987982	4.483811	ref
CACACAAAGAGTCGGT-1-145_mGFP-Fltp_P16	5.572282	-0.26253346	2.44354	-2.3326554	0.95251596	-2.168086	-0.024310783	0.98236614	2.8408496	1.5180457	1.505611	-0.8599894	ref
CACACAAAGCGCCTTG-1-145_mGFP-Fltp_P16	5.2749643	0.92809933	4.6534886	-3.0058503	-3.1624982	-0.23432232	5.3110766	1.7433035	4.765787	2.9343126	3.8977823	4.09767	ref
CACACAAAGTCAAGCG-1-145_mGFP-Fltp_P16	5.3407044	0.38882795	2.3425698	-2.5381932	-1.7530364	-1.7228459	1.559913	1.1442469	2.6755583	1.7461511	2.0087905	0.06778705	ref
CACACAAAGTCAATAG-1-145_mGFP-Fltp_P16	5.395447	-0.6524445	2.420226	-2.441924	-1.097792	-1.332231	0.7143756	0.8936497	2.034074	1.7689104	2.2162204	1.690038	ref
CACACAAGTAAGTAGT-1-145_mGFP-Fltp_P16	6.9229126	1.1814752	2.538147	-3.1551573	-0.0845795	-0.5569895	3.1694849	0.8162301	3.858016	2.805446	3.044424	3.4508579	ref
CACACAAGTGCACCAC-1-145_mGFP-Fltp_P16	6.072553	-0.5986219	1.5608945	-2.2208154	0.62991875	-1.2580818	1.1141319	0.900518	2.834537	1.813424	1.9868646	1.0057012	ref
CACACAATCCATTCTA-1-145_mGFP-Fltp_P16	6.7519026	1.2911648	3.3317506	-3.02709	0.69156563	-0.5029882	2.6013672	0.9673127	3.7490957	2.5120926	3.1560202	2.987628	ref
CACACAATCGGATGTT-1-145_mGFP-Fltp_P16	5.917559	0.291376	2.6465147	-3.487138	0.5767748	-0.30798373	1.1753151	0.813931	3.2224917	2.4115438	2.8555162	1.1231588	ref
CACACAATCTTTAGGG-1-145_mGFP-Fltp_P16	7.3491755	0.7760456	3.1639833	-3.5098255	-0.5549885	-0.2665105	2.505709	1.2193558	3.4465714	3.1345205	2.7983603	2.3033395	ref
CACACCTTCGAATCCA-1-145_mGFP-Fltp_P16	6.643358	0.22952676	2.325841	-2.468224	0.7346122	-1.0612596	1.4179347	0.81700534	2.960718	1.8387018	2.5079856	2.1056473	ref
CACACTCAGACAGAGA-1-145_mGFP-Fltp_P16	6.6299562	-0.06517212	1.8187603	-2.4259987	0.5578967	-1.6877475	-0.4625281	1.142793	2.1901488	1.9144413	1.7301997	0.3439097	ref
CACACTCAGTGCGATG-1-145_mGFP-Fltp_P16	6.5353436	0.5575033	4.6024427	-3.2031736	-1.8837487	-0.25675356	2.6044257	0.7023046	3.2775414	3.0717003	2.7975368	2.4567134	ref
CACACTCAGTGGGATC-1-145_mGFP-Fltp_P16	4.6460576	-0.2284784	2.0703034	-1.5631678	-1.8226612	-1.4396415	-0.461697	0.6466521	1.1980385	1.0821458	0.7022486	-0.38985193	ref
CACACTCGTCCGAAGA-1-145_mGFP-Fltp_P16	5.772952	0.77332723	3.6115441	-2.6988401	0.4874227	-0.8055953	1.5961499	0.9069372	2.4234169	1.8967742	2.6447928	1.2320731	ref
CACACTCGTTGTTTGG-1-145_mGFP-Fltp_P16	3.672061	0.84245217	3.1738758	-2.6412477	-1.8560495	-1.2606649	0.8197652	0.8859151	1.8900149	1.0116893	1.7559392	0.21321324	ref
CACAGGCGTTGGAGGT-1-145_mGFP-Fltp_P16	5.976324	-0.846683	2.8384655	-2.73111	0.5885943	-1.882663	2.4745543	0.86435044	3.410972	2.5374806	2.050142	1.931983	ref
CACAGGCTCCGTCAAA-1-145_mGFP-Fltp_P16	5.511889	-0.46928063	1.8968298	-2.4021301	0.26610252	-2.630746	1.129331	0.5406775	1.8100384	1.0358036	1.9925109	2.1687648	ref
CACAGTAAGACATAAC-1-145_mGFP-Fltp_P16	6.4163036	-0.32441488	3.0260353	-2.4922712	-0.9068971	-0.51935464	2.196715	0.67900693	2.2554688	1.8853294	2.2323048	1.8141717	ref
CACAGTAAGATCCTGT-1-145_mGFP-Fltp_P16	4.0944114	0.14045852	3.0802796	-2.6354923	-1.9485232	-0.26980433	1.6430614	1.2785871	3.0149698	2.0772343	2.3505287	1.2238952	ref
CACAGTAAGATCGGGT-1-145_mGFP-Fltp_P16	5.8819814	1.025459	3.291059	-2.981904	0.5106053	-0.6268705	1.7581103	0.700269	3.3878012	3.076894	2.8722892	2.3710947	ref
CACAGTAAGGACAGCT-1-145_mGFP-Fltp_P16	7.2880716	0.20039397	2.2300973	-2.344509	0.71952504	-0.8304695	0.96906567	0.98439974	2.810511	1.1863489	2.4239678	1.4259746	ref
CACAGTATCAAAGTAG-1-145_mGFP-Fltp_P16	4.0406885	-0.102185324	1.7418811	-2.0594473	-1.7429712	-2.6586893	-0.4375298	1.0430406	2.0024383	1.5185971	0.8828483	-0.51561004	ref
CACAGTATCAGGCCCA-1-145_mGFP-Fltp_P16	4.3826246	0.14726898	0.9449667	-1.5687096	-1.7752244	-2.366908	-1.5787098	0.6905244	1.3635204	-0.1380609	0.87603915	-1.583757	ref
CACATAGCAACTTGAC-1-145_mGFP-Fltp_P16	5.7127295	-1.2115811	3.0308576	-2.8103304	-1.0572383	-1.3567698	1.6512693	0.9531731	3.1417873	2.792991	2.1054595	1.2195282	ref
CACATAGCAATGTAAG-1-145_mGFP-Fltp_P16	5.0724506	-0.20355342	2.3063478	-2.4770987	-0.19887853	-1.339164	0.049928114	1.2003208	2.7640476	1.4223453	2.3147175	0.22542097	ref
CACATAGCATTAGCCA-1-145_mGFP-Fltp_P16	5.263411	0.08811338	3.5138633	-2.7821426	-1.341947	-1.0436239	1.8504262	0.973366	3.2292697	2.1184144	2.4690938	1.5120027	ref
CACATAGTCGTACCGG-1-145_mGFP-Fltp_P16	7.344492	-0.24730664	4.6340184	-3.689229	-1.2416961	-0.3933385	4.6000175	0.79468876	4.8179545	3.681345	4.3062124	4.074079	ref
CACATAGTCTGGAGCC-1-145_mGFP-Fltp_P16	7.781105	0.32070106	4.7307935	-3.7429824	-1.1267947	0.013903953	4.368619	2.1705232	7.068292	3.9797914	4.971018	4.26199	ref
CACATAGTCTGTCTCG-1-145_mGFP-Fltp_P16	5.0951085	0.10813275	3.6571746	-2.3910499	-0.003994584	-0.84494925	3.0729876	0.45340455	2.9799886	1.113516	2.731937	2.7769527	ref
CACATTTAGGAGCGTT-1-145_mGFP-Fltp_P16	6.5707173	1.0804422	4.1538744	-3.372013	-1.9421151	-1.3062303	4.282055	0.8197833	4.083566	3.0908065	3.6220422	5.5523524	ref
CACATTTAGGCTCAGA-1-145_mGFP-Fltp_P16	7.7477107	0.3076275	3.4463902	-2.9050894	-1.4326968	-0.5713228	3.6748018	1.2496041	3.4461904	2.4405234	3.2422593	3.8396883	ref
CACATTTCATCACGAT-1-145_mGFP-Fltp_P16	5.1522765	0.42017013	2.742759	-2.2662222	-0.06849985	0.57001746	1.4726477	0.820981	2.5821373	1.2598503	2.272049	1.9756315	ref
CACATTTTCCCGGATG-1-145_mGFP-Fltp_P16	5.1678667	0.98399734	3.5478382	-2.2090898	-2.2896395	-0.37861586	2.003407	0.669578	2.4215922	1.4697467	1.8386208	1.7741929	ref
CACCACTAGTACATGA-1-145_mGFP-Fltp_P16	7.777067	0.737641	4.421589	-3.2725592	0.679917	-0.6843034	2.8220806	0.6551577	3.7989757	2.5858572	2.9432762	2.8242166	ref
CACCACTCACATCCAA-1-145_mGFP-Fltp_P16	4.6071305	0.7979136	3.3240037	-2.797121	-2.286059	-1.4232715	1.7863684	0.56772864	2.6188126	0.7734858	2.4298851	2.7652736	ref
CACCACTCAGTACACT-1-145_mGFP-Fltp_P16	6.3173323	-0.7335293	2.333556	-2.4292564	-0.12922226	-1.1076798	1.9144278	1.2858958	3.241798	1.5398871	1.7813091	1.6172072	ref
CACCAGGAGGATTCGG-1-145_mGFP-Fltp_P16	7.125615	0.3840403	1.9748446	-2.240449	0.30293712	-0.80633646	1.4201188	0.5102534	2.163427	1.4769508	2.3883886	0.84607846	ref
CACCAGGAGTCTCCTC-1-145_mGFP-Fltp_P16	7.3391476	1.0050315	4.173049	-2.4941347	-0.49038225	-1.7523876	2.538807	0.73685247	3.118769	2.4382062	2.4077046	2.0544107	ref
CACCAGGAGTTTGCGT-1-145_mGFP-Fltp_P16	5.6849537	-0.91142094	2.1828797	-2.1854613	-0.30686375	-1.2731819	-0.07940766	1.2030122	1.7330073	1.332815	1.3558147	-0.42611182	ref
CACCAGGCAAACGTGG-1-145_mGFP-Fltp_P16	6.2605934	-0.24300629	2.4590771	-2.5851455	-0.2574288	-0.85106134	0.8915339	0.83640146	2.480463	0.84548265	2.564155	0.96413743	ref
CACCAGGCATCTACGA-1-145_mGFP-Fltp_P16	7.7436805	0.6093217	3.9769053	-3.2105322	-0.13864766	-0.4358418	2.2969532	1.5606035	4.0473566	2.815784	3.7029097	2.9220853	ref
CACCAGGGTACCGTAT-1-145_mGFP-Fltp_P16	4.848024	0.43195578	3.3444817	-2.7704933	-1.7746965	-0.3209427	2.2299042	1.0149137	3.3138638	1.9515226	2.4258716	2.6713185	ref
CACCAGGGTTTGACAC-1-145_mGFP-Fltp_P16	6.368418	0.4449666	4.2107167	-3.484932	0.7762357	-0.41584364	3.5547605	0.37097138	3.861176	2.8132052	3.6852725	5.1519194	ref
CACCAGGTCCCTTGCA-1-145_mGFP-Fltp_P16	6.446672	-1.603167	2.3001976	-2.1370947	0.22701153	-0.71537614	0.73447484	1.070028	2.3531268	1.3371078	1.5776346	1.076927	ref
CACCTTGAGTTGTCGT-1-145_mGFP-Fltp_P16	6.088638	-1.0122502	1.2948493	-1.4690259	-0.7298289	-1.9871805	0.21057867	1.1267298	2.098068	0.5322214	1.4730386	0.033122644	ref
CACCTTGCAGCCAATT-1-145_mGFP-Fltp_P16	8.865419	1.0622636	4.3203483	-4.8006945	-1.1904671	0.9019576	4.0323305	2.4988842	5.9242835	4.528359	5.340976	4.612856	ref
CACCTTGGTAGTGAAT-1-145_mGFP-Fltp_P16	7.1985807	0.77611923	3.3068435	-2.407012	-0.8229339	-2.1012948	3.101426	0.5329285	3.8163176	2.391246	2.7677004	1.957861	ref
CACCTTGGTCAAGCGA-1-145_mGFP-Fltp_P16	6.765884	0.5828175	2.9939263	-2.8495677	-0.8697345	-0.18388706	1.0115381	1.0425296	2.542881	1.9088234	2.1282322	1.9105742	ref
CACCTTGGTGACTCAT-1-145_mGFP-Fltp_P16	5.312868	0.17167585	2.8918016	-2.238484	-0.3788063	-1.050196	0.77872324	1.0126109	2.9138238	1.7981104	1.646082	0.6100472	ref
CACCTTGTCCAGGGCT-1-145_mGFP-Fltp_P16	5.7974844	0.5521051	2.1428967	-2.4424908	0.7435569	-1.1004158	1.9314518	1.4305562	2.9091537	2.1503427	2.5018275	2.95846	ref
CACTCCAAGAGTCGGT-1-145_mGFP-Fltp_P16	5.376521	1.5628906	1.9383014	-2.8507562	-0.6816359	-1.0435115	2.04088	1.4386022	3.099057	2.3963559	2.5954833	1.978578	ref
CACTCCAAGCAATATG-1-145_mGFP-Fltp_P16	6.970753	-0.22664477	3.1737661	-3.31923	0.966243	-0.50701755	3.2580078	1.0017164	3.3971393	2.1619992	3.4669023	3.2843585	ref
CACTCCACAATAGCGG-1-145_mGFP-Fltp_P16	6.332594	1.4866397	3.022175	-2.695751	-2.4713233	-1.5069767	1.7850819	1.476016	3.8659415	2.0512962	2.78572	1.8104695	ref
CACTCCACACATTCGA-1-145_mGFP-Fltp_P16	7.520252	1.0810947	4.418764	-3.2875597	1.0453335	-1.2298837	4.1953583	0.43805426	4.656915	3.3485167	3.453281	4.6593657	ref
CACTCCACACCGGAAA-1-145_mGFP-Fltp_P16	7.0742774	-0.11711193	2.662096	-2.6521895	-0.08933208	-0.51026714	1.0725865	0.92955905	2.4240701	1.5568025	2.6953418	1.3584112	ref
CACTCCACACTTAAGC-1-145_mGFP-Fltp_P16	7.165364	0.053708255	2.3040323	-2.256887	0.64499116	-1.5163935	2.7073758	1.0016905	2.6737297	1.5542704	2.9706655	3.5289948	ref
CACTCCAGTCACTTCC-1-145_mGFP-Fltp_P16	5.6113343	0.28046578	3.388106	-2.7796004	-2.5606706	-0.71053624	2.8476543	0.70761883	2.9769094	2.334566	2.912387	1.8433189	ref
CACTCCAGTGCAACTT-1-145_mGFP-Fltp_P16	5.832975	-0.019906253	2.52927	-2.7391858	0.49880838	-1.1331687	2.7499483	1.6604022	3.5387795	2.5693107	2.9183326	3.756078	ref
CACTCCAGTTTGGCGC-1-145_mGFP-Fltp_P16	7.253871	-0.24474919	4.138739	-2.6915665	-0.2908038	-1.2521241	3.09496	0.8109195	3.2725532	2.5907032	2.2734253	2.3199239	ref
CACTCCATCATGCATG-1-145_mGFP-Fltp_P16	5.07245	0.030269276	3.6190205	-2.8338158	0.9186131	0.34351748	1.9380795	0.47736037	3.0442145	2.09834	2.878244	2.619469	ref
CACTCCATCCTGTACC-1-145_mGFP-Fltp_P16	5.8625326	1.3602724	4.0205803	-2.6108017	-0.7363614	-0.34750944	2.6606996	0.5233433	3.2992442	2.6375442	2.924381	3.1627054	ref
CAGAATCAGAGTTGGC-1-145_mGFP-Fltp_P16	4.2885566	-0.6144262	1.467274	-1.7952843	-1.3117192	-1.9624575	-0.08790339	0.9900958	1.8247792	0.39418063	0.7223729	-0.345518	ref
CAGAATCAGTCCGGTC-1-145_mGFP-Fltp_P16	6.542304	-1.247381	2.812733	-2.826685	0.62702817	-1.0358936	2.342757	0.8280525	2.9051683	2.0797274	3.1365583	2.6464543	ref
CAGAATCCAAGCCATT-1-145_mGFP-Fltp_P16	5.963262	0.66060215	4.1997876	-2.5112436	-0.8536358	-1.0872374	3.1468596	0.7451787	2.842541	2.2982547	2.7254968	2.013031	ref
CAGAATCCAAGCGCTC-1-145_mGFP-Fltp_P16	6.9836717	0.8562792	3.867967	-2.872008	0.4384892	-1.026792	1.9346819	0.90419924	3.5468366	2.9454226	2.895771	2.7100098	ref
CAGAATCCATGCGCAC-1-145_mGFP-Fltp_P16	6.977907	0.29359978	4.0305986	-3.622562	0.41782847	0.02488774	3.6888688	0.957044	4.806843	3.0071821	3.4963627	3.7299972	ref
CAGAATCGTCACCCAG-1-145_mGFP-Fltp_P16	7.467285	0.4808651	4.136754	-3.371315	0.45870766	-0.69314176	3.968893	0.8710156	4.0096054	2.4925117	3.1329193	3.6502018	ref
CAGAATCGTTAAGACA-1-145_mGFP-Fltp_P16	6.874837	0.12593687	3.881149	-2.9143276	0.37507406	-0.55913556	1.5876591	0.6461123	2.3249028	1.996248	2.9420116	0.6292614	ref
CAGAATCTCACTATTC-1-145_mGFP-Fltp_P16	3.8937614	0.6863774	2.4490561	-2.6079857	-1.113926	-0.49777466	-1.3233056	0.72207445	2.4818876	0.91763574	1.4622647	-1.1972849	ref
CAGAATCTCGCTTGTC-1-145_mGFP-Fltp_P16	6.697927	-0.44507897	2.8685937	-2.7351637	0.6649451	-0.9980266	1.897766	0.92480296	2.7607713	2.0497396	2.3320918	1.8789217	ref
CAGAGAGAGAAACCAT-1-145_mGFP-Fltp_P16	6.4850554	0.84638774	2.486364	-2.144885	0.5370314	-0.45554778	1.0769832	0.73529845	2.8948855	2.0747342	2.3271947	1.1982365	ref
CAGAGAGAGATATGCA-1-145_mGFP-Fltp_P16	4.2942553	-1.1177909	2.2290237	-1.644176	-0.61158055	-1.7946701	0.1171231	0.75908315	1.6336455	0.5820837	1.4409413	1.8799963	ref
CAGAGAGCATCCGTGG-1-145_mGFP-Fltp_P16	5.0947857	-0.8980661	2.8790765	-2.575213	0.23723601	-0.18445751	2.6387432	1.1222762	2.6535528	2.1645453	2.7146735	1.6596378	ref
CAGAGAGGTTATGCGT-1-145_mGFP-Fltp_P16	5.562546	0.77771115	3.5563452	-2.501987	-0.23790997	-1.2839926	2.4447472	0.8989964	3.7481933	2.2642367	2.7359424	2.447927	ref
CAGATCACACCTCGGA-1-145_mGFP-Fltp_P16	3.4637685	-0.42796716	1.43745	-1.3269787	-0.111640885	-1.1908269	-0.25015017	0.6421672	0.93809325	0.16338512	0.5039998	0.027791172	ref
CAGATCACACGAAATA-1-145_mGFP-Fltp_P16	5.9260445	-0.14848562	2.6273866	-2.7982368	0.74618614	-0.7572217	1.9802898	1.0652542	3.509883	1.7620473	2.8281457	2.81683	ref
CAGATCACATCGGAAG-1-145_mGFP-Fltp_P16	6.4033947	-0.7311814	2.6697235	-2.0456882	-0.7054519	-0.40570524	1.2456036	1.1137813	2.2613251	1.2981265	2.0337934	1.8523678	ref
CAGATCAGTAAACACA-1-145_mGFP-Fltp_P16	5.380363	-0.4099518	2.9408815	-2.1967669	-0.52105176	-1.8496188	1.1081958	0.9449379	1.590135	1.8812778	1.9506711	1.0158467	ref
CAGATCATCAGTTGAC-1-145_mGFP-Fltp_P16	6.649061	0.0063129812	3.133976	-3.4325674	-2.5225985	-0.33801734	2.8276875	1.6048818	5.52176	2.5772622	3.0542922	3.3696723	ref
CAGCAGCAGACACGAC-1-145_mGFP-Fltp_P16	2.4067159	-0.2092737	3.0922213	-1.9659941	-3.2345772	-1.859424	-0.16329822	1.5320365	2.6340337	1.1526036	1.721791	0.0016697347	ref
CAGCAGCAGGGTGTGT-1-145_mGFP-Fltp_P16	5.4454417	-0.51368785	2.326792	-2.7982376	0.43671992	-0.8930471	0.30715615	1.331498	3.630427	1.8480011	2.5629582	1.1264243	ref
CAGCAGCAGTACCGGA-1-145_mGFP-Fltp_P16	6.9498463	0.6893853	3.5635488	-3.0279224	0.44086248	0.105793074	3.2877355	0.80434215	4.3118186	2.4881084	3.400225	3.524731	ref
CAGCAGCCATTCACTT-1-145_mGFP-Fltp_P16	7.0939116	0.12530762	3.4125655	-3.4983733	0.4605466	-1.401443	2.4948287	1.283025	4.9311194	2.2963006	3.186579	3.1024573	ref
CAGCAGCGTCACACGC-1-145_mGFP-Fltp_P16	5.4648438	-0.4942006	1.7748413	-1.8398706	-0.08211012	-1.3368415	0.0509472	1.1597172	1.8661923	1.8925234	1.5569047	-0.33458006	ref
CAGCAGCGTCGGCTCA-1-145_mGFP-Fltp_P16	6.402721	-0.022381835	2.4551272	-2.001955	0.6679937	-1.515028	0.5537687	0.56761324	1.920324	1.6901345	1.5844243	0.73086786	ref
CAGCAGCGTTGACGTT-1-145_mGFP-Fltp_P16	7.8638268	0.3049942	3.1301885	-3.1087122	-0.63392866	-0.59424305	3.532721	1.0948555	5.077193	2.7820215	3.402968	3.8914227	ref
CAGCAGCTCCCTCAGT-1-145_mGFP-Fltp_P16	5.6276474	0.3418063	2.2520368	-2.6696935	0.6200368	-2.2138364	-0.21134399	0.98900384	2.66485	1.3293576	2.0703995	-0.18521835	ref
CAGCAGCTCTGCGGCA-1-145_mGFP-Fltp_P16	7.46077	0.23225339	2.5250654	-2.6552405	0.1485425	-1.2543182	2.700522	0.91000134	2.858113	2.1686423	3.1424046	2.12498	ref
CAGCAGCTCTGCTTGC-1-145_mGFP-Fltp_P16	6.759857	0.5786164	3.1334858	-2.8753688	0.4327402	-0.45287347	3.0004668	0.7822923	5.2926836	2.9069047	3.8502936	3.0648742	ref
CAGCAGCTCTTCCTTC-1-145_mGFP-Fltp_P16	5.3654675	1.5898345	2.7522268	-2.1123652	-2.4934974	-1.7747124	1.9379332	0.74677706	2.2498937	1.8774259	1.9737597	1.5035007	ref
CAGCATAAGATTACCC-1-145_mGFP-Fltp_P16	6.385736	-0.3926038	2.888617	-2.2342103	0.6891597	-0.65382713	1.0432578	0.5695258	2.1920662	0.9400352	2.0091267	1.49262	ref
CAGCATAAGGCAGGTT-1-145_mGFP-Fltp_P16	6.542308	0.8072843	3.3493676	-2.9678802	-0.49188417	-0.9968718	1.7822692	0.45066512	2.8200495	2.1079538	2.7412837	2.877075	ref
CAGCATAAGGCTCATT-1-145_mGFP-Fltp_P16	6.817727	0.46962214	1.9371345	-2.306273	0.5515007	-0.40625417	1.3775508	1.0052507	2.8206925	2.0888736	2.250413	0.59246314	ref
CAGCATAAGGGTTTCT-1-145_mGFP-Fltp_P16	7.1117544	0.15446556	4.5730176	-3.248878	-0.01586473	-0.6276406	2.940606	0.96176505	3.8574448	2.1765878	3.0549982	3.3790295	ref
CAGCATACACATCTTT-1-145_mGFP-Fltp_P16	6.46844	-0.6159425	2.691032	-2.262634	-0.8595488	-0.62587464	1.9694011	0.81953806	1.8830426	1.1951613	1.8540013	1.6980004	ref
CAGCATAGTATGCTTG-1-145_mGFP-Fltp_P16	2.6107712	0.5927435	2.5611804	-2.0153143	-1.758026	-1.1498017	0.58558625	1.2629013	2.474881	1.1266706	1.5402514	-0.2907192	ref
CAGCATAGTTCGAATC-1-145_mGFP-Fltp_P16	5.6378217	0.5825258	3.434598	-2.9255168	-4.125811	-2.3250568	1.1712338	1.0475559	3.794399	1.7635117	1.957753	1.9344373	ref
CAGCATATCAAGAAGT-1-145_mGFP-Fltp_P16	4.5241365	1.5438892	3.5848937	-2.1218681	-1.270087	-0.54169095	2.4417582	1.0963268	2.7762825	2.2323403	2.3468091	1.2415819	ref
CAGCGACAGGTACTCT-1-145_mGFP-Fltp_P16	5.1581635	-1.0964332	1.25754	-1.9766682	-1.3449843	-1.3174332	0.29458386	1.5917971	2.545045	1.704868	1.567577	0.17659158	ref
CAGCGACAGTCATGCT-1-145_mGFP-Fltp_P16	7.25185	-0.24033913	3.9150007	-2.7510781	-0.2766754	-1.4200052	3.3796506	0.98121244	2.7898645	2.212438	3.526802	4.0911007	ref
CAGCGACCAAGCGCTC-1-145_mGFP-Fltp_P16	5.6314363	1.0311973	3.6638832	-3.0141807	-0.5470967	-1.4668826	3.2422276	0.69522077	3.6450026	2.2549877	2.947853	3.9041061	ref
CAGCGACCAATAGCGG-1-145_mGFP-Fltp_P16	5.750233	-1.1852407	3.0147183	-2.1827607	0.51867175	-1.5013889	2.528727	0.9615185	2.6327515	1.6380202	2.2691424	1.6544325	ref
CAGCGACGTTCACCTC-1-145_mGFP-Fltp_P16	5.1094155	-0.4396927	2.1152458	-3.1881988	-0.5036443	-0.0064155012	0.7909493	1.312383	3.0294974	2.1880133	2.4090598	0.85489213	ref
CAGCGACTCATAAAGG-1-145_mGFP-Fltp_P16	5.0520077	-1.0500287	2.1252234	-1.9924593	-0.73212636	-2.89622	1.0004563	0.8635615	1.619012	0.81134814	1.3230337	0.49696642	ref
CAGCGACTCCTTGGTC-1-145_mGFP-Fltp_P16	8.146094	0.44865245	3.2352264	-2.941694	0.22435176	-0.32810158	1.4410255	1.7632128	3.7786674	2.1118476	2.939869	1.431464	ref
CAGCTAACATGCAATC-1-145_mGFP-Fltp_P16	6.2095675	0.275418	2.686124	-2.0230722	0.7944325	-0.31495336	2.0371046	0.4553989	2.8722157	2.1401966	2.4528937	1.9848248	ref
CAGCTAAGTAAGGGAA-1-145_mGFP-Fltp_P16	8.15503	0.89771116	5.817794	-4.150628	-2.2295306	0.9652655	6.8392286	2.7041283	7.7105904	4.903909	5.6977863	8.667859	ref
CAGCTAAGTAGAGGAA-1-145_mGFP-Fltp_P16	4.3687806	0.5872652	2.0659177	-1.9153763	-1.630699	-2.0688314	0.35649014	0.73550457	2.2257226	1.1607864	1.2861338	1.5329956	ref
CAGCTAAGTCCGAACC-1-145_mGFP-Fltp_P16	7.8831463	-0.043900497	2.4841084	-2.2562594	-0.6612066	-1.3030859	1.2752365	1.4456415	2.585546	1.7467719	2.5106776	1.1605124	ref
CAGCTAATCAAGGCTT-1-145_mGFP-Fltp_P16	7.032119	-0.9960132	2.2649326	-2.9753351	0.6468122	-1.3630866	1.0754503	1.1360983	3.4282057	2.0287669	2.7398324	2.8352106	ref
CAGCTAATCAATACCG-1-145_mGFP-Fltp_P16	6.862162	-0.30525866	3.8859434	-3.2367735	-0.33088738	-0.69626445	3.2311203	1.1639702	3.9310002	3.2389588	3.6335924	2.2595544	ref
CAGCTAATCATGGTCA-1-145_mGFP-Fltp_P16	6.5698395	-0.6165737	3.1712525	-2.1423411	-1.0654349	-1.2704139	2.4131317	0.99125904	2.9981492	1.106899	2.732047	2.7449021	ref
CAGCTAATCCCACTTG-1-145_mGFP-Fltp_P16	5.9183745	-0.283276	2.7430682	-2.5392716	-0.7864423	-1.3741473	2.2025616	1.0327376	2.6052494	2.190799	2.6740923	2.6643593	ref
CAGCTGGAGAAGGCCT-1-145_mGFP-Fltp_P16	4.66117	0.13099164	2.2005641	-1.9077888	0.42074454	-1.4613568	0.9453864	1.0197511	2.6806796	1.1094551	2.0228608	1.1434674	ref
CAGCTGGAGCTAAGAT-1-145_mGFP-Fltp_P16	6.6356854	0.5899386	3.7685533	-3.0385585	0.48636198	-1.4555894	3.0308156	0.90068525	4.374236	3.2107496	3.5019426	4.3124604	ref
CAGCTGGCAAAGCAAT-1-145_mGFP-Fltp_P16	5.852463	-0.7885232	2.5435894	-1.9158652	-0.48081946	-0.9165068	1.594338	0.75767076	2.3909519	1.4246147	2.0384684	1.9596012	ref
CAGCTGGCAACCGCCA-1-145_mGFP-Fltp_P16	6.320742	0.254026	2.8161602	-2.5891569	-0.2459771	-1.2830318	1.301834	0.88731736	2.3315554	2.1990879	2.3038797	0.2564363	ref
CAGCTGGCACATCCGG-1-145_mGFP-Fltp_P16	5.2622657	0.28795195	2.9493027	-1.780176	-1.0337236	-1.3682703	1.2540698	0.6386851	2.0681446	0.6355114	2.0391595	0.83872485	ref
CAGCTGGGTTCCACTC-1-145_mGFP-Fltp_P16	6.8602285	-0.79952204	3.5098903	-3.0349576	0.5875318	-1.6820937	2.9584947	0.452005	3.381391	2.4581373	3.0518692	2.8717847	ref
CAGCTGGTCTCTGTCG-1-145_mGFP-Fltp_P16	5.3997083	0.7735744	3.4342816	-2.2142255	-1.3180783	-2.1403418	0.8441877	0.64165205	2.636649	1.236124	1.7839466	1.5634633	ref
CAGCTGGTCTTACCGC-1-145_mGFP-Fltp_P16	6.377565	0.4743542	3.5293138	-2.9496558	0.2889109	-1.4891038	2.5157282	1.3300756	3.8875978	2.3982544	2.5399334	1.4622138	ref
CAGCTGGTCTTGTATC-1-145_mGFP-Fltp_P16	6.1735344	-0.121352844	2.3122022	-2.3607628	-1.8720843	-1.1227798	2.0559258	0.94148	2.285748	1.87016	2.3193913	1.9177095	ref
CAGCTGGTCTTGTCAT-1-145_mGFP-Fltp_P16	6.07096	-1.2668036	2.4592004	-3.103105	-0.39794543	-1.601406	1.0814035	0.64760685	2.6390815	2.0172617	2.1236103	0.6591454	ref
CAGGTGCAGCAATATG-1-145_mGFP-Fltp_P16	4.3870773	1.5073853	2.8356903	-1.9021356	-2.170966	-1.7408344	2.1521118	1.0767319	3.147571	0.8229717	2.3732705	1.135382	ref
CAGGTGCCACAGATTC-1-145_mGFP-Fltp_P16	4.4757667	0.39232004	2.6817853	-2.6163754	0.54610395	-1.2769682	1.5010377	0.69955736	2.5962524	1.7199696	2.23239	0.12361572	ref
CAGGTGCCACATCCGG-1-145_mGFP-Fltp_P16	6.631398	0.8408784	3.1290643	-2.944207	0.70267147	-0.2527598	2.2892275	1.0387747	4.453697	2.9362175	2.818556	3.4054353	ref
CAGGTGCCACATGTGT-1-145_mGFP-Fltp_P16	5.5564685	0.5286188	2.9095502	-3.0589437	0.7341608	-2.1832368	2.4552128	1.055615	3.8314574	3.0998662	2.877563	1.3429081	ref
CAGGTGCCAGGATTGG-1-145_mGFP-Fltp_P16	6.752842	-1.0235143	1.2865902	-2.7660978	-1.3307446	-1.8683324	1.1853752	0.9849214	2.2897959	1.1870877	1.4488367	0.44049525	ref
CAGGTGCCATGAGCGA-1-145_mGFP-Fltp_P16	6.7120223	0.44678378	3.7293346	-2.959679	0.6692742	-0.76419187	2.4230044	0.9467414	4.258304	2.681178	3.7355118	2.2502172	ref
CAGGTGCCATGGGACA-1-145_mGFP-Fltp_P16	7.7826595	0.43804812	4.4443097	-3.222848	-1.3243425	-0.0028081462	3.2493625	1.6507269	6.300615	3.5621145	4.133861	2.977232	ref
CAGGTGCCATGGTAGG-1-145_mGFP-Fltp_P16	6.2434735	-0.33824036	3.3460493	-3.3639255	0.36528876	-1.4928825	2.5235662	0.79666615	2.9415703	2.6344798	2.8901217	2.3700764	ref
CAGGTGCCATTAACCG-1-145_mGFP-Fltp_P16	5.9195995	-0.53833777	2.4379911	-2.72164	0.27317423	-1.0974029	0.4770693	1.2403997	2.555805	0.9825793	2.1085432	-0.39206982	ref
CAGGTGCGTGCCTGGT-1-145_mGFP-Fltp_P16	5.67762	-0.032095447	4.459915	-2.476604	-2.0262802	-1.0574483	1.9810528	1.2434915	3.06666	1.7369982	3.1491663	2.0241451	ref
CAGGTGCGTTTGCATG-1-145_mGFP-Fltp_P16	6.3008194	-0.49419382	2.418097	-2.241394	-0.57319933	-1.6761284	0.95922786	0.78976184	2.4134643	0.8959311	1.7861685	1.4002181	ref
CAGGTGCTCGTATCAG-1-145_mGFP-Fltp_P16	6.099653	0.2216746	2.4721253	-2.0351841	-0.03264913	-1.9315598	1.5011309	1.2031633	4.002511	2.0725439	2.666135	1.5804791	ref
CAGTAACCACATCTTT-1-145_mGFP-Fltp_P16	8.438017	0.58836424	4.92586	-3.7222807	-2.1909423	0.8274462	4.911183	1.7026358	5.247392	3.521017	4.6644225	4.6390886	ref
CAGTAACCACGGTTTA-1-145_mGFP-Fltp_P16	5.5158157	0.18641004	2.7878356	-1.8991572	-0.5516716	-1.6425952	-0.096973754	1.2935067	2.4023614	1.4332026	2.199848	1.9500378	ref
CAGTAACTCGTCTGCT-1-145_mGFP-Fltp_P16	5.7669373	0.33238503	3.7096722	-3.1902256	0.5976155	-1.0491953	2.3905745	0.9839865	3.582413	2.613575	2.2384331	2.615632	ref
CAGTCCTAGGCATGGT-1-145_mGFP-Fltp_P16	6.7950654	0.069430806	3.801504	-3.725821	-0.4852725	-0.47646904	2.5516856	1.2273312	4.6650605	2.9757364	3.5866127	2.9962623	ref
CAGTCCTAGTGGACGT-1-145_mGFP-Fltp_P16	4.9410243	-0.5002074	2.2001755	-2.8557801	-1.612188	-1.0974602	1.6124204	1.3361578	4.372592	3.1063595	3.1360161	2.8076923	ref
CAGTCCTCATCCCATC-1-145_mGFP-Fltp_P16	4.851739	0.66566193	1.5592461	-2.1041698	-0.89686835	-0.8690903	-0.08519205	0.82826924	2.0183718	1.2008834	1.6426138	0.86275053	ref
CAGTCCTCATTAACCG-1-145_mGFP-Fltp_P16	7.8787103	0.8800035	5.1688476	-4.154835	-1.4401897	0.5019309	5.9505477	1.9597435	6.4382286	4.59027	4.926382	5.294718	ref
CAGTCCTGTACCAGTT-1-145_mGFP-Fltp_P16	6.839032	-0.166669	2.4387815	-2.3724117	-1.0784844	-1.8420554	1.4393551	0.8560436	2.8913183	2.1732917	1.7747661	0.8947154	ref
CAGTCCTGTCTCCCTA-1-145_mGFP-Fltp_P16	6.473735	0.39438197	3.2488065	-2.8646631	0.69390196	-0.48070905	2.4410427	0.9624013	3.1125042	1.7674702	3.0709467	1.5966792	ref
CAGTCCTGTTTCGCTC-1-145_mGFP-Fltp_P16	7.1344166	0.48403916	3.8276005	-3.2572317	0.09536813	-0.8914786	4.5843883	0.5708809	3.7848644	2.8599617	4.2402678	4.1632547	ref
CAGTCCTTCAGTGCAT-1-145_mGFP-Fltp_P16	5.777274	-1.0064609	3.108236	-2.5328882	0.6282881	-0.59039557	1.3080909	0.95436746	2.4108343	1.2533716	2.3067434	1.539394	ref
CAGTCCTTCTTGTATC-1-145_mGFP-Fltp_P16	6.0431085	0.1705504	2.1657352	-2.407443	-0.47287154	-0.81186557	1.3385289	1.1029545	2.6896794	1.5862014	2.219318	1.0057057	ref
CATATGGAGCCCAGCT-1-145_mGFP-Fltp_P16	5.460636	1.389731	2.8657615	-2.4417396	-2.176405	-1.5927131	1.5606499	0.7163009	1.997786	2.1463826	2.376522	1.0584075	ref
CATATGGAGGCTATCT-1-145_mGFP-Fltp_P16	7.238599	0.82910055	3.880355	-3.0173845	-0.349212	-1.4782974	3.7623904	0.8204684	4.1883817	2.4455316	3.3116224	2.6835697	ref
CATATGGAGGGCTCTC-1-145_mGFP-Fltp_P16	6.4110365	0.7931919	3.2453146	-3.191208	-0.68713796	-1.4636248	1.9121002	1.0593649	3.7920432	2.698954	3.0693698	1.595713	ref
CATATGGCACAGACTT-1-145_mGFP-Fltp_P16	8.844415	0.025758438	4.1975307	-3.784093	0.47189802	-0.33806345	3.8142533	0.64222795	4.5167756	3.9958699	3.9485474	5.319951	ref
CATATGGCACCGTTGG-1-145_mGFP-Fltp_P16	4.978157	1.060071	4.487891	-2.8817172	-1.3556166	-1.5363169	2.1821537	1.0046225	3.8233743	1.8403722	2.7384741	2.8920038	ref
CATATGGCACGACTCG-1-145_mGFP-Fltp_P16	6.4861574	0.6461342	4.7896624	-3.3751469	0.47940814	-0.28844708	3.9157224	0.6455711	3.593165	2.657516	3.105914	3.3275063	ref
CATATGGGTCATGCAT-1-145_mGFP-Fltp_P16	4.3161545	-1.1482958	2.46808	-2.0173447	0.29263625	-2.0791676	0.35779428	1.2219625	2.1708524	0.8501654	1.7087888	0.79559076	ref
CATATGGGTCTTGATG-1-145_mGFP-Fltp_P16	7.210647	-0.03208164	4.0125012	-3.1012902	0.4355089	-1.6391155	2.8461607	1.0715078	3.64976	2.0199428	2.577799	2.093691	ref
CATATGGGTTCCAACA-1-145_mGFP-Fltp_P16	5.9205456	0.7546129	3.249279	-2.8315086	-2.4630122	-0.7106965	2.0149796	0.636828	3.3485773	1.6391124	2.2195992	2.177139	ref
CATATGGTCCTAGAAC-1-145_mGFP-Fltp_P16	6.3150406	-0.14960209	2.3742688	-2.0853517	0.31146652	-1.7399837	1.4448817	1.0872977	1.7709085	1.0572808	1.6481782	1.1255716	ref
CATATGGTCCTGCAGG-1-145_mGFP-Fltp_P16	6.624529	0.83520913	3.7819512	-2.8547761	0.3519508	-0.91033626	2.8398104	0.54866105	3.497395	2.3175304	3.2439592	2.8905525	ref
CATATGGTCGCAAGCC-1-145_mGFP-Fltp_P16	5.544996	-0.75309896	3.1849334	-2.7440493	-2.5175574	-1.4736465	2.5414746	0.8496713	3.1192834	2.7248356	2.6480641	1.6548641	ref
CATATTCAGAGGTTGC-1-145_mGFP-Fltp_P16	5.1030407	0.8113649	3.638144	-2.5670478	-2.064542	-2.139063	0.38280264	1.2316684	2.6304224	0.7951036	1.8100425	-0.66254026	ref
CATATTCAGCCCAGCT-1-145_mGFP-Fltp_P16	7.256308	1.3022416	5.1852837	-3.850976	0.084633864	0.12845871	5.8932686	1.1370275	5.906306	3.8388722	5.166529	6.7672257	ref
CATATTCCAGTTCCCT-1-145_mGFP-Fltp_P16	5.091197	-0.87748855	2.6848977	-2.6562033	-0.51685023	-1.1071496	2.5227597	1.1198202	2.745746	1.8015103	1.9560742	1.7962267	ref
CATATTCCATTTCAGG-1-145_mGFP-Fltp_P16	4.77952	0.73596823	3.3144946	-2.5304008	-1.9122679	-1.0646497	0.937721	0.8946534	2.62666	2.076676	2.6098504	0.34958726	ref
CATATTCGTGGTCTCG-1-145_mGFP-Fltp_P16	7.7141867	0.57558596	3.2191339	-2.764213	0.40849257	-1.1592264	1.1388161	1.0939714	3.167135	2.0869882	2.9907472	0.72018796	ref
CATATTCTCCTGCCAT-1-145_mGFP-Fltp_P16	5.141997	0.31594637	0.9512735	-1.5583428	0.39203674	-2.88007	-1.644538	0.92735577	0.8203237	0.32756934	0.2420558	-1.6328171	ref
CATCAAGAGAAGGCCT-1-145_mGFP-Fltp_P16	6.429152	-1.2550356	2.272634	-2.137411	0.3973271	-0.47779742	1.2184079	1.0142388	1.8431497	1.7737708	2.25961	0.82350355	ref
CATCAAGAGGGTGTTG-1-145_mGFP-Fltp_P16	4.4403725	0.944808	2.8241045	-2.5180628	-2.6204288	-0.3404613	0.87137246	1.3708556	2.798026	1.2641321	2.3928852	0.7149007	ref
CATCAAGCACCAGATT-1-145_mGFP-Fltp_P16	5.8357687	-0.3291059	1.5300633	-1.9457066	0.28812057	-1.8164779	0.051497467	1.0455879	2.4040303	0.9901788	1.8351641	0.45845485	ref
CATCAAGGTCTCCCTA-1-145_mGFP-Fltp_P16	5.075366	-1.2819253	1.8875672	-2.1441283	0.2058228	-2.0278902	1.0417753	1.0047427	2.3032255	1.739762	1.6958106	-0.027607486	ref
CATCAAGGTTCCACGG-1-145_mGFP-Fltp_P16	6.3165226	0.1096324	2.5550406	-2.5853078	-1.4504945	-1.4690648	1.6552522	0.99778986	2.6522985	1.2012314	1.8740239	1.1444716	ref
CATCAAGTCGTCGTTC-1-145_mGFP-Fltp_P16	5.8531513	0.061094876	3.2295446	-2.3373804	-0.93585074	-1.2306871	2.5363371	0.9942186	2.5769186	1.9327564	2.3805342	2.0395525	ref
CATCAGAAGCGATCCC-1-145_mGFP-Fltp_P16	3.3641677	-0.52334327	2.0171301	-1.4916725	-2.2336593	-1.5246738	-0.38475367	0.7385287	1.983034	0.7384521	1.5293984	-1.6018691	ref
CATCAGAGTCGCGAAA-1-145_mGFP-Fltp_P16	5.044188	-1.2663325	2.1901643	-2.578607	-2.6921573	-2.1590438	0.17766787	0.9270576	2.6804538	2.1925666	2.2259157	0.45468795	ref
CATCAGAGTTGGACCC-1-145_mGFP-Fltp_P16	7.5038047	-0.7903278	3.0638633	-3.1817093	0.6993801	-1.4909948	3.6388538	0.77721655	3.641525	2.3147578	2.8982558	2.6558309	ref
CATCAGATCCCTCAGT-1-145_mGFP-Fltp_P16	7.1355724	1.0338527	3.185114	-3.1406944	-0.9825454	-0.18551072	3.5426779	0.85205764	3.535327	2.6416872	3.165195	3.9787264	ref
CATCAGATCTCGGACG-1-145_mGFP-Fltp_P16	4.307082	0.6847169	3.2275434	-2.4461408	-2.3057785	-1.4438207	1.4866066	0.82575077	3.6424153	2.1974893	1.8784494	1.4703391	ref
CATCCACAGACACTAA-1-145_mGFP-Fltp_P16	6.2806883	-0.34792084	3.0476563	-2.5579157	-2.5953348	-1.4398624	0.94518304	0.77448815	2.4790554	1.5049665	1.8846178	0.41911703	ref
CATCCACAGATTACCC-1-145_mGFP-Fltp_P16	6.048231	0.5441418	3.248345	-3.4133065	-0.8387161	-0.3342045	3.0193822	0.91280955	3.7558737	2.6335416	2.9872444	3.2038229	ref
CATCCACCACATCCAA-1-145_mGFP-Fltp_P16	8.28528	0.70274305	4.4407454	-3.3461277	0.27841046	-0.6568174	4.8992915	0.9224357	4.140898	3.1404648	3.4705021	4.7185082	ref
CATCCACCATACGCTA-1-145_mGFP-Fltp_P16	7.124376	1.4220374	4.4758434	-3.384796	-2.7350092	0.027308807	3.7815142	1.1494656	5.047489	3.3485308	3.6227813	3.4961994	ref
CATCCACGTCATCCCT-1-145_mGFP-Fltp_P16	5.9143734	0.19065408	2.7069151	-2.2272081	-1.4678411	-0.59532475	1.5394394	0.5940875	2.669242	1.2952243	2.1125443	1.7654581	ref
CATCCACGTCTCATCC-1-145_mGFP-Fltp_P16	5.3951197	1.7263733	4.219796	-2.4228742	-1.1918756	-1.6368576	2.4106667	0.93021977	3.4402168	1.8735161	2.8134623	1.7851628	ref
CATCCACTCAGGTAAA-1-145_mGFP-Fltp_P16	5.5591745	0.6000851	2.777732	-2.988958	0.46401933	0.18283708	2.2097232	1.1459572	3.7669227	2.4012408	2.9710038	2.1396604	ref
CATCCACTCCTGTAGA-1-145_mGFP-Fltp_P16	4.2639375	-0.8596341	3.3773963	-2.4022822	-1.3570827	-0.62094045	1.2309891	0.8009114	2.582593	1.6804192	2.3464615	0.95022184	ref
CATCGAAAGAGCTATA-1-145_mGFP-Fltp_P16	5.7147684	-0.38316584	2.4620478	-2.3515143	0.26395622	-1.5216547	1.08594	0.6501976	2.2483273	1.8771158	2.3354416	1.6783372	ref
CATCGAAAGAGGGCTT-1-145_mGFP-Fltp_P16	6.9400024	0.91382897	2.9737933	-2.0851207	0.36976117	-1.293421	1.8619703	0.87904274	2.0825145	1.6409323	2.400435	1.4739434	ref
CATCGAAAGCGATTCT-1-145_mGFP-Fltp_P16	6.7061353	-0.29375944	3.0073094	-2.6848862	-2.005906	-1.561872	2.5447032	1.2479974	3.7127604	2.1771274	2.8439517	2.9833858	ref
CATCGAAAGGAATTAC-1-145_mGFP-Fltp_P16	4.9688597	0.75175333	3.623537	-3.1169133	0.26443544	-1.3582443	3.0904117	0.84595454	3.271481	2.103554	2.917192	3.8844137	ref
CATCGAAAGTCCGGTC-1-145_mGFP-Fltp_P16	6.545367	0.47636643	2.9746692	-2.799839	0.71314335	-1.5789593	1.2460551	1.1582915	3.4364536	2.9264226	2.8736274	-0.6632054	ref
CATCGAAAGTCGATAA-1-145_mGFP-Fltp_P16	8.816649	0.2635817	5.373494	-4.521593	-1.2204038	1.3975754	6.0188594	2.245403	6.972286	4.345975	5.8767023	7.6738014	ref
CATCGAACAATGAATG-1-145_mGFP-Fltp_P16	6.0652137	-0.8273216	1.7384284	-2.0185182	-0.2097619	-0.14174937	-0.11622344	0.8386798	1.8861233	1.2100679	1.6986774	1.2873813	ref
CATCGAACACCCAGTG-1-145_mGFP-Fltp_P16	4.528301	-1.3817034	2.2345154	-2.1606069	-1.7905363	-0.85942745	0.17045447	1.0834961	2.8116233	1.201877	1.4744538	-0.64318025	ref
CATCGAACAGACAGGT-1-145_mGFP-Fltp_P16	6.168913	0.8227959	2.6621454	-2.5258584	-0.18913668	-0.39042264	2.364272	1.3402768	2.6544294	2.4655216	2.413455	2.6495254	ref
CATCGAACATAGGATA-1-145_mGFP-Fltp_P16	5.411458	-0.3457208	1.6078842	-1.9640394	0.39795828	-0.54028827	-0.8065309	0.9129856	1.1680037	1.9610754	1.6682491	0.072799504	ref
CATCGAACATGTAAGA-1-145_mGFP-Fltp_P16	6.4994473	1.2975663	2.3147783	-2.1853702	-0.41593397	-1.7049577	-0.05297399	0.6849491	1.8284204	1.8827397	1.8341631	0.94388497	ref
CATCGAAGTCTAGCGC-1-145_mGFP-Fltp_P16	7.0822015	0.87579125	4.0246997	-3.1774983	-0.25322914	-1.1020297	3.0853114	0.8126792	3.7548892	2.6947122	2.911014	3.3193893	ref
CATCGAAGTGATGTGG-1-145_mGFP-Fltp_P16	6.965303	-0.013332047	2.2201536	-2.3162634	0.4051455	-0.35848418	0.7453766	1.1614225	1.8233095	0.8839815	2.0650342	0.54651356	ref
CATCGAATCCTTGACC-1-145_mGFP-Fltp_P16	5.9890904	-1.1123823	1.9871281	-2.7293007	0.48379582	-1.2701114	-0.60011303	1.2321268	2.2831485	0.8229308	2.2075188	0.1986236	ref
CATCGAATCGGAAATA-1-145_mGFP-Fltp_P16	5.7990465	0.19652937	2.6997304	-2.5384362	0.17477715	-1.4941486	0.68002886	1.1213021	2.6002235	0.8532602	1.5868436	0.31209606	ref
CATCGAATCGGAGCAA-1-145_mGFP-Fltp_P16	6.6170745	-0.73535746	3.2698426	-3.1348977	0.4952285	-1.4065096	3.2151427	1.3738263	4.298977	2.8190913	3.4731386	3.4806726	ref
CATCGAATCGGTCCGA-1-145_mGFP-Fltp_P16	4.9779234	-0.22517414	3.1494846	-2.2838361	0.24515752	-0.87565255	1.0070739	0.6240114	2.252356	1.4464711	2.030647	1.02564	ref
CATCGGGAGAGGTACC-1-145_mGFP-Fltp_P16	4.8124027	-0.30569723	2.9259384	-2.3108952	-1.8061779	-1.2238821	1.4877343	0.8538428	1.9933208	1.3344165	1.8718764	0.2506807	ref
CATCGGGAGGGCTTGA-1-145_mGFP-Fltp_P16	5.1942534	-1.285578	1.6821343	-2.368205	0.53352594	-2.182555	1.1172856	0.79990274	2.2916439	1.5843027	1.5831271	1.3602165	ref
CATCGGGCACCACCAG-1-145_mGFP-Fltp_P16	6.0905733	-0.064496316	2.9609325	-2.1643515	-0.26897532	-1.1909077	2.862885	0.87694037	2.7746155	2.162988	2.672935	1.4322681	ref
CATCGGGCATCCGTGG-1-145_mGFP-Fltp_P16	2.761056	0.530322	3.7990782	-2.3659172	-2.6905496	-1.9346551	1.7105484	0.94956136	3.9874172	1.8012695	2.2213602	-0.119654626	ref
CATCGGGGTAGAAAGG-1-145_mGFP-Fltp_P16	5.6423697	-0.35330755	2.0054886	-2.495214	-0.4183887	-0.77855337	1.2096251	0.8802705	3.091349	2.0884502	2.3329296	0.9037269	ref
CATCGGGGTAGAGTGC-1-145_mGFP-Fltp_P16	5.606299	-0.7312547	3.51623	-2.9169548	0.17726299	-1.21133	2.016608	0.7580604	3.1704767	1.967725	2.6184433	1.6207701	ref
CATCGGGGTGCGGTAA-1-145_mGFP-Fltp_P16	7.605773	1.1369193	3.5838645	-2.9894686	0.47437853	-0.5790185	3.0573277	1.1313071	3.3760614	3.0296028	3.1976254	2.7477393	ref
CATCGGGTCATCTGCC-1-145_mGFP-Fltp_P16	4.1721654	1.0857574	2.947002	-1.3291534	-2.5207815	-2.2294745	0.7199161	0.651736	1.9590112	1.1302657	1.1247674	0.11466752	ref
CATGACAAGAGTGACC-1-145_mGFP-Fltp_P16	6.6232066	-0.03453367	3.0255177	-2.266899	0.27088472	-1.3966987	1.8357657	0.9343371	2.3383265	1.9138848	2.3844974	0.63383585	ref
CATGACACACTTAAGC-1-145_mGFP-Fltp_P16	7.1369724	-1.343744	2.8299925	-2.3384368	0.32214582	-0.82963085	0.8962889	0.5144147	2.22524	1.2638116	2.031891	1.24246	ref
CATGACACAGTGGGAT-1-145_mGFP-Fltp_P16	7.661727	-0.20454983	2.9541316	-2.8283343	-2.0764966	-1.1545737	2.8566308	0.7208805	2.9641297	2.3303745	2.7027483	2.7843707	ref
CATGACAGTCATATGC-1-145_mGFP-Fltp_P16	6.767752	1.7360038	3.7703242	-3.0594313	0.0990828	-0.81979924	3.3466475	1.05605	4.8256745	3.3106089	3.4225676	3.4131305	ref
CATGACAGTCGAATCT-1-145_mGFP-Fltp_P16	5.5529795	0.7962772	3.333632	-2.5076563	-2.2567916	-1.7035413	1.2424186	0.7820163	2.7808166	1.7013367	2.0684123	0.55457425	ref
CATGCCTAGGATTCGG-1-145_mGFP-Fltp_P16	6.5566616	-0.93391806	1.7955503	-1.8675522	-0.57111067	-2.3936083	0.74080336	1.2098534	2.3589683	1.405412	1.5626493	1.0038481	ref
CATGCCTAGGGTGTGT-1-145_mGFP-Fltp_P16	5.433828	-0.13518223	2.643643	-1.9303491	-2.2824326	-1.1230681	1.7417192	0.887905	2.2573082	0.97083086	2.4651265	1.3403075	ref
CATGCCTCAAGTTCTG-1-145_mGFP-Fltp_P16	6.5374827	-0.37330428	2.4425173	-1.9019047	0.345976	-1.4087031	0.3303876	1.1095908	2.3691576	1.5501844	2.13648	0.74162364	ref
CATGCCTCACGGACAA-1-145_mGFP-Fltp_P16	5.7922325	0.3457966	2.0386674	-2.3491268	0.41423506	-1.5703452	0.735827	1.4009571	3.129959	1.0222138	1.6535453	0.0012000203	ref
CATGCCTCATGCAACT-1-145_mGFP-Fltp_P16	5.5614977	-0.58424926	2.4590073	-2.212966	0.14236233	-1.7378356	0.79905266	1.2700756	2.969457	0.80922073	1.7375674	0.09840508	ref
CATGCCTTCTCCGGTT-1-145_mGFP-Fltp_P16	3.4543176	1.7679625	3.5276585	-2.1872063	-1.9653682	-1.0499084	0.69738525	0.9954253	2.8251405	1.2446855	2.1040795	1.1004936	ref
CATGCCTTCTTGAGGT-1-145_mGFP-Fltp_P16	6.3756366	-0.13488828	3.166419	-2.5538754	-0.5178051	-1.5224922	1.1377593	0.93565124	2.7325425	2.041179	2.6073842	2.7541988	ref
CATGGCGCAGAGTGTG-1-145_mGFP-Fltp_P16	7.0226974	0.18339035	2.4231648	-2.8763552	0.44251674	-0.53856194	0.8259219	1.4478394	3.121504	2.4804282	2.0086882	0.30952922	ref
CATGGCGCATCCTTGC-1-145_mGFP-Fltp_P16	4.587299	0.52113664	2.9207528	-2.7381659	0.24192272	-1.3222635	1.46018	0.65512764	2.493387	2.2591293	2.1607957	2.7548304	ref
CATGGCGGTATCTGCA-1-145_mGFP-Fltp_P16	5.7870703	-0.09948355	2.2032583	-2.167756	0.038662508	-1.5879005	-0.106145926	1.2696178	2.0501077	1.0101626	1.4893181	0.36381736	ref
CATGGCGGTCTAGAGG-1-145_mGFP-Fltp_P16	5.8366804	-1.1149818	2.069146	-1.9336641	0.9171678	-2.6240914	1.7199849	0.79186785	2.4070635	1.3444749	2.1679761	1.3095906	ref
CATGGCGTCCCACTTG-1-145_mGFP-Fltp_P16	7.278948	0.74785686	2.4072838	-2.643083	0.08761875	-0.34975225	0.92427164	1.8126092	4.338903	2.0772946	2.3644958	2.7649071	ref
CATGGCGTCGAACGGA-1-145_mGFP-Fltp_P16	6.102922	0.21093613	3.0986693	-1.8630018	-0.43263626	-1.1734614	1.499794	0.8763513	1.985344	1.5199838	1.8007818	0.7528308	ref
CATTATCAGAGACTTA-1-145_mGFP-Fltp_P16	5.5599775	0.06255379	2.789951	-2.2902632	-0.7668253	-0.97491425	1.0373807	1.3349553	1.8545269	1.324935	2.1122036	0.8856163	ref
CATTATCAGCTGAAAT-1-145_mGFP-Fltp_P16	3.794921	0.9628816	4.1688266	-2.8985736	-2.6166177	-1.5741454	2.0861104	1.007804	3.3013725	2.774772	3.0335908	2.1009924	ref
CATTATCAGGCGTACA-1-145_mGFP-Fltp_P16	6.4456024	1.0134697	4.4584427	-3.5780017	-2.8601282	0.013753757	4.056822	1.9958532	4.5363364	3.663105	4.1365623	5.3673153	ref
CATTATCAGGTGATTA-1-145_mGFP-Fltp_P16	6.0204616	-1.2289746	2.2612627	-2.1851237	-1.4325414	-1.6794097	-0.12423945	0.7361477	1.823428	1.2753897	2.0630028	0.660795	ref
CATTATCAGTAGCCGA-1-145_mGFP-Fltp_P16	6.0085816	2.025488	3.091833	-2.3033442	-1.2520719	-1.3053045	2.1223862	0.96343344	2.0712082	1.4132015	2.5807247	1.9892306	ref
CATTATCAGTGCCATT-1-145_mGFP-Fltp_P16	5.2549314	-0.25045627	2.0238576	-2.0156024	0.6969668	-2.0566564	-0.102059394	0.9090779	2.3489707	1.4877628	1.6136616	0.47344697	ref
CATTATCCAAGGCTCC-1-145_mGFP-Fltp_P16	6.538048	0.07860863	2.7035367	-2.1432142	0.48114467	-1.8060695	1.4971266	0.7316964	2.5250363	1.5089562	1.6024415	1.0751084	ref
CATTATCGTGAACCTT-1-145_mGFP-Fltp_P16	4.4301915	-0.8761482	2.7413888	-2.2149572	0.5850307	-0.7762371	-0.6300482	0.9099854	2.342508	2.3118038	1.9411657	0.04060109	ref
CATTATCGTTCACCTC-1-145_mGFP-Fltp_P16	6.3333054	0.33352503	3.3313847	-2.7700994	-0.752408	-1.8260555	2.1367114	1.0902406	2.611168	1.8517997	2.3396938	2.5727224	ref
CATTCGCAGGCATGTG-1-145_mGFP-Fltp_P16	7.269697	0.2216084	4.2777467	-2.515277	0.19408335	-1.2189527	2.4059088	0.77847403	3.2877483	2.7834961	2.8378475	1.4781456	ref
CATTCGCCACGACTCG-1-145_mGFP-Fltp_P16	7.410911	0.6060428	2.7903795	-2.7833157	-0.83224094	-0.8430288	3.2768252	0.76149875	3.500555	2.6848485	3.4376552	2.9810855	ref
CATTCGCCAGCAGTTT-1-145_mGFP-Fltp_P16	7.513777	0.8598618	3.9974208	-3.1494288	0.8825931	-0.20960304	3.4863257	0.9398788	3.641851	2.4037085	3.7797856	2.7628021	ref
CATTCGCCAGTCAGCC-1-145_mGFP-Fltp_P16	6.397401	0.44892585	3.2294605	-3.1955976	0.4366726	-0.4023885	2.9276662	1.2632927	3.6996162	2.7561116	2.999063	1.7659289	ref
CATTCGCCAGTGGAGT-1-145_mGFP-Fltp_P16	5.2228312	-0.35524678	2.708391	-2.602945	-0.2895168	-0.99121195	1.258061	0.98368	2.4858358	1.9959158	1.9545549	0.82031024	ref
CCAATCCAGCGAAGGG-1-145_mGFP-Fltp_P16	6.0489798	-0.008076951	2.2875786	-2.2379005	-0.9191829	-0.5411314	1.3205616	0.89983606	1.8596863	1.3658875	1.7112637	1.5472656	ref
CCAATCCAGTTGCAGG-1-145_mGFP-Fltp_P16	6.7687645	-1.3270872	2.8957152	-3.265436	0.71377736	-1.1730971	1.8324239	0.8301959	3.1763384	2.4108574	2.967122	2.7434258	ref
CCAATCCCAATCCAAC-1-145_mGFP-Fltp_P16	4.500798	-0.3834192	1.958653	-3.127948	-1.9465315	-1.183829	1.9312937	1.6172078	3.5771809	2.0666018	2.6095731	1.6002547	ref
CCAATCCCAATGGTCT-1-145_mGFP-Fltp_P16	5.3125305	1.0301156	4.430604	-2.658996	-3.4687703	0.08164951	2.1493037	0.69947886	3.2122037	2.0742114	2.5694113	1.977053	ref
CCAATCCCATGAACCT-1-145_mGFP-Fltp_P16	7.082744	-0.5947631	3.095342	-2.788286	-1.371184	-0.5843438	3.9097064	0.81868947	3.9847777	3.1234887	3.7363465	5.104857	ref
CCAATCCGTAGCGTCC-1-145_mGFP-Fltp_P16	6.324953	-0.56035614	3.1204853	-2.9665873	0.3178084	-1.5393403	2.0284882	0.6052253	3.0399456	1.9463054	2.475967	1.7463367	ref
CCAATCCGTTCGGCAC-1-145_mGFP-Fltp_P16	7.4687223	-0.42594552	2.6181412	-3.1265202	0.8286335	-1.0264554	2.8073432	1.2398231	4.582085	2.3914802	3.0004103	1.924897	ref
CCAATCCGTTGGGACA-1-145_mGFP-Fltp_P16	6.5990434	0.44389415	3.5850577	-3.212032	0.7004647	-0.819595	3.230909	0.54414624	3.8730495	2.2425601	3.467735	1.8988116	ref
CCAATCCTCAAAGACA-1-145_mGFP-Fltp_P16	7.4639874	-0.5270247	3.5366616	-3.3760226	0.334333	-0.09237355	1.8096457	0.7694397	3.385345	2.6072364	2.7451665	1.5646518	ref
CCAATCCTCCAGATCA-1-145_mGFP-Fltp_P16	5.7969465	-1.1366305	2.5011425	-2.5283055	-1.1188692	-1.8914027	0.9079106	0.7742475	2.31398	1.2385869	1.642083	0.697315	ref
CCAATCCTCTAGAGTC-1-145_mGFP-Fltp_P16	6.2052016	0.26387262	2.3208332	-2.2805283	0.25230426	-0.64211845	0.57096845	1.0649402	3.3227096	1.8995278	2.4030833	0.5724529	ref
CCAATCCTCTGCAGTA-1-145_mGFP-Fltp_P16	7.5857096	-0.13220173	2.7280831	-2.7201593	0.25584656	-0.62568474	3.6455135	0.9405354	4.462061	2.7424777	3.18549	3.391886	ref
CCAATCCTCTGTCAAG-1-145_mGFP-Fltp_P16	6.8871803	0.09714817	3.080833	-2.5396757	0.4112463	-1.8972589	0.87432814	0.9957155	2.9882867	1.3948196	1.8542123	-0.56811357	ref
CCACCTAAGGAACTGC-1-145_mGFP-Fltp_P16	6.3492937	-0.51673627	2.4407876	-2.2394462	-0.5248307	-1.3650126	1.3654032	1.1094275	2.6853874	1.634818	1.9523692	0.96308655	ref
CCACCTAAGGGCTTCC-1-145_mGFP-Fltp_P16	5.697141	0.34565815	2.3235023	-2.1231973	-2.2729006	-1.4783082	1.4527621	1.002295	2.303589	0.97431374	1.8203341	1.1063234	ref
CCACCTACACCCTATC-1-145_mGFP-Fltp_P16	6.622008	0.6082778	2.6504622	-2.41078	-0.40977323	0.088788494	2.3644044	1.2250557	2.4986615	1.4664568	2.856296	2.14923	ref
CCACCTAGTCGCCATG-1-145_mGFP-Fltp_P16	5.28377	0.38013467	2.6047177	-2.5676463	-0.9865924	-1.138702	0.69580364	1.1671388	2.6569083	1.0194033	2.1442425	0.14862017	ref
CCACGGACAAACTGCT-1-145_mGFP-Fltp_P16	6.875348	1.2643777	2.9244173	-2.9387174	0.5192172	-1.7174511	1.6486866	0.96892214	3.110885	1.4680736	2.1306689	1.4932678	ref
CCACGGACAAGTAATG-1-145_mGFP-Fltp_P16	6.960688	0.3376614	2.4914975	-2.639647	-0.4312651	-0.6924378	2.3331902	0.8149407	3.1091597	1.3913307	2.6733606	2.5546677	ref
CCACGGAGTAAACACA-1-145_mGFP-Fltp_P16	6.568009	0.29924288	3.8378074	-2.754275	0.19783913	-0.8861463	2.704479	0.8632226	3.147107	1.8064998	2.6468914	1.9966898	ref
CCACGGAGTACTCTCC-1-145_mGFP-Fltp_P16	6.780081	-0.10978064	3.0546162	-2.5298681	-0.3235591	-0.8614981	2.5110126	1.0276332	3.1187818	2.5141792	2.790436	1.7009201	ref
CCACGGAGTTTACTCT-1-145_mGFP-Fltp_P16	6.1075516	0.5889937	2.2192585	-2.7420607	0.7316898	-1.2724788	0.79037195	1.435121	2.440601	1.70299	2.4266434	1.1529738	ref
CCACGGATCATTGCGA-1-145_mGFP-Fltp_P16	5.390775	0.19743483	3.1507382	-2.6653333	0.21525532	-1.0704896	1.9804955	0.8941696	3.431125	2.3280003	2.3486753	2.094814	ref
CCACGGATCGTTTATC-1-145_mGFP-Fltp_P16	5.379715	0.104303285	2.2877076	-2.2067246	0.33357686	-1.9530903	1.448012	0.79389095	2.00677	1.5644331	2.12605	1.7497696	ref
CCACTACAGACTTGAA-1-145_mGFP-Fltp_P16	3.984875	-1.5995266	0.9968811	-0.7824975	-1.0536768	-3.1707447	-2.2647762	0.5910996	0.76674914	-0.5074083	-0.40625083	-1.8099637	ref
CCACTACAGAGGTTAT-1-145_mGFP-Fltp_P16	7.6305957	1.262138	5.8539376	-3.855622	-1.1031728	-1.2166382	6.2233543	1.3207203	6.850508	4.50381	4.8770885	5.8734694	ref
CCACTACAGCTCAACT-1-145_mGFP-Fltp_P16	5.724432	1.1185511	3.627182	-2.9525595	-1.9870586	-0.5964849	2.0748842	0.8614935	2.9443312	2.7597487	2.855743	2.3004992	ref
CCACTACCACAAGACG-1-145_mGFP-Fltp_P16	5.946822	0.40385047	2.817022	-2.3727365	0.45238048	-1.7287029	2.5870342	0.8579062	3.2024496	2.2412167	2.826697	2.266351	ref
CCACTACCAGAGCCAA-1-145_mGFP-Fltp_P16	3.9886875	1.016391	3.205418	-3.1513593	-2.668243	-1.4248648	0.9823516	0.5242361	2.729317	1.7146075	2.6848881	0.7873876	ref
CCACTACCATGAGCGA-1-145_mGFP-Fltp_P16	6.822156	0.41777867	2.5440776	-2.7338777	-0.2751074	-0.8455081	2.2115016	1.0876971	2.8493204	2.2588544	2.532548	2.1720016	ref
CCACTACGTGGGTCAA-1-145_mGFP-Fltp_P16	5.6926546	-0.88160414	2.344544	-2.3890438	-1.0282121	-1.5750737	2.52972	0.9666162	3.2380402	0.9581606	2.0005481	2.2811482	ref
CCACTACTCCTATTCA-1-145_mGFP-Fltp_P16	4.8142138	-0.6918523	1.7626315	-1.7569721	0.6577734	-0.9810929	0.41054946	1.5972371	2.9386294	1.9858644	2.5038915	1.8092823	ref
CCAGCGAAGGTGGGTT-1-145_mGFP-Fltp_P16	6.5599623	0.4888328	1.7320321	-2.6635983	0.7302941	-1.3514681	1.5665252	0.8296285	2.5278895	1.8454622	2.5754592	2.213054	ref
CCAGCGACACGACTCG-1-145_mGFP-Fltp_P16	7.914407	1.4955982	4.703622	-4.03015	-1.2109053	-0.08891745	4.628829	2.2902987	7.5299187	4.4056463	4.9959145	4.900413	ref
CCAGCGACATACAGCT-1-145_mGFP-Fltp_P16	4.9574714	0.20779291	2.7186868	-2.2939045	0.5178016	-0.89169854	-0.138601	1.188372	1.8580185	0.9563499	1.199569	-0.070317015	ref
CCAGCGAGTATATGAG-1-145_mGFP-Fltp_P16	2.692383	0.620194	1.7903858	-1.3346145	0.011550158	-1.9848115	-1.2135087	0.8401877	1.1193733	0.5556305	1.0443507	-0.7570573	ref
CCAGCGATCACATACG-1-145_mGFP-Fltp_P16	5.1829495	0.28456545	2.6521184	-2.3005278	-1.4117489	-1.1061556	1.4082183	0.7469	2.1404886	1.3692396	1.8972265	0.9294508	ref
CCAGCGATCCCTTGTG-1-145_mGFP-Fltp_P16	3.6506412	0.6824655	2.8401735	-1.98642	-1.6362962	-1.3510563	1.1075604	1.1093924	2.5614161	1.2171264	2.1252356	0.92740285	ref
CCAGCGATCCTAGAAC-1-145_mGFP-Fltp_P16	6.4964733	0.10460705	3.1545691	-2.4800305	0.72324646	-1.6959379	2.3177521	0.6937164	2.8871372	2.076243	2.5168862	2.0047743	ref
CCAGCGATCCTGCCAT-1-145_mGFP-Fltp_P16	6.7679462	-0.10854027	2.6414435	-2.7958531	0.6795504	-0.33867243	2.0109968	1.0455215	3.3935518	2.5056927	2.3723762	0.9149137	ref
CCAGCGATCTAACGGT-1-145_mGFP-Fltp_P16	5.435194	0.94947124	3.0468354	-2.109573	0.32371297	-1.7067624	0.82536614	0.78138125	2.6050837	0.9885933	1.6519696	0.58002317	ref
CCATGTCAGAAGGGTA-1-145_mGFP-Fltp_P16	5.7951336	0.19416292	1.952527	-1.6958762	-0.812812	-1.7682781	0.36409172	0.7987914	1.8565027	0.11427409	1.368789	1.015254	ref
CCATGTCAGGTGTGGT-1-145_mGFP-Fltp_P16	5.230094	0.23159833	3.6922932	-2.55125	-2.1124446	-1.2460246	2.0830643	1.1433711	2.6025157	1.154055	2.3674922	1.6408873	ref
CCATGTCAGTCGAGTG-1-145_mGFP-Fltp_P16	6.0441155	-0.797543	4.261385	-2.9131641	-1.0466907	-1.727904	2.4057558	0.34573564	3.014726	1.4954468	2.3082266	3.059209	ref
CCATGTCCAAGTCTAC-1-145_mGFP-Fltp_P16	7.2755733	-0.45680487	2.2475753	-1.554995	0.5274292	-0.861907	2.099707	1.1888018	2.6654189	1.3531306	2.5222452	3.193744	ref
CCATGTCGTCTGGTCG-1-145_mGFP-Fltp_P16	6.9940677	-0.36584264	4.09318	-3.1178086	0.30156475	-1.6937387	2.8409173	0.56877136	3.3346262	3.1025443	3.1465783	3.5168893	ref
CCATGTCGTTAAGGGC-1-145_mGFP-Fltp_P16	6.1681433	-0.72062814	3.4072165	-2.6322956	0.6880882	-1.4354324	0.45070556	0.79826117	1.9293573	1.9446816	2.249777	0.12352751	ref
CCATGTCTCGTGGGAA-1-145_mGFP-Fltp_P16	4.5908756	-0.8743427	3.1929913	-2.5798142	-2.443459	-1.974606	3.065652	0.59896535	3.1127005	1.6217281	2.8185701	2.980531	ref
CCATTCGAGACGCAAC-1-145_mGFP-Fltp_P16	6.469817	0.40942094	3.5458882	-2.5519152	0.7407348	-1.1855694	1.9768463	0.8299095	2.9626606	1.7264837	2.7137175	2.3556168	ref
CCATTCGAGGTTACCT-1-145_mGFP-Fltp_P16	6.9416533	-0.8956024	2.9844663	-2.7339363	0.55314267	-0.92853105	2.4073846	0.73174554	2.5483277	1.8682625	2.6736088	3.2413363	ref
CCATTCGAGTACGACG-1-145_mGFP-Fltp_P16	5.7660546	0.15287422	1.907195	-2.8145485	-1.3282608	-1.5705959	0.74290794	1.0573059	2.7065432	1.4893969	2.0223691	0.2403087	ref
CCATTCGCAAGCGAGT-1-145_mGFP-Fltp_P16	7.2275505	0.96822506	3.2916412	-3.1676717	0.28297228	-1.3326583	1.5713551	1.1404179	3.3893902	2.090223	2.8749704	1.4454356	ref
CCATTCGCAGTGACAG-1-145_mGFP-Fltp_P16	5.893683	-1.2445296	2.2922816	-2.2784472	-1.0817906	-2.1151311	0.3828103	0.7676733	1.3115981	0.55773205	1.5014634	-0.6101917	ref
CCATTCGGTGATGCCC-1-145_mGFP-Fltp_P16	4.1287117	-0.806841	1.9054935	-2.3702037	-0.2901458	-0.70849437	0.978702	1.1560287	2.6479979	1.1479913	1.3754758	1.2249005	ref
CCATTCGGTGGTGTAG-1-145_mGFP-Fltp_P16	6.824555	1.1039574	3.6077495	-2.859384	0.2505104	-1.0585285	3.522628	1.0618622	3.260008	1.6212443	2.9228468	3.4921923	ref
CCATTCGGTGTTGAGG-1-145_mGFP-Fltp_P16	6.9665184	0.006719798	2.7464669	-2.256458	0.24598522	-1.9158815	2.229959	0.53650844	2.5498116	2.1257036	2.1765199	2.320747	ref
CCCAATCAGCTAGTCT-1-145_mGFP-Fltp_P16	4.4477844	0.11769526	2.591001	-2.5650146	-1.5723896	-1.8687154	1.9337673	1.0689497	3.1099634	1.4996377	2.4951386	1.6388572	ref
CCCAATCCACCAGTTA-1-145_mGFP-Fltp_P16	5.422453	0.82637703	2.0901725	-1.5964627	0.6603923	-2.6258323	-0.4630093	0.86315864	1.5756783	1.9122717	1.4582738	1.2353168	ref
CCCAATCCATCCAACA-1-145_mGFP-Fltp_P16	5.614654	0.5969419	2.1634603	-2.2966452	-0.45660898	-0.93723917	1.0163709	0.6846764	2.5857708	1.7727783	2.2981176	0.73199594	ref
CCCAATCGTAATTGGA-1-145_mGFP-Fltp_P16	3.3519495	0.17452516	2.8878312	-2.296058	0.303101	-1.0115588	-0.22057176	0.89798665	2.250101	0.9625556	1.6056912	0.2370482	ref
CCCAATCGTATTCTCT-1-145_mGFP-Fltp_P16	5.6003404	0.6084268	2.8275888	-2.339036	0.4875964	-1.4071026	2.532273	1.4729462	3.030997	1.6582149	2.949161	2.9932144	ref
CCCAATCGTCATCGGC-1-145_mGFP-Fltp_P16	6.032739	-0.55846965	2.727113	-2.5568082	0.32911497	-0.5108066	0.42775676	0.93533176	2.5193462	1.3909963	2.0103378	1.2055227	ref
CCCAATCGTGCAACTT-1-145_mGFP-Fltp_P16	6.860911	0.97533846	4.0883183	-2.5462215	0.32804984	-1.0859394	1.6084398	1.2138758	2.818766	2.527272	2.6647234	1.0172844	ref
CCCAATCTCAAGGCTT-1-145_mGFP-Fltp_P16	6.224418	0.54955375	2.9320853	-2.644353	0.26265967	-1.4437791	1.0975311	1.1810207	2.589109	1.266744	2.2684345	0.85908276	ref
CCCAATCTCATTGCGA-1-145_mGFP-Fltp_P16	4.1143856	-0.051871084	1.7991776	-2.1967995	0.9791861	-0.90238124	0.0925293	0.9601357	2.6954682	1.2171152	1.7999164	0.51751226	ref
CCCAATCTCCGGGTGT-1-145_mGFP-Fltp_P16	6.8498516	0.2967437	3.4943132	-2.896804	0.19895643	-1.0821035	2.2936945	1.0996199	4.2289724	2.685444	3.0684664	1.7682571	ref
CCCAGTTAGATGCCAG-1-145_mGFP-Fltp_P16	6.323426	0.35223508	2.1226928	-2.3703034	0.4867159	-1.038831	1.8020003	0.9029332	2.4916644	1.495838	2.430434	1.2763672	ref
CCCAGTTCAGTCTTCC-1-145_mGFP-Fltp_P16	7.592739	0.51207286	3.8325858	-3.6380317	0.26809606	-1.42043	2.2835956	1.461374	4.153104	2.2457275	3.1669903	2.0775259	ref
CCCAGTTCAGTGGGAT-1-145_mGFP-Fltp_P16	5.1329517	1.2626706	3.460318	-2.5982442	0.46639982	-1.3878229	1.8237872	1.1718688	2.7801502	2.3985832	2.4886925	0.97050893	ref
CCCAGTTGTAGAGCTG-1-145_mGFP-Fltp_P16	5.6597104	0.2522053	1.7008113	-2.0975225	-0.39174604	-2.385926	0.23079383	1.1283535	2.3431122	1.3701355	1.0129563	0.33370912	ref
CCCAGTTGTATGGTTC-1-145_mGFP-Fltp_P16	7.2395277	-0.4308982	2.9189184	-3.1616914	0.61998177	0.07568611	1.4539204	1.164446	3.0121512	2.0303233	3.010265	1.8060935	ref
CCCAGTTTCCCACTTG-1-145_mGFP-Fltp_P16	7.600945	0.96062803	3.1718674	-2.850269	0.015397072	-0.6701903	2.6595402	0.9530133	3.2454572	2.4303815	3.224293	2.662471	ref
CCCAGTTTCTAACGGT-1-145_mGFP-Fltp_P16	6.212019	0.31282055	3.5681314	-3.1496968	-1.4120835	0.08173968	3.3235283	0.61673397	3.5510309	2.6733317	2.8998315	2.9493387	ref
CCCATACAGACTGGGT-1-145_mGFP-Fltp_P16	6.6863027	0.68548375	3.4446466	-2.6527097	0.27409676	-0.860588	2.2941313	1.1230519	3.6468117	1.9875007	3.0624447	2.2817626	ref
CCCATACAGCCAGTTT-1-145_mGFP-Fltp_P16	6.1966643	-0.4547438	1.93795	-2.7514377	-0.4507973	-0.8838048	0.19008844	0.88606507	2.1501582	1.8439364	2.1220157	-0.4497116	ref
CCCATACGTTGTTTGG-1-145_mGFP-Fltp_P16	4.8297024	-1.328557	0.905162	-1.822604	-0.35041368	-2.0935667	-1.0716531	0.43082696	0.9075884	0.1067303	0.58413124	-0.6595413	ref
CCCTCCTCAAGCGTAG-1-145_mGFP-Fltp_P16	6.9688015	-0.1440652	3.6156662	-2.4481921	-2.4054987	-1.7432599	0.93728745	0.88715553	2.8374965	2.0282142	2.1420155	1.7832046	ref
CCCTCCTCATCGGTTA-1-145_mGFP-Fltp_P16	6.448996	-0.03613694	2.509751	-2.9357717	-0.25614062	-1.6257968	2.2578347	0.8825141	3.5645397	2.3589466	2.763252	2.825993	ref
CCCTCCTTCCTTTCTC-1-145_mGFP-Fltp_P16	5.849482	0.6911829	1.900344	-2.0911741	0.04324791	-1.9493803	1.4921696	0.8718904	2.229536	0.9437473	1.3898871	0.88290536	ref
CCGGGATAGACCCACC-1-145_mGFP-Fltp_P16	5.9298778	-0.10480054	2.8760421	-2.0609622	-2.2077649	-1.2957989	0.2034952	0.8072663	2.153063	1.8672055	1.8668575	0.79070765	ref
CCGGGATAGAGTACAT-1-145_mGFP-Fltp_P16	5.987387	0.33238864	3.3058066	-2.0759244	0.28594893	0.19223973	2.6416464	0.68227714	2.7040665	1.750316	2.5991123	3.2457747	ref
CCGGGATAGCGTTCCG-1-145_mGFP-Fltp_P16	7.2540703	-0.5407785	4.5626097	-2.6685658	-1.8262448	-0.8816824	4.0640297	0.60096204	3.5488439	2.466767	3.1807446	3.387445	ref
CCGGGATAGGAATCGC-1-145_mGFP-Fltp_P16	5.3667336	-0.4789577	2.41733	-1.856454	-0.45978063	-1.9889323	2.801657	1.0497392	2.9521782	1.9540304	2.6594381	1.9497868	ref
CCGGGATCAATTGCTG-1-145_mGFP-Fltp_P16	5.946845	1.0254347	3.8299506	-2.0925674	-2.2228558	-1.3410354	1.9811846	0.79149425	2.8788066	1.2845354	2.2762544	2.0580125	ref
CCGGGATCACGAGGTA-1-145_mGFP-Fltp_P16	6.0072355	-0.05487951	1.3062271	-2.0797644	0.79600644	-1.9251696	0.960652	1.0499792	1.8150489	0.73230773	1.5960975	1.3907814	ref
CCGGGATCAGAAGCAC-1-145_mGFP-Fltp_P16	5.591158	-0.58167416	1.8602958	-1.9373851	0.5504578	-1.2758608	-0.039739065	0.77757764	1.5700507	0.8228055	1.2027742	0.43571448	ref
CCGGGATGTGAGGGTT-1-145_mGFP-Fltp_P16	6.76	-0.41922328	3.0466278	-3.0010452	0.7058641	-1.1791253	2.9819212	1.2637537	3.8402433	2.763014	3.3722577	2.8084867	ref
CCGGTAGAGACACTAA-1-145_mGFP-Fltp_P16	7.183466	0.83609533	3.4131567	-2.9073384	-1.0539562	0.6222048	4.246422	1.397105	3.7207534	2.0808034	4.0592084	3.999904	ref
CCGGTAGAGACGCACA-1-145_mGFP-Fltp_P16	6.370888	-0.1855849	3.5671387	-3.2088857	-1.021658	-1.3577567	1.4405885	0.7596281	3.1377838	1.8559026	2.5604718	3.1825	ref
CCGGTAGAGCTGAAAT-1-145_mGFP-Fltp_P16	6.7477837	-0.7343267	1.8204268	-2.400937	0.8552821	-1.3225005	1.1729765	1.6734929	3.9171834	2.606291	1.5118628	0.642344	ref
CCGGTAGAGGATGCGT-1-145_mGFP-Fltp_P16	3.44096	0.24664155	2.3683608	-2.1119583	-1.6643934	-0.92843527	0.4691985	0.9290888	2.1857915	0.8222487	1.2835289	0.035411537	ref
CCGGTAGAGGCATGTG-1-145_mGFP-Fltp_P16	6.6171875	-0.10361521	2.6542282	-3.3114448	0.87216485	0.44450444	2.5465	1.4383681	4.821935	2.8638856	3.2984953	3.031781	ref
CCGGTAGCACACATGT-1-145_mGFP-Fltp_P16	5.7846274	-0.92428064	2.1749249	-3.055811	-0.27171066	-1.4794056	1.0826422	1.0623575	2.8897808	1.9690148	2.6682434	0.9520412	ref
CCGGTAGGTGATGATA-1-145_mGFP-Fltp_P16	6.4719634	0.45629257	3.190595	-2.8837674	0.25290167	-0.7418579	3.0427682	0.70920974	3.6463232	3.112206	3.0917246	3.8367481	ref
CCGGTAGTCATTGCCC-1-145_mGFP-Fltp_P16	7.914858	-0.9861788	3.5180302	-2.5402546	0.15100032	-0.40643507	4.221155	0.6337599	3.296477	1.9719086	3.3540456	4.341694	ref
CCGGTAGTCGGCTTGG-1-145_mGFP-Fltp_P16	6.142246	0.93954456	2.0501995	-2.4875686	0.19025904	-1.1629294	1.9273026	1.5604008	2.8466918	1.019572	2.4893954	1.4849987	ref
CCGGTAGTCGTACCGG-1-145_mGFP-Fltp_P16	5.937507	-0.36627048	1.9731789	-1.6547817	0.40097597	-1.6619166	0.18454665	0.8677574	1.6710274	0.4530228	1.4805299	0.9546303	ref
CCGTACTCACCATCCT-1-145_mGFP-Fltp_P16	5.56348	-0.14915857	2.261411	-2.0715306	0.3366909	-1.1970108	0.84946674	1.0042067	2.3129683	1.1446556	2.3248348	0.815809	ref
CCGTACTGTAGGCTGA-1-145_mGFP-Fltp_P16	6.766138	-0.37118825	2.7984867	-3.0527248	0.30911013	-2.0376086	1.0811008	1.1260288	3.160273	2.1105216	2.293758	0.35926834	ref
CCGTACTTCATAGCAC-1-145_mGFP-Fltp_P16	6.617017	0.04906606	2.6708913	-2.6698875	0.3646856	-1.3226184	0.062276874	0.92699283	2.6720164	1.3714515	1.6073309	0.6868985	ref
CCGTGGAAGAGTACAT-1-145_mGFP-Fltp_P16	6.7964134	-1.1687009	3.5060863	-2.9318373	-0.08914684	-0.3987839	1.5060337	0.90145886	2.509279	2.7431505	2.6363108	1.4326589	ref
CCGTGGAAGATGGGTC-1-145_mGFP-Fltp_P16	6.8039455	0.077497646	3.9446857	-3.2322986	-0.4184826	-0.24695702	2.4429321	1.6766691	3.3525376	2.6334586	3.1523347	1.8376092	ref
CCGTGGAAGGATCGCA-1-145_mGFP-Fltp_P16	5.052797	-1.5188216	2.026836	-1.898864	0.31671676	-2.9896474	-1.4479961	0.9448299	1.25045	0.6728984	0.91579354	-0.9155226	ref
CCGTGGAAGTAAGTAC-1-145_mGFP-Fltp_P16	5.9944067	0.54516965	3.0946019	-2.9899256	-0.23777243	-1.3149081	2.641326	0.7060106	2.954104	2.566938	2.8745577	2.563259	ref
CCGTGGATCACAACGT-1-145_mGFP-Fltp_P16	5.9268374	-0.04385919	2.2755141	-1.962763	0.3763706	-1.0009304	1.0248168	0.8699099	2.6699905	1.3269546	1.1016953	0.77286875	ref
CCGTGGATCATCGGAT-1-145_mGFP-Fltp_P16	5.0017085	0.9665156	2.124588	-1.7168921	-1.181564	-1.7039407	-0.3215269	0.75090706	1.6316446	0.8025543	1.8744817	-0.75124544	ref
CCGTGGATCATCTGTT-1-145_mGFP-Fltp_P16	5.7805243	-0.35141015	1.4001565	-1.7005024	-0.49638864	-1.8018451	-0.62412226	0.79102325	1.7547349	0.9337431	1.5922676	-0.47197112	ref
CCGTGGATCCGAATGT-1-145_mGFP-Fltp_P16	7.133464	-0.87280416	2.0524673	-1.9442834	-0.53322613	-2.5659642	0.6860238	0.9310018	2.7214394	1.4046084	1.2521515	1.4362373	ref
CCGTGGATCTGCGGCA-1-145_mGFP-Fltp_P16	6.2330832	-0.09597355	2.5533707	-2.7568827	0.31199837	-1.9110347	2.5775175	1.4750593	3.2364166	2.4212384	2.7101817	2.2910814	ref
CCGTTCAAGTTGAGTA-1-145_mGFP-Fltp_P16	6.2410254	-0.14364122	2.8380127	-2.3212256	-0.30421042	-2.5500057	1.2087425	0.713039	2.6334512	1.2973655	1.5567796	1.4485112	ref
CCGTTCACAAAGAATC-1-145_mGFP-Fltp_P16	5.543477	1.2908686	3.426742	-2.9556668	-0.5140996	-0.8028825	2.6169233	1.2268852	5.2429385	1.9330401	2.9389956	2.3660572	ref
CCGTTCACAGGTTTCA-1-145_mGFP-Fltp_P16	5.525267	0.62026346	3.5701356	-2.3087792	-2.9757206	-0.747156	1.6619534	0.91408134	3.4091525	1.5309734	2.3112416	0.45145583	ref
CCGTTCATCGGTCTAA-1-145_mGFP-Fltp_P16	6.722001	0.5777249	3.1271095	-2.792216	-1.0836502	-1.5625253	2.2057855	1.2984601	2.919879	2.2769547	2.401262	0.6512911	ref
CCTAAAGCACTGTCGG-1-145_mGFP-Fltp_P16	8.363967	0.86242086	5.6065207	-4.3767853	-1.4156601	0.77223265	6.5948067	1.6178231	6.6083837	4.878659	5.394972	6.42216	ref
CCTAAAGGTCCAACTA-1-145_mGFP-Fltp_P16	3.359773	0.76547706	2.258528	-1.6856756	0.19998509	-0.87266934	-0.59970015	0.97877634	1.6228988	1.3724642	1.5756403	0.47779846	ref
CCTAAAGGTGATAAAC-1-145_mGFP-Fltp_P16	7.6318293	-0.13264583	2.921012	-2.674403	0.6306409	-1.0634359	0.8823815	0.6793302	2.551569	2.558887	2.6538332	1.3938061	ref
CCTAAAGTCCTCAATT-1-145_mGFP-Fltp_P16	6.1412454	-0.31305394	2.4872856	-2.4885218	-0.5725318	-0.8816741	1.7290243	0.9218469	2.0849473	1.4983877	2.394372	2.0263834	ref
CCTAAAGTCTCGATGA-1-145_mGFP-Fltp_P16	6.1948733	-0.04519923	2.4269745	-2.172524	0.6742636	-1.6362902	1.0772119	0.75884527	2.2668579	0.50694966	2.4548185	2.2000115	ref
CCTACACAGAGATGAG-1-145_mGFP-Fltp_P16	6.3482075	0.22019175	3.0706623	-2.5382168	0.32001492	-0.99974245	2.5466354	0.77359515	2.653872	1.171356	2.1313431	2.688521	ref
CCTACACAGCACACAG-1-145_mGFP-Fltp_P16	4.319989	0.04745152	3.1136088	-1.9278203	-0.17372447	-1.9019742	0.7959617	0.8509157	1.8459221	1.3585706	1.2084849	0.80032337	ref
CCTACACAGCGGCTTC-1-145_mGFP-Fltp_P16	6.589548	0.2216556	2.3154614	-2.6408775	-1.4560567	-0.7034808	1.2663726	1.2438228	2.863227	1.410198	2.6377044	1.9025822	ref
CCTACACAGCTTCGCG-1-145_mGFP-Fltp_P16	6.4548264	-0.26790124	2.5726368	-2.1030648	0.0040777475	-1.5214721	1.5236107	0.7685281	1.9522345	0.6115374	1.955766	0.4551875	ref
CCTACACCAATGAATG-1-145_mGFP-Fltp_P16	6.210638	-0.53113556	2.9580777	-2.80805	0.54921794	-1.1983887	0.9514639	0.954449	2.3937306	1.3249108	2.358158	1.3081063	ref
CCTACACCATAAGACA-1-145_mGFP-Fltp_P16	6.1434984	-0.6546271	3.2913704	-2.0255072	0.1678843	-0.7997167	2.834631	1.0210018	2.5052598	1.7725302	2.32735	2.7336397	ref
CCTACACGTCATGCCG-1-145_mGFP-Fltp_P16	6.3806167	0.16731511	3.8282394	-3.4200957	-0.9972831	-0.530547	2.6600285	0.6946414	3.4749687	2.9259307	2.8413324	2.1804554	ref
CCTACACTCAGCGATT-1-145_mGFP-Fltp_P16	5.2970843	-1.1454693	3.5989058	-2.640659	-0.94903463	-1.2918239	1.8651037	0.80307186	2.5001469	1.9621159	2.6357188	2.3248284	ref
CCTACACTCCGGCACA-1-145_mGFP-Fltp_P16	7.284015	-0.57185215	3.4652731	-3.200355	-0.28986263	-0.31760964	2.389032	0.7860805	3.2981267	2.2439263	2.6829896	2.117141	ref
CCTACCAAGATCTGAA-1-145_mGFP-Fltp_P16	8.029543	-0.6098554	5.23965	-3.6870875	-1.9361944	0.81933075	5.932145	3.221883	5.742953	3.793693	5.1878114	4.883085	ref
CCTACCAAGGCCCTTG-1-145_mGFP-Fltp_P16	6.878731	0.72248125	3.7482977	-3.049274	0.33838534	-0.3978311	3.0683146	1.1430775	3.5708735	2.6931489	2.7263024	2.7419686	ref
CCTACCACACTATCTT-1-145_mGFP-Fltp_P16	4.8965306	0.36877245	2.2427566	-1.947354	-1.3617291	-2.0976102	1.4018898	0.8159223	2.2217474	1.0723412	1.6576389	1.2615592	ref
CCTACCATCAGATAAG-1-145_mGFP-Fltp_P16	4.2901754	0.059302717	3.0165982	-1.9741349	-0.9220623	-1.2358909	1.9697741	0.6651989	2.393324	1.7357411	1.8797758	2.7402244	ref
CCTAGCTAGACAGACC-1-145_mGFP-Fltp_P16	5.7769856	1.2057105	3.0576537	-2.561079	-1.7624404	-0.5946358	1.3333658	0.61943173	2.7078297	1.727893	2.5521464	1.3728311	ref
CCTAGCTCACAGCCCA-1-145_mGFP-Fltp_P16	3.4902182	-0.68568003	2.6603155	-1.8846048	-1.7163672	-1.4019381	1.728487	0.860231	1.9508786	0.5988161	1.350857	1.2310445	ref
CCTAGCTCACCTGGTG-1-145_mGFP-Fltp_P16	7.1098404	0.4776083	2.2652671	-2.481776	0.19451705	-0.6434288	1.1176856	1.1524401	2.6231096	2.243271	2.5013692	0.9766457	ref
CCTAGCTGTGGACGAT-1-145_mGFP-Fltp_P16	5.944691	-0.22626166	1.4869453	-2.0112505	0.29942703	-1.8034974	0.8579524	1.0045862	2.011512	0.48889613	1.288249	0.07046354	ref
CCTAGCTGTTCCGTCT-1-145_mGFP-Fltp_P16	4.7930856	-0.2932161	3.2256277	-2.208375	-1.4090182	-1.7065344	2.1553035	0.5819185	2.6002364	1.1677831	2.0421085	2.7218933	ref
CCTAGCTGTTGGACCC-1-145_mGFP-Fltp_P16	6.6843476	0.18879262	2.6208508	-2.8638904	0.54653835	-1.1299142	2.0600166	1.468562	3.503938	2.1142333	2.9539566	2.581846	ref
CCTAGCTTCCTCATTA-1-145_mGFP-Fltp_P16	6.4404535	1.2219299	2.5308003	-2.64712	0.158363	-1.174834	2.3740761	0.7258957	3.980796	1.9895519	2.331223	1.8432189	ref
CCTAGCTTCGAATCCA-1-145_mGFP-Fltp_P16	6.7886662	1.1937258	3.3149898	-2.5488725	-1.3047085	-0.19635771	2.9067643	2.139636	5.4787164	3.0814443	3.697702	4.000688	ref
CCTATTAAGAAGGTGA-1-145_mGFP-Fltp_P16	6.301275	-0.6019702	1.9627354	-2.8413484	0.41460675	-0.110972494	1.7768896	1.4376798	3.6852367	1.6589553	2.8057885	1.6197433	ref
CCTATTAAGTAAGTAC-1-145_mGFP-Fltp_P16	7.076791	1.2665858	3.3413846	-3.1463516	1.022611	-1.279196	2.030365	1.1721985	4.1228385	3.2677357	3.2882159	1.3924745	ref
CCTATTAAGTGCTGCC-1-145_mGFP-Fltp_P16	5.767669	0.8950281	3.430365	-2.8025622	-1.8665642	-1.7020264	2.2608204	0.8549692	2.3709664	1.4635552	2.3598244	3.4346867	ref
CCTATTACACGAAATA-1-145_mGFP-Fltp_P16	4.849442	-0.8791283	3.7363048	-2.7910833	-1.8509891	-0.81536996	1.5062755	0.7146712	3.1262956	2.6120374	2.0733685	1.54516	ref
CCTATTAGTCGTCTTC-1-145_mGFP-Fltp_P16	6.9402914	0.29452556	2.9190664	-2.5538857	-1.06565	-1.290234	2.119941	0.77304226	2.8148339	2.5882137	2.5223842	2.1054764	ref
CCTATTAGTGTTCTTT-1-145_mGFP-Fltp_P16	4.2317424	0.26209536	1.8020351	-1.8067031	-0.44601893	-1.5628157	-0.7279265	0.804638	2.703101	1.1784555	1.0236561	-0.6510918	ref
CCTATTATCCCTAATT-1-145_mGFP-Fltp_P16	4.957818	-0.49627146	3.2874455	-2.9771872	-1.7416704	-0.5003245	1.8651291	0.8615011	2.8244133	2.4049032	2.1353004	2.5266955	ref
CCTATTATCGCCAGCA-1-145_mGFP-Fltp_P16	6.522235	1.2872586	4.1689	-3.352616	-2.7036278	-0.2639538	2.9516027	2.1096666	4.3812213	3.0504062	3.3822422	3.2107823	ref
CCTATTATCTGTGCAA-1-145_mGFP-Fltp_P16	6.6077776	-0.15169765	1.9961878	-2.4736612	-1.1581898	-0.5154122	1.8153687	1.0510958	3.199716	1.3879354	2.678552	2.2170157	ref
CCTCAGTCATACCATG-1-145_mGFP-Fltp_P16	5.079679	-0.5441267	1.1211005	-2.0444605	0.49304196	-2.760958	-0.8959114	0.52797097	1.4397548	0.10812537	0.77501214	-0.5298345	ref
CCTCAGTCATTGGTAC-1-145_mGFP-Fltp_P16	6.4759603	1.129218	3.0030794	-3.3416777	0.22384307	-1.0335817	3.2065651	1.0800445	3.7696157	1.987495	2.839995	3.9076822	ref
CCTCAGTCATTGTGCA-1-145_mGFP-Fltp_P16	7.0530057	1.0663929	3.9142132	-2.8056054	-1.1273162	-1.5131644	1.5909046	0.9685915	3.5239325	2.316059	3.3051872	2.6557193	ref
CCTCAGTGTCCGAATT-1-145_mGFP-Fltp_P16	7.2092123	-0.14590359	2.2058108	-2.639034	0.30153385	-1.6948708	2.2029893	0.9948848	2.4722025	1.1395692	2.2710304	1.7373194	ref
CCTCAGTTCATGGTCA-1-145_mGFP-Fltp_P16	8.441267	0.92064697	4.713304	-3.5520215	-0.049504727	0.031867087	5.8056226	1.1257347	5.378705	3.8680608	5.19111	5.6819553	ref
CCTCAGTTCTGCGTAA-1-145_mGFP-Fltp_P16	6.670556	0.0059437826	3.4948492	-2.3958006	0.5620908	-2.067582	1.2299445	0.9932643	3.092698	2.1460586	3.0082572	1.4413201	ref
CCTCTGAAGAAGGTTT-1-145_mGFP-Fltp_P16	2.8658402	-0.9463873	3.7550323	-2.3650723	-0.59423697	-2.2415855	-0.03563652	0.84672016	2.2139761	1.7675719	1.2486815	-1.1218181	ref
CCTCTGAAGGGTCTCC-1-145_mGFP-Fltp_P16	7.416451	-0.5839108	3.6444862	-2.7435684	-1.0510247	-1.7160568	4.2006793	0.60497475	4.160151	2.6454113	3.5086179	5.0700474	ref
CCTCTGAAGTCGTTTG-1-145_mGFP-Fltp_P16	5.4037952	-0.86125493	3.033898	-2.43092	-2.4701633	-1.5374038	1.3260605	0.9304166	2.5250165	1.0327349	2.898469	2.3539844	ref
CCTCTGATCAGCATGT-1-145_mGFP-Fltp_P16	4.572299	-0.53700644	2.7337797	-2.3745997	0.44708255	-0.88415325	0.8070222	1.3340466	2.266563	1.4166924	1.5031781	1.193496	ref
CCTTACGCAGACGCTC-1-145_mGFP-Fltp_P16	6.7019935	-1.2460644	3.0855536	-2.253527	0.39607766	-2.325231	1.5126681	1.0113715	2.8716621	0.8651173	1.858697	1.149074	ref
CCTTACGCAGATGGCA-1-145_mGFP-Fltp_P16	7.348238	0.3504107	3.6266267	-2.7981787	0.5242789	-1.0242925	3.830901	0.98248214	3.3939457	2.5734391	3.1247249	4.494924	ref
CCTTACGCATCGGACC-1-145_mGFP-Fltp_P16	6.4667873	0.4600147	2.5532434	-2.7694073	-1.3535588	-1.5401683	2.5093334	1.0956336	3.339351	1.6568754	2.8225856	3.719747	ref
CCTTACGGTACATCCA-1-145_mGFP-Fltp_P16	6.369982	-0.27325672	4.210449	-2.8892255	-0.5022741	-1.2001625	2.998392	1.1243876	3.227544	2.453265	2.9186354	2.841926	ref
CCTTCCCAGACTTTCG-1-145_mGFP-Fltp_P16	4.3681855	-0.82905924	2.4815257	-1.6244261	-1.7507458	-2.2217574	1.206978	1.1106846	2.1285725	1.0081977	1.5332245	1.0515953	ref
CCTTCCCCAATGGTCT-1-145_mGFP-Fltp_P16	5.622458	-0.70724785	2.1395392	-2.1684384	-1.0658967	-1.2419091	1.5294929	1.2614063	2.8227444	1.7882731	1.9454663	1.6781265	ref
CCTTCCCCATGAGCGA-1-145_mGFP-Fltp_P16	5.744338	0.3890814	2.3663802	-2.0438118	0.03485193	-1.0680764	1.8855543	1.0353247	3.0483148	1.843926	2.6030526	1.3833556	ref
CCTTCCCGTAAACCTC-1-145_mGFP-Fltp_P16	4.7401066	-0.51206124	3.9629383	-2.6315753	-1.5220025	-1.742352	2.247239	0.6906242	2.715701	1.6341773	2.090836	1.5248096	ref
CCTTCCCGTACAGTTC-1-145_mGFP-Fltp_P16	5.6120453	0.7208899	3.5314314	-2.5587583	0.15229008	-0.75415725	1.765125	0.59089226	2.9575675	1.3108263	2.519584	2.34342	ref
CCTTCCCGTCGTCTTC-1-145_mGFP-Fltp_P16	7.6186075	-0.44492924	4.274477	-3.4536579	0.5950434	-0.5313079	4.1464915	1.0061238	4.5755754	3.3245351	3.8499632	4.232323	ref
CCTTCCCTCATAACCG-1-145_mGFP-Fltp_P16	5.5312977	1.5758361	1.9295685	-2.3662977	-1.5462127	-0.5860919	-0.3327052	0.7845887	2.611304	1.0228611	1.7892098	0.45925093	ref
CCTTCCCTCGCGGATC-1-145_mGFP-Fltp_P16	6.0451927	-0.75550944	1.7481189	-1.9294811	-0.7106921	-1.6162536	1.276785	0.8064248	1.5098777	0.36019868	0.6604733	0.71559715	ref
CCTTCGAAGTTCGATC-1-145_mGFP-Fltp_P16	5.2876897	0.86387503	2.763928	-2.65738	-1.8674114	-1.7223856	1.0043074	0.6679549	1.9688438	1.8738824	1.7439327	0.33335292	ref
CCTTCGACACTAAGTC-1-145_mGFP-Fltp_P16	6.6921115	-1.0415734	2.2279613	-2.4563062	0.40557504	-1.595987	3.0682113	1.4472363	2.9407287	1.6459355	2.8277767	4.9812217	ref
CCTTCGACAGAGTGTG-1-145_mGFP-Fltp_P16	5.595695	-0.93429554	3.2099562	-2.5956776	-1.8756132	-2.5065017	0.054848254	1.2023541	3.632844	2.20025	1.741335	0.46760875	ref
CCTTCGACAGCTGCAC-1-145_mGFP-Fltp_P16	4.183415	-0.38194185	3.2771916	-2.1749995	-2.2850306	-1.6393915	1.0044278	0.6825851	2.4264727	1.7661222	1.4882739	-0.34259558	ref
CCTTCGACATCGACGC-1-145_mGFP-Fltp_P16	9.490601	1.0530816	5.7031612	-4.345184	-2.038318	0.7365005	5.248514	1.2832302	6.095736	4.0264044	5.204662	4.851635	ref
CCTTCGAGTAGCGATG-1-145_mGFP-Fltp_P16	4.957688	-0.09976681	2.940333	-2.7705104	-1.3160362	-2.4679136	0.79775345	0.99413115	2.263705	1.7660384	1.3665385	0.0918906	ref
CCTTCGATCACCGTAA-1-145_mGFP-Fltp_P16	8.396342	0.9787497	5.45308	-3.706469	-1.7010322	0.34280038	5.4662433	1.742503	6.397247	3.7410736	5.1655293	5.7388535	ref
CCTTCGATCAGCATGT-1-145_mGFP-Fltp_P16	5.6978445	-1.4470453	1.4725404	-2.6931658	0.6730034	-1.8044951	0.22739461	1.4122732	1.9446579	1.0767589	1.5466279	0.9293309	ref
CCTTCGATCTGGCGTG-1-145_mGFP-Fltp_P16	7.015217	0.37344584	3.5228543	-2.936686	0.6054536	-0.63518083	2.1680803	1.0243946	3.733211	2.9459	2.6590219	2.087652	ref
CCTTTCTAGCCTCGTG-1-145_mGFP-Fltp_P16	5.785863	-1.4431307	1.8655273	-1.9120659	-0.60952425	-1.4428369	-0.5003087	1.1543657	1.7597743	0.94721097	1.5700746	-0.50300825	ref
CCTTTCTAGCGAAGGG-1-145_mGFP-Fltp_P16	7.6413517	-0.50244904	3.644711	-2.7682593	-1.2922103	-1.3847928	3.193142	0.60862166	3.833007	2.4062753	2.699621	3.734626	ref
CCTTTCTAGTCCCACG-1-145_mGFP-Fltp_P16	6.5995636	0.4555229	3.2267714	-2.8010123	0.53709406	-0.9947648	1.337163	0.94627345	3.0496504	2.0360162	2.251192	1.1051526	ref
CCTTTCTAGTGGAGAA-1-145_mGFP-Fltp_P16	5.7067165	0.005222529	2.2858725	-1.3547192	0.4767174	-2.3812907	0.1503644	0.9655975	2.3957043	0.7942406	1.2288979	-0.32700324	ref
CCTTTCTCACCCAGTG-1-145_mGFP-Fltp_P16	7.0024843	0.18523529	4.0138097	-3.4546397	-0.3852443	-0.5442196	2.9771147	0.9679133	3.6240342	1.8345367	3.2476552	3.1483653	ref
CCTTTCTGTTCCGGCA-1-145_mGFP-Fltp_P16	4.9674897	1.433696	3.7131867	-2.6962926	-2.0862744	-0.678539	1.7883127	1.0895128	2.5595782	2.467999	2.5508177	1.4457967	ref
CCTTTCTGTTCCGTCT-1-145_mGFP-Fltp_P16	7.1587667	0.49410862	2.389778	-2.234145	-1.9804531	-1.9808913	1.0094515	0.89372367	2.9059296	1.536992	2.0134287	0.7289272	ref
CCTTTCTGTTCGGCAC-1-145_mGFP-Fltp_P16	6.6270304	-0.04066465	1.9409589	-1.9215612	0.8269579	-0.5644227	1.1766953	0.6757112	2.015946	0.963869	1.6793184	0.8341859	ref
CGAACATAGCGGATCA-1-145_mGFP-Fltp_P16	6.6881576	-0.7703707	4.605515	-3.045178	-1.0041274	-0.5925883	3.3524282	0.9353826	3.291868	2.5775213	3.4274755	2.5384123	ref
CGAACATAGGACGAAA-1-145_mGFP-Fltp_P16	6.599606	-0.112418726	2.8504477	-3.191576	-1.7863331	-1.2695048	1.197181	1.0710421	3.8716977	2.9025059	2.3924503	0.8643101	ref
CGAACATCAGAGCCAA-1-145_mGFP-Fltp_P16	7.244934	0.3275898	1.8633983	-2.0051248	-0.9095503	-0.8910552	2.2662065	1.0854766	2.5713925	2.2702575	2.823038	2.6249502	ref
CGAACATCATCTGGTA-1-145_mGFP-Fltp_P16	7.3355956	0.71856856	2.886282	-2.5081427	0.4179172	-0.8905221	0.5499994	0.98626834	2.359232	1.6195691	2.0086443	-0.12333782	ref
CGAACATTCTTGACGA-1-145_mGFP-Fltp_P16	6.526524	0.6405029	3.6521463	-2.7355013	0.6077526	-1.0781363	2.7975678	0.9010558	2.3981466	1.9615313	2.2264247	3.3745244	ref
CGAATGTAGAGTCGGT-1-145_mGFP-Fltp_P16	5.8297596	0.75427204	2.60753	-2.1852202	-0.8711927	-1.2093896	0.76122546	1.0397338	1.8274697	1.4001027	1.3304008	1.4210275	ref
CGAATGTAGCCAGTTT-1-145_mGFP-Fltp_P16	4.922882	0.582772	3.0482137	-2.3229475	-0.48274255	-1.0781276	2.0823731	1.1120089	2.9778705	1.5110726	2.4544632	1.9937894	ref
CGAATGTAGGAGCGTT-1-145_mGFP-Fltp_P16	6.8308463	0.87755847	3.7597702	-3.4326217	0.1856755	-0.99511445	2.898802	0.8758797	3.3520968	2.8007004	3.3867521	1.8704667	ref
CGAATGTAGGTACTCT-1-145_mGFP-Fltp_P16	6.489659	0.36567426	3.9689884	-3.1303017	-0.60541546	-0.26881835	2.322779	1.2329258	4.0302143	2.4788141	2.7327306	1.6932523	ref
CGAATGTCAAGTCTGT-1-145_mGFP-Fltp_P16	8.057351	0.41869137	3.7047896	-2.9664195	0.7209151	-0.9031411	2.2289262	0.894543	3.4989607	2.627982	2.8792794	2.3045156	ref
CGAATGTCAATCGGTT-1-145_mGFP-Fltp_P16	8.290964	-0.033185396	4.3423467	-3.9119406	-0.5768786	1.1113974	4.493357	2.14718	7.549094	4.00584	4.574976	4.5909734	ref
CGAATGTCACGGATAG-1-145_mGFP-Fltp_P16	8.596133	0.30765423	4.8845816	-3.7811184	-0.9736468	0.63259095	4.672454	1.6913563	6.562161	4.2164884	4.9379745	3.6216483	ref
CGAATGTGTGCAACTT-1-145_mGFP-Fltp_P16	7.2962427	-0.5338026	3.4471397	-2.8613076	0.76975524	-0.5630442	2.4235876	1.0554245	3.0816536	2.5139387	2.8155298	2.792945	ref
CGAATGTGTGGCAAAC-1-145_mGFP-Fltp_P16	5.147819	-0.13887204	3.1144898	-2.4478269	-1.4226737	-1.0154052	1.0931044	1.0721053	3.0947835	1.8499333	2.0008392	-0.5178597	ref
CGAATGTGTTCAGACT-1-145_mGFP-Fltp_P16	6.3956976	-0.3379779	2.883625	-1.8224162	-1.1601994	-0.13100652	2.2075505	1.2863451	2.3472624	0.8778652	2.325205	2.2333193	ref
CGACCTTAGAAGGCCT-1-145_mGFP-Fltp_P16	5.8764863	-0.11938679	3.3145866	-2.0369368	-1.2778617	-1.4307929	0.3397888	1.028136	1.8653128	0.64745396	0.97468734	0.9700049	ref
CGACCTTAGCAGCGTA-1-145_mGFP-Fltp_P16	6.57059	0.67389137	3.1435225	-2.6605976	-0.34283498	-0.88568103	0.88103193	0.6874456	2.627141	1.8210176	2.2710674	1.3583704	ref
CGACCTTTCTTCAACT-1-145_mGFP-Fltp_P16	7.1905723	-0.13354953	3.091153	-2.949028	0.33288932	-1.559041	1.653327	1.0599923	3.098044	2.0589502	2.677454	2.2294896	ref
CGACTTCCAAACCCAT-1-145_mGFP-Fltp_P16	5.1307664	0.009087801	2.1287804	-2.336375	-2.0762906	-0.96002895	0.8604592	0.54682827	1.9463773	0.72499514	1.8123319	1.5673393	ref
CGACTTCCACCGAATT-1-145_mGFP-Fltp_P16	6.2072525	0.32284492	3.511589	-2.8582137	0.55254716	-2.2010565	2.1070137	0.7294345	3.2956038	1.9271889	2.7222083	2.790758	ref
CGACTTCCACTTAACG-1-145_mGFP-Fltp_P16	4.9888787	-1.1549844	1.9500844	-2.3413482	-1.3620797	-1.1361043	0.7205073	0.72215474	1.6313869	0.86518455	2.117823	1.2142425	ref
CGACTTCGTAGCGTCC-1-145_mGFP-Fltp_P16	6.195763	-0.08985345	2.2862363	-2.4158256	-1.3178122	-1.5527482	1.9124221	0.5669209	2.916623	1.8151228	2.8683882	3.083942	ref
CGACTTCGTGATGTGG-1-145_mGFP-Fltp_P16	6.381762	0.39693782	2.3844163	-2.7043028	0.7072521	-0.8331793	1.4112688	1.4525927	2.5447028	1.4355924	2.5204325	2.6576393	ref
CGACTTCTCCCATTTA-1-145_mGFP-Fltp_P16	4.491704	-0.35473412	2.3846812	-1.8106228	-2.601837	-1.4998028	-0.18003938	0.5145948	1.5830181	0.7586832	1.7581825	-0.206485	ref
CGAGAAGAGCAGCGTA-1-145_mGFP-Fltp_P16	4.5812273	-0.8369813	3.188764	-2.1169624	-1.5845611	-0.5590936	2.1584284	0.8711323	2.594307	1.6898856	2.098563	2.4228919	ref
CGAGAAGCATCCGCGA-1-145_mGFP-Fltp_P16	3.5400608	0.18621203	3.52003	-1.9490297	-2.559286	-0.92879915	1.8129915	1.4566227	3.7791054	1.5295466	2.4130983	1.0751512	ref
CGAGAAGTCAGTTTGG-1-145_mGFP-Fltp_P16	6.970629	0.05508107	3.2489033	-3.1405468	0.68826246	-1.4939644	4.361113	0.8081418	4.134118	3.0103462	3.6579099	4.6529737	ref
CGAGAAGTCGTGACAT-1-145_mGFP-Fltp_P16	5.6054983	0.034645885	1.8597665	-2.4340582	0.049760908	-1.1373451	-0.34368083	1.2881829	3.212016	1.765104	1.4028684	-0.29653224	ref
CGAGCACCAAAGCGGT-1-145_mGFP-Fltp_P16	5.5976877	-0.8240895	2.0477772	-2.2546546	-0.54422694	-2.4126368	1.8689382	1.370875	2.5416045	1.625448	2.7300124	1.525179	ref
CGAGCACCAAGCCATT-1-145_mGFP-Fltp_P16	5.7768307	0.17180227	1.8294655	-2.3881536	-0.31095043	-2.1823084	1.5644085	0.77308595	2.544585	1.3183067	2.2561915	0.8766391	ref
CGAGCACCACAACTGT-1-145_mGFP-Fltp_P16	4.0617127	-1.0742893	2.5149982	-2.5176792	-0.57790625	-0.65952396	0.454059	1.1570063	1.9007179	1.2247108	1.8197231	-0.06046602	ref
CGAGCACCACTTAACG-1-145_mGFP-Fltp_P16	5.807742	0.13192081	2.146163	-1.9694175	-0.0018027425	-1.3711858	1.1325248	1.1742234	2.3025174	1.0700852	1.7513793	0.9663607	ref
CGAGCACCAGTGGGAT-1-145_mGFP-Fltp_P16	5.8998365	0.5640163	2.158117	-1.5990877	0.3163237	-0.57323945	-0.16023259	0.9516579	1.4813522	1.2676706	1.4402328	0.32671124	ref
CGAGCACGTGTGCGTC-1-145_mGFP-Fltp_P16	6.969225	-1.001507	2.3908951	-2.2650623	0.4616098	-0.071275935	1.9663028	1.3817592	3.096028	2.0119512	1.950226	0.8923862	ref
CGAGCCAAGCTGAACG-1-145_mGFP-Fltp_P16	6.059929	0.5191039	1.8608781	-2.0601704	0.2906467	-2.4001265	0.80926967	1.1457998	2.428463	1.6107442	2.4187365	0.9014151	ref
CGAGCCAGTAATCGTC-1-145_mGFP-Fltp_P16	6.9244576	0.49770552	2.3532984	-2.7689123	0.36377499	-0.92240846	2.3348567	1.4424042	4.0890555	2.9051178	3.6371136	2.7014356	ref
CGAGCCATCACTTCAT-1-145_mGFP-Fltp_P16	7.312565	0.10817288	3.9195194	-3.3886178	-0.40820572	-0.44693628	4.352902	0.6867322	4.3399816	2.9289608	3.856769	3.9808798	ref
CGAGCCATCGAATGGG-1-145_mGFP-Fltp_P16	6.791559	0.4917219	3.2636542	-2.8685517	0.29293457	-0.4580625	2.8386252	0.67140836	3.5298014	2.5577338	2.5388002	2.8106875	ref
CGAGCCATCGGCGCAT-1-145_mGFP-Fltp_P16	6.6856365	1.1104082	5.8027864	-3.6519852	-2.511044	-0.38509765	4.4921756	1.3612124	5.1442266	3.729733	4.4269443	3.4233809	ref
CGATCGGAGTTTCCTT-1-145_mGFP-Fltp_P16	7.459148	0.6541145	4.288994	-3.7745621	-1.121263	-0.41844025	3.6423388	1.3079182	5.2425447	4.0481935	4.3623533	3.0115209	ref
CGATCGGCAAACTGTC-1-145_mGFP-Fltp_P16	8.064318	-0.8262645	3.9617288	-3.69953	0.082857	-0.8954274	5.4197383	1.3307744	5.792428	3.6104426	4.1048927	5.061874	ref
CGATCGGCACTCAGGC-1-145_mGFP-Fltp_P16	6.2778587	0.83139235	2.2999718	-2.6692338	0.48626512	-2.3358045	0.057754204	0.99489343	2.0462723	1.2675899	1.8095001	0.86908895	ref
CGATCGGCAGACAAAT-1-145_mGFP-Fltp_P16	7.547378	1.5857115	4.399052	-3.0985925	0.51130116	-0.6481004	3.890672	0.50752413	4.1546965	2.6986864	3.26746	2.7332082	ref
CGATCGGCAGATCGGA-1-145_mGFP-Fltp_P16	4.7411213	0.5175766	3.2438145	-2.2960718	-1.5994368	-1.325589	0.56553763	0.9520397	2.8767803	1.460596	1.6827527	0.16160357	ref
CGATCGGGTGGTGTAG-1-145_mGFP-Fltp_P16	6.8703375	0.25815392	2.6089673	-2.8001502	-1.4904815	-1.8161064	2.7353282	1.07599	3.1939461	1.7687691	2.6290886	2.5962224	ref
CGATGGCAGAATAGGG-1-145_mGFP-Fltp_P16	7.166179	0.31006294	2.6740804	-2.0981915	0.2194642	-1.7802799	2.61059	0.9897983	2.8498068	2.0433707	2.8557308	2.5310686	ref
CGATGGCAGTCGATAA-1-145_mGFP-Fltp_P16	5.6869926	1.5586648	3.384535	-2.6005802	-1.7156128	-1.0311271	3.513733	0.9848741	3.793667	1.7556642	3.349774	4.8015966	ref
CGATGGCCACGGTGTC-1-145_mGFP-Fltp_P16	6.763029	0.54917705	2.910011	-3.050422	0.80648303	-0.37828967	1.4082222	0.8787781	3.5411584	2.3361843	2.6692407	1.0648533	ref
CGATGGCTCGCCCTTA-1-145_mGFP-Fltp_P16	6.9641147	0.42379904	3.4131715	-2.5574775	-1.1923234	-1.3564447	2.139035	0.342345	3.3469503	1.1965953	2.1474016	2.2289958	ref
CGATGTAAGACCACGA-1-145_mGFP-Fltp_P16	6.8772707	0.5720219	2.2900698	-3.0215874	0.76064706	-2.1085696	2.5652246	0.8424917	3.490745	2.0354524	2.313502	3.5051017	ref
CGATGTACAATCCAAC-1-145_mGFP-Fltp_P16	5.4152536	1.2251896	3.6227415	-1.9985138	-2.5998046	-2.2178528	1.1508516	0.9374822	2.1529958	0.6682744	1.3854214	0.54142284	ref
CGATGTAGTGAAGGCT-1-145_mGFP-Fltp_P16	7.18965	-0.10629968	3.8858523	-3.0725746	-2.1448185	-0.4707189	4.1791778	0.69912523	3.7465897	2.3945837	3.9173796	4.270902	ref
CGATGTATCAGCATGT-1-145_mGFP-Fltp_P16	5.4204335	-1.064296	1.8726764	-2.2988503	0.34400773	-2.4993331	-0.13358028	0.7170275	2.3921	1.0486562	1.243399	0.92357147	ref
CGATGTATCAGCTTAG-1-145_mGFP-Fltp_P16	5.538352	0.313225	1.8047371	-2.4382105	0.39955214	-0.5127403	0.9203955	1.2072189	2.688909	1.6674478	2.519003	0.547013	ref
CGATGTATCATCACCC-1-145_mGFP-Fltp_P16	2.3862574	0.1649076	2.3477843	-2.0939937	-0.7959525	-2.0017538	-0.26661277	0.8138745	1.7309043	0.017100606	0.7809065	-1.5896685	ref
CGATGTATCCGTTGTC-1-145_mGFP-Fltp_P16	4.6295705	0.62939525	3.1526551	-2.784432	-0.8370553	-1.2986013	0.6191784	0.79277927	2.4728847	1.1755024	1.8278759	0.3832841	ref
CGATGTATCTACGAGT-1-145_mGFP-Fltp_P16	5.933075	1.0028625	3.0504355	-2.5909941	0.29612336	-0.81263167	0.74407935	0.89734006	2.3603377	2.0179489	2.3680873	0.0033344105	ref
CGATTGAAGCTTATCG-1-145_mGFP-Fltp_P16	6.9672523	-0.05790645	2.4458387	-3.010995	0.38292158	-0.5255717	2.8052855	1.616093	4.844611	2.6990206	3.4712014	2.707092	ref
CGATTGAAGGGTCTCC-1-145_mGFP-Fltp_P16	6.948631	0.6132242	3.0540295	-2.1452627	-1.0696884	-0.41219735	2.362551	0.5295324	2.1519988	1.0440637	2.9163435	2.8985434	ref
CGATTGACAATGAAAC-1-145_mGFP-Fltp_P16	5.386211	0.108465694	2.5104754	-2.4683056	0.49134576	-1.2352273	1.0220883	1.2218119	2.7759972	1.309792	2.163792	1.3628486	ref
CGATTGACACACTGCG-1-145_mGFP-Fltp_P16	6.7085085	0.22092085	3.3594944	-3.070808	-1.6061888	-1.7150192	3.679887	0.5142288	3.151522	2.2744224	2.9665856	2.870268	ref
CGATTGACACCGATAT-1-145_mGFP-Fltp_P16	6.927992	0.5522449	2.9742851	-3.0238442	0.6136658	-0.9173714	2.8126976	1.005755	3.5003133	2.6372607	2.944266	3.07527	ref
CGATTGACATGGTCAT-1-145_mGFP-Fltp_P16	5.201424	-0.3029701	1.5679233	-2.6934602	0.17621934	-1.611775	1.065275	0.87021434	3.1298187	1.5867295	2.187568	1.4186566	ref
CGATTGAGTGCACGAA-1-145_mGFP-Fltp_P16	7.256903	-0.19267891	2.6689746	-2.5229452	0.6018595	-0.9726097	2.471431	1.2393533	2.7786958	1.3010606	2.0813408	2.1106021	ref
CGCCAAGGTTACGTCA-1-145_mGFP-Fltp_P16	6.719532	-0.6608401	2.9605036	-2.5286236	-1.2049286	-0.8912299	2.4120681	1.3083171	3.279426	2.3213027	2.7541592	1.9033345	ref
CGCCAAGTCACAAACC-1-145_mGFP-Fltp_P16	5.7924023	1.4557354	4.503361	-2.4077575	-2.195741	-1.3245299	2.2477899	1.2750949	3.1441672	1.8464379	2.5736623	1.0480796	ref
CGCCAAGTCGCCCTTA-1-145_mGFP-Fltp_P16	6.2305293	0.1813623	2.0367038	-2.379731	0.3718333	-1.0263706	1.5164566	1.2666206	2.3294067	1.5783787	2.2846663	1.5265847	ref
CGCGGTAAGATCCTGT-1-145_mGFP-Fltp_P16	8.01849	0.9760486	2.187289	-2.9385204	0.93820673	-0.6788844	2.7135513	0.79871964	2.500238	1.79636	2.6118438	3.7977376	ref
CGCGGTACATGCCCGA-1-145_mGFP-Fltp_P16	5.4877195	0.44166368	3.6686313	-2.395894	-1.3399932	-1.0641991	1.6025586	0.63986003	2.7241614	1.9475784	1.8590752	2.4409337	ref
CGCGGTACATGTTGAC-1-145_mGFP-Fltp_P16	6.6523647	0.49821037	3.5861473	-2.0694962	-1.0783184	-0.73008597	2.2036996	0.90052515	2.566826	1.8236725	2.976123	1.9660003	ref
CGCGGTACATTCTTAC-1-145_mGFP-Fltp_P16	5.091226	1.1404369	2.7527127	-2.3466399	-1.400252	-1.1808437	0.5806223	0.6665486	2.195297	1.5552888	1.9665849	0.1202694	ref
CGCGGTAGTGTGTGCC-1-145_mGFP-Fltp_P16	5.7788234	-0.8481471	2.9329047	-2.2106225	-1.3301194	-1.1932861	1.3636012	1.1292971	1.9205806	1.3136911	1.6055462	1.266324	ref
CGCGTTTAGCCCAACC-1-145_mGFP-Fltp_P16	7.323311	-0.12886272	2.4575002	-2.3502219	-0.36018258	-1.2649794	3.0951238	1.1478329	3.9061978	2.5555704	2.874052	3.660532	ref
CGCGTTTAGGATGGAA-1-145_mGFP-Fltp_P16	6.0398297	-0.95846105	3.0404406	-2.6781569	0.5781179	-0.7439859	3.3377187	0.64454424	2.9991395	2.1736467	2.985732	4.1921735	ref
CGCGTTTAGTGGTAAT-1-145_mGFP-Fltp_P16	4.5620403	-0.6565965	3.1419606	-2.4743092	-0.5001526	-0.34463832	2.0581	1.309117	3.5744028	2.2268004	2.1855788	2.1695757	ref
CGCGTTTAGTGTTTGC-1-145_mGFP-Fltp_P16	7.556265	-0.09426496	3.2436984	-3.090435	-0.79344535	-0.8235994	2.9445877	1.2139541	3.8451197	2.4493577	2.8673189	3.109601	ref
CGCGTTTCAGCTGGCT-1-145_mGFP-Fltp_P16	6.5352345	-0.4397218	3.2557328	-2.4228396	0.5678406	-1.1961675	3.0520353	0.547427	2.4435542	1.2452154	2.1096447	2.785575	ref
CGCGTTTGTAGCCTCG-1-145_mGFP-Fltp_P16	5.3087263	-1.4206839	2.1652675	-1.7755601	-0.5591881	-1.6282926	0.66699165	0.6316858	1.9557009	0.8234234	1.5891526	0.30310047	ref
CGCGTTTTCACCCGAG-1-145_mGFP-Fltp_P16	7.1692886	0.86822397	3.030135	-2.4301772	0.778934	-1.529393	1.488693	1.076892	3.6121233	3.3260956	2.4879525	1.6604248	ref
CGCGTTTTCCACGTTC-1-145_mGFP-Fltp_P16	10.341319	-0.47793198	4.757897	-3.9291427	-0.7455762	-0.24862508	5.5889874	1.3383454	5.998131	4.367711	5.3304296	5.4310455	ref
CGCTATCCACACCGAC-1-145_mGFP-Fltp_P16	6.398704	0.007954493	2.5248659	-2.4435048	0.4149555	-0.9743202	1.499053	1.2342945	2.6778421	1.702139	2.240408	0.809093	ref
CGCTATCGTGATGTCT-1-145_mGFP-Fltp_P16	6.194335	0.43439984	3.6731408	-2.6944983	0.49773407	-0.12157516	3.8513246	0.4272806	3.2719836	2.6748168	2.757961	2.2685406	ref
CGCTATCGTTTACTCT-1-145_mGFP-Fltp_P16	6.6414704	0.4186697	3.3363252	-2.69955	0.29975197	-1.1115348	3.1251905	0.7999464	3.3630085	1.9376675	2.4999104	3.5507517	ref
CGCTATCTCATGTCCC-1-145_mGFP-Fltp_P16	7.042887	1.2045825	4.120794	-2.9018393	0.32612535	-0.18560806	1.5327644	0.6113117	3.278475	2.2967007	2.5482879	1.432768	ref
CGCTATCTCGTTGACA-1-145_mGFP-Fltp_P16	6.3941703	0.6167415	2.164156	-2.380071	0.1861072	-0.7653582	0.4819272	1.0595229	3.1378393	1.429418	2.1413722	0.23329887	ref
CGCTGGAAGGCATGTG-1-145_mGFP-Fltp_P16	5.883758	0.07491179	3.0369287	-3.767248	0.2158196	-1.3408477	2.7827518	0.9804959	4.5853415	3.1280973	3.515462	3.8227878	ref
CGCTGGAAGGCTCAGA-1-145_mGFP-Fltp_P16	5.3099947	-1.0592941	3.3399038	-2.9816535	-1.4496081	-0.5174792	2.7140431	0.85592294	3.5601285	2.8487835	3.0027277	3.2043972	ref
CGCTGGAAGGGCACTA-1-145_mGFP-Fltp_P16	5.3872814	0.3347178	3.4877186	-2.4880517	-0.37844312	-1.0789566	1.4938228	0.771039	2.1574266	1.3755167	2.3137777	1.8570248	ref
CGCTGGACAAAGGCGT-1-145_mGFP-Fltp_P16	4.142772	1.0727111	3.3267279	-2.760595	-0.18774317	-2.0012681	2.0891588	1.1249251	3.4244497	1.8629081	2.5757403	1.8597019	ref
CGCTGGACAAGCCTAT-1-145_mGFP-Fltp_P16	5.7862325	-0.34487197	2.1862562	-1.8514186	-2.7218373	-1.5216422	1.4063618	1.1783502	2.9082475	1.8943241	1.929151	0.044038206	ref
CGCTGGACACCTCGTT-1-145_mGFP-Fltp_P16	7.480996	0.1312357	3.2009475	-2.972378	0.429696	-1.0972525	0.537334	0.88234746	2.7426322	2.210871	2.584472	0.42907324	ref
CGCTGGAGTAGGAGTC-1-145_mGFP-Fltp_P16	3.9488463	-0.43332827	1.5187697	-1.6732547	-0.5010029	-2.454516	-0.95520186	0.53633153	0.9549371	-0.30003798	-0.1179249	-2.1469767	ref
CGCTGGAGTGGTCCGT-1-145_mGFP-Fltp_P16	6.952505	-0.3394477	3.0030396	-2.6330428	-0.8937293	-1.7686718	0.81561	1.137219	2.812358	1.6251959	2.2885027	0.89313805	ref
CGCTGGATCCACGACG-1-145_mGFP-Fltp_P16	7.570098	0.73763716	4.3045144	-3.4966807	-1.378072	-1.0337089	3.9285212	1.0094686	4.841539	3.2425086	3.7236013	3.6103532	ref
CGCTGGATCTGTCCGT-1-145_mGFP-Fltp_P16	5.87736	-0.5902708	3.5108256	-2.8854861	-1.6154653	-0.80595374	2.6294236	0.71571386	2.5957477	1.9465337	3.192256	2.0163581	ref
CGCTTCAAGACGACGT-1-145_mGFP-Fltp_P16	5.5388737	-1.385683	2.512566	-2.4155116	0.22876817	-1.9358718	1.2013627	0.6163052	2.5544314	2.1876042	2.4211824	1.0853724	ref
CGCTTCAAGCGTGAAC-1-145_mGFP-Fltp_P16	5.579595	0.12009078	1.8487409	-1.8916351	-0.8754915	-1.5068187	1.044779	0.95010877	2.7155771	1.3409334	2.0861125	0.79090375	ref
CGCTTCAAGTTACCCA-1-145_mGFP-Fltp_P16	7.2295175	0.029998228	3.0109892	-3.0981648	0.6411287	0.16493312	3.011584	0.86509675	3.6888068	3.0950098	2.9448607	3.3407607	ref
CGCTTCAGTGAGGGTT-1-145_mGFP-Fltp_P16	5.783349	-0.4538446	2.1422658	-2.0245662	0.5266993	-0.71785235	1.2983516	0.96709764	1.9312809	0.7941363	2.12324	2.318883	ref
CGCTTCAGTGCCTGGT-1-145_mGFP-Fltp_P16	3.8032973	0.3991776	1.8704317	-2.513529	0.49739888	-1.6413938	0.02923441	0.6359532	1.7327425	1.1262871	2.2328649	1.2894382	ref
CGCTTCATCTCTAAGG-1-145_mGFP-Fltp_P16	5.4516964	0.099682376	1.8463011	-1.2221129	-0.35111666	-2.5301003	0.086835146	0.91052747	2.0137727	1.2812564	1.051519	-0.18424807	ref
CGGACACAGATGCGAC-1-145_mGFP-Fltp_P16	6.5127344	0.36569756	2.7979429	-1.9382778	0.43472254	-1.4494834	2.3469164	1.067673	2.4731717	1.3011901	1.8182662	1.0949407	ref
CGGACACCACTGTTAG-1-145_mGFP-Fltp_P16	3.1466253	2.036392	3.3353858	-2.1501012	-2.5061898	-1.200674	1.0940996	1.255541	2.599189	1.2782451	1.9865026	0.2227242	ref
CGGACACGTACCTACA-1-145_mGFP-Fltp_P16	7.0211315	0.07234648	2.9897208	-3.2132518	-0.08307121	-1.335249	2.4109068	1.2253969	3.9454932	2.7332556	3.3965447	2.316877	ref
CGGACACGTCACCCAG-1-145_mGFP-Fltp_P16	6.985096	0.803402	4.116968	-3.4226832	0.4266876	-1.3171576	2.687711	1.0188262	3.5362482	2.8968544	3.289229	3.4573965	ref
CGGACACGTTACAGAA-1-145_mGFP-Fltp_P16	5.0150766	-0.36213222	1.9995944	-1.7183409	0.21390507	-2.7336998	-0.7309499	0.8725618	1.7284465	0.55181164	0.90788037	-1.3169059	ref
CGGACACTCCAACCAA-1-145_mGFP-Fltp_P16	5.6805224	0.391638	2.8226893	-2.5969942	-1.4654726	-1.2130578	0.62149894	1.1440102	2.2702177	1.7148015	1.4124336	-0.16972357	ref
CGGACGTAGATGCCTT-1-145_mGFP-Fltp_P16	4.094381	-0.09422196	2.9579284	-2.3088684	-0.49000978	-2.4689693	1.5876311	0.7755076	2.2322552	1.608506	1.4338899	1.0663983	ref
CGGACGTAGTTAGGTA-1-145_mGFP-Fltp_P16	6.873685	0.015306413	2.8804536	-2.2561555	-0.64638853	-1.0529922	2.5600505	1.0223478	3.1642795	2.4886231	2.8396604	3.1319897	ref
CGGACGTGTAAATGAC-1-145_mGFP-Fltp_P16	5.775649	-0.101570085	2.9849696	-2.3702707	0.28462246	-0.3451529	2.0410368	0.9467127	2.3860743	1.7641419	2.7774975	3.180293	ref
CGGACGTGTAGGAGTC-1-145_mGFP-Fltp_P16	8.187524	0.9563123	4.9648957	-3.0669844	-1.1685166	0.22080174	4.934359	1.2118855	4.942332	3.547296	4.4303856	5.987983	ref
CGGACGTGTCAACTGT-1-145_mGFP-Fltp_P16	5.583673	0.7009913	2.1168354	-2.1806808	0.43061545	-1.5694069	-0.52784336	1.4907659	2.0722256	1.7484608	1.504973	0.42593247	ref
CGGACGTGTGACGGTA-1-145_mGFP-Fltp_P16	5.6029406	1.9491987	3.294748	-2.8079648	-2.4825273	-1.0755937	2.465228	0.76959646	2.2628703	1.6743834	3.0405357	1.76949	ref
CGGACGTTCACAACGT-1-145_mGFP-Fltp_P16	6.433624	1.3323649	3.4851913	-2.7015154	-1.6671295	-2.237078	2.412039	0.94579035	2.7091389	2.1857152	2.3383884	2.5170214	ref
CGGACGTTCAGAGGTG-1-145_mGFP-Fltp_P16	5.510562	0.1867584	2.1601505	-1.8117187	-1.1947404	-2.1410897	0.6876835	0.9526862	2.314689	1.4029115	1.79173	1.6304775	ref
CGGACGTTCCTAGAAC-1-145_mGFP-Fltp_P16	6.110539	0.44152057	3.2419145	-2.4081032	0.2859013	-1.5893785	2.0222178	0.9000317	3.0644748	2.3580153	2.8141668	1.6709197	ref
CGGACGTTCGATGAGG-1-145_mGFP-Fltp_P16	4.9656386	0.90408695	3.0549219	-1.9298371	-2.348517	-1.2915363	1.3437315	0.4268164	2.1993818	1.8121233	1.6871935	1.0522674	ref
CGGACTGAGCTAGCCC-1-145_mGFP-Fltp_P16	7.4607306	0.2155101	3.3530936	-2.542158	-1.207376	-1.3327645	2.704522	0.80839336	3.0390334	1.7622801	2.7458158	3.2289243	ref
CGGACTGAGTACGCGA-1-145_mGFP-Fltp_P16	6.1269794	0.474404	2.476888	-2.4037673	0.023719981	-1.0779752	1.0091476	0.6802287	2.7505507	1.0319387	1.8867925	0.3323485	ref
CGGACTGCAAAGAATC-1-145_mGFP-Fltp_P16	6.0279427	-0.6661167	3.3554492	-2.755423	0.23248176	-1.2314851	2.1450124	0.9596266	2.690443	2.3540514	3.18499	1.6680745	ref
CGGACTGCAGTCGTGC-1-145_mGFP-Fltp_P16	6.1563888	0.2317531	3.1326675	-2.4257526	0.45543474	-2.6796823	1.7533127	0.8285085	2.4172342	0.9339923	1.9966469	1.009613	ref
CGGACTGTCAGGCGAA-1-145_mGFP-Fltp_P16	6.0112395	0.31293046	3.0423844	-2.6044471	-2.0531712	-0.59213465	2.8738327	0.8055206	2.486284	2.3940825	2.4636867	2.6932821	ref
CGGACTGTCTACCTGC-1-145_mGFP-Fltp_P16	5.6184597	0.52319175	2.9635744	-3.4991302	-2.160286	-0.55361944	1.7192276	1.1728677	3.8079548	2.8763177	2.6236396	2.4471302	ref
CGGAGCTAGGTGTGGT-1-145_mGFP-Fltp_P16	9.288217	1.1947663	5.38148	-3.8523614	-0.6227254	0.6598666	5.4999166	1.8255842	6.431079	4.6823378	5.115348	5.2969475	ref
CGGAGCTCAAGTAATG-1-145_mGFP-Fltp_P16	7.013918	-0.017968789	3.5769749	-3.1207376	0.21708927	-1.1044693	2.5076253	0.7946966	3.755457	2.7542963	3.2586982	1.3987895	ref
CGGAGCTCACCGATAT-1-145_mGFP-Fltp_P16	5.1883855	-0.2776711	2.0027995	-2.6778352	-0.47071564	-2.1661222	1.2230414	1.344675	2.725573	1.9456944	1.7958274	0.69090855	ref
CGGAGCTCATACTACG-1-145_mGFP-Fltp_P16	5.0898366	-0.14126131	3.3057735	-2.6606681	-1.3866777	-0.9689447	1.8460008	0.6124951	2.6959727	1.9512954	2.5826323	1.2103059	ref
CGGAGCTGTCTGCGGT-1-145_mGFP-Fltp_P16	5.1484056	0.17576411	1.9669781	-1.8819358	-0.6969171	-2.0085838	0.4866262	0.7283411	1.638152	0.9148223	1.037407	0.4437704	ref
CGGAGCTGTTCACCTC-1-145_mGFP-Fltp_P16	5.9022365	0.027127624	2.3167086	-2.7844777	0.7420269	-0.47314307	0.67509097	0.8336742	2.1289294	1.893559	2.2845478	2.303183	ref
CGGAGTCCAATGACCT-1-145_mGFP-Fltp_P16	5.27144	-0.70535547	1.2844783	-2.181466	0.3707552	-2.5691817	-0.43155026	1.40043	1.8693726	1.0219414	1.4928099	0.9710555	ref
CGGAGTCCATCGGACC-1-145_mGFP-Fltp_P16	6.4431868	-0.089919925	3.4041429	-2.3758998	-0.0032573529	-0.65650284	1.658863	0.7538064	3.6883101	2.3923965	3.274471	1.0462174	ref
CGGCTAGAGAAACGCC-1-145_mGFP-Fltp_P16	5.751336	-1.2515894	2.355953	-1.701667	-1.8126979	-2.1922553	0.87810296	0.62061733	1.663247	1.0711975	1.8898224	2.0321827	ref
CGGCTAGAGCCAGGAT-1-145_mGFP-Fltp_P16	4.557372	-0.07816842	2.6092725	-1.3836483	-2.143341	-1.5077468	-0.19842261	0.9067588	2.2263877	0.46033478	0.99832004	-0.58073246	ref
CGGCTAGAGTACACCT-1-145_mGFP-Fltp_P16	7.3877807	-0.44338208	2.9646041	-2.7791142	0.46535218	0.05553922	3.0420663	0.74566156	3.6918721	2.5398667	2.6851723	2.3785472	ref
CGGCTAGCACCACCAG-1-145_mGFP-Fltp_P16	7.394158	0.90079087	4.2019835	-3.1292977	-1.7745076	1.1374384	3.7124004	1.8601524	4.369008	2.5783434	3.8012683	4.0582585	ref
CGGCTAGTCCCGGATG-1-145_mGFP-Fltp_P16	5.3854003	0.51574785	4.0559645	-2.62551	-1.4767566	-0.67062277	3.4554489	0.93529946	3.1264594	2.749504	3.199234	2.3842957	ref
CGGGTCAAGTGAACGC-1-145_mGFP-Fltp_P16	4.1629105	-0.3547396	2.0686462	-2.3110676	-2.09966	-2.331482	0.11290489	1.2410568	2.757834	1.5472316	1.411966	-0.8718892	ref
CGGGTCACAAGTCTGT-1-145_mGFP-Fltp_P16	3.6188607	-0.4466645	1.7942133	-1.3783191	-1.2958574	-2.7989361	-0.96652234	0.9066024	1.9406217	0.4738716	0.7097812	-0.36312222	ref
CGGGTCACAGATGAGC-1-145_mGFP-Fltp_P16	7.186462	-0.45960236	2.9907532	-2.70992	0.6246885	-0.7316787	2.3981802	0.70178664	3.5425062	2.702012	3.224543	2.4654222	ref
CGGGTCACATCAGTCA-1-145_mGFP-Fltp_P16	4.262918	0.00715594	2.1543667	-1.9397191	-1.3282722	-1.5855478	1.4222921	0.9103417	2.200025	1.1366144	1.993324	2.4678628	ref
CGGGTCAGTTCTCATT-1-145_mGFP-Fltp_P16	5.8022156	0.08765091	2.144961	-1.9820973	0.31428772	-1.6849786	0.8603485	0.43553472	2.8091795	1.356188	2.00332	2.2866004	ref
CGGGTCATCATGTCTT-1-145_mGFP-Fltp_P16	7.666641	1.6353463	3.8395844	-2.7674766	0.70000356	-1.2162771	3.3441277	0.5123466	3.7585678	2.738608	3.0146093	3.5216582	ref
CGGGTCATCCCTAATT-1-145_mGFP-Fltp_P16	6.571076	-0.4362806	2.9132984	-2.6438015	0.5862766	-1.6365628	1.8067176	1.3287936	3.3606527	2.6121	2.657678	0.85535413	ref
CGGGTCATCTCTTGAT-1-145_mGFP-Fltp_P16	4.9003725	0.21454236	2.737191	-2.0538082	-2.104369	-2.2794268	-0.34376687	0.41095105	2.1277258	1.0518247	1.1740245	-0.3217794	ref
CGGTTAAAGACCGGAT-1-145_mGFP-Fltp_P16	6.825652	-0.09066172	2.4992685	-3.2778864	-0.32678217	-0.39804077	2.9208274	1.2048868	4.161832	2.663791	3.2914913	4.43691	ref
CGGTTAAAGGCTAGCA-1-145_mGFP-Fltp_P16	5.6797433	0.6587261	3.343153	-2.2176855	-2.7561152	-1.7681729	1.6983997	1.2718409	2.6812296	0.9357267	2.4481838	1.8349022	ref
CGGTTAAAGTAGCGGT-1-145_mGFP-Fltp_P16	7.0529833	0.15306589	2.26366	-2.204102	0.81116104	-1.1547463	2.027659	0.86438465	2.7837245	0.8029907	2.0683994	2.2081127	ref
CGGTTAACACAGCGTC-1-145_mGFP-Fltp_P16	5.347806	0.6802218	3.0716345	-2.4587011	-1.247246	-0.72912157	1.0964273	0.8318689	2.4928522	1.0868925	2.391646	1.0332046	ref
CGGTTAACACTTAACG-1-145_mGFP-Fltp_P16	5.636444	0.3680845	1.5495476	-1.7699113	0.1574395	-0.80155075	0.04860302	1.3481932	2.068243	0.63623905	1.3749571	0.8105972	ref
CGGTTAACAGATGAGC-1-145_mGFP-Fltp_P16	5.0003805	1.8242083	3.1272097	-2.3821821	-2.8344274	-2.6368167	0.8849086	0.63859385	2.026357	1.0919964	1.4013275	0.4649596	ref
CGGTTAACAGTCAGAG-1-145_mGFP-Fltp_P16	6.6898203	-0.7270895	2.2299514	-2.2313871	0.25998497	-1.3487985	-0.5317496	1.0732982	2.2559657	1.2703787	1.337397	-0.061868843	ref
CGGTTAAGTCTAGTCA-1-145_mGFP-Fltp_P16	4.936675	-0.4595253	1.8793916	-2.651537	-0.35159105	-1.496101	1.7361304	0.77984065	2.3937001	1.0491537	2.3024914	0.389126	ref
CGGTTAAGTGTTGAGG-1-145_mGFP-Fltp_P16	6.5512247	0.06372404	2.5557494	-2.1465096	-1.5965147	-2.0360975	1.1643791	0.6005596	2.5943542	1.2547003	2.4174232	3.1876886	ref
CGTAGCGCAAGGACAC-1-145_mGFP-Fltp_P16	5.8442187	-0.46794498	1.3703369	-1.9972165	0.9781788	-2.090364	-1.3433275	0.5079547	1.4811174	1.0714073	1.1318501	-1.1390836	ref
CGTAGCGCACTTACGA-1-145_mGFP-Fltp_P16	6.5878296	0.4680207	3.754723	-2.7605877	-0.93340147	-1.4223207	2.9604268	1.0281843	3.3662837	1.8720068	2.831593	2.7823236	ref
CGTAGCGTCCCTTGCA-1-145_mGFP-Fltp_P16	7.7740607	1.3462679	3.4906178	-2.7200625	-2.1356535	-0.98956555	2.7128506	0.9510437	2.724314	1.4659756	3.1208675	2.5917697	ref
CGTAGCGTCGGCGCAT-1-145_mGFP-Fltp_P16	4.890876	-0.3888003	1.4242002	-2.0698314	0.75488263	-1.2399107	-0.4083401	0.6891208	2.2651567	1.4554267	0.97157484	0.27030203	ref
CGTAGCGTCTTGTATC-1-145_mGFP-Fltp_P16	6.8466372	1.5866097	5.900721	-3.4446626	-1.8626889	-0.5874531	5.4101973	0.6781573	6.3016076	4.127856	4.5317464	5.8811707	ref
CGTAGGCAGATATACG-1-145_mGFP-Fltp_P16	5.8878565	-0.24528825	2.3040025	-2.3241193	0.73326635	-0.38024268	0.20708703	1.0990292	3.0236232	1.7245158	2.182704	0.7818863	ref
CGTAGGCAGCTCTCGG-1-145_mGFP-Fltp_P16	8.140641	1.7858945	5.291029	-4.4341135	-1.8988905	0.051024176	5.91017	1.3785592	6.468763	4.6220756	5.6040635	5.522959	ref
CGTAGGCAGGCAATTA-1-145_mGFP-Fltp_P16	5.723562	-1.2148563	2.6798432	-2.8801367	0.17906317	-0.36156827	0.90638816	1.2174108	4.0859056	2.0864577	2.7233076	0.85337174	ref
CGTAGGCAGGCTAGAC-1-145_mGFP-Fltp_P16	6.602587	-0.29126275	2.534247	-3.0246463	-2.0269525	-0.8074142	1.1754417	1.2882769	3.4851048	2.1742065	2.2153409	1.275976	ref
CGTAGGCCAGCATACT-1-145_mGFP-Fltp_P16	6.1860266	1.0170156	3.1907835	-2.252889	-0.76434827	-0.6695045	1.0591508	0.60244054	2.4190319	1.2990463	2.7346888	1.980426	ref
CGTAGGCGTATCTGCA-1-145_mGFP-Fltp_P16	6.1258097	0.24566114	2.8099942	-2.4726214	-1.8697035	-1.1199167	3.2269256	0.68334997	2.8185258	1.9868042	2.8394682	2.6769083	ref
CGTAGGCGTGTGAAAT-1-145_mGFP-Fltp_P16	4.89946	0.06076716	1.4682059	-1.7478585	0.60760397	-2.3801057	-1.9596502	0.8196343	1.3225361	0.18493327	0.41872147	-1.0884082	ref
CGTAGGCGTTCCACAA-1-145_mGFP-Fltp_P16	4.925741	-0.81504184	2.6600807	-2.0829215	-1.8441077	-2.12075	1.6312697	0.75687367	2.5501268	1.4558439	2.307022	2.4541001	ref
CGTAGGCGTTCCCGAG-1-145_mGFP-Fltp_P16	7.4814134	0.44643933	2.9922063	-2.99609	0.6362694	-1.3837628	3.2158196	0.5699969	2.915286	1.9192189	2.5582428	3.0868292	ref
CGTAGGCGTTGACGTT-1-145_mGFP-Fltp_P16	6.371146	-0.3339174	1.627724	-1.3425839	0.43745926	-1.694609	0.56003684	0.6575994	1.9814038	1.0233853	1.8936384	0.65332496	ref
CGTAGGCTCAGCAACT-1-145_mGFP-Fltp_P16	4.7031655	-0.8779568	3.1098382	-2.3821561	-0.40183553	-1.6165313	1.0360968	0.6408669	1.982286	1.3898944	2.0296094	0.6595344	ref
CGTAGGCTCAGCGATT-1-145_mGFP-Fltp_P16	6.135647	1.2085183	2.773406	-2.787905	0.5074219	-0.62716854	1.8785597	0.9556081	3.1676755	2.216075	3.1664102	2.1888554	ref
CGTAGGCTCCAAACTG-1-145_mGFP-Fltp_P16	6.04972	1.175829	3.9889266	-2.3828373	-1.3776408	-0.91593564	1.5198541	0.73663414	3.2890198	2.7375085	2.8649437	1.2356446	ref
CGTAGGCTCGTGGGAA-1-145_mGFP-Fltp_P16	6.3678846	0.056675423	1.8471848	-2.044065	0.31844953	-1.7700324	0.5011952	1.1339028	2.6938474	1.3892298	1.7177496	0.050723217	ref
CGTCACTAGAGACGAA-1-145_mGFP-Fltp_P16	8.10476	0.039713643	3.459329	-2.5257986	0.43598044	-0.2058458	1.0742642	0.68669945	2.8284054	1.684305	2.724589	1.9851583	ref
CGTCACTAGCTCCTTC-1-145_mGFP-Fltp_P16	6.951177	-0.7161954	3.410404	-2.5786283	0.46022746	-0.6003659	2.7132587	0.77025473	2.8408225	2.2769628	2.4789526	3.3057156	ref
CGTCACTAGGGCTTCC-1-145_mGFP-Fltp_P16	8.233298	1.1141293	5.0183315	-4.349383	0.22587518	0.78509617	4.898897	1.7183998	6.335678	3.9320621	5.054344	7.025083	ref
CGTCACTAGTACATGA-1-145_mGFP-Fltp_P16	4.23008	0.55200803	2.9442317	-2.5782907	-1.7663441	-2.2540205	0.59086245	0.68613285	1.6550757	0.9391018	1.0794479	0.26012784	ref
CGTCACTGTCTAACGT-1-145_mGFP-Fltp_P16	6.9816055	0.57366574	3.5678988	-3.121651	-1.2848631	-0.84787834	1.9487273	0.54745895	3.044521	1.8388174	2.622569	2.4217758	ref
CGTCACTGTTAAGACA-1-145_mGFP-Fltp_P16	5.6544514	0.76125026	2.201762	-2.3088071	0.44982105	-0.5745175	1.7628629	1.5504605	3.166762	2.0714545	2.83047	1.9994069	ref
CGTCACTGTTGGGACA-1-145_mGFP-Fltp_P16	5.6349835	-0.24414572	2.3544922	-2.4160583	-0.577866	-1.0650203	0.21392111	1.1624348	2.0311656	1.6193445	2.811488	0.87868094	ref
CGTCAGGGTAAACACA-1-145_mGFP-Fltp_P16	5.193917	-1.100699	1.9693205	-1.6397331	-1.1716399	-1.3445716	1.0385231	1.0807041	1.4714833	0.92642987	2.226624	1.518367	ref
CGTCAGGTCCCAAGAT-1-145_mGFP-Fltp_P16	7.685762	-0.07057856	2.726755	-2.5421283	-0.6186632	-0.97529477	1.7962353	0.58671296	3.3556602	1.8164638	2.164198	2.8085847	ref
CGTCAGGTCGAGAACG-1-145_mGFP-Fltp_P16	7.0344386	-1.2630291	3.1236138	-2.4995112	-0.32563055	-1.6433421	3.26208	0.7981461	3.7664473	2.102944	2.3854756	2.8100514	ref
CGTCCATAGAGCAATT-1-145_mGFP-Fltp_P16	4.981708	-0.56998205	1.7081503	-2.2379923	0.4892369	-0.5031639	-0.5047634	1.5802578	3.0172265	1.5554109	1.4913241	0.28357744	ref
CGTCCATAGCCATCGC-1-145_mGFP-Fltp_P16	4.6758037	-0.08795451	3.0410101	-2.7859168	-0.46599728	-1.2527916	1.2636917	0.85063285	1.990439	2.0630732	2.0728898	0.7822928	ref
CGTCCATAGCTATGCT-1-145_mGFP-Fltp_P16	6.14016	-0.4691186	2.097001	-2.2945786	0.36906344	-0.89799154	1.5930578	0.90154326	1.9402801	0.74122095	1.8232554	0.20110358	ref
CGTCCATAGGACCACA-1-145_mGFP-Fltp_P16	6.089029	0.26603982	2.6818547	-2.6688592	-0.7416678	-0.40092126	2.8574798	0.6532278	2.8642485	2.2550652	3.099402	3.5000057	ref
CGTCCATAGTTGTCGT-1-145_mGFP-Fltp_P16	3.5393145	0.35028434	1.6010026	-1.2476848	-2.2927017	-2.545353	-1.9804274	0.38299453	1.1692266	0.38782114	0.7629267	-1.4097381	ref
CGTCCATCAGTATGCT-1-145_mGFP-Fltp_P16	4.7332025	1.0626202	3.7474165	-2.7635963	-2.379067	-0.24137524	0.04594256	0.95051795	2.521635	1.9094472	1.9206909	0.16083334	ref
CGTCCATCAGTCGTGC-1-145_mGFP-Fltp_P16	6.977462	0.78664154	3.7451394	-3.319243	0.08348176	0.11280952	4.144601	1.2216688	3.3167434	2.471807	4.0377784	4.9277225	ref
CGTCCATGTCTTCAAG-1-145_mGFP-Fltp_P16	5.0860686	0.61209255	2.9339263	-2.6287558	-1.906358	-1.6394836	1.9157883	0.9119247	2.957801	2.2361503	2.1844344	2.6387453	ref
CGTCCATGTTTAGCTG-1-145_mGFP-Fltp_P16	5.4156957	-0.85741997	2.1872783	-2.239546	-2.2690632	-2.8385324	0.118294954	0.91465586	2.2511249	0.4998933	1.0373259	-0.9133229	ref
CGTCCATGTTTGCATG-1-145_mGFP-Fltp_P16	6.797004	0.02420564	3.5014627	-2.850772	-1.6431525	-0.9152827	2.1349802	0.9272586	3.6805277	2.1958723	2.604233	3.3033607	ref
CGTCCATTCGTGACAT-1-145_mGFP-Fltp_P16	6.2114906	0.44099015	2.2764888	-2.3739028	0.88062155	-2.2993393	-0.040140614	0.95007324	2.4088635	0.70657694	1.1296935	0.30697086	ref
CGTCTACAGGAGCGTT-1-145_mGFP-Fltp_P16	4.080623	0.01982361	2.1130295	-2.1438882	-1.1758386	-2.3792977	0.44070208	1.1344326	1.8692312	1.0558697	1.9099396	-0.22526233	ref
CGTCTACCACCACGTG-1-145_mGFP-Fltp_P16	7.4467144	0.6061835	2.5382242	-2.4830527	-1.4426666	-0.9677731	1.7923216	0.70172894	3.1542797	2.259233	2.051818	1.1536715	ref
CGTCTACCACTGTTAG-1-145_mGFP-Fltp_P16	5.7457438	-0.3415225	3.5046399	-2.3892019	0.6376274	-1.5701458	2.5912628	0.89414966	2.8059773	2.1669443	2.313095	1.7880936	ref
CGTCTACGTTTGTGTG-1-145_mGFP-Fltp_P16	5.8416896	0.45561543	3.0985744	-2.8222618	-0.57639974	-0.41024306	0.44887412	1.0189883	1.931068	1.9923116	2.264039	0.66423035	ref
CGTCTACTCACTTACT-1-145_mGFP-Fltp_P16	5.1008053	1.5139099	3.7462277	-2.553754	-1.2688241	-1.5709592	3.2663798	0.7842558	3.690596	1.5232407	3.282659	3.1600595	ref
CGTGAGCAGAAGGACA-1-145_mGFP-Fltp_P16	6.697983	-0.77926654	1.6641028	-2.4799595	-0.17251398	-0.43999624	1.6661202	1.1489043	2.1935906	1.5379113	3.0366464	1.6044604	ref
CGTGAGCCACTGAAGG-1-145_mGFP-Fltp_P16	5.346432	-0.22900487	2.3903732	-2.7190437	0.33890608	-1.9388951	1.2910576	0.9666825	3.3197534	1.4230504	3.0627117	1.9881507	ref
CGTGAGCCAGCCAATT-1-145_mGFP-Fltp_P16	6.8335776	1.4031607	3.3273907	-2.355859	0.31749922	-0.8908472	1.2986586	0.8508235	2.368226	1.2486552	1.8457997	0.7934647	ref
CGTGAGCTCCCAGGTG-1-145_mGFP-Fltp_P16	6.8848524	0.83543324	4.5828214	-2.9988503	-2.9821181	-0.018386709	3.2255378	1.0951127	3.1298904	2.3415244	3.6182747	2.1654127	ref
CGTGTAAAGGATGTAT-1-145_mGFP-Fltp_P16	6.40287	-1.524858	2.680547	-2.1160781	0.31525138	-2.3277485	0.88526434	0.5569564	1.6386925	1.5570005	1.6581752	1.3268588	ref
CGTGTAAGTCTCAACA-1-145_mGFP-Fltp_P16	6.584689	-1.1719847	1.9699514	-2.1311395	-0.43971965	-1.6878729	0.8054019	0.6323464	1.9543657	1.1432668	1.8716376	0.33139545	ref
CGTGTAATCGGAAACG-1-145_mGFP-Fltp_P16	6.2597537	0.07827755	1.8372047	-1.7941198	-0.094326004	-1.6957301	0.014350593	0.7517565	2.8325343	1.6443813	1.1051083	0.4267819	ref
CGTGTCTAGCCACGCT-1-145_mGFP-Fltp_P16	6.749941	0.9527626	4.0124526	-3.1053967	0.6861463	-1.381574	2.8988764	0.7376945	3.8409338	2.9785073	2.998677	3.805633	ref
CGTGTCTAGCCGGTAA-1-145_mGFP-Fltp_P16	6.794252	0.6867217	3.2865074	-2.3991776	0.6292171	-1.6945451	2.1530268	0.39336568	2.533152	1.8783749	2.253167	1.9724537	ref
CGTGTCTCAAACCCAT-1-145_mGFP-Fltp_P16	6.0832705	0.7993773	3.1925573	-2.3257627	-2.7673485	-2.0998492	1.563662	0.934681	2.4711697	1.6446046	2.1570048	1.187928	ref
CGTGTCTCACGCATCG-1-145_mGFP-Fltp_P16	4.1511874	0.3594426	2.3526933	-1.5944344	-2.0692854	-1.8930808	0.45900348	1.2728101	1.639096	0.5270089	1.1395931	-0.29282075	ref
CGTGTCTCATCGGTTA-1-145_mGFP-Fltp_P16	5.4595966	0.01883912	2.1534765	-2.650698	0.06888655	-1.0624435	0.6128474	1.0354363	2.62678	1.2351897	1.8301959	0.63217247	ref
CGTGTCTGTAGCTAAA-1-145_mGFP-Fltp_P16	4.500305	-0.9263568	2.6690927	-2.4257646	-1.4852419	-1.6384252	1.3592741	0.8194855	2.6219528	1.3124319	2.0126786	1.1248689	ref
CGTGTCTGTTTGACAC-1-145_mGFP-Fltp_P16	7.5028987	0.3950839	3.9354777	-3.5438993	-0.68979514	0.2803329	3.8384087	1.6355081	4.2766085	2.8793297	3.9501064	3.6824796	ref
CGTTAGAAGATGCCTT-1-145_mGFP-Fltp_P16	5.5005584	1.1219097	2.6676183	-2.383379	0.4310273	-0.43383032	2.243316	1.0454859	3.010463	1.855223	2.5072362	1.3132043	ref
CGTTAGAAGCGCTTAT-1-145_mGFP-Fltp_P16	9.4903145	0.8177325	5.194198	-4.2223377	-2.28118	1.0617096	6.7583685	1.8906624	8.424321	4.630987	5.321255	7.243431	ref
CGTTAGAAGTCCGGTC-1-145_mGFP-Fltp_P16	5.446795	0.6130799	2.0502317	-1.9580907	0.21602705	-1.4349483	0.78719574	1.0226214	1.8591168	1.0571483	1.1916206	1.4549428	ref
CGTTAGACAGCGTCCA-1-145_mGFP-Fltp_P16	6.1099925	1.1261381	3.7719526	-2.8412633	-2.1032073	-1.3066282	1.965134	0.58302677	3.0082812	1.2875797	2.6446502	2.4142635	ref
CGTTAGAGTACTCGCG-1-145_mGFP-Fltp_P16	4.991148	-1.0204319	2.1819038	-1.8548725	-1.5009673	-2.3370745	0.55241984	1.0894896	1.9194956	0.8088398	1.8768181	0.6731364	ref
CGTTAGATCACTTCAT-1-145_mGFP-Fltp_P16	5.3183594	0.19877267	3.1370752	-2.4688144	0.25614917	-1.7973028	0.69813204	0.74583524	2.1764014	1.4276885	2.086314	2.6271727	ref
CGTTAGATCGCCGTGA-1-145_mGFP-Fltp_P16	6.756874	-0.024921227	2.6320431	-2.4003904	0.6429741	-2.59578	0.3571242	1.0890076	2.6205556	1.2971617	1.896706	0.22519305	ref
CGTTCTGAGAGAGCTC-1-145_mGFP-Fltp_P16	4.956642	1.0318592	3.070702	-2.340111	-1.3434681	-1.5224347	1.2233566	1.0581222	2.152049	1.0952439	1.9830928	0.87750506	ref
CGTTCTGAGAGGTTAT-1-145_mGFP-Fltp_P16	6.86637	0.56666374	3.713762	-2.5636747	-1.9893315	-1.7494617	3.0022395	0.800021	2.9171104	1.9186984	2.7880428	4.135079	ref
CGTTCTGAGGAGTACC-1-145_mGFP-Fltp_P16	7.591721	0.47040075	4.0064526	-3.5181782	0.41804996	-0.15344034	5.088225	1.7698001	5.8011575	3.4722328	4.6907964	4.8957243	ref
CGTTCTGCAAAGAATC-1-145_mGFP-Fltp_P16	6.0904512	0.40655488	4.401452	-3.4220438	0.5232898	-0.22287285	2.8385541	0.95621496	4.383035	2.8675864	3.4625711	2.6340978	ref
CGTTCTGCATCGACGC-1-145_mGFP-Fltp_P16	3.8840315	0.82834023	3.011023	-1.8878828	-1.5982089	-2.287475	0.2854476	0.6855077	2.2278597	1.264603	1.4859272	-0.03984627	ref
CGTTCTGGTTATGTGC-1-145_mGFP-Fltp_P16	6.6514387	0.21700123	3.4455833	-3.0980961	-0.8512026	-1.5044883	0.5532631	1.0588514	2.5347314	2.0813992	2.0401726	0.51912785	ref
CGTTCTGTCCACGACG-1-145_mGFP-Fltp_P16	5.860931	0.498845	2.7719374	-2.896402	-0.6396376	-1.5214424	2.17343	0.79313916	3.436301	2.1773887	2.3712816	1.8694983	ref
CGTTGGGCAAGTACCT-1-145_mGFP-Fltp_P16	7.085849	-1.1589339	2.9993074	-2.6500604	-1.1865176	-0.8572457	1.6676195	0.929154	3.0779443	3.0820067	3.0130243	2.1434128	ref
CGTTGGGTCGATCCCT-1-145_mGFP-Fltp_P16	7.155472	0.56930906	2.492673	-2.0429373	0.7087947	-1.6489066	2.5431576	0.9648193	2.426765	1.7031546	2.3253005	1.3745772	ref
CTAACTTAGTAGTGCG-1-145_mGFP-Fltp_P16	5.0848255	1.0996435	4.097963	-2.5099924	-2.7852302	-0.7836602	2.0064795	0.7542572	3.2715979	2.2441351	2.70555	1.3070929	ref
CTAACTTCAAGGTGTG-1-145_mGFP-Fltp_P16	6.762139	0.30614147	2.3676815	-2.8201387	0.42411005	-1.1778836	0.73112476	0.82350665	2.0868855	1.721855	1.5674943	1.1652687	ref
CTAACTTGTAAACACA-1-145_mGFP-Fltp_P16	6.2010474	-0.15817815	2.5166972	-2.3930695	-1.5446596	-1.2498083	0.35743842	1.1605322	2.72193	1.3974197	1.5384467	1.2127197	ref
CTAACTTGTCTCACCT-1-145_mGFP-Fltp_P16	7.2374144	-0.07282239	3.6109996	-2.6233518	0.2551362	-0.26212156	2.5531619	0.9275569	2.724964	1.4636182	2.487078	1.6335667	ref
CTAACTTGTGTGCCTG-1-145_mGFP-Fltp_P16	7.7908344	0.6653743	4.043091	-3.2184384	0.4108613	-0.39934716	4.110647	0.8567657	4.0965085	2.4056647	3.729787	4.6007195	ref
CTAACTTGTTCCACAA-1-145_mGFP-Fltp_P16	5.892575	0.11038998	2.0933766	-2.9869423	-0.75959104	-0.86356825	0.5844837	1.3447453	3.1775026	2.124612	1.4920785	0.54958534	ref
CTAACTTTCGCCAAAT-1-145_mGFP-Fltp_P16	7.075819	0.34875923	2.5800931	-2.486708	0.3612175	-0.5857976	0.67068046	0.95909715	2.5598013	1.8820332	1.9505786	0.0068261772	ref
CTAAGACCAAACTGTC-1-145_mGFP-Fltp_P16	6.602965	-0.7175245	2.696208	-2.3656948	-0.25783223	-1.1320233	0.91828555	0.90144	1.6887566	1.016897	1.9515072	1.7890295	ref
CTAAGACTCAAAGTAG-1-145_mGFP-Fltp_P16	5.471004	-1.1684557	2.682581	-1.9359139	0.41516036	-1.5640897	1.6322877	0.8060049	2.0558774	1.2183126	2.2630439	3.2323532	ref
CTAAGACTCATAACCG-1-145_mGFP-Fltp_P16	7.333265	0.53987557	5.2408113	-3.2763207	-1.1871797	-0.63799447	4.1103992	0.6898796	4.360727	2.5163698	3.5153644	3.6589382	ref
CTAAGACTCCCGACTT-1-145_mGFP-Fltp_P16	5.7226205	0.5347953	2.298603	-2.4312396	0.6626055	-0.66431785	1.930011	1.0210186	3.1713154	1.8558538	2.3492315	2.1919317	ref
CTAAGACTCGTGGTCG-1-145_mGFP-Fltp_P16	6.5819206	0.24376705	3.7510808	-3.203611	-1.8107451	-0.44558436	2.2476826	1.0836024	3.674716	2.38064	3.2797914	2.1519449	ref
CTAATGGAGCTAACTC-1-145_mGFP-Fltp_P16	8.50058	1.0458425	4.114677	-3.3864305	0.13842736	-0.25444156	3.389526	1.1661693	4.271596	3.2000096	4.005386	3.5287168	ref
CTAATGGCACTCGACG-1-145_mGFP-Fltp_P16	6.1448016	-0.43191788	2.7354705	-2.247933	0.2726276	-1.0466313	1.91875	0.8671092	2.6498024	2.1102698	2.1556926	1.6385728	ref
CTAATGGCAGTATGCT-1-145_mGFP-Fltp_P16	3.455914	-0.8872597	2.6332235	-2.202317	0.11645405	-1.0237191	-0.41964683	0.9538724	1.4269372	0.47291926	1.330561	-0.036579877	ref
CTAATGGGTACCGAGA-1-145_mGFP-Fltp_P16	5.436731	-1.0796248	4.183125	-3.5237474	-0.7895793	-0.9826276	2.77793	0.7535322	4.3835306	2.1979048	3.0327566	2.8833992	ref
CTAATGGGTTATCGGT-1-145_mGFP-Fltp_P16	4.819666	0.21327606	3.4995744	-2.9551482	0.9751449	-1.8968555	3.2549307	0.8943219	3.3063152	2.0405846	2.9865968	2.826127	ref
CTAATGGTCAACCATG-1-145_mGFP-Fltp_P16	5.5205536	-0.40788597	2.3593078	-2.4667637	-0.89247274	-0.6576502	1.8623886	0.946325	2.8857467	1.5373874	2.2009544	1.6661062	ref
CTAATGGTCTCTAGGA-1-145_mGFP-Fltp_P16	8.286984	0.85490906	2.5881114	-3.4529016	0.24828845	-1.3063266	1.9905795	0.90154916	3.447607	3.2460175	3.134251	2.5395756	ref
CTACACCCAAGCTGTT-1-145_mGFP-Fltp_P16	5.3107386	-0.16064511	1.9744278	-2.3716366	-1.7027957	-0.17495668	0.7579058	1.1509547	2.4672434	1.5157262	1.8030112	1.8525057	ref
CTACACCCATAAGACA-1-145_mGFP-Fltp_P16	6.621883	-0.7291091	2.577073	-2.3433824	-0.06012562	-1.9891181	0.9681537	0.9541985	3.1998172	1.4308778	1.9873192	1.0321685	ref
CTACATTAGAGTAAGG-1-145_mGFP-Fltp_P16	6.130773	0.645156	2.157937	-1.478169	-0.42262587	-1.9657663	0.14681686	1.0160052	1.849731	1.1811249	1.358993	0.8913752	ref
CTACATTCAAGACGTG-1-145_mGFP-Fltp_P16	6.3112216	0.48416394	3.0593212	-2.4137535	0.3287843	-1.4719431	0.5057208	0.9863576	2.671026	1.6211619	1.5729132	0.9956886	ref
CTACATTGTCACTTCC-1-145_mGFP-Fltp_P16	4.5868573	-0.6783369	3.4226415	-1.9036202	-2.5589116	-0.83752424	2.367959	0.8790915	3.0212526	1.1264842	2.6634374	2.1000416	ref
CTACATTGTCATACTG-1-145_mGFP-Fltp_P16	6.611742	0.8638765	2.7446105	-2.6650906	0.45103475	-0.96408194	2.8129601	0.81149167	3.5297697	2.325848	3.0312488	3.0442154	ref
CTACATTTCAGGTAAA-1-145_mGFP-Fltp_P16	6.5478444	0.36050814	2.7203298	-2.1241617	0.30781314	-0.9806725	0.25162676	0.77099705	2.339797	1.5813364	1.9788835	0.30844963	ref
CTACATTTCATCTGTT-1-145_mGFP-Fltp_P16	5.775736	-1.4000952	2.484862	-2.983823	0.6351697	-1.494653	1.919524	1.3220015	3.5040946	2.231581	2.907617	2.6158533	ref
CTACATTTCCTATTCA-1-145_mGFP-Fltp_P16	7.1587706	0.8166729	4.9293604	-3.3409514	-0.6273628	-0.058411025	3.6406255	0.53086877	3.609217	3.5843692	3.496535	3.9997756	ref
CTACATTTCCTGCTTG-1-145_mGFP-Fltp_P16	5.023955	-0.43396002	2.465183	-2.5017798	-1.2219386	-1.3669088	0.42392495	1.3686785	2.5698981	1.8495901	1.9654503	0.18039228	ref
CTACATTTCCTTTACA-1-145_mGFP-Fltp_P16	4.3834996	-0.20340863	1.8711877	-1.9514117	-0.91519815	-1.8172787	0.9996671	0.73994017	1.8793412	1.3026847	1.4927859	0.21011205	ref
CTACATTTCGTTACGA-1-145_mGFP-Fltp_P16	6.587181	-0.019683432	3.3692517	-2.877266	0.68776953	-1.5506847	1.443681	1.1579432	2.1391182	1.4006919	2.0670114	1.8508832	ref
CTACATTTCTTACCGC-1-145_mGFP-Fltp_P16	5.321787	0.21756382	2.9661605	-2.016009	-2.1773152	-1.6709185	0.8582486	0.7486381	2.2650518	1.1513761	2.4443398	1.0949405	ref
CTACCCAAGTACGCCC-1-145_mGFP-Fltp_P16	6.990268	-0.31889415	3.0470738	-2.540053	0.48360497	-1.3395786	2.7932913	1.1099356	3.3108118	3.0937297	2.6371286	3.9306743	ref
CTACCCAAGTGTTGAA-1-145_mGFP-Fltp_P16	6.647008	0.7992353	2.8669002	-2.4705353	0.96017206	-1.3094904	1.2414575	1.1930766	2.3452163	1.364052	2.4115648	1.9220216	ref
CTACCCACACCAGGCT-1-145_mGFP-Fltp_P16	6.1290913	0.5473503	3.0466285	-2.4012446	0.60491174	-0.4219874	1.9905355	1.1584492	2.6280818	1.5452011	2.1929228	2.209767	ref
CTACCCAGTCTGGAGA-1-145_mGFP-Fltp_P16	6.3788147	-0.40917683	2.018395	-1.7859442	0.36667362	-1.9176391	0.7548264	1.121881	1.9094888	1.0244161	1.3237941	-0.25838763	ref
CTACCCATCATACGGT-1-145_mGFP-Fltp_P16	5.8461876	-0.6335789	1.4849433	-1.9125655	-1.0000706	-1.9477174	-0.31344885	0.98651767	1.583126	0.90272176	1.5087389	-0.2791718	ref
CTACGTCAGACCACGA-1-145_mGFP-Fltp_P16	7.2198305	-0.2087681	2.3371658	-3.095325	0.77189535	-1.2146175	2.450306	1.0619208	2.932487	2.2326093	3.0760026	3.2501967	ref
CTACGTCAGACTAGAT-1-145_mGFP-Fltp_P16	6.074212	-0.30343628	2.427478	-2.2356517	-0.41836745	-0.82463706	2.6303372	1.2810725	2.8683906	0.7366402	2.0467196	1.6650257	ref
CTACGTCCACAGACAG-1-145_mGFP-Fltp_P16	6.8162384	0.5256075	3.1449542	-2.238402	0.3123321	-0.963649	1.5786892	1.0618477	2.8070252	1.8503143	2.2219155	1.2109056	ref
CTACGTCCAGACGTAG-1-145_mGFP-Fltp_P16	6.452964	0.98184574	2.6600559	-2.5343525	0.42347372	-2.0725086	2.0040236	1.2424449	2.6595953	1.7064437	2.4045799	1.7361487	ref
CTACGTCCATGCCTAA-1-145_mGFP-Fltp_P16	6.2271657	-0.25358543	3.090514	-2.5795586	-1.1831616	-2.6353831	1.9289826	1.0153021	2.6999905	2.1477368	2.4764774	1.9250994	ref
CTACGTCGTCATCGGC-1-145_mGFP-Fltp_P16	7.6760974	0.47405937	2.6699078	-2.7198722	-0.39727294	-0.44691837	1.3146578	1.1985074	2.9228983	1.8702365	2.7909675	0.031471327	ref
CTACGTCGTTATCCGA-1-145_mGFP-Fltp_P16	7.377775	-0.12950629	3.2794886	-2.7251585	0.6557748	-0.4354175	2.3610015	0.75128335	2.711484	2.5812976	2.7496607	2.8512917	ref
CTACGTCTCCGTCATC-1-145_mGFP-Fltp_P16	9.214773	0.71673536	5.3868246	-4.255966	-2.0678475	-0.57546955	6.122783	1.4770553	6.4195123	4.3947062	5.5873055	6.561489	ref
CTACGTCTCCTTTACA-1-145_mGFP-Fltp_P16	6.16219	0.3047644	3.2287412	-2.403786	-1.1996809	-0.88153124	1.7560285	0.53314364	2.2991052	1.3696433	2.3540328	1.8573786	ref
CTACGTCTCTAACGGT-1-145_mGFP-Fltp_P16	7.1217732	0.30131888	2.9540446	-2.5989273	-0.48379397	-1.6118766	2.231277	1.9372467	2.451144	2.0271382	2.5328367	2.0151827	ref
CTAGAGTAGTGTTTGC-1-145_mGFP-Fltp_P16	5.2705874	0.04967113	1.9320376	-1.4521989	-0.81168216	-0.8134601	-0.49480987	1.2384964	2.0743804	1.2853184	1.6650416	0.22207148	ref
CTAGAGTCAGGGTATG-1-145_mGFP-Fltp_P16	5.8827205	1.4894316	3.3083105	-2.7946513	-2.847823	-1.1310911	0.44214302	1.0550014	3.3701835	1.6507275	2.5402627	0.2734039	ref
CTAGAGTGTCATCGGC-1-145_mGFP-Fltp_P16	6.668162	0.43365115	3.9617546	-3.5901203	0.14741586	-0.8848962	3.6726606	0.48431522	5.0408144	3.4901266	3.9613214	2.7619638	ref
CTAGAGTGTCGAACAG-1-145_mGFP-Fltp_P16	7.6170764	-0.06528789	3.3270466	-3.54175	-2.1296256	-0.4008891	3.5493693	1.2519807	3.9577425	3.045971	3.37518	3.6935794	ref
CTAGAGTGTCGACTAT-1-145_mGFP-Fltp_P16	5.6102786	0.13860556	2.3713458	-1.5752983	0.18919526	-1.4603819	1.8000023	1.3167064	2.2579296	1.5165702	2.3990664	2.1937678	ref
CTAGAGTTCCGTAGGC-1-145_mGFP-Fltp_P16	5.3704348	-0.38470387	1.5225828	-1.9348656	0.195588	-1.2001839	0.9048119	1.1206288	2.0777557	0.028640673	1.3261325	2.1752088	ref
CTAGAGTTCTAACTGG-1-145_mGFP-Fltp_P16	4.8286476	0.017115556	2.5290365	-2.634811	-0.053650126	-0.6574027	1.0135975	1.2079426	2.8610406	2.0261807	1.59515	1.125969	ref
CTAGCCTCAGCCAATT-1-145_mGFP-Fltp_P16	7.3504305	0.8743926	3.2779593	-3.0252848	-1.3448603	-1.320678	1.5199418	1.2444946	3.4967954	2.132195	2.6144233	2.5899422	ref
CTAGCCTGTCATATCG-1-145_mGFP-Fltp_P16	8.438956	0.0922413	4.3373284	-3.63923	-0.48469698	0.8349752	5.785041	1.5838643	5.761521	3.417318	4.54205	4.169508	ref
CTAGTGAAGCAACGGT-1-145_mGFP-Fltp_P16	5.807393	-0.4802698	4.4718904	-3.823579	-1.4024842	-1.1215284	3.5294037	0.7022516	3.4999616	3.2946558	3.204222	3.2274618	ref
CTAGTGAAGCGATGAC-1-145_mGFP-Fltp_P16	6.549319	-1.119897	2.9807215	-2.3822293	-1.3351551	-1.2399887	2.7166553	0.8893711	3.1420114	2.2237985	2.1383119	3.1649008	ref
CTAGTGACATTGCGGC-1-145_mGFP-Fltp_P16	6.6950145	0.23930383	2.7495923	-2.869629	0.24259703	-1.5018686	2.3448048	1.1136208	2.5833564	2.047557	2.293474	2.746701	ref
CTAGTGAGTAACGACG-1-145_mGFP-Fltp_P16	4.8987746	0.43862668	1.5870886	-2.276457	0.40837112	-0.40914056	0.16160032	1.5898783	3.240326	1.5848358	1.9381901	0.38098925	ref
CTAGTGAGTACATCCA-1-145_mGFP-Fltp_P16	5.6534367	0.06780254	3.790462	-2.6419659	-1.3531942	-0.42938042	2.0053666	0.7192289	2.577123	2.5609314	2.7198021	3.0532696	ref
CTAGTGAGTTCAGTAC-1-145_mGFP-Fltp_P16	6.3946767	-0.12753949	3.947993	-2.8605056	-2.0122979	-1.8462483	2.7445526	1.1478748	3.5037148	2.7663755	3.6043825	2.468669	ref
CTAGTGAGTTTAAGCC-1-145_mGFP-Fltp_P16	5.749303	0.25130418	2.6569443	-2.5562348	0.3308342	-1.2914724	1.9698879	0.67209697	3.613869	2.521738	2.7962003	1.4975636	ref
CTAGTGATCACCGGGT-1-145_mGFP-Fltp_P16	7.034372	0.5304895	4.2175975	-2.7217038	0.4754171	-0.8846639	2.988187	1.045468	4.480039	3.3501346	3.7512598	3.6098769	ref
CTAGTGATCAGTTAGC-1-145_mGFP-Fltp_P16	8.229411	0.80092686	4.2345343	-3.1665032	-1.4495738	-1.329376	2.3330212	0.73207283	4.042554	3.512048	2.947879	1.7395372	ref
CTAGTGATCGACGGAA-1-145_mGFP-Fltp_P16	7.609168	0.0517617	3.4226258	-2.8134265	0.28061154	-1.0716418	1.8472238	0.6043095	3.4846678	1.5702006	3.0061035	1.6580584	ref
CTCACACAGACCTAGG-1-145_mGFP-Fltp_P16	6.0565825	-0.069008425	1.804542	-1.9507017	0.332697	-1.2487496	1.8592644	0.84528184	2.084531	0.82542354	2.325389	1.5292909	ref
CTCACACAGCCACTAT-1-145_mGFP-Fltp_P16	6.7140703	1.0105044	4.44967	-3.0249407	-3.210147	-0.23693788	2.2294762	0.6795107	3.4707224	2.3920286	2.8580444	1.4270896	ref
CTCACACCACGCTTTC-1-145_mGFP-Fltp_P16	5.2096677	-1.1742166	1.8812487	-2.7488945	-1.6625029	-2.487371	-0.5567082	1.3864412	2.7998526	1.3194966	1.1165392	-1.6966476	ref
CTCACACCAGATCGGA-1-145_mGFP-Fltp_P16	8.511934	1.2839218	4.353477	-3.3223155	-0.4633509	-0.16268899	3.8577158	1.6116434	5.224168	3.5622547	4.2322273	3.7698	ref
CTCACACGTTCCATGA-1-145_mGFP-Fltp_P16	7.0946164	0.91841304	3.3319557	-2.967857	-0.6058152	-1.4972081	2.33476	0.9726317	3.3294446	2.4156513	2.8147125	3.037745	ref
CTCACACTCAAGCCTA-1-145_mGFP-Fltp_P16	7.5789704	0.0030595586	2.6563175	-2.6390703	-0.19480085	-1.8947493	2.461498	1.1770196	2.9112337	2.5917563	3.6039102	2.1743326	ref
CTCACACTCAGTTCGA-1-145_mGFP-Fltp_P16	6.0964565	-0.23639748	3.5105543	-2.5657287	0.7096003	-0.8311242	3.1466353	1.0192533	2.7915335	1.9950131	3.3412888	3.268106	ref
CTCACACTCGCCTGTT-1-145_mGFP-Fltp_P16	5.014286	-0.1318025	2.3041947	-1.7503705	-0.35892755	-1.2068763	0.15166245	0.939371	1.4798341	0.18551281	1.3066473	0.32447368	ref
CTCAGAAAGCTGCCCA-1-145_mGFP-Fltp_P16	3.6227345	-0.8967341	2.105514	-2.6620398	0.20941496	-1.3097553	0.4947276	0.82987076	2.6613843	1.6111395	1.2223724	0.8140067	ref
CTCAGAAAGTGCTGCC-1-145_mGFP-Fltp_P16	7.991284	1.1795089	4.708443	-3.250726	-1.1742543	-1.6164033	4.159747	0.6582639	4.515207	3.7509859	3.9587557	4.2294044	ref
CTCAGAAAGTGGGTTG-1-145_mGFP-Fltp_P16	5.4652796	-0.12314217	2.951088	-2.1098413	0.57498014	-1.4533492	2.0813844	1.0177203	3.1883724	1.2893388	2.3626626	1.7184637	ref
CTCAGAACATAGAAAC-1-145_mGFP-Fltp_P16	4.831722	0.4375895	2.0352771	-2.0314333	-1.1469384	-1.5351443	0.93411666	0.97882783	2.0001721	1.276762	1.9951867	0.26834887	ref
CTCAGAATCTTGCAAG-1-145_mGFP-Fltp_P16	5.458441	1.5297909	4.2081842	-2.4197633	-1.7515945	-0.4638788	2.8307068	0.9179988	2.6263583	2.0014904	2.5758817	1.5645404	ref
CTCATTAAGTTGTCGT-1-145_mGFP-Fltp_P16	5.2333565	-0.5006038	1.5524989	-1.704361	-0.24338806	-2.4911034	-0.7130767	0.8203696	1.4866036	0.64250016	0.99891704	0.07983264	ref
CTCATTACAATCAGAA-1-145_mGFP-Fltp_P16	5.8533945	-0.89485997	3.401612	-2.8635776	-0.8680448	-0.46520856	2.478339	1.0610497	3.880961	3.262963	3.1116204	2.3285308	ref
CTCATTAGTAAAGGAG-1-145_mGFP-Fltp_P16	5.5527096	1.5075148	2.9280934	-2.7144423	0.4870897	-0.99167	1.6622379	0.9570977	3.1276836	2.6430464	2.589953	0.99091053	ref
CTCATTAGTAACGTTC-1-145_mGFP-Fltp_P16	6.5874534	1.4482692	3.5660744	-3.2258623	0.4196344	-0.47822282	2.6675336	0.9882544	3.8267987	2.3032727	3.6292677	3.4103053	ref
CTCATTAGTCGAGTTT-1-145_mGFP-Fltp_P16	4.0008287	-0.18932426	1.2612051	-2.0649776	-0.52256554	-1.3416412	0.026052646	1.3221881	1.8141896	1.7280635	1.5113851	-0.1485478	ref
CTCATTATCAGCACAT-1-145_mGFP-Fltp_P16	5.5990605	-0.5348049	2.0179243	-2.2641556	-2.127178	-1.6824503	1.5300105	0.5859883	2.1941342	1.4541239	2.5491982	2.2539492	ref
CTCCTAGAGTGAAGAG-1-145_mGFP-Fltp_P16	6.5567794	1.8403151	3.377408	-2.7490265	-2.0299995	-1.3824538	2.2477407	0.8923793	2.7871675	1.6772586	2.949622	3.2507281	ref
CTCCTAGCACAGCGTC-1-145_mGFP-Fltp_P16	5.364164	-1.0806797	2.3157296	-2.7780418	-0.6327586	-1.8862418	0.5581092	1.2840984	3.176934	2.2432754	1.4757664	1.3511924	ref
CTCCTAGCACTAAGTC-1-145_mGFP-Fltp_P16	5.881306	0.20490322	3.6023238	-2.9146981	-1.3807607	-0.33421683	2.4621763	0.798837	2.8857594	2.3150744	2.4327958	2.735789	ref
CTCCTAGGTCTTGCGG-1-145_mGFP-Fltp_P16	4.612363	-0.57740194	2.604785	-2.2457423	0.5041851	-3.4100013	1.1296617	0.6573909	1.580489	0.21684632	1.2902379	-0.12233265	ref
CTCCTAGGTGCGGTAA-1-145_mGFP-Fltp_P16	4.6737742	-1.2207015	3.0105822	-2.5072746	-1.899798	-1.9031043	0.66627806	0.5708944	2.3015895	1.7521514	1.9904549	2.1220305	ref
CTCCTAGGTTAGTGGG-1-145_mGFP-Fltp_P16	4.6280594	0.019908283	1.4561043	-1.7872442	-1.5718939	-1.5145956	-0.06997278	0.77223265	1.3656121	0.86905575	0.8912995	-0.16562077	ref
CTCGAAACAATGGAAT-1-145_mGFP-Fltp_P16	4.0569615	-0.45439684	2.4757037	-2.1667356	-1.3864509	-1.0887045	0.31156772	1.1824614	1.7720575	1.3339586	1.6251814	-0.12349057	ref
CTCGAAAGTGTATGGG-1-145_mGFP-Fltp_P16	3.3870568	0.17662314	2.8377168	-2.1231735	-1.4107738	-1.3647665	-0.016358182	1.355569	3.060663	0.39459473	1.944411	-0.7213016	ref
CTCGAGGCACATCCAA-1-145_mGFP-Fltp_P16	5.4276247	0.3911731	2.1289346	-1.8839313	0.25504988	-1.5836229	0.13658343	0.9327975	3.3141737	1.2540874	1.629338	2.1459386	ref
CTCGAGGCACCCATTC-1-145_mGFP-Fltp_P16	6.133658	0.1588597	2.4503176	-2.118819	0.6714529	-1.7670442	1.0874931	0.7772974	2.086267	0.9853123	1.5558689	0.74558705	ref
CTCGAGGCATACTACG-1-145_mGFP-Fltp_P16	7.037249	0.80012006	3.7527888	-2.576378	0.2256581	-1.0665915	3.0482538	0.569572	3.0680285	1.3597217	2.7535882	3.1088853	ref
CTCGAGGGTCGAACAG-1-145_mGFP-Fltp_P16	3.9512842	-0.7245679	3.540457	-2.3978364	-1.9556503	-1.1333946	0.83473516	0.7292179	3.6715999	2.154681	1.8246939	0.5478055	ref
CTCGAGGGTCTAGCCG-1-145_mGFP-Fltp_P16	3.9006808	0.500469	2.214446	-2.0847917	-1.5038301	-2.2545223	0.38101232	1.521868	3.2162886	0.8227085	1.66681	0.86629903	ref
CTCGAGGTCCGAACGC-1-145_mGFP-Fltp_P16	5.334224	-0.1992298	2.5440857	-2.1150115	-0.63398623	-1.2683	0.3233084	0.96318465	2.3544936	1.4636188	2.0578632	-0.00063949823	ref
CTCGGAGCACATAACC-1-145_mGFP-Fltp_P16	4.9222765	0.4103511	3.1213467	-2.1885908	-1.2561907	-1.3613935	2.4533815	0.55392057	2.5084205	1.1121525	2.3676772	3.515501	ref
CTCGGAGGTGGTCCGT-1-145_mGFP-Fltp_P16	3.0665295	0.89849263	2.2976053	-2.3014412	-0.9904998	-1.5849301	0.12801917	1.1447171	2.6129842	1.1362367	1.6982346	1.4371578	ref
CTCGGAGTCATGCATG-1-145_mGFP-Fltp_P16	5.331805	0.15748493	2.3280244	-2.3289988	-0.7432334	-1.6654618	0.34426993	1.1822296	2.2303698	1.9952726	1.702371	0.5025453	ref
CTCGGAGTCCGTCATC-1-145_mGFP-Fltp_P16	5.844676	-1.3390045	2.1941729	-2.7516208	-1.0066711	-2.1535807	-0.31962937	1.3015674	3.6189263	1.1802944	1.9867439	0.33013698	ref
CTCGGGAAGCGATTCT-1-145_mGFP-Fltp_P16	6.685791	0.2700179	2.8689237	-2.3716373	0.63655585	-1.9230225	0.9668707	1.4176131	2.6430697	1.6330949	2.3237584	0.79515254	ref
CTCGGGACAATCACAC-1-145_mGFP-Fltp_P16	6.9505844	0.54315877	4.3048553	-2.4669318	-0.5713326	-0.022511497	2.8673413	0.81520563	4.271435	2.6344612	3.3355448	3.1653233	ref
CTCGGGACATGTCTCC-1-145_mGFP-Fltp_P16	3.3124082	-0.44814605	2.3765867	-1.8678089	-1.0737696	-3.485808	0.7400284	0.60725915	1.4001393	0.5402547	0.76155305	0.87143624	ref
CTCGGGAGTCTAGCCG-1-145_mGFP-Fltp_P16	6.1414046	0.9615668	3.240376	-2.5676994	0.1757904	-0.47846195	1.1104958	0.75955284	2.6726875	1.6103387	2.2338877	1.0908945	ref
CTCGTACAGACTGTAA-1-145_mGFP-Fltp_P16	6.8837967	-0.5680404	2.9462874	-2.915873	-0.45786205	-1.1158942	3.1702614	0.5426057	3.0762382	1.4728178	2.4181466	3.4354906	ref
CTCGTACAGATAGCAT-1-145_mGFP-Fltp_P16	7.2150526	-0.9878934	3.1807423	-2.8311317	0.40071934	-0.9995337	3.674957	1.5159205	4.0961876	2.8739438	3.506903	3.3293316	ref
CTCGTACAGCCCAACC-1-145_mGFP-Fltp_P16	10.523973	0.97709864	5.801652	-4.874898	-0.08072032	1.2379689	6.642443	1.9037383	8.016362	6.126462	6.286847	6.9707727	ref
CTCGTACAGGTCATCT-1-145_mGFP-Fltp_P16	4.833251	1.1115779	3.7677574	-2.564758	-2.2784228	-1.6864592	2.4536781	0.5380996	3.0002346	1.795272	3.048225	2.8963015	ref
CTCGTACAGTCAAGGC-1-145_mGFP-Fltp_P16	6.069607	0.24084467	2.004857	-2.4541242	-2.1535323	-1.6296294	1.4455267	0.89881086	3.2271962	2.1483655	2.4338076	1.3071175	ref
CTCGTACTCACCTCGT-1-145_mGFP-Fltp_P16	4.6447606	0.04806631	3.1410115	-2.1972725	-1.883368	-0.65467966	1.3523283	0.87823874	2.7347107	1.7729356	2.2195613	0.21843594	ref
CTCGTACTCAGAAATG-1-145_mGFP-Fltp_P16	6.3193154	0.3139462	3.3804817	-2.881621	-2.3504195	-0.25249413	2.593002	0.90314525	3.0855677	2.0989463	3.2048116	2.5467618	ref
CTCGTACTCCCTTGTG-1-145_mGFP-Fltp_P16	6.219607	-1.2910583	2.13124	-2.7866483	-0.38881096	-0.52804816	1.864038	0.99295133	3.4763124	1.8882499	2.700002	2.5631022	ref
CTCGTACTCTGATACG-1-145_mGFP-Fltp_P16	6.1628914	-0.08805628	3.4225075	-2.9080532	0.33224943	-1.3457041	2.0040762	0.90828705	3.8367145	2.4858608	3.057967	2.3438854	ref
CTCGTCAAGCCATCGC-1-145_mGFP-Fltp_P16	7.130575	0.044226326	3.455543	-2.8930795	-0.44476837	-0.3610845	2.1063404	1.2822086	3.0497496	2.9386415	3.1641593	1.995687	ref
CTCGTCAAGTTGCAGG-1-145_mGFP-Fltp_P16	5.5070567	-0.28191388	2.447974	-2.7745404	-2.210087	-1.3234208	0.44679657	1.0344123	2.7936237	1.7491673	2.418614	1.0958493	ref
CTCGTCACAAGCCCAC-1-145_mGFP-Fltp_P16	5.626205	-0.56123936	3.2078543	-2.7715778	0.7301761	0.1031949	1.2487264	1.5580816	3.031164	1.5283968	2.4605649	0.902324	ref
CTCGTCACATTGGGCC-1-145_mGFP-Fltp_P16	6.3018456	0.46756458	3.7531672	-2.5376682	0.24335083	-0.8048742	1.829033	0.9069766	3.6322553	1.8985144	2.9949756	1.5105083	ref
CTCGTCAGTCTCCATC-1-145_mGFP-Fltp_P16	6.6475573	-1.2734768	3.278313	-2.7872221	0.50656015	-0.9966517	2.2458024	1.06381	3.3948903	2.3620217	2.4007056	1.491748	ref
CTCGTCAGTTATGTGC-1-145_mGFP-Fltp_P16	5.634947	0.21076404	2.6543	-2.1135974	0.14651841	-1.2537446	2.2311118	0.75353503	2.4143777	2.0336967	2.503998	2.2221184	ref
CTCGTCAGTTCCCTTG-1-145_mGFP-Fltp_P16	5.5438995	-0.5578684	1.9493388	-2.2455645	-1.6025305	-1.004155	0.98940176	0.9569274	2.2157028	1.2223653	2.4726422	-0.18319449	ref
CTCGTCATCTAAGCCA-1-145_mGFP-Fltp_P16	5.30496	-0.30489552	2.609778	-1.9425626	0.513882	-0.7460966	1.3034774	0.802531	2.1127129	0.82326096	1.7327361	2.107514	ref
CTCGTCATCTCTTATG-1-145_mGFP-Fltp_P16	6.2283936	0.2531789	3.4190118	-2.3531349	-0.9498925	-1.4570881	2.3855271	0.9879922	2.8337574	1.8974276	2.8597975	2.5610597	ref
CTCTAATAGCCTTGAT-1-145_mGFP-Fltp_P16	5.9267507	-0.076896	2.8452644	-2.6426542	-0.66400754	-0.7561518	-0.03059294	0.9714378	2.237435	2.165326	1.638945	-0.10284807	ref
CTCTAATCAACTTGAC-1-145_mGFP-Fltp_P16	6.8494916	-1.0292778	2.4535651	-2.3256745	0.5725556	-1.8059868	0.9465539	1.1058929	2.8083534	1.7865919	2.0973985	0.84216225	ref
CTCTAATCATGCTGGC-1-145_mGFP-Fltp_P16	7.5289083	-0.121332064	3.644971	-3.3584118	0.08747792	-1.1375672	2.890583	1.0378238	3.944903	2.2360978	3.8557525	3.4681683	ref
CTCTAATGTAAACGCG-1-145_mGFP-Fltp_P16	6.3489046	0.24823545	1.8361325	-2.06024	0.18952768	-0.42692453	1.1284542	0.97159123	1.7490083	0.52814406	1.9628432	1.4525102	ref
CTCTAATGTCGCATCG-1-145_mGFP-Fltp_P16	5.0682564	0.9156169	2.832037	-2.499267	-2.198809	-1.7558964	0.9478264	1.3306812	3.3109252	1.4255339	1.6068217	-0.9013634	ref
CTCTAATTCATCTGCC-1-145_mGFP-Fltp_P16	6.7179275	0.1547461	4.15814	-2.705745	-1.2965885	-0.6193529	3.4663105	0.93097144	3.6455333	2.0794563	2.6100423	3.0070379	ref
CTCTAATTCCAAATGC-1-145_mGFP-Fltp_P16	6.4006896	0.119822025	3.3950775	-2.5171094	0.6681466	0.14910299	2.8586698	1.1022868	3.3235013	1.6506822	3.3309045	3.0222569	ref
CTCTAATTCGTACCGG-1-145_mGFP-Fltp_P16	4.424734	0.6559689	2.7105546	-2.0552633	-2.156443	-1.1481384	0.45094866	1.2886313	2.246577	1.0927777	2.3389769	1.0914633	ref
CTCTAATTCGTACGGC-1-145_mGFP-Fltp_P16	8.218793	-0.2647178	3.6492622	-3.1771522	-0.378126	0.3306477	3.700554	0.51344097	3.5138109	3.1966996	3.1932592	4.752818	ref
CTCTACGAGAATAGGG-1-145_mGFP-Fltp_P16	8.064721	-0.66125315	4.510958	-3.6098704	-0.5406938	-0.147699	4.4476514	1.9885833	6.364283	3.707673	5.061267	5.3711267	ref
CTCTACGCACCGAAAG-1-145_mGFP-Fltp_P16	6.9984503	0.36453754	3.23903	-2.9785748	-0.2633178	-0.89091957	2.6343293	0.5721614	2.6331975	1.296068	2.7643385	3.6619158	ref
CTCTACGGTCTGGTCG-1-145_mGFP-Fltp_P16	7.123374	1.9904253	4.742179	-2.7055662	-2.626483	-0.7146177	3.5253413	0.5536412	3.7630997	2.5602357	2.5119097	2.8947673	ref
CTCTACGTCAAGCCTA-1-145_mGFP-Fltp_P16	6.6387916	0.3823633	3.1741104	-2.597573	-0.09023971	-2.222125	1.2223922	1.0302576	3.2315805	1.9223706	2.527062	0.7233161	ref
CTCTACGTCATGTGGT-1-145_mGFP-Fltp_P16	6.358995	-0.49497503	2.0638127	-2.4769511	0.6710722	-0.9737781	0.99738175	1.0066669	2.91632	1.9046931	2.2510402	1.6751239	ref
CTCTGGTAGATCACGG-1-145_mGFP-Fltp_P16	6.6766615	0.272473	3.2761805	-2.7183325	0.34537935	-2.353615	2.7959406	0.5189651	3.0717902	1.256495	2.6544516	3.5306697	ref
CTCTGGTAGTCATGCT-1-145_mGFP-Fltp_P16	5.048018	0.57873064	2.1270523	-1.9610548	-1.0359005	-1.3836255	0.68126464	0.80702764	2.4290047	1.3135515	1.8730432	0.15319696	ref
CTCTGGTCATAAGACA-1-145_mGFP-Fltp_P16	6.142786	-0.8667243	2.669047	-2.4706295	0.65101445	-0.17834678	2.043702	0.6743589	2.337869	1.5916694	2.5013454	2.5963576	ref
CTCTGGTGTTCGCGAC-1-145_mGFP-Fltp_P16	5.8795547	-0.4468932	2.7129304	-2.5754313	0.4917636	-1.1178353	2.538234	0.95477986	2.5815525	1.4167175	2.5092716	2.5391843	ref
CTCTGGTTCAACGAAA-1-145_mGFP-Fltp_P16	5.3980393	-1.0974269	3.585415	-2.2954004	-1.8162125	-1.7254924	2.095583	0.88519514	2.8110392	1.8931211	2.1561673	1.9858639	ref
CTGAAACAGAGCTTCT-1-145_mGFP-Fltp_P16	5.5655675	0.38751927	1.7372308	-1.6688832	0.37861836	-1.3673903	0.88861793	0.6512478	1.7555916	0.62880534	1.8838322	2.286223	ref
CTGAAACAGCCACGCT-1-145_mGFP-Fltp_P16	6.0850425	1.5168543	3.8003705	-2.6499999	-1.5274948	-1.0280455	3.6244707	0.8815927	2.856302	2.206412	3.2294292	3.8588476	ref
CTGAAACAGGCGTACA-1-145_mGFP-Fltp_P16	5.6152177	-0.060588263	2.4119496	-1.5614011	0.25922567	-0.8287475	0.55814767	0.89031136	2.4167082	1.3208159	2.0997179	0.4044441	ref
CTGAAACGTAAATACG-1-145_mGFP-Fltp_P16	5.571973	-1.2977618	2.8013804	-2.5099826	-0.21801561	-0.34462467	1.3322343	0.79673266	3.106563	1.1640699	2.475681	1.8710414	ref
CTGAAACGTACATCCA-1-145_mGFP-Fltp_P16	4.7230935	-0.30829003	2.1050065	-1.6690767	-1.6723393	-0.6346748	0.10988672	1.2817988	2.8455017	1.5355957	1.3230001	0.30825204	ref
CTGAAGTAGATGTCGG-1-145_mGFP-Fltp_P16	6.7111616	-0.049845867	3.005345	-2.6965146	0.16136526	-1.200518	2.5734305	0.87193227	2.278455	2.0442586	2.7562804	2.3797922	ref
CTGAAGTGTAATCACC-1-145_mGFP-Fltp_P16	6.608839	0.46102798	2.5279005	-2.3190994	-1.5205567	-0.6101358	0.7829433	1.3916085	1.7620639	1.131587	2.2039232	1.0904709	ref
CTGAAGTTCTTCGAGA-1-145_mGFP-Fltp_P16	6.2979555	-0.021230735	3.6275294	-2.4493868	-0.43373734	-1.4361255	0.9818464	0.816517	2.0104542	1.1041406	1.8078263	0.16470805	ref
CTGATAGCACTATCTT-1-145_mGFP-Fltp_P16	6.5973377	0.83701956	3.9079542	-3.2905626	0.21546873	-1.4108195	4.1852875	1.0744957	4.6843023	2.8521628	3.752614	3.9156017	ref
CTGATAGCAGCTCCGA-1-145_mGFP-Fltp_P16	6.388944	-0.7888466	1.6624991	-2.4446273	-1.0291588	-2.1806748	-0.13833134	1.270787	2.8949344	1.6738867	1.4293978	1.0346673	ref
CTGATAGGTCAGAATA-1-145_mGFP-Fltp_P16	6.2285695	0.010072313	2.2396052	-1.9587698	-0.36687538	-0.9721284	1.5685217	0.89969146	2.1787598	1.084735	1.892695	1.639315	ref
CTGATAGTCAAACGGG-1-145_mGFP-Fltp_P16	6.136083	0.24004044	4.1437902	-2.2344377	-1.1106914	-1.1911976	2.0931637	0.7487255	2.7837193	1.8481892	2.3770177	2.1231778	ref
CTGATAGTCCATGAAC-1-145_mGFP-Fltp_P16	6.396282	-0.20271441	1.9831082	-2.7050755	0.47807196	0.7106035	0.07701671	0.76832354	2.0153503	1.0575745	2.5951362	1.3533188	ref
CTGATAGTCTCCTATA-1-145_mGFP-Fltp_P16	5.257021	-0.33581826	2.028723	-2.6848896	-1.5857552	-1.4867687	1.5521922	0.7474838	2.534714	1.413952	2.2036886	1.3677428	ref
CTGATCCCAAAGGTGC-1-145_mGFP-Fltp_P16	6.4567366	-1.1590093	2.910319	-2.5684502	0.61058456	-1.9516486	1.8994898	1.0206631	3.4486768	2.7520256	2.9744525	1.626199	ref
CTGATCCCAATACGCT-1-145_mGFP-Fltp_P16	5.527893	-0.3334905	3.1607141	-2.3480747	-1.5655199	-0.21114919	0.9768835	1.2569133	2.0942287	1.8992397	1.2934024	0.7568356	ref
CTGATCCCACCAGATT-1-145_mGFP-Fltp_P16	6.1423945	0.60135514	3.8094344	-2.1316445	0.67542505	-1.3882805	2.2316523	0.78039044	3.1904554	1.7313857	2.3330836	2.4068844	ref
CTGATCCCACGAAATA-1-145_mGFP-Fltp_P16	4.843346	-0.6460289	1.0878912	-1.2365911	-1.442285	-2.046366	-1.111215	0.60991865	1.0010397	0.051012084	-0.10818995	-1.6074972	ref
CTGATCCCAGCGATCC-1-145_mGFP-Fltp_P16	4.9804955	0.7356174	4.2313504	-2.6686413	-1.4371363	-0.37409925	3.292024	2.3976407	5.0189157	2.6443326	3.3277304	3.7689502	ref
CTGATCCCAGGCTCAC-1-145_mGFP-Fltp_P16	6.8412046	0.26292008	2.7721999	-2.5246809	-1.5305322	-1.7189258	0.5520461	0.8422528	2.4205008	1.7123297	1.4044713	0.57735497	ref
CTGATCCCATCGACGC-1-145_mGFP-Fltp_P16	4.480705	-0.32234693	2.5439508	-2.4776063	-3.29156	-1.8343427	0.5426488	0.9012016	1.6553092	0.9059601	1.7329445	0.6240329	ref
CTGATCCTCGACGGAA-1-145_mGFP-Fltp_P16	5.9831333	-0.7704411	3.2514608	-2.512117	0.32140905	-0.49652466	2.2610452	0.89979285	2.8502028	1.8908541	2.5511801	2.647878	ref
CTGCCTAAGCTAGTCT-1-145_mGFP-Fltp_P16	6.0508523	0.70076007	3.5462623	-3.1558142	0.23122811	-1.3781562	3.716817	0.77881044	3.0973027	1.8269877	2.2579813	3.607405	ref
CTGCCTAAGCTGTTCA-1-145_mGFP-Fltp_P16	6.465175	-0.10236411	2.4243147	-2.970697	0.075232506	-0.774711	2.156146	0.84310746	2.8577497	2.1030166	2.4754198	1.3943315	ref
CTGCCTAAGTGGGATC-1-145_mGFP-Fltp_P16	7.3157454	0.3925156	3.345882	-2.9048839	0.35138348	-1.086256	2.7535121	0.43857795	3.5388665	2.101521	2.7382054	3.8465059	ref
CTGCCTATCACAATGC-1-145_mGFP-Fltp_P16	6.354457	1.0746372	2.4638908	-2.555996	0.29589894	-0.60433704	1.3829566	0.78427666	2.2659216	1.9150603	2.0804207	1.1978316	ref
CTGCCTATCATGCAAC-1-145_mGFP-Fltp_P16	7.1344447	-0.96000636	3.2518206	-3.0519023	-0.15437913	-1.6061445	2.110194	0.71771693	4.166815	2.4365044	2.7181175	2.584672	ref
CTGCGGAAGTCATGCT-1-145_mGFP-Fltp_P16	5.40599	-0.07537286	3.2285628	-2.8451219	-0.4610681	-0.5975145	2.3250532	0.712996	3.4206307	2.4449368	3.2370365	4.1528144	ref
CTGCGGACAGCCTTTC-1-145_mGFP-Fltp_P16	5.218267	-0.68938017	2.6339078	-2.0217135	0.37677047	-1.6390792	1.0462042	1.106429	2.5524397	1.5328033	1.986355	1.3904577	ref
CTGCGGAGTAGCGCAA-1-145_mGFP-Fltp_P16	4.414167	-1.1112348	3.2912056	-2.4976044	-1.14532	-1.1335491	1.9702841	0.57922405	2.8538105	1.8901293	2.131023	1.5855354	ref
CTGCGGAGTCATCGGC-1-145_mGFP-Fltp_P16	6.7793403	1.6052954	4.2542014	-2.6003294	0.431943	-0.9025143	3.5612533	0.9269241	3.3641388	2.3747468	3.3914661	2.873181	ref
CTGCGGAGTTCGTCTC-1-145_mGFP-Fltp_P16	6.6726613	1.6361953	5.544187	-3.664357	-2.174097	0.1130054	4.502999	1.2987062	6.1228185	3.8491733	4.3399	4.010733	ref
CTGCGGATCAGTACGT-1-145_mGFP-Fltp_P16	6.0296326	-0.11624897	2.4270024	-2.5259166	-2.1230633	-0.9838106	0.78664225	1.0597599	2.8964353	1.6985705	2.0974994	1.1556116	ref
CTGCTGTCACCCAGTG-1-145_mGFP-Fltp_P16	4.2888694	-0.9671879	1.6137383	-1.4371369	-1.6322228	-2.3259652	-1.2863107	0.5718609	1.183016	-0.34503892	0.3362342	-1.2139325	ref
CTGCTGTCACCGAAAG-1-145_mGFP-Fltp_P16	6.705822	0.5039081	2.5738623	-3.0602348	0.77234304	-0.1507889	1.2759062	1.3262134	3.5409331	1.6880131	2.245513	1.5411968	ref
CTGCTGTGTTATCCGA-1-145_mGFP-Fltp_P16	6.27129	0.4139304	2.0288599	-1.5491302	0.18677135	-1.2950262	0.27908894	1.2457154	2.4932861	1.5733289	1.410218	-0.23784892	ref
CTGCTGTGTTCCGTCT-1-145_mGFP-Fltp_P16	9.121758	0.94141483	4.929309	-4.007374	0.6833019	0.56911457	5.91606	0.87774146	5.2372737	3.9222915	4.665648	6.744567	ref
CTGGTCTAGCCGGTAA-1-145_mGFP-Fltp_P16	6.9264917	0.9327072	4.552299	-3.19905	0.2400138	-1.093151	3.6794393	0.600835	3.747463	2.8689055	3.1725845	3.734967	ref
CTGGTCTCAATCAGAA-1-145_mGFP-Fltp_P16	6.1786003	0.19006628	3.1530802	-2.5928311	0.3886199	-1.5316093	2.8661263	0.93017626	3.403009	2.6661277	3.0397682	2.6127214	ref
CTGGTCTCAGACAAAT-1-145_mGFP-Fltp_P16	7.2861876	0.73639655	2.987843	-2.9641926	0.32363608	-0.8935062	2.5133328	0.94267535	2.4721801	1.9775363	3.0424356	3.175555	ref
CTGGTCTCATATGAGA-1-145_mGFP-Fltp_P16	5.695615	0.016044855	2.5275185	-2.6759636	0.8650981	-1.0334523	2.2278256	1.1466492	3.0602422	1.4602633	3.2919283	1.8928187	ref
CTGGTCTTCCGCTGTT-1-145_mGFP-Fltp_P16	7.446418	0.6711831	3.3620899	-3.1029356	0.6295904	-1.3276389	3.0532613	0.96687365	3.048341	2.7656388	2.8167293	3.0743618	ref
CTGTGCTAGCCCTAAT-1-145_mGFP-Fltp_P16	6.106753	0.7872625	1.9562132	-1.8851068	-1.1939884	-1.2864603	-0.64328575	1.0764564	1.9314007	1.3507357	1.4883825	-0.48773426	ref
CTGTGCTAGTGCTGCC-1-145_mGFP-Fltp_P16	5.791312	1.3654733	3.2048192	-2.3103013	-2.7780318	-1.597046	1.2509673	1.0384376	3.9060743	2.5619185	2.6188874	0.34636107	ref
CTGTGCTCAGCATACT-1-145_mGFP-Fltp_P16	5.292936	-0.23172486	1.8484255	-2.0103707	0.43963683	-0.41511047	0.46743616	1.1679662	1.9957471	1.2271011	1.9392422	1.7488332	ref
CTGTGCTGTCTGCCAG-1-145_mGFP-Fltp_P16	3.254393	1.0565398	3.120714	-2.407335	-2.1068938	-2.0729005	-0.02243501	0.8461731	2.9400513	0.90203846	1.3278123	-0.3046891	ref
CTGTGCTGTGTGCCTG-1-145_mGFP-Fltp_P16	6.331207	-0.6737938	3.1228585	-2.8214633	-1.9718643	-0.4991711	1.9709206	0.7352007	2.7672985	2.2707117	2.5272136	2.1622422	ref
CTGTGCTTCCTTTACA-1-145_mGFP-Fltp_P16	5.516503	0.38347444	2.251225	-2.5969434	0.19935903	-0.8239501	1.5499548	0.9408769	2.3444383	0.9308548	1.976083	2.9660985	ref
CTGTTTAAGAATGTGT-1-145_mGFP-Fltp_P16	7.020602	0.346994	2.360582	-2.3169408	-1.9844851	-1.156752	1.5796113	0.9524625	2.9887695	1.4759649	2.5352252	0.6816032	ref
CTGTTTAAGCCGATTT-1-145_mGFP-Fltp_P16	6.9296103	0.14557852	2.7462084	-2.4685607	0.49254557	-1.3315071	2.170008	0.7525034	2.8978405	1.4264159	2.3219244	2.2831066	ref
CTGTTTAAGGAATTAC-1-145_mGFP-Fltp_P16	4.821084	-0.46174967	3.3905516	-3.0448694	-0.8231329	-0.52324307	1.7263907	1.1664232	3.0001287	2.0887046	2.3138416	0.49583417	ref
CTGTTTACAAGAGGCT-1-145_mGFP-Fltp_P16	6.635931	0.39411497	4.348587	-3.5932279	-0.2612721	-0.28975365	3.8743217	1.4466858	4.3579564	2.7196684	3.9185262	2.1353629	ref
CTGTTTAGTCATGCAT-1-145_mGFP-Fltp_P16	6.804687	0.6937929	2.4542603	-2.6705427	0.17726177	-0.79969966	1.1374142	1.4468484	2.374128	1.6331644	2.3377864	0.21195467	ref
CTGTTTAGTCCAACTA-1-145_mGFP-Fltp_P16	5.073595	0.45447746	3.230131	-2.6009908	-1.8628674	-1.4407698	1.9050052	0.528533	3.8637848	2.333389	2.7746518	2.717828	ref
CTGTTTAGTCGAAAGC-1-145_mGFP-Fltp_P16	5.2519374	-0.7182159	3.208922	-2.5496492	-1.16979	-2.1202831	0.5105218	0.7934745	2.6886418	1.6833644	1.5066043	0.63373303	ref
CTGTTTAGTCGTTGTA-1-145_mGFP-Fltp_P16	6.3015122	0.4303995	3.0063639	-2.2850566	-0.44016078	-0.85635287	1.8238221	0.7972688	2.9501374	2.3096652	2.6147718	1.9017012	ref
CTGTTTAGTGACGGTA-1-145_mGFP-Fltp_P16	4.7970448	0.37846965	4.886056	-2.9110546	-1.8468153	-0.8505944	2.210836	1.8424342	4.3463235	2.923463	2.894597	1.642199	ref
CTGTTTATCATACGGT-1-145_mGFP-Fltp_P16	5.5899706	-0.56110436	1.0902159	-1.8480058	0.17664129	-1.6460757	-0.07976523	0.99286234	1.6313689	1.5811371	1.7123699	0.5854876	ref
CTGTTTATCCTCCTAG-1-145_mGFP-Fltp_P16	6.367816	-0.08522464	2.7045093	-2.484152	0.5574025	-0.8901118	1.4416342	0.7996223	2.29602	1.574646	1.8227555	1.318756	ref
CTTAACTAGAGCAATT-1-145_mGFP-Fltp_P16	8.603899	0.36349222	3.8612566	-3.2430038	0.32558542	-0.7044809	3.7376962	1.2225633	4.3999877	2.9958432	3.1609619	3.130496	ref
CTTAACTAGTGCCATT-1-145_mGFP-Fltp_P16	2.994032	-0.7632517	2.127308	-1.4054817	-2.6778884	-2.7094264	-0.30861625	0.41522372	1.9951898	0.5352939	1.2029356	-0.82035005	ref
CTTAACTCAAGTACCT-1-145_mGFP-Fltp_P16	6.4433603	0.5711502	2.4343164	-2.4774327	-1.5474912	-1.2260215	0.22492003	0.83054835	2.346919	1.6052881	2.5478396	0.26720002	ref
CTTAACTGTAACGCGA-1-145_mGFP-Fltp_P16	6.785589	1.6402105	3.1873043	-2.8783667	-1.1069858	-1.2588474	1.9514152	0.9652809	2.6606975	2.4592392	3.3366017	1.5046916	ref
CTTAACTTCCGATATG-1-145_mGFP-Fltp_P16	6.310084	-0.26718408	2.2072458	-2.0673113	0.31810975	-0.40394634	1.6065307	1.3520315	2.9416857	1.9276409	2.5893567	1.6443478	ref
CTTACCGAGAGCCTAG-1-145_mGFP-Fltp_P16	6.9101057	0.13101238	2.967805	-3.1380332	0.41525996	-1.8722403	2.1405451	0.9791252	3.4288073	2.103966	2.515497	1.7678728	ref
CTTACCGAGGCGCTCT-1-145_mGFP-Fltp_P16	7.176149	0.10961513	3.0948915	-3.398572	-0.55722266	-1.322119	3.3269875	0.8351335	3.8695009	2.2711785	3.1833708	3.8637688	ref
CTTACCGCAAGTTAAG-1-145_mGFP-Fltp_P16	6.202074	1.2805533	2.4727595	-2.3245656	-0.75934446	-1.1209292	1.3713503	0.5716624	2.0742142	0.8045319	2.400551	1.7542276	ref
CTTACCGGTGGCCCTA-1-145_mGFP-Fltp_P16	6.172463	0.30784526	4.190941	-2.762556	-0.56169385	-0.77181387	2.693722	0.7822614	3.4441447	2.865502	2.818294	2.895675	ref
CTTACCGTCTGCCCTA-1-145_mGFP-Fltp_P16	5.0323343	-0.29207116	3.2692876	-2.2519615	0.1349757	-0.5939702	1.3949599	0.8095865	2.636295	1.3921474	2.3768904	2.9235198	ref
CTTAGGAAGTATGACA-1-145_mGFP-Fltp_P16	6.404438	0.17149742	3.33257	-2.2762582	-1.3887136	-1.6553884	2.4648068	0.57399637	2.4397666	2.4526293	2.6054254	2.7152042	ref
CTTAGGACACACCGCA-1-145_mGFP-Fltp_P16	5.4990835	-0.19420972	2.3909268	-1.2808279	-0.24960966	-1.700504	-0.615959	0.7184087	2.0840929	0.617123	0.88559866	-0.9252341	ref
CTTAGGACATACCATG-1-145_mGFP-Fltp_P16	5.486115	1.0959803	2.39468	-2.1782503	0.42322573	-2.305596	0.19931126	1.0671881	2.6836257	2.1423597	1.8698943	-0.2686995	ref
CTTAGGAGTATAGGGC-1-145_mGFP-Fltp_P16	5.098507	-0.9228128	3.161473	-2.7103586	-1.2055796	-0.9489832	0.91096973	0.7989489	2.5962796	2.2608714	2.1576595	0.9215409	ref
CTTAGGAGTCGGCTCA-1-145_mGFP-Fltp_P16	5.469951	-1.7416424	1.946236	-2.7026265	-0.30865955	-0.60546166	-0.25278434	1.1109788	3.044069	1.1815377	1.9066352	0.37133592	ref
CTTAGGATCAGGCGAA-1-145_mGFP-Fltp_P16	5.4937305	-0.27616656	2.9136071	-2.7540703	-2.3332696	-1.0653777	1.1302392	1.4634881	3.6956587	2.0072477	2.1805546	1.4841985	ref
CTTAGGATCCGCGTTT-1-145_mGFP-Fltp_P16	6.080051	-0.1037103	1.9701194	-2.3803813	0.8040723	-1.9293917	-0.19266087	1.0007949	2.1058357	0.30090582	1.7880969	-0.108526595	ref
CTTCTCTCATAGACTC-1-145_mGFP-Fltp_P16	5.0008144	0.28706846	3.300116	-2.6188166	0.87533766	-0.36052755	2.0771327	1.0388952	2.9597812	2.2472675	2.8235738	0.8316532	ref
CTTCTCTCATGTAGTC-1-145_mGFP-Fltp_P16	6.898301	0.5414303	3.5129888	-2.629416	-0.22714828	-0.5872686	3.0263193	1.0432513	3.5038235	3.368522	3.233466	2.6817791	ref
CTTCTCTGTAAACCTC-1-145_mGFP-Fltp_P16	5.476257	0.26353854	2.9771576	-1.9860917	-1.2345805	-0.35738003	1.6061692	0.8121323	2.4834547	2.0785964	2.2657247	1.4063853	ref
CTTCTCTGTGGCAAAC-1-145_mGFP-Fltp_P16	5.8324533	-0.88906085	1.3973745	-2.438736	-1.8296511	-1.6947007	1.4139984	0.8364774	2.673382	0.5528292	1.742128	1.2744551	ref
CTTCTCTGTTTGGGCC-1-145_mGFP-Fltp_P16	6.019801	0.6148582	2.926007	-2.9659686	-0.510787	-0.40589285	2.53951	1.2621882	3.180118	2.212248	2.6086652	2.7281969	ref
CTTCTCTTCAGCTTAG-1-145_mGFP-Fltp_P16	6.1327295	-1.2310616	2.3868067	-2.1579561	0.30949196	-0.39410257	1.6788515	1.2825502	2.9284472	2.0167327	2.290387	1.1285189	ref
CTTGGCTAGATACACA-1-145_mGFP-Fltp_P16	7.0596914	-0.031291753	3.2732491	-2.377748	0.474599	-1.462049	1.79924	1.0234478	3.23878	2.524226	2.3372262	1.2200751	ref
CTTGGCTGTATCTGCA-1-145_mGFP-Fltp_P16	7.686585	0.82450986	4.715593	-3.2104316	-1.5889266	0.17880636	3.0663264	0.6099878	3.56095	2.6052833	3.2373857	3.9369643	ref
CTTGGCTTCGTAGGAG-1-145_mGFP-Fltp_P16	5.257555	0.3536133	1.7790151	-2.0503345	-0.9298623	-1.8685551	0.4220672	0.9632973	2.165918	0.8589225	1.2348536	-0.35482213	ref
CTTGGCTTCGTCACGG-1-145_mGFP-Fltp_P16	6.000247	-0.81189394	3.6534739	-3.053328	0.60696805	-0.502578	2.3384764	0.75565356	3.9062684	2.623344	2.850028	3.874393	ref
CTTTGCGAGCTAGTCT-1-145_mGFP-Fltp_P16	5.114573	-1.1207036	2.8106828	-3.0814743	-1.9997891	-1.1592666	1.6929274	0.72581637	2.7201276	1.3082826	2.4491744	1.9093187	ref
CTTTGCGAGGAGCGAG-1-145_mGFP-Fltp_P16	6.8635216	0.66959023	2.4992876	-2.8486936	-0.82908463	-0.92332727	3.3156352	0.88906807	3.8582404	2.2203045	3.2053792	4.0501537	ref
CTTTGCGCAGACTCGC-1-145_mGFP-Fltp_P16	6.3978157	0.41114357	3.9034276	-2.803627	-1.2742857	-1.0566286	2.963858	0.7553808	3.5746017	2.9695997	2.3312142	2.5320716	ref
CTTTGCGGTCGCTTCT-1-145_mGFP-Fltp_P16	5.124362	-0.1802117	2.9162495	-2.5612187	0.4066344	-1.8731053	1.2218022	0.92403364	2.486824	1.4835626	2.3702712	1.0385743	ref
CTTTGCGTCAGGCAAG-1-145_mGFP-Fltp_P16	6.16124	0.5379877	2.7582517	-3.026804	0.5263742	-0.3900116	0.5866993	1.1116579	1.9078183	1.5404425	2.2088664	0.92291355	ref
CTTTGCGTCCGTAGTA-1-145_mGFP-Fltp_P16	7.792781	0.23039357	3.8462906	-3.427531	-0.6233723	-0.685955	2.8906465	0.80491716	5.0235324	3.4041786	3.4149196	2.4960034	ref
CTTTGCGTCGTAGGAG-1-145_mGFP-Fltp_P16	5.804737	0.44761476	3.1022024	-2.9111063	0.802848	-0.6028688	1.8619783	1.3148181	3.4725056	1.7611428	2.8940167	2.3442369	ref
GAAACTCAGATATGGT-1-145_mGFP-Fltp_P16	6.933123	-0.3694756	2.330514	-1.9583552	-0.4763441	-1.5740484	0.82974845	1.0220504	2.9111135	1.8183045	2.6503708	0.040396698	ref
GAAACTCAGTCGTTTG-1-145_mGFP-Fltp_P16	6.439809	0.81617546	3.7912548	-2.701653	-0.69789916	-0.9677372	2.1348627	0.544084	3.2622044	2.4778082	3.050328	2.3113327	ref
GAAACTCCACTAGTAC-1-145_mGFP-Fltp_P16	5.3440704	-0.49515605	2.5896318	-2.2718773	0.18989635	-0.08182463	1.6227933	1.117863	2.4673738	1.6521235	1.8335065	0.8730671	ref
GAAACTCCAGTAAGAT-1-145_mGFP-Fltp_P16	6.696245	0.08732945	3.5193505	-2.7717514	0.49850735	-1.8475544	2.0497515	1.0459967	2.6779444	1.9121954	2.5554495	2.414896	ref
GAAACTCGTCGGATCC-1-145_mGFP-Fltp_P16	5.2432294	0.58814484	3.6680636	-2.3492222	-1.8981507	-1.4015442	1.5584158	1.2232268	2.6113193	1.881012	2.382901	1.0969906	ref
GAAACTCTCACATAGC-1-145_mGFP-Fltp_P16	6.2675138	-0.34832457	3.193417	-2.5737274	0.6279165	-1.4179585	1.710813	0.6020202	2.972102	2.625985	2.7444067	1.2326746	ref
GAAACTCTCCATGAGT-1-145_mGFP-Fltp_P16	6.3143396	-0.8784064	2.7401056	-2.2591002	0.78384554	-0.9138629	0.9919554	0.79222924	2.1738544	1.6345415	2.015556	1.0649647	ref
GAAATGAGTAGCTTGT-1-145_mGFP-Fltp_P16	5.980496	-0.74959624	3.4518228	-2.074917	0.3642173	-1.2694639	1.6941375	0.8295336	2.6513484	1.5479274	2.2208338	1.3258559	ref
GAAATGAGTCGACTGC-1-145_mGFP-Fltp_P16	6.0164747	-0.50959396	3.56953	-2.768128	-1.5130813	-1.7953613	1.9167453	0.9618261	3.3281724	1.6269704	2.4184475	1.2961334	ref
GAAATGATCCAAATGC-1-145_mGFP-Fltp_P16	5.832837	-0.4727323	2.0094028	-2.0443177	-0.051941976	-2.762056	-0.8675567	0.72045636	1.2841699	0.8278459	0.85244465	-0.16828454	ref
GAAATGATCCCTCAGT-1-145_mGFP-Fltp_P16	6.733131	0.57718074	2.194839	-3.2015429	-0.38415736	-0.5977608	2.238789	1.5677749	3.6477468	3.0316365	2.984928	1.3147435	ref
GAACATCAGATGCGAC-1-145_mGFP-Fltp_P16	4.5955877	-1.1753981	1.9891609	-2.1539042	0.21492553	-3.2855499	-1.3824784	0.8411878	2.075613	0.79711765	0.6430569	-0.70227337	ref
GAACATCAGGCTAGCA-1-145_mGFP-Fltp_P16	4.2360907	-1.5562031	1.8652903	-1.9791639	-1.9540715	-0.8966157	-0.57642776	0.912864	1.5418782	0.2369681	1.4343803	-0.25598913	ref
GAACATCAGTTACCCA-1-145_mGFP-Fltp_P16	6.9653616	0.15900594	2.2178845	-2.958634	0.743735	-1.5018556	1.2081509	1.0082269	2.2024887	1.5523143	2.3760803	0.74940145	ref
GAACATCCAGATTGCT-1-145_mGFP-Fltp_P16	5.7011847	0.51732004	2.2429442	-1.4806278	0.28207657	-0.6923998	0.13586327	1.2011596	1.9264125	1.1241499	1.2792878	-0.49484158	ref
GAACATCGTCAGAAGC-1-145_mGFP-Fltp_P16	5.221628	-0.60370755	2.1576211	-1.9954209	0.4674363	-1.4591705	1.9004338	0.681835	1.7683909	1.274584	1.5448643	1.3745034	ref
GAACATCGTGACGCCT-1-145_mGFP-Fltp_P16	6.111685	-0.14951268	2.7772934	-3.0940282	0.3864668	-0.9701267	2.5742323	1.2775347	3.309805	2.4831314	3.1931226	2.6957066	ref
GAACATCGTTAGGGTG-1-145_mGFP-Fltp_P16	7.0804143	-0.87728727	3.9100726	-2.6077785	-0.66714555	-1.7169825	3.218255	0.891563	3.684138	2.077354	3.1435847	3.0104768	ref
GAACATCTCCGAACGC-1-145_mGFP-Fltp_P16	7.5383725	-0.075592384	2.6031024	-3.1158936	0.422537	-1.2976434	2.4516308	0.92792946	3.447277	2.2503023	2.4549177	2.461178	ref
GAACATCTCGGTTAAC-1-145_mGFP-Fltp_P16	7.349083	0.066765755	2.7077017	-2.3421187	0.6368821	-0.49393183	3.0334136	0.37837356	2.7745411	2.3256388	2.2618294	2.936757	ref
GAACATCTCTAAGCCA-1-145_mGFP-Fltp_P16	5.7393694	-1.312661	3.1422486	-2.5324025	-1.1397396	-1.4801967	0.6549406	1.0851864	2.8576617	2.069804	2.0804522	1.0496278	ref
GAACATCTCTTCGAGA-1-145_mGFP-Fltp_P16	6.873654	-0.6081363	2.5766664	-2.0210147	-1.5869112	-0.88733137	2.6005082	0.9350146	2.6268494	1.5076504	2.1170053	2.7469416	ref
GAACCTAAGGCTCTTA-1-145_mGFP-Fltp_P16	8.89588	0.47959042	5.133542	-4.0234995	0.29395977	0.059177034	5.210988	1.9140912	7.6267285	4.549592	5.013144	5.30305	ref
GAACCTACAACTTGAC-1-145_mGFP-Fltp_P16	5.859435	0.45176232	3.3873768	-2.9430745	-2.490235	-1.3394512	2.7319765	0.7664302	2.74477	1.8139746	2.696015	1.1021323	ref
GAACCTACACACATGT-1-145_mGFP-Fltp_P16	5.734283	-1.1882772	2.512909	-2.4796526	0.3887472	-1.8695134	0.37382495	1.057151	2.6394308	1.7744683	2.4954436	1.4854813	ref
GAACCTACACCTGGTG-1-145_mGFP-Fltp_P16	4.3993926	1.0437838	3.3042822	-2.5266643	-2.2795115	-1.6476903	1.8673606	1.1371192	2.787915	0.5147746	2.0948827	1.1285585	ref
GAACCTAGTACCTACA-1-145_mGFP-Fltp_P16	4.6016498	0.20468809	2.270122	-1.8053844	-1.0439212	-1.3531159	1.1095425	0.98068726	1.9426821	0.5936005	1.4369134	0.88704926	ref
GAACCTAGTCACAAGG-1-145_mGFP-Fltp_P16	5.734432	-1.2482293	1.4688327	-2.0146518	0.5949199	-1.6282127	-0.1336063	0.5613289	1.4851612	0.556726	0.698543	-0.61489403	ref
GAACCTAGTTATCGGT-1-145_mGFP-Fltp_P16	5.142051	-0.48644447	2.485802	-2.2448623	0.088039055	-1.3596691	2.3660386	1.1892378	3.0188322	1.7321484	2.4670308	1.8781738	ref
GAACCTATCACCCTCA-1-145_mGFP-Fltp_P16	6.5900216	-0.68241465	2.5664146	-2.7878456	0.39032042	-0.91097456	1.6924174	1.0215954	3.7146382	2.139236	2.983874	2.2916796	ref
GAACCTATCATCGCTC-1-145_mGFP-Fltp_P16	5.5897193	0.15295115	2.3553667	-1.8741535	-1.6688521	-0.495925	2.2822266	1.1245836	2.67733	1.2630069	2.1177166	1.7291057	ref
GAACCTATCCACGACG-1-145_mGFP-Fltp_P16	7.528851	0.3983164	3.197485	-3.2732413	0.52407026	-0.7501262	2.4697149	1.0098095	3.9416718	2.646904	3.124349	3.077156	ref
GAACCTATCTTGTCAT-1-145_mGFP-Fltp_P16	7.912608	0.514318	3.171354	-2.859508	0.47266132	-0.7808622	3.4081976	0.8325189	4.2823696	2.7069266	3.6061676	3.4124491	ref
GAACGGAGTTCGTGAT-1-145_mGFP-Fltp_P16	6.187582	-1.5528932	2.743151	-2.3662207	0.42432502	-0.96469015	1.1316686	1.0809573	3.4884171	1.9587418	2.596239	0.6801291	ref
GAACGGATCCTTGCCA-1-145_mGFP-Fltp_P16	5.1539774	-0.2092041	3.0969825	-2.480315	-0.9646143	-1.7259287	0.78177714	0.68189555	1.7792251	0.8679197	2.0420187	0.1587869	ref
GAACGGATCTCCGGTT-1-145_mGFP-Fltp_P16	5.6121407	0.57599515	2.7815151	-2.361555	-0.61580527	-1.0402174	0.8957359	0.709602	1.9976308	1.0801866	1.8300815	1.1716381	ref
GAAGCAGAGTAGATGT-1-145_mGFP-Fltp_P16	5.0826697	-0.41115636	1.839261	-1.9087349	-1.8475078	-2.4679754	0.7136049	1.2449529	2.74237	1.2049596	2.00334	0.98912823	ref
GAAGCAGGTAAATGTG-1-145_mGFP-Fltp_P16	7.085101	0.3549372	2.8649354	-2.2646644	-0.588938	0.019026577	3.635559	0.5306865	3.474672	2.676321	2.697116	3.1399624	ref
GAAGCAGGTGTCTGAT-1-145_mGFP-Fltp_P16	4.64205	-1.1515	2.1010985	-1.9095708	-1.3034202	-2.1564758	-0.2945515	0.8369828	2.2839391	1.3517883	1.3974744	-0.13134068	ref
GAAGCAGTCGGCTACG-1-145_mGFP-Fltp_P16	7.23485	0.3277556	3.7569518	-3.490993	-1.6598623	-0.61705893	2.9669516	1.0629249	3.8286512	3.1508787	3.0143642	1.6456789	ref
GAATAAGAGACGACGT-1-145_mGFP-Fltp_P16	6.868476	0.56038815	4.635445	-3.2423892	-1.1564815	-1.0794575	3.0533404	0.9368758	3.5201924	2.915937	3.2770522	4.338936	ref
GAATAAGAGTACGTTC-1-145_mGFP-Fltp_P16	5.83535	-1.3696696	2.1483648	-1.9285007	0.45048317	-1.5479789	0.8282039	0.5784632	1.5614355	-0.1577205	1.5391351	1.0160235	ref
GAATAAGCAATAGCGG-1-145_mGFP-Fltp_P16	5.215537	-0.7967794	2.0184348	-2.8719144	0.70902115	-0.51058125	0.9203504	1.2905723	2.9972003	2.19703	1.7637933	0.75395036	ref
GAATAAGCAGCCAATT-1-145_mGFP-Fltp_P16	6.275735	-0.4154778	1.8275132	-2.1254706	0.2274409	-0.9285106	0.6289741	0.89842963	2.0405993	1.6271225	2.1993752	1.0260894	ref
GAATAAGCATGAACCT-1-145_mGFP-Fltp_P16	4.5660496	0.35173142	2.542984	-2.2995682	-0.27990675	-1.1569556	1.7084773	0.671313	2.3321133	1.1341703	1.4384977	1.0896046	ref
GAATAAGCATGCTGGC-1-145_mGFP-Fltp_P16	6.671875	-1.0074961	2.839694	-3.0901918	0.54557395	0.18513468	2.1400294	1.1505715	3.2773716	2.161566	2.3518972	2.85315	ref
GAATAAGGTAGTGAAT-1-145_mGFP-Fltp_P16	6.2694335	0.082998976	2.5059123	-2.293598	-1.6064888	-1.5240232	1.2609688	0.92144644	2.2444277	1.1367074	2.059442	1.483254	ref
GAATAAGGTCAGTGGA-1-145_mGFP-Fltp_P16	5.348394	0.14693591	2.0379918	-2.0079443	0.996514	-1.6032915	1.0435627	0.94606316	2.5395408	0.8891988	1.8687606	1.3495374	ref
GAATAAGGTCGGCATC-1-145_mGFP-Fltp_P16	6.221826	-0.45101786	3.4224272	-2.6583207	0.4682556	-0.7339659	3.2801056	1.0408536	3.2316582	2.022309	3.1411333	2.941575	ref
GAATAAGGTCTGATCA-1-145_mGFP-Fltp_P16	7.9463043	0.83752775	3.652936	-3.1943212	0.3078829	-0.5180124	2.4480886	0.5817585	3.5221627	2.957061	2.9524376	2.1476157	ref
GAATAAGTCAACACGT-1-145_mGFP-Fltp_P16	6.5319138	-0.3888868	2.429177	-3.3887992	0.77996993	-1.2550224	1.3690083	1.1586373	3.247725	1.9558488	3.283256	2.4371948	ref
GAATAAGTCGTGGGAA-1-145_mGFP-Fltp_P16	6.0402656	-0.3636263	3.030646	-2.640964	0.15729761	-1.6495063	1.1121762	1.6210666	3.73848	2.3583791	2.5942132	1.1625354	ref
GAATGAACACACCGAC-1-145_mGFP-Fltp_P16	6.990147	-0.3867374	4.0617256	-3.265652	-0.14793006	-0.3430342	2.4299088	0.73470426	4.5968885	3.113165	3.3464632	2.3722148	ref
GAATGAACACATCTTT-1-145_mGFP-Fltp_P16	6.2694287	-0.8631451	3.3476644	-3.1371996	0.6886157	0.075273	3.1579444	1.0768284	3.5955522	3.1944706	2.9022775	3.0041904	ref
GAATGAAGTGAACCTT-1-145_mGFP-Fltp_P16	5.885272	0.74646276	3.8823352	-2.6691043	-0.9393453	-1.5410504	2.2372684	1.4293182	4.594692	2.4419327	3.1380725	2.8543646	ref
GACACGCGTCTAGAGG-1-145_mGFP-Fltp_P16	5.533916	-0.059848756	3.2211423	-2.8329651	0.53417444	-0.9337332	1.7865359	0.8782335	2.5723586	2.2915537	2.1392145	0.83388656	ref
GACACGCGTGCAACTT-1-145_mGFP-Fltp_P16	4.567219	0.2152723	3.3497193	-2.1355016	-1.7168992	-1.7904472	1.9088532	1.0878185	2.4452202	1.130825	2.7997737	1.9484481	ref
GACACGCTCAGAGCTT-1-145_mGFP-Fltp_P16	6.462548	0.9593408	3.553831	-3.26678	-0.7327956	-1.228017	2.1795402	0.84681	2.7575772	2.387679	2.522886	2.0201998	ref
GACACGCTCCCAAGTA-1-145_mGFP-Fltp_P16	6.282354	0.9990668	4.103085	-2.6356213	-1.2342101	-1.4580469	3.8135417	0.53086156	4.2241364	1.9825464	3.1118417	3.532155	ref
GACAGAGAGAGGTACC-1-145_mGFP-Fltp_P16	7.2240787	-0.48531383	2.771701	-2.169838	-0.3670391	-0.79442877	1.1139328	1.4416492	3.3222044	2.4411433	2.7780583	1.5908699	ref
GACAGAGAGATCCGAG-1-145_mGFP-Fltp_P16	6.6707473	-1.3967681	2.897876	-2.0290902	-0.69382066	-1.699747	2.9733367	0.97367054	2.9262464	1.1992649	2.6363761	3.1973202	ref
GACAGAGCAAGAGTCG-1-145_mGFP-Fltp_P16	5.8622327	0.8958894	2.6602159	-2.5052083	-1.5408586	-1.5075846	2.12608	1.126406	3.242403	2.1521235	2.904181	2.6217053	ref
GACAGAGGTAGCGCAA-1-145_mGFP-Fltp_P16	6.9395866	-0.38299358	3.0412734	-2.4848802	0.35104123	-1.4053531	1.6294777	0.90182185	2.9772007	2.27718	2.4431956	1.1207584	ref
GACAGAGGTGAGGGAG-1-145_mGFP-Fltp_P16	6.684565	0.06006335	1.7508723	-2.4573617	-0.9325623	-1.387773	0.15306132	0.70564234	1.9015318	1.450327	1.2219611	-0.27920932	ref
GACAGAGTCGTCCGTT-1-145_mGFP-Fltp_P16	5.102761	-0.14106387	2.2097917	-1.8086759	-0.53361595	-1.7725339	1.8859802	0.7494967	2.5339885	1.3665355	2.020111	2.4289322	ref
GACCAATAGTGCCAGA-1-145_mGFP-Fltp_P16	6.4840293	0.26306283	2.4301002	-2.3789093	0.46148372	-0.5376859	3.5282757	0.6032539	3.4485168	2.2231867	2.8930085	2.9723954	ref
GACCAATCAGCATACT-1-145_mGFP-Fltp_P16	6.769516	0.5187402	3.5219	-2.596709	-1.6005877	-1.6504973	2.1540554	1.1748159	2.802143	1.8092273	2.4265244	2.7391288	ref
GACCAATTCATATCGG-1-145_mGFP-Fltp_P16	5.5727625	0.07853002	2.6764836	-2.4228952	-1.9583461	-1.5868381	-0.41454095	0.86834204	2.5145636	1.9433585	1.7695625	0.0136769265	ref
GACCAATTCCCAGGTG-1-145_mGFP-Fltp_P16	7.377714	0.10270405	2.723502	-2.3519173	0.707739	-1.7374107	1.868533	0.9167935	2.9651554	1.6965133	2.4260924	2.7205038	ref
GACCAATTCTCTTATG-1-145_mGFP-Fltp_P16	7.3333054	0.31116867	3.4282575	-2.8554492	0.61709315	-0.47214356	2.3325622	0.8159222	3.4877474	2.0614166	2.5138326	1.4829098	ref
GACCTGGAGACAGGCT-1-145_mGFP-Fltp_P16	7.548998	-0.5096228	3.488244	-2.920028	0.5683428	-1.0335109	2.790481	0.7474375	3.1920257	2.2422264	3.2771425	2.6187954	ref
GACCTGGAGAGGACGG-1-145_mGFP-Fltp_P16	5.365691	-0.20068666	1.8587484	-2.5334299	0.0589609	-0.92666453	0.16147919	0.97416407	1.8634925	0.37140608	1.1710801	-0.6080258	ref
GACCTGGAGCACCGTC-1-145_mGFP-Fltp_P16	7.082853	-1.3452283	3.0924065	-1.8511438	0.41811314	-1.5674368	1.2077081	1.7220656	3.3107493	1.9836569	2.0850868	1.1466025	ref
GACCTGGGTCCTGCTT-1-145_mGFP-Fltp_P16	6.411489	0.75989884	2.4860823	-2.0925353	0.5012831	-1.5224429	2.2000403	0.66808	2.8834033	1.762884	2.4473467	1.221245	ref
GACCTGGGTCTGCCAG-1-145_mGFP-Fltp_P16	6.256074	-1.3221703	3.7914	-2.9552095	0.4855772	-1.5589646	3.5711749	1.0664567	4.458101	2.2838478	2.9495378	3.5450528	ref
GACCTGGTCTCAAGTG-1-145_mGFP-Fltp_P16	4.2819233	0.7226852	2.7177546	-1.9893657	-0.40445808	-1.5927017	-0.023280252	0.7206532	1.5160708	1.5581199	1.5463482	-0.29180616	ref
GACGCGTAGAGACGAA-1-145_mGFP-Fltp_P16	6.260714	-0.23839742	3.0249507	-2.3485966	0.33595684	-1.4286726	1.5213392	0.87117887	2.163636	1.4033066	2.2556303	2.2881272	ref
GACGCGTAGTTAACGA-1-145_mGFP-Fltp_P16	5.145129	-0.9323205	3.2828395	-2.3446317	-2.5243511	-0.841342	2.1823385	0.62416065	3.8084178	1.9783713	2.5070372	1.7980462	ref
GACGCGTCAATGACCT-1-145_mGFP-Fltp_P16	6.2647843	-0.018389437	2.1174896	-2.6510599	1.0763416	-1.4695638	0.33595026	1.1324984	2.8793476	2.4385076	2.0650737	0.6285981	ref
GACGCGTCACGAAATA-1-145_mGFP-Fltp_P16	4.588886	0.25036418	2.0863242	-2.4212034	-2.2867024	-1.551122	0.33361927	0.92939746	2.2552156	1.725412	1.3561274	0.39350238	ref
GACGCGTCATGAACCT-1-145_mGFP-Fltp_P16	6.2999763	-1.1958092	1.2178173	-2.0128055	0.4820184	-1.6519423	-0.04527136	0.9170687	1.4888686	0.7211174	1.4275233	-0.6479095	ref
GACGCGTTCCTTAATC-1-145_mGFP-Fltp_P16	7.6301875	0.20058344	3.5005763	-3.2483037	0.3363698	-0.5262143	2.29927	1.0333105	3.7499914	2.7456598	3.086259	2.643794	ref
GACGGCTAGCGATTCT-1-145_mGFP-Fltp_P16	6.285692	-0.024610728	4.1068945	-3.1473918	-0.5642145	-0.81421924	2.5380833	0.75129944	3.1499615	2.363013	3.2487068	2.2512193	ref
GACGGCTAGGATGTAT-1-145_mGFP-Fltp_P16	6.8733635	0.62371296	3.0397408	-2.558554	0.6052276	-1.293267	2.5987093	1.2031053	3.0402837	2.1671066	2.901859	2.6925097	ref
GACGGCTCAAACTGCT-1-145_mGFP-Fltp_P16	5.364005	1.3374188	2.7264087	-2.5382037	0.4883701	-1.6736041	2.543306	0.82877207	3.5957408	2.082787	2.9795845	2.5204265	ref
GACGGCTTCAGCCTAA-1-145_mGFP-Fltp_P16	6.051458	-0.46843556	2.5999117	-2.6715121	-0.44187856	-2.5371513	-0.0014319569	1.3912555	3.1826515	1.2383287	1.9881773	1.9774953	ref
GACGGCTTCCAGTATG-1-145_mGFP-Fltp_P16	7.3866205	-0.063971385	3.294246	-2.9275582	-1.062594	-1.020872	3.4452069	1.157939	4.2634573	2.200791	3.2124233	3.4917397	ref
GACGGCTTCGAATGGG-1-145_mGFP-Fltp_P16	6.6095037	-0.12230673	3.1209545	-2.551545	0.54973906	-0.41660887	2.3614178	0.84557676	3.3018541	1.8358945	3.5314476	2.778445	ref
GACGGCTTCGTTACGA-1-145_mGFP-Fltp_P16	5.0399437	-0.47731847	2.3430445	-3.1334732	-2.2791576	-2.169542	1.5160266	1.7769796	3.9759324	2.2142427	2.1232123	1.2664896	ref
GACGTGCCACCGATAT-1-145_mGFP-Fltp_P16	6.6796646	-0.59756196	2.9449441	-2.970649	0.2736174	-0.6239455	3.2304077	0.89116526	3.5433564	3.044723	3.4155753	3.4510703	ref
GACGTGCCAGTCTTCC-1-145_mGFP-Fltp_P16	6.3589673	0.8314784	2.789285	-2.373103	-0.4548835	-1.212873	1.2128432	0.9855435	2.4612107	1.4286765	2.3456593	0.777059	ref
GACGTGCCATGGTTGT-1-145_mGFP-Fltp_P16	5.3192563	-1.1995168	2.6173606	-2.4308114	-1.2401643	-0.96699774	1.1441431	1.4211085	2.1795344	1.3103845	1.8848635	0.47596622	ref
GACGTGCCATTTGCTT-1-145_mGFP-Fltp_P16	4.8811817	0.45031378	2.4560199	-2.3619952	-1.4732423	-0.98650324	0.72256464	1.2756156	2.088248	1.6886547	2.1340423	-0.2422499	ref
GACGTGCGTACTCTCC-1-145_mGFP-Fltp_P16	6.332723	0.40666297	2.6696646	-2.128254	0.58308023	-2.0459056	-1.2214179	0.5580913	2.0137644	0.87685895	1.2428821	-0.072807655	ref
GACGTGCGTCATATGC-1-145_mGFP-Fltp_P16	5.476812	-1.1087806	2.184044	-2.3827896	-0.629459	-2.3475869	0.9888467	0.6913451	2.301729	1.6569706	2.2753496	0.9160406	ref
GACGTGCGTTCAGACT-1-145_mGFP-Fltp_P16	5.1140714	0.73395985	2.0851262	-2.4992015	0.46853286	-0.9852421	2.5130723	1.0024631	3.4133	1.4721017	3.0899642	3.0135486	ref
GACGTGCTCACCACCT-1-145_mGFP-Fltp_P16	7.1646957	0.060462415	2.1920981	-2.6535642	0.6780296	-0.8358919	1.0147855	1.154117	2.0262768	1.6634766	1.3486856	1.3970138	ref
GACGTGCTCATTGCCC-1-145_mGFP-Fltp_P16	3.46392	-0.22561684	2.6707118	-2.0535035	-2.3622632	-1.4292707	0.5594306	0.67151797	1.9613281	0.7836537	2.3699124	-0.049773246	ref
GACGTGCTCCTATTCA-1-145_mGFP-Fltp_P16	6.083011	0.3868053	3.002947	-2.4864507	-1.6380689	-0.8812554	2.2129457	0.6161622	2.702935	1.2787727	2.8408082	2.6535788	ref
GACGTTAAGTACACCT-1-145_mGFP-Fltp_P16	6.452362	-0.41193855	1.4007696	-1.8697413	0.40162706	-1.1973058	0.9872503	1.0067812	2.034002	0.8815297	1.450049	1.1061275	ref
GACGTTAAGTCAATAG-1-145_mGFP-Fltp_P16	8.043898	1.2988629	3.4423301	-3.0381587	-0.5261977	-1.0946146	3.9307773	1.1102402	4.852289	2.801859	3.622222	4.779252	ref
GACGTTACACATGGGA-1-145_mGFP-Fltp_P16	6.7163625	0.25866598	3.7111	-2.9421258	0.19210738	-0.7038447	3.352591	1.2503841	3.7206821	2.3986712	3.1148212	3.9781382	ref
GACGTTACAGGGTTAG-1-145_mGFP-Fltp_P16	6.117923	0.10140883	2.9929788	-2.38376	0.47876063	-0.74543875	2.42584	0.44305298	3.1052585	1.6663071	3.1300266	2.4576805	ref
GACGTTAGTCTAAAGA-1-145_mGFP-Fltp_P16	6.0465665	0.82823706	1.6423942	-1.9789387	-1.1307956	-2.840323	1.4646262	1.0095868	2.1139743	1.2969154	1.4980327	1.1868714	ref
GACGTTATCGGTCCGA-1-145_mGFP-Fltp_P16	6.100929	1.3561321	3.375279	-2.810628	-1.391326	-0.33729213	2.644473	1.0091469	2.9119177	1.834049	2.695956	2.7084558	ref
GACGTTATCTAGCACA-1-145_mGFP-Fltp_P16	6.3126054	0.65759015	2.881502	-1.7857641	-0.91062343	-0.3633983	2.1246953	1.3777635	3.0195754	1.7702051	2.4498231	1.8651755	ref
GACTAACAGTGAAGTT-1-145_mGFP-Fltp_P16	6.8305726	-0.5016281	3.3042636	-2.5361521	0.13075978	-1.0446373	1.4683979	0.74114245	2.6363897	1.483771	1.4898672	1.4042621	ref
GACTAACCACAGGAGT-1-145_mGFP-Fltp_P16	3.825122	0.64718205	3.113297	-1.9715588	-2.2442195	-0.8462123	0.46046987	0.81547445	2.653011	0.61835206	2.0883415	1.0446502	ref
GACTAACCACCTCGTT-1-145_mGFP-Fltp_P16	6.00497	-0.116437465	3.239818	-2.3712058	-0.8453584	-0.96343094	2.892317	0.8087219	2.5933204	1.9471294	2.7008777	2.4104319	ref
GACTAACTCCACGACG-1-145_mGFP-Fltp_P16	6.025262	-0.5479358	1.5301089	-2.9378254	-1.5966929	-1.188967	0.12303491	1.1486466	2.254342	1.241932	1.2463045	-0.17654397	ref
GACTAACTCCGCGCAA-1-145_mGFP-Fltp_P16	7.7569666	0.33628115	3.2320647	-2.9586194	0.46412593	-0.1176389	1.9669836	1.2086291	4.086098	2.7061417	3.2406468	1.6676233	ref
GACTACACAAGTTGTC-1-145_mGFP-Fltp_P16	6.8383207	0.09689783	4.0709476	-3.093172	0.046764687	-0.81920624	3.0446367	0.6303118	4.007807	2.6452646	3.5184855	4.0308886	ref
GACTACAGTAGCGCTC-1-145_mGFP-Fltp_P16	6.135885	0.18995401	2.5675564	-3.0471485	-1.6628081	-1.2274556	2.39433	0.7656609	3.4441695	2.3489063	2.9632747	1.7976402	ref
GACTACAGTCCGAGTC-1-145_mGFP-Fltp_P16	7.376626	0.09795758	3.367935	-2.801721	0.44178134	-0.36877078	3.62602	0.97886646	4.239162	3.124545	3.302697	3.6734054	ref
GACTACAGTCTCTCGT-1-145_mGFP-Fltp_P16	5.122289	-0.7749673	3.242386	-2.7232604	-2.3968735	-1.5865047	3.2617743	0.83435285	3.2709553	1.490946	2.6713932	3.4208987	ref
GACTACATCACCTCGT-1-145_mGFP-Fltp_P16	6.0211368	0.7211078	4.056865	-2.9332802	-1.6843584	-0.94098806	4.202329	1.1922975	3.4528143	2.4194279	3.068624	3.716484	ref
GACTACATCATGCATG-1-145_mGFP-Fltp_P16	5.3821173	0.15447183	2.9502	-2.5148637	0.3705973	-1.1371682	2.5937216	1.1520754	3.4474502	2.4328072	2.5562623	1.7320113	ref
GACTACATCGGCGCTA-1-145_mGFP-Fltp_P16	5.8314176	1.0159649	3.2177126	-2.7060323	-2.677407	-0.5703751	1.6140363	0.8577261	3.1826887	2.018217	2.6394916	2.4519684	ref
GACTGCGAGACAGACC-1-145_mGFP-Fltp_P16	5.193359	0.8412798	3.5756638	-1.9146512	-0.24428444	-1.2743782	1.4228829	0.7840748	2.6323144	1.4114593	1.7894065	2.206264	ref
GACTGCGAGGACATTA-1-145_mGFP-Fltp_P16	6.055476	0.89797556	2.8260794	-2.9475594	0.49871427	-1.9891773	1.5014457	1.3987818	3.2650912	2.3991237	2.6179228	2.1964688	ref
GACTGCGAGGCGACAT-1-145_mGFP-Fltp_P16	5.003661	-0.043477103	1.7326206	-1.948786	-0.6041745	-0.212078	1.3294419	1.2927309	2.1096354	1.1474808	1.5499328	0.45482305	ref
GACTGCGAGTATCTCG-1-145_mGFP-Fltp_P16	5.0766425	0.9875395	4.6670303	-3.470576	-2.487917	1.223202	3.598062	1.882079	4.814881	2.5699828	4.103043	3.3161912	ref
GACTGCGAGTCAAGGC-1-145_mGFP-Fltp_P16	5.0923615	0.95513463	3.5145636	-2.0006452	-2.1237092	-0.8200325	1.9004716	0.53695834	2.7197814	1.3376334	2.0992472	2.442441	ref
GACTGCGAGTTAAGTG-1-145_mGFP-Fltp_P16	5.325296	-1.2711782	2.4189973	-1.9389107	-1.9859359	-1.8225315	0.031804428	1.3717619	2.4793077	1.188973	1.2762156	-0.3806331	ref
GACTGCGGTAACGACG-1-145_mGFP-Fltp_P16	6.6464324	1.0053272	2.88165	-2.5736084	0.10565637	-0.62181926	2.2687874	1.3550147	3.283554	2.212646	2.519145	2.8287287	ref
GACTGCGGTGATGTCT-1-145_mGFP-Fltp_P16	7.9482746	-1.2454432	3.835699	-2.9434786	0.78400683	-0.12243298	2.8813338	0.7496498	3.3404276	2.396931	2.5025706	3.1170585	ref
GACTGCGGTGCGGTAA-1-145_mGFP-Fltp_P16	4.6591387	-0.14296916	3.1663797	-2.3693833	-1.7449626	-1.3070071	0.7745141	0.94018865	2.6302025	1.6214782	1.1950754	0.50218254	ref
GACTGCGGTTGTACAC-1-145_mGFP-Fltp_P16	3.9620886	1.1663761	3.3425727	-2.0840464	-2.5289388	-0.9521454	2.0195975	1.3444941	3.943428	1.880547	2.7598233	0.21592101	ref
GAGCAGAAGAGGTACC-1-145_mGFP-Fltp_P16	4.830169	-0.073726565	3.7041278	-2.4614532	-1.7157562	-0.77769077	1.270926	1.0122651	2.783717	1.1470351	1.8859334	0.26202825	ref
GAGCAGAAGTGCGTGA-1-145_mGFP-Fltp_P16	5.8046284	-0.05173987	2.7627141	-2.2535894	-0.29154053	-1.7563208	1.784736	0.84084374	2.7084663	1.9540718	2.0109549	1.3418643	ref
GAGCAGACAGCTGTAT-1-145_mGFP-Fltp_P16	5.7981105	0.13329121	3.7712398	-3.3053222	-1.6633651	-1.3063879	3.1907198	1.2145358	3.9765978	2.5601406	2.9990115	2.379817	ref
GAGCAGAGTGCGGTAA-1-145_mGFP-Fltp_P16	6.851407	-0.06920244	2.4909425	-2.074772	-0.76834464	-1.6636374	0.90513885	0.7148012	2.5352886	1.5062984	1.7503334	1.9372246	ref
GAGCAGATCAAACCAC-1-145_mGFP-Fltp_P16	6.277969	0.10451199	2.6721466	-2.5572488	-0.74756825	-2.0452726	1.562003	0.96234334	2.4987862	1.9449865	2.544135	1.7775466	ref
GAGCAGATCCCAAGAT-1-145_mGFP-Fltp_P16	5.269641	-0.347129	2.1928384	-1.7692528	-1.9346409	-1.845728	1.2152166	0.74100286	1.8604624	1.4590877	1.80961	1.4772431	ref
GAGCAGATCCGTAGTA-1-145_mGFP-Fltp_P16	6.1296253	0.01794924	2.6069193	-2.3082168	-1.6983298	-0.5494458	2.5833025	0.88186103	2.262705	1.9097322	2.2500784	1.7003855	ref
GAGGTGAAGGAGTAGA-1-145_mGFP-Fltp_P16	6.812484	0.14226368	2.5684683	-2.0271244	0.56557345	-1.1232696	1.2426516	0.9469642	1.9470875	1.4796542	1.8592497	1.4732945	ref
GAGGTGAAGTCTCAAC-1-145_mGFP-Fltp_P16	4.3680134	-0.7663388	2.3197837	-2.117999	-1.2729974	-1.6371671	-0.33010045	0.624121	1.9579076	0.037369035	1.0257452	-0.60358036	ref
GAGGTGACACCGTTGG-1-145_mGFP-Fltp_P16	5.941131	1.4605784	3.343153	-2.4087896	0.50277007	-0.7910232	2.5625787	0.70911247	2.7740176	1.9898038	2.5997584	1.6885922	ref
GAGGTGACAGGCTCAC-1-145_mGFP-Fltp_P16	5.57027	0.45770496	2.016045	-2.5279398	0.50001293	-1.8674455	0.55852914	1.2189146	2.2147417	1.7672969	2.355114	1.1131546	ref
GAGGTGAGTAGCACGA-1-145_mGFP-Fltp_P16	7.072471	0.6935285	4.3656826	-2.9165304	0.24527448	-1.1978987	2.7137578	0.8308956	3.6448665	2.6493838	3.349279	3.2621825	ref
GAGGTGAGTCCGACGT-1-145_mGFP-Fltp_P16	6.7693014	0.6441722	2.9474897	-2.6175237	-0.89827096	-0.7982883	3.0268745	0.98984134	3.0540938	1.4529604	3.3024004	2.9806488	ref
GAGGTGAGTGACGGTA-1-145_mGFP-Fltp_P16	4.768053	0.1215319	3.7163873	-2.9948962	-2.4198363	-0.08074823	2.062163	0.7981589	2.59748	2.1517527	2.4773152	1.9916108	ref
GAGGTGATCACAATGC-1-145_mGFP-Fltp_P16	5.766543	-0.1515852	2.2526443	-3.0682943	0.80680865	-1.2154183	0.82142746	1.1954606	2.9177635	1.449856	2.1014636	0.19764066	ref
GAGTCCGCAGCTGTTA-1-145_mGFP-Fltp_P16	4.9439774	0.13066956	2.0927675	-1.5726988	0.13279812	-1.033551	1.1649464	1.3486489	2.1914728	1.1454985	1.8201302	0.7577147	ref
GAGTCCGCAGTCAGCC-1-145_mGFP-Fltp_P16	5.524065	0.8911999	2.5762508	-2.1212146	0.13867825	-1.8697957	1.0943645	0.88589543	1.7551559	1.247674	1.8569318	1.6276135	ref
GAGTCCGCATGAACCT-1-145_mGFP-Fltp_P16	6.5187864	0.8254366	2.818025	-2.7021303	0.16459459	-1.1684161	1.3245426	1.119963	2.5988796	1.3597999	2.192973	1.0191128	ref
GAGTCCGGTAAGTAGT-1-145_mGFP-Fltp_P16	6.038402	0.7104387	2.179744	-2.1893198	-2.9221506	-1.0313555	0.7865843	0.8012971	2.0208886	0.9234284	1.3947017	-0.26502457	ref
GAGTCCGGTCTAGCCG-1-145_mGFP-Fltp_P16	5.7666626	-0.120504	2.4594083	-2.4640903	0.5500165	-0.944031	1.5155474	1.1374419	2.4519646	1.307526	1.8927528	1.0377162	ref
GAGTCCGGTCTTGATG-1-145_mGFP-Fltp_P16	7.2731943	0.94814724	5.09048	-3.3682327	-0.12315221	0.24285334	4.315564	1.041235	4.511132	2.6122591	3.5380545	4.1060233	ref
GAGTCCGGTTAAGATG-1-145_mGFP-Fltp_P16	6.66032	0.37269166	2.6621695	-2.1607592	-0.53185946	-0.3570275	1.093389	0.80155915	2.5155797	1.6752973	1.8678592	1.246909	ref
GAGTCCGTCAAACGGG-1-145_mGFP-Fltp_P16	4.58952	1.0796888	2.5291722	-1.929503	-0.6328874	-2.0744174	1.7534475	0.95071816	1.3532112	0.71388423	1.6425736	1.1157329	ref
GAGTCCGTCGTACCGG-1-145_mGFP-Fltp_P16	6.2742653	-0.9986347	2.0845628	-3.0260813	0.6330013	-2.0567162	0.18756357	1.3239408	3.5890918	1.4970849	2.1780334	0.89341867	ref
GATCAGTCACAAGTAA-1-145_mGFP-Fltp_P16	4.785851	0.7167838	3.548886	-1.969495	0.27560598	-1.7658184	1.2352355	0.85911787	1.7776008	1.1261482	1.8629047	1.2540933	ref
GATCAGTCACCATGTA-1-145_mGFP-Fltp_P16	6.3199067	0.631397	3.1192858	-2.2927153	0.6667598	-0.28094727	1.2305123	0.6998691	1.8507682	1.416163	2.0524285	1.4289566	ref
GATCAGTCACCGGAAA-1-145_mGFP-Fltp_P16	6.2239685	-1.2699621	2.6461027	-2.5614238	0.5709039	-0.76316714	1.9661229	1.5515869	3.8787034	2.5855076	2.563185	1.9742452	ref
GATCAGTGTCGTGGCT-1-145_mGFP-Fltp_P16	5.368482	0.11354017	3.252649	-2.4981027	0.7250601	-0.58155894	2.9653864	0.6037179	2.9897404	1.840402	2.685989	4.1992326	ref
GATCGATGTTGAACTC-1-145_mGFP-Fltp_P16	5.645122	0.83289194	2.572317	-2.1274173	-1.5999433	-2.043095	-0.8509978	0.9523846	2.364764	1.167213	1.6607444	-0.12831609	ref
GATCGATTCCTCAACC-1-145_mGFP-Fltp_P16	2.7520218	1.478924	3.3690057	-2.6919298	-2.4463322	-0.356765	0.5217771	0.8542063	3.1086283	2.0812604	1.8732699	-0.5007174	ref
GATCGATTCTCGCTTG-1-145_mGFP-Fltp_P16	7.7367635	-0.0076565742	4.705368	-4.5076528	-0.7254865	-0.44057536	3.8090634	0.8296142	3.7488775	3.485999	4.0654917	4.0745134	ref
GATCGATTCTCGTTTA-1-145_mGFP-Fltp_P16	6.5049224	0.5665866	2.5488648	-2.5728593	-1.0745355	-0.78157806	1.8794577	1.3912952	3.8395584	2.3079832	2.7841406	1.1705482	ref
GATCGCGAGCTCCTCT-1-145_mGFP-Fltp_P16	6.1264424	-0.32856855	2.8480916	-2.7007465	-0.10850979	-1.0552869	2.0446863	1.0287333	3.7268982	2.5449631	2.6996105	1.4990528	ref
GATCGCGGTGAGGCTA-1-145_mGFP-Fltp_P16	6.7080936	1.0027331	3.3433204	-2.8129678	-0.6053809	0.08791357	3.654748	2.0648868	4.3641725	3.249792	3.6517336	3.943662	ref
GATCGCGGTGTGCGTC-1-145_mGFP-Fltp_P16	7.81291	1.0415226	3.4477608	-3.5660248	0.33644825	-1.76658	4.2339187	0.9679422	3.8996263	2.6799703	3.6517715	4.672774	ref
GATCGCGTCGTCTGAA-1-145_mGFP-Fltp_P16	4.841256	-1.3028519	1.5979098	-1.8143107	-0.19918942	-3.5592947	-0.99764234	0.24298409	1.8825908	0.36702943	0.40226254	-2.4189448	ref
GATCGTAAGCAGGCTA-1-145_mGFP-Fltp_P16	7.6674924	0.30150795	3.6105928	-3.3722086	-0.019503206	-1.3371924	3.5252807	0.8578185	3.4374096	2.4117892	3.102594	5.100548	ref
GATCGTACAATCACAC-1-145_mGFP-Fltp_P16	4.014729	1.0821426	3.0988533	-2.2511587	-2.102349	-1.688901	0.78544563	0.8776693	3.0478442	1.9995623	1.5067555	-0.4075092	ref
GATCGTAGTGCAGTAG-1-145_mGFP-Fltp_P16	6.33945	-0.42217255	1.7033257	-1.9158399	0.20791043	-0.8545764	0.3933216	0.7841194	2.1140785	1.1059525	1.6885374	0.5531176	ref
GATCGTAGTTCCAACA-1-145_mGFP-Fltp_P16	4.722577	0.62550867	3.2784698	-1.7783512	-2.2208357	-1.399232	-0.13714066	1.5483701	2.6181853	1.2357005	2.1084583	0.7779241	ref
GATCGTATCATTTGGG-1-145_mGFP-Fltp_P16	4.1497536	-1.1527804	1.525554	-1.8091863	0.43109086	-1.9885045	-0.4225195	0.68318045	2.2549915	0.97515404	2.118204	0.282991	ref
GATCGTATCTCCAACC-1-145_mGFP-Fltp_P16	6.355991	1.2178384	3.693096	-2.6070545	-0.92243135	-1.1006657	0.8203181	1.2725976	2.2892582	2.1372716	1.9573747	0.90272444	ref
GATCTAGAGAATGTTG-1-145_mGFP-Fltp_P16	5.5919614	-0.33698976	3.8554585	-3.2988	0.47388077	-0.8000612	1.6385816	1.1277883	4.0124216	2.3502517	2.6855726	1.0831901	ref
GATCTAGGTCCAGTAT-1-145_mGFP-Fltp_P16	7.909049	-0.5425495	4.266263	-3.4699233	-0.08671555	0.04311358	3.397742	1.8511467	4.9040546	3.890054	4.214604	2.6972704	ref
GATCTAGGTGACGCCT-1-145_mGFP-Fltp_P16	5.1624327	-0.3266461	1.6627231	-2.4333708	0.90933174	-1.8777722	0.47648215	1.0876259	2.5247817	0.6911241	1.7608012	1.2193855	ref
GATCTAGTCATGTGGT-1-145_mGFP-Fltp_P16	6.262409	-1.3890975	2.6703217	-2.7383113	0.35709977	-1.7291682	0.61255634	0.86895615	2.7658472	0.7320745	2.0093286	0.8669285	ref
GATCTAGTCTCTAAGG-1-145_mGFP-Fltp_P16	5.9098806	-0.73727727	1.8569252	-2.587034	0.746251	-1.8556798	0.49971473	1.6426463	3.149434	1.9871553	2.4633036	0.95739305	ref
GATGAAAAGACCTTTG-1-145_mGFP-Fltp_P16	5.4644537	-1.075196	2.9907093	-3.0392444	0.43267244	-0.76409066	1.3041376	0.9064946	3.1020875	2.2032442	2.7931085	0.26231977	ref
GATGAAACAAGTTGTC-1-145_mGFP-Fltp_P16	5.0234704	-0.82666546	3.2075496	-2.6146684	0.61095065	-0.9968381	0.97524226	0.86804855	2.8730206	2.1559966	2.6936376	1.3105357	ref
GATGAAACATGCCTTC-1-145_mGFP-Fltp_P16	6.529705	0.23603044	2.866426	-2.3238792	0.6972556	-0.44513366	1.0498027	0.78382486	2.4018826	1.996251	2.5907462	2.4416614	ref
GATGAAAGTACCGTTA-1-145_mGFP-Fltp_P16	5.5191736	-0.15885982	2.7843053	-2.0610845	-1.3516928	-2.0263972	0.50510764	0.9626161	2.1284072	1.1656817	2.1287582	-0.23567034	ref
GATGAGGAGATGTGGC-1-145_mGFP-Fltp_P16	8.251518	0.5441912	3.7238874	-3.7477338	-0.43699512	-0.46083915	3.7400472	0.7006167	4.240162	3.538914	3.4656625	3.5369866	ref
GATGAGGAGCTAGTTC-1-145_mGFP-Fltp_P16	5.5945506	0.5914321	2.7312255	-2.6187005	0.47707698	-1.5055839	2.525798	0.9235864	2.5225992	1.9589853	2.7397609	2.8776617	ref
GATGAGGAGGAGTAGA-1-145_mGFP-Fltp_P16	6.3616004	-0.123206794	2.8592894	-2.9046218	-0.13850655	-0.7952623	0.94986224	1.2445915	2.796045	1.1978004	2.239733	0.86392975	ref
GATGAGGCAAACTGCT-1-145_mGFP-Fltp_P16	6.608328	0.26637563	3.874879	-3.303914	-2.5969136	-0.94610524	3.118347	0.83594733	3.9698925	2.6311758	3.353189	4.2451763	ref
GATGAGGCAAAGCGGT-1-145_mGFP-Fltp_P16	6.558413	-0.5500785	2.0996192	-2.4851086	0.13837875	-0.7236019	2.7242587	1.0065378	3.2258494	2.5831306	2.723144	3.056908	ref
GATGAGGCAACTGCTA-1-145_mGFP-Fltp_P16	5.7262225	-0.3662319	3.006927	-2.120296	0.21790555	-0.9372889	1.8662097	0.7646338	2.3105466	1.8460338	2.4924436	1.917299	ref
GATGAGGCAAGGACAC-1-145_mGFP-Fltp_P16	7.3992968	-0.20589063	3.1622958	-3.2317014	-1.3391608	-1.0955317	4.213043	1.2266966	4.1715045	3.168711	3.4759824	4.5618906	ref
GATGAGGCAGACGCCT-1-145_mGFP-Fltp_P16	5.277494	-0.013401359	2.6917875	-2.4419544	-0.07230937	0.00967744	2.04692	1.3909448	2.7962763	1.4598907	2.79871	2.9872308	ref
GATGAGGCAGGTCGTC-1-145_mGFP-Fltp_P16	5.943526	-1.2694594	1.403036	-1.9712757	-0.83685994	-0.8217265	0.72358716	0.7745065	2.2993114	1.2782592	2.3024914	1.3664064	ref
GATGAGGCAGTAAGCG-1-145_mGFP-Fltp_P16	3.8766572	0.05272299	3.4112139	-2.2461717	-1.7952864	-1.8634671	-0.1337827	1.5253603	2.7800093	1.1987046	1.4604678	-0.8012495	ref
GATGAGGGTCCAACTA-1-145_mGFP-Fltp_P16	2.8674235	-0.0067353025	2.7706766	-1.9058988	-2.0247297	-1.1605524	0.7554297	0.84170574	1.936368	0.8443743	0.9582511	0.17594746	ref
GATGAGGGTCCAGTAT-1-145_mGFP-Fltp_P16	7.3237796	0.2008207	3.0826068	-2.9253805	0.67554617	-0.70572853	0.37131876	0.9396435	2.2217002	1.5084003	2.5266683	0.31900954	ref
GATGAGGTCTATCGCC-1-145_mGFP-Fltp_P16	5.1592216	-0.8930167	2.1665082	-2.153257	0.62152946	-1.2450607	0.45694625	1.0127561	2.085764	1.1025546	1.5394176	-0.15093322	ref
GATGCTAAGTCTTGCA-1-145_mGFP-Fltp_P16	5.957448	0.024426728	2.5054471	-2.6510046	0.7264198	-1.4849058	2.0512605	1.5423789	3.122326	2.0318148	2.741832	2.1235836	ref
GATGCTACACGGCTAC-1-145_mGFP-Fltp_P16	6.970197	-1.2261924	3.414385	-2.822914	-0.16021901	-0.5680724	3.2280917	0.5231832	3.3261046	2.1474276	2.6899743	3.3914447	ref
GATGCTAGTACAGCAG-1-145_mGFP-Fltp_P16	6.1334248	-0.19559227	3.3513324	-2.1905675	-0.75651884	-0.29946357	1.6200459	1.3464825	2.8654323	2.4133267	2.0889683	1.3358282	ref
GATGCTAGTATTCTCT-1-145_mGFP-Fltp_P16	6.952616	-0.71278435	1.9642968	-2.575856	-0.21210277	-2.2710943	0.81130826	0.9232309	2.0808942	1.1785306	1.9771137	1.6022216	ref
GATGCTATCTACTTAC-1-145_mGFP-Fltp_P16	8.1435	-0.10864024	4.912321	-3.517107	0.41399646	0.16854252	4.2984347	1.7240313	5.591528	4.0303993	4.498429	5.6100173	ref
GATTCAGAGGGTGTGT-1-145_mGFP-Fltp_P16	5.2097025	-0.4401988	3.8940952	-2.533115	-2.6582937	-1.48699	0.7116573	0.877045	2.8120394	1.9761494	1.9714078	0.9799462	ref
GATTCAGAGGTAGCCA-1-145_mGFP-Fltp_P16	6.586469	0.21124066	2.3405652	-3.0025625	0.7180048	-1.3604935	2.4596038	1.3535541	3.9726572	2.185608	3.2297492	2.3033385	ref
GATTCAGAGTAGGCCA-1-145_mGFP-Fltp_P16	6.2308564	0.94459045	3.1014812	-2.4327343	-2.00328	-1.287904	2.516983	0.5845867	2.8158453	1.5453649	2.2219183	3.2077482	ref
GATTCAGCAGGAACGT-1-145_mGFP-Fltp_P16	6.2373357	0.85011095	2.234873	-2.7411592	0.54120123	-1.3205998	0.67077434	1.3268259	2.598307	1.8318744	2.7279108	1.022201	ref
GCAAACTAGCTAAACA-1-145_mGFP-Fltp_P16	6.032583	-1.0303118	3.8822236	-2.64765	-1.3438079	-0.53473866	3.0513012	1.1776904	4.0307035	3.4540846	3.1200728	3.2372918	ref
GCAAACTAGTGTACGG-1-145_mGFP-Fltp_P16	5.776095	0.13134408	2.4587967	-2.2467186	-0.39378417	-1.8819578	-0.7378204	0.7199756	1.9624175	1.5436358	1.6952629	1.0439987	ref
GCAAACTCAAGCCATT-1-145_mGFP-Fltp_P16	6.9765697	-0.15820175	2.278459	-2.8409395	0.8652773	-0.33850443	2.021866	1.5354409	2.6567538	1.9090236	2.3946998	2.708841	ref
GCAAACTCAATGAATG-1-145_mGFP-Fltp_P16	6.0286074	0.4427766	1.9730772	-2.7742429	-1.1297646	-0.65970033	2.2157068	1.0498087	2.630214	1.7409914	2.742228	2.272365	ref
GCAAACTCAATGTTGC-1-145_mGFP-Fltp_P16	4.338243	0.4622336	3.1428175	-2.1615968	-1.4962957	-2.0282311	0.63899237	0.6083512	2.2719593	1.0837958	1.3310227	0.8300251	ref
GCAAACTCACAGGAGT-1-145_mGFP-Fltp_P16	6.6279883	-0.35749316	2.6678858	-3.0209625	0.529466	-1.4164253	1.5881342	1.0395849	3.5854294	2.6132543	2.3156872	1.3319584	ref
GCAAACTCATTGGTAC-1-145_mGFP-Fltp_P16	6.377406	0.65663046	3.1895313	-2.900071	0.061107323	-0.45095	0.9525544	1.3849875	3.5643282	1.4656221	2.6199212	0.8235425	ref
GCAAACTGTGACGGTA-1-145_mGFP-Fltp_P16	7.470142	1.018258	3.3262327	-2.5913746	-0.8596343	-1.277464	2.2714005	0.9912202	2.7625132	2.0521576	2.9593325	2.6294062	ref
GCAAACTTCAGCTCGG-1-145_mGFP-Fltp_P16	6.585009	-0.41786277	2.5825186	-2.9798717	-0.20721939	0.18896872	2.986282	0.53367895	3.6528637	2.1886542	3.8242981	4.2841887	ref
GCAAACTTCATCTGTT-1-145_mGFP-Fltp_P16	5.8323126	0.322848	2.836726	-2.089745	0.43720478	-1.5216777	1.6308677	0.447615	2.7350862	1.5542827	2.1535826	2.789609	ref
GCAAACTTCGATGAGG-1-145_mGFP-Fltp_P16	5.9214253	-0.44460392	2.8242955	-2.581881	-0.8282168	-0.8881327	2.48096	1.0698698	2.5726464	1.6363497	2.401782	1.4582305	ref
GCAAACTTCTGGGCCA-1-145_mGFP-Fltp_P16	6.239981	0.1990905	3.5950253	-2.3985863	-0.74226546	-1.2591882	2.6856036	0.52378535	2.8292887	1.9458228	2.5759423	3.1193116	ref
GCAATCAAGCTAGCCC-1-145_mGFP-Fltp_P16	7.0885487	0.5981191	2.68375	-2.9190223	-0.4124991	-1.0319022	1.3577605	1.4205483	2.2715418	1.7464782	1.8188154	0.72827786	ref
GCAATCAAGGATCGCA-1-145_mGFP-Fltp_P16	7.7800703	0.91228414	4.398919	-2.7447662	-0.96959496	-1.0664344	4.0057716	1.2118735	4.4922137	2.3435197	4.339055	4.6720243	ref
GCAATCACAGCTATTG-1-145_mGFP-Fltp_P16	4.980377	1.1273115	2.6811864	-2.1432676	-1.6561433	-1.3457551	1.3917804	0.79751086	2.3309526	1.1457053	2.4343052	1.1124837	ref
GCAATCACATCGATTG-1-145_mGFP-Fltp_P16	4.515542	-1.015726	2.8224745	-2.4022684	-0.7604876	-1.2350233	1.0869249	0.83223027	2.2121015	1.2971028	2.1259804	1.9133874	ref
GCAATCAGTAAATGTG-1-145_mGFP-Fltp_P16	5.4283504	-0.083224796	2.5243196	-2.1148875	0.509358	-1.4976344	0.4814806	1.0692401	2.02386	1.6411545	1.7252291	1.0541753	ref
GCAATCAGTCTTCAAG-1-145_mGFP-Fltp_P16	5.435352	0.061848827	3.877918	-2.7047658	-1.2104455	-0.6396423	3.1525686	0.75057805	3.0359836	2.0135176	2.486922	2.8466163	ref
GCAATCATCACATACG-1-145_mGFP-Fltp_P16	6.1389604	0.9019925	2.5939894	-2.3989413	0.7412598	-0.7332541	2.2666473	1.0897259	2.7342067	2.110618	2.432713	1.6865084	ref
GCAATCATCCGGCACA-1-145_mGFP-Fltp_P16	6.3160324	0.21311821	3.3799539	-3.116563	-1.870157	-0.916287	0.5842711	0.9276041	2.1369638	1.601998	2.434312	0.9136826	ref
GCAATCATCCTCAATT-1-145_mGFP-Fltp_P16	7.9246817	1.4617153	3.5235302	-3.3657784	0.027555868	-0.39833015	3.7949398	0.98005396	4.6214514	3.2451828	3.3701048	4.1934958	ref
GCAATCATCGCACTCT-1-145_mGFP-Fltp_P16	7.0632796	-0.66063887	3.7041562	-2.838087	-0.90446454	0.2843417	2.7928443	1.2772211	4.2067356	2.625707	3.0729258	2.7508667	ref
GCAATCATCTTCATGT-1-145_mGFP-Fltp_P16	6.4376326	0.2880616	3.6376643	-2.403358	-1.8613757	-0.3976732	1.3961754	1.0160152	2.3775966	1.5771782	2.0714555	0.20716639	ref
GCACATAAGAGGTACC-1-145_mGFP-Fltp_P16	6.653707	0.7167158	3.2508032	-2.2886174	-0.5340418	-0.265285	2.7403264	1.8321964	3.9173903	2.6110058	3.0825164	2.892386	ref
GCACATACATGTTGAC-1-145_mGFP-Fltp_P16	8.526563	0.774345	4.2971053	-3.5269463	0.32382524	0.0003181696	5.33774	0.6584915	4.6212096	3.3661017	4.0330954	4.9728622	ref
GCACATAGTAAGTTCC-1-145_mGFP-Fltp_P16	7.629755	0.8910421	4.178556	-3.6018028	0.22634515	1.2540039	3.9175286	1.3646457	3.9007683	2.6929	4.1300635	4.0279193	ref
GCACATAGTAGGGTAC-1-145_mGFP-Fltp_P16	5.682824	0.205351	2.9944184	-2.8033595	0.21396321	-0.923401	3.0376465	0.74511	3.6013222	1.9216338	2.7363796	3.8648136	ref
GCACATAGTCAAGCGA-1-145_mGFP-Fltp_P16	5.7554107	0.3933804	2.603683	-2.2314527	0.79929	-0.73006636	1.228729	1.6744697	2.5716972	1.6698188	2.2804427	0.6507015	ref
GCACATAGTCACCCAG-1-145_mGFP-Fltp_P16	4.0751963	1.7425072	3.0591605	-2.7908378	-2.207785	-1.4843417	1.0759921	1.2198505	2.8010232	1.151714	1.9473422	0.11389443	ref
GCACATAGTGCAGACA-1-145_mGFP-Fltp_P16	7.0638323	0.69404984	3.2144816	-2.4881504	-2.6088507	-0.5198411	3.0522215	0.77861005	3.7810824	2.631681	3.0602121	2.4547207	ref
GCACATAGTTCCGTCT-1-145_mGFP-Fltp_P16	7.243374	0.4449875	3.6286786	-3.5927532	0.509233	-0.40667337	3.8602529	0.95647407	4.2467775	2.6682708	3.817985	3.5908117	ref
GCACATATCCAGATCA-1-145_mGFP-Fltp_P16	6.8129206	1.4035492	2.5259771	-2.8272233	1.0085058	-0.29231384	1.959097	1.2335445	3.0208192	2.051893	2.7895937	2.3243904	ref
GCACATATCCGAATGT-1-145_mGFP-Fltp_P16	6.2282124	0.020662725	3.7976437	-3.2182555	0.4254412	-0.593433	2.9374452	0.7630791	4.2645497	3.1463053	3.1171396	3.2467513	ref
GCACTCTAGCGATCCC-1-145_mGFP-Fltp_P16	5.815425	1.1832813	3.7787244	-2.7666419	-2.3509173	-1.3357875	2.8831844	0.45622006	2.7539418	1.5749828	2.2286234	1.8611987	ref
GCACTCTAGCGCTCCA-1-145_mGFP-Fltp_P16	5.7409596	-0.69878584	2.1171193	-1.8876195	-0.65620637	-0.82344556	1.7931957	0.6466292	3.176742	1.8990823	2.1781373	1.8929309	ref
GCACTCTAGGGAAACA-1-145_mGFP-Fltp_P16	5.9152946	-0.7195833	2.1384037	-2.1957366	0.5917803	-1.0044545	0.38922307	0.8554455	2.1514397	1.3643532	1.8381393	0.94251364	ref
GCACTCTAGTGAAGAG-1-145_mGFP-Fltp_P16	6.5153465	0.22912431	3.772473	-2.9907644	-0.7721683	-0.6731446	3.3293796	0.45306927	3.5971704	2.4047852	3.2240787	3.4723783	ref
GCACTCTCAATGAATG-1-145_mGFP-Fltp_P16	7.0833907	-0.5993078	3.9691858	-3.0665026	0.27485803	-0.23043415	3.5952325	0.9670968	3.7556293	2.9668658	3.1880279	4.3383274	ref
GCACTCTGTAAATGAC-1-145_mGFP-Fltp_P16	5.359294	0.31481352	2.7428122	-2.3149664	0.15210159	-1.8679371	1.8352323	1.0477176	2.352365	1.6631368	2.2541058	0.8448578	ref
GCACTCTGTCCTGCTT-1-145_mGFP-Fltp_P16	6.244635	-0.052077137	2.518665	-2.8043442	0.5181371	-1.6223233	1.466008	1.0496328	2.4997225	1.9711435	2.1472137	1.6146239	ref
GCACTCTGTCGAATCT-1-145_mGFP-Fltp_P16	6.0640163	-0.18092667	3.1684747	-2.3197675	0.5233907	-0.028026938	2.045868	0.9035463	2.6079073	1.9047726	2.7514005	3.4382176	ref
GCACTCTGTGTAATGA-1-145_mGFP-Fltp_P16	5.2791786	-0.7669844	3.7395763	-3.0243592	-0.70589155	-0.2041921	0.70301646	0.97144467	2.9104621	1.2690902	2.7732549	0.50763804	ref
GCAGCCAAGACTAAGT-1-145_mGFP-Fltp_P16	4.4569836	-0.5377392	1.7580293	-1.9049479	-1.6401086	-1.5151607	-0.73388284	0.9549278	1.6937978	1.4192268	0.54543465	-0.35148224	ref
GCAGCCAAGCCACGCT-1-145_mGFP-Fltp_P16	5.4651103	0.28903186	2.1038647	-1.9079753	-0.22986843	-1.2415798	0.63496274	1.0142286	2.2590988	1.8312956	2.4962811	3.3581514	ref
GCAGCCAAGTCTCAAC-1-145_mGFP-Fltp_P16	5.9164615	0.35093966	1.9506193	-2.114925	-0.6862216	-1.2385008	0.31777748	1.0080467	1.756756	0.40102646	1.8305366	0.29085356	ref
GCAGCCACACGAAACG-1-145_mGFP-Fltp_P16	5.8337793	0.76181227	4.173173	-2.813354	-1.3208863	0.16594121	2.353687	0.7479161	3.5214498	1.8690876	3.0391197	0.7609857	ref
GCAGCCACATAGGATA-1-145_mGFP-Fltp_P16	6.661859	0.57670665	2.9581788	-2.3769011	0.26400998	-2.2078187	1.8045303	1.3182288	2.2486463	2.4004538	2.6518762	0.49429923	ref
GCAGCCACATGGAATA-1-145_mGFP-Fltp_P16	4.9870853	0.5059886	2.0808887	-2.1816611	-0.44711846	-0.57620716	1.9364969	0.7207949	1.9832802	1.6931497	1.8699654	1.5988449	ref
GCAGCCAGTCTTCGTC-1-145_mGFP-Fltp_P16	8.120203	0.7781717	3.3769305	-3.3758664	-0.8714888	0.36346972	3.3185506	2.256556	6.0104165	3.406714	4.334227	3.530255	ref
GCAGCCAGTTCAGACT-1-145_mGFP-Fltp_P16	6.59953	1.0043414	4.280628	-2.5259743	0.55796194	-1.133707	2.78126	0.6052327	2.7831018	1.802791	2.2332478	3.2980907	ref
GCAGCCAGTTGGTAAA-1-145_mGFP-Fltp_P16	6.434494	-0.9400403	2.7016537	-2.6304393	0.39491984	-1.0789602	2.6376562	1.1176245	3.6121736	2.68245	1.8193011	2.5701048	ref
GCAGCCATCGATCCCT-1-145_mGFP-Fltp_P16	6.1856403	-0.4556853	2.9533186	-2.398857	0.20546766	-0.62166804	2.9173903	1.195192	2.9669023	1.3817589	2.9754734	1.8020844	ref
GCAGCCATCGTTTATC-1-145_mGFP-Fltp_P16	5.7227097	-0.29425225	2.3061013	-2.6194763	0.6006342	-1.8097197	2.0399551	0.76206326	2.982434	1.734602	2.8344698	2.31567	ref
GCAGCCATCTTAACCT-1-145_mGFP-Fltp_P16	6.5688	-0.45857474	2.2400403	-1.9957657	-0.4843397	-0.11378124	0.9292637	1.4326589	3.100883	1.7711985	1.9587473	1.5370126	ref
GCAGTTAAGAGCCTAG-1-145_mGFP-Fltp_P16	6.0728664	0.16448301	3.0474322	-3.2802632	-1.146403	-1.0202159	2.1657135	1.0095892	2.6581767	2.480331	2.0027263	1.2658783	ref
GCAGTTAAGGCTCTTA-1-145_mGFP-Fltp_P16	6.1834493	-0.09846273	1.5173635	-2.1875658	0.30824178	-2.1469128	0.43289655	1.4117849	2.4656498	1.4581934	1.9032246	0.47672993	ref
GCAGTTAGTAAAGGAG-1-145_mGFP-Fltp_P16	5.246006	-0.16081572	3.4298978	-2.5583696	-0.9906142	-0.83269984	1.7119378	0.9761798	2.301925	2.194281	2.633509	1.4669063	ref
GCAGTTATCCTCCTAG-1-145_mGFP-Fltp_P16	6.146625	-0.39142865	2.393208	-2.6049237	0.8117375	-1.1154035	1.9412539	0.4886201	2.924315	2.3305514	2.97818	0.9331137	ref
GCATACAAGCGATATA-1-145_mGFP-Fltp_P16	5.4139624	-1.0585624	3.2994804	-3.2254834	0.6730951	-0.93137455	2.5518122	0.49208406	3.383147	2.5927444	3.0502753	1.785945	ref
GCATACAAGGTGCACA-1-145_mGFP-Fltp_P16	6.31171	0.40927136	3.4959638	-3.1791136	-0.33830923	-1.4000363	2.938631	1.2776926	3.1125243	2.3670592	2.337237	2.5619092	ref
GCATACACACGACGAA-1-145_mGFP-Fltp_P16	6.452629	-0.9116698	4.6924796	-3.230751	0.60969687	-0.28361073	3.0255191	0.49078816	3.6191683	2.7318814	3.3240695	2.8365803	ref
GCATACACAGGGTTAG-1-145_mGFP-Fltp_P16	5.7234497	0.6786202	3.1794908	-2.9956958	0.5542351	-0.94080865	1.1362793	1.1055608	3.3952734	2.7790782	2.4177637	2.1000924	ref
GCATACAGTAGATTAG-1-145_mGFP-Fltp_P16	5.9665456	0.3473067	3.5947518	-3.0961056	-0.9111331	-1.7403451	2.1869545	1.1466571	3.3979824	2.5578043	2.3961313	1.4111525	ref
GCATACATCCTAGTGA-1-145_mGFP-Fltp_P16	7.097494	0.08821435	3.088985	-3.4928648	0.3478303	-1.1978089	2.4879658	0.90681374	3.9551287	3.4286766	2.8360596	2.9079564	ref
GCATACATCGCACTCT-1-145_mGFP-Fltp_P16	6.222815	-0.4723103	3.4879212	-2.7493918	-0.6733322	-1.1454347	2.1858244	0.3354108	2.5046716	1.2020595	2.1669908	2.5089378	ref
GCATACATCTGTGCAA-1-145_mGFP-Fltp_P16	7.194137	0.44868192	2.0732458	-2.6341858	0.60693	-1.4234763	0.99253297	0.831662	3.0440137	0.8985003	1.8482845	1.650363	ref
GCATACATCTTGTACT-1-145_mGFP-Fltp_P16	6.0103464	-0.35564762	3.7443106	-2.8899355	-1.2619071	-0.100419655	2.844984	1.6103243	3.4455237	2.707904	3.1239262	2.3650737	ref
GCATGATAGTACGCCC-1-145_mGFP-Fltp_P16	5.071749	-0.29662198	2.5649176	-2.6391346	-1.0617137	-1.0827389	1.2117659	0.9218661	1.9031001	1.5866697	1.9467803	1.2043074	ref
GCATGATAGTGGAGTC-1-145_mGFP-Fltp_P16	5.869652	0.62524855	2.443405	-2.346633	0.37455103	-1.2959543	0.92196256	0.60304147	1.7558724	1.1294217	1.7621218	2.26534	ref
GCATGATCACCAGATT-1-145_mGFP-Fltp_P16	6.3494606	0.39168367	2.5876799	-2.1149719	0.34768096	-2.1172402	1.4193814	1.183607	2.6836638	1.1854131	2.4080696	2.6240273	ref
GCATGATCATGGAATA-1-145_mGFP-Fltp_P16	3.9662704	-0.50708514	1.3403312	-1.9891773	-1.3228171	-3.2285008	-2.8129125	0.6502412	1.1562293	0.3378728	1.0688919	-1.1211867	ref
GCATGATGTAGCTCCG-1-145_mGFP-Fltp_P16	5.189808	0.15663406	3.018935	-2.1118069	-0.4347181	-2.2144864	1.1323957	0.74487656	2.325947	1.311528	2.12382	-0.3641963	ref
GCATGATGTCCAGTAT-1-145_mGFP-Fltp_P16	5.8571806	0.27663994	3.161439	-2.3077276	0.6207872	-0.8168074	2.645102	0.9330153	3.4156086	2.3069382	3.3823466	2.5165615	ref
GCATGATGTGTGCCTG-1-145_mGFP-Fltp_P16	6.409344	-0.28055656	3.1965227	-2.8084655	0.7758665	-1.6134334	3.6953871	0.88873935	4.4266696	2.088089	2.6602893	3.3947134	ref
GCATGATTCAGCGACC-1-145_mGFP-Fltp_P16	6.2317734	0.0021050014	3.2701755	-2.3606756	0.40053803	-1.3519088	3.1315703	0.8901072	2.9247255	1.7522339	2.7828188	3.9772108	ref
GCATGCGAGACATAAC-1-145_mGFP-Fltp_P16	5.5411077	-1.1128131	2.780623	-2.8585207	0.4293849	-1.3093855	0.81049937	1.9233112	4.4744987	1.5647644	2.0668821	1.7199353	ref
GCATGCGCAATCACAC-1-145_mGFP-Fltp_P16	7.117212	0.06944078	1.8081712	-2.4182205	-0.12250024	-0.8204533	1.0276371	1.1291903	2.3443587	0.78672475	1.8241878	0.6603145	ref
GCATGCGCAATCAGAA-1-145_mGFP-Fltp_P16	4.7052255	-0.09899994	1.6503348	-2.5632172	-2.0793626	-2.6200068	-0.5660266	0.9295615	1.8556131	1.3033023	1.495283	-1.1322173	ref
GCATGCGCAATCCGAT-1-145_mGFP-Fltp_P16	6.1727295	-0.23821256	3.7776065	-2.6057825	-0.14649874	-1.6544878	1.6246243	0.65605265	2.5067039	1.6228516	1.7427944	1.2571163	ref
GCATGCGCACTTAACG-1-145_mGFP-Fltp_P16	4.9626	-0.12728144	3.5321572	-2.727263	-2.7731879	-2.1103318	1.4993553	0.85798466	4.15406	2.0904903	2.6867473	1.6579393	ref
GCATGCGCAGGATTGG-1-145_mGFP-Fltp_P16	5.0111895	-0.7113436	1.8883588	-2.158927	0.4574519	-0.23001671	0.12329316	0.99820626	1.7788339	1.9270031	1.6386312	0.69232106	ref
GCATGCGCAGGCTGAA-1-145_mGFP-Fltp_P16	6.6818614	-0.26617783	4.104531	-2.8436906	-0.36185333	-1.7817686	1.4085194	1.2531805	2.7674103	1.8904052	2.3202562	1.6683624	ref
GCATGCGGTGGGTCAA-1-145_mGFP-Fltp_P16	4.1845484	0.30117485	2.918892	-1.86258	-2.3380823	-1.599733	0.7213053	0.8643365	2.6869903	1.4013413	1.7642478	0.4803282	ref
GCATGCGGTTGCGTTA-1-145_mGFP-Fltp_P16	6.1785507	-0.26196325	2.4255545	-3.1214948	0.6748836	-0.9038727	0.23583582	1.1877892	3.713434	1.6559366	1.9297352	1.5594999	ref
GCATGCGTCAATCACG-1-145_mGFP-Fltp_P16	6.324859	0.054762382	3.1424098	-2.3933623	-0.31355315	-0.73429346	2.576007	1.2232938	3.338213	1.8537222	2.874962	2.0668542	ref
GCATGCGTCTCTAGGA-1-145_mGFP-Fltp_P16	5.0833125	0.31471187	2.7053638	-1.8370616	-0.7754836	-1.957721	-0.015505455	1.0323287	1.7137641	0.62313366	0.8814781	0.011524528	ref
GCATGTAAGGATTCGG-1-145_mGFP-Fltp_P16	6.257292	-0.6494414	3.010253	-2.1950018	0.58547044	-0.91862583	0.8443988	0.7959313	2.4880571	1.869852	1.8411812	1.3024541	ref
GCATGTACAACGATCT-1-145_mGFP-Fltp_P16	6.39458	0.89744675	2.6767335	-2.5288696	-0.20295268	0.32714805	1.5091538	1.1453382	3.1124997	1.2605402	2.3110092	0.16400075	ref
GCATGTACAGACAGGT-1-145_mGFP-Fltp_P16	6.7584505	-0.028487222	2.537215	-2.6554627	0.64151824	-1.3784531	0.78456473	1.1436112	2.9836822	1.8219905	3.090867	1.4072073	ref
GCATGTAGTACATGTC-1-145_mGFP-Fltp_P16	6.3501124	-0.38830978	3.1047509	-2.8241284	0.41837978	-0.92189527	2.3755596	1.3109092	3.0873091	2.292916	2.702491	2.192807	ref
GCATGTAGTGCACCAC-1-145_mGFP-Fltp_P16	4.300972	-1.2830486	1.5887933	-2.1145678	-0.69065976	-1.815989	-0.6249074	1.4659774	2.1911225	0.97646725	1.1744204	0.20706393	ref
GCATGTAGTGCTGTAT-1-145_mGFP-Fltp_P16	4.81557	0.24927539	1.4562304	-1.0825135	-1.62876	-2.2178633	-0.7045768	0.65669394	1.8134505	0.6270872	1.129719	-0.2482481	ref
GCCAAATCAGACGCAA-1-145_mGFP-Fltp_P16	4.460172	-0.06230955	2.5820694	-2.3728247	-2.1041477	-2.2725234	0.16824307	0.7820365	1.6061383	0.92698675	1.1526684	-1.3931315	ref
GCCAAATCATGCAATC-1-145_mGFP-Fltp_P16	7.359176	0.98582315	3.7110894	-3.2950375	0.56083775	-0.26657557	2.3865042	0.82976395	4.3176527	2.8214867	3.1200533	2.0358245	ref
GCCTCTAAGACTGTAA-1-145_mGFP-Fltp_P16	6.133504	-1.0477542	2.0530498	-1.7120883	-0.98489857	-2.2099175	0.71880895	0.77971905	2.4413579	1.4874494	1.9498587	1.1580297	ref
GCCTCTACAATGTTGC-1-145_mGFP-Fltp_P16	6.1277533	0.20565128	2.2035642	-2.6346564	0.53909343	-1.4633708	0.6022483	0.9780615	3.10539	1.5196933	1.6738013	0.73386157	ref
GCCTCTAGTCCGAACC-1-145_mGFP-Fltp_P16	5.016604	0.2748559	2.0050492	-2.0337286	0.36423516	-1.649437	0.5823617	1.0074927	1.7693558	0.6824515	2.1875484	1.7503936	ref
GCCTCTAGTCTGCAAT-1-145_mGFP-Fltp_P16	5.8013906	-1.3157446	2.8242962	-2.7981653	-1.2331591	-1.2059698	1.2021319	0.7649343	3.1389544	1.9930539	2.9449403	1.1966289	ref
GCCTCTATCGAACGGA-1-145_mGFP-Fltp_P16	5.607852	-0.6244045	3.2978446	-2.2020626	0.76277536	-1.5385647	1.9885247	0.78468955	2.9631033	2.361569	2.269643	1.7553419	ref
GCGACCAAGCGCCTCA-1-145_mGFP-Fltp_P16	4.4055343	0.18741846	1.6748782	-1.6995113	-0.8268052	-1.3953346	0.24602795	1.1872445	2.324385	0.79611397	0.97604996	-0.75415	ref
GCGACCACAATGGAGC-1-145_mGFP-Fltp_P16	6.565443	0.48097172	2.4649904	-2.6580095	0.7777091	-1.4185368	0.96942735	0.9426907	2.265079	1.4457237	2.6349795	2.3349113	ref
GCGACCACAGTACACT-1-145_mGFP-Fltp_P16	5.058207	0.7717984	2.448829	-2.0707638	-1.9182234	-1.244578	0.053277835	0.88108206	1.7652774	0.77766705	1.739968	0.3188795	ref
GCGACCAGTGCCTGCA-1-145_mGFP-Fltp_P16	6.028688	0.51126325	2.7395766	-1.8775628	0.58697426	-1.0247351	1.5007447	1.1537611	3.0105548	1.6296993	2.7618592	1.6790135	ref
GCGACCAGTGTGGTTT-1-145_mGFP-Fltp_P16	6.030511	0.54336584	3.653584	-2.461467	-0.72643924	-1.8899603	2.7841702	0.7281902	3.4891133	2.222751	3.1280823	3.381657	ref
GCGACCAGTTGTTTGG-1-145_mGFP-Fltp_P16	7.9779706	0.84008265	2.9258864	-2.7678313	-0.81661475	-1.6552567	2.6697264	0.78109926	3.307384	2.768082	2.6371198	2.4382913	ref
GCGACCATCTGCTTGC-1-145_mGFP-Fltp_P16	6.200177	0.20904423	3.0790286	-2.145927	-0.36821458	-1.7977697	1.4623189	0.46757835	2.0034118	1.3738948	2.4572237	1.4047883	ref
GCGACCATCTTTAGGG-1-145_mGFP-Fltp_P16	7.061608	0.32948536	3.9051328	-3.0136054	-0.60135967	-0.5642289	3.1311076	0.6449935	4.0893826	2.8205342	3.683057	3.3811607	ref
GCGAGAAAGCGGATCA-1-145_mGFP-Fltp_P16	6.4115143	-0.19720535	3.3174446	-2.091016	0.40767437	-1.4555793	1.3660356	1.1531764	2.6759124	1.4798936	2.5811546	2.7656739	ref
GCGAGAAAGCGGCTTC-1-145_mGFP-Fltp_P16	8.045395	1.3531234	4.706482	-3.7504315	-0.65158284	0.26992762	4.802608	1.8090477	5.8479095	4.188647	5.3802853	4.590673	ref
GCGAGAAAGGAGTAGA-1-145_mGFP-Fltp_P16	5.4430366	0.29589674	4.2696013	-3.1089401	-1.2091732	-1.2209985	2.0991151	1.2456577	2.9188855	2.6077976	2.3723068	1.7924821	ref
GCGAGAAAGGTCATCT-1-145_mGFP-Fltp_P16	3.8282506	0.4232527	2.6354897	-2.261345	-2.0342178	-1.5878216	-0.16148867	0.9543026	2.14714	1.288429	0.99205315	-0.003031984	ref
GCGAGAACAGTATAAG-1-145_mGFP-Fltp_P16	5.402445	0.044153634	2.6084194	-1.9036934	-0.9463031	-0.9310023	1.2840177	0.882909	1.5927815	1.1368532	2.174843	0.26296252	ref
GCGAGAACATCAGTAC-1-145_mGFP-Fltp_P16	7.6648726	-0.27481535	4.445132	-3.7126546	-0.8381516	-1.249875	2.7712564	0.36533445	3.5936205	2.5688324	3.192474	3.0670977	ref
GCGAGAAGTGGAAAGA-1-145_mGFP-Fltp_P16	6.218786	1.0566522	4.032159	-2.7224996	0.13448368	-1.0149035	3.474208	0.62662	3.3007407	2.704642	3.2988923	4.157494	ref
GCGAGAATCACGCATA-1-145_mGFP-Fltp_P16	6.586472	-1.2095416	2.3694887	-1.9617589	-0.40719363	-1.2285106	0.94576305	0.9169527	2.211518	1.6210338	1.831228	1.024697	ref
GCGAGAATCACTGGGC-1-145_mGFP-Fltp_P16	6.5302763	0.28453463	3.9314303	-2.917445	-0.8982829	-0.11400338	2.8205187	1.060334	2.9252636	2.689193	2.9485872	2.218081	ref
GCGAGAATCAGGCCCA-1-145_mGFP-Fltp_P16	5.855945	0.36715207	2.748528	-2.6335008	-0.40140572	-0.84004503	1.5063792	1.0222895	2.6186712	2.035957	2.5466135	2.5385504	ref
GCGAGAATCATGTGGT-1-145_mGFP-Fltp_P16	4.7793036	-0.007852539	2.7590222	-1.9738153	-1.3597523	-0.7190758	0.5340438	0.8308855	1.7638516	1.1944553	1.496729	1.6631713	ref
GCGAGAATCGCGGATC-1-145_mGFP-Fltp_P16	6.510004	0.6468209	3.583507	-2.5421023	-0.54136807	-1.5804029	2.6562374	0.85999143	2.762325	2.3453555	2.3604121	2.346392	ref
GCGAGAATCGTTTGCC-1-145_mGFP-Fltp_P16	6.952457	0.8095738	4.2449055	-2.725143	-2.4095597	-1.3062502	2.4529545	0.6226011	3.498945	2.198094	2.2503824	2.208371	ref
GCGCAACAGAGGTTAT-1-145_mGFP-Fltp_P16	6.1449943	-0.98939204	2.0639546	-2.4861116	0.26742068	-1.6005217	-0.3844345	1.0152022	1.8603256	1.4466046	1.4973146	-0.11023308	ref
GCGCAACAGGGCTTCC-1-145_mGFP-Fltp_P16	6.1728315	-0.07832856	2.5330522	-2.530263	0.6155997	-1.7304612	1.585719	1.5448042	3.4150195	1.8331686	2.5353408	0.95955443	ref
GCGCAACCAAGTACCT-1-145_mGFP-Fltp_P16	5.320092	-1.2118175	2.8120825	-2.4631376	0.6204149	-1.9904859	0.28404704	1.3738513	2.6770172	2.000353	2.2616196	1.8110361	ref
GCGCAACCACGAAATA-1-145_mGFP-Fltp_P16	6.8483043	-0.99780035	3.4562786	-2.2070305	0.38001946	-0.6794033	2.5106773	1.0968914	3.5001702	2.361156	3.1896372	2.3890846	ref
GCGCAACGTACCGTAT-1-145_mGFP-Fltp_P16	4.8649087	-0.74825084	1.4423358	-1.7662542	0.10673782	-3.1005826	-0.3260024	0.3186713	0.8041628	0.49562696	0.9659369	-0.42435384	ref
GCGCAACTCCACGCAG-1-145_mGFP-Fltp_P16	7.092361	0.506529	3.8592198	-2.799774	-3.545257	-1.9571166	3.2436874	0.72510076	3.3484535	2.1538985	3.2500892	2.934533	ref
GCGCAGTAGAATTCCC-1-145_mGFP-Fltp_P16	5.1549573	-0.44463718	2.6758528	-2.319131	-2.3602595	-1.0829219	0.79232216	0.76916194	2.1447704	1.3736855	1.9238138	1.151972	ref
GCGCAGTAGCGACGTA-1-145_mGFP-Fltp_P16	6.1529922	0.6118194	2.9654744	-2.420416	-0.7625178	-1.3785897	2.8049371	0.85794777	2.8774953	2.1677597	2.459142	2.6883647	ref
GCGCAGTGTACCGAGA-1-145_mGFP-Fltp_P16	5.1267557	0.3962265	2.0703301	-1.9887669	0.11521615	-1.8668439	1.4665396	1.455315	2.8264596	1.6299914	1.9918606	1.3751291	ref
GCGCAGTGTGTAATGA-1-145_mGFP-Fltp_P16	6.2127457	0.08223888	3.1260972	-3.2504282	0.40179178	-1.5399387	1.3425643	1.3804234	3.912312	2.3925242	2.688525	0.78459936	ref
GCGCAGTTCAGCCTAA-1-145_mGFP-Fltp_P16	6.5732136	-0.46904218	3.2340508	-3.08182	0.7825276	-1.3941654	1.8824658	0.9059509	2.8674188	2.9196594	2.606115	1.771412	ref
GCGCAGTTCGAGCCCA-1-145_mGFP-Fltp_P16	7.167984	-1.3041786	1.7096332	-2.386305	-0.33692187	-0.92556536	1.5731676	1.3467891	3.3684688	1.4026152	2.1002035	1.4554223	ref
GCGCAGTTCTAGAGTC-1-145_mGFP-Fltp_P16	5.541695	-0.62233603	3.3200781	-2.7900743	-1.7443527	-1.5307357	1.209403	0.7409696	3.1031497	1.8828785	2.1288934	1.9686537	ref
GCGCAGTTCTGTACGA-1-145_mGFP-Fltp_P16	5.7760787	0.05284246	2.5985188	-2.3222752	0.7108292	-0.8188015	2.4504087	0.92928284	2.0552254	1.3797767	2.6568513	1.5036799	ref
GCGCCAAGTATTCGTG-1-145_mGFP-Fltp_P16	5.7758446	1.8993043	3.971753	-2.8418698	-0.66154796	-1.3611635	3.4340823	0.92528975	2.964348	1.9924803	2.584137	2.508085	ref
GCGCCAATCCTTTACA-1-145_mGFP-Fltp_P16	6.3808374	1.36225	4.0086656	-3.0891347	0.46500993	-0.9505374	3.710031	0.5251761	5.084523	2.9643357	2.868866	2.9384365	ref
GCGCCAATCTCCAGGG-1-145_mGFP-Fltp_P16	6.967023	0.8466256	3.85013	-3.2635202	0.3725723	-0.6522831	4.8478622	1.0003798	4.257871	3.3721492	3.841069	4.980913	ref
[truncated: 35,505 more rows]
