# Supplementary material for: Biologically informed deep learning to query gene programs in single-cell atlases
Source: Nat Cell Biol. 2023 Feb 2;25(2):337–50. doi: 10.1038/s41556-022-01072-x (PMC9928587; doi:10.1038/s41556-022-01072-x)
Supplement: Supplementary file 13 — Bayes factors for testing each cell type versus rest. [file 41556_2022_1072_MOESM13_ESM.csv]

	CD14+ Monocytes	CD4+ T cells	T	CD8+ T cells	B	DC	CD16+ Monocytes	NK cells
TRANSLATION	0.5811668	-0.346053	-0.3174246	-0.15029955	-0.587221	-0.021200478	0.28632593	-0.23676741
PYRUVATE_METABOLISM_AND_CITRIC_ACID_TCA_CYCLE	-0.9112754	1.7160593	0.37289917	0.14938563	0.2098785	-0.7222087	-1.1066626	-0.64750373
APOPTOTIC_CLEAVAGE_OF_CELLULAR_PROTEINS	7.9870224e-05	0.00082969666	-0.00033068657	-0.0010060668	-0.00020033121	0.0012578964	-0.0016629696	-0.0009341836
ACTIVATION_OF_THE_PRE_REPLICATIVE_COMPLEX	-3.5703182e-05	0.000104904175	-0.00020861626	-1.1205673e-05	-0.0012726784	0.001478672	0.0008018017	-0.00039076805
SIGNALING_BY_RHO_GTPASES	-1.2617826	1.0081568	1.1711034	0.4173758	0.7426472	-0.66515267	-0.65642977	0.15791225
METABOLISM_OF_NON_CODING_RNA	8.3208084e-05	0.0001296997	8.535385e-05	-0.00030732155	-0.0008983016	-0.0014896989	0.0008995533	0.00035476685
SIGNALLING_BY_NGF	1.1436703	-0.7104406	-0.28293562	-0.675199	-0.53783715	0.850206	-0.15416372	-0.5566762
INSULIN_RECEPTOR_RECYCLING	0.0005476475	0.00056505203	0.0005571842	-0.0007542968	-0.00072336197	7.390976e-05	-0.0015075207	-0.0016974807
SIGNALING_BY_SCF_KIT	0.00044751167	-0.0014145374	0.0006158352	0.00040578842	0.00054717064	-0.0003527999	0.0021653175	-0.0006209016
DEVELOPMENTAL_BIOLOGY	-0.38545275	0.4509386	-0.02420491	0.3690588	0.20199323	-0.11368239	-0.5800948	0.24530083
TCA_CYCLE_AND_RESPIRATORY_ELECTRON_TRANSPORT	-1.4295232	1.0176983	0.30307966	0.8904811	0.3968349	-0.08877659	-0.5293386	0.9033654
BMAL1_CLOCK_NPAS2_ACTIVATES_CIRCADIAN_EXPRESSION	0.00031232834	0.00072693825	-0.001521349	-0.0006851554	0.0007851124	0.00015377998	-0.0031132102	0.0007250309
ANTIGEN_PROCESSING_CROSS_PRESENTATION	-0.0006430149	0.00055098534	0.000865221	0.00031375885	0.0006351471	-0.0001693368	-0.0021156669	0.0012607574
GROWTH_HORMONE_RECEPTOR_SIGNALING	-0.00067281723	-0.00015634298	0.001989603	0.0009050369	0.00044345856	-0.0028901696	0.0007741451	0.0013246536
TRIF_MEDIATED_TLR3_SIGNALING	-0.00029492378	0.00079870224	0.00045251846	-0.00014644861	-0.00016599894	-0.0020512938	-0.0007391572	0.0006234646
CELL_CELL_COMMUNICATION	-1.9664376	1.0428197	0.80403095	0.94255704	1.147559	-0.5852847	-0.22366244	0.49412915
MEIOSIS	-0.4407458	0.5429822	0.015477955	0.22694987	-0.2896337	-1.0556755	0.396021	0.34732294
MEMBRANE_TRAFFICKING	-0.88484854	0.8514273	0.59240973	0.54588634	0.29282075	-0.5833076	-0.6398678	0.25722975
IMMUNOREGULATORY_INTERACTIONS_BETWEEN_A_LYMPHOID_AND_A_NON_LYMPHOID_CELL	0.22215879	-0.49875206	0.17239416	-1.7391798	0.50131947	-0.39683837	3.288988	-1.468353
METABOLISM_OF_VITAMINS_AND_COFACTORS	1.5401506	-0.94650805	-1.1888705	-0.5648955	-0.74596536	-0.0247975	0.56731427	-0.5412717
TRANS_GOLGI_NETWORK_VESICLE_BUDDING	0.75002384	-0.85199076	0.13436449	-0.15573359	0.47414127	0.21856278	-0.92890775	0.40145093
CELL_CYCLE	0.67500913	-0.5260904	-1.3491418	-0.14030355	-0.38585204	-0.18176967	0.73598707	0.04541439
SIGNALING_BY_ERBB4	-0.00010418892	0.00032258034	0.0006532669	-0.0001078248	0.0003824234	-0.0011892319	-0.0017300248	0.00085401535
ORC1_REMOVAL_FROM_CHROMATIN	6.2704086e-05	-6.955862e-05	0.0005617142	0.00027251244	0.0009891987	-0.002314806	-0.0009946823	0.0011301041
O_LINKED_GLYCOSYLATION_OF_MUCINS	0.0001552105	0.00038909912	-0.0005955696	-0.00044322014	-0.0003938079	-0.00055098534	0.00060367584	-0.0012285709
ANTIVIRAL_MECHANISM_BY_IFN_STIMULATED_GENES	0.14623278	-0.1629045	-0.09317434	-0.0677582	0.2581669	-0.08600867	-0.045808256	-0.17655218
SIGNALING_BY_ERBB2	0.6154496	-0.6824199	-1.1366191	-0.37351936	0.16229391	0.61583245	0.33822876	0.010695577
SPHINGOLIPID_DE_NOVO_BIOSYNTHESIS	0.0003669262	5.6028366e-05	-0.00085169077	-0.00073105097	-0.0002348423	0.0017077923	0.00055217743	-0.00203377
SIGNALING_BY_EGFR_IN_CANCER	-0.00029987097	0.0001347065	-0.0010371804	7.390976e-06	0.00042700768	-0.0002284646	0.0015087128	-0.0005617142
PI3K_EVENTS_IN_ERBB4_SIGNALING	-3.8683414e-05	-0.00088840723	0.0017442703	0.00088071823	-0.00032562017	-0.00012344122	0.0013277531	0.00034284592
PI3K_EVENTS_IN_ERBB2_SIGNALING	0.0003068447	6.365776e-05	-0.00055640936	-0.00043350458	0.00020980835	0.00052809715	-0.0008158088	-0.00015759468
NUCLEAR_SIGNALING_BY_ERBB4	-5.620718e-05	0.00061655045	0.00061511993	-0.00055640936	-0.0010969639	0.0015888214	-0.0006990433	-0.0011654496
PPARA_ACTIVATES_GENE_EXPRESSION	-0.81322575	0.5304165	0.20908666	0.35192418	0.15137762	0.545811	0.045778215	0.294846
MITOCHONDRIAL_PROTEIN_IMPORT	0.9586787	-0.68557334	-1.3276492	-0.113853276	-0.85917914	0.12727177	0.7479153	0.06456351
ACTIVATED_NOTCH1_TRANSMITS_SIGNAL_TO_THE_NUCLEUS	0.0005660057	-0.0006058216	0.00024962425	9.870529e-05	8.845329e-05	-0.00015681982	-0.00025320053	0.00019574165
DOWNSTREAM_SIGNALING_EVENTS_OF_B_CELL_RECEPTOR_BCR	0.011647403	0.0076707006	-0.017846167	0.008624136	-0.029071748	-0.045119762	-0.00502944	0.01164788
ACTIVATION_OF_NF_KAPPAB_IN_B_CELLS	0.0002965927	-0.0010228157	-0.00016260147	0.00030231476	-0.0005750656	0.00086545944	0.0032217503	-0.0012061596
ANTIGEN_ACTIVATES_B_CELL_RECEPTOR_LEADING_TO_GENERATION_OF_SECOND_MESSENGERS	0.22935241	0.3434322	0.40829027	0.24843174	-3.3311584	0.19278812	-0.036430538	-0.039634407
PRE_NOTCH_EXPRESSION_AND_PROCESSING	-9.75132e-05	-0.0006887913	0.0011889935	0.00020956993	0.00058579445	-0.0017669201	0.0018270016	-8.916855e-05
SIGNALING_BY_THE_B_CELL_RECEPTOR_BCR	-0.05237609	-0.051557064	0.058133543	-0.039492965	0.19571501	0.1578741	-0.0026616454	-0.006520331
EXTRACELLULAR_MATRIX_ORGANIZATION	0.31798303	-0.33965886	0.15089154	-0.26654464	-0.08705199	-0.07228899	0.21173912	-0.071968555
NOTCH1_INTRACELLULAR_DOMAIN_REGULATES_TRANSCRIPTION	-0.00020313263	0.00069737434	0.0005991459	-0.00062412024	-0.00072836876	-2.6226044e-06	-0.00026756525	-0.00095820427
CIRCADIAN_REPRESSION_OF_EXPRESSION_BY_REV_ERBA	-0.00015068054	0.00039839745	-4.4107437e-05	-0.0008006096	-0.0010895729	0.0005197525	0.0023655891	-0.0023210049
SIGNALING_BY_NOTCH1	0.00014948845	0.00028133392	-0.0014283657	-0.00019812584	0.00035977364	0.0011835098	-0.0013372898	0.0001373291
TRIGLYCERIDE_BIOSYNTHESIS	5.4597855e-05	0.0006034374	0.00023937225	-0.00054717064	-0.0013649464	0.0018045902	-0.0004863739	-0.0012702942
INSULIN_RECEPTOR_SIGNALLING_CASCADE	0.00053858757	-0.00015163422	-0.0010389686	-0.00026655197	0.00023412704	0.0018057823	-0.00081688166	-0.00095564127
CELL_SURFACE_INTERACTIONS_AT_THE_VASCULAR_WALL	-1.352968	1.1975626	0.5715308	1.3895471	-0.44736215	0.2470029	-0.57309103	0.68033373
NGF_SIGNALLING_VIA_TRKA_FROM_THE_PLASMA_MEMBRANE	0.0007531643	-0.0007533431	0.0011050701	-0.0015001297	-0.00026011467	-0.0032306314	0.0020723343	-0.0008058548
SIGNALLING_TO_ERKS	2.4318695e-05	-3.7431717e-05	0.0003695488	-0.0004886985	0.0016195774	-0.0026698709	-0.00035864115	1.4781952e-05
SIGNALING_BY_FGFR_IN_DISEASE	3.4809113e-05	-0.0001232624	-5.173683e-05	0.00041890144	-0.00052690506	-0.0012378097	0.0008597374	0.00063943863
PHOSPHOLIPID_METABOLISM	1.0690496	-0.6198299	-0.99638504	-0.45012283	-0.5841166	-0.6109011	0.68803394	-0.3917718
GASTRIN_CREB_SIGNALLING_PATHWAY_VIA_PKC_AND_MAPK	0.17031592	0.35142016	-0.14786088	-0.1652466	-0.25064456	-0.2382617	-0.758681	-0.22588676
SYNTHESIS_OF_PIPS_AT_THE_PLASMA_MEMBRANE	-0.000218153	-0.000818789	-0.0001501441	0.00027155876	0.001013279	-0.00063699484	0.0018074512	0.0005617142
TRANSCRIPTIONAL_ACTIVITY_OF_SMAD2_SMAD3_SMAD4_HETEROTRIMER	-0.040353477	0.28150362	-0.8570724	0.56213284	0.17935109	-0.38584208	-0.83399904	0.5886346
PI_METABOLISM	0.0005197525	0.0007107258	-0.00013399124	-0.0009998679	-0.00040459633	0.0012204647	-0.0030530095	-0.0006775856
CHONDROITIN_SULFATE_DERMATAN_SULFATE_METABOLISM	-0.00376153	0.0013685226	-0.00063568354	0.003497839	0.0012648106	-0.0007352233	0.003326416	0.0017840862
LATENT_INFECTION_OF_HOMO_SAPIENS_WITH_MYCOBACTERIUM_TUBERCULOSIS	0.051954508	-0.25944543	0.08932376	-0.1872778	-0.24364918	-0.0071086287	1.3175817	-0.3600201
HEPARAN_SULFATE_HEPARIN_HS_GAG_METABOLISM	-0.53842413	0.20608789	0.02069664	0.30172276	0.14950621	0.6544286	0.18466651	0.17540103
GLYCOSAMINOGLYCAN_METABOLISM	1.1213197	-0.5206644	-0.13562071	-1.09541	-0.45969546	-0.05499798	0.2687825	-1.4870263
MHC_CLASS_II_ANTIGEN_PRESENTATION	0.07917982	-0.94145066	-1.2945936	-0.08234519	3.7110736	2.5198078	0.24678677	-0.54512334
GLYCEROPHOSPHOLIPID_BIOSYNTHESIS	-0.00049233437	0.00041341782	-0.00034880638	-0.00037813187	-0.0006174445	0.0035037994	-0.00023698807	-0.00013279915
NUCLEAR_EVENTS_KINASE_AND_TRANSCRIPTION_FACTOR_ACTIVATION	-0.00043344498	-0.00043064356	4.6014786e-05	0.00070238113	6.9618225e-05	0.0003812313	0.00077676773	0.0016298294
PI3K_AKT_ACTIVATION	0.00068998337	-0.0012698174	0.00024485588	0.00062060356	0.0012149811	0.00054359436	-0.001023829	0.0010068417
PROCESSING_OF_CAPPED_INTRON_CONTAINING_PRE_MRNA	0.0006184578	1.6450882e-05	-0.00014537573	-9.435415e-05	0.00014185905	-0.0010370612	-0.0014970303	-1.5199184e-05
TCR_SIGNALING	-0.029886544	0.35721302	0.70781016	0.23112983	-0.73783445	0.06219101	-1.1795021	0.6331055
DOWNSTREAM_TCR_SIGNALING	0.00085377693	-0.0014286041	0.00014257431	0.00051665306	0.0006761551	0.0007121563	0.00035214424	0.00019264221
GAB1_SIGNALOSOME	0.000579834	-0.0008377433	0.0011844635	0.00013875961	-0.00039100647	0.0007016659	-0.00029587746	0.000333786
ERK_MAPK_TARGETS	-0.0005002618	0.0010256767	-0.0010623932	-0.0005810261	0.00013637543	0.0005764961	-0.00029414892	-0.0012218952
GENERATION_OF_SECOND_MESSENGER_MOLECULES	-0.46685332	1.1241323	-0.9371691	0.9739536	-1.4350994	-0.7385844	0.03413272	0.38468957
GENERIC_TRANSCRIPTION_PATHWAY	-1.4239178	1.2635112	1.3808305	0.627539	0.731737	-1.0477651	-1.0903424	0.4302131
RESPONSE_TO_ELEVATED_PLATELET_CYTOSOLIC_CA2_	0.8051267	-0.2878701	-1.1761845	-0.76989055	-0.10206276	1.261752	-0.34452266	-0.84906423
TRANSPORT_OF_MATURE_TRANSCRIPT_TO_CYTOPLASM	-0.00035911798	0.00017857552	0.00034070015	-0.0002963543	0.00093221664	-0.0012803674	0.00051784515	-0.000300169
METABOLISM_OF_AMINO_ACIDS_AND_DERIVATIVES	-2.0882022	1.5649874	0.55139863	0.99647605	1.349322	-1.0845069	-1.3054066	1.1007957
RNA_POL_I_TRANSCRIPTION	-0.00017595291	-0.0005841255	-0.00021791458	0.0002605915	0.00018596649	0.00028967857	0.002199173	-0.00043296814
BIOLOGICAL_OXIDATIONS	1.0337387	-1.0361327	-1.3524113	-0.5060983	0.1426354	1.2363712	0.17238694	-0.36124444
TRANSMISSION_ACROSS_CHEMICAL_SYNAPSES	-0.55900514	0.3418635	0.55358875	0.27242076	0.20962155	1.2393844	-0.7078307	0.121001065
INTEGRIN_CELL_SURFACE_INTERACTIONS	0.000323534	0.00059223175	-0.001799047	-0.0007649064	0.00037169456	0.0004413128	-0.0018818378	0.00012683868
NRAGE_SIGNALS_DEATH_THROUGH_JNK	0.0007445812	-0.0013080239	-0.00024175644	0.00033187866	-0.0011076331	0.0013594627	0.0031433105	-0.0010581613
RNA_POL_II_TRANSCRIPTION	0.00041627884	-0.0009536147	-0.00037169456	-4.6253204e-05	0.0023124218	-0.002457559	-0.00023174286	0.0013101101
NEURONAL_SYSTEM	0.6512258	-0.88651603	-0.38055032	-0.51276344	-0.20831198	0.560564	1.1278777	-0.20027602
PHASE1_FUNCTIONALIZATION_OF_COMPOUNDS	-1.2731407	0.7081946	0.5528685	0.57110405	0.69663316	-0.5251577	0.08227289	0.5324257
RNA_POL_III_TRANSCRIPTION	0.00016236305	-0.00035643578	0.0021455288	0.0002925396	0.00016903877	-0.0013927817	-0.00089907646	0.00054717064
CELL_DEATH_SIGNALLING_VIA_NRAGE_NRIF_AND_NADE	-0.0004271865	-0.00085788965	0.0002810955	0.0010719299	0.00063180923	-0.00056266785	0.001376152	0.001926899
P75_NTR_RECEPTOR_MEDIATED_SIGNALLING	-2.771616e-05	-0.00031524897	0.0016117096	0.0007867813	-0.00014686584	-0.0004376769	-0.000746727	0.00075912476
SIGNALING_BY_GPCR	-1.9733948	1.7344947	1.2529266	0.48674375	0.17708898	-0.89901996	0.29399437	-0.45004845
PEPTIDE_LIGAND_BINDING_RECEPTORS	-0.90477324	0.29832774	0.090176344	2.069884	-0.023714721	-1.7281876	0.54031193	2.122124
CLASS_A1_RHODOPSIN_LIKE_RECEPTORS	0.9542701	-1.1856847	-0.38024837	0.013654232	-1.216446	-0.24765515	2.3062532	0.2677443
INTEGRATION_OF_ENERGY_METABOLISM	0.8469181	-0.6679369	-0.59796005	-0.7641916	-0.019806027	0.8929062	0.12209016	-0.71836126
CELL_CYCLE_MITOTIC	1.5743695	-1.2778766	-0.6204914	-0.68828994	-0.7515124	0.971887	0.62450576	-0.55619407
OPIOID_SIGNALLING	2.9802322e-05	-0.00093883276	0.0008788109	0.0009849072	0.001187563	4.6491623e-05	-0.0007817745	0.0015416145
RECRUITMENT_OF_MITOTIC_CENTROSOME_PROTEINS_AND_COMPLEXES	0.00015497208	-0.0011520982	0.00080132484	0.0006945133	0.0028911233	-0.00090789795	-0.0016002059	0.0017671585
CYTOSOLIC_TRNA_AMINOACYLATION	-0.9657922	0.91077733	0.23383802	0.21659106	0.81083626	0.08089185	-0.6374525	-0.113280594
CHEMOKINE_RECEPTORS_BIND_CHEMOKINES	-0.0951004	-0.3611557	-0.2715552	0.10230589	-0.012959182	0.80852145	0.6280718	0.65876
LOSS_OF_NLP_FROM_MITOTIC_CENTROSOMES	-6.15716e-05	-0.0010609031	-0.00025981665	0.0011312962	-0.00025868416	0.0021293163	0.0016252995	0.001044035
NEUROTRANSMITTER_RECEPTOR_BINDING_AND_DOWNSTREAM_TRANSMISSION_IN_THE_POSTSYNAPTIC_CELL	0.0002837181	-0.00085407495	-0.00034809113	0.0003004074	-0.001219809	0.0012676716	0.003661871	-0.0017332435
CELL_CYCLE_CHECKPOINTS	0.0007464886	-0.0009965897	-0.00043827295	1.2397766e-05	0.00023913383	0.0017735958	0.00088596344	-0.0013463497
DIABETES_PATHWAYS	2.622385	-1.0742829	-0.9981356	-0.57918406	-1.6961399	0.39622855	-0.10104948	-0.3452928
PLC_BETA_MEDIATED_EVENTS	-0.0006455779	9.10759e-05	5.4597855e-05	0.00028419495	0.0009913445	-0.0013372898	4.7683716e-05	0.0015995502
G_PROTEIN_ACTIVATION	-0.00075912476	0.00035715103	-0.00015252829	-0.00011485815	0.00026392937	-0.0002785325	0.0011959076	-0.000105917454
TRNA_AMINOACYLATION	0.57023925	-0.6240113	-0.7556564	-0.38025522	-0.4323209	0.33033198	1.2703581	-0.49427134
TRANSMEMBRANE_TRANSPORT_OF_SMALL_MOLECULES	-3.9813776	1.5612472	1.4200044	1.044092	0.77469265	-0.42146772	-0.59020567	1.6787981
NUCLEAR_RECEPTOR_TRANSCRIPTION_PATHWAY	-0.00024038553	-0.00044351816	-0.0008148551	0.00043416023	-0.00073570013	0.0005354881	0.0031411648	-0.00027370453
CYCLIN_E_ASSOCIATED_EVENTS_DURING_G1_S_TRANSITION_	0.00043010712	0.000521183	-5.429983e-05	-0.0008792877	-0.0010223389	5.7697296e-05	0.00031900406	-0.0022014976
G1_PHASE	-0.00015902519	0.0009820461	0.00045108795	-0.0006121993	2.5987625e-05	-0.00127244	-0.001752317	-1.0728836e-05
TRANSCRIPTION_COUPLED_NER_TC_NER	0.0003182888	-0.0015464425	-0.00022888184	0.000780344	0.00014066696	0.0012431145	0.0024616718	0.00046634674
MRNA_PROCESSING	-0.92066765	0.69162047	1.0726839	0.4271472	0.56555676	-0.00044447184	-0.6764786	0.091790736
SIGNALING_BY_PDGF	0.00050807	-0.0010399818	-2.7656555e-05	0.0006043911	0.002095461	-0.0019703507	-0.0011560917	0.0016822815
ASSOCIATION_OF_TRIC_CCT_WITH_TARGET_PROTEINS_DURING_BIOSYNTHESIS	0.00032138824	0.00088715553	0.00011205673	-0.00089889765	-0.0006520748	-0.0005417466	-0.0012916923	-0.0012867451
PREFOLDIN_MEDIATED_TRANSFER_OF_SUBSTRATE_TO_CCT_TRIC	-1.835823e-05	-0.0005457401	0.0020911694	0.00063061714	0.00054740906	-0.0006676316	-0.00032663345	-0.00013870001
GPVI_MEDIATED_ACTIVATION_CASCADE	0.000177145	-0.0002770424	0.002180338	0.00082087517	8.392334e-05	-0.0005373359	-0.0022907853	0.0011665821
PROTEIN_FOLDING	1.0258992	-0.6457888	-1.6320978	-0.30210978	-0.8102109	0.14534354	0.7840329	-0.16619354
FORMATION_OF_TUBULIN_FOLDING_INTERMEDIATES_BY_CCT_TRIC	-0.53156114	0.11436176	0.87588394	0.015858233	0.3061974	0.11981088	0.4607515	-0.082534134
METABOLISM_OF_NUCLEOTIDES	2.4201326	-1.6621171	-0.8891766	-1.0167694	-1.1559769	0.572136	1.1806593	-0.74665576
METABOLISM_OF_PROTEINS	-1.4035751	1.0997462	1.4552017	1.0925615	0.45112693	-1.8299987	-1.0893987	1.3987627
DOWNSTREAM_SIGNAL_TRANSDUCTION	-5.2034855e-05	0.00047063828	-0.0006008744	-0.00071144104	8.177757e-05	-0.0015244484	0.0007092953	-0.0005546212
MUSCLE_CONTRACTION	0.9890552	-0.42967665	-0.4266451	-0.50425494	-0.48471528	0.6615693	-0.44498807	-0.66128457
M_G1_TRANSITION	-0.00086539984	-0.0001282692	0.00015830994	0.00046229362	-0.00034564734	0.00035619736	0.002466917	0.000620842
MRNA_SPLICING	-0.78721035	0.40952522	2.0416908	0.31232327	0.4821826	-0.123515904	-0.4061303	0.05112642
G1_S_TRANSITION	-4.2378902e-05	-0.00034475327	-0.000382483	3.9339066e-05	-0.0009074807	0.0016820431	0.002614975	-0.0014109612
TRANSCRIPTION	0.05931157	-0.05133015	-0.44083884	0.1028375	0.08658332	-0.011278212	-0.07361394	0.2634601
NUCLEOTIDE_EXCISION_REPAIR	0.00029587746	-3.0577183e-05	0.00065255165	-0.00019019842	0.0004901886	-0.0014305711	-0.0006430149	-0.00032907724
AXON_GUIDANCE	-2.1484492	1.1645771	0.984337	0.75458467	1.1060086	-0.59921324	-0.47628716	1.0424023
ACTIVATION_OF_CHAPERONE_GENES_BY_XBP1S	-0.13092309	0.24323589	0.84080625	0.074300826	-0.303845	-0.06556004	-0.43221796	0.072090805
REGULATION_OF_INSULIN_SECRETION_BY_GLUCAGON_LIKE_PEPTIDE1	0.0005559921	-7.1287155e-05	-0.00054603815	9.918213e-05	0.00023031235	0.00035762787	-0.0019908547	0.0005836487
PERK_REGULATED_GENE_EXPRESSION	-0.00022751093	0.0008120537	-0.00015586615	-0.00079512596	-0.00028949976	0.00018572807	-0.0013508797	0.000631094
G_ALPHA_Q_SIGNALLING_EVENTS	0.43584293	0.21371877	-0.14250606	0.36939865	-2.0932024	1.120194	-0.6551084	-0.20168889
REGULATION_OF_INSULIN_SECRETION	0.00032758713	-0.00042152405	-0.005098641	0.009405673	0.006505966	-0.008201838	-0.010163367	0.006305754
NCAM_SIGNALING_FOR_NEURITE_OUT_GROWTH	-7.623434e-05	0.001103878	-5.3465366e-05	-0.00086569786	-0.0016150475	0.00037431717	-0.00027132034	-0.0012483597
TRANSPORT_OF_MATURE_MRNA_DERIVED_FROM_AN_INTRONLESS_TRANSCRIPT	-0.0001385212	6.222725e-05	8.34465e-05	0.00065374374	-0.0005531907	0.00062823296	-0.00045257807	0.00057959557
ACTIVATION_OF_GENES_BY_ATF4	-0.00018978119	-0.001037538	-0.00011497736	0.00087690353	0.0009520054	0.00071668625	0.0011835098	0.0009777546
UNFOLDED_PROTEIN_RESPONSE	0.15567148	0.1958633	0.1528694	-0.17186564	-1.136477	-0.30163038	0.5191315	-0.15242791
CLASS_B_2_SECRETIN_FAMILY_RECEPTORS	-0.00022894144	0.0002872944	0.00041866302	-0.00020223856	0.00031781197	-0.0026538372	0.00051665306	0.00010085106
GLUCAGON_TYPE_LIGAND_RECEPTORS	-0.00058555603	0.0008342266	0.00032496452	-0.000685215	0.0006322861	-0.0009796619	-0.0012297034	0.00051116943
G_ALPHA1213_SIGNALLING_EVENTS	-3.194809e-05	0.0010154247	0.00046420097	-0.00046777725	0.00015044212	-0.0017543435	-0.0022345185	2.7894974e-05
FANCONI_ANEMIA_PATHWAY	-0.00021749735	-0.0013315678	-0.0007943511	0.0010011196	0.0013763905	0.0008227825	0.0017287731	0.001429081
SLC_MEDIATED_TRANSMEMBRANE_TRANSPORT	-0.73753166	0.5487181	1.1186169	0.55067605	0.72304904	-0.1264677	-1.3960373	0.44845465
ADP_SIGNALLING_THROUGH_P2RY1	-0.00014215708	0.00010228157	0.0015859604	-2.0086765e-05	0.0002951622	-0.003776133	0.00018763542	0.0008327961
CD28_CO_STIMULATION	0.0001847744	-0.00048589706	0.00094246864	0.0014674664	-0.00056642294	0.0020201206	-0.0007276535	5.1021576e-05
GPCR_DOWNSTREAM_SIGNALING	-0.662766	0.75552607	0.2251277	2.281574	-0.22021073	-1.4788221	-1.5699282	2.0812788
G_ALPHA_I_SIGNALLING_EVENTS	0.2048577	-0.0047626495	-0.7653041	-0.7713356	-0.15289176	-0.2931084	1.2582972	-0.62727034
SEMAPHORIN_INTERACTIONS	-0.38526	0.1467452	1.4242244	-0.07236308	1.1173248	-0.20651954	-0.57503486	-0.64706373
TRANSPORT_OF_GLUCOSE_AND_OTHER_SUGARS_BILE_SALTS_AND_ORGANIC_ACIDS_METAL_IONS_AND_AMINE_COMPOUNDS	-0.00059461594	0.000831604	-0.00025963783	-0.00042778254	-0.001567781	0.00095009804	0.0026450157	-0.002493918
SPHINGOLIPID_METABOLISM	0.00061059	-0.0008838177	-0.00016027689	0.00032019615	0.0025570393	-0.0030229092	-0.0015253425	0.0016348362
PD1_SIGNALING	-0.0001463294	-6.2704086e-05	0.0009255409	-0.00026893616	-0.00071668625	0.0014350414	0.00043153763	-0.00050735474
G_ALPHA_S_SIGNALLING_EVENTS	-0.00040769577	-0.000718534	-9.1314316e-05	0.0008940697	0.00042533875	0.0016219616	0.0019097328	0.00016999245
CELL_CELL_JUNCTION_ORGANIZATION	-0.0001847744	-0.001155436	0.00014948845	0.00074481964	0.0010752678	-0.00068831444	0.0024571419	0.000600338
G_ALPHA_Z_SIGNALLING_EVENTS	-0.00015109777	7.104874e-05	0.001388073	0.00010204315	-0.00065255165	-0.001190722	0.00033664703	0.00039100647
COSTIMULATION_BY_THE_CD28_FAMILY	-0.30761945	-0.20854872	-0.43170083	-0.407458	0.49917102	1.1611303	1.1315725	-0.18671012
SIGNALING_BY_ROBO_RECEPTOR	-0.00071668625	0.000111579895	-0.00061941147	0.00048828125	-0.00015300512	0.00303936	0.0006341934	-8.3982944e-05
G_PROTEIN_BETA_GAMMA_SIGNALLING	0.00015616417	0.00040960312	0.0008523464	-0.00041621923	-0.00020748377	-0.0010006428	-0.000893116	-0.0005903244
TRANSPORT_OF_INORGANIC_CATIONS_ANIONS_AND_AMINO_ACIDS_OLIGOPEPTIDES	-0.0007248521	0.000500679	0.0004427433	0.00033307076	-0.0011191964	-0.000882864	0.0016388893	0.0002670288
GOLGI_ASSOCIATED_VESICLE_BIOGENESIS	0.0017282963	0.00075769424	0.00019216537	-0.0020017028	-0.0018101335	0.00048184395	-0.004159987	-0.00060105324
AMINO_ACID_AND_OLIGOPEPTIDE_SLC_TRANSPORTERS	0.0014388561	-0.00011301041	-0.0014500618	-0.0013644695	-0.0024905205	0.003960848	-0.00090670586	-0.0020150542
SYNTHESIS_OF_DNA	0.0009174347	-0.0007658601	-0.001108408	0.00011444092	0.0016481876	0.0012333393	-0.002017498	-0.00017476082
SIGNAL_AMPLIFICATION	0.00018429756	-0.001046598	-0.0006927848	0.00053215027	0.0007362366	0.00015974045	0.0022814274	-0.0004386902
METABOLISM_OF_MRNA	-1.344385	2.1929739	0.36088902	0.28651524	-0.02553749	-0.2730505	-0.65618014	-0.757314
DEADENYLATION_DEPENDENT_MRNA_DECAY	0.00023150444	0.0006606579	-0.0005735755	-0.0003297329	0.0011143684	-0.00013685226	-0.0033652782	0.00017762184
THROMBOXANE_SIGNALLING_THROUGH_TP_RECEPTOR	-0.00029039383	0.0006198883	-0.00017303228	-0.000114023685	-0.0012651086	-0.0003709793	0.0013773441	-0.0010986924
CELL_JUNCTION_ORGANIZATION	-0.00060373545	0.0014419556	-0.00064873695	-0.0005479455	-0.00022363663	-2.9981136e-05	-0.002402544	0.00091576576
GLUCOSE_TRANSPORT	0.00017356873	2.2172928e-05	-0.00028282404	3.71933e-05	-0.0003194809	-0.0002272129	-0.00069975853	0.0010356903
METABOLISM_OF_RNA	-0.14282662	0.21823788	-0.86749697	0.2874351	0.5831297	-0.21395153	-0.73013043	0.627682
MITOTIC_G1_G1_S_PHASES	-0.00040632486	-2.3424625e-05	0.0011618137	0.0002875328	3.385544e-05	-0.0026612878	0.0015852451	0.0005540848
PI_3K_CASCADE	-0.00018978119	-0.0013394952	0.00010561943	0.0010960102	0.0005927086	0.0009901524	0.0017743111	0.0011644363
DOWNSTREAM_SIGNALING_OF_ACTIVATED_FGFR	-8.249283e-05	0.00015306473	-0.0006517768	-0.00042432547	-0.0014741421	0.004292488	0.00024199486	-0.00069624186
REGULATION_OF_MITOTIC_CELL_CYCLE	0.00060224533	-0.00065892935	0.0013728142	0.00042247772	-0.0004004836	-0.0009459853	-0.0003643036	0.00041985512
MITOTIC_M_M_G1_PHASES	0.00060749054	-0.00033068657	0.00047683716	0.00024366379	-0.0015793443	0.00012087822	0.00069212914	-0.000490427
MAP_KINASE_ACTIVATION_IN_TLR_CASCADE	0.00028395653	-0.00075411797	0.0001244545	0.00015330315	0.0010251999	-0.0010905862	0.0006172657	0.00024199486
PHOSPHOLIPASE_C_MEDIATED_CASCADE	-0.00090384483	-0.0005659461	0.00056266785	0.0010137558	-7.432699e-05	-0.001139164	0.0026500225	0.002265215
ACTIVATION_OF_KAINATE_RECEPTORS_UPON_GLUTAMATE_BINDING	0.0002257824	-0.0006414056	0.0011107922	0.00036764145	0.0003490448	-0.0003671646	-0.00019216537	0.00053858757
MAPK_TARGETS_NUCLEAR_EVENTS_MEDIATED_BY_MAP_KINASES	-0.00053191185	0.000995636	-8.529425e-05	-0.00069856644	-0.0008227825	-0.00032424927	8.583069e-05	7.581711e-05
GPCR_LIGAND_BINDING	-3.4919066	1.3010776	1.1043496	0.75249076	1.1112541	0.3659398	-0.34262753	0.88209283
RNA_POL_I_RNA_POL_III_AND_MITOCHONDRIAL_TRANSCRIPTION	-0.0005068779	7.8201294e-05	0.0006890297	0.00089120865	0.00035214424	0.00017356873	-0.00063711405	0.0013508797
THROMBIN_SIGNALLING_THROUGH_PROTEINASE_ACTIVATED_RECEPTORS_PARS	-1.090765e-05	0.00093460083	0.0009498596	-0.0004913807	-0.00049108267	-0.0011840463	-0.0015366077	-0.0007338524
MITOTIC_G2_G2_M_PHASES	-0.0003604889	-0.00079733133	-0.0008852482	0.0009214878	0.00047516823	-0.00055122375	0.0026140213	0.0014584064
DNA_REPAIR	0.88823336	-0.7763145	-0.46458927	-0.35242504	-0.82474923	0.6568147	0.712643	-0.28331572
POST_TRANSLATIONAL_PROTEIN_MODIFICATION	1.297825	-0.8295392	-0.8836391	-0.4414983	-0.886571	-0.22604471	0.7801868	-0.4801334
CHROMOSOME_MAINTENANCE	1.6600677	-1.5994833	0.019658267	-0.63436013	-1.0790327	0.52487254	1.0545188	-0.36941272
DEPOSITION_OF_NEW_CENPA_CONTAINING_NUCLEOSOMES_AT_THE_CENTROMERE	-8.511543e-05	0.00025749207	0.0006465912	-0.0003039837	-0.0005326867	0.00051283836	4.9352646e-05	-0.0010256767
L1CAM_INTERACTIONS	-0.0004544258	0.000603199	-0.00013899803	-0.00026756525	-0.0015108585	-0.0006966591	0.0020487309	-0.0007047653
SIGNALING_BY_ILS	-0.6800929	1.2098141	0.68404424	0.28839707	-0.44086787	0.5324961	-1.2012471	-0.34134233
NETRIN1_SIGNALING	0.00071287155	0.000777483	0.00042963028	-0.0009966493	-0.0005042553	-0.002399683	-0.001881659	-0.00086069107
METABOLISM_OF_LIPIDS_AND_LIPOPROTEINS	-1.3989155	1.1389151	0.30343896	0.9056529	0.7048617	-1.5153489	-0.50691545	0.8258058
FATTY_ACID_TRIACYLGLYCEROL_AND_KETONE_BODY_METABOLISM	0.5670996	-0.13154858	-0.10741389	-0.24911112	-0.51729035	0.40358007	-0.45016316	-0.56692946
RNA_POL_I_PROMOTER_OPENING	-0.0009931922	-0.00071406364	-0.00012928247	0.00090551376	0.00033831596	0.0009934902	0.0028669834	0.0015234947
ASPARAGINE_N_LINKED_GLYCOSYLATION	0.00064373016	-4.0590763e-05	-7.748604e-05	-0.00061130524	0.00014901161	-0.00020575523	-8.368492e-05	-0.0016812682
ASSEMBLY_OF_THE_PRE_REPLICATIVE_COMPLEX	0.0002515316	-0.00023245811	0.0013542175	2.2172928e-05	-0.0003812313	-0.001655817	0.00081682205	-0.0007625222
BIOSYNTHESIS_OF_THE_N_GLYCAN_PRECURSOR_DOLICHOL_LIPID_LINKED_OLIGOSACCHARIDE_LLO_AND_TRANSFER_TO_A_NASCENT_PROTEIN	0.000106334686	-0.0003979206	2.3841858e-05	0.00013422966	0.0005271435	0.00021624565	-0.00046294928	0.00089263916
IL1_SIGNALING	0.0020244122	-0.0010914207	0.0008132458	-0.0016337037	0.0023536682	-0.01926285	0.0033931732	0.0016753674
GLOBAL_GENOMIC_NER_GG_NER	-0.00045448542	0.0007929802	-0.00041270256	-0.0003979206	-0.0018062592	0.0023679733	0.0010421276	-0.0010437965
IL_3_5_AND_GM_CSF_SIGNALING	3.2186508e-05	-0.00044590235	0.0005221367	3.7670135e-05	0.0013875961	-0.0027091503	0.000777483	0.0001385212
PLATELET_HOMEOSTASIS	0.00021886826	0.0007300377	0.000269413	-0.0009031296	-0.0011241436	-0.00016856194	-0.00024724007	-0.0013895631
AQUAPORIN_MEDIATED_TRANSPORT	-0.109555244	0.2909419	-0.014344513	0.06188035	-0.10878366	0.26540047	-0.3168618	-0.2192775
REGULATION_OF_WATER_BALANCE_BY_RENAL_AQUAPORINS	-0.00014162064	-0.00059223175	0.00046944618	0.0007646084	0.0004377365	-0.002132237	0.001693964	0.0007851124
TRAF6_MEDIATED_IRF7_ACTIVATION	0.0002105236	0.00065016747	0.00019264221	-0.0010709763	0.00062441826	-0.0018274784	-0.0015187263	-0.00082594156
CIRCADIAN_CLOCK	-0.51843584	0.5557041	0.39631873	0.54417765	0.03862071	-0.33043444	-0.74059653	0.41559017
FACTORS_INVOLVED_IN_MEGAKARYOCYTE_DEVELOPMENT_AND_PLATELET_PRODUCTION	0.16220683	-0.14452791	-0.67884374	-0.24261212	0.024747908	0.11664891	0.63516533	-0.40467793
REGULATION_OF_MRNA_STABILITY_BY_PROTEINS_THAT_BIND_AU_RICH_ELEMENTS	-0.31406033	0.04824215	1.4012905	-0.20139933	0.32485718	-0.05630809	-0.026693523	-0.108147085
TRAF6_MEDIATED_INDUCTION_OF_NFKB_AND_MAP_KINASES_UPON_TLR7_8_OR_9_ACTIVATION	0.2543772	-0.29767907	1.2821485	-0.13596547	-0.1370607	0.19166154	-0.45494482	-0.08088708
GABA_B_RECEPTOR_ACTIVATION	0.00030946732	-0.0006784797	-0.001190126	0.00019741058	0.00085377693	0.0024721622	-0.00040382147	-6.6280365e-05
TRANSPORT_TO_THE_GOLGI_AND_SUBSEQUENT_MODIFICATION	0.0006530285	-0.0011687279	-0.00043797493	0.0008714199	-9.149313e-05	0.0013768673	0.0010733604	-6.3836575e-05
IRON_UPTAKE_AND_TRANSPORT	-0.000305593	0.0009856224	-0.0010753274	-0.0016188622	-0.001680851	0.005517721	-0.0013536811	-0.0015890598
INTERFERON_GAMMA_SIGNALING	0.044134855	0.20174176	-0.08775306	0.3501591	-1.087067	-0.58130836	0.36438614	0.3337742
INTERFERON_ALPHA_BETA_SIGNALING	-0.38687384	0.3237223	-0.39069843	-0.05978024	0.7880925	0.62717104	-0.50851023	-0.22425568
GABA_RECEPTOR_ACTIVATION	0.00016951561	-0.000649035	0.0014460087	0.0003490448	-0.00066131353	-0.0005392432	0.0016856194	-0.0005250573
INTERFERON_SIGNALING	-0.70015407	0.3666157	-0.1341238	0.064003885	0.23836446	-1.4428902	1.4993262	0.45743182
NEGATIVE_REGULATORS_OF_RIG_I_MDA5_SIGNALING	0.00014138222	-0.0014347434	-0.00039869547	0.0006325245	0.0009975433	0.00040125847	0.002543211	-9.536743e-05
NFKB_AND_MAP_KINASES_ACTIVATION_MEDIATED_BY_TLR4_SIGNALING_REPERTOIRE	0.00033283234	-0.00047832727	0.0010955334	0.0004169941	0.00041413307	-0.0020177364	0.0004916191	-0.00050121546
TRANSFERRIN_ENDOCYTOSIS_AND_RECYCLING	-9.447336e-05	0.0009999275	-0.00015729666	-0.00023174286	-0.0010893345	0.0018050671	-0.0019109249	-0.000649035
RIG_I_MDA5_MEDIATED_INDUCTION_OF_IFN_ALPHA_BETA_PATHWAYS	0.001967907	0.001045227	-0.0028415322	-0.0006554127	0.0018558502	-0.0048639774	-0.0068123937	-8.493662e-05
TRANSCRIPTIONAL_REGULATION_OF_WHITE_ADIPOCYTE_DIFFERENTIATION	-1.278026	0.89166844	0.80638677	0.56909394	0.75380397	-0.0810858	-0.7577944	0.63399786
MEIOTIC_RECOMBINATION	0.0009520054	0.000651598	1.8119812e-05	-0.0013923049	-0.00054603815	0.000672102	-0.0024365783	-0.0023767948
IL_2_SIGNALING	-0.0004005432	-0.00034564734	-0.0005788207	-2.360344e-05	-0.0004988313	0.00065636635	0.0029871464	-9.9897385e-05
PLATELET_AGGREGATION_PLUG_FORMATION	-4.7683716e-07	8.440018e-05	-0.00034165382	-0.00014299154	0.00074338913	-0.00276047	-0.00018972158	0.0013875961
SIGNALING_BY_NOTCH	-0.0027515888	0.000872612	-0.00039678812	0.0008342266	-0.0011746883	0.0039126873	0.0058743954	-0.001046598
DNA_REPLICATION	0.0009982586	-0.00010496378	-0.00017362833	-0.00035595894	-0.0004143119	0.0011978149	-0.0019869208	-0.00101161
CLEAVAGE_OF_GROWING_TRANSCRIPT_IN_THE_TERMINATION_REGION_	-6.735325e-06	-0.00024420023	-0.0006412864	0.00033593178	-0.00036120415	0.00041770935	0.0013418198	-0.0001706481
E2F_MEDIATED_REGULATION_OF_DNA_REPLICATION	-4.4584274e-05	0.00026535988	-0.0009788871	-0.0006260276	0.00031661987	0.0002758503	0.0009937286	-0.0016050935
METABOLISM_OF_CARBOHYDRATES	1.8363802	-0.91395456	-1.7536681	0.13916689	-1.1392978	1.0955753	-0.34869426	-0.63226557
SIGNALING_BY_INSULIN_RECEPTOR	-0.00049728155	0.0006315708	1.9073486e-06	-0.00039744377	-0.00031590462	-0.0005850196	0.0001142025	0.00024962425
PURINE_METABOLISM	1.2723958	-0.67592347	-0.82947433	-0.5731262	-0.7180495	1.16757	-0.2219764	-0.6282866
APOPTOSIS	-0.18552601	-0.07269144	-0.60336685	0.017017543	0.07130396	-0.21009111	1.0946515	0.31235385
LIPID_DIGESTION_MOBILIZATION_AND_TRANSPORT	-0.00043988228	0.0015830994	0.0011799335	-0.00075507164	-0.0012116432	-0.0016536713	-0.0016341209	-0.0001411438
HEMOSTASIS	2.5578783	-1.7472527	-1.3170447	-0.6799948	-1.5032623	0.9025246	1.0070128	-0.3511399
INFLUENZA_LIFE_CYCLE	0.00013303757	0.00066804886	0.0002105236	-0.0007741451	0.00012755394	0.00028944016	-0.0021035671	-0.00054603815
NEP_NS2_INTERACTS_WITH_THE_CELLULAR_EXPORT_MACHINERY	0.0006709099	-0.0009803176	0.0010101795	0.00025773048	-2.1457672e-05	0.00028395653	-0.0006380677	0.00084352493
HIV_INFECTION	0.6791817	0.0028195381	0.0834527	-1.3911997	-0.30978787	0.41851425	-0.12248731	-2.3745434
TRANSPORT_OF_RIBONUCLEOPROTEINS_INTO_THE_HOST_NUCLEUS	0.00067830086	-0.00020498037	-0.0006892681	-0.00055783987	-0.0005684495	0.0015323162	-0.00010371208	-0.001026392
HIV_LIFE_CYCLE	0.48585674	-0.19582647	-0.13887072	-0.52417153	-0.91927874	0.08629644	0.72766995	-0.5021262
HOST_INTERACTIONS_OF_HIV_FACTORS	-0.00043207407	-0.00025612116	-0.0004095435	0.0013618469	0.0014915466	-0.0026955009	-0.00046497583	0.0027775764
LATE_PHASE_OF_HIV_LIFE_CYCLE	-0.7506434	0.4908435	0.59075844	0.16408348	0.9763345	-0.098612905	-0.44748473	-0.06089753
INTERACTIONS_OF_VPR_WITH_HOST_CELLULAR_PROTEINS	-0.5134913	0.3445946	0.39619505	0.3360697	-0.024718821	-0.30459052	0.19283485	0.20707858
APC_C_CDH1_MEDIATED_DEGRADATION_OF_CDC20_AND_OTHER_APC_C_CDH1_TARGETED_PROTEINS_IN_LATE_MITOSIS_EARLY_G1	0.0008251667	-0.0011162162	0.00017213821	0.00082039833	0.0018942356	-0.00024944544	-0.0020819306	0.0009469986
ACTIVATION_OF_ATR_IN_RESPONSE_TO_REPLICATION_STRESS	0.0007967949	-0.0011009574	4.1246414e-05	0.0009932518	0.0022678375	-0.0007070899	-0.0027887821	0.0016922951
APC_C_CDC20_MEDIATED_DEGRADATION_OF_MITOTIC_PROTEINS	-0.00017809868	-0.0009021163	0.00014543533	0.00038790703	0.0015287399	-0.0009276867	0.001691103	0.00032830238
MYD88_MAL_CASCADE_INITIATED_ON_PLASMA_MEMBRANE	-0.0012307763	-0.0005583167	0.0022537708	0.00058698654	-0.0012714863	0.0012381077	0.004627466	-0.00073742867
INNATE_IMMUNE_SYSTEM	-2.0443547	1.0194511	1.402155	0.5049705	0.7160116	-0.60270494	0.12881345	0.70391166
REGULATION_OF_GLUCOKINASE_BY_GLUCOKINASE_REGULATORY_PROTEIN	0.00011372566	0.00023937225	-0.00010150671	0.00028467178	-0.0016693473	0.0016593933	-3.963709e-05	-0.00015300512
MITOTIC_PROMETAPHASE	-0.00073200464	0.0009651184	-0.00072836876	-7.7962875e-05	-0.0002707839	0.00065898895	-0.0005964637	0.00060606
THE_ROLE_OF_NEF_IN_HIV1_REPLICATION_AND_DISEASE_PATHOGENESIS	-0.00029325485	0.0004556179	-0.0013056397	-7.0631504e-05	-0.00027894974	0.001496315	0.00028705597	-0.00049233437
SIGNALING_BY_TGF_BETA_RECEPTOR_COMPLEX	-0.82952607	0.5260516	0.1533711	0.45155072	0.6789032	-0.49496076	-0.093262136	0.35573876
ACTIVATED_TLR4_SIGNALLING	-1.1611484	0.73973954	0.49228323	0.68294644	0.7567419	0.22880775	-0.7021966	0.54954123
IMMUNE_SYSTEM	2.2684836	-2.2554345	-1.3652316	-1.1300312	-0.43436047	0.63277745	1.7010341	-0.5088769
PHASE_II_CONJUGATION	1.0558697	-0.34225917	-0.18762535	-0.31716406	-0.8275337	0.12335807	-0.63623375	-0.4567514
TOLL_RECEPTOR_CASCADES	-0.45188627	0.21137697	0.46095982	0.4442384	0.42254144	0.90554917	-1.1764016	0.5685376
GLUCOSE_METABOLISM	-0.00051504374	0.00059890747	0.000497818	5.4836273e-05	0.00027632713	0.0013062954	-0.0019832253	0.0003182888
ADAPTIVE_IMMUNE_SYSTEM	2.9177952	-2.629736	-1.4016314	-0.7321081	-0.5467588	0.7928591	0.71856713	0.067643166
NOD1_2_SIGNALING_PATHWAY	0.5583571	-0.29187626	-1.2305295	-0.02862215	-0.55112255	-0.2526343	0.59912825	0.00044083595
CYTOKINE_SIGNALING_IN_IMMUNE_SYSTEM	1.317688	-1.0975997	-0.5754365	-1.1605709	-0.20823193	0.8836891	0.7471547	-1.0504332
MEIOTIC_SYNAPSIS	0.00062561035	-0.0010038018	0.0007457733	0.00043821335	-0.00053071976	9.679794e-05	0.002073288	-0.0013908744
CLASS_I_MHC_MEDIATED_ANTIGEN_PROCESSING_PRESENTATION	0.103459775	0.11122662	-1.3901119	0.9087135	-0.20061994	-0.21642405	-0.44864345	0.5694703
ANTIGEN_PROCESSING_UBIQUITINATION_PROTEASOME_DEGRADATION	-0.00047010183	-0.0008944869	-0.0006599426	0.0018424988	-0.0007095933	0.0048480034	0.0022513866	-0.0007543564
INFLAMMASOMES	0.0005402565	-0.0010265708	-0.00011229515	0.00041747093	-0.00038552284	0.0006520748	0.0024967194	-0.0013841987
POTASSIUM_CHANNELS	-0.0001718998	-0.00036007166	-0.001209259	0.000248909	0.00020241737	0.00384593	0.00033259392	-0.0005078912
NUCLEOTIDE_BINDING_DOMAIN_LEUCINE_RICH_REPEAT_CONTAINING_RECEPTOR_NLR_SIGNALING_PATHWAYS	0.049848378	-0.112858236	0.09737742	-0.14704555	-0.35965246	-1.0874727	1.0084244	0.27239376
AMYLOIDS	-1.9664073	1.5254588	1.5880191	1.0124077	1.1645153	-2.1916819	-1.2864414	0.8217584
PACKAGING_OF_TELOMERE_ENDS	0.00019669533	-0.0006735325	0.0008111	0.00055098534	-2.8073788e-05	-0.00033187866	0.0007123947	-6.681681e-05
TELOMERE_MAINTENANCE	0.0010259151	-0.00095653534	0.0006122589	0.00019288063	0.00027894974	-8.559227e-05	-0.0010719895	7.7962875e-05
PLATELET_ACTIVATION_SIGNALING_AND_AGGREGATION	-2.0765538	1.7563175	1.6254151	1.1352217	0.89136124	-0.49533862	-2.0805335	0.4135067
EXTENSION_OF_TELOMERES	-8.3208084e-05	0.0002052784	-0.0007572174	-0.00076049566	-0.0009561181	0.0009725094	0.0019204617	-0.0011856556
G2_M_CHECKPOINTS	-0.00021415949	0.0005993843	0.0017516613	5.054474e-05	-0.00015091896	-0.0023987293	-0.001108706	0.0003244877
S_PHASE	-0.210491	0.22700542	0.27077234	0.074115574	0.38202828	0.098128796	-0.7714073	0.032086015
DNA_STRAND_ELONGATION	0.00020813942	-0.0007483959	0.0010979176	0.00023651123	0.00019454956	-0.0024966598	0.002233982	-0.0005097389
CHOLESTEROL_BIOSYNTHESIS	-0.5556594	0.19748342	0.8942077	0.2932124	0.43253887	0.3177755	-0.34288764	0.30902267
SIGNALING_BY_FGFR	0.00016474724	-0.00035995245	4.196167e-05	0.00010681152	0.00030374527	0.0008189678	-0.00017267466	-0.00014305115
INTRINSIC_PATHWAY_FOR_APOPTOSIS	0.944384	-0.4721372	-0.7830738	-1.3782918	-0.5236247	1.2043993	1.0138546	-2.914623
PI3K_CASCADE	-0.0004912019	-0.000567019	-0.00011450052	0.0005531311	0.0006020069	0.00056147575	0.00091433525	0.001584053
APOPTOTIC_EXECUTION_PHASE	-1.4185044	0.25030935	1.2524236	0.53437245	1.0822625	-0.44489142	0.85473704	0.43509197
