# Supplementary material for: Biologically informed deep learning to query gene programs in single-cell atlases
Source: Nat Cell Biol. 2023 Feb 2;25(2):337–50. doi: 10.1038/s41556-022-01072-x (PMC9928587; doi:10.1038/s41556-022-01072-x)
Supplement: Source Data Fig. 2 — UMAP coordinates of the latent space for Fig. 2a, Bayes factors for the test of IFN-β-stimulated cells versus control for Fig. 2b and expiMap latent scores for GPs in Fig. 2c–e. [file 41556_2022_1072_MOESM14_ESM.xlsx]

## Sheet: a_umap_expimap
	umap_1	umap_2	study	condition	cell_type
0	11.621186	-0.345184	Oetjen	control (reference)	CD16+ Monocytes
1	2.2467299	1.0600023	Oetjen	control (reference)	CD4+ T cells
2	11.154295	-3.3926125	Oetjen	control (reference)	CD14+ Monocytes
3	10.556438	-3.219466	Oetjen	control (reference)	CD14+ Monocytes
4	-1.7532092	1.1082127	Oetjen	control (reference)	NKT cells
5	11.579002	-3.2101698	Oetjen	control (reference)	CD14+ Monocytes
6	10.767883	-3.9257007	Oetjen	control (reference)	CD14+ Monocytes
7	6.6566706	-0.38537136	Oetjen	control (reference)	HSPCs
8	6.873728	0.12628455	Oetjen	control (reference)	HSPCs
9	-0.810218	-0.99961925	Oetjen	control (reference)	NKT cells
10	-0.2415013	2.6134105	Oetjen	control (reference)	CD8+ T cells
11	-1.6804527	2.1097775	Oetjen	control (reference)	CD8+ T cells
12	5.6220813	-4.4760165	Oetjen	control (reference)	Erythrocytes
13	12.307527	-2.9463089	Oetjen	control (reference)	CD14+ Monocytes
14	6.3443336	0.39646712	Oetjen	control (reference)	CD10+ B cells
15	-1.0008492	-1.0855078	Oetjen	control (reference)	NKT cells
16	8.214873	-1.6161638	Oetjen	control (reference)	Plasmacytoid dendritic cells
17	11.945867	-0.22971773	Oetjen	control (reference)	CD16+ Monocytes
18	6.3099465	0.80125976	Oetjen	control (reference)	CD10+ B cells
19	10.636315	-1.5135841	Oetjen	control (reference)	Monocyte progenitors
20	-0.46590224	2.8381796	Oetjen	control (reference)	CD4+ T cells
21	-2.164722	0.5429664	Oetjen	control (reference)	NKT cells
22	0.78435475	2.6411486	Oetjen	control (reference)	CD4+ T cells
23	-1.4666275	2.1004653	Oetjen	control (reference)	CD4+ T cells
24	-1.5621808	-0.15211819	Oetjen	control (reference)	NKT cells
25	-1.2895739	2.064025	Oetjen	control (reference)	CD4+ T cells
26	5.8291855	0.82649696	Oetjen	control (reference)	CD10+ B cells
27	-1.3891867	1.8229305	Oetjen	control (reference)	CD4+ T cells
28	1.3135817	3.0213568	Oetjen	control (reference)	CD8+ T cells
29	4.4904866	2.6337886	Oetjen	control (reference)	B
30	-0.8775366	-0.15778558	Oetjen	control (reference)	NKT cells
31	11.187289	-3.7140458	Oetjen	control (reference)	CD14+ Monocytes
32	7.6702003	-0.5800664	Oetjen	control (reference)	HSPCs
33	-1.0946617	2.0647676	Oetjen	control (reference)	CD4+ T cells
34	-1.4640172	-0.2593773	Oetjen	control (reference)	NKT cells
35	-0.520285	3.0329225	Oetjen	control (reference)	CD4+ T cells
36	0.35228276	1.4967148	Oetjen	control (reference)	CD4+ T cells
37	10.768247	-3.2310457	Oetjen	control (reference)	CD14+ Monocytes
38	11.945191	-0.13786554	Oetjen	control (reference)	CD16+ Monocytes
39	0.70372295	-1.2397612	Oetjen	control (reference)	NKT cells
40	0.6713599	3.0153525	Oetjen	control (reference)	CD4+ T cells
41	-1.143052	2.2040038	Oetjen	control (reference)	CD4+ T cells
42	11.314194	-3.6323662	Oetjen	control (reference)	CD14+ Monocytes
43	-1.7107958	0.5156373	Oetjen	control (reference)	CD4+ T cells
44	6.08418	-3.1228137	Oetjen	control (reference)	Erythrocytes
45	-1.9316288	1.5192416	Oetjen	control (reference)	CD4+ T cells
46	7.097481	-0.18409716	Oetjen	control (reference)	Monocyte progenitors
47	5.391754	-5.2597456	Oetjen	control (reference)	Erythrocytes
48	10.804084	-2.8258333	Oetjen	control (reference)	Monocyte progenitors
49	11.454489	-3.330793	Oetjen	control (reference)	CD14+ Monocytes
50	-0.619297	1.5840694	Oetjen	control (reference)	CD4+ T cells
51	9.644614	-2.0090327	Oetjen	control (reference)	Monocyte progenitors
52	-1.1605148	0.07499648	Oetjen	control (reference)	NKT cells
53	10.648327	-2.065053	Oetjen	control (reference)	Monocyte-derived dendritic cells
54	0.1549978	-0.8491287	Oetjen	control (reference)	NKT cells
55	12.331797	-3.804247	Oetjen	control (reference)	CD14+ Monocytes
56	-1.7131641	2.063573	Oetjen	control (reference)	CD4+ T cells
57	-0.088561356	0.29506168	Oetjen	control (reference)	CD8+ T cells
58	5.4634814	-0.04165183	Oetjen	control (reference)	Plasma cells
59	2.202495	2.5923042	Oetjen	control (reference)	CD8+ T cells
60	0.97427696	0.11015744	Oetjen	control (reference)	CD4+ T cells
61	0.6603025	3.1486948	Oetjen	control (reference)	CD8+ T cells
62	6.391027	1.1594195	Oetjen	control (reference)	CD10+ B cells
63	6.3781543	1.1699669	Oetjen	control (reference)	CD10+ B cells
64	6.4294114	-2.2534668	Oetjen	control (reference)	Erythroid progenitors
65	-1.1823621	1.6603906	Oetjen	control (reference)	NKT cells
66	-0.28272602	-0.119334534	Oetjen	control (reference)	NKT cells
67	-1.2103084	2.276323	Oetjen	control (reference)	CD8+ T cells
68	5.7671037	-4.608742	Oetjen	control (reference)	Erythrocytes
69	7.615062	-0.50013727	Oetjen	control (reference)	HSPCs
70	6.6424484	0.03642322	Oetjen	control (reference)	HSPCs
71	4.580175	-4.751959	Oetjen	control (reference)	Erythrocytes
72	0.9462788	-0.39863116	Oetjen	control (reference)	CD4+ T cells
73	-0.39499608	2.5840516	Oetjen	control (reference)	CD4+ T cells
74	-1.1160069	2.0332558	Oetjen	control (reference)	CD4+ T cells
75	-2.1065624	1.6982799	Oetjen	control (reference)	CD4+ T cells
76	1.2982461	2.7816784	Oetjen	control (reference)	CD4+ T cells
77	7.1790814	0.42428514	Oetjen	control (reference)	HSPCs
78	-1.3374575	2.3827975	Oetjen	control (reference)	CD8+ T cells
79	6.2628546	0.69324595	Oetjen	control (reference)	CD10+ B cells
80	2.1652968	1.137316	Oetjen	control (reference)	NKT cells
81	-1.1307064	0.77253747	Oetjen	control (reference)	NKT cells
82	-1.8669248	0.25842687	Oetjen	control (reference)	NKT cells
83	10.456336	-2.6472416	Oetjen	control (reference)	Monocyte progenitors
84	-0.5134643	2.459522	Oetjen	control (reference)	CD4+ T cells
85	-0.19530857	0.53745425	Oetjen	control (reference)	CD4+ T cells
86	6.867224	-0.28782338	Oetjen	control (reference)	HSPCs
87	8.785073	-1.2400883	Oetjen	control (reference)	Monocyte progenitors
88	-0.44733286	3.0919838	Oetjen	control (reference)	CD4+ T cells
89	6.4601703	1.07749	Oetjen	control (reference)	CD10+ B cells
90	-0.23872022	2.5353694	Oetjen	control (reference)	CD4+ T cells
91	6.2388344	0.25189975	Oetjen	control (reference)	HSPCs
92	-0.8340279	1.9229882	Oetjen	control (reference)	CD4+ T cells
93	-0.64014995	0.03532517	Oetjen	control (reference)	NKT cells
94	6.57758	-1.0554576	Oetjen	control (reference)	Megakaryocyte progenitors
95	2.3093824	1.7401497	Oetjen	control (reference)	CD4+ T cells
96	-2.1451242	0.71978825	Oetjen	control (reference)	NKT cells
97	12.4079895	-1.312943	Oetjen	control (reference)	Monocyte progenitors
98	-1.4627137	0.13312675	Oetjen	control (reference)	CD8+ T cells
99	-0.4420724	0.83034825	Oetjen	control (reference)	CD4+ T cells
100	1.3966751	-0.36146647	Oetjen	control (reference)	Erythroid progenitors
101	6.197806	-2.6995106	Oetjen	control (reference)	Erythroid progenitors
102	7.9203167	-0.5275025	Oetjen	control (reference)	Monocyte progenitors
103	6.1292176	-0.06154839	Oetjen	control (reference)	HSPCs
104	10.58621	-1.7048299	Oetjen	control (reference)	Monocyte-derived dendritic cells
105	8.530858	-0.9181107	Oetjen	control (reference)	Monocyte progenitors
106	7.4095883	-0.47579417	Oetjen	control (reference)	Monocyte progenitors
107	11.900555	-1.1365644	Oetjen	control (reference)	CD14+ Monocytes
108	12.535257	-3.0024946	Oetjen	control (reference)	CD14+ Monocytes
109	10.687344	-3.8248968	Oetjen	control (reference)	Monocyte progenitors
110	6.470302	-1.2156231	Oetjen	control (reference)	Megakaryocyte progenitors
111	-1.6573042	0.6480978	Oetjen	control (reference)	CD4+ T cells
112	12.16435	-3.5452812	Oetjen	control (reference)	CD14+ Monocytes
113	4.7598457	-4.962063	Oetjen	control (reference)	Erythrocytes
114	-1.8189355	0.28263807	Oetjen	control (reference)	NKT cells
115	6.914992	-0.21561518	Oetjen	control (reference)	Monocyte progenitors
116	5.3712606	0.44013318	Oetjen	control (reference)	Plasma cells
117	4.992573	-0.08855889	Oetjen	control (reference)	Plasma cells
118	5.546776	-4.8987646	Oetjen	control (reference)	Erythrocytes
119	-1.1536905	-1.7392502	Oetjen	control (reference)	NK cells
120	6.4481316	-0.46590155	Oetjen	control (reference)	HSPCs
121	7.8251143	-1.3222874	Oetjen	control (reference)	Plasmacytoid dendritic cells
122	11.807645	-3.4424012	Oetjen	control (reference)	CD14+ Monocytes
123	10.307339	-1.4135844	Oetjen	control (reference)	Monocyte-derived dendritic cells
124	-0.09847514	-1.3681693	Oetjen	control (reference)	NK cells
125	-0.65113086	-0.94265306	Oetjen	control (reference)	NKT cells
126	-0.19235489	1.3253925	Oetjen	control (reference)	CD4+ T cells
127	-1.3330982	0.034334134	Oetjen	control (reference)	NKT cells
128	-0.8151687	1.5046027	Oetjen	control (reference)	CD4+ T cells
129	10.094352	-2.8713298	Oetjen	control (reference)	Monocyte progenitors
130	-1.7993804	-0.26743293	Oetjen	control (reference)	NKT cells
131	6.492051	0.7008636	Oetjen	control (reference)	CD10+ B cells
132	-1.1759753	1.969264	Oetjen	control (reference)	CD4+ T cells
133	11.498712	-0.96016145	Oetjen	control (reference)	CD16+ Monocytes
134	-0.26688546	2.717986	Oetjen	control (reference)	CD4+ T cells
135	11.572973	-4.647705	Oetjen	control (reference)	CD14+ Monocytes
136	6.492259	-0.3488917	Oetjen	control (reference)	HSPCs
137	-1.2019925	0.5964139	Oetjen	control (reference)	CD4+ T cells
138	2.1247702	2.4165187	Oetjen	control (reference)	CD8+ T cells
139	-0.30523953	0.50021213	Oetjen	control (reference)	CD4+ T cells
140	-1.6216353	1.3051429	Oetjen	control (reference)	NKT cells
141	0.34703225	-0.88820153	Oetjen	control (reference)	CD4+ T cells
142	11.9949465	-1.945965	Oetjen	control (reference)	CD14+ Monocytes
143	9.630448	-1.2772052	Oetjen	control (reference)	Monocyte-derived dendritic cells
144	-1.774506	1.542377	Oetjen	control (reference)	NKT cells
145	5.5634613	-0.22499636	Oetjen	control (reference)	Plasma cells
146	12.559633	-3.704018	Oetjen	control (reference)	CD14+ Monocytes
147	6.35754	-2.0659466	Oetjen	control (reference)	Erythroid progenitors
148	-0.60216194	-1.4851917	Oetjen	control (reference)	NKT cells
149	5.448289	-5.130387	Oetjen	control (reference)	Erythrocytes
150	12.098691	-4.135585	Oetjen	control (reference)	CD14+ Monocytes
151	11.315529	-2.0257041	Oetjen	control (reference)	CD14+ Monocytes
152	11.279544	-3.5762122	Oetjen	control (reference)	CD14+ Monocytes
153	-0.7200964	2.2320056	Oetjen	control (reference)	CD4+ T cells
154	-1.3314601	1.0130805	Oetjen	control (reference)	CD4+ T cells
155	6.4290667	-0.13556127	Oetjen	control (reference)	HSPCs
156	-1.5753324	0.63923705	Oetjen	control (reference)	NKT cells
157	1.3670611	2.8734586	Oetjen	control (reference)	CD8+ T cells
158	10.366877	-1.9752752	Oetjen	control (reference)	Monocyte-derived dendritic cells
159	12.5234995	-3.1309543	Oetjen	control (reference)	CD14+ Monocytes
160	-1.9179467	0.21899074	Oetjen	control (reference)	NKT cells
161	12.22259	-4.110578	Oetjen	control (reference)	CD14+ Monocytes
162	-1.9070736	0.36168733	Oetjen	control (reference)	CD4+ T cells
163	2.1989627	1.7831428	Oetjen	control (reference)	CD4+ T cells
164	10.468682	-1.3064996	Oetjen	control (reference)	Monocyte-derived dendritic cells
165	6.8935146	0.20856798	Oetjen	control (reference)	HSPCs
166	11.170414	-2.8561928	Oetjen	control (reference)	CD14+ Monocytes
167	6.391992	-0.29142502	Oetjen	control (reference)	HSPCs
168	1.5974146	1.1202283	Oetjen	control (reference)	CD4+ T cells
169	-0.64143276	-1.5285501	Oetjen	control (reference)	NKT cells
170	12.05797	-0.47465807	Oetjen	control (reference)	CD16+ Monocytes
171	-2.1408753	1.0351425	Oetjen	control (reference)	NKT cells
172	6.4106956	0.15383537	Oetjen	control (reference)	HSPCs
173	11.497317	-2.5319774	Oetjen	control (reference)	Monocyte-derived dendritic cells
174	11.72619	-3.0993109	Oetjen	control (reference)	CD14+ Monocytes
175	1.1676362	-0.3631254	Oetjen	control (reference)	NKT cells
176	10.909905	-1.6092818	Oetjen	control (reference)	CD14+ Monocytes
177	6.7478456	-0.55903953	Oetjen	control (reference)	Megakaryocyte progenitors
178	-1.0959816	2.1807983	Oetjen	control (reference)	CD4+ T cells
179	6.9105062	-0.59597296	Oetjen	control (reference)	HSPCs
180	0.13398126	1.4686987	Oetjen	control (reference)	CD4+ T cells
181	5.950543	-3.6553385	Oetjen	control (reference)	Erythrocytes
182	4.970237	2.4365351	Oetjen	control (reference)	CD10+ B cells
183	9.343812	-1.0247196	Oetjen	control (reference)	Monocyte-derived dendritic cells
184	6.1182656	-2.3292563	Oetjen	control (reference)	Erythroid progenitors
185	6.4447823	-0.51379234	Oetjen	control (reference)	Megakaryocyte progenitors
186	-1.8233904	0.37649944	Oetjen	control (reference)	NKT cells
187	-1.0941347	0.62474686	Oetjen	control (reference)	CD8+ T cells
188	6.2219124	-0.3923285	Oetjen	control (reference)	HSPCs
189	9.708621	-1.242662	Oetjen	control (reference)	Monocyte progenitors
190	11.967307	-1.8149437	Oetjen	control (reference)	CD16+ Monocytes
191	-1.409873	-0.26403746	Oetjen	control (reference)	NKT cells
192	12.534997	-3.6358967	Oetjen	control (reference)	CD14+ Monocytes
193	-2.016072	0.80916756	Oetjen	control (reference)	NKT cells
194	-0.17764923	2.1553004	Oetjen	control (reference)	CD4+ T cells
195	-1.8934252	0.0455608	Oetjen	control (reference)	NKT cells
196	6.487502	-0.10534059	Oetjen	control (reference)	Megakaryocyte progenitors
197	-1.9019997	1.2802728	Oetjen	control (reference)	CD4+ T cells
198	-0.87861407	0.010976602	Oetjen	control (reference)	CD4+ T cells
199	6.3369856	-0.77881455	Oetjen	control (reference)	Megakaryocyte progenitors
200	7.4871526	-0.57595265	Oetjen	control (reference)	Monocyte progenitors
201	5.581255	-5.067542	Oetjen	control (reference)	Erythrocytes
202	-1.1860082	1.2854017	Oetjen	control (reference)	CD8+ T cells
203	10.680384	-3.9091892	Oetjen	control (reference)	CD14+ Monocytes
204	12.689802	-3.362942	Oetjen	control (reference)	CD14+ Monocytes
205	-1.4943492	-0.42627478	Oetjen	control (reference)	NKT cells
206	6.0518155	-3.1432867	Oetjen	control (reference)	Erythrocytes
207	7.749485	-1.3159423	Oetjen	control (reference)	Plasmacytoid dendritic cells
208	-2.1705167	0.81525296	Oetjen	control (reference)	NKT cells
209	11.031368	-3.7732	Oetjen	control (reference)	Monocyte progenitors
210	7.4996147	-0.76467407	Oetjen	control (reference)	Plasmacytoid dendritic cells
211	6.9880757	-0.008003237	Oetjen	control (reference)	HSPCs
212	6.5550656	-0.10459841	Oetjen	control (reference)	HSPCs
213	2.429127	1.8082728	Oetjen	control (reference)	CD4+ T cells
214	-1.9306059	-0.21387947	Oetjen	control (reference)	NKT cells
215	6.275551	-2.7487752	Oetjen	control (reference)	Erythrocytes
216	6.2700844	0.8401259	Oetjen	control (reference)	CD10+ B cells
217	5.3148885	-0.012578967	Oetjen	control (reference)	Plasma cells
218	8.066366	-0.77608943	Oetjen	control (reference)	Megakaryocyte progenitors
219	11.508617	-4.3637347	Oetjen	control (reference)	CD14+ Monocytes
220	5.9733834	-3.6511557	Oetjen	control (reference)	Erythrocytes
221	7.8640695	-1.4001162	Oetjen	control (reference)	Plasmacytoid dendritic cells
222	11.999498	-0.5378761	Oetjen	control (reference)	CD16+ Monocytes
223	11.643405	-4.123461	Oetjen	control (reference)	CD14+ Monocytes
224	-2.2031238	0.4628284	Oetjen	control (reference)	NKT cells
225	-1.6922697	-0.51876444	Oetjen	control (reference)	NKT cells
226	-2.2673995	1.5536442	Oetjen	control (reference)	NKT cells
227	12.360392	-3.7946267	Oetjen	control (reference)	CD14+ Monocytes
228	7.874199	-0.63407713	Oetjen	control (reference)	HSPCs
229	-1.9520322	0.4367413	Oetjen	control (reference)	CD8+ T cells
230	-1.2048031	2.3058138	Oetjen	control (reference)	CD8+ T cells
231	6.6742935	-0.8079289	Oetjen	control (reference)	HSPCs
232	11.789607	-2.1074197	Oetjen	control (reference)	CD14+ Monocytes
233	-1.520057	2.0065994	Oetjen	control (reference)	CD4+ T cells
234	-0.25718355	-2.0770445	Oetjen	control (reference)	NK cells
235	0.6808717	-0.49712357	Oetjen	control (reference)	NKT cells
236	6.3222103	1.0559473	Oetjen	control (reference)	CD10+ B cells
237	1.2307277	3.0249689	Oetjen	control (reference)	CD4+ T cells
238	11.89162	-2.4219909	Oetjen	control (reference)	Monocyte progenitors
239	11.899257	-3.1481159	Oetjen	control (reference)	CD14+ Monocytes
240	-0.2840699	2.5241354	Oetjen	control (reference)	CD4+ T cells
241	-1.9030541	0.9512493	Oetjen	control (reference)	CD4+ T cells
242	6.4667006	0.1843141	Oetjen	control (reference)	HSPCs
243	-0.13724764	-0.58017385	Oetjen	control (reference)	NKT cells
244	-1.6127042	1.8737931	Oetjen	control (reference)	CD4+ T cells
245	-0.5222009	-0.06265417	Oetjen	control (reference)	NKT cells
246	10.714342	-2.286382	Oetjen	control (reference)	Monocyte progenitors
247	12.239439	-2.8474596	Oetjen	control (reference)	CD14+ Monocytes
248	-0.7050658	-0.12048769	Oetjen	control (reference)	NKT cells
249	-1.9735641	1.6473218	Oetjen	control (reference)	CD4+ T cells
250	11.436614	-2.3581254	Oetjen	control (reference)	CD16+ Monocytes
251	7.925039	-1.2414573	Oetjen	control (reference)	Plasmacytoid dendritic cells
252	11.539098	-4.0597935	Oetjen	control (reference)	CD14+ Monocytes
253	6.237221	-3.2861562	Oetjen	control (reference)	Erythrocytes
254	6.389898	0.89584196	Oetjen	control (reference)	CD10+ B cells
255	5.9677176	-3.4827247	Oetjen	control (reference)	Erythrocytes
256	10.298635	-1.7690045	Oetjen	control (reference)	Monocyte progenitors
257	4.205998	1.6644102	Oetjen	control (reference)	CD10+ B cells
258	9.686131	-1.8415352	Oetjen	control (reference)	Monocyte progenitors
259	1.6734987	2.7004485	Oetjen	control (reference)	CD4+ T cells
260	12.002692	-3.862158	Oetjen	control (reference)	CD14+ Monocytes
261	10.771824	-1.9864498	Oetjen	control (reference)	Monocyte progenitors
262	-1.1469661	2.1273074	Oetjen	control (reference)	CD8+ T cells
263	-1.2109168	0.35828084	Oetjen	control (reference)	NKT cells
264	7.1294975	-0.5180761	Oetjen	control (reference)	Monocyte progenitors
265	-1.1034976	2.0483956	Oetjen	control (reference)	CD8+ T cells
266	-0.32523754	1.7781713	Oetjen	control (reference)	CD4+ T cells
267	-1.0588028	0.8302277	Oetjen	control (reference)	CD4+ T cells
268	11.460222	-1.7305629	Oetjen	control (reference)	CD16+ Monocytes
269	-1.7275816	0.6904623	Oetjen	control (reference)	NKT cells
270	-0.96651196	0.94562095	Oetjen	control (reference)	CD8+ T cells
271	-1.0008204	0.8450336	Oetjen	control (reference)	CD4+ T cells
272	-0.16849832	-0.5240488	Oetjen	control (reference)	CD8+ T cells
273	-1.4475442	1.7252636	Oetjen	control (reference)	CD4+ T cells
274	-1.5064651	-0.34590125	Oetjen	control (reference)	NKT cells
275	-0.49147615	3.122292	Oetjen	control (reference)	CD8+ T cells
276	-1.2735189	1.1516701	Oetjen	control (reference)	NKT cells
277	4.6503983	-4.425735	Oetjen	control (reference)	Erythrocytes
278	-0.15560894	1.7171407	Oetjen	control (reference)	CD4+ T cells
279	7.1046615	-0.3297489	Oetjen	control (reference)	Monocyte progenitors
280	12.373273	-3.608732	Oetjen	control (reference)	CD14+ Monocytes
281	12.010918	-3.9228768	Oetjen	control (reference)	CD14+ Monocytes
282	11.9129	-3.3288105	Oetjen	control (reference)	CD14+ Monocytes
283	6.6186743	0.07453902	Oetjen	control (reference)	HSPCs
284	11.565958	-4.027785	Oetjen	control (reference)	CD14+ Monocytes
285	8.052883	-0.83597404	Oetjen	control (reference)	Monocyte progenitors
286	1.2900945	0.07705992	Oetjen	control (reference)	CD8+ T cells
287	-1.0338765	-0.1171626	Oetjen	control (reference)	NKT cells
288	-0.6602374	2.4102619	Oetjen	control (reference)	NKT cells
289	11.590982	-0.7185362	Oetjen	control (reference)	CD16+ Monocytes
290	-0.37166077	-0.3832677	Oetjen	control (reference)	CD4+ T cells
291	-1.7669958	-0.0050435895	Oetjen	control (reference)	NKT cells
292	10.050376	-1.6066668	Oetjen	control (reference)	Monocyte-derived dendritic cells
293	11.189583	-1.073342	Oetjen	control (reference)	CD16+ Monocytes
294	10.584017	-3.7790234	Oetjen	control (reference)	CD14+ Monocytes
295	12.357721	-3.5752914	Oetjen	control (reference)	CD14+ Monocytes
296	0.025750311	-0.05410012	Oetjen	control (reference)	CD4+ T cells
297	11.303747	-2.2513642	Oetjen	control (reference)	Monocyte-derived dendritic cells
298	6.672099	-0.40182093	Oetjen	control (reference)	Megakaryocyte progenitors
299	6.2179065	0.0765529	Oetjen	control (reference)	HSPCs
300	6.686075	-0.04578982	Oetjen	control (reference)	HSPCs
301	1.6641423	2.5944777	Oetjen	control (reference)	CD4+ T cells
302	-1.4941497	-0.6483496	Oetjen	control (reference)	NKT cells
303	-1.7154207	1.5941305	Oetjen	control (reference)	CD4+ T cells
304	6.106521	-2.170234	Oetjen	control (reference)	Erythroid progenitors
305	0.52260745	0.5759451	Oetjen	control (reference)	CD8+ T cells
306	-2.1934903	0.96345633	Oetjen	control (reference)	NKT cells
307	-1.3173004	1.198222	Oetjen	control (reference)	CD8+ T cells
308	5.98372	-3.898574	Oetjen	control (reference)	Erythrocytes
309	5.3227663	0.07492517	Oetjen	control (reference)	Plasma cells
310	4.4469385	2.2761922	Oetjen	control (reference)	B
311	12.183753	-2.8148706	Oetjen	control (reference)	CD14+ Monocytes
312	6.2172265	-2.250793	Oetjen	control (reference)	Erythroid progenitors
313	5.4693675	-5.2003303	Oetjen	control (reference)	Erythrocytes
314	-1.479559	-0.12865552	Oetjen	control (reference)	NKT cells
315	11.087241	-3.9159653	Oetjen	control (reference)	CD14+ Monocytes
316	12.46548	-2.7670612	Oetjen	control (reference)	CD14+ Monocytes
317	-2.134465	1.2173417	Oetjen	control (reference)	NKT cells
318	1.8625556	2.0981002	Oetjen	control (reference)	CD4+ T cells
319	4.929834	-5.0365047	Oetjen	control (reference)	Erythrocytes
320	6.3955936	-2.2007375	Oetjen	control (reference)	Erythroid progenitors
321	12.08969	-0.72454596	Oetjen	control (reference)	CD16+ Monocytes
322	12.08321	-2.7387323	Oetjen	control (reference)	CD14+ Monocytes
323	0.0301483	-0.059486106	Oetjen	control (reference)	NKT cells
324	-0.99085987	-0.883278	Oetjen	control (reference)	NKT cells
325	-0.9252263	0.2737059	Oetjen	control (reference)	NKT cells
326	-0.8352573	-1.1736807	Oetjen	control (reference)	NKT cells
327	11.799008	-3.7917101	Oetjen	control (reference)	CD14+ Monocytes
328	10.554535	-3.9362557	Oetjen	control (reference)	CD14+ Monocytes
329	1.8107754	0.71720535	Oetjen	control (reference)	CD4+ T cells
330	-0.19246021	2.5169964	Oetjen	control (reference)	CD4+ T cells
331	0.30881083	-0.5609389	Oetjen	control (reference)	NKT cells
332	11.944036	-2.1701424	Oetjen	control (reference)	CD14+ Monocytes
333	11.236154	-3.978196	Oetjen	control (reference)	CD14+ Monocytes
334	2.072621	1.200789	Oetjen	control (reference)	CD8+ T cells
335	0.30820525	-1.006774	Oetjen	control (reference)	NKT cells
336	6.269201	0.21097344	Oetjen	control (reference)	HSPCs
337	-1.3053005	0.3170195	Oetjen	control (reference)	NKT cells
338	7.741518	-1.2302105	Oetjen	control (reference)	Plasmacytoid dendritic cells
339	12.620478	-2.043642	Oetjen	control (reference)	CD14+ Monocytes
340	-1.5851521	0.037920173	Oetjen	control (reference)	NKT cells
341	12.346138	-2.9120073	Oetjen	control (reference)	CD14+ Monocytes
342	-1.4643214	0.38109326	Oetjen	control (reference)	CD4+ T cells
343	-1.8100563	0.15639912	Oetjen	control (reference)	NKT cells
344	12.724475	-2.5544894	Oetjen	control (reference)	CD14+ Monocytes
345	11.256364	-3.5621383	Oetjen	control (reference)	CD14+ Monocytes
346	1.3881125	1.2518317	Oetjen	control (reference)	CD4+ T cells
347	-2.2469635	0.9120455	Oetjen	control (reference)	NKT cells
348	10.1309	-2.2827806	Oetjen	control (reference)	Monocyte progenitors
349	6.583628	-0.13601138	Oetjen	control (reference)	HSPCs
350	-1.5358033	0.738985	Oetjen	control (reference)	CD4+ T cells
351	8.563103	-1.0399516	Oetjen	control (reference)	Monocyte progenitors
352	10.7366905	-2.1441903	Oetjen	control (reference)	CD14+ Monocytes
353	-1.3816379	1.1962721	Oetjen	control (reference)	CD8+ T cells
354	7.2150316	-0.3232242	Oetjen	control (reference)	Monocyte progenitors
355	4.8422594	2.7287893	Oetjen	control (reference)	B
356	-1.1871148	2.6157856	Oetjen	control (reference)	CD8+ T cells
357	12.053024	-2.517876	Oetjen	control (reference)	Monocyte-derived dendritic cells
358	-0.99251	1.700676	Oetjen	control (reference)	CD4+ T cells
359	12.0845175	-3.5581193	Oetjen	control (reference)	CD14+ Monocytes
360	11.581971	-1.948812	Oetjen	control (reference)	CD14+ Monocytes
361	5.742228	-5.20578	Oetjen	control (reference)	Erythrocytes
362	-0.8055982	0.56220925	Oetjen	control (reference)	CD4+ T cells
363	6.3393826	-1.8831549	Oetjen	control (reference)	Erythroid progenitors
364	0.8128102	2.9042456	Oetjen	control (reference)	CD4+ T cells
365	11.679697	-2.7487934	Oetjen	control (reference)	CD14+ Monocytes
366	11.912949	-3.0994635	Oetjen	control (reference)	Monocyte progenitors
367	-1.2192836	2.1718779	Oetjen	control (reference)	NKT cells
368	11.793266	-1.6896703	Oetjen	control (reference)	CD14+ Monocytes
369	-1.6630398	-0.42570058	Oetjen	control (reference)	NKT cells
370	5.4904876	-4.9243026	Oetjen	control (reference)	Erythrocytes
371	-1.7343953	0.13014492	Oetjen	control (reference)	NKT cells
372	6.446065	0.88653904	Oetjen	control (reference)	CD10+ B cells
373	6.331811	-2.292926	Oetjen	control (reference)	Erythroid progenitors
374	11.796298	-3.2816546	Oetjen	control (reference)	CD14+ Monocytes
375	7.357554	-0.51788783	Oetjen	control (reference)	Monocyte progenitors
376	-1.166316	2.482306	Oetjen	control (reference)	CD4+ T cells
377	11.077848	-2.149558	Oetjen	control (reference)	CD14+ Monocytes
378	-1.8263278	0.0959702	Oetjen	control (reference)	NKT cells
379	12.421758	-2.351019	Oetjen	control (reference)	CD14+ Monocytes
380	5.9184446	0.25081545	Oetjen	control (reference)	HSPCs
381	11.815446	-0.19784065	Oetjen	control (reference)	CD16+ Monocytes
382	-1.5588253	1.6968263	Oetjen	control (reference)	CD4+ T cells
383	11.541156	-0.9228339	Oetjen	control (reference)	CD16+ Monocytes
384	-1.2617273	-0.69625366	Oetjen	control (reference)	NKT cells
385	-2.1546	0.87697154	Oetjen	control (reference)	CD4+ T cells
386	-1.8901753	-0.28116122	Oetjen	control (reference)	NKT cells
387	7.788665	-1.2866702	Oetjen	control (reference)	Plasmacytoid dendritic cells
388	2.877058	1.4886869	Oetjen	control (reference)	HSPCs
389	5.5215673	-0.20989229	Oetjen	control (reference)	Plasma cells
390	1.2600664	2.5651221	Oetjen	control (reference)	CD8+ T cells
391	12.018184	-0.81239325	Oetjen	control (reference)	CD16+ Monocytes
392	12.258658	-2.5985968	Oetjen	control (reference)	CD14+ Monocytes
393	6.5631056	0.038412686	Oetjen	control (reference)	HSPCs
394	10.639722	-3.8962815	Oetjen	control (reference)	HSPCs
395	5.9075675	0.53584737	Oetjen	control (reference)	CD10+ B cells
396	-1.5437477	0.3826639	Oetjen	control (reference)	CD4+ T cells
397	12.688699	-2.9494438	Oetjen	control (reference)	CD14+ Monocytes
398	-0.84826666	2.4974077	Oetjen	control (reference)	CD4+ T cells
399	-1.8160993	0.5350823	Oetjen	control (reference)	NKT cells
400	12.734518	-3.1899045	Oetjen	control (reference)	CD14+ Monocytes
401	7.7205963	-0.5782921	Oetjen	control (reference)	Monocyte progenitors
402	11.829492	-3.144683	Oetjen	control (reference)	CD14+ Monocytes
403	6.0800915	0.15648235	Oetjen	control (reference)	HSPCs
404	5.2659144	-5.2085943	Oetjen	control (reference)	Erythrocytes
405	7.8982034	-1.2970142	Oetjen	control (reference)	Plasmacytoid dendritic cells
406	-0.86621493	-1.1822665	Oetjen	control (reference)	NKT cells
407	4.85989	0.25027815	Oetjen	control (reference)	Plasma cells
408	11.640052	-2.5618694	Oetjen	control (reference)	CD14+ Monocytes
409	9.448047	-1.4224311	Oetjen	control (reference)	Monocyte progenitors
410	12.926303	-2.4965563	Oetjen	control (reference)	CD14+ Monocytes
411	10.055403	-1.2197765	Oetjen	control (reference)	Monocyte-derived dendritic cells
412	6.1162314	-2.1034281	Oetjen	control (reference)	Erythroid progenitors
413	6.3332596	-2.7738595	Oetjen	control (reference)	Erythroid progenitors
414	1.1377639	2.7671163	Oetjen	control (reference)	CD4+ T cells
415	-0.5581955	2.3287675	Oetjen	control (reference)	CD4+ T cells
416	9.334133	-1.4296128	Oetjen	control (reference)	Monocyte progenitors
417	-2.0892086	0.3258415	Oetjen	control (reference)	NKT cells
418	6.5126643	-0.16586885	Oetjen	control (reference)	HSPCs
419	6.4074545	-2.0584393	Oetjen	control (reference)	Erythroid progenitors
420	0.76614225	3.1497416	Oetjen	control (reference)	CD8+ T cells
421	11.772464	-2.2068758	Oetjen	control (reference)	CD14+ Monocytes
422	6.2960176	-0.24099985	Oetjen	control (reference)	HSPCs
423	2.1512349	0.69109434	Oetjen	control (reference)	CD4+ T cells
424	-1.5585802	1.1626288	Oetjen	control (reference)	NKT cells
425	11.005554	-1.6161138	Oetjen	control (reference)	Monocyte-derived dendritic cells
426	-1.688856	1.9978845	Oetjen	control (reference)	CD4+ T cells
427	-0.9860298	1.6969681	Oetjen	control (reference)	CD4+ T cells
428	4.82118	2.300336	Oetjen	control (reference)	CD10+ B cells
429	6.6396885	-0.012194578	Oetjen	control (reference)	HSPCs
430	-1.472916	0.560615	Oetjen	control (reference)	CD8+ T cells
431	-0.69017595	1.728053	Oetjen	control (reference)	CD8+ T cells
432	5.0772405	2.1918643	Oetjen	control (reference)	B
433	5.720664	0.10406218	Oetjen	control (reference)	HSPCs
434	11.710822	-3.9819844	Oetjen	control (reference)	CD14+ Monocytes
435	-0.34680504	2.3798723	Oetjen	control (reference)	CD4+ T cells
436	12.467439	-3.035166	Oetjen	control (reference)	CD14+ Monocytes
437	6.3544483	-0.07685807	Oetjen	control (reference)	HSPCs
438	7.563696	-1.1622243	Oetjen	control (reference)	Plasmacytoid dendritic cells
439	11.473434	-0.89424175	Oetjen	control (reference)	CD16+ Monocytes
440	11.831146	-2.971546	Oetjen	control (reference)	Monocyte progenitors
441	4.4478555	-4.4520597	Oetjen	control (reference)	Erythrocytes
442	5.59157	-4.802327	Oetjen	control (reference)	Erythrocytes
443	12.381737	-3.3219955	Oetjen	control (reference)	CD14+ Monocytes
444	-1.2819426	-1.6379678	Oetjen	control (reference)	NK cells
445	6.1217794	1.2622868	Oetjen	control (reference)	CD10+ B cells
446	-1.3710064	-0.4650821	Oetjen	control (reference)	NKT cells
447	6.3836937	1.1975379	Oetjen	control (reference)	CD10+ B cells
448	-2.13371	1.0685875	Oetjen	control (reference)	CD4+ T cells
449	-0.44382522	2.0546432	Oetjen	control (reference)	CD4+ T cells
450	10.70736	-2.9197636	Oetjen	control (reference)	Monocyte progenitors
451	5.51085	1.1698637	Oetjen	control (reference)	CD10+ B cells
452	-1.8163829	2.0626097	Oetjen	control (reference)	CD4+ T cells
453	0.5951762	-0.13959718	Oetjen	control (reference)	CD4+ T cells
454	4.040082	1.9105365	Oetjen	control (reference)	NKT cells
455	-1.2180804	0.9074785	Oetjen	control (reference)	CD4+ T cells
456	5.601626	-4.9086423	Oetjen	control (reference)	Erythrocytes
457	6.656512	-0.49262556	Oetjen	control (reference)	Monocyte progenitors
458	6.0948777	-3.2470691	Oetjen	control (reference)	Erythrocytes
459	6.2084312	0.0032340365	Oetjen	control (reference)	HSPCs
460	-0.99403185	1.883781	Oetjen	control (reference)	CD4+ T cells
461	5.9658036	-3.7451108	Oetjen	control (reference)	Erythrocytes
462	6.562361	-0.049289767	Oetjen	control (reference)	Megakaryocyte progenitors
463	-1.6986179	0.41037285	Oetjen	control (reference)	NKT cells
464	10.542752	-1.4027222	Oetjen	control (reference)	Monocyte-derived dendritic cells
465	-0.11336049	-0.33979025	Oetjen	control (reference)	CD8+ T cells
466	-1.6639571	2.0038867	Oetjen	control (reference)	CD4+ T cells
467	1.8776034	1.5318406	Oetjen	control (reference)	CD4+ T cells
468	12.860646	-2.388655	Oetjen	control (reference)	CD14+ Monocytes
469	1.0911254	2.8986053	Oetjen	control (reference)	CD4+ T cells
470	5.394093	1.599648	Oetjen	control (reference)	CD10+ B cells
471	6.786308	-0.11550095	Oetjen	control (reference)	HSPCs
472	12.28226	-2.785042	Oetjen	control (reference)	Monocyte progenitors
473	-0.54873633	-1.3703396	Oetjen	control (reference)	Erythrocytes
474	0.16854545	2.914933	Oetjen	control (reference)	CD8+ T cells
475	-1.5926855	0.37792832	Oetjen	control (reference)	CD8+ T cells
476	6.7520685	-0.42899042	Oetjen	control (reference)	HSPCs
477	6.368617	-2.3069603	Oetjen	control (reference)	Erythroid progenitors
478	-0.9144023	0.14151502	Oetjen	control (reference)	NKT cells
479	-1.7083677	1.4289562	Oetjen	control (reference)	CD4+ T cells
480	6.174853	-0.2107666	Oetjen	control (reference)	HSPCs
481	0.28177813	-0.877458	Oetjen	control (reference)	CD4+ T cells
482	-0.33154413	-1.9240769	Oetjen	control (reference)	NKT cells
483	-0.06505141	0.08430123	Oetjen	control (reference)	NKT cells
484	-0.77172524	2.4863024	Oetjen	control (reference)	CD4+ T cells
485	6.4779043	0.9922349	Oetjen	control (reference)	CD10+ B cells
486	5.4227552	-4.8971505	Oetjen	control (reference)	Erythrocytes
487	5.8969045	-3.682541	Oetjen	control (reference)	Erythrocytes
488	9.961177	-1.3043063	Oetjen	control (reference)	Monocyte-derived dendritic cells
489	12.211552	-1.0929741	Oetjen	control (reference)	CD14+ Monocytes
490	6.3156066	-0.56209224	Oetjen	control (reference)	Megakaryocyte progenitors
491	-1.7048347	1.9414274	Oetjen	control (reference)	CD4+ T cells
492	10.566578	-2.2501066	Oetjen	control (reference)	CD14+ Monocytes
493	6.3816032	-0.10693118	Oetjen	control (reference)	HSPCs
494	6.1619406	-0.5221986	Oetjen	control (reference)	Megakaryocyte progenitors
495	-2.1687038	1.2762811	Oetjen	control (reference)	NKT cells
496	11.252207	-1.4111816	Oetjen	control (reference)	CD16+ Monocytes
497	-0.54152495	-1.8932807	Oetjen	control (reference)	NK cells
498	-1.4716369	0.228548	Oetjen	control (reference)	NKT cells
499	6.3341236	-0.10929797	Oetjen	control (reference)	HSPCs
500	10.325701	-1.3796035	Oetjen	control (reference)	Monocyte-derived dendritic cells
501	2.0554154	2.1106117	Oetjen	control (reference)	CD4+ T cells
502	2.111249	0.8144449	Oetjen	control (reference)	CD4+ T cells
503	11.715963	-0.7778476	Oetjen	control (reference)	CD16+ Monocytes
504	-0.0836494	0.9853204	Oetjen	control (reference)	CD4+ T cells
505	-2.059182	0.49825686	Oetjen	control (reference)	NKT cells
506	-0.85210526	1.1013415	Oetjen	control (reference)	CD4+ T cells
507	1.9147645	1.6877464	Oetjen	control (reference)	CD4+ T cells
508	-1.8210397	0.09336467	Oetjen	control (reference)	NKT cells
509	-1.3263024	1.481071	Oetjen	control (reference)	CD4+ T cells
510	-0.98119044	2.1780276	Oetjen	control (reference)	CD4+ T cells
511	12.05742	-4.3345485	Oetjen	control (reference)	CD14+ Monocytes
512	-1.8298249	0.40636182	Oetjen	control (reference)	CD4+ T cells
513	5.7586756	-3.7409708	Oetjen	control (reference)	Erythrocytes
514	5.7042265	-4.89618	Oetjen	control (reference)	Erythrocytes
515	7.688521	-1.3615785	Oetjen	control (reference)	Plasmacytoid dendritic cells
516	5.894933	1.2227937	Oetjen	control (reference)	CD10+ B cells
517	-1.1422516	-1.3722049	Oetjen	control (reference)	NK cells
518	5.958381	-3.7147691	Oetjen	control (reference)	Erythrocytes
519	5.407751	-5.0585523	Oetjen	control (reference)	Erythrocytes
520	-1.8200014	0.742233	Oetjen	control (reference)	NKT cells
521	-1.2237922	1.9493881	Oetjen	control (reference)	CD4+ T cells
522	11.593475	-3.683596	Oetjen	control (reference)	CD14+ Monocytes
523	-1.9894856	0.5078938	Oetjen	control (reference)	NKT cells
524	7.334882	-0.124576464	Oetjen	control (reference)	HSPCs
525	-1.2465136	0.26166335	Oetjen	control (reference)	CD4+ T cells
526	6.6500335	0.40584308	Oetjen	control (reference)	CD10+ B cells
527	-2.2906806	1.4075747	Oetjen	control (reference)	NKT cells
528	-1.047779	1.9997059	Oetjen	control (reference)	CD4+ T cells
529	5.3559413	-5.055355	Oetjen	control (reference)	Erythrocytes
530	8.659849	-1.0242728	Oetjen	control (reference)	Monocyte progenitors
531	-0.9153706	-0.8301236	Oetjen	control (reference)	NKT cells
532	12.507807	-3.3772826	Oetjen	control (reference)	CD14+ Monocytes
533	-0.6260168	1.6825559	Oetjen	control (reference)	CD4+ T cells
534	-1.3375067	-0.7375572	Oetjen	control (reference)	NKT cells
535	-0.20452759	2.739949	Oetjen	control (reference)	CD4+ T cells
536	6.079882	-2.8463514	Oetjen	control (reference)	Erythroid progenitors
537	0.15200765	0.84785175	Oetjen	control (reference)	CD4+ T cells
538	5.879417	-3.9928913	Oetjen	control (reference)	Erythrocytes
539	-1.1376444	-0.5039422	Oetjen	control (reference)	NKT cells
540	-1.9878745	0.47378528	Oetjen	control (reference)	NKT cells
541	6.1925964	-2.180631	Oetjen	control (reference)	Erythroid progenitors
542	12.359691	-0.7378642	Oetjen	control (reference)	CD16+ Monocytes
543	6.2624154	-2.0194383	Oetjen	control (reference)	Erythroid progenitors
544	6.339662	0.9325397	Oetjen	control (reference)	CD10+ B cells
545	11.461493	-0.5685814	Oetjen	control (reference)	CD14+ Monocytes
546	6.3650064	-1.8623998	Oetjen	control (reference)	Erythroid progenitors
547	-1.3741387	-0.1561042	Oetjen	control (reference)	NKT cells
548	12.0423765	-3.8173919	Oetjen	control (reference)	CD14+ Monocytes
549	-1.5062687	1.9517046	Oetjen	control (reference)	CD4+ T cells
550	6.3400025	-2.4181023	Oetjen	control (reference)	Erythroid progenitors
551	11.266548	-2.620767	Oetjen	control (reference)	Monocyte progenitors
552	11.497994	-0.945049	Oetjen	control (reference)	CD16+ Monocytes
553	-0.8820641	2.0934148	Oetjen	control (reference)	CD4+ T cells
554	-1.3004693	0.26180854	Oetjen	control (reference)	NKT cells
555	7.265914	-0.4886398	Oetjen	control (reference)	HSPCs
556	-1.3461705	2.0360234	Oetjen	control (reference)	CD4+ T cells
557	10.115587	-2.419808	Oetjen	control (reference)	Monocyte progenitors
558	12.198034	-2.7957816	Oetjen	control (reference)	CD14+ Monocytes
559	-1.764799	0.97876006	Oetjen	control (reference)	CD4+ T cells
560	7.074929	-0.23617823	Oetjen	control (reference)	HSPCs
561	-1.4753778	1.5015085	Oetjen	control (reference)	CD4+ T cells
562	12.317608	-3.8197055	Oetjen	control (reference)	CD14+ Monocytes
563	6.5504174	-0.71177214	Oetjen	control (reference)	Megakaryocyte progenitors
564	-0.60156727	2.7223783	Oetjen	control (reference)	CD4+ T cells
565	7.592638	-0.6008035	Oetjen	control (reference)	Monocyte progenitors
566	5.243115	0.028002333	Oetjen	control (reference)	Plasma cells
567	-1.6737319	0.65211916	Oetjen	control (reference)	CD4+ T cells
568	-0.988692	0.21854314	Oetjen	control (reference)	CD4+ T cells
569	11.448977	-4.309855	Oetjen	control (reference)	CD14+ Monocytes
570	0.9752987	0.7903679	Oetjen	control (reference)	CD4+ T cells
571	0.30263487	3.001665	Oetjen	control (reference)	CD4+ T cells
572	-0.9418328	2.3010654	Oetjen	control (reference)	CD4+ T cells
573	6.042255	-3.4848664	Oetjen	control (reference)	Erythrocytes
574	11.350353	-2.276804	Oetjen	control (reference)	CD14+ Monocytes
575	0.8559211	3.0627184	Oetjen	control (reference)	CD4+ T cells
576	4.932128	-0.035369568	Oetjen	control (reference)	Plasma cells
577	7.7661843	-1.2148688	Oetjen	control (reference)	Plasmacytoid dendritic cells
578	2.1363168	1.4677728	Oetjen	control (reference)	CD4+ T cells
579	-0.7933754	-1.665028	Oetjen	control (reference)	NKT cells
580	9.87456	-1.391598	Oetjen	control (reference)	Monocyte-derived dendritic cells
581	12.72151	-3.3852487	Oetjen	control (reference)	Monocyte progenitors
582	-1.7644811	0.0037425405	Oetjen	control (reference)	NKT cells
583	7.7487597	-1.3968682	Oetjen	control (reference)	Plasmacytoid dendritic cells
584	-1.7213956	1.5765132	Oetjen	control (reference)	CD4+ T cells
585	11.707888	-0.6937099	Oetjen	control (reference)	CD16+ Monocytes
586	5.338165	-4.6895843	Oetjen	control (reference)	Erythrocytes
587	-1.895191	0.9366314	Oetjen	control (reference)	CD4+ T cells
588	6.1220593	0.37142506	Oetjen	control (reference)	CD10+ B cells
589	7.503814	0.053347684	Oetjen	control (reference)	HSPCs
590	-1.7651895	0.41579342	Oetjen	control (reference)	NKT cells
591	4.403529	-4.3392453	Oetjen	control (reference)	Erythrocytes
592	-1.2046793	-0.3139341	Oetjen	control (reference)	NKT cells
593	-0.8969433	2.623996	Oetjen	control (reference)	CD4+ T cells
594	-1.5557171	0.29514128	Oetjen	control (reference)	CD4+ T cells
595	5.3718843	-4.8304386	Oetjen	control (reference)	Erythrocytes
596	-1.4453664	1.6108624	Oetjen	control (reference)	CD4+ T cells
597	1.7166924	0.12701088	Oetjen	control (reference)	CD4+ T cells
598	7.618627	-0.5672031	Oetjen	control (reference)	Monocyte progenitors
599	10.749574	-1.9408269	Oetjen	control (reference)	Monocyte-derived dendritic cells
600	10.034008	-2.1259606	Oetjen	control (reference)	Monocyte progenitors
601	12.557672	-3.4692764	Oetjen	control (reference)	CD14+ Monocytes
602	12.824448	-3.1712453	Oetjen	control (reference)	CD14+ Monocytes
603	2.1881258	2.232732	Oetjen	control (reference)	CD4+ T cells
604	0.25115076	2.9933915	Oetjen	control (reference)	CD8+ T cells
605	6.540636	-0.19473593	Oetjen	control (reference)	Megakaryocyte progenitors
606	10.043925	-2.3875754	Oetjen	control (reference)	Monocyte progenitors
607	9.389729	-1.7232754	Oetjen	control (reference)	Monocyte progenitors
608	12.01939	-4.031216	Oetjen	control (reference)	CD14+ Monocytes
609	12.046972	-3.9112704	Oetjen	control (reference)	CD14+ Monocytes
610	-1.8531299	0.8712453	Oetjen	control (reference)	NKT cells
611	12.503887	-3.694834	Oetjen	control (reference)	CD14+ Monocytes
612	-1.6812497	0.3224006	Oetjen	control (reference)	NKT cells
613	-0.05126868	2.1837454	Oetjen	control (reference)	CD4+ T cells
614	-1.7966119	0.9605263	Oetjen	control (reference)	CD4+ T cells
615	4.666715	-4.5895567	Oetjen	control (reference)	Erythrocytes
616	6.7081265	-0.42044994	Oetjen	control (reference)	Megakaryocyte progenitors
617	6.4034157	-2.7127817	Oetjen	control (reference)	Erythroid progenitors
618	6.4435134	0.059654158	Oetjen	control (reference)	CD10+ B cells
619	1.2664925	3.0161657	Oetjen	control (reference)	HSPCs
620	-1.8943436	2.2209525	Oetjen	control (reference)	CD4+ T cells
621	-2.2349296	1.0505278	Oetjen	control (reference)	CD4+ T cells
622	5.335028	-4.115759	Oetjen	control (reference)	Erythrocytes
623	4.5613995	-4.737324	Oetjen	control (reference)	Erythrocytes
624	-0.115169875	2.966628	Oetjen	control (reference)	CD4+ T cells
625	0.14392416	2.4899733	Oetjen	control (reference)	CD4+ T cells
626	11.413543	-2.4263775	Oetjen	control (reference)	CD14+ Monocytes
627	-0.4857637	2.538277	Oetjen	control (reference)	CD4+ T cells
628	5.853464	1.3081635	Oetjen	control (reference)	CD10+ B cells
629	-1.6118667	0.17734483	Oetjen	control (reference)	NKT cells
630	7.6332183	-0.3654518	Oetjen	control (reference)	Monocyte progenitors
631	7.7756896	-1.4309212	Oetjen	control (reference)	Plasmacytoid dendritic cells
632	-0.38891622	1.720007	Oetjen	control (reference)	CD4+ T cells
633	6.2397146	-3.2634814	Oetjen	control (reference)	Erythrocytes
634	6.5432854	-0.14448257	Oetjen	control (reference)	Megakaryocyte progenitors
635	5.2648106	0.041623436	Oetjen	control (reference)	Plasma cells
636	1.7175273	-0.19704671	Oetjen	control (reference)	CD4+ T cells
637	-1.2658441	2.1675048	Oetjen	control (reference)	CD4+ T cells
638	6.5573816	-0.73837847	Oetjen	control (reference)	Megakaryocyte progenitors
639	0.53093773	3.2257853	Oetjen	control (reference)	CD8+ T cells
640	9.608247	-1.1870497	Oetjen	control (reference)	Monocyte-derived dendritic cells
641	6.4966435	0.7794736	Oetjen	control (reference)	CD10+ B cells
642	10.670007	-2.083228	Oetjen	control (reference)	CD14+ Monocytes
643	12.312226	-3.3784196	Oetjen	control (reference)	CD14+ Monocytes
644	-0.30254808	-0.828992	Oetjen	control (reference)	NKT cells
645	10.496281	-2.4722536	Oetjen	control (reference)	Monocyte progenitors
646	0.32635096	-0.5167743	Oetjen	control (reference)	NKT cells
647	-1.661306	2.0380046	Oetjen	control (reference)	CD4+ T cells
648	6.5698323	-0.14000557	Oetjen	control (reference)	Megakaryocyte progenitors
649	0.39880332	-0.81490374	Oetjen	control (reference)	NKT cells
650	4.0858536	1.9661888	Oetjen	control (reference)	CD10+ B cells
651	12.369033	-3.1860392	Oetjen	control (reference)	CD14+ Monocytes
652	-1.6323423	1.9107771	Oetjen	control (reference)	CD4+ T cells
653	12.587002	-3.0964382	Oetjen	control (reference)	CD14+ Monocytes
654	5.374085	-4.9485626	Oetjen	control (reference)	Erythrocytes
655	4.640281	2.0591552	Oetjen	control (reference)	B
656	-1.6146328	1.1373876	Oetjen	control (reference)	CD4+ T cells
657	-1.6973631	0.66354644	Oetjen	control (reference)	NKT cells
658	1.4294497	-0.24475235	Oetjen	control (reference)	CD8+ T cells
659	6.4016733	-1.8566012	Oetjen	control (reference)	Erythroid progenitors
660	-1.4451113	2.1580658	Oetjen	control (reference)	CD4+ T cells
661	6.341584	0.21864676	Oetjen	control (reference)	HSPCs
662	-2.237801	0.6776669	Oetjen	control (reference)	NKT cells
663	12.235497	-3.1896787	Oetjen	control (reference)	CD14+ Monocytes
664	-0.899173	1.823013	Oetjen	control (reference)	CD4+ T cells
665	-1.7201962	0.53372085	Oetjen	control (reference)	NKT cells
666	10.742797	-2.8174348	Oetjen	control (reference)	HSPCs
667	10.974667	-2.0728087	Oetjen	control (reference)	CD14+ Monocytes
668	-0.90113175	1.2229161	Oetjen	control (reference)	CD4+ T cells
669	6.9083633	-1.0646646	Oetjen	control (reference)	Megakaryocyte progenitors
670	-1.4885765	1.8202493	Oetjen	control (reference)	CD4+ T cells
671	7.1291127	-0.6996293	Oetjen	control (reference)	HSPCs
672	6.382377	-0.15435621	Oetjen	control (reference)	HSPCs
673	1.1585461	0.040110197	Oetjen	control (reference)	CD4+ T cells
674	5.942799	-3.2007394	Oetjen	control (reference)	Erythrocytes
675	5.716446	-3.9551473	Oetjen	control (reference)	Erythrocytes
676	11.109924	-3.8136117	Oetjen	control (reference)	CD14+ Monocytes
677	-1.0464624	1.5903306	Oetjen	control (reference)	CD4+ T cells
678	10.279514	-2.4751232	Oetjen	control (reference)	CD14+ Monocytes
679	6.1372604	-2.6429555	Oetjen	control (reference)	Erythrocytes
680	1.2691087	3.3673046	Oetjen	control (reference)	CD4+ T cells
681	11.204182	-1.4488175	Oetjen	control (reference)	CD14+ Monocytes
682	6.8512855	-0.5515137	Oetjen	control (reference)	HSPCs
683	-1.5608425	2.0763354	Oetjen	control (reference)	NKT cells
684	3.9485624	2.4922812	Oetjen	control (reference)	CD10+ B cells
685	-0.82156503	-0.46509448	Oetjen	control (reference)	NKT cells
686	10.984302	-4.136652	Oetjen	control (reference)	Monocyte progenitors
687	-2.0013871	0.082283884	Oetjen	control (reference)	NKT cells
688	12.5528755	-3.1836066	Oetjen	control (reference)	CD14+ Monocytes
689	-0.4401669	1.8054494	Oetjen	control (reference)	CD4+ T cells
690	6.733954	-0.9491855	Oetjen	control (reference)	Megakaryocyte progenitors
691	5.4550557	0.01068223	Oetjen	control (reference)	Plasma cells
692	-0.1497763	-0.08131723	Oetjen	control (reference)	NKT cells
693	-1.2569991	2.6632767	Oetjen	control (reference)	CD4+ T cells
694	3.3099656	2.4342518	Oetjen	control (reference)	B
695	-1.0718738	1.6091485	Oetjen	control (reference)	CD4+ T cells
696	-1.8479695	1.5903718	Oetjen	control (reference)	CD4+ T cells
697	-1.0433568	1.7732302	Oetjen	control (reference)	CD4+ T cells
698	11.323056	-1.1830013	Oetjen	control (reference)	CD16+ Monocytes
699	-1.3283322	0.9658592	Oetjen	control (reference)	CD4+ T cells
700	-2.0539877	1.2126797	Oetjen	control (reference)	CD4+ T cells
701	5.097868	-5.1791396	Oetjen	control (reference)	Erythrocytes
702	-0.5444612	0.36226618	Oetjen	control (reference)	NKT cells
703	-0.033748694	3.2944558	Oetjen	control (reference)	CD4+ T cells
704	4.947688	1.8732226	Oetjen	control (reference)	B
705	5.6575565	-5.124782	Oetjen	control (reference)	Erythrocytes
706	6.255914	-2.7942872	Oetjen	control (reference)	Erythroid progenitors
707	11.843468	-0.81203353	Oetjen	control (reference)	CD16+ Monocytes
708	2.0741148	0.6258666	Oetjen	control (reference)	CD4+ T cells
709	5.181821	1.1142398	Oetjen	control (reference)	CD10+ B cells
710	12.008826	-0.54335564	Oetjen	control (reference)	CD16+ Monocytes
711	-1.3601764	0.6222454	Oetjen	control (reference)	NKT cells
712	6.5651813	-0.13785194	Oetjen	control (reference)	HSPCs
713	6.138968	-2.962916	Oetjen	control (reference)	Erythrocytes
714	-1.0663838	2.2991002	Oetjen	control (reference)	CD4+ T cells
715	1.1521368	-0.07774046	Oetjen	control (reference)	CD4+ T cells
716	6.952613	-0.3201711	Oetjen	control (reference)	Monocyte progenitors
717	-1.4140992	0.31538463	Oetjen	control (reference)	CD4+ T cells
718	6.2414474	-2.226756	Oetjen	control (reference)	Erythroid progenitors
719	-0.98196596	2.7972925	Oetjen	control (reference)	CD4+ T cells
720	-1.7225097	0.9323211	Oetjen	control (reference)	NKT cells
721	4.4265847	1.6393627	Oetjen	control (reference)	B
722	1.0893928	-0.34004873	Oetjen	control (reference)	CD10+ B cells
723	-0.9964508	2.4757555	Oetjen	control (reference)	CD4+ T cells
724	6.2506075	-2.1613047	Oetjen	control (reference)	Erythroid progenitors
725	12.788694	-2.8923814	Oetjen	control (reference)	Monocyte progenitors
726	-1.4720833	-0.06243654	Oetjen	control (reference)	CD4+ T cells
727	9.717541	-1.2340076	Oetjen	control (reference)	Monocyte-derived dendritic cells
728	-0.0146049205	2.7791488	Oetjen	control (reference)	CD4+ T cells
729	9.970707	-2.8715832	Oetjen	control (reference)	CD14+ Monocytes
730	7.271596	-0.3003594	Oetjen	control (reference)	HSPCs
731	6.2057967	-3.0038095	Oetjen	control (reference)	Erythrocytes
732	10.203564	-1.4287041	Oetjen	control (reference)	Monocyte-derived dendritic cells
733	6.646415	-0.13660541	Oetjen	control (reference)	HSPCs
734	7.5438914	-0.4858336	Oetjen	control (reference)	Monocyte progenitors
735	4.2174053	1.9434742	Oetjen	control (reference)	B
736	6.257572	-0.2473198	Oetjen	control (reference)	HSPCs
737	0.053718977	-1.1965665	Oetjen	control (reference)	NKT cells
738	-2.1907434	0.6766814	Oetjen	control (reference)	NKT cells
739	5.3847494	-5.003703	Oetjen	control (reference)	Erythrocytes
740	6.488382	-0.7257463	Oetjen	control (reference)	HSPCs
741	1.4958202	0.7049703	Oetjen	control (reference)	CD8+ T cells
742	6.7553887	-0.3694609	Oetjen	control (reference)	HSPCs
743	2.1820714	2.469959	Oetjen	control (reference)	CD4+ T cells
744	6.167133	-2.898557	Oetjen	control (reference)	Erythrocytes
745	-1.7400833	0.95288205	Oetjen	control (reference)	NKT cells
746	7.652384	-1.3606627	Oetjen	control (reference)	Plasmacytoid dendritic cells
747	-0.9887323	1.9922911	Oetjen	control (reference)	CD4+ T cells
748	8.004494	-0.72982717	Oetjen	control (reference)	Monocyte progenitors
749	4.086437	1.9623959	Oetjen	control (reference)	B
750	8.452847	-0.9928269	Oetjen	control (reference)	Monocyte progenitors
751	0.23959425	1.2712902	Oetjen	control (reference)	CD8+ T cells
752	-1.3970662	0.35505122	Oetjen	control (reference)	NKT cells
753	-0.5695403	2.0298831	Oetjen	control (reference)	CD4+ T cells
754	11.329904	-3.6782146	Oetjen	control (reference)	CD14+ Monocytes
755	6.4595056	-1.1183693	Oetjen	control (reference)	Megakaryocyte progenitors
756	7.480574	-0.7255629	Oetjen	control (reference)	HSPCs
757	6.073571	-3.4908276	Oetjen	control (reference)	Erythrocytes
758	4.3714733	2.1437488	Oetjen	control (reference)	B
759	9.316891	-1.7338158	Oetjen	control (reference)	Monocyte progenitors
760	12.017382	-3.136319	Oetjen	control (reference)	CD14+ Monocytes
761	6.2767296	-2.6293316	Oetjen	control (reference)	Erythroid progenitors
762	12.511563	-3.0473835	Oetjen	control (reference)	CD14+ Monocytes
763	-1.5723058	0.09512664	Oetjen	control (reference)	CD4+ T cells
764	5.794502	-3.991904	Oetjen	control (reference)	Erythrocytes
765	-0.6186297	2.8717985	Oetjen	control (reference)	CD4+ T cells
766	8.916612	-1.3778206	Oetjen	control (reference)	Monocyte progenitors
767	6.472092	-0.37291837	Oetjen	control (reference)	HSPCs
768	6.8346353	-0.13044448	Oetjen	control (reference)	HSPCs
769	-0.58148	2.6749556	Oetjen	control (reference)	CD4+ T cells
770	11.893648	-2.1917174	Oetjen	control (reference)	CD14+ Monocytes
771	-1.0620708	-2.016635	Oetjen	control (reference)	NK cells
772	-1.1201293	1.4382247	Oetjen	control (reference)	CD8+ T cells
773	6.8446965	-0.11654802	Oetjen	control (reference)	HSPCs
774	0.08230192	2.9256897	Oetjen	control (reference)	CD8+ T cells
775	11.071456	-2.2283053	Oetjen	control (reference)	CD14+ Monocytes
776	10.312013	-3.0885835	Oetjen	control (reference)	Monocyte progenitors
777	6.4917693	-2.1201184	Oetjen	control (reference)	Erythroid progenitors
778	6.506361	-2.574349	Oetjen	control (reference)	Erythroid progenitors
779	6.4342766	-1.2187738	Oetjen	control (reference)	Megakaryocyte progenitors
780	10.216495	-2.5370286	Oetjen	control (reference)	Monocyte progenitors
781	6.687272	-0.29515362	Oetjen	control (reference)	Megakaryocyte progenitors
782	-1.1519018	-0.7255039	Oetjen	control (reference)	NKT cells
783	-1.9146621	-0.16307855	Oetjen	control (reference)	NKT cells
784	-1.4196521	-0.15921296	Oetjen	control (reference)	NKT cells
785	12.39319	-3.810497	Oetjen	control (reference)	CD14+ Monocytes
786	9.853859	-1.5741245	Oetjen	control (reference)	Monocyte-derived dendritic cells
787	6.148754	-2.4271948	Oetjen	control (reference)	Erythroid progenitors
788	-1.5502732	0.662342	Oetjen	control (reference)	NKT cells
789	11.426327	-1.5581518	Oetjen	control (reference)	Monocyte-derived dendritic cells
790	10.63722	-2.5383267	Oetjen	control (reference)	CD14+ Monocytes
791	10.158194	-2.3011045	Oetjen	control (reference)	Monocyte progenitors
792	12.433187	-3.7616014	Oetjen	control (reference)	CD14+ Monocytes
793	-1.5207084	-0.2544806	Oetjen	control (reference)	NKT cells
794	6.3693204	-0.027641663	Oetjen	control (reference)	HSPCs
795	6.8104835	-0.028551118	Oetjen	control (reference)	HSPCs
796	-0.8808759	2.1754217	Oetjen	control (reference)	CD4+ T cells
797	-1.3776802	1.9971269	Oetjen	control (reference)	CD4+ T cells
798	11.74451	-3.9471278	Oetjen	control (reference)	CD14+ Monocytes
799	1.7470739	-0.6407063	Oetjen	control (reference)	CD4+ T cells
800	12.648996	-2.7851417	Oetjen	control (reference)	CD14+ Monocytes
801	-1.062768	-1.294456	Oetjen	control (reference)	NKT cells
802	10.9136305	-4.336404	Oetjen	control (reference)	CD14+ Monocytes
803	-1.1295497	2.100795	Oetjen	control (reference)	CD4+ T cells
804	1.1130759	-0.18683715	Oetjen	control (reference)	CD4+ T cells
805	-0.19419873	0.72752196	Oetjen	control (reference)	CD4+ T cells
806	12.639314	-3.196626	Oetjen	control (reference)	CD14+ Monocytes
807	10.677991	-3.5173602	Oetjen	control (reference)	Monocyte progenitors
808	1.7771198	2.9468002	Oetjen	control (reference)	HSPCs
809	12.403615	-2.9719307	Oetjen	control (reference)	CD14+ Monocytes
810	-1.2261738	-1.201693	Oetjen	control (reference)	NKT cells
811	7.830511	-0.6213681	Oetjen	control (reference)	Monocyte progenitors
812	-0.86817485	1.2903603	Oetjen	control (reference)	CD8+ T cells
813	5.5062785	-5.092376	Oetjen	control (reference)	Erythrocytes
814	11.947019	-1.912732	Oetjen	control (reference)	Monocyte-derived dendritic cells
815	6.4723577	-1.8425981	Oetjen	control (reference)	Erythroid progenitors
816	0.39255378	2.9406374	Oetjen	control (reference)	CD4+ T cells
817	1.3935534	-1.0827633	Oetjen	control (reference)	CD4+ T cells
818	-1.320708	2.0062363	Oetjen	control (reference)	CD8+ T cells
819	-1.8672347	0.12598495	Oetjen	control (reference)	NKT cells
820	-1.0742095	2.292621	Oetjen	control (reference)	CD4+ T cells
821	-0.18917839	-1.5225977	Oetjen	control (reference)	HSPCs
822	11.088369	-4.050731	Oetjen	control (reference)	CD14+ Monocytes
823	-0.39241388	0.54081345	Oetjen	control (reference)	CD4+ T cells
824	1.6391759	-0.3976946	Oetjen	control (reference)	NK cells
825	12.262548	-2.7872064	Oetjen	control (reference)	CD14+ Monocytes
826	-1.4379145	0.70058626	Oetjen	control (reference)	CD4+ T cells
827	4.1392164	2.395822	Oetjen	control (reference)	B
828	-1.7237597	1.9872952	Oetjen	control (reference)	CD4+ T cells
829	11.465	-0.79446393	Oetjen	control (reference)	CD14+ Monocytes
830	7.891773	-1.2378683	Oetjen	control (reference)	Plasmacytoid dendritic cells
831	12.634058	-2.8608418	Oetjen	control (reference)	CD14+ Monocytes
832	3.9853058	1.3429941	Oetjen	control (reference)	NKT cells
833	12.301205	-3.3980994	Oetjen	control (reference)	Monocyte progenitors
834	7.6802115	-1.3592728	Oetjen	control (reference)	Plasmacytoid dendritic cells
835	6.713532	-0.013734619	Oetjen	control (reference)	HSPCs
836	0.57183886	-0.8722556	Oetjen	control (reference)	NKT cells
837	4.7254987	-4.895345	Oetjen	control (reference)	Erythrocytes
838	11.499778	-4.171016	Oetjen	control (reference)	CD14+ Monocytes
839	11.895939	-3.458381	Oetjen	control (reference)	CD14+ Monocytes
840	-0.6309163	1.6804936	Oetjen	control (reference)	CD4+ T cells
841	0.5788383	2.9015527	Oetjen	control (reference)	CD4+ T cells
842	-2.3384457	1.0614283	Oetjen	control (reference)	NKT cells
843	-0.8623816	1.9718612	Oetjen	control (reference)	CD8+ T cells
844	6.1034513	-3.0530684	Oetjen	control (reference)	Erythrocytes
845	5.107209	-3.908444	Oetjen	control (reference)	Erythrocytes
846	6.460877	-0.4441932	Oetjen	control (reference)	Megakaryocyte progenitors
847	-1.2292793	1.718798	Oetjen	control (reference)	CD4+ T cells
848	-1.6822567	1.2386726	Oetjen	control (reference)	CD4+ T cells
849	6.1752396	1.3089108	Oetjen	control (reference)	CD10+ B cells
850	4.965482	-4.8246	Oetjen	control (reference)	Erythrocytes
851	12.5061035	-2.591637	Oetjen	control (reference)	CD14+ Monocytes
852	1.1763202	-0.918278	Oetjen	control (reference)	HSPCs
853	-1.9231813	1.3972266	Oetjen	control (reference)	NKT cells
854	12.129795	-3.2585378	Oetjen	control (reference)	CD14+ Monocytes
855	-1.4045029	1.6107659	Oetjen	control (reference)	CD4+ T cells
856	11.829974	-4.2944994	Oetjen	control (reference)	CD14+ Monocytes
857	6.366856	-2.5847461	Oetjen	control (reference)	Erythroid progenitors
858	5.3057733	-4.5248094	Oetjen	control (reference)	Erythroid progenitors
859	12.029842	-3.2062287	Oetjen	control (reference)	CD14+ Monocytes
860	-1.206916	0.11373852	Oetjen	control (reference)	CD4+ T cells
861	6.3473024	0.38253197	Oetjen	control (reference)	CD10+ B cells
862	11.386068	-2.1162136	Oetjen	control (reference)	CD14+ Monocytes
863	-1.6687825	0.3488522	Oetjen	control (reference)	NKT cells
864	7.7321725	-0.444591	Oetjen	control (reference)	Monocyte progenitors
865	0.24318668	1.0263573	Oetjen	control (reference)	CD8+ T cells
866	10.212442	-1.6539646	Oetjen	control (reference)	Monocyte progenitors
867	11.389422	-1.0519012	Oetjen	control (reference)	CD14+ Monocytes
868	1.4104759	2.130774	Oetjen	control (reference)	CD4+ T cells
869	-0.07825329	2.9660618	Oetjen	control (reference)	CD4+ T cells
870	6.6478543	-1.0419698	Oetjen	control (reference)	Megakaryocyte progenitors
871	7.4649506	-0.54442745	Oetjen	control (reference)	Monocyte progenitors
872	11.562001	-3.9987307	Oetjen	control (reference)	CD14+ Monocytes
873	5.458955	-0.15946011	Oetjen	control (reference)	Plasma cells
874	-1.0434401	-0.8698202	Oetjen	control (reference)	NK cells
875	10.130365	-3.2465942	Oetjen	control (reference)	CD14+ Monocytes
876	5.840704	0.11521382	Oetjen	control (reference)	Megakaryocyte progenitors
877	5.4151177	-0.44659266	Oetjen	control (reference)	HSPCs
878	0.45713192	2.943103	Oetjen	control (reference)	CD4+ T cells
879	6.3025393	-2.9233654	Oetjen	control (reference)	Erythrocytes
880	12.762781	-3.074481	Oetjen	control (reference)	CD14+ Monocytes
881	7.506112	-1.2516595	Oetjen	control (reference)	Plasmacytoid dendritic cells
882	8.982081	-1.5239207	Oetjen	control (reference)	Monocyte progenitors
883	5.6799717	0.18161058	Oetjen	control (reference)	HSPCs
884	6.076933	-0.09555376	Oetjen	control (reference)	HSPCs
885	-1.0041537	1.4916153	Oetjen	control (reference)	CD4+ T cells
886	0.49049664	0.51270515	Oetjen	control (reference)	CD8+ T cells
887	6.5848346	0.060443856	Oetjen	control (reference)	HSPCs
888	1.4205725	3.0240276	Oetjen	control (reference)	CD4+ T cells
889	5.3283286	-0.12744825	Oetjen	control (reference)	Plasma cells
890	-0.7323278	-0.33089107	Oetjen	control (reference)	NKT cells
891	7.1127443	-0.3022783	Oetjen	control (reference)	HSPCs
892	-1.7733799	0.39761525	Oetjen	control (reference)	NKT cells
893	10.590521	-3.606518	Oetjen	control (reference)	CD14+ Monocytes
894	1.1455489	1.1464641	Oetjen	control (reference)	CD8+ T cells
895	-1.3549225	1.999822	Oetjen	control (reference)	CD4+ T cells
896	11.708046	-3.9585638	Oetjen	control (reference)	CD14+ Monocytes
897	10.631603	-2.4519835	Oetjen	control (reference)	CD14+ Monocytes
898	-0.8654415	1.156809	Oetjen	control (reference)	CD4+ T cells
899	5.553505	-0.04325524	Oetjen	control (reference)	Plasma cells
900	-1.9371469	0.37354285	Oetjen	control (reference)	NKT cells
901	-0.7325569	0.8085817	Oetjen	control (reference)	HSPCs
902	0.66366524	2.4970257	Oetjen	control (reference)	CD4+ T cells
903	-1.7013835	1.731001	Oetjen	control (reference)	CD8+ T cells
904	-0.60081553	0.91419536	Oetjen	control (reference)	CD4+ T cells
905	-1.584428	-0.053727698	Oetjen	control (reference)	NKT cells
906	4.9377146	-4.6207952	Oetjen	control (reference)	Erythrocytes
907	5.410416	0.07456647	Oetjen	control (reference)	Plasma cells
908	10.185033	-2.2446942	Oetjen	control (reference)	Monocyte progenitors
909	5.2851977	0.6998398	Oetjen	control (reference)	Plasma cells
910	9.386876	-1.5323293	Oetjen	control (reference)	Monocyte progenitors
911	10.67383	-3.587806	Oetjen	control (reference)	Monocyte progenitors
912	12.484414	-3.5492308	Oetjen	control (reference)	CD14+ Monocytes
913	6.200653	-3.25616	Oetjen	control (reference)	Erythrocytes
914	10.666577	-1.405245	Oetjen	control (reference)	Monocyte-derived dendritic cells
915	6.440907	-1.8355097	Oetjen	control (reference)	Erythroid progenitors
916	6.555123	-0.1575749	Oetjen	control (reference)	HSPCs
917	3.8960886	1.8408866	Oetjen	control (reference)	B
918	-1.284406	0.8105964	Oetjen	control (reference)	CD4+ T cells
919	12.318865	-4.037237	Oetjen	control (reference)	CD14+ Monocytes
920	6.461077	1.2244202	Oetjen	control (reference)	CD10+ B cells
921	7.168373	-0.2724469	Oetjen	control (reference)	Monocyte progenitors
922	-1.3076215	1.2043192	Oetjen	control (reference)	NKT cells
923	-1.5195714	0.41630143	Oetjen	control (reference)	NKT cells
924	10.128179	-1.2653097	Oetjen	control (reference)	Monocyte-derived dendritic cells
925	-0.21829405	2.558332	Oetjen	control (reference)	CD4+ T cells
926	-1.2383705	1.9198632	Oetjen	control (reference)	CD4+ T cells
927	6.42976	-1.8231286	Oetjen	control (reference)	Erythroid progenitors
928	-1.5878713	0.47838542	Oetjen	control (reference)	NKT cells
929	5.5722585	-4.8684726	Oetjen	control (reference)	Erythrocytes
930	-1.1605542	1.7421235	Oetjen	control (reference)	CD4+ T cells
931	5.8357854	-3.9396818	Oetjen	control (reference)	Erythrocytes
932	6.726028	-0.02470875	Oetjen	control (reference)	Megakaryocyte progenitors
933	-2.3078213	0.5612886	Oetjen	control (reference)	CD4+ T cells
934	6.337219	1.2715249	Oetjen	control (reference)	CD10+ B cells
935	12.079042	-3.6740887	Oetjen	control (reference)	CD14+ Monocytes
936	11.059903	-3.4833353	Oetjen	control (reference)	CD14+ Monocytes
937	-1.019791	1.0703548	Oetjen	control (reference)	CD4+ T cells
938	7.804927	-1.409618	Oetjen	control (reference)	Plasmacytoid dendritic cells
939	5.9115963	-3.3402998	Oetjen	control (reference)	Erythrocytes
940	10.666459	-3.98225	Oetjen	control (reference)	CD14+ Monocytes
941	4.555323	-4.2304397	Oetjen	control (reference)	Megakaryocyte progenitors
942	6.5076914	0.710972	Oetjen	control (reference)	CD10+ B cells
943	-1.2192024	-0.28100008	Oetjen	control (reference)	NKT cells
944	11.837365	-2.311914	Oetjen	control (reference)	CD14+ Monocytes
945	-1.4870073	0.079840355	Oetjen	control (reference)	NKT cells
946	1.579088	1.3886181	Oetjen	control (reference)	CD4+ T cells
947	-1.5212582	1.9929014	Oetjen	control (reference)	CD4+ T cells
948	7.8870344	-1.5279051	Oetjen	control (reference)	Plasmacytoid dendritic cells
949	-0.14212738	0.6367441	Oetjen	control (reference)	CD8+ T cells
950	1.7438453	2.335167	Oetjen	control (reference)	CD4+ T cells
951	6.1104555	-2.1837955	Oetjen	control (reference)	Erythroid progenitors
952	10.738361	-4.3371115	Oetjen	control (reference)	HSPCs
953	6.313321	-2.4393077	Oetjen	control (reference)	Erythroid progenitors
954	6.153242	0.14907876	Oetjen	control (reference)	CD10+ B cells
955	4.585777	1.5757171	Oetjen	control (reference)	B
956	5.482135	-4.9155607	Oetjen	control (reference)	Erythrocytes
957	6.3159695	0.10773726	Oetjen	control (reference)	HSPCs
958	9.720825	-1.1187186	Oetjen	control (reference)	Monocyte-derived dendritic cells
959	-1.4695419	0.11197319	Oetjen	control (reference)	NKT cells
960	6.131969	-2.2123842	Oetjen	control (reference)	Erythroid progenitors
961	1.1678612	2.4293075	Oetjen	control (reference)	CD4+ T cells
962	5.9277864	-3.7852554	Oetjen	control (reference)	Erythrocytes
963	-1.9328719	0.55122954	Oetjen	control (reference)	CD4+ T cells
964	-0.2280128	0.9160553	Oetjen	control (reference)	CD4+ T cells
965	-1.397378	-0.7093959	Oetjen	control (reference)	NKT cells
966	0.92852306	-0.43995547	Oetjen	control (reference)	CD8+ T cells
967	6.908996	-0.20365635	Oetjen	control (reference)	HSPCs
968	6.222692	-1.8684351	Oetjen	control (reference)	Erythroid progenitors
969	11.5276575	-2.7542348	Oetjen	control (reference)	CD14+ Monocytes
970	-1.2242975	-1.2849442	Oetjen	control (reference)	NKT cells
971	0.22706582	2.7481985	Oetjen	control (reference)	CD4+ T cells
972	-0.2477252	0.7338599	Oetjen	control (reference)	CD8+ T cells
973	11.005662	-3.8112614	Oetjen	control (reference)	CD14+ Monocytes
974	11.507626	-2.8374743	Oetjen	control (reference)	Monocyte-derived dendritic cells
975	7.723411	-0.77250403	Oetjen	control (reference)	Monocyte progenitors
976	9.137687	-1.4738209	Oetjen	control (reference)	Monocyte progenitors
977	6.413652	-2.1807525	Oetjen	control (reference)	Erythroid progenitors
978	6.4616523	-0.39252612	Oetjen	control (reference)	Megakaryocyte progenitors
979	-0.65660393	2.4441931	Oetjen	control (reference)	CD8+ T cells
980	6.2841325	-0.03780844	Oetjen	control (reference)	HSPCs
981	8.670506	-1.3707153	Oetjen	control (reference)	Monocyte progenitors
982	-0.7573144	2.835492	Oetjen	control (reference)	CD4+ T cells
983	8.423972	-1.0528905	Oetjen	control (reference)	Megakaryocyte progenitors
984	-0.96671903	-2.020099	Oetjen	control (reference)	NK cells
985	-1.991651	0.79958016	Oetjen	control (reference)	CD4+ T cells
986	-1.893967	0.48514533	Oetjen	control (reference)	NKT cells
987	0.94535404	3.0311706	Oetjen	control (reference)	CD4+ T cells
988	5.632949	-4.8424406	Oetjen	control (reference)	Erythrocytes
989	6.2375436	-3.020258	Oetjen	control (reference)	Erythrocytes
990	8.035951	-0.8637975	Oetjen	control (reference)	Monocyte progenitors
991	11.252011	-0.80441695	Oetjen	control (reference)	CD16+ Monocytes
992	6.1476107	-3.0404327	Oetjen	control (reference)	Erythroid progenitors
993	0.5209127	3.0303426	Oetjen	control (reference)	CD4+ T cells
994	5.3184614	-4.632492	Oetjen	control (reference)	Erythrocytes
995	-1.4674864	0.24376673	Oetjen	control (reference)	NKT cells
996	-0.826902	2.2773137	Oetjen	control (reference)	CD8+ T cells
997	6.401332	-1.7961085	Oetjen	control (reference)	Erythroid progenitors
998	6.3702226	0.67777336	Oetjen	control (reference)	CD10+ B cells
999	1.0846515	-0.5638867	Oetjen	control (reference)	NKT cells
1000	6.0936003	-3.4554167	Oetjen	control (reference)	Erythrocytes
1001	6.784694	0.37769574	Oetjen	control (reference)	CD10+ B cells
1002	5.3913417	0.1075233	Oetjen	control (reference)	Plasma cells
1003	-1.120013	1.1352177	Oetjen	control (reference)	CD4+ T cells
1004	-0.89607316	2.4888413	Oetjen	control (reference)	CD4+ T cells
1005	0.6185366	-0.5576962	Oetjen	control (reference)	CD4+ T cells
1006	6.387736	-1.848686	Oetjen	control (reference)	Erythroid progenitors
1007	-2.2895663	1.3525382	Oetjen	control (reference)	CD4+ T cells
1008	1.0058861	-0.02771674	Oetjen	control (reference)	CD4+ T cells
1009	-1.0495968	0.06983634	Oetjen	control (reference)	NKT cells
1010	5.08787	1.8524706	Oetjen	control (reference)	B
1011	11.19345	-3.1532493	Oetjen	control (reference)	CD14+ Monocytes
1012	-1.1572627	-0.35126048	Oetjen	control (reference)	NKT cells
1013	6.4545603	-0.012799593	Oetjen	control (reference)	HSPCs
1014	4.990045	-4.72612	Oetjen	control (reference)	Erythrocytes
1015	6.2779694	-2.4006586	Oetjen	control (reference)	Erythroid progenitors
1016	-1.8319381	0.11493468	Oetjen	control (reference)	NKT cells
1017	-1.5054905	2.0595505	Oetjen	control (reference)	CD4+ T cells
1018	11.03584	-4.0125422	Oetjen	control (reference)	CD14+ Monocytes
1019	6.764378	-0.72309655	Oetjen	control (reference)	HSPCs
1020	6.5069137	-1.1084561	Oetjen	control (reference)	Megakaryocyte progenitors
1021	11.14529	-2.3574367	Oetjen	control (reference)	CD14+ Monocytes
1022	6.31982	-2.4534245	Oetjen	control (reference)	Erythroid progenitors
1023	-1.9108661	0.37373537	Oetjen	control (reference)	NKT cells
1024	5.9362655	-3.6587338	Oetjen	control (reference)	Erythrocytes
1025	-1.6069102	1.7384223	Oetjen	control (reference)	NKT cells
1026	1.5215104	0.7600998	Oetjen	control (reference)	CD4+ T cells
1027	7.33762	-0.43444934	Oetjen	control (reference)	HSPCs
1028	7.946221	-1.4304569	Oetjen	control (reference)	Plasmacytoid dendritic cells
1029	10.748471	-1.3867158	Oetjen	control (reference)	Monocyte-derived dendritic cells
1030	0.62376153	1.3878926	Oetjen	control (reference)	CD4+ T cells
1031	1.3515188	-0.47489098	Oetjen	control (reference)	NKT cells
1032	9.862614	-1.5720923	Oetjen	control (reference)	Monocyte-derived dendritic cells
1033	5.515269	-4.625426	Oetjen	control (reference)	Erythrocytes
1034	-0.33235663	-1.4341803	Oetjen	control (reference)	NKT cells
1035	1.4086256	2.282747	Oetjen	control (reference)	CD4+ T cells
1036	-1.0963433	0.914295	Oetjen	control (reference)	CD4+ T cells
1037	-0.45437065	-0.6858711	Oetjen	control (reference)	NKT cells
1038	2.369382	0.73416775	Oetjen	control (reference)	CD4+ T cells
1039	12.492533	-2.6159518	Oetjen	control (reference)	CD14+ Monocytes
1040	5.4629607	-5.4219513	Oetjen	control (reference)	Erythrocytes
1041	12.13978	-2.5907376	Oetjen	control (reference)	CD14+ Monocytes
1042	5.0957723	-4.733546	Oetjen	control (reference)	Erythrocytes
1043	-0.638158	2.0049276	Oetjen	control (reference)	CD4+ T cells
1044	10.114334	-3.0758982	Oetjen	control (reference)	Monocyte progenitors
1045	10.836295	-3.3776393	Oetjen	control (reference)	CD14+ Monocytes
1046	9.914464	-1.4017589	Oetjen	control (reference)	Monocyte-derived dendritic cells
1047	6.8521566	-0.1494272	Oetjen	control (reference)	HSPCs
1048	12.397218	-4.1477475	Oetjen	control (reference)	CD14+ Monocytes
1049	6.3295064	-3.507964	Oetjen	control (reference)	Erythrocytes
1050	-1.372377	-0.42023507	Oetjen	control (reference)	NKT cells
1051	5.5440974	-5.1018443	Oetjen	control (reference)	Erythrocytes
1052	6.231515	-2.224721	Oetjen	control (reference)	Erythroid progenitors
1053	1.8495586	0.20899937	Oetjen	control (reference)	NKT cells
1054	5.10775	-4.9311085	Oetjen	control (reference)	Erythrocytes
1055	11.52755	-3.1617768	Oetjen	control (reference)	CD14+ Monocytes
1056	7.2250547	-0.35377145	Oetjen	control (reference)	HSPCs
1057	10.8582535	-4.242266	Oetjen	control (reference)	CD14+ Monocytes
1058	6.7442737	-0.12736939	Oetjen	control (reference)	HSPCs
1059	5.6827717	-5.0118227	Oetjen	control (reference)	Erythrocytes
1060	11.95547	-0.28238678	Oetjen	control (reference)	CD16+ Monocytes
1061	6.9393706	-0.91506785	Oetjen	control (reference)	Megakaryocyte progenitors
1062	6.003875	-3.5069304	Oetjen	control (reference)	Erythrocytes
1063	11.378442	-1.7972484	Oetjen	control (reference)	Monocyte-derived dendritic cells
1064	9.199619	-1.418924	Oetjen	control (reference)	Monocyte progenitors
1065	0.70493	2.7977223	Oetjen	control (reference)	CD4+ T cells
1066	-0.6972702	2.4930317	Oetjen	control (reference)	CD4+ T cells
1067	6.3517833	1.1795204	Oetjen	control (reference)	CD10+ B cells
1068	7.846356	-1.3802601	Oetjen	control (reference)	Plasmacytoid dendritic cells
1069	0.60032636	-0.033173416	Oetjen	control (reference)	NKT cells
1070	-1.3688893	1.1720821	Oetjen	control (reference)	CD4+ T cells
1071	7.0730534	-0.45780164	Oetjen	control (reference)	HSPCs
1072	-1.5647647	-0.23511496	Oetjen	control (reference)	NKT cells
1073	6.497701	0.79613656	Oetjen	control (reference)	CD10+ B cells
1074	10.730133	-2.910336	Oetjen	control (reference)	CD14+ Monocytes
1075	6.6454453	0.34811807	Oetjen	control (reference)	HSPCs
1076	-0.41486317	-0.2641285	Oetjen	control (reference)	NKT cells
1077	5.867461	-5.0196953	Oetjen	control (reference)	Erythrocytes
1078	6.727322	-0.05323878	Oetjen	control (reference)	HSPCs
1079	5.8512435	-2.2607205	Oetjen	control (reference)	Erythroid progenitors
1080	-1.2972218	2.1207802	Oetjen	control (reference)	CD4+ T cells
1081	6.1663275	1.3125242	Oetjen	control (reference)	CD10+ B cells
1082	-0.07594249	2.8838153	Oetjen	control (reference)	CD4+ T cells
1083	0.12339263	2.5704124	Oetjen	control (reference)	CD4+ T cells
1084	6.2653084	-2.7694848	Oetjen	control (reference)	Erythrocytes
1085	-1.905677	1.9617202	Oetjen	control (reference)	NKT cells
1086	6.3202443	-0.19856572	Oetjen	control (reference)	HSPCs
1087	-0.7392314	1.4117904	Oetjen	control (reference)	CD4+ T cells
1088	7.0119047	-0.17325732	Oetjen	control (reference)	HSPCs
1089	10.624662	-3.460518	Oetjen	control (reference)	CD14+ Monocytes
1090	6.4846497	0.13654599	Oetjen	control (reference)	HSPCs
1091	7.792867	-0.58671707	Oetjen	control (reference)	Monocyte progenitors
1092	6.5997043	-0.009737429	Oetjen	control (reference)	HSPCs
1093	1.8648822	2.17604	Oetjen	control (reference)	CD4+ T cells
1094	9.95232	-1.4319867	Oetjen	control (reference)	Monocyte-derived dendritic cells
1095	12.63648	-3.1632264	Oetjen	control (reference)	CD14+ Monocytes
1096	5.3678255	-5.2565756	Oetjen	control (reference)	Erythrocytes
1097	12.198047	-3.8948383	Oetjen	control (reference)	CD14+ Monocytes
1098	5.305164	-5.1871204	Oetjen	control (reference)	Erythrocytes
1099	5.597142	-5.021504	Oetjen	control (reference)	Erythrocytes
1100	-1.5393459	0.24554496	Oetjen	control (reference)	NKT cells
1101	11.278482	-2.4254653	Oetjen	control (reference)	CD14+ Monocytes
1102	6.4082866	0.9541496	Oetjen	control (reference)	CD10+ B cells
1103	5.653833	-4.922252	Oetjen	control (reference)	Erythrocytes
1104	6.561203	-1.4681828	Oetjen	control (reference)	Erythroid progenitors
1105	-1.2705294	2.0867848	Oetjen	control (reference)	NKT cells
1106	6.4610624	-0.06941728	Oetjen	control (reference)	HSPCs
1107	5.4746165	0.009241513	Oetjen	control (reference)	Plasma cells
1108	7.0778837	-0.4619015	Oetjen	control (reference)	HSPCs
1109	12.173411	-3.9740376	Oetjen	control (reference)	CD14+ Monocytes
1110	10.078913	-1.2484168	Oetjen	control (reference)	Monocyte-derived dendritic cells
1111	11.254965	-2.6454082	Oetjen	control (reference)	CD14+ Monocytes
1112	1.212671	0.63071656	Oetjen	control (reference)	CD4+ T cells
1113	-1.5718232	-0.16077393	Oetjen	control (reference)	NKT cells
1114	6.371062	-1.8656696	Oetjen	control (reference)	Erythroid progenitors
1115	6.528174	-0.31700796	Oetjen	control (reference)	HSPCs
1116	-0.07903717	-0.7026783	Oetjen	control (reference)	NKT cells
1117	1.0734448	0.054051876	Oetjen	control (reference)	CD4+ T cells
1118	6.3038716	-2.0305438	Oetjen	control (reference)	Erythroid progenitors
1119	-2.1431625	0.19421288	Oetjen	control (reference)	NKT cells
1120	-1.6129812	0.13315855	Oetjen	control (reference)	NKT cells
1121	12.56594	-3.4744155	Oetjen	control (reference)	CD14+ Monocytes
1122	7.0063763	0.021906953	Oetjen	control (reference)	HSPCs
1123	10.472624	-1.6867763	Oetjen	control (reference)	Monocyte-derived dendritic cells
1124	0.6736166	0.401817	Oetjen	control (reference)	CD4+ T cells
1125	9.708698	-1.3133824	Oetjen	control (reference)	Monocyte progenitors
1126	5.737447	-4.6269426	Oetjen	control (reference)	Erythrocytes
1127	11.934251	-2.197441	Oetjen	control (reference)	Monocyte progenitors
1128	-1.1780272	1.8902043	Oetjen	control (reference)	CD4+ T cells
1129	6.3006535	-0.7603091	Oetjen	control (reference)	Megakaryocyte progenitors
1130	-0.4493995	-1.9484766	Oetjen	control (reference)	NK cells
1131	6.514374	-1.0529953	Oetjen	control (reference)	Megakaryocyte progenitors
1132	-1.8943594	0.46456423	Oetjen	control (reference)	CD4+ T cells
1133	5.009968	1.9432082	Oetjen	control (reference)	B
1134	4.439204	2.307523	Oetjen	control (reference)	B
1135	10.454062	-1.5919412	Oetjen	control (reference)	Monocyte progenitors
1136	-1.4004093	-0.3530204	Oetjen	control (reference)	NKT cells
1137	1.9366924	-0.012009609	Oetjen	control (reference)	CD4+ T cells
1138	-1.3767145	0.82907015	Oetjen	control (reference)	CD4+ T cells
1139	12.010909	-4.3857746	Oetjen	control (reference)	CD14+ Monocytes
1140	5.9572573	-3.4375865	Oetjen	control (reference)	Erythrocytes
1141	7.9772577	-0.6638706	Oetjen	control (reference)	Monocyte progenitors
1142	-1.8281693	0.8514554	Oetjen	control (reference)	NKT cells
1143	10.71677	-1.4530694	Oetjen	control (reference)	Monocyte-derived dendritic cells
1144	9.078146	-1.0950555	Oetjen	control (reference)	Monocyte progenitors
1145	-1.8009646	0.49064255	Oetjen	control (reference)	NKT cells
1146	6.3713613	-2.3997076	Oetjen	control (reference)	Erythroid progenitors
1147	6.295481	0.29857647	Oetjen	control (reference)	CD10+ B cells
1148	-1.1252637	0.273268	Oetjen	control (reference)	NKT cells
1149	-1.4893028	0.37070808	Oetjen	control (reference)	NKT cells
1150	-1.9402881	1.5523602	Oetjen	control (reference)	CD4+ T cells
1151	-1.4960735	1.2862011	Oetjen	control (reference)	NKT cells
1152	12.645026	-3.01943	Oetjen	control (reference)	CD14+ Monocytes
1153	10.5915165	-3.2812557	Oetjen	control (reference)	CD14+ Monocytes
1154	6.0781636	-3.4431071	Oetjen	control (reference)	Erythrocytes
1155	-1.2568424	2.072256	Oetjen	control (reference)	CD4+ T cells
1156	6.7250733	0.0055077863	Oetjen	control (reference)	HSPCs
1157	6.0533195	-3.4212313	Oetjen	control (reference)	Erythrocytes
1158	7.127043	-0.12844053	Oetjen	control (reference)	HSPCs
1159	4.802946	1.5091655	Oetjen	control (reference)	B
1160	11.638109	-2.9303174	Oetjen	control (reference)	CD14+ Monocytes
1161	6.5596466	-0.06356136	Oetjen	control (reference)	HSPCs
1162	11.473685	-0.21382701	Oetjen	control (reference)	CD16+ Monocytes
1163	7.73223	-1.3941057	Oetjen	control (reference)	Plasmacytoid dendritic cells
1164	6.3187785	-2.0480273	Oetjen	control (reference)	Erythroid progenitors
1165	11.605411	-0.946474	Oetjen	control (reference)	CD16+ Monocytes
1166	12.5091305	-3.2278485	Oetjen	control (reference)	CD14+ Monocytes
1167	-1.0527687	2.3831315	Oetjen	control (reference)	CD4+ T cells
1168	5.521554	2.430787	Oetjen	control (reference)	CD10+ B cells
1169	-2.0056283	0.22579399	Oetjen	control (reference)	NKT cells
1170	11.702053	-4.3526754	Oetjen	control (reference)	CD14+ Monocytes
1171	-1.2458867	-0.022893444	Oetjen	control (reference)	NKT cells
1172	-0.6300578	1.4504739	Oetjen	control (reference)	CD4+ T cells
1173	10.519259	-2.4794316	Oetjen	control (reference)	Monocyte-derived dendritic cells
1174	2.2571616	1.5250793	Oetjen	control (reference)	CD4+ T cells
1175	1.8895158	1.7377928	Oetjen	control (reference)	CD4+ T cells
1176	6.0427375	-3.5791187	Oetjen	control (reference)	Erythrocytes
1177	6.9585323	-0.14953092	Oetjen	control (reference)	HSPCs
1178	0.68060976	2.7600465	Oetjen	control (reference)	CD4+ T cells
1179	6.168548	-2.7153008	Oetjen	control (reference)	Erythroid progenitors
1180	1.572895	2.2767775	Oetjen	control (reference)	CD4+ T cells
1181	-2.090918	0.34454465	Oetjen	control (reference)	NKT cells
1182	6.2169347	-3.18847	Oetjen	control (reference)	Erythrocytes
1183	6.4907846	-2.0297503	Oetjen	control (reference)	Erythroid progenitors
1184	6.0249667	-3.8559682	Oetjen	control (reference)	Erythrocytes
1185	12.344454	-2.516315	Oetjen	control (reference)	CD14+ Monocytes
1186	10.662236	-2.6431875	Oetjen	control (reference)	Monocyte progenitors
1187	-1.5860314	2.2202747	Oetjen	control (reference)	CD4+ T cells
1188	-1.4326967	-0.16278847	Oetjen	control (reference)	NKT cells
1189	6.130571	-2.3429754	Oetjen	control (reference)	Erythroid progenitors
1190	4.400705	1.5436287	Oetjen	control (reference)	B
1191	6.4443917	-0.62803185	Oetjen	control (reference)	Megakaryocyte progenitors
1192	9.2239	-1.5974597	Oetjen	control (reference)	Monocyte progenitors
1193	12.578747	-3.1879811	Oetjen	control (reference)	CD14+ Monocytes
1194	10.296854	-3.2189858	Oetjen	control (reference)	HSPCs
1195	10.523457	-3.1874642	Oetjen	control (reference)	CD14+ Monocytes
1196	-1.2734659	0.7333939	Oetjen	control (reference)	NKT cells
1197	10.876787	-2.6872337	Oetjen	control (reference)	CD14+ Monocytes
1198	10.285381	-1.4737091	Oetjen	control (reference)	Monocyte-derived dendritic cells
1199	-0.99158275	1.5621884	Oetjen	control (reference)	CD4+ T cells
1200	12.726951	-3.4350884	Oetjen	control (reference)	CD14+ Monocytes
1201	12.533074	-3.205548	Oetjen	control (reference)	CD14+ Monocytes
1202	7.8422894	-1.4616897	Oetjen	control (reference)	Plasmacytoid dendritic cells
1203	1.9191718	1.7934234	Oetjen	control (reference)	CD4+ T cells
1204	1.3980628	2.7401116	Oetjen	control (reference)	CD4+ T cells
1205	0.34451276	-1.2855371	Oetjen	control (reference)	CD14+ Monocytes
1206	1.3008237	2.5072577	Oetjen	control (reference)	NKT cells
1207	1.8770425	0.66024053	Oetjen	control (reference)	CD4+ T cells
1208	11.350369	-3.0880451	Oetjen	control (reference)	CD14+ Monocytes
1209	10.472157	-2.9816167	Oetjen	control (reference)	CD14+ Monocytes
1210	12.21411	-3.4466052	Oetjen	control (reference)	CD14+ Monocytes
1211	12.074672	-3.2990956	Oetjen	control (reference)	CD14+ Monocytes
1212	6.878728	-0.63713133	Oetjen	control (reference)	Megakaryocyte progenitors
1213	-1.606127	0.22750251	Oetjen	control (reference)	NKT cells
1214	0.1579867	2.959117	Oetjen	control (reference)	CD4+ T cells
1215	11.577087	-1.8416433	Oetjen	control (reference)	Monocyte progenitors
1216	7.2727723	-1.1502253	Oetjen	control (reference)	Plasmacytoid dendritic cells
1217	10.377833	-2.1770103	Oetjen	control (reference)	Monocyte progenitors
1218	-1.84056	1.0159742	Oetjen	control (reference)	CD4+ T cells
1219	-1.9713413	0.883648	Oetjen	control (reference)	NKT cells
1220	5.7806387	-3.4748626	Oetjen	control (reference)	Erythrocytes
1221	7.357033	-0.4976255	Oetjen	control (reference)	Monocyte progenitors
1222	5.5408883	-4.818144	Oetjen	control (reference)	Erythrocytes
1223	6.8763204	-0.5682644	Oetjen	control (reference)	Megakaryocyte progenitors
1224	5.435617	1.6335503	Oetjen	control (reference)	CD10+ B cells
1225	12.577853	-3.286156	Oetjen	control (reference)	CD14+ Monocytes
1226	-2.1290748	0.026885128	Oetjen	control (reference)	NKT cells
1227	10.144143	-3.194662	Oetjen	control (reference)	CD14+ Monocytes
1228	7.8775854	-1.6256236	Oetjen	control (reference)	Plasmacytoid dendritic cells
1229	-1.4266421	0.4114721	Oetjen	control (reference)	NKT cells
1230	8.08176	-0.8308667	Oetjen	control (reference)	Monocyte progenitors
1231	6.6506867	-0.5553333	Oetjen	control (reference)	Megakaryocyte progenitors
1232	-1.5060515	1.0184709	Oetjen	control (reference)	CD4+ T cells
1233	5.675178	0.47849318	Oetjen	control (reference)	CD10+ B cells
1234	-0.60384107	-0.44596624	Oetjen	control (reference)	NKT cells
1235	9.488093	-1.0783894	Oetjen	control (reference)	Monocyte-derived dendritic cells
1236	0.028009664	2.1531534	Oetjen	control (reference)	CD4+ T cells
1237	-1.0433587	0.5669954	Oetjen	control (reference)	NKT cells
1238	-1.6794081	-0.28765252	Oetjen	control (reference)	NKT cells
1239	6.0351753	-2.9647133	Oetjen	control (reference)	Erythroid progenitors
1240	6.6057315	-0.38839963	Oetjen	control (reference)	HSPCs
1241	-1.0242581	2.597923	Oetjen	control (reference)	CD8+ T cells
1242	4.0534296	2.016933	Oetjen	control (reference)	B
1243	10.480903	-1.3526312	Oetjen	control (reference)	Monocyte-derived dendritic cells
1244	-1.9262134	-0.17758073	Oetjen	control (reference)	NKT cells
1245	-1.3087817	2.2962804	Oetjen	control (reference)	NKT cells
1246	0.66932696	-0.9632582	Oetjen	control (reference)	NKT cells
1247	-0.5220158	2.1776226	Oetjen	control (reference)	CD4+ T cells
1248	12.775871	-3.059886	Oetjen	control (reference)	CD14+ Monocytes
1249	0.31101465	0.3278033	Oetjen	control (reference)	CD4+ T cells
1250	9.577556	-2.409073	Oetjen	control (reference)	Monocyte progenitors
1251	11.389756	-3.9368293	Oetjen	control (reference)	CD14+ Monocytes
1252	10.107424	-1.3195888	Oetjen	control (reference)	Monocyte-derived dendritic cells
1253	11.212066	-1.5304376	Oetjen	control (reference)	Monocyte progenitors
1254	6.557179	0.036466695	Oetjen	control (reference)	HSPCs
1255	-1.4888657	2.0553288	Oetjen	control (reference)	CD4+ T cells
1256	-1.4808666	1.7036188	Oetjen	control (reference)	CD4+ T cells
1257	11.542044	-2.5565753	Oetjen	control (reference)	Monocyte progenitors
1258	6.260091	-2.6200633	Oetjen	control (reference)	Erythroid progenitors
1259	4.7854605	-4.5892196	Oetjen	control (reference)	Erythrocytes
1260	12.531199	-3.7357736	Oetjen	control (reference)	CD14+ Monocytes
1261	-1.8076929	0.8595652	Oetjen	control (reference)	CD4+ T cells
1262	-0.63437635	2.5286806	Oetjen	control (reference)	CD4+ T cells
1263	9.933572	-1.9338502	Oetjen	control (reference)	Monocyte-derived dendritic cells
1264	6.490239	-1.4707352	Oetjen	control (reference)	Megakaryocyte progenitors
1265	11.804725	-4.0457716	Oetjen	control (reference)	Monocyte progenitors
1266	11.841437	-3.8567777	Oetjen	control (reference)	CD14+ Monocytes
1267	6.2131505	1.1270783	Oetjen	control (reference)	CD10+ B cells
1268	-1.2572973	-0.5508626	Oetjen	control (reference)	NKT cells
1269	6.1099186	-2.9489908	Oetjen	control (reference)	Erythroid progenitors
1270	12.649964	-3.0588708	Oetjen	control (reference)	CD14+ Monocytes
1271	12.795851	-2.6444085	Oetjen	control (reference)	CD14+ Monocytes
1272	6.5731483	0.1974396	Oetjen	control (reference)	HSPCs
1273	0.19152363	1.8609121	Oetjen	control (reference)	CD4+ T cells
1274	-1.6800056	0.15751043	Oetjen	control (reference)	NKT cells
1275	-0.74812067	2.7956815	Oetjen	control (reference)	CD4+ T cells
1276	6.639253	-0.42382947	Oetjen	control (reference)	HSPCs
1277	-0.9197431	2.1839645	Oetjen	control (reference)	CD4+ T cells
1278	10.477471	-2.0286267	Oetjen	control (reference)	CD14+ Monocytes
1279	6.621473	0.008725104	Oetjen	control (reference)	HSPCs
1280	11.108551	-3.1540275	Oetjen	control (reference)	CD14+ Monocytes
1281	12.469609	-2.9415348	Oetjen	control (reference)	CD14+ Monocytes
1282	5.727906	-3.6894798	Oetjen	control (reference)	Erythrocytes
1283	-2.113977	0.64163655	Oetjen	control (reference)	NKT cells
1284	1.1549735	-0.81671333	Oetjen	control (reference)	NKT cells
1285	-1.70046	0.745481	Oetjen	control (reference)	NKT cells
1286	-1.3340716	-0.072948165	Oetjen	control (reference)	NKT cells
1287	-1.5179505	0.6781885	Oetjen	control (reference)	CD4+ T cells
1288	6.6276956	-0.07317569	Oetjen	control (reference)	HSPCs
1289	5.8718815	-3.869987	Oetjen	control (reference)	Erythrocytes
1290	-0.23957153	2.5157397	Oetjen	control (reference)	CD8+ T cells
1291	-0.65248305	2.818283	Oetjen	control (reference)	CD4+ T cells
1292	12.514942	-3.2323968	Oetjen	control (reference)	CD14+ Monocytes
1293	0.91417515	1.2830052	Oetjen	control (reference)	CD4+ T cells
1294	9.983514	-1.2983046	Oetjen	control (reference)	Monocyte-derived dendritic cells
1295	-0.521091	2.8400285	Oetjen	control (reference)	CD8+ T cells
1296	-1.0123242	-0.17641607	Oetjen	control (reference)	NKT cells
1297	5.7558336	-5.2312875	Oetjen	control (reference)	Erythrocytes
1298	6.6762676	-0.44750556	Oetjen	control (reference)	HSPCs
1299	6.00888	-3.6538668	Oetjen	control (reference)	Erythrocytes
1300	10.076926	-2.5609915	Oetjen	control (reference)	Monocyte progenitors
1301	12.430348	-3.489913	Oetjen	control (reference)	CD14+ Monocytes
1302	-1.695971	0.4576938	Oetjen	control (reference)	CD4+ T cells
1303	0.4891383	0.8428018	Oetjen	control (reference)	CD4+ T cells
1304	5.7067647	-4.422814	Oetjen	control (reference)	Erythrocytes
1305	-1.2245694	-0.4559306	Oetjen	control (reference)	NKT cells
1306	11.556114	-0.68874955	Oetjen	control (reference)	CD16+ Monocytes
1307	9.768602	-1.4544306	Oetjen	control (reference)	HSPCs
1308	-1.2217662	0.07551554	Oetjen	control (reference)	NKT cells
1309	-1.0719383	-0.46338552	Oetjen	control (reference)	NKT cells
1310	-0.30980211	2.420993	Oetjen	control (reference)	CD4+ T cells
1311	6.834583	-0.4469016	Oetjen	control (reference)	HSPCs
1312	-1.5651592	1.4160042	Oetjen	control (reference)	NKT cells
1313	12.490315	-3.2953548	Oetjen	control (reference)	CD14+ Monocytes
1314	-1.4197354	1.0721459	Oetjen	control (reference)	CD4+ T cells
1315	10.681634	-2.0472593	Oetjen	control (reference)	CD14+ Monocytes
1316	-1.4729571	1.1527202	Oetjen	control (reference)	CD4+ T cells
1317	6.468781	-0.34777895	Oetjen	control (reference)	HSPCs
1318	2.3851664	1.459778	Oetjen	control (reference)	CD4+ T cells
1319	7.715799	-0.4590233	Oetjen	control (reference)	Monocyte progenitors
1320	4.557049	-4.477556	Oetjen	control (reference)	Erythrocytes
1321	12.210945	-2.594484	Oetjen	control (reference)	CD14+ Monocytes
1322	11.214831	-2.3519266	Oetjen	control (reference)	Erythrocytes
1323	11.702274	-0.6306127	Oetjen	control (reference)	CD16+ Monocytes
1324	-2.2087176	0.8342551	Oetjen	control (reference)	NKT cells
1325	11.231788	-3.9193735	Oetjen	control (reference)	CD14+ Monocytes
1326	6.2624116	-1.4083724	Oetjen	control (reference)	Megakaryocyte progenitors
1327	1.5725085	2.6191773	Oetjen	control (reference)	CD4+ T cells
1328	4.281154	1.7371603	Oetjen	control (reference)	B
1329	-0.3820292	1.7722592	Oetjen	control (reference)	CD4+ T cells
1330	1.0576705	-1.0523463	Oetjen	control (reference)	NKT cells
1331	7.2196274	0.08411835	Oetjen	control (reference)	HSPCs
1332	-0.9640545	0.063297674	Oetjen	control (reference)	NKT cells
1333	10.875978	-3.0389001	Oetjen	control (reference)	CD14+ Monocytes
1334	-1.5439004	1.6495343	Oetjen	control (reference)	NKT cells
1335	0.0013173175	0.53031474	Oetjen	control (reference)	CD4+ T cells
1336	5.420594	0.049582515	Oetjen	control (reference)	Plasma cells
1337	10.922604	-2.0346816	Oetjen	control (reference)	CD14+ Monocytes
1338	0.574402	-0.7916528	Oetjen	control (reference)	NKT cells
1339	9.842856	-1.5554816	Oetjen	control (reference)	Monocyte-derived dendritic cells
1340	-0.6064426	-2.6219783	Oetjen	control (reference)	NK cells
1341	5.973529	-3.5725472	Oetjen	control (reference)	Erythrocytes
1342	-0.51294744	2.4117107	Oetjen	control (reference)	CD4+ T cells
1343	6.013516	-3.327808	Oetjen	control (reference)	Erythrocytes
1344	11.652197	-2.5615492	Oetjen	control (reference)	Monocyte-derived dendritic cells
1345	9.864644	-0.97041774	Oetjen	control (reference)	Monocyte-derived dendritic cells
1346	2.1150842	0.87421757	Oetjen	control (reference)	HSPCs
1347	12.02696	-3.9841592	Oetjen	control (reference)	CD14+ Monocytes
1348	4.4865723	1.8925806	Oetjen	control (reference)	CD10+ B cells
1349	6.370583	0.8450618	Oetjen	control (reference)	CD10+ B cells
1350	12.68417	-3.0154316	Oetjen	control (reference)	CD14+ Monocytes
1351	-2.1544511	0.5018387	Oetjen	control (reference)	CD4+ T cells
1352	-1.5628247	0.5732147	Oetjen	control (reference)	CD4+ T cells
1353	1.5202671	2.9215708	Oetjen	control (reference)	CD4+ T cells
1354	12.565036	-3.2640946	Oetjen	control (reference)	CD14+ Monocytes
1355	11.029554	-2.8997297	Oetjen	control (reference)	CD14+ Monocytes
1356	-1.7591193	0.82600987	Oetjen	control (reference)	NKT cells
1357	-1.6557304	0.25813577	Oetjen	control (reference)	CD4+ T cells
1358	7.2492886	-0.07327785	Oetjen	control (reference)	HSPCs
1359	9.870756	-1.7801815	Oetjen	control (reference)	Monocyte-derived dendritic cells
1360	12.41947	-3.048638	Oetjen	control (reference)	CD14+ Monocytes
1361	5.643912	-5.079303	Oetjen	control (reference)	Erythrocytes
1362	5.2488422	-5.1356173	Oetjen	control (reference)	Erythrocytes
1363	-1.0303808	1.7405084	Oetjen	control (reference)	CD4+ T cells
1364	11.6778	-3.0009296	Oetjen	control (reference)	CD14+ Monocytes
1365	0.16601151	2.2812705	Oetjen	control (reference)	CD4+ T cells
1366	12.297736	-3.614379	Oetjen	control (reference)	CD14+ Monocytes
1367	-0.81704396	1.5868007	Oetjen	control (reference)	CD4+ T cells
1368	-1.3425143	-0.4392786	Oetjen	control (reference)	NKT cells
1369	4.7897887	-4.8997917	Oetjen	control (reference)	Erythrocytes
1370	-1.3638034	-0.96299547	Oetjen	control (reference)	NKT cells
1371	-0.060711548	-1.0457274	Oetjen	control (reference)	NKT cells
1372	12.592446	-2.9657395	Oetjen	control (reference)	CD14+ Monocytes
1373	-0.699661	1.3297513	Oetjen	control (reference)	CD4+ T cells
1374	10.894701	-3.5582063	Oetjen	control (reference)	CD14+ Monocytes
1375	7.127582	-0.3293169	Oetjen	control (reference)	Monocyte progenitors
1376	6.717256	-0.28050554	Oetjen	control (reference)	HSPCs
1377	6.308227	-0.029843379	Oetjen	control (reference)	CD10+ B cells
1378	-0.91094005	-0.62829125	Oetjen	control (reference)	NKT cells
1379	11.761536	-3.7815347	Oetjen	control (reference)	CD14+ Monocytes
1380	2.1488562	2.271431	Oetjen	control (reference)	CD8+ T cells
1381	5.53512	-0.17888264	Oetjen	control (reference)	Plasma cells
1382	5.829611	-3.5440197	Oetjen	control (reference)	Erythrocytes
1383	10.317767	-3.3111656	Oetjen	control (reference)	CD14+ Monocytes
1384	-0.9839502	2.7272942	Oetjen	control (reference)	CD8+ T cells
1385	-1.686164	1.5349339	Oetjen	control (reference)	CD4+ T cells
1386	-0.25891104	0.4656102	Oetjen	control (reference)	CD4+ T cells
1387	11.667975	-0.81303257	Oetjen	control (reference)	CD16+ Monocytes
1388	-1.3565048	-0.50687236	Oetjen	control (reference)	NKT cells
1389	-1.9057325	0.34613279	Oetjen	control (reference)	NKT cells
1390	-0.6709885	2.5864768	Oetjen	control (reference)	CD4+ T cells
1391	2.1288679	1.6024945	Oetjen	control (reference)	CD4+ T cells
1392	-1.5647414	0.9414431	Oetjen	control (reference)	NKT cells
1393	-1.7375679	0.24066576	Oetjen	control (reference)	NKT cells
1394	10.085271	-1.5124414	Oetjen	control (reference)	Monocyte-derived dendritic cells
1395	10.419559	-3.0528116	Oetjen	control (reference)	Monocyte progenitors
1396	1.8274015	2.0432143	Oetjen	control (reference)	CD8+ T cells
1397	6.6259155	-0.55825984	Oetjen	control (reference)	Megakaryocyte progenitors
1398	2.2311604	1.3390818	Oetjen	control (reference)	CD4+ T cells
1399	11.716115	-1.9602219	Oetjen	control (reference)	Monocyte-derived dendritic cells
1400	11.642147	-3.6250515	Oetjen	control (reference)	CD14+ Monocytes
1401	10.370641	-2.063281	Oetjen	control (reference)	Monocyte progenitors
1402	-0.7263409	2.0264754	Oetjen	control (reference)	CD4+ T cells
1403	6.2272635	-2.6210139	Oetjen	control (reference)	Erythroid progenitors
1404	7.6494875	-0.4588483	Oetjen	control (reference)	Monocyte progenitors
1405	6.8144774	-0.40342113	Oetjen	control (reference)	Monocyte progenitors
1406	-1.7564399	0.23585293	Oetjen	control (reference)	NKT cells
1407	0.16301674	1.0549399	Oetjen	control (reference)	CD4+ T cells
1408	-0.9356057	-2.210241	Oetjen	control (reference)	NK cells
1409	-0.94129395	1.917402	Oetjen	control (reference)	CD8+ T cells
1410	6.257328	-2.247465	Oetjen	control (reference)	Erythroid progenitors
1411	6.0417886	-2.8825903	Oetjen	control (reference)	Erythrocytes
1412	1.4850013	2.4167562	Oetjen	control (reference)	CD4+ T cells
1413	6.6939244	-0.40964228	Oetjen	control (reference)	Megakaryocyte progenitors
1414	6.093972	1.2840714	Oetjen	control (reference)	CD10+ B cells
1415	6.310609	1.3560637	Oetjen	control (reference)	CD10+ B cells
1416	9.192781	-1.7719504	Oetjen	control (reference)	Monocyte progenitors
1417	-0.46078813	2.7255597	Oetjen	control (reference)	CD4+ T cells
1418	6.6285458	-0.1927531	Oetjen	control (reference)	HSPCs
1419	6.1515102	-2.8519778	Oetjen	control (reference)	Erythrocytes
1420	6.2000437	0.0018472488	Oetjen	control (reference)	HSPCs
1421	-1.6631593	1.2461176	Oetjen	control (reference)	CD4+ T cells
1422	-0.8968962	2.681757	Oetjen	control (reference)	CD4+ T cells
1423	7.6870065	-1.4727577	Oetjen	control (reference)	Plasmacytoid dendritic cells
1424	6.3919444	-1.5807228	Oetjen	control (reference)	Erythroid progenitors
1425	10.93269	-2.1844044	Oetjen	control (reference)	Monocyte progenitors
1426	12.176769	-3.3595796	Oetjen	control (reference)	CD14+ Monocytes
1427	0.02173404	0.39707825	Oetjen	control (reference)	CD4+ T cells
1428	10.0534525	-1.2314235	Oetjen	control (reference)	Monocyte-derived dendritic cells
1429	6.8394976	-0.3040032	Oetjen	control (reference)	HSPCs
1430	6.903334	-0.4248553	Oetjen	control (reference)	HSPCs
1431	11.968414	-4.285659	Oetjen	control (reference)	CD14+ Monocytes
1432	-1.4948746	1.0060202	Oetjen	control (reference)	CD4+ T cells
1433	-0.65495753	0.08126648	Oetjen	control (reference)	CD4+ T cells
1434	6.8197923	-0.14243898	Oetjen	control (reference)	HSPCs
1435	2.113743	0.61197215	Oetjen	control (reference)	CD4+ T cells
1436	0.29525447	-0.20522428	Oetjen	control (reference)	HSPCs
1437	11.301442	-2.2494583	Oetjen	control (reference)	CD14+ Monocytes
1438	-1.5525751	0.06031069	Oetjen	control (reference)	NKT cells
1439	6.4628553	-1.1654171	Oetjen	control (reference)	Megakaryocyte progenitors
1440	8.056887	-0.7273545	Oetjen	control (reference)	Monocyte progenitors
1441	7.686841	-0.43054578	Oetjen	control (reference)	HSPCs
1442	4.5881324	2.263029	Oetjen	control (reference)	B
1443	9.795187	-1.8092647	Oetjen	control (reference)	Monocyte progenitors
1444	9.28033	-1.6877536	Oetjen	control (reference)	Monocyte progenitors
1445	6.692584	1.0233159	Oetjen	control (reference)	CD10+ B cells
1446	11.761843	-3.2579086	Oetjen	control (reference)	CD14+ Monocytes
1447	5.422729	-4.967975	Oetjen	control (reference)	Erythrocytes
1448	-0.3583244	2.508304	Oetjen	control (reference)	CD4+ T cells
1449	11.742289	-0.72165066	Oetjen	control (reference)	CD16+ Monocytes
1450	-1.4055583	0.9220536	Oetjen	control (reference)	CD4+ T cells
1451	6.480226	-2.052875	Oetjen	control (reference)	Erythroid progenitors
1452	-1.045816	-0.9449054	Oetjen	control (reference)	NKT cells
1453	-0.09201861	-1.3832808	Oetjen	control (reference)	NKT cells
1454	9.04388	-1.361965	Oetjen	control (reference)	Monocyte progenitors
1455	4.0578976	2.4980114	Oetjen	control (reference)	B
1456	-2.1848285	0.64049834	Oetjen	control (reference)	NKT cells
1457	11.114658	-0.88037	Oetjen	control (reference)	CD16+ Monocytes
1458	-1.0161142	-0.16998205	Oetjen	control (reference)	CD4+ T cells
1459	-1.2736218	2.2021854	Oetjen	control (reference)	CD4+ T cells
1460	5.910931	-3.4487038	Oetjen	control (reference)	Erythrocytes
1461	-0.82204306	2.3513312	Oetjen	control (reference)	CD4+ T cells
1462	1.7152007	2.3898711	Oetjen	control (reference)	CD4+ T cells
1463	-1.552578	-0.013879347	Oetjen	control (reference)	NKT cells
1464	6.4511847	-1.7890271	Oetjen	control (reference)	Erythroid progenitors
1465	-1.0253826	2.3699539	Oetjen	control (reference)	CD4+ T cells
1466	4.1831436	1.8155689	Oetjen	control (reference)	B
1467	6.4305344	-1.83186	Oetjen	control (reference)	Megakaryocyte progenitors
1468	-1.2540079	1.7341244	Oetjen	control (reference)	CD4+ T cells
1469	-0.29380092	2.5602014	Oetjen	control (reference)	CD4+ T cells
1470	12.025715	-4.4495077	Oetjen	control (reference)	CD14+ Monocytes
1471	-2.3322883	1.2227547	Oetjen	control (reference)	CD4+ T cells
1472	-1.4711895	2.0199277	Oetjen	control (reference)	CD4+ T cells
1473	10.977887	-3.5673194	Oetjen	control (reference)	CD14+ Monocytes
1474	5.1238694	-4.8649974	Oetjen	control (reference)	Erythrocytes
1475	6.33717	0.93548125	Oetjen	control (reference)	CD10+ B cells
1476	10.893576	-3.6543562	Oetjen	control (reference)	CD14+ Monocytes
1477	6.8748126	-0.012085623	Oetjen	control (reference)	HSPCs
1478	10.710881	-3.3684173	Oetjen	control (reference)	CD14+ Monocytes
1479	0.2785652	-1.329354	Oetjen	control (reference)	NKT cells
1480	5.344401	-5.149912	Oetjen	control (reference)	Erythrocytes
1481	10.872844	-2.649481	Oetjen	control (reference)	CD14+ Monocytes
1482	12.286521	-1.0042965	Oetjen	control (reference)	CD16+ Monocytes
1483	11.390402	-3.1806915	Oetjen	control (reference)	CD14+ Monocytes
1484	5.615993	-4.9696784	Oetjen	control (reference)	Erythrocytes
1485	12.565007	-3.5386899	Oetjen	control (reference)	CD14+ Monocytes
1486	4.185149	2.1225672	Oetjen	control (reference)	B
1487	6.875742	-0.30604887	Oetjen	control (reference)	HSPCs
1488	0.16841508	2.2742105	Oetjen	control (reference)	CD4+ T cells
1489	-1.5485198	0.45311457	Oetjen	control (reference)	NKT cells
1490	10.929398	-3.8708622	Oetjen	control (reference)	CD14+ Monocytes
1491	-0.92458093	1.1184415	Oetjen	control (reference)	CD4+ T cells
1492	-1.271642	1.1860119	Oetjen	control (reference)	CD4+ T cells
1493	12.539119	-2.5723073	Oetjen	control (reference)	CD14+ Monocytes
1494	-1.7296929	1.2814926	Oetjen	control (reference)	CD4+ T cells
1495	-0.6504379	0.6418861	Oetjen	control (reference)	CD4+ T cells
1496	-1.7789271	1.1539291	Oetjen	control (reference)	CD4+ T cells
1497	8.070521	-1.2369834	Oetjen	control (reference)	Plasmacytoid dendritic cells
1498	10.045245	-2.6867654	Oetjen	control (reference)	Monocyte progenitors
1499	-0.6618373	0.28832355	Oetjen	control (reference)	CD8+ T cells
1500	-0.0025879543	3.0274792	Oetjen	control (reference)	CD4+ T cells
1501	0.4156121	2.8026574	Oetjen	control (reference)	CD4+ T cells
1502	1.8701633	1.981409	Oetjen	control (reference)	CD4+ T cells
1503	11.646318	-4.2498417	Oetjen	control (reference)	CD14+ Monocytes
1504	5.028827	1.28786	Oetjen	control (reference)	B
1505	1.6342223	2.6910162	Oetjen	control (reference)	CD4+ T cells
1506	-1.8592341	1.0270694	Oetjen	control (reference)	CD4+ T cells
1507	-1.5032327	-1.0175003	Oetjen	control (reference)	NKT cells
1508	-1.1295161	-0.88398844	Oetjen	control (reference)	NKT cells
1509	6.7996416	-0.6376616	Oetjen	control (reference)	Megakaryocyte progenitors
1510	4.9215164	1.7344533	Oetjen	control (reference)	B
1511	-0.6425996	-0.4549627	Oetjen	control (reference)	NKT cells
1512	0.016942486	0.94355375	Oetjen	control (reference)	CD4+ T cells
1513	0.75810623	1.8840526	Oetjen	control (reference)	CD4+ T cells
1514	-2.1366549	1.3899829	Oetjen	control (reference)	CD4+ T cells
1515	-1.2249755	-0.24187216	Oetjen	control (reference)	NKT cells
1516	-1.2868302	1.426317	Oetjen	control (reference)	CD4+ T cells
1517	1.3016069	2.6905112	Oetjen	control (reference)	CD4+ T cells
1518	-2.0188475	1.0542687	Oetjen	control (reference)	NKT cells
1519	9.984541	-1.312547	Oetjen	control (reference)	Monocyte-derived dendritic cells
1520	3.6637156	6.5931506	Oetjen	control (reference)	Megakaryocyte progenitors
1521	-1.1142282	1.1158738	Oetjen	control (reference)	CD4+ T cells
1522	-1.8750678	0.38481924	Oetjen	control (reference)	NKT cells
1523	-1.5223593	0.05555309	Oetjen	control (reference)	NKT cells
1524	-1.4028218	1.8676859	Oetjen	control (reference)	CD4+ T cells
1525	-1.7033229	1.1229384	Oetjen	control (reference)	NKT cells
1526	-1.7209666	0.30170164	Oetjen	control (reference)	NKT cells
1527	12.196137	-2.5532253	Oetjen	control (reference)	CD14+ Monocytes
1528	-1.9373552	0.4039426	Oetjen	control (reference)	NKT cells
1529	6.3092823	-0.13133954	Oetjen	control (reference)	CD10+ B cells
1530	-1.6761488	-0.13744225	Oetjen	control (reference)	NKT cells
1531	9.998415	-0.94888324	Oetjen	control (reference)	Monocyte-derived dendritic cells
1532	-1.5636423	0.8171765	Oetjen	control (reference)	CD4+ T cells
1533	9.9291115	-1.4516034	Oetjen	control (reference)	Monocyte progenitors
1534	-0.0447434	1.4386814	Oetjen	control (reference)	CD8+ T cells
1535	0.33606383	-1.2919327	Oetjen	control (reference)	NKT cells
1536	-1.6951271	-0.14882533	Oetjen	control (reference)	NKT cells
1537	10.894552	-1.5647794	Oetjen	control (reference)	Monocyte-derived dendritic cells
1538	-0.9992798	2.1677063	Oetjen	control (reference)	CD4+ T cells
1539	11.888647	-3.4115002	Oetjen	control (reference)	CD14+ Monocytes
1540	6.1914043	-2.1874135	Oetjen	control (reference)	Erythroid progenitors
1541	12.229841	-2.3364842	Oetjen	control (reference)	Monocyte progenitors
1542	-0.7967917	-2.6368828	Oetjen	control (reference)	NK cells
1543	6.420283	-2.4588845	Oetjen	control (reference)	Erythroid progenitors
1544	3.657077	6.5032697	Oetjen	control (reference)	Megakaryocyte progenitors
1545	-1.535643	0.38084444	Oetjen	control (reference)	NKT cells
1546	5.064227	-0.017950874	Oetjen	control (reference)	Plasma cells
1547	-0.8456619	1.025271	Oetjen	control (reference)	CD4+ T cells
1548	10.215217	-2.5278394	Oetjen	control (reference)	CD14+ Monocytes
1549	11.294956	-2.4863815	Oetjen	control (reference)	CD14+ Monocytes
1550	7.1186204	-0.3242298	Oetjen	control (reference)	HSPCs
1551	-2.1100216	0.51027095	Oetjen	control (reference)	NKT cells
1552	-0.44927052	1.3483787	Oetjen	control (reference)	CD8+ T cells
1553	-0.87083125	2.1555493	Oetjen	control (reference)	CD4+ T cells
1554	12.092785	-3.839032	Oetjen	control (reference)	CD14+ Monocytes
1555	10.564282	-1.36589	Oetjen	control (reference)	Monocyte-derived dendritic cells
1556	-1.7880284	0.59493566	Oetjen	control (reference)	NKT cells
1557	5.9469585	-3.7113674	Oetjen	control (reference)	Erythrocytes
1558	10.29345	-2.7471116	Oetjen	control (reference)	Monocyte progenitors
1559	1.3534677	2.8283627	Oetjen	control (reference)	CD4+ T cells
1560	0.5239607	0.45539674	Oetjen	control (reference)	CD4+ T cells
1561	9.939103	-1.6479827	Oetjen	control (reference)	Monocyte-derived dendritic cells
1562	5.558278	-5.0532804	Oetjen	control (reference)	Erythrocytes
1563	-1.7924685	0.46733248	Oetjen	control (reference)	NKT cells
1564	9.910477	-1.2963977	Oetjen	control (reference)	Monocyte-derived dendritic cells
1565	-2.0344229	0.63465184	Oetjen	control (reference)	NKT cells
1566	11.599257	-1.1088655	Oetjen	control (reference)	CD16+ Monocytes
1567	10.28733	-0.9015083	Oetjen	control (reference)	Monocyte-derived dendritic cells
1568	5.6197286	-0.14775288	Oetjen	control (reference)	Plasma cells
1569	12.722873	-2.3039117	Oetjen	control (reference)	CD14+ Monocytes
1570	5.394238	0.42000154	Oetjen	control (reference)	HSPCs
1571	6.6809745	-0.37034258	Oetjen	control (reference)	HSPCs
1572	-0.97364366	2.2265315	Oetjen	control (reference)	CD4+ T cells
1573	10.16628	-2.300233	Oetjen	control (reference)	Monocyte progenitors
1574	-1.979612	0.7980962	Oetjen	control (reference)	CD4+ T cells
1575	-0.3896948	0.115461	Oetjen	control (reference)	CD4+ T cells
1576	6.3561864	-2.9163601	Oetjen	control (reference)	Erythrocytes
1577	-1.6112348	0.8526217	Oetjen	control (reference)	NKT cells
1578	9.723305	-1.1512161	Oetjen	control (reference)	Monocyte-derived dendritic cells
1579	6.5790434	-0.18516919	Oetjen	control (reference)	HSPCs
1580	-1.3329673	1.6310658	Oetjen	control (reference)	NKT cells
1581	6.2497654	-3.5319576	Oetjen	control (reference)	Erythrocytes
1582	4.1906776	1.732538	Oetjen	control (reference)	B
1583	8.207964	-0.7217112	Oetjen	control (reference)	Monocyte progenitors
1584	8.339165	-0.87769914	Oetjen	control (reference)	Monocyte progenitors
1585	11.666442	-0.46813098	Oetjen	control (reference)	CD16+ Monocytes
1586	6.8209596	-0.5925827	Oetjen	control (reference)	Megakaryocyte progenitors
1587	6.374068	-0.10733658	Oetjen	control (reference)	HSPCs
1588	6.472618	0.11540161	Oetjen	control (reference)	HSPCs
1589	11.943057	-0.19894622	Oetjen	control (reference)	CD16+ Monocytes
1590	5.623716	-0.015341458	Oetjen	control (reference)	Plasma cells
1591	6.3694344	-1.8869339	Oetjen	control (reference)	Erythroid progenitors
1592	-0.61084324	-0.59149706	Oetjen	control (reference)	NKT cells
1593	-1.7886506	1.5817229	Oetjen	control (reference)	NKT cells
1594	11.670435	-2.4824526	Oetjen	control (reference)	CD14+ Monocytes
1595	0.077861205	-1.625977	Oetjen	control (reference)	NKT cells
1596	-1.6637229	1.5328659	Oetjen	control (reference)	NKT cells
1597	12.379099	-2.782573	Oetjen	control (reference)	CD14+ Monocytes
1598	12.186796	-2.9386947	Oetjen	control (reference)	CD14+ Monocytes
1599	-0.64920384	2.1916513	Oetjen	control (reference)	CD4+ T cells
1600	5.211576	1.2226175	Oetjen	control (reference)	CD10+ B cells
1601	-1.3486761	-0.43731323	Oetjen	control (reference)	NKT cells
1602	12.20059	-3.5015879	Oetjen	control (reference)	CD14+ Monocytes
1603	10.647577	-1.4026731	Oetjen	control (reference)	Monocyte-derived dendritic cells
1604	-1.2641994	-0.15379894	Oetjen	control (reference)	NKT cells
1605	-0.9993545	1.0210588	Oetjen	control (reference)	CD4+ T cells
1606	7.1112328	-0.4341602	Oetjen	control (reference)	HSPCs
1607	-1.9096788	0.99796325	Oetjen	control (reference)	CD4+ T cells
1608	10.447445	-3.7654216	Oetjen	control (reference)	Monocyte progenitors
1609	-1.7174582	0.36419585	Oetjen	control (reference)	NKT cells
1610	0.9139214	-0.6633822	Oetjen	control (reference)	HSPCs
1611	6.3191814	-3.028996	Oetjen	control (reference)	Erythrocytes
1612	11.997137	-4.3591847	Oetjen	control (reference)	CD14+ Monocytes
1613	5.5116434	1.79005	Oetjen	control (reference)	B
1614	7.325119	-0.32330963	Oetjen	control (reference)	Monocyte progenitors
1615	-1.5004004	0.07939649	Oetjen	control (reference)	NKT cells
1616	-0.1618642	0.7190224	Oetjen	control (reference)	CD4+ T cells
1617	-1.730802	0.22427788	Oetjen	control (reference)	NKT cells
1618	-1.3392334	-0.810186	Oetjen	control (reference)	NKT cells
1619	7.7483234	-1.4289572	Oetjen	control (reference)	Plasmacytoid dendritic cells
1620	6.09559	-3.1730292	Oetjen	control (reference)	Erythrocytes
1621	12.161973	-3.8960133	Oetjen	control (reference)	CD14+ Monocytes
1622	6.110718	-3.1572704	Oetjen	control (reference)	Erythrocytes
1623	10.555358	-2.697984	Oetjen	control (reference)	CD14+ Monocytes
1624	6.4611387	1.14296	Oetjen	control (reference)	CD10+ B cells
1625	-2.248117	0.80941087	Oetjen	control (reference)	CD4+ T cells
1626	6.6844645	-0.55329424	Oetjen	control (reference)	Megakaryocyte progenitors
1627	12.456199	-3.57754	Oetjen	control (reference)	CD14+ Monocytes
1628	-0.07770629	3.1600332	Oetjen	control (reference)	CD4+ T cells
1629	6.4094567	0.5863977	Oetjen	control (reference)	CD10+ B cells
1630	1.5346098	2.835125	Oetjen	control (reference)	CD4+ T cells
1631	-0.57503504	0.33571833	Oetjen	control (reference)	NKT cells
1632	1.9399036	0.9416773	Oetjen	control (reference)	CD4+ T cells
1633	12.500733	-3.6473825	Oetjen	control (reference)	CD14+ Monocytes
1634	1.2464916	-0.8438326	Oetjen	control (reference)	CD10+ B cells
1635	6.5332985	-0.13156126	Oetjen	control (reference)	HSPCs
1636	5.7472324	-0.08891792	Oetjen	control (reference)	Plasma cells
1637	9.605351	-1.7247603	Oetjen	control (reference)	Monocyte progenitors
1638	-1.251734	2.004346	Oetjen	control (reference)	NKT cells
1639	12.280761	-4.1381946	Oetjen	control (reference)	CD14+ Monocytes
1640	6.546324	1.1718662	Oetjen	control (reference)	CD10+ B cells
1641	7.7233357	-0.46822044	Oetjen	control (reference)	Monocyte progenitors
1642	0.27662867	2.675623	Oetjen	control (reference)	CD8+ T cells
1643	5.4361277	-5.233701	Oetjen	control (reference)	Erythrocytes
1644	-0.20462303	2.5989	Oetjen	control (reference)	CD4+ T cells
1645	10.502666	-3.5760815	Oetjen	control (reference)	CD14+ Monocytes
1646	-2.1188514	1.6481066	Oetjen	control (reference)	CD4+ T cells
1647	0.538978	0.3707564	Oetjen	control (reference)	HSPCs
1648	-1.5244976	2.049277	Oetjen	control (reference)	CD4+ T cells
1649	6.158865	-3.15135	Oetjen	control (reference)	Erythrocytes
1650	-0.5103652	2.7679462	Oetjen	control (reference)	CD4+ T cells
1651	-0.9079391	2.7915769	Oetjen	control (reference)	CD4+ T cells
1652	2.147899	2.068369	Oetjen	control (reference)	HSPCs
1653	1.4264168	1.0195522	Oetjen	control (reference)	CD4+ T cells
1654	6.058574	-0.12892331	Oetjen	control (reference)	HSPCs
1655	-1.8306634	0.28758052	Oetjen	control (reference)	NKT cells
1656	10.92218	-1.3515329	Oetjen	control (reference)	Monocyte-derived dendritic cells
1657	11.873726	-2.414976	Oetjen	control (reference)	CD14+ Monocytes
1658	1.3716307	2.900467	Oetjen	control (reference)	CD8+ T cells
1659	10.93765	-3.7312217	Oetjen	control (reference)	CD14+ Monocytes
1660	-0.23341641	2.3506856	Oetjen	control (reference)	CD8+ T cells
1661	-1.2253093	2.1230328	Oetjen	control (reference)	CD8+ T cells
1662	-1.7832404	0.45843494	Oetjen	control (reference)	NKT cells
1663	9.180325	-1.1602309	Oetjen	control (reference)	Monocyte-derived dendritic cells
1664	-0.3855526	-0.7129023	Oetjen	control (reference)	NKT cells
1665	10.231879	-1.0081693	Oetjen	control (reference)	Monocyte-derived dendritic cells
1666	6.166383	-2.085535	Oetjen	control (reference)	Erythroid progenitors
1667	6.4071302	1.3148891	Oetjen	control (reference)	CD10+ B cells
1668	3.360369	1.979671	Oetjen	control (reference)	NKT cells
1669	-0.77529675	-0.116538554	Oetjen	control (reference)	NKT cells
1670	7.479235	-0.6454651	Oetjen	control (reference)	Monocyte progenitors
1671	11.005033	-1.887497	Oetjen	control (reference)	CD14+ Monocytes
1672	0.0030106339	3.179796	Oetjen	control (reference)	CD4+ T cells
1673	-1.4051055	1.832723	Oetjen	control (reference)	CD8+ T cells
1674	5.324097	-5.158223	Oetjen	control (reference)	Erythrocytes
1675	1.7643559	2.6805427	Oetjen	control (reference)	CD4+ T cells
1676	10.960297	-4.188164	Oetjen	control (reference)	CD14+ Monocytes
1677	-1.3651315	-0.11115301	Oetjen	control (reference)	NKT cells
1678	-1.567307	0.77677363	Oetjen	control (reference)	NKT cells
1679	6.851904	-0.630311	Oetjen	control (reference)	HSPCs
1680	6.3003325	0.10765795	Oetjen	control (reference)	HSPCs
1681	12.6754055	-3.5490062	Oetjen	control (reference)	CD14+ Monocytes
1682	10.813959	-2.8139672	Oetjen	control (reference)	CD14+ Monocytes
1683	11.533761	-4.224062	Oetjen	control (reference)	CD14+ Monocytes
1684	11.367827	-3.4275937	Oetjen	control (reference)	CD14+ Monocytes
1685	3.8181076	0.12030601	Oetjen	control (reference)	Plasma cells
1686	12.258567	-3.4007616	Oetjen	control (reference)	CD14+ Monocytes
1687	7.7508597	-0.62579525	Oetjen	control (reference)	Monocyte progenitors
1688	-1.3356295	-0.35188413	Oetjen	control (reference)	NKT cells
1689	-0.6721002	0.026951773	Oetjen	control (reference)	NKT cells
1690	6.4747443	-0.017343096	Oetjen	control (reference)	Megakaryocyte progenitors
1691	6.5613256	0.060299538	Oetjen	control (reference)	CD10+ B cells
1692	6.494811	-1.4774363	Oetjen	control (reference)	Megakaryocyte progenitors
1693	-1.9201113	0.187485	Oetjen	control (reference)	NKT cells
1694	-1.8672158	1.6720941	Oetjen	control (reference)	CD4+ T cells
1695	11.3265085	-1.9713374	Oetjen	control (reference)	Monocyte-derived dendritic cells
1696	0.8859005	-0.8915176	Oetjen	control (reference)	CD4+ T cells
1697	6.36601	1.0033584	Oetjen	control (reference)	CD10+ B cells
1698	11.66363	-1.9937347	Oetjen	control (reference)	CD14+ Monocytes
1699	6.3321147	0.045198284	Oetjen	control (reference)	HSPCs
1700	-1.5929759	0.03721859	Oetjen	control (reference)	CD4+ T cells
1701	-1.5707793	1.0016937	Oetjen	control (reference)	NKT cells
1702	1.7344478	2.3455503	Oetjen	control (reference)	CD4+ T cells
1703	4.976213	0.6662612	Oetjen	control (reference)	Plasma cells
1704	6.136342	-3.4370756	Oetjen	control (reference)	Erythrocytes
1705	12.205273	-3.784808	Oetjen	control (reference)	CD14+ Monocytes
1706	6.350115	-2.0287516	Oetjen	control (reference)	Erythroid progenitors
1707	11.405495	-1.3323377	Oetjen	control (reference)	CD14+ Monocytes
1708	1.6380858	0.13394304	Oetjen	control (reference)	CD4+ T cells
1709	-1.0653741	0.4645018	Oetjen	control (reference)	NKT cells
1710	-0.81299824	2.7548413	Oetjen	control (reference)	CD4+ T cells
1711	-0.616661	0.16518834	Oetjen	control (reference)	CD8+ T cells
1712	-1.1733687	-0.70317125	Oetjen	control (reference)	Plasmacytoid dendritic cells
1713	6.6975875	-0.96444696	Oetjen	control (reference)	Megakaryocyte progenitors
1714	7.7391534	-0.53178465	Oetjen	control (reference)	Monocyte-derived dendritic cells
1715	-1.537024	-0.1368073	Oetjen	control (reference)	NKT cells
1716	-0.9682148	-0.92036325	Oetjen	control (reference)	NKT cells
1717	2.1077054	1.7366443	Oetjen	control (reference)	CD8+ T cells
1718	2.1528828	2.0455606	Oetjen	control (reference)	CD4+ T cells
1719	7.9782743	-1.1218114	Oetjen	control (reference)	Plasmacytoid dendritic cells
1720	-1.301365	1.3330431	Oetjen	control (reference)	CD4+ T cells
1721	-1.6574444	1.2933773	Oetjen	control (reference)	NKT cells
1722	12.801947	-3.2209644	Oetjen	control (reference)	CD14+ Monocytes
1723	6.0410676	0.6997694	Oetjen	control (reference)	CD10+ B cells
1724	6.145892	-0.21364534	Oetjen	control (reference)	HSPCs
1725	11.97258	-1.2343485	Oetjen	control (reference)	CD16+ Monocytes
1726	12.284376	-1.9556805	Oetjen	control (reference)	CD14+ Monocytes
1727	11.713796	-1.1737366	Oetjen	control (reference)	CD14+ Monocytes
1728	-1.5756602	0.5463735	Oetjen	control (reference)	NKT cells
1729	-1.3817251	0.82737726	Oetjen	control (reference)	NKT cells
1730	6.0442886	-3.997141	Oetjen	control (reference)	Erythrocytes
1731	11.994119	-4.0027366	Oetjen	control (reference)	CD14+ Monocytes
1732	-1.6140449	0.5464332	Oetjen	control (reference)	NKT cells
1733	6.357043	-2.206342	Oetjen	control (reference)	Erythroid progenitors
1734	-1.104637	-1.9525257	Oetjen	control (reference)	NK cells
1735	6.6198583	-1.1681542	Oetjen	control (reference)	Megakaryocyte progenitors
1736	12.621182	-2.674472	Oetjen	control (reference)	CD14+ Monocytes
1737	6.381144	-2.040574	Oetjen	control (reference)	Erythroid progenitors
1738	9.632631	-1.1899941	Oetjen	control (reference)	Monocyte-derived dendritic cells
1739	-0.36583975	1.9706644	Oetjen	control (reference)	CD4+ T cells
1740	5.6117687	-5.025453	Oetjen	control (reference)	Erythrocytes
1741	-1.9930682	1.6733793	Oetjen	control (reference)	CD4+ T cells
1742	11.587712	-0.5210304	Oetjen	control (reference)	CD16+ Monocytes
1743	7.90004	-0.6987657	Oetjen	control (reference)	Monocyte progenitors
1744	8.127039	-1.2650864	Oetjen	control (reference)	Plasmacytoid dendritic cells
1745	10.537326	-3.1013474	Oetjen	control (reference)	Monocyte progenitors
1746	6.3071218	-0.20401756	Oetjen	control (reference)	HSPCs
1747	1.6122112	1.4363766	Oetjen	control (reference)	CD4+ T cells
1748	7.709249	-1.2300729	Oetjen	control (reference)	Plasmacytoid dendritic cells
1749	-1.3723806	0.1105822	Oetjen	control (reference)	CD4+ T cells
1750	12.595396	-3.272427	Oetjen	control (reference)	CD14+ Monocytes
1751	5.292748	-4.9962935	Oetjen	control (reference)	Erythrocytes
1752	11.903682	-4.1483483	Oetjen	control (reference)	CD14+ Monocytes
1753	-2.1643565	0.7121615	Oetjen	control (reference)	NKT cells
1754	-1.4832151	0.63326734	Oetjen	control (reference)	NKT cells
1755	10.283878	-1.3020302	Oetjen	control (reference)	Monocyte-derived dendritic cells
1756	-1.4188126	0.23443545	Oetjen	control (reference)	NKT cells
1757	-1.660109	0.46819708	Oetjen	control (reference)	CD4+ T cells
1758	-0.33799446	-2.497072	Oetjen	control (reference)	NK cells
1759	6.144536	-3.5253246	Oetjen	control (reference)	Erythrocytes
1760	-2.1674924	0.636013	Oetjen	control (reference)	NKT cells
1761	6.618316	-0.20044474	Oetjen	control (reference)	HSPCs
1762	6.3475285	-1.3687024	Oetjen	control (reference)	Erythroid progenitors
1763	-1.7354089	0.56988734	Oetjen	control (reference)	NKT cells
1764	6.320826	-2.088451	Oetjen	control (reference)	Erythroid progenitors
1765	6.692103	-0.083186686	Oetjen	control (reference)	HSPCs
1766	11.762213	-3.6446877	Oetjen	control (reference)	CD14+ Monocytes
1767	7.954327	-1.1843349	Oetjen	control (reference)	Plasmacytoid dendritic cells
1768	10.864282	-1.8759408	Oetjen	control (reference)	Monocyte-derived dendritic cells
1769	6.2829986	0.78856134	Oetjen	control (reference)	CD10+ B cells
1770	11.998284	-3.3529022	Oetjen	control (reference)	CD14+ Monocytes
1771	6.5636215	-0.43595317	Oetjen	control (reference)	HSPCs
1772	9.216652	-1.2265201	Oetjen	control (reference)	Monocyte progenitors
1773	-0.40611276	-0.8682045	Oetjen	control (reference)	NKT cells
1774	11.532529	-4.1146917	Oetjen	control (reference)	CD14+ Monocytes
1775	6.5204077	-0.22140613	Oetjen	control (reference)	HSPCs
1776	4.307675	1.9645306	Oetjen	control (reference)	B
1777	7.5427785	-0.4021757	Oetjen	control (reference)	Monocyte progenitors
1778	-0.84077954	0.8879394	Oetjen	control (reference)	CD4+ T cells
1779	-0.9566432	1.9984033	Oetjen	control (reference)	CD4+ T cells
1780	-1.7845416	0.1865531	Oetjen	control (reference)	NKT cells
1781	5.743744	0.065491796	Oetjen	control (reference)	HSPCs
1782	6.432057	1.0637438	Oetjen	control (reference)	CD10+ B cells
1783	7.726568	-0.71759665	Oetjen	control (reference)	Monocyte progenitors
1784	-0.76325035	1.9176173	Oetjen	control (reference)	CD4+ T cells
1785	6.797769	0.12478978	Oetjen	control (reference)	Megakaryocyte progenitors
1786	6.4572096	1.1403617	Oetjen	control (reference)	Erythroid progenitors
1787	-0.40875572	2.0884454	Oetjen	control (reference)	CD4+ T cells
1788	7.8383203	-0.6853928	Oetjen	control (reference)	Monocyte progenitors
1789	-1.6472442	0.41919273	Oetjen	control (reference)	NKT cells
1790	0.7252174	-0.032114677	Oetjen	control (reference)	CD4+ T cells
1791	-1.5443567	0.50809133	Oetjen	control (reference)	NKT cells
1792	-0.904282	-2.5020244	Oetjen	control (reference)	NK cells
1793	10.271279	-2.5974185	Oetjen	control (reference)	Monocyte progenitors
1794	-0.2608305	2.2654266	Oetjen	control (reference)	CD4+ T cells
1795	-1.6522658	0.27929237	Oetjen	control (reference)	CD4+ T cells
1796	9.765298	-1.0457395	Oetjen	control (reference)	Monocyte-derived dendritic cells
1797	-1.6907189	1.3281083	Oetjen	control (reference)	CD4+ T cells
1798	10.553492	-3.7880404	Oetjen	control (reference)	Monocyte progenitors
1799	9.464639	-1.3597301	Oetjen	control (reference)	Monocyte-derived dendritic cells
1800	6.3952084	0.45388237	Oetjen	control (reference)	CD10+ B cells
1801	-1.0691648	1.960597	Oetjen	control (reference)	CD4+ T cells
1802	-1.0286235	0.9062758	Oetjen	control (reference)	CD4+ T cells
1803	6.5175056	0.97031736	Oetjen	control (reference)	CD10+ B cells
1804	6.129383	-2.2631378	Oetjen	control (reference)	Erythroid progenitors
1805	12.452598	-1.1155078	Oetjen	control (reference)	CD16+ Monocytes
1806	6.4195933	-1.5492002	Oetjen	control (reference)	Erythroid progenitors
1807	-1.6207348	0.5678533	Oetjen	control (reference)	CD4+ T cells
1808	-1.5538799	0.58240455	Oetjen	control (reference)	CD14+ Monocytes
1809	-1.5545472	0.4321237	Oetjen	control (reference)	NKT cells
1810	8.867378	-1.418136	Oetjen	control (reference)	Monocyte progenitors
1811	11.631423	-3.932954	Oetjen	control (reference)	CD14+ Monocytes
1812	-1.7192929	0.16457398	Oetjen	control (reference)	CD4+ T cells
1813	-1.6291411	0.02753856	Oetjen	control (reference)	CD4+ T cells
1814	1.9197435	2.0500975	Oetjen	control (reference)	CD4+ T cells
1815	6.773996	-0.4352293	Oetjen	control (reference)	HSPCs
1816	5.3635383	-4.3512416	Oetjen	control (reference)	Erythrocytes
1817	-0.21251634	-0.35580257	Oetjen	control (reference)	CD4+ T cells
1818	12.22752	0.17557961	Oetjen	control (reference)	CD16+ Monocytes
1819	7.7354345	-1.4537034	Oetjen	control (reference)	Plasmacytoid dendritic cells
1820	-1.6563178	1.6234213	Oetjen	control (reference)	NKT cells
1821	0.26455706	-0.48192182	Oetjen	control (reference)	NKT cells
1822	6.5825634	-0.50790966	Oetjen	control (reference)	HSPCs
1823	9.663511	-1.4482015	Oetjen	control (reference)	Monocyte progenitors
1824	1.7578369	0.28997245	Oetjen	control (reference)	CD8+ T cells
1825	6.4381967	0.11973049	Oetjen	control (reference)	HSPCs
1826	10.314004	-3.2445211	Oetjen	control (reference)	Monocyte progenitors
1827	12.563908	-3.244803	Oetjen	control (reference)	CD14+ Monocytes
1828	11.736594	-2.6367848	Oetjen	control (reference)	CD14+ Monocytes
1829	6.6908555	0.0077029373	Oetjen	control (reference)	HSPCs
1830	6.831603	-0.30875427	Oetjen	control (reference)	Megakaryocyte progenitors
1831	1.9191191	2.4388654	Oetjen	control (reference)	CD4+ T cells
1832	5.730638	-4.784205	Oetjen	control (reference)	Erythrocytes
1833	-1.8107271	1.1992762	Oetjen	control (reference)	CD4+ T cells
1834	-0.9522615	2.5835693	Oetjen	control (reference)	CD4+ T cells
1835	5.4358826	-4.8984118	Oetjen	control (reference)	Erythrocytes
1836	6.5919843	-0.1575239	Oetjen	control (reference)	HSPCs
1837	0.33379915	2.3793123	Oetjen	control (reference)	CD4+ T cells
1838	0.37970504	0.21601307	Oetjen	control (reference)	Erythrocytes
1839	7.1231337	-0.54330206	Oetjen	control (reference)	HSPCs
1840	6.614722	0.2839818	Oetjen	control (reference)	HSPCs
1841	1.0068669	1.3077297	Oetjen	control (reference)	CD4+ T cells
1842	9.633916	-1.2097777	Oetjen	control (reference)	Monocyte-derived dendritic cells
1843	5.993723	-3.3307872	Oetjen	control (reference)	Erythrocytes
1844	-1.1801628	2.0630574	Oetjen	control (reference)	CD4+ T cells
1845	6.326277	-2.3074355	Oetjen	control (reference)	Erythroid progenitors
1846	0.87861854	3.1509304	Oetjen	control (reference)	CD4+ T cells
1847	-1.3345922	0.28435224	Oetjen	control (reference)	NKT cells
1848	-0.29926518	3.2688656	Oetjen	control (reference)	CD4+ T cells
1849	6.167054	-2.5529041	Oetjen	control (reference)	Erythroid progenitors
1850	1.707154	2.540359	Oetjen	control (reference)	CD4+ T cells
1851	0.15217577	3.057539	Oetjen	control (reference)	CD4+ T cells
1852	1.8558396	0.6264428	Oetjen	control (reference)	CD4+ T cells
1853	-1.5930914	1.6731049	Oetjen	control (reference)	CD4+ T cells
1854	12.746445	-3.189422	Oetjen	control (reference)	CD14+ Monocytes
1855	0.26812086	3.093952	Oetjen	control (reference)	CD4+ T cells
1856	12.190277	-2.569815	Oetjen	control (reference)	CD14+ Monocytes
1857	12.692407	-3.7862515	Oetjen	control (reference)	CD14+ Monocytes
1858	6.011057	0.12943742	Oetjen	control (reference)	Monocyte-derived dendritic cells
1859	9.865225	-1.1437249	Oetjen	control (reference)	Monocyte-derived dendritic cells
1860	-1.7477659	-0.38615957	Oetjen	control (reference)	NKT cells
1861	1.1159362	3.1301608	Oetjen	control (reference)	CD8+ T cells
1862	9.758043	-1.9588747	Oetjen	control (reference)	Monocyte progenitors
1863	11.136572	-0.46833345	Oetjen	control (reference)	CD16+ Monocytes
1864	9.723885	-1.5613322	Oetjen	control (reference)	Monocyte-derived dendritic cells
1865	6.279759	-2.2730024	Oetjen	control (reference)	Erythroid progenitors
1866	-1.5639299	2.731278	Oetjen	control (reference)	CD4+ T cells
1867	11.027463	-3.5950265	Oetjen	control (reference)	Monocyte progenitors
1868	6.317122	-1.3106699	Oetjen	control (reference)	Erythroid progenitors
1869	9.874051	-1.5681995	Oetjen	control (reference)	Monocyte progenitors
1870	10.916944	-3.984326	Oetjen	control (reference)	CD14+ Monocytes
1871	0.80149466	2.9238858	Oetjen	control (reference)	CD8+ T cells
1872	-1.1460694	-2.1032012	Oetjen	control (reference)	NKT cells
1873	-1.2836102	1.9314302	Oetjen	control (reference)	CD4+ T cells
1874	6.6175194	-0.9823728	Oetjen	control (reference)	Megakaryocyte progenitors
1875	12.149859	0.4467798	Oetjen	control (reference)	CD16+ Monocytes
1876	1.7576236	2.7513719	Oetjen	control (reference)	CD4+ T cells
1877	6.580346	0.2996791	Oetjen	control (reference)	CD10+ B cells
1878	12.398232	-3.4435806	Oetjen	control (reference)	CD14+ Monocytes
1879	0.03069347	-1.3712933	Oetjen	control (reference)	CD4+ T cells
1880	6.7418528	-0.28634602	Oetjen	control (reference)	Megakaryocyte progenitors
1881	0.82589465	2.1479826	Oetjen	control (reference)	CD4+ T cells
1882	-1.3065512	-0.006248581	Oetjen	control (reference)	NKT cells
1883	-0.9521933	2.340722	Oetjen	control (reference)	CD4+ T cells
1884	12.130858	-4.410626	Oetjen	control (reference)	CD14+ Monocytes
1885	-2.0327425	1.1545019	Oetjen	control (reference)	CD4+ T cells
1886	7.8497095	-0.67874813	Oetjen	control (reference)	Monocyte progenitors
1887	4.754428	1.89064	Oetjen	control (reference)	B
1888	11.731823	-1.1905266	Oetjen	control (reference)	CD16+ Monocytes
1889	5.3363094	0.11710601	Oetjen	control (reference)	Plasma cells
1890	4.898722	-4.5012655	Oetjen	control (reference)	Erythrocytes
1891	-2.006552	1.0720395	Oetjen	control (reference)	NKT cells
1892	0.47029757	-0.18969846	Oetjen	control (reference)	CD8+ T cells
1893	1.4156181	2.8305295	Oetjen	control (reference)	CD4+ T cells
1894	0.7816076	3.1217268	Oetjen	control (reference)	CD4+ T cells
1895	-0.047551718	2.9435031	Oetjen	control (reference)	CD4+ T cells
1896	-1.3287815	1.4029211	Oetjen	control (reference)	CD4+ T cells
1897	12.00722	-3.6950924	Oetjen	control (reference)	CD14+ Monocytes
1898	6.0378947	-2.08165	Oetjen	control (reference)	Erythroid progenitors
1899	9.982706	-1.8219721	Oetjen	control (reference)	Monocyte progenitors
1900	7.7811337	-1.3520887	Oetjen	control (reference)	Plasmacytoid dendritic cells
1901	10.967193	-2.6446452	Oetjen	control (reference)	CD14+ Monocytes
1902	-1.6234787	-0.012930474	Oetjen	control (reference)	NKT cells
1903	11.141277	-2.783412	Oetjen	control (reference)	CD14+ Monocytes
1904	6.8302526	0.067265704	Oetjen	control (reference)	CD10+ B cells
1905	6.6391764	-0.06304149	Oetjen	control (reference)	HSPCs
1906	12.039521	-3.0791633	Oetjen	control (reference)	CD14+ Monocytes
1907	-0.5169685	-0.78855693	Oetjen	control (reference)	NKT cells
1908	7.2250676	-0.2048341	Oetjen	control (reference)	HSPCs
1909	-1.6803585	0.33814415	Oetjen	control (reference)	NKT cells
1910	-0.50968546	0.5573678	Oetjen	control (reference)	CD14+ Monocytes
1911	12.00436	-1.7555834	Oetjen	control (reference)	CD14+ Monocytes
1912	-1.0055428	1.5256692	Oetjen	control (reference)	CD4+ T cells
1913	-1.238402	0.4967317	Oetjen	control (reference)	NKT cells
1914	-0.17120531	-0.83285457	Oetjen	control (reference)	NKT cells
1915	12.870573	-2.5929098	Oetjen	control (reference)	CD14+ Monocytes
1916	-1.7660707	1.3490189	Oetjen	control (reference)	NKT cells
1917	5.773925	1.2726611	Oetjen	control (reference)	CD10+ B cells
1918	0.35514885	1.4964062	Oetjen	control (reference)	CD4+ T cells
1919	0.4316805	1.8695139	Oetjen	control (reference)	CD4+ T cells
1920	-1.3361024	0.046756305	Oetjen	control (reference)	NKT cells
1921	-1.2661413	-0.1222445	Oetjen	control (reference)	NKT cells
1922	5.5807967	-5.239019	Oetjen	control (reference)	Erythrocytes
1923	9.467279	-1.2851311	Oetjen	control (reference)	Monocyte-derived dendritic cells
1924	6.052353	-2.887134	Oetjen	control (reference)	Erythrocytes
1925	6.143707	-3.4254596	Oetjen	control (reference)	Erythrocytes
1926	0.13883856	1.8622864	Oetjen	control (reference)	Monocyte progenitors
1927	-0.72773254	0.98840326	Oetjen	control (reference)	CD4+ T cells
1928	12.0516405	-2.8503084	Oetjen	control (reference)	CD14+ Monocytes
1929	10.0257435	-2.7013018	Oetjen	control (reference)	CD14+ Monocytes
1930	-1.2686183	1.6065193	Oetjen	control (reference)	CD4+ T cells
1931	6.8847876	-0.24200368	Oetjen	control (reference)	HSPCs
1932	10.5666275	-2.1099586	Oetjen	control (reference)	Monocyte progenitors
1933	6.869973	-0.43168908	Oetjen	control (reference)	HSPCs
1934	9.316166	-1.310273	Oetjen	control (reference)	Monocyte progenitors
1935	-0.8707169	0.2412517	Oetjen	control (reference)	CD4+ T cells
1936	-0.57898945	0.8717487	Oetjen	control (reference)	CD4+ T cells
1937	11.337884	-3.4909143	Oetjen	control (reference)	CD14+ Monocytes
1938	0.03591768	2.42784	Oetjen	control (reference)	CD4+ T cells
1939	-1.9471847	1.0614144	Oetjen	control (reference)	NKT cells
1940	-0.953152	-0.53331834	Oetjen	control (reference)	NKT cells
1941	-0.5926063	0.08412056	Oetjen	control (reference)	CD4+ T cells
1942	6.8990407	-0.1347499	Oetjen	control (reference)	HSPCs
1943	10.358939	-3.086772	Oetjen	control (reference)	Monocyte progenitors
1944	-1.5261656	2.275388	Oetjen	control (reference)	CD4+ T cells
1945	6.5628223	-2.3457637	Oetjen	control (reference)	Erythroid progenitors
1946	-1.1045868	-0.7825414	Oetjen	control (reference)	NKT cells
1947	-1.4780025	1.3084127	Oetjen	control (reference)	CD4+ T cells
1948	11.90959	-0.3538108	Oetjen	control (reference)	CD16+ Monocytes
1949	6.542932	-0.5859584	Oetjen	control (reference)	Megakaryocyte progenitors
1950	2.3382819	0.8549564	Oetjen	control (reference)	CD4+ T cells
1951	6.3060064	-1.7787013	Oetjen	control (reference)	Erythroid progenitors
1952	-0.952869	0.49832773	Oetjen	control (reference)	CD4+ T cells
1953	5.6252418	-4.749027	Oetjen	control (reference)	Erythrocytes
1954	9.404185	-1.1036826	Oetjen	control (reference)	Monocyte progenitors
1955	-1.0793179	0.92559224	Oetjen	control (reference)	CD4+ T cells
1956	6.377401	-2.2014499	Oetjen	control (reference)	Erythroid progenitors
1957	12.63856	-3.3976562	Oetjen	control (reference)	CD14+ Monocytes
1958	7.740438	-0.6386143	Oetjen	control (reference)	Monocyte progenitors
1959	-1.3894941	1.0936582	Oetjen	control (reference)	CD4+ T cells
1960	10.50604	-2.3190892	Oetjen	control (reference)	CD14+ Monocytes
1961	0.5253693	2.9680324	Oetjen	control (reference)	CD4+ T cells
1962	11.995191	-3.2453868	Oetjen	control (reference)	Monocyte progenitors
1963	6.0320563	-0.30095568	Oetjen	control (reference)	HSPCs
1964	6.3262434	-2.0977514	Oetjen	control (reference)	Erythroid progenitors
1965	8.791407	-0.8247	Oetjen	control (reference)	HSPCs
1966	7.918984	-1.0868562	Oetjen	control (reference)	Plasmacytoid dendritic cells
1967	-1.6792419	1.0437524	Oetjen	control (reference)	CD4+ T cells
1968	-1.152364	0.17458467	Oetjen	control (reference)	NKT cells
1969	6.224514	-1.9103657	Oetjen	control (reference)	Erythroid progenitors
1970	5.5447407	-5.3095818	Oetjen	control (reference)	Erythrocytes
1971	0.48920855	-0.1900125	Oetjen	control (reference)	NKT cells
1972	6.2382045	0.1777853	Oetjen	control (reference)	HSPCs
1973	10.148401	-1.3236014	Oetjen	control (reference)	Monocyte-derived dendritic cells
1974	-1.7330213	1.0125872	Oetjen	control (reference)	CD8+ T cells
1975	-1.6325355	-0.3067201	Oetjen	control (reference)	NKT cells
1976	-1.7304617	0.2661442	Oetjen	control (reference)	NKT cells
1977	1.8293821	1.7841276	Oetjen	control (reference)	CD4+ T cells
1978	12.202148	-2.746638	Oetjen	control (reference)	CD14+ Monocytes
1979	-1.5265591	-0.21578129	Oetjen	control (reference)	NKT cells
1980	-2.0647027	0.52983826	Oetjen	control (reference)	NKT cells
1981	12.37354	-3.8846338	Oetjen	control (reference)	CD14+ Monocytes
1982	10.288497	-2.6717808	Oetjen	control (reference)	Monocyte progenitors
1983	5.59227	-5.186513	Oetjen	control (reference)	Erythrocytes
1984	1.2665663	-1.8360169	Oetjen	control (reference)	Megakaryocyte progenitors
1985	-1.5909055	0.80698276	Oetjen	control (reference)	CD4+ T cells
1986	6.6623797	-0.30564243	Oetjen	control (reference)	HSPCs
1987	-0.6481234	-2.1929843	Oetjen	control (reference)	NKT cells
1988	6.62391	0.6705244	Oetjen	control (reference)	HSPCs
1989	6.2159443	-1.8617241	Oetjen	control (reference)	Erythroid progenitors
1990	-1.1391208	0.82990366	Oetjen	control (reference)	CD4+ T cells
1991	10.430102	-2.4156673	Oetjen	control (reference)	CD14+ Monocytes
1992	-1.0372252	0.33056912	Oetjen	control (reference)	NKT cells
1993	6.283965	-2.8736684	Oetjen	control (reference)	Erythroid progenitors
1994	-1.3795424	1.8539321	Oetjen	control (reference)	CD4+ T cells
1995	-1.0580887	2.276138	Oetjen	control (reference)	CD4+ T cells
1996	7.4881783	0.060437437	Oetjen	control (reference)	HSPCs
1997	5.444037	-4.8775105	Oetjen	control (reference)	Erythrocytes
1998	6.1976814	-3.296975	Oetjen	control (reference)	Erythrocytes
[truncated: 44,061 more rows]

## Sheet: b_bayes_factors_stimulated
	go_size	stimulated
TRANSLATION	41	-0.11710471
PYRUVATE_METABOLISM_AND_CITRIC_ACID_TCA_CYCLE	14	0.0
APOPTOTIC_CLEAVAGE_OF_CELLULAR_PROTEINS	18	0.00077676773
FORMATION_OF_THE_TERNARY_COMPLEX_AND_SUBSEQUENTLY_THE_43S_COMPLEX	15	0.0001616478
SIGNALING_BY_RHO_GTPASES	59	-0.06853092
SIGNALING_BY_WNT	18	2.193451e-05
SIGNALLING_BY_NGF	115	0.0028505325
SIGNALING_BY_SCF_KIT	50	-0.00017046928
DEVELOPMENTAL_BIOLOGY	155	-0.29458755
DAG_AND_IP3_SIGNALING	16	0.0007483959
TCA_CYCLE_AND_RESPIRATORY_ELECTRON_TRANSPORT	18	0.05931562
BMAL1_CLOCK_NPAS2_ACTIVATES_CIRCADIAN_EXPRESSION	20	0.0007305145
ANTIGEN_PROCESSING_CROSS_PRESENTATION	29	0.0011041164
GROWTH_HORMONE_RECEPTOR_SIGNALING	17	0.0
TRIF_MEDIATED_TLR3_SIGNALING	49	-0.0017354488
CELL_CELL_COMMUNICATION	44	-0.03820318
ER_PHAGOSOME_PATHWAY	19	0.00038933754
MEIOSIS	41	0.025920391
MEMBRANE_TRAFFICKING	59	0.06357807
NEF_MEDIATES_DOWN_MODULATION_OF_CELL_SURFACE_RECEPTORS_BY_RECRUITING_THEM_TO_CLATHRIN_ADAPTERS	13	-0.0010467172
IMMUNOREGULATORY_INTERACTIONS_BETWEEN_A_LYMPHOID_AND_A_NON_LYMPHOID_CELL	40	-0.28415525
METABOLISM_OF_VITAMINS_AND_COFACTORS	20	0.009226143
TRANS_GOLGI_NETWORK_VESICLE_BUDDING	35	0.001496315
CELL_CYCLE	153	0.10258508
SIGNALING_BY_ERBB4	44	-0.0014989376
ORC1_REMOVAL_FROM_CHROMATIN	18	0.00060629845
O_LINKED_GLYCOSYLATION_OF_MUCINS	16	-0.0006889701
ANTIVIRAL_MECHANISM_BY_IFN_STIMULATED_GENES	30	0.0001244545
SIGNALING_BY_ERBB2	57	-0.0026929379
SPHINGOLIPID_DE_NOVO_BIOSYNTHESIS	15	0.0
SIGNALING_BY_EGFR_IN_CANCER	61	0.00019955635
SRP_DEPENDENT_COTRANSLATIONAL_PROTEIN_TARGETING_TO_MEMBRANE	34	-0.0012054443
PI3K_EVENTS_IN_ERBB4_SIGNALING	24	-0.0005774498
PI3K_EVENTS_IN_ERBB2_SIGNALING	26	0.002111435
NUCLEAR_SIGNALING_BY_ERBB4	13	0.0
GLYCOSPHINGOLIPID_METABOLISM	21	-0.00046354532
PPARA_ACTIVATES_GENE_EXPRESSION	46	-0.0020876527
RIP_MEDIATED_NFKB_ACTIVATION_VIA_DAI	13	0.0
PRE_NOTCH_TRANSCRIPTION_AND_TRANSLATION	14	4.2915344e-06
ACTIVATED_NOTCH1_TRANSMITS_SIGNAL_TO_THE_NUCLEUS	15	0.0010697842
DOWNSTREAM_SIGNALING_EVENTS_OF_B_CELL_RECEPTOR_BCR	42	-0.0011429787
ACTIVATION_OF_NF_KAPPAB_IN_B_CELLS	21	0.00071930885
RORA_ACTIVATES_CIRCADIAN_EXPRESSION	15	0.0
ANTIGEN_ACTIVATES_B_CELL_RECEPTOR_LEADING_TO_GENERATION_OF_SECOND_MESSENGERS	24	-0.00053596497
YAP1_AND_WWTR1_TAZ_STIMULATED_GENE_EXPRESSION	13	0.0
PRE_NOTCH_EXPRESSION_AND_PROCESSING	24	0.00040316582
SIGNALING_BY_THE_B_CELL_RECEPTOR_BCR	66	0.20279914
EXTRACELLULAR_MATRIX_ORGANIZATION	15	0.0
NOTCH1_INTRACELLULAR_DOMAIN_REGULATES_TRANSCRIPTION	24	2.3841858e-05
CIRCADIAN_REPRESSION_OF_EXPRESSION_BY_REV_ERBA	14	0.0
SIGNALING_BY_NOTCH1	39	0.0017085075
TRIGLYCERIDE_BIOSYNTHESIS	21	0.0
INSULIN_RECEPTOR_SIGNALLING_CASCADE	37	-0.0011131763
SIGNALLING_TO_RAS	15	0.000101327896
CELL_SURFACE_INTERACTIONS_AT_THE_VASCULAR_WALL	52	0.1423356
NGF_SIGNALLING_VIA_TRKA_FROM_THE_PLASMA_MEMBRANE	76	0.0013766289
SIGNALLING_TO_ERKS	21	-0.0030146241
SMAD2_SMAD3_SMAD4_HETEROTRIMER_REGULATES_TRANSCRIPTION	13	0.0
SIGNALING_BY_FGFR_IN_DISEASE	59	0.00058197975
TGF_BETA_RECEPTOR_SIGNALING_ACTIVATES_SMADS	14	0.0
PHOSPHOLIPID_METABOLISM	94	-0.05641663
GASTRIN_CREB_SIGNALLING_PATHWAY_VIA_PKC_AND_MAPK	69	-0.19233406
SYNTHESIS_OF_PIPS_AT_THE_PLASMA_MEMBRANE	20	0.00013804436
TRANSCRIPTIONAL_ACTIVITY_OF_SMAD2_SMAD3_SMAD4_HETEROTRIMER	22	0.0016314983
DOWNREGULATION_OF_SMAD2_3_SMAD4_TRANSCRIPTIONAL_ACTIVITY	13	0.0
PI_METABOLISM	24	-0.0025837421
CHONDROITIN_SULFATE_DERMATAN_SULFATE_METABOLISM	22	0.0023458004
LATENT_INFECTION_OF_HOMO_SAPIENS_WITH_MYCOBACTERIUM_TUBERCULOSIS	15	3.6239624e-05
HEPARAN_SULFATE_HEPARIN_HS_GAG_METABOLISM	18	0.0020706654
GLYCOSAMINOGLYCAN_METABOLISM	44	-0.25515807
SIGNALING_BY_FGFR_MUTANTS	15	-6.747246e-05
MHC_CLASS_II_ANTIGEN_PRESENTATION	50	0.2627021
GLYCEROPHOSPHOLIPID_BIOSYNTHESIS	34	0.0015120506
NUCLEAR_EVENTS_KINASE_AND_TRANSCRIPTION_FACTOR_ACTIVATION	16	-0.00081306696
PI3K_AKT_ACTIVATION	25	-0.0019531846
PROCESSING_OF_CAPPED_INTRON_CONTAINING_PRE_MRNA	33	-0.00030469894
TCR_SIGNALING	40	-0.6770434
DOWNSTREAM_TCR_SIGNALING	28	-0.00071406364
BASIGIN_INTERACTIONS	14	0.0009818077
GAB1_SIGNALOSOME	23	-0.0007724762
ACTIVATION_OF_THE_MRNA_UPON_BINDING_OF_THE_CAP_BINDING_COMPLEX_AND_EIFS_AND_SUBSEQUENT_BINDING_TO_43S	17	-0.00011497736
PHOSPHORYLATION_OF_CD3_AND_TCR_ZETA_CHAINS	14	-0.0015973449
TRANSLOCATION_OF_ZAP_70_TO_IMMUNOLOGICAL_SYNAPSE	13	4.9114227e-05
ERK_MAPK_TARGETS	14	0.0019385815
GENERATION_OF_SECOND_MESSENGER_MOLECULES	22	0.0006046295
GENERIC_TRANSCRIPTION_PATHWAY	128	-0.53812146
RESPONSE_TO_ELEVATED_PLATELET_CYTOSOLIC_CA2_	44	0.3597443
TRANSPORT_OF_MATURE_TRANSCRIPT_TO_CYTOPLASM	16	0.0012834072
METABOLISM_OF_AMINO_ACIDS_AND_DERIVATIVES	44	0.81087774
RNA_POL_I_TRANSCRIPTION	29	-0.00106287
BIOLOGICAL_OXIDATIONS	31	-0.19625372
TRANSMISSION_ACROSS_CHEMICAL_SYNAPSES	56	-0.0014352798
INTEGRIN_CELL_SURFACE_INTERACTIONS	32	-0.0010223985
REGULATION_OF_ORNITHINE_DECARBOXYLASE_ODC	13	0.00049972534
NRAGE_SIGNALS_DEATH_THROUGH_JNK	20	-0.0001706481
REGULATION_OF_APOPTOSIS	15	-0.0015218258
RNA_POL_II_TRANSCRIPTION	30	-0.00011211634
NEURONAL_SYSTEM	73	-0.25134164
PHASE1_FUNCTIONALIZATION_OF_COMPOUNDS	14	0.0
CELL_DEATH_SIGNALLING_VIA_NRAGE_NRIF_AND_NADE	29	-0.0021261573
P75_NTR_RECEPTOR_MEDIATED_SIGNALLING	39	0.0020713806
PEPTIDE_CHAIN_ELONGATION	27	-0.0008816123
SIGNALING_BY_GPCR	187	0.27069217
PEPTIDE_LIGAND_BINDING_RECEPTORS	44	-0.4412937
CLASS_A1_RHODOPSIN_LIKE_RECEPTORS	74	0.28372312
INTEGRATION_OF_ENERGY_METABOLISM	43	0.16431797
CELL_CYCLE_MITOTIC	115	-0.21887815
OPIOID_SIGNALLING	36	0.0005891323
RECRUITMENT_OF_MITOTIC_CENTROSOME_PROTEINS_AND_COMPLEXES	34	-0.00034040213
CA_DEPENDENT_EVENTS	13	0.0
CHEMOKINE_RECEPTORS_BIND_CHEMOKINES	28	-0.0003478527
LOSS_OF_NLP_FROM_MITOTIC_CENTROSOMES	30	0.0008471012
NEUROTRANSMITTER_RECEPTOR_BINDING_AND_DOWNSTREAM_TRANSMISSION_IN_THE_POSTSYNAPTIC_CELL	43	0.00046277046
CELL_CYCLE_CHECKPOINTS	35	3.695488e-05
DIABETES_PATHWAYS	61	0.3102333
PLC_BETA_MEDIATED_EVENTS	20	0.00014710426
TRANSMEMBRANE_TRANSPORT_OF_SMALL_MOLECULES	132	-0.2531566
INTEGRIN_ALPHAIIB_BETA3_SIGNALING	14	0.0
CYCLIN_E_ASSOCIATED_EVENTS_DURING_G1_S_TRANSITION_	17	0.0012617111
G1_PHASE	17	-0.0019173026
P53_DEPENDENT_G1_DNA_DAMAGE_RESPONSE	13	0.0
RNA_POL_II_TRANSCRIPTION_PRE_INITIATION_AND_PROMOTER_OPENING	13	-0.0014357567
GLUCAGON_SIGNALING_IN_METABOLIC_REGULATION	13	0.0
MRNA_PROCESSING	42	-0.22505403
SIGNALING_BY_PDGF	61	0.00010848045
GPVI_MEDIATED_ACTIVATION_CASCADE	25	0.0006952286
PROTEIN_FOLDING	20	0.5362611
METABOLISM_OF_NUCLEOTIDES	30	-0.4106552
METABOLISM_OF_PROTEINS	136	-0.387677
DOWNSTREAM_SIGNAL_TRANSDUCTION	55	0.00026631355
MUSCLE_CONTRACTION	17	0.2992866
M_G1_TRANSITION	18	-0.0014541149
MRNA_SPLICING	23	0.00088739395
3_UTR_MEDIATED_TRANSLATIONAL_REGULATION	29	0.0018539429
G1_S_TRANSITION	33	-5.4836273e-05
TRANSCRIPTION	58	-0.0987497
NUCLEOTIDE_EXCISION_REPAIR	15	-0.00017255545
AXON_GUIDANCE	100	0.6867295
ACTIVATION_OF_CHAPERONE_GENES_BY_XBP1S	25	-0.0013716221
REGULATION_OF_INSULIN_SECRETION_BY_GLUCAGON_LIKE_PEPTIDE1	18	0.0015132427
G_ALPHA_Q_SIGNALLING_EVENTS	56	0.0015859604
REGULATION_OF_INSULIN_SECRETION	34	-9.2983246e-05
NCAM_SIGNALING_FOR_NEURITE_OUT_GROWTH	20	-0.0017223954
UNFOLDED_PROTEIN_RESPONSE	41	0.43900874
CLASS_B_2_SECRETIN_FAMILY_RECEPTORS	18	0.0
G_ALPHA1213_SIGNALLING_EVENTS	39	-0.00088500977
FORMATION_OF_RNA_POL_II_ELONGATION_COMPLEX_	13	0.0
SLC_MEDIATED_TRANSMEMBRANE_TRANSPORT	70	0.12651509
CD28_CO_STIMULATION	21	-0.000549078
GPCR_DOWNSTREAM_SIGNALING	156	0.7137474
G_ALPHA_I_SIGNALLING_EVENTS	60	-0.0010375977
SEMA4D_IN_SEMAPHORIN_SIGNALING	20	0.00037956238
SEMAPHORIN_INTERACTIONS	37	0.0015385151
SEMA4D_INDUCED_CELL_MIGRATION_AND_GROWTH_CONE_COLLAPSE	16	0.00030088425
G_BETA_GAMMA_SIGNALLING_THROUGH_PI3KGAMMA	15	0.0
TRANSPORT_OF_GLUCOSE_AND_OTHER_SUGARS_BILE_SALTS_AND_ORGANIC_ACIDS_METAL_IONS_AND_AMINE_COMPOUNDS	24	0.00025129318
SPHINGOLIPID_METABOLISM	36	0.00039601326
PD1_SIGNALING	15	0.0006020069
G_ALPHA_S_SIGNALLING_EVENTS	33	0.001560688
G_ALPHA_Z_SIGNALLING_EVENTS	19	-3.1530857e-05
COSTIMULATION_BY_THE_CD28_FAMILY	42	0.0015640259
SIGNALING_BY_ROBO_RECEPTOR	17	-0.0005303025
CD28_DEPENDENT_PI3K_AKT_SIGNALING	15	0.0
G_PROTEIN_BETA_GAMMA_SIGNALLING	17	0.0
TRANSPORT_OF_INORGANIC_CATIONS_ANIONS_AND_AMINO_ACIDS_OLIGOPEPTIDES	29	0.0008444786
GOLGI_ASSOCIATED_VESICLE_BIOGENESIS	30	0.0005800724
CTLA4_INHIBITORY_SIGNALING	15	0.0
AMINO_ACID_AND_OLIGOPEPTIDE_SLC_TRANSPORTERS	17	0.00010728836
SYNTHESIS_OF_DNA	25	0.00081276894
SIGNAL_AMPLIFICATION	15	0.0
SMOOTH_MUSCLE_CONTRACTION	13	0.0
ACTIVATION_OF_NMDA_RECEPTOR_UPON_GLUTAMATE_BINDING_AND_POSTSYNAPTIC_EVENTS	14	-5.5849552e-05
POST_NMDA_RECEPTOR_ACTIVATION_EVENTS	14	0.00023055077
METABOLISM_OF_MRNA	69	0.008467972
CELL_JUNCTION_ORGANIZATION	20	-0.0024383068
METABOLISM_OF_RNA	78	-0.09717989
MITOTIC_G1_G1_S_PHASES	45	-0.20647699
PI_3K_CASCADE	23	0.00020098686
DOWNSTREAM_SIGNALING_OF_ACTIVATED_FGFR	46	0.00056505203
REGULATION_OF_MITOTIC_CELL_CYCLE	18	-0.0007285476
TAK1_ACTIVATES_NFKB_BY_PHOSPHORYLATION_AND_ACTIVATION_OF_IKKS_COMPLEX	16	0.0019321442
MITOTIC_M_M_G1_PHASES	47	-0.0009756088
MAP_KINASE_ACTIVATION_IN_TLR_CASCADE	33	-0.0007071495
PHOSPHOLIPASE_C_MEDIATED_CASCADE	17	-0.00017935038
ACTIVATION_OF_KAINATE_RECEPTORS_UPON_GLUTAMATE_BINDING	13	0.0
MAPK_TARGETS_NUCLEAR_EVENTS_MEDIATED_BY_MAP_KINASES	18	-0.0011096597
GPCR_LIGAND_BINDING	92	-0.12935531
RNA_POL_I_RNA_POL_III_AND_MITOCHONDRIAL_TRANSCRIPTION	33	0.00049066544
THROMBIN_SIGNALLING_THROUGH_PROTEINASE_ACTIVATED_RECEPTORS_PARS	17	0.0015535355
MITOTIC_G2_G2_M_PHASES	40	-0.0017344952
ACTIVATED_TAK1_MEDIATES_P38_MAPK_ACTIVATION	13	0.0019111633
DNA_REPAIR	36	0.01058948
EFFECTS_OF_PIP2_HYDROLYSIS	13	0.0
RNA_POL_II_PRE_TRANSCRIPTION_EVENTS	19	-0.0010302067
POST_TRANSLATIONAL_PROTEIN_MODIFICATION	70	-0.0066807866
CHROMOSOME_MAINTENANCE	41	0.0015823841
DEPOSITION_OF_NEW_CENPA_CONTAINING_NUCLEOSOMES_AT_THE_CENTROMERE	20	0.00029492378
L1CAM_INTERACTIONS	38	-0.0004143119
SIGNALING_BY_ILS	73	0.25326657
METABOLISM_OF_LIPIDS_AND_LIPOPROTEINS	198	0.023465514
SIGNAL_TRANSDUCTION_BY_L1	19	-0.0005786419
FATTY_ACID_TRIACYLGLYCEROL_AND_KETONE_BODY_METABOLISM	74	0.0008289814
RNA_POL_I_PROMOTER_OPENING	22	0.0
RECYCLING_PATHWAY_OF_L1	15	-0.000531435
ASPARAGINE_N_LINKED_GLYCOSYLATION	37	0.0008313656
ASSEMBLY_OF_THE_PRE_REPLICATIVE_COMPLEX	16	-0.00011962652
IL1_SIGNALING	23	-0.0021104813
REGULATION_OF_SIGNALING_BY_CBL	13	0.0
IL_3_5_AND_GM_CSF_SIGNALING	30	-0.00033545494
PLATELET_HOMEOSTASIS	31	-0.0009646416
AQUAPORIN_MEDIATED_TRANSPORT	19	0.00011539459
IL_RECEPTOR_SHC_SIGNALING	20	0.0018970966
REGULATION_OF_WATER_BALANCE_BY_RENAL_AQUAPORINS	18	0.00030088425
TRAF6_MEDIATED_IRF7_ACTIVATION	15	-0.0003052354
CIRCADIAN_CLOCK	27	0.00029611588
TRAF6_MEDIATED_NFKB_ACTIVATION	15	4.220009e-05
FACTORS_INVOLVED_IN_MEGAKARYOCYTE_DEVELOPMENT_AND_PLATELET_PRODUCTION	55	-0.7881936
REGULATION_OF_MRNA_STABILITY_BY_PROTEINS_THAT_BIND_AU_RICH_ELEMENTS	25	-0.2869441
TRAF6_MEDIATED_INDUCTION_OF_NFKB_AND_MAP_KINASES_UPON_TLR7_8_OR_9_ACTIVATION	48	-0.20757592
TRANSPORT_TO_THE_GOLGI_AND_SUBSEQUENT_MODIFICATION	21	9.059906e-05
IRON_UPTAKE_AND_TRANSPORT	18	-0.0003581643
INTERFERON_GAMMA_SIGNALING	50	-0.28828806
ION_TRANSPORT_BY_P_TYPE_ATPASES	14	0.0
INTERFERON_ALPHA_BETA_SIGNALING	45	3.191345
INTERFERON_SIGNALING	93	4.682777
NEGATIVE_REGULATORS_OF_RIG_I_MDA5_SIGNALING	21	0.0010092258
NFKB_AND_MAP_KINASES_ACTIVATION_MEDIATED_BY_TLR4_SIGNALING_REPERTOIRE	46	0.003364563
ION_CHANNEL_TRANSPORT	15	-0.00039291382
RIG_I_MDA5_MEDIATED_INDUCTION_OF_IFN_ALPHA_BETA_PATHWAYS	42	-0.10060835
TRANSCRIPTIONAL_REGULATION_OF_WHITE_ADIPOCYTE_DIFFERENTIATION	33	0.016544938
MEIOTIC_RECOMBINATION	26	-0.0014109612
IL_2_SIGNALING	30	-0.00096940994
PLATELET_AGGREGATION_PLUG_FORMATION	16	0.0012581348
SIGNALING_BY_NOTCH	57	-0.09128708
DNA_REPLICATION	56	-0.0012206435
PKB_MEDIATED_EVENTS	16	-0.0012090206
METABOLISM_OF_CARBOHYDRATES	83	-0.4445021
SIGNALING_BY_INSULIN_RECEPTOR	46	0.0005302429
APOPTOSIS	62	-0.43049645
LIPID_DIGESTION_MOBILIZATION_AND_TRANSPORT	16	0.0
HEMOSTASIS	225	-0.052844346
INFLUENZA_LIFE_CYCLE	44	-0.0011479855
INFLUENZA_VIRAL_RNA_TRANSCRIPTION_AND_REPLICATION	32	-0.00076293945
HIV_INFECTION	67	0.00045633316
HIV_LIFE_CYCLE	37	0.0011484623
HOST_INTERACTIONS_OF_HIV_FACTORS	39	-6.2942505e-05
LATE_PHASE_OF_HIV_LIFE_CYCLE	32	0.00010752678
APC_C_CDH1_MEDIATED_DEGRADATION_OF_CDC20_AND_OTHER_APC_C_CDH1_TARGETED_PROTEINS_IN_LATE_MITOSIS_EARLY_G1	15	9.775162e-05
ACTIVATION_OF_ATR_IN_RESPONSE_TO_REPLICATION_STRESS	14	0.0
APC_C_CDC20_MEDIATED_DEGRADATION_OF_MITOTIC_PROTEINS	16	0.00010108948
MYD88_MAL_CASCADE_INITIATED_ON_PLASMA_MEMBRANE	54	-0.00014042854
INNATE_IMMUNE_SYSTEM	136	0.037318528
MITOTIC_PROMETAPHASE	28	-0.0013771653
THE_ROLE_OF_NEF_IN_HIV1_REPLICATION_AND_DISEASE_PATHOGENESIS	19	0.00081682205
SIGNALING_BY_TGF_BETA_RECEPTOR_COMPLEX	36	-0.5119913
ACTIVATED_TLR4_SIGNALLING	62	-0.00087207556
IMMUNE_SYSTEM	491	-0.3263901
PHASE_II_CONJUGATION	17	0.0022499561
TOLL_RECEPTOR_CASCADES	77	0.32965738
GLUCOSE_METABOLISM	20	-0.0005159974
ADAPTIVE_IMMUNE_SYSTEM	281	-0.77317685
NOD1_2_SIGNALING_PATHWAY	22	0.0011854172
CYTOKINE_SIGNALING_IN_IMMUNE_SYSTEM	165	-0.5326797
MEIOTIC_SYNAPSIS	32	0.0009255409
ANTIGEN_PRESENTATION_FOLDING_ASSEMBLY_AND_PEPTIDE_LOADING_OF_CLASS_I_MHC	18	5.4836273e-06
CLASS_I_MHC_MEDIATED_ANTIGEN_PROCESSING_PRESENTATION	110	0.092033446
NONSENSE_MEDIATED_DECAY_ENHANCED_BY_THE_EXON_JUNCTION_COMPLEX	38	-0.00025945902
PIP3_ACTIVATES_AKT_SIGNALING	19	0.0
ANTIGEN_PROCESSING_UBIQUITINATION_PROTEASOME_DEGRADATION	82	0.001603365
INFLAMMASOMES	14	0.0005772114
NUCLEOTIDE_BINDING_DOMAIN_LEUCINE_RICH_REPEAT_CONTAINING_RECEPTOR_NLR_SIGNALING_PATHWAYS	35	-0.37035787
AMYLOIDS	28	0.114748776
PACKAGING_OF_TELOMERE_ENDS	18	3.7908554e-05
TELOMERE_MAINTENANCE	23	0.0010869503
PLATELET_ACTIVATION_SIGNALING_AND_AGGREGATION	110	-0.4678412
G2_M_CHECKPOINTS	19	0.000118494034
S_PHASE	32	0.0010211468
CHOLESTEROL_BIOSYNTHESIS	15	0.0
SIGNALING_BY_FGFR	51	-2.1219254e-05
INTRINSIC_PATHWAY_FOR_APOPTOSIS	18	-0.00033718348
PI3K_CASCADE	29	0.0012824535
APOPTOTIC_EXECUTION_PHASE	24	-0.12543082

## Sheet: c_d_e_latents_expimap
	INTERFERON_SIGNALING	INTERFERON_ALPHA_BETA_SIGNALING	SIGNALING_BY_THE_B_CELL_RECEPTOR_BCR	MHC_CLASS_II_ANTIGEN_PRESENTATION	GPCR_DOWNSTREAM_SIGNALING	SIGNALING_BY_GPCR	METABOLISM_OF_CARBOHYDRATES	PLATELET_ACTIVATION_SIGNALING_AND_AGGREGATION	METABOLISM_OF_LIPIDS_AND_LIPOPROTEINS
0	2.5974157	-0.41139203	0.35738227	0.49957007	1.0775902	2.1539564	0.93591225	-1.5119165	1.888086
1	-0.39522156	-0.16051525	-0.50658554	-1.1545119	-2.0960326	-2.6819465	-0.3630864	1.3535647	-1.544383
2	-1.8396645	-1.0301297	-1.0605205	0.008973435	-0.99275935	1.8546314	1.4620785	-1.2528541	2.164978
3	-0.9753909	-1.4711095	-1.9454103	-1.3482664	-2.0446126	1.0667703	2.206407	-1.1670015	1.8447951
4	-1.6056453	0.6235275	-0.68617487	-0.4822153	0.60156095	-0.8895802	-1.3551667	-0.5182898	-1.8766807
5	0.003439784	-0.14005244	-1.2724898	-0.4944579	-1.5147479	1.6476285	1.7484976	-0.5269588	2.1559832
6	0.4864605	-0.9878644	-1.5236361	-1.9049383	-2.2666094	1.543204	1.0965563	-0.76987016	1.9060172
7	-0.9923461	0.14653304	0.16794142	-0.64006853	-0.8958974	0.46422958	1.1192502	1.1275524	-0.1277664
8	-0.5610048	0.96044767	-0.7986372	0.5974229	-0.5038713	0.6961307	-0.0068020523	0.77316403	0.51046073
9	0.6766498	-1.918078	0.37007636	0.026722372	1.8914257	-0.9462	-0.047430992	0.32167664	-1.5417528
10	-0.97164047	-0.18340427	1.3855467	0.30184284	1.2524045	-1.4239382	-2.1543465	1.3038838	-1.3782508
11	0.1806246	-1.1931329	1.0053478	-0.48226836	-0.9514864	-0.6866185	-1.8439856	0.2803251	0.6199658
12	-1.803877	0.0074847043	-1.0570543	-1.1913251	-1.1482719	0.9615799	0.15991467	-1.6058266	1.2377596
13	1.0876219	-1.462965	-1.2715533	0.88662386	0.41912657	2.230893	1.062256	-1.0410972	2.3181646
14	0.5681927	-0.92473793	1.054224	1.465134	0.10687819	-0.2778351	2.030353	1.576036	0.19837412
15	0.29804638	0.45469272	0.4309271	-0.5042002	1.9378706	0.6310233	-1.879158	-0.3649472	-1.2250692
16	-0.03957379	2.975976	0.15405464	0.67639863	0.852344	0.41530824	-0.38208795	-0.09488729	0.65414274
17	1.883047	-1.31475	-0.48432654	0.34808153	-0.33669022	1.5691668	0.5232017	-1.673684	0.8160709
18	-1.9467183	0.40826434	1.5304484	0.6834802	-0.5111616	0.30980772	0.5303826	1.4361477	-0.5335776
19	-0.8140883	1.4547276	-1.3107485	0.021495048	-0.54427475	0.23674703	0.813748	-0.83140725	1.0548465
20	-1.6906867	1.1175989	0.15527856	-1.758168	-0.5828213	-1.9686005	-1.0175047	-0.56630385	-0.43240047
21	-0.38062108	-0.32736444	0.24626909	-0.1751095	1.6207633	-0.79810965	-0.78753734	0.5079905	-1.8170102
22	-1.8829453	-0.40310276	0.96963525	-0.48066813	0.8924107	-1.2403963	-0.67398095	0.16619521	-0.21265608
23	-0.78848195	-1.1815934	0.96750927	0.5449921	0.546505	-1.4768517	-2.1036496	0.74231386	-0.29975554
24	-0.6804371	-1.8775398	-0.9591852	-0.27225375	1.1411115	-1.0976213	-0.37939325	-1.1205482	-0.56259036
25	-1.0008751	-0.5115702	0.30436355	-0.20028347	0.98683923	-2.238687	-1.2126901	1.8755406	-0.83431935
26	-0.59896755	0.2779016	2.0268626	1.6193099	-0.84912014	-0.06213116	0.88651985	1.0419165	-0.18480468
27	0.58719105	-0.46914458	0.023844622	0.51872647	-0.03011322	-1.4146277	-0.6673211	0.53187186	-1.0783281
28	0.29276937	1.9126959	0.64067274	-0.23121497	0.74662703	-1.6997075	-0.46140668	-0.17509425	0.0906896
29	-0.5796191	1.1512977	2.5506067	2.994869	0.0047004223	-1.2000179	-0.8162047	2.2510123	-0.7034315
30	0.3818484	0.6773203	0.23568282	2.3264751	1.3572791	-0.037932366	-1.268116	-0.20324835	-0.7588638
31	0.16989043	-1.4013194	-1.0529897	0.91924685	-0.6948791	0.8365923	1.0673352	-1.2360888	2.0177817
32	-0.8856414	-0.025712594	-0.47803015	-0.09921844	-1.766763	0.16882016	1.665995	0.31330425	0.20693517
33	0.12387568	-0.6143213	-0.73602617	0.39678904	1.6674713	-1.2574221	0.3575529	0.50376534	0.16768381
34	0.047727346	-0.36693674	-0.62968355	-0.5258882	0.3580556	-0.090362445	-0.67686844	-0.4597333	-0.66797304
35	-0.76141024	-1.2154174	-0.21057767	0.83238065	1.0630605	-1.6464654	-0.6784886	0.124276906	-0.1775811
36	-0.8716935	-1.2160503	0.10075636	0.0778135	-0.42891344	0.044874974	-0.79430056	-0.7115098	-0.56497645
37	-2.060319	0.7653129	-0.84739697	-0.83690804	-0.709718	2.2520118	2.10993	-0.5151875	1.9258636
38	2.38957	-1.658705	0.41880888	-0.5966411	-0.37484196	1.7957909	-0.08081645	-2.2918258	1.9398197
39	1.3096136	-0.7253867	1.2352747	0.34236673	2.0839777	-0.3686683	-0.6716778	-1.9926345	-2.8088715
40	-0.9248168	-0.12865204	-0.18243796	-0.007632956	1.2056327	-0.75404024	-1.7980955	-1.0176765	-1.4781672
41	0.55909395	-1.0248821	-0.38607183	-0.8084346	1.9541659	0.7272657	0.08979541	-0.16122988	-1.3822687
42	-0.10478926	-1.1021472	-1.7176392	-2.1985419	-1.2759099	1.4546022	2.3992426	-1.1454587	2.2816646
43	-0.55301446	-0.56960446	0.48587835	-1.0141954	0.62373793	-0.13450539	-1.4040296	0.86705154	-0.6389089
44	-0.07570934	-1.3751876	-0.42499182	-0.884529	-1.8449497	0.48235226	0.41787493	-0.22484156	0.5120287
45	0.28759953	-0.78210115	-0.8004234	-0.9229132	0.8357339	-0.71455103	-0.65754455	0.104538694	-2.4600992
46	-0.41209257	-0.31246352	1.294525	0.660871	0.31539008	0.61853623	0.54029095	0.28733552	0.18497556
47	-2.762446	0.7854134	-0.060841784	-2.014221	-0.7470635	-0.45480525	-0.69078845	-0.60941124	0.5838209
48	-1.178658	-0.8058028	-0.034031987	-0.28645658	-0.25798246	0.34061912	0.45731777	-0.16410255	1.3732841
49	-2.7385116	0.6953235	-0.24769211	-1.7994293	-0.49810064	2.5368724	2.210275	-1.5649728	2.5374825
50	0.5231875	0.5934936	1.0353564	0.27892435	1.1131828	-2.0137737	-0.25055027	0.7356766	-0.103931665
51	-0.99938726	-0.038974375	-2.2947044	-0.7073225	-1.442936	1.215196	0.5256169	-0.7444569	0.043993108
52	1.0342426	-0.2672662	0.68451643	0.10417643	1.1580131	-1.2386426	-2.4114528	0.7414354	-0.5567292
53	0.78962135	1.0384688	-1.1247756	1.8887799	-0.9146965	0.28259367	1.6251585	-1.0821505	1.8865266
54	-0.732236	-1.5334	0.2627558	1.0205096	0.7835304	-0.15832806	-0.7481191	-0.39034823	-1.3697528
55	0.8215214	0.5960263	-0.41084707	-0.84331656	-0.07808578	2.3917408	2.2825403	-0.17566958	2.0202115
56	-1.0128546	-0.034208857	-1.2273414	-0.9565994	1.0569398	-1.4419045	1.1425564	-0.5037259	-0.33355486
57	-0.33830097	-1.3859136	0.875975	-0.7144605	0.70111066	-0.2796725	-0.39971578	0.8827653	-0.59107786
58	-1.4015088	0.7642372	1.2814976	0.01861532	1.6574702	1.1376355	-0.68889344	-0.12369305	0.33132595
59	0.7839654	1.0824311	1.4928555	-1.0102996	0.63785434	-1.7932628	-0.2347438	0.794802	-1.1202583
60	-0.36192352	-1.3546282	0.2824439	0.81725913	0.056907114	-0.832986	-1.5296856	0.8718904	-0.687557
61	-0.4188813	-0.6036829	0.57698107	-1.3874842	-0.03608042	-0.5259542	-0.27008975	0.51864946	-1.2409337
62	-0.5363854	1.6565411	2.0755954	0.9065858	0.21471128	0.38957223	0.28345066	1.8075347	-0.08265339
63	0.27188438	-0.68438613	2.2266989	0.74276054	-0.71072674	0.5085407	0.70789546	2.2778265	-0.30786574
64	-2.2721155	-0.4046625	-1.8685151	-1.3888421	-1.9957497	0.13449444	0.6086736	0.5543774	0.21256137
65	0.016826212	0.8054961	0.6935384	0.30219376	1.5500929	-1.0506481	0.6922847	-1.1063552	-1.3781826
66	0.29632244	0.25323343	-0.0063068867	2.1243331	0.6320831	0.17548943	-0.01783599	0.24179406	-0.58458066
67	0.64660555	0.1264267	-0.30620247	-0.96804094	1.4256588	-1.3281276	-0.82500285	0.20242906	-0.28096464
68	0.13805124	1.1879326	-1.1714004	-0.74327314	0.15778358	-0.70341414	-0.052424252	0.6204771	0.20121354
69	-1.8858346	0.5972745	-0.77620524	1.1806681	-0.9310024	0.19493154	0.9688322	-0.14251417	-0.27047554
70	-0.50454086	-1.7327137	-0.3644039	0.44342592	-1.4006994	0.28898412	1.0372312	1.2349203	0.3361024
71	-0.46886483	1.3789406	0.8766361	-0.010560632	0.2647287	-0.7207389	1.1681235	-1.0957797	-0.57917005
72	2.3552995	-0.49963653	-0.20441933	0.09593621	0.10709709	-0.96093476	-0.07566832	-0.038626023	-0.26838025
73	0.034502685	-0.76061344	0.1698024	-1.643739	0.8529316	-1.367335	-1.9875221	0.41440105	-0.35490257
74	0.34483793	-1.0919378	-0.32862157	-1.2443532	0.79290104	-1.2879221	0.4525779	1.7038403	0.48629177
75	-0.11656209	-0.1779131	0.070668876	0.4084558	0.19413325	-1.013929	-1.7007469	0.1237914	-1.0577147
76	-1.0134108	0.3677353	-0.09359436	-0.39517027	-0.7638949	-1.2242061	-0.095300436	1.5267626	-2.3950586
77	-1.9874481	1.5591061	-0.075146556	-0.13168849	-0.6596773	1.4444177	1.5901897	1.0292193	0.093765885
78	-0.6995342	0.014669776	-0.7962841	-0.29391956	0.60784733	-0.9910186	0.20895416	1.3085204	-0.8567334
79	-1.7013156	0.5094264	1.7297462	0.23018414	-0.26808757	0.06005001	1.4108311	1.4749537	0.42313665
80	-1.1511576	-0.6378126	-0.08852711	0.83700895	0.05154234	-0.6811904	-0.35208225	-0.55144024	-0.14138278
81	-0.20719983	0.21293122	0.48749208	0.49737805	1.4765744	-1.3708956	-0.24397665	-0.5530504	-0.7391094
82	-0.9125029	-0.67180884	0.057807684	-1.087709	1.3449466	-0.28278702	0.024954677	-0.33379245	-1.9593198
83	-0.12010813	2.303238	-0.47412753	-0.546553	-0.41397852	-0.1388121	1.3307372	-0.19935644	0.5917357
84	-1.8071971	-1.0132827	0.9244255	0.12052941	0.8547701	-0.8349819	0.061826542	0.13555712	-0.71257025
85	-0.2497237	-0.07688251	0.25247955	-1.4066772	1.569407	-1.4759759	-0.70631784	0.5714151	-1.5313437
86	-0.026226524	0.53774905	-0.5724914	0.7290176	-1.6376216	-0.017926142	1.7318755	1.8181938	1.3944315
87	-1.3139992	1.3034425	-0.65396667	0.3294693	-0.79437625	0.48901665	1.3517861	-1.0691469	0.6958635
88	0.6917421	0.7369528	-0.80436194	-1.1852893	-0.0435704	-0.7502482	0.12346683	1.2389606	-0.31469342
89	-1.339123	0.23400268	2.2283626	0.95692796	-0.7505952	0.5041005	0.54636824	2.3729534	-0.64117086
90	0.32303947	1.4100647	-0.33746928	-0.93306774	0.31594366	-1.570176	-0.47734693	0.4831235	0.075347304
91	0.00021661818	0.81987786	-0.3283742	1.4972513	-0.5386683	0.29570937	-0.14794846	0.7487552	-0.92519015
92	1.6430578	0.9407295	-1.2111666	-1.009506	0.68635756	-1.8346514	-1.5886569	2.1195526	-0.25627226
93	0.40043774	-0.21586835	-1.0173856	-0.72401214	0.5732215	-0.49707922	-0.27207005	0.5336746	0.08456434
94	-0.62527114	-0.39748165	-0.28436062	-0.24608025	-0.88503796	0.31433758	1.2356772	0.3024403	0.08245243
95	-0.049037218	-0.6892713	0.8967451	-0.09300403	0.49126944	-2.4110491	0.47299403	0.23731261	-1.2631013
96	-0.53290606	0.14111814	-0.3738799	0.17203349	0.30518043	-0.30104178	-0.40391922	0.05746591	-0.81121594
97	-0.9519953	0.8757535	-0.11107856	-1.3190616	-0.09255421	0.3639019	0.07463622	-2.4115295	0.54358447
98	-0.6224574	-1.1322459	0.60589457	0.031184025	2.1788943	-1.2805346	0.1610985	0.85767996	-0.38171452
99	-1.3055626	0.3308093	0.8382857	-0.6726426	1.9801283	-1.0321748	-0.19181722	0.6462674	-0.9224758
100	-2.264655	-0.6403512	-1.4590268	-0.9731735	-0.56993306	-0.29138052	-0.6341872	-0.02370134	-0.037653327
101	-3.1130223	0.68935406	-2.5600824	-1.059923	-2.6154752	-0.74502456	-0.26971948	0.35889375	0.1954824
102	-0.48833364	-0.028780632	-0.7253468	-1.6166615	-1.0316938	-0.07010564	1.3682336	-0.6612601	0.25026554
103	0.5617263	-0.11830589	-0.27592155	1.0862355	-0.56927097	0.043444514	-0.39180896	0.17208216	0.32475308
104	-0.19931713	0.13602391	-1.2484576	1.7179428	-0.14968139	1.3723352	1.5756545	-0.4040317	1.402276
105	-2.1531003	-0.8050386	0.18813181	0.47011602	-0.8925239	0.82843757	-0.8312363	-0.3283782	1.9302423
106	0.4179315	-0.04180731	-1.9182689	-1.0614634	0.43477297	0.55663353	0.98767704	-0.18836354	1.0804008
107	1.2443184	-1.9897186	-0.45044458	1.1653234	-0.10797179	1.5878987	0.34456056	-1.6633205	2.0239093
108	0.16233867	-0.69772005	-1.0753022	-0.8822343	-0.426423	1.7372452	2.224725	-1.5904746	2.611138
109	-1.199005	0.39364725	-1.9447713	-1.4508379	-0.39496785	2.118874	1.995633	-1.0107769	1.4743726
110	-1.736396	-0.21764609	-1.3748314	-2.1334007	-1.5862551	-0.59466714	0.2813607	0.91717947	0.09555046
111	-1.5407394	-0.38802677	-1.503002	-0.8103256	2.2682495	-0.66130257	-1.7676808	-0.19047269	-0.49696174
112	-0.4914425	-1.1136904	-1.1529648	-1.4327478	-0.43968195	2.2065136	1.5952893	-1.3392348	1.7280082
113	0.56682044	1.5386639	0.9455568	0.615432	-1.0681666	0.31566727	-0.34657717	-0.4208218	-0.7128165
114	-0.74807405	-0.8739797	0.0072846673	0.54660887	0.72946817	-1.3197265	-1.4350268	0.6733044	-0.9969648
115	0.18683597	0.26035038	-0.34240735	-0.89376473	-1.6006541	-0.05565299	0.87518764	-0.30605257	0.58083093
116	-1.11474	0.043386064	0.85748535	-0.2143667	1.3408667	1.2146308	-1.1377407	-0.1231706	0.7204572
117	-0.7291941	2.895815	1.2862388	1.0168288	0.77019536	0.19527927	-1.1041095	0.40294158	0.62058294
118	-1.0239583	-0.48407033	1.0328306	-0.12643301	-0.16424316	0.014894709	-0.25212544	-0.039292037	0.7007561
119	1.1179359	-1.2792699	-0.38372642	-1.6859552	1.5698193	1.5073681	-0.68777394	-0.96730983	-1.7577366
120	-0.3300944	0.31025034	-0.23123634	-0.49716616	-1.5109948	1.0430303	1.2909967	1.4443533	-0.51635265
121	-1.6844236	1.3975405	-1.0290899	1.1080081	0.9223659	0.44977403	-1.0935063	-1.4550052	0.759821
122	1.7502098	0.86468196	-0.5761618	0.85273755	-1.1830416	1.6942751	1.0928514	-1.0297605	1.9885118
123	-0.17480421	-0.8889092	0.12051642	2.2910142	-0.9321593	1.4621688	0.59949553	-1.0911119	1.4866662
124	0.46681932	1.2167298	0.1970917	-1.0045257	0.5214596	1.0221097	-1.2959551	-0.4449901	-0.37861526
125	0.6103672	-0.9930887	0.7646218	0.57294786	1.8705775	0.097733766	-0.8926978	-0.18565482	-1.069429
126	-1.4661407	-2.426485	0.35524127	0.04018286	-0.91119444	-0.66725117	0.26540112	2.214634	-0.55378205
127	-0.33875108	-1.1392596	-0.26230162	0.64382493	2.1161115	-0.99645305	-0.25844344	0.8632394	-0.28551817
128	-0.3958607	-2.2285302	0.78701186	0.72711957	1.4214776	-1.1709299	0.77788776	1.5615039	0.31572866
129	-1.4379134	-1.5059545	-0.790038	0.3104549	-0.41557258	1.2439473	1.5929658	1.2174536	0.14108568
130	-0.94048357	0.42372596	0.57633054	1.0770622	0.8692315	-1.0911347	-1.0125374	-0.01870063	-1.7591215
131	-0.44748366	0.5859115	1.3677182	1.348965	0.2683138	0.20153464	1.3589509	1.930253	-0.578871
132	1.2555947	-0.076013446	1.2066822	0.57124734	-0.9173012	-2.1817741	-0.3064891	1.5501194	0.38965994
133	1.9755416	-0.5965163	-0.8340033	-0.13946673	-0.09734711	1.527184	0.4671991	-1.8725654	1.7303205
134	-0.8673617	0.8636136	-0.9361272	-0.6179894	0.69977427	-1.4513174	-1.6810569	0.031023383	-1.8256588
135	-1.8983891	-0.4737144	-1.2741657	-0.6892738	-1.8311167	1.2511634	2.308009	-1.1862489	2.321065
136	-0.800627	-0.92028725	-0.45652938	1.5540305	-0.85582083	0.46502143	-0.029099733	1.000549	-0.223662
137	0.340393	-0.5367296	-0.59191304	0.5040826	0.49024504	-0.860601	1.5209613	-0.7000536	-0.056229025
138	0.17994505	-0.9641182	1.0935007	0.32118076	-0.97945875	-1.3219507	0.44208902	0.7357192	0.497431
139	-0.3433563	1.7501756	-0.20285732	-0.8720299	0.38441	-0.86391884	-0.37551138	-0.019626081	0.5039727
140	-1.1244674	0.30081826	0.587924	-1.0208242	0.2576061	-0.52388763	-1.2368134	0.95827615	0.5031958
141	1.8802086	-0.039463967	0.016781628	0.17668991	1.1442015	0.1831007	-0.3522225	-0.29794657	-0.64324486
142	0.3010226	-1.7056276	-0.5369434	0.21008644	-1.0678548	1.0410054	1.9452894	-1.5192825	1.9196707
143	-0.27645254	-0.3676158	-0.25081053	1.0926459	-0.22374624	0.122058034	0.38304558	-0.71886915	0.28035367
144	-0.3907683	-0.9773001	0.7375004	-0.6150942	1.7654035	-1.154668	-0.3117404	1.0539365	-1.8498218
145	0.5613575	0.43944454	0.8829459	-0.83334064	-0.18130112	0.65396994	-1.0242109	-1.2936323	1.7839955
146	-2.0845003	-0.22263083	-1.2148489	-1.4076965	-0.56367564	2.0978882	0.9660099	-0.8176471	1.9792051
147	-2.9545817	-0.4740304	-0.18237382	-2.1245704	-1.4334884	0.035809282	0.79790163	1.6194949	0.9385936
148	-0.4070378	-1.96151	-0.6428501	-0.5648666	0.23063633	-0.8247348	-1.3191226	0.083072096	-2.069129
149	-0.6188363	0.5254103	-0.576812	-0.043994904	-0.72730386	0.594187	-0.5139961	-0.93231165	-0.29275405
150	-1.2855493	-0.49385935	-0.8604995	-1.2295831	-0.20986664	2.106752	1.8389572	-1.204775	2.5224202
151	-0.4192244	-1.1799892	-1.0624839	-0.8419949	-0.56793344	1.3056289	1.410718	-1.7686815	2.5787575
152	-1.0052555	-0.5865899	-0.85405403	-1.2481999	-0.3213506	1.4197878	1.6649511	-0.35320836	2.1980927
153	0.6077039	-1.6774161	-0.66163754	-1.1796358	-1.1466703	-1.7528485	-0.29480925	1.2975934	0.1961484
154	-0.7218576	-0.17446578	-0.3980707	-0.84054667	0.3778588	0.07393777	-0.1073838	0.5448835	0.14987528
155	-0.7931446	-0.26551205	0.4745798	0.5902394	-0.19241671	0.70998394	0.66431814	1.3838449	0.42106667
156	0.14077392	-0.49540365	-0.34520546	1.0293971	1.1365824	-0.99372673	-0.81695086	2.4588237	0.32615888
157	-0.8069099	-0.5367498	0.59144723	0.07679021	-0.14307821	-2.5395205	0.73286474	1.4923084	0.23890817
158	-0.5350255	-1.3308946	-1.9478745	1.2765113	-0.45947635	1.2319843	1.5546641	-0.6202982	1.7500107
159	-1.4268839	0.06278062	-0.8136859	-1.4822212	-0.3593989	2.61495	2.2772007	-1.0075923	2.1773014
160	0.5134586	0.32707673	1.6384091	0.16438475	1.4108428	-0.25394994	-1.1091902	0.5668992	-0.09810066
161	-0.19841756	0.8210385	-0.2946477	-1.0109999	-0.5402694	1.870046	1.5425425	-1.3861479	1.3920348
162	1.2072161	-0.54592353	0.5923962	-1.3325467	0.669821	0.12361324	-2.210751	0.9003352	-1.2522669
163	-1.0648911	-0.49584925	0.07269764	-0.59396625	0.053324036	-1.1759042	-2.169392	1.9073967	-0.27898902
164	0.16398829	-0.60726714	-1.9192506	2.7204535	-0.52842987	1.0456285	0.71227956	-0.9829675	1.0297204
165	-2.5401492	-0.23407552	-0.015805975	0.6894686	-0.49127778	0.5237383	0.82540476	0.77196693	-0.8804225
166	0.11700231	-0.3853989	-0.27051163	-1.0884198	-0.71366113	2.0355225	1.4240868	-0.40049553	1.4003904
167	-0.7306148	0.7687187	0.15726057	0.13602176	-0.7020321	0.1363339	0.34553504	1.5902983	0.94505256
168	0.5463019	-0.5690532	-0.0077222325	-0.26300025	-0.7252141	-0.9609244	-0.33026206	1.1811653	-1.094391
169	-1.0896637	-1.9555211	0.26076138	0.8193721	1.1609927	-0.41498926	-0.8918654	0.5250572	0.34403288
170	2.1200094	-2.1922278	0.8840156	-0.3654613	0.25366	2.3857477	0.34502804	-2.8873131	1.8773764
171	-0.7297809	-2.1226048	0.66609955	0.588798	1.0226214	-0.20281744	0.23081325	-0.05572912	-1.6114515
172	0.8940254	-0.3219478	-1.0746034	0.20284688	-0.9418153	0.597509	-0.15223667	1.6743034	1.0044405
173	0.4635308	0.42028144	-1.1898541	1.6566471	0.60630476	1.1825818	0.64497554	-1.1763415	0.73980725
174	0.79356384	0.10416934	-1.4010552	0.5929863	-0.6230917	1.3254976	2.3134403	-0.81616926	2.1356177
175	0.75333273	-0.078013524	2.0141923	1.0993819	0.729282	-0.94742787	-2.294983	0.60489	-0.50267476
176	1.02925	2.6313682	-0.856658	0.19647764	-1.5184529	1.8099989	0.9484778	-1.8273413	1.9871365
177	-1.1338935	0.09121317	-0.7145672	-0.23269331	-1.4837602	1.0449556	1.0053289	0.40646297	-0.37483895
178	0.41665173	-1.6083336	0.5142286	-0.73519814	0.534917	-0.8935684	-1.4931107	0.55024016	-1.2396975
179	-0.1743059	-0.48496842	-0.15901381	-1.058945	-0.8633251	0.6047979	1.3408687	1.9194422	-0.22693509
180	-0.5707152	-0.844316	-0.54989713	-1.6382468	1.7439439	-2.0215917	-0.14188692	1.1372789	-1.6398336
181	-1.9667096	-0.2557103	-1.6493983	-0.123922564	-1.7568585	0.8908224	-0.4359139	-0.9680844	0.16950434
182	0.7814241	1.1561749	2.247394	1.743287	0.09877814	0.095596366	1.0244952	2.480571	-0.6714934
183	-1.4165328	-0.16826552	-0.47415	1.3420539	-0.6826492	0.3255322	1.6579169	-0.6054801	0.35298026
184	-1.3580953	0.3775944	-1.3427997	-0.42018074	-3.200756	0.32230324	1.7128716	1.2070371	0.34807187
185	-2.0053818	-1.0466957	-1.4227846	-1.3391578	-0.6206119	-0.89387035	1.6206594	1.114165	-0.46671173
186	0.086841136	-1.63681	-2.0715265	-0.1269334	1.2776116	-0.774305	-0.54226834	-0.27728438	0.011139676
187	-1.3778052	-0.8075718	-0.7570575	-0.6691177	0.20856827	-1.938475	0.097922385	1.2342801	0.94908285
188	-1.061039	0.039538115	-1.017593	-0.5577477	-0.078033686	-0.084562324	0.16028233	0.8606012	-0.93432546
189	-0.9834786	-0.92895263	-0.8037511	0.9009905	0.06833251	0.6590992	0.9314929	-0.4890862	-0.0052867234
190	1.5280833	-1.3917452	-0.6461613	-0.007823959	0.22880054	1.2235706	0.84168315	-2.3361487	0.708324
191	-0.57143545	-0.16862625	0.061911464	0.8352119	1.1128149	-0.7707765	-1.1433054	-0.40657243	-1.9431922
192	0.21600598	0.3977728	-1.4967619	-1.4674913	0.025558949	2.8250926	1.6494488	-1.8315406	1.9190669
193	-1.298384	0.292	1.2334803	-1.3457868	0.72977257	-2.1015434	-1.569353	0.47403014	-1.8965044
194	-1.6328294	1.41298	-2.4205225	0.3376129	0.48240417	-1.1239811	-0.56951016	1.5293248	-0.88151205
195	-0.038635254	0.17691338	1.3937619	1.0073614	1.2247387	0.74038863	-1.4709566	0.15905082	-0.8148242
196	-1.0326885	0.14196473	-0.15226223	-0.80907786	-1.1872827	0.42267102	0.5984795	0.9982563	-0.5025142
197	0.546862	-0.44011843	0.9686809	-0.18626599	1.1364052	-1.4675808	-1.6030276	-0.70702887	-0.5076371
198	-0.117868274	-0.21436346	-0.3652472	-0.61653674	-0.09219536	-0.5504184	-1.2020302	1.8051527	-1.5610664
199	-1.2382618	0.24654295	-1.4316508	-1.023683	-1.8894447	0.042818636	0.9463518	0.8627637	0.21073127
200	-1.9469495	-0.07276592	-0.0769496	-1.0245959	-1.4473075	-0.23848273	0.98320115	0.2311802	-0.023043543
201	-2.0974202	0.519507	-0.30680326	-0.13454947	-0.12058771	0.078457534	0.0804787	-0.12857807	0.7827301
202	0.5399898	-1.8399358	0.24574888	-1.5982672	-0.5329024	-0.8179034	-1.1381334	1.5672491	-0.7497873
203	0.8051935	0.7430019	-0.79675657	-1.4917362	-1.5251577	2.1357229	2.0445964	-1.0918479	3.2993813
204	-1.1795853	-1.2915752	-0.65481365	-2.151129	-0.93535244	1.7907274	2.496841	-0.6148889	2.4583097
205	-0.8869509	-1.229505	-0.20606016	1.4015815	0.89077836	0.08181202	0.3617156	-1.2542522	-1.6219894
206	-1.1237707	-0.6946252	-1.3210328	-0.5323173	-1.2170845	-0.40873134	-1.1018181	-0.68854743	0.9220137
207	-0.47663516	2.3172867	-0.43183368	0.7994643	0.7724812	2.3576472	-0.5001183	-0.20963833	0.7761677
208	0.114087984	-0.7090509	-0.85834765	-1.8262484	1.7897264	-0.41963297	-1.364383	-1.4781611	-1.6187562
209	-1.906656	-0.37107646	-0.08444607	-0.3381768	-1.4634179	0.62876666	1.4656066	-0.9724806	1.8840475
210	0.09914631	1.3485143	0.9037726	0.75857365	1.0454823	0.9192753	0.17601381	0.7783492	1.1138027
211	0.71548724	0.34531987	-1.3503338	0.25865215	-0.66299087	0.021449022	0.53399974	1.5577612	-0.49908847
212	-0.5418115	0.38476253	0.24433917	1.1070473	-1.51408	1.3916013	1.7023761	0.77709866	1.4109846
213	-0.8592464	0.16138843	-0.27253497	-0.7647108	2.0143547	-0.9860391	-0.58453304	0.93548924	-1.1038799
214	-1.0117851	-0.29668093	-0.52742976	0.30981195	0.2810597	0.4345532	-0.42103225	0.38896224	-1.7990556
215	-1.735309	-0.11429558	-0.64650977	-1.4057472	-3.11691	-0.62555504	0.30497104	-0.6228831	-0.1045779
216	-0.3527629	0.14092621	1.8587732	1.2582762	0.09384334	0.23100263	1.032666	1.4605634	0.2828539
217	0.055672646	1.1845894	1.8299906	-1.1973624	-0.03651911	0.8548487	-0.58589685	-1.1215813	0.37384754
218	-0.82867527	-0.78206074	-0.11588305	0.04850018	-0.8774249	0.33437523	0.014293194	-0.9725279	0.95396304
219	-0.61554503	-2.0207574	-0.8780763	-1.8296416	-0.80679744	1.367309	1.8431764	-1.1834245	2.9025934
220	0.30381233	0.064774	-0.3599823	-0.22305869	-0.5946769	0.071875095	-0.83432686	-0.59413	-0.410718
221	-1.9307038	1.9782883	-0.19795671	0.6903749	1.244479	1.4965038	-0.7359975	-0.7348997	0.34221116
222	2.1548796	-2.2276878	0.1713152	0.9753526	0.4054044	1.9760505	0.37280232	-1.5098033	1.8458272
223	-2.0867205	0.9065193	-2.0743198	-1.278472	-0.89129347	1.4080188	1.8554951	-0.99415076	1.6251578
224	-0.8778325	-0.37995243	0.25037947	-1.8627412	1.6213602	-0.7796921	-0.69356626	1.7172596	-0.8356556
225	1.1446457	-1.580931	-0.59816176	-0.60451186	0.32142526	-0.81502515	-1.8170073	-1.5269575	0.007187113
226	0.80171156	-1.0420634	0.551919	-1.317554	1.2729776	-1.016377	-0.46976656	0.49629247	-0.21978515
227	-0.6076279	0.066901	-1.2120576	-0.4800468	-1.453716	1.1590385	1.2034802	-1.1151905	2.8924565
228	-0.9119297	-0.56319356	0.23526537	1.9118719	-1.562757	-0.12645584	0.3885517	0.8354852	-0.063726455
229	-0.5451887	-1.0709373	-1.1060857	0.394112	1.6965015	-1.4174834	-0.678483	0.792243	-0.19112456
230	0.08459747	1.1888514	-0.7528212	1.0235623	0.28096098	0.9141402	0.63159746	0.75882405	-1.0957748
231	-2.0447404	-0.727591	-0.5962254	-0.0003329739	-1.4206586	0.21456125	1.4624641	1.2887912	1.1527508
232	0.23646069	-0.75402904	-1.3306558	0.7191362	-1.0563165	2.0780828	1.763151	-1.3257296	1.9502673
233	0.48839733	-0.2548999	-0.8295534	-0.8698711	0.722718	-1.0270187	-0.43549836	1.1719517	-0.9910031
234	1.7364056	-1.1928535	-1.7904233	0.1729838	2.764846	-0.094392926	-0.78644884	-1.5079308	-0.27831638
235	-0.13549286	0.7840938	1.7338116	0.7111898	1.2737297	-1.2064307	-2.0319226	0.46971422	-0.7937435
236	-1.0484674	0.93446374	1.1378343	1.1823134	-0.5385614	0.93234897	0.38801986	2.7130802	-0.62917495
237	0.12907135	-0.64251685	-2.5062203	-0.17128658	0.5072718	-1.9944764	-0.49753976	1.4347781	0.7655386
238	-1.2469838	-0.5946421	0.4447825	-0.7351296	-1.3394701	2.0738344	1.7230089	-1.5931695	1.2148348
239	-0.544659	-0.84053683	-0.40951386	-1.306688	-0.2963603	0.28121674	1.7221454	-1.3190165	2.5778627
240	-0.35783368	-1.3638799	-0.12262583	-0.8624895	0.8638048	-1.8173633	-2.2642164	0.56528246	-1.3478316
241	0.024703458	0.07245624	-0.91066015	0.3344643	1.5471164	-1.401182	-0.25596982	-1.7033669	-1.406903
242	0.93510187	-0.33786696	-1.0096829	0.67017806	0.19851018	0.7950815	-0.045430005	0.5289104	0.44423634
243	1.2949061	0.8307578	-0.1337505	-1.0471065	-0.08264724	-0.36057013	-1.3030843	1.0686727	-0.45444542
244	0.34719354	-0.38842893	0.731353	-0.4516158	1.2779614	-0.5516558	-1.291866	0.4710536	1.0692962
245	-0.418925	-1.6140282	-0.53363794	-0.49984688	0.054497242	-1.4401057	-0.6495206	-0.2905596	-2.324676
246	-0.90662515	0.42729762	-0.5630729	-0.6150769	-1.0952616	1.2842824	1.3930955	-0.8755446	0.8846593
247	1.0692542	-1.8364278	-1.6229526	-1.4947098	-0.8281795	1.2951186	2.1631632	-1.3012291	1.7571666
248	0.42179513	0.8058834	1.0696788	-0.38673687	2.966644	-0.7091257	-0.7273335	-0.25244248	-0.49788505
249	-1.2476425	1.0740795	1.1210202	-0.842412	0.3755257	-0.9568676	-0.84412265	0.21093187	-1.384306
250	1.3054166	-1.3768537	-0.90067863	-0.06098301	0.6040788	1.8376944	0.41991293	-1.3926435	1.5852131
251	0.51733506	0.9511677	-0.038775407	1.9738349	1.9056361	0.3806598	0.28013706	0.34244585	1.1445452
252	0.78907573	0.10536656	-0.46972436	-0.9807427	0.006562963	0.70453656	0.66098297	-1.506811	1.8624731
253	-1.6320021	-0.2379933	-0.0037770867	0.054874644	-0.9284165	0.90669423	-0.22365381	0.93341297	-0.46645388
254	-2.0153003	-0.21528116	1.585569	1.4665511	-0.6700556	-0.07973185	0.8519224	2.5404806	-0.30798486
255	-0.93412817	0.27055317	-0.45640644	-1.3136289	-1.5582064	-0.4245996	-0.028023332	0.3425674	-0.54932463
256	-2.3398576	-0.80555785	-0.028148413	0.33043116	-1.2979218	0.8166394	1.0928006	-1.2941844	0.8690724
257	0.6467805	0.6545757	2.9579682	2.042512	1.354853	0.49452132	0.8990487	1.1947532	-0.23802194
258	-1.439391	0.22947848	0.18340993	-1.1088023	-1.0917604	0.7666434	1.3717635	-1.1803921	0.58970886
259	0.24278168	0.164148	0.6338028	-1.4447973	1.4850936	-1.626583	0.3087055	1.0233903	-0.19264163
260	0.31123742	-1.312382	0.14770678	-0.7514784	-0.5891955	1.4741981	2.029663	-0.5829389	2.1250365
261	-1.4608221	0.89997685	-1.3773412	0.83947295	-0.81380165	0.90950376	0.8091929	-0.8283373	2.3560295
262	-0.8435769	0.25843757	-0.28959775	0.42576823	0.34185335	-1.2785689	-0.32132322	0.22400677	0.7375233
263	-0.339264	-0.7514156	-0.55449945	-0.6661054	1.5730894	-1.4500228	-0.80004126	-0.81341803	-0.01557311
264	-1.0737646	-0.94397616	-1.8345584	-0.71918654	-0.8934857	0.985373	0.680952	-0.81956226	-0.28048447
265	1.0255101	-0.7138361	-0.32954866	-1.1856589	0.44853	-1.7586625	-0.66018426	1.1038034	-1.2012706
266	-0.87832236	-0.22879636	0.94050133	0.15653268	1.8001721	-1.7384341	-0.3190626	1.1852341	-0.5004911
267	-0.46473783	-0.8020935	-0.78050184	-1.6923407	0.43586904	-1.8661965	0.24472031	-0.5365559	-1.7305453
268	2.137879	-0.6809962	-1.2505121	-0.5328702	0.20457006	1.76596	1.0382333	-1.5257587	2.0387468
269	-1.545047	-0.41820148	-0.7095823	0.61209977	0.9754172	-1.4171195	-1.3291035	-0.5383152	-0.010098875
270	-1.0037988	-2.414735	-1.7741127	-0.020173818	0.8959971	-1.0338905	-0.69704586	0.37067175	0.47216365
271	-0.86922604	-1.877794	0.39053646	-0.27410334	0.33837432	-1.3166238	0.3951481	1.3838015	-1.1284068
272	-0.45688507	0.7297845	-0.70048344	-0.7240503	0.029214367	-0.3535597	-0.4107468	0.19395918	0.3121444
273	-0.7077122	0.38179505	-0.9233842	-0.4854165	0.3137064	-1.3710917	-1.4908013	0.09236714	0.063259006
274	-0.9490606	0.09209518	-0.98100966	1.3333977	1.6298594	-1.4756775	-0.07985543	1.4535091	-0.5008945
275	-0.38141268	-0.60880077	0.117086746	0.05500245	0.78780514	-0.68237936	-2.392899	1.3401303	-0.94755983
276	-0.6180533	-0.90959513	-1.7157245	1.1666361	1.5648342	-1.018311	-0.8036113	1.0463431	-0.7687074
277	-1.504545	-1.194462	-0.25367054	-0.4655479	0.705333	-0.24075061	-0.554167	-0.3138236	-1.2997024
278	-0.57080734	0.24036798	0.4007148	-1.7022469	0.5448181	-0.9418142	-0.71701425	0.5923096	-2.0258436
279	-2.585294	1.3164521	-0.122805476	-0.50325674	0.80520844	0.26338002	1.5534692	-0.5883082	0.09622171
280	-0.7385231	1.2002559	-0.45536482	-0.9510262	0.41539606	2.4332316	2.335653	-0.77776885	1.6822342
281	0.17583534	-1.9772387	-0.57807934	0.6251712	-0.61723524	1.4333072	1.5032712	-1.5180373	1.4843749
282	-0.1443254	0.7053898	0.075013995	-0.013496071	-1.4529068	1.4835511	2.1795716	-1.2779582	3.4957144
283	-0.6996738	-1.168873	-0.65065277	1.5553436	-2.6851063	-0.42493996	0.7848446	2.32907	-0.39760783
284	-0.51132786	1.1834633	-0.45334786	-0.44437912	-0.12488325	0.9408214	1.1898131	-1.0306191	1.9087671
285	-0.64648324	-0.7385682	-0.57080114	0.41891685	-0.54300576	-0.5443245	1.5956352	0.52271247	0.70693576
286	-1.4298536	-0.32503933	0.62865907	-0.8760744	-0.42180318	0.43149847	0.94435054	1.5226867	-0.8150858
287	0.1397347	1.974215	-2.109097	0.64647716	2.243573	0.10974261	-2.3695638	-0.16434807	-1.0664936
288	-0.46687183	-1.5103344	0.5745669	1.5634335	0.6158507	-1.6273831	-0.49812132	0.42697692	-0.109714895
289	1.9470915	-1.8561928	0.23429605	0.28588322	0.18202576	1.7401581	1.0386239	-2.756981	1.0928428
290	-0.54698277	-0.49040475	0.3923974	0.124765396	0.046931446	-1.7885041	-1.4246168	-0.27577317	-0.45653114
291	0.014144639	0.4537146	-0.20556955	1.0232182	0.6787601	-1.2728568	-1.141224	-0.2738517	-0.31515664
292	-1.3214235	0.49714547	0.056828856	1.6256044	-0.97347337	1.0169207	0.8874531	-1.0843173	1.6879277
293	2.0163045	-1.5248336	-0.5212256	0.1173995	0.4021141	2.638724	0.5426069	-1.5721008	1.5469157
294	-0.6771594	-0.14980468	-1.8271554	-0.20313416	0.32854813	2.1763072	1.1371655	-0.86459374	3.4155009
295	-0.56427675	-0.7491387	-0.39078313	-1.5661309	-0.7528561	1.743903	2.1213415	-1.7215757	1.4341022
296	-0.9766109	-0.22402751	-2.276915	0.4118145	0.99481887	-0.8026544	-0.76019794	-0.1399365	-0.5394286
297	1.0297699	0.13259716	-0.52670264	1.8508872	-0.706246	1.991064	-0.0082344115	-1.0654638	1.0691
298	-1.6598389	0.58468115	0.25893283	-1.2437305	0.94980884	1.6259755	0.47440338	0.7729017	-0.05007357
299	-0.9095319	0.2703746	0.39964947	0.80799925	-1.4175935	1.0027285	1.0032536	1.6017098	0.16960275
300	-0.74093944	-0.6861542	0.017748833	0.3340116	-1.1134081	0.8726837	1.3107946	1.3653253	-0.08486724
301	1.1338148	0.13053137	-0.024136096	0.044443727	0.5483731	-1.7139301	-0.87771505	-0.52077615	-0.3652089
302	-0.0003028512	-2.0285997	-1.8452585	0.7959491	1.2087475	-0.33280486	0.12455845	-0.46425116	-0.24297678
303	0.34888756	-0.76215905	0.3021097	0.55469215	0.34036434	-1.9789524	-1.6907183	1.1606065	-1.1518668
304	-0.7203411	-0.22793332	-0.44625247	-1.3090026	-2.5855653	0.44183898	0.19832832	1.2047926	-0.066146255
305	0.8771218	0.48464346	0.30409992	0.026909947	0.72620064	-1.4665066	-1.151655	0.56573415	-0.18009776
306	-0.45056233	-1.5552263	-0.21581647	-0.008136272	1.4844539	-0.9582828	0.4009205	0.7975391	-1.845552
307	-0.045903802	0.28781122	-0.67525315	-0.41090822	-0.3575225	-2.5874677	0.7217916	0.53825253	-0.2629652
308	-1.4567297	0.80229694	-0.28318244	0.38660294	-2.465623	-0.48813587	0.29313844	0.45061147	-0.20029378
309	0.65937424	1.6751505	1.5397547	0.06535013	-0.26188266	1.2121441	-1.5350714	-1.200582	0.39407027
310	0.173521	1.1602355	2.497695	2.3138611	-1.151942	1.3017602	1.020932	-0.5700056	0.32836106
311	0.5501672	1.4477351	-1.0824909	-1.3278887	-0.32671303	1.9036505	1.7224853	-0.75219923	1.1317751
312	-2.7174847	-1.411115	-0.8272488	-1.2648122	-2.8309324	-0.30712596	1.2491262	0.014858499	0.19330123
313	-0.82373434	-0.06375533	1.1706202	-0.5051245	0.47636294	0.7040349	0.08132166	-0.74921757	-0.20953418
314	0.33101922	-1.222825	-0.24736868	0.8654871	1.523618	-1.2039841	0.0929513	0.17467412	0.11245859
315	0.18585812	0.12890004	-1.8273971	-0.5840647	-1.1577741	1.7827728	1.456346	-1.5422692	2.263108
316	0.994089	0.23307142	-2.1603694	0.5800155	-0.754876	1.0623211	2.0429869	-0.41107917	2.4276962
317	0.6227231	1.0046078	1.356371	0.4381989	2.5532343	-0.42242563	-0.14767298	0.92845166	0.3064012
318	-0.47434515	-0.12101889	-0.80830693	-1.213442	-0.5421738	-0.975993	-0.8453432	-0.4619286	-1.0325047
319	-0.7518956	-2.3229942	-1.5080538	-0.5395349	-0.5035537	-0.79964787	-0.79346335	-2.1033907	-0.6541288
320	-1.8248318	-0.64864326	-1.8985054	-1.792897	-2.8563366	0.52070844	0.87019485	0.56111044	1.1227412
321	1.628485	-0.7722589	-0.5839151	0.70182854	0.20166074	3.0863678	-0.29329005	-3.1548872	1.9575536
322	0.7109698	-1.5580513	-1.1311239	0.9304837	-1.5670991	0.79580927	0.63099957	-1.9299896	1.4897938
323	-0.8731229	0.52382517	0.6156407	-1.4842303	0.7170742	-0.31678486	-1.0313458	-0.59575945	-0.21359557
324	0.033566535	-0.295723	-0.3454533	0.8497076	1.6801327	-0.5696453	-0.24028237	-0.5402998	-0.33396775
325	0.030553207	-0.011199936	-0.18579629	0.2996332	0.20993876	-0.8678273	-1.3162439	-0.3786617	-0.9881213
326	0.29371464	-0.95662844	-0.6695508	1.6744578	2.796574	-1.0653263	-3.423864	0.60671306	-0.9805443
327	0.47420526	-0.33534646	-1.5088314	-0.7240501	0.08995803	0.8326363	1.4448538	-0.93190306	2.3870783
328	0.066799864	0.24405804	0.07603109	-0.084519446	-0.023506522	0.93263423	0.7458437	-0.047574162	1.1133573
329	1.2362497	0.41077664	0.105648816	-0.16169035	-1.287682	-0.9774705	-0.1479644	1.0028274	-0.7755555
330	-0.23094857	0.7915888	1.2679027	-0.30041933	1.4798149	-1.5857346	-0.3073692	1.5881898	0.06303033
331	0.72247624	-0.96394813	-0.85464454	1.1493448	0.71773165	-0.75510794	-1.8230705	-0.66763496	-1.7239488
332	0.44917566	0.79581785	0.12235451	0.16884834	-1.2286817	1.3054806	1.2652401	-1.818682	1.9597216
333	0.1365572	-1.3497242	-1.8521583	-1.9740281	-0.40907413	1.6852336	1.7137033	-0.90493214	2.0420566
334	0.24266294	-0.6018109	0.025766477	0.4313476	0.76062036	-1.9619703	-1.5774655	3.1156785	-1.5673342
335	0.59431463	-0.41679376	-1.8410603	1.4125185	1.1534121	-0.96515185	0.37123996	0.8130537	-1.4639953
336	-2.0341845	-0.44533056	-0.5993166	0.068398476	0.17678326	-0.04744965	0.26458198	2.282625	0.052319676
337	-0.104100294	-0.11256236	1.0309228	-1.3578235	1.4179181	-0.6247815	0.029074073	0.58093065	-0.9690874
338	0.1508317	-0.03385216	-0.9091911	1.1770259	0.48639578	0.521432	-1.072294	-0.7546651	-0.1378249
339	-0.28398767	-2.659453	-0.17532575	-0.5953436	-0.3529416	2.0165126	2.4968626	-0.967285	1.5706282
340	0.17438637	-0.21375728	-0.55991524	0.079726204	1.2294582	-1.0587714	-1.0053945	3.072984	-0.106903195
341	0.21438524	0.6277726	1.3709923	-0.37755018	0.32754368	2.6584702	1.1277595	-1.3616006	1.1197183
342	-1.3992205	-0.25491542	0.23795281	-0.959029	1.5319816	-0.2588521	0.6499693	0.062389135	-0.33299387
343	0.5961647	-0.34585267	-0.6237052	-1.270943	0.693708	0.052627802	-0.3031641	0.69067186	-1.9835956
344	-0.44025475	-0.7373898	-0.66910696	-1.1508826	-1.1921384	1.0104651	0.98552674	-1.3311858	2.7184193
345	-0.39768746	-1.0376704	0.8312426	-0.76002705	-0.23636532	1.0116504	1.6500293	-1.0817916	1.1032798
346	-0.7611434	-0.33678898	-0.940626	-0.3693957	0.57439053	-0.8297311	0.5498917	0.7809693	-0.43570167
347	0.05335194	0.23060754	-0.87075675	-0.17793664	0.85818034	-0.16418435	-0.18127891	0.23351873	-2.4026957
348	-1.6085654	-0.77745146	-2.1438913	-0.030855536	-0.64726764	1.1280457	1.3137822	-1.355125	1.8809333
349	-0.6358118	0.6578863	0.485094	0.8952956	-0.8840506	-0.32152814	0.70757395	2.0541484	-0.42699653
350	-1.9897847	-0.7861051	0.096985236	-0.41017354	0.6569267	-0.89029	0.0044579506	1.0894063	-0.65237784
351	-1.8581446	1.0437477	-2.0812156	0.52727455	-0.97154	0.37180403	1.0023551	-1.207536	0.61579406
352	3.2809048	1.4174944	-1.1202694	-0.38657948	-0.8656858	2.0022566	2.3078787	-1.3081871	1.5980076
353	-1.1243973	-0.028056085	0.45744318	-0.22642529	0.9923347	-1.5779374	-0.86096907	0.5179775	0.43917978
354	-1.3545036	0.21963596	-0.19509493	0.845086	-1.3242636	0.700024	1.0402557	-0.6347696	-0.08847752
355	1.0133743	-0.056635916	2.4650187	3.1687586	1.3804454	0.34827852	-0.16824701	0.6246768	0.6197118
356	-0.66043574	-0.6529157	0.34515387	-0.4377557	0.78636336	-1.8386482	-0.5984697	1.7843194	-0.86540055
357	0.5248476	-0.47871885	-1.6704746	1.9369031	-0.7040642	1.8343376	1.5318668	-1.1364563	1.3374845
358	-0.99359244	0.052916765	0.44302836	0.82171106	0.37586623	-1.4284071	-0.96369517	2.689217	0.74315345
359	-1.1507137	-0.1701428	0.22266036	-0.8405594	-0.40560204	0.9300551	2.70417	-1.5048065	1.2782804
360	1.5993977	-1.0737255	0.1332615	-0.16969527	-0.005259633	2.8460598	1.7658362	-2.5794125	2.4922917
361	-1.7766905	1.4183667	-0.20540953	0.10678461	-1.0056704	1.9235315	0.18099315	0.94434756	0.44692606
362	-0.04240775	0.26033717	-1.0883595	-0.7517866	0.83473337	-1.5924544	0.6331902	-0.30077994	0.33147204
363	-0.94505525	-0.28712714	-1.650015	-2.3546574	-2.6793861	-0.2912234	0.42795235	0.76222825	-0.1861948
364	1.3792928	0.8864305	0.2427581	0.52147496	-1.2123051	-1.0130742	-0.6711564	-0.90369105	-0.24907929
365	0.15047038	-0.70469654	0.0019653141	-1.0603973	-0.71315384	1.6511246	2.3055558	-1.3901434	2.2509198
366	-1.0664468	0.19864379	-1.4081166	-1.2070941	-0.42543364	1.440644	1.7258664	-0.49311668	2.345737
367	0.10340387	-1.631942	-2.7412858	-0.18640791	0.7193297	-0.7393855	-1.8605008	0.75831723	-0.61194545
368	2.6454968	-0.15347826	-0.5168204	1.054089	-0.43627632	2.4592783	1.2075167	-1.4520173	2.3685675
369	-0.63588333	-0.9932456	-0.43564206	0.46148148	3.6821008	0.4849143	-0.7723422	0.055422068	-1.1506486
370	0.014903426	-0.11596785	-0.56437504	-0.6212234	-0.21698785	0.5457717	-0.17906362	-0.6292877	0.062304676
371	1.4990962	-0.76554036	-0.44935068	1.369737	2.4962647	-0.5746489	-0.7666355	-0.40385184	1.1068349
372	-0.3932097	-0.5048484	1.7028104	1.3768969	-0.5697185	0.20089164	0.8768729	2.0738986	0.4637145
373	-2.3879273	2.449312	-1.506536	-2.3379326	-3.171492	-0.33339277	0.7854491	1.3519312	0.26598763
374	0.30218	0.49037498	0.43357623	-0.23949096	-1.7060013	1.792518	0.7959954	-1.1511402	2.3214488
375	-1.9831765	-0.742477	-1.5203936	0.14246216	-1.6450621	0.52158594	0.16769218	-0.17115033	0.29700547
376	-0.8858973	0.33979845	0.9848027	-0.9537004	0.73706555	-0.29931644	-1.6661894	0.6119629	-1.713027
377	-0.7791147	-1.0158545	-0.10295519	-0.15265611	0.5641592	1.6973732	1.4196279	-0.9623923	1.0171012
378	0.20853648	-2.1394632	-1.8628525	-0.4219861	2.2522993	-0.81693995	-0.71703863	1.236743	-0.43966168
379	0.86907613	-0.04419604	0.06755477	0.3002698	-0.01855649	1.642159	0.11577347	-1.6186838	1.7838066
380	-1.8134181	-0.12047091	-0.42290697	1.5021238	-0.12422949	0.6317049	-0.15948224	1.2072623	0.699433
381	1.2276213	-0.28116196	-0.19583717	0.1684754	0.82165754	2.141324	0.4156567	-2.754339	0.831487
382	-0.8931438	-0.3708686	0.27900952	-0.16278708	1.5028678	-0.28819844	-1.041621	-0.1930066	-1.6801094
383	0.95068276	-1.9258293	-1.438147	-0.12776184	0.112506375	2.1565766	0.5670481	-1.7323415	0.9655405
384	-2.1503959	0.22390538	-1.2896234	1.1120673	1.590339	-1.4258785	-0.34079796	0.32534856	0.23119043
385	0.62858886	2.291853	0.460637	0.7015579	0.29613143	-1.2451998	-0.20069212	0.47190857	-1.65968
386	-1.7338436	1.0977614	0.33752233	-0.2500671	1.8639863	-0.042589188	-0.92926824	-0.9740777	-1.5244378
387	-0.5392821	0.791898	-0.53031933	0.9069876	0.96413463	1.0668024	-1.4914851	-1.0601274	0.52741706
388	0.26163328	-0.6346879	-1.2582915	1.9854704	-0.035042755	0.5274239	-0.2678911	0.34682804	0.35952514
389	-1.0873998	1.7215257	1.856953	0.39982614	-0.17788887	1.6259792	0.35738933	-1.1233892	0.036485255
390	-1.4741268	-1.1258411	0.4040176	0.13650356	-0.48257554	-2.3132005	-0.94181424	-0.7741525	-0.48622924
391	1.1500103	-2.964676	0.8106161	0.32547432	0.5761788	2.411002	0.59596086	-2.676807	1.8372716
392	1.1071362	-0.5244905	-0.42454833	-0.9320612	0.89446044	1.0461365	0.02440986	-1.7016878	1.1509175
393	0.024682846	-3.0366364	-0.24778993	-0.18733138	-0.3241351	-0.41483188	1.6217159	0.18558463	0.5492915
394	2.08004	-1.9198198	-1.7607546	-0.0938791	-0.30178943	1.4876738	0.16513278	-0.2585735	0.7902041
395	0.08233769	-0.94075227	1.8616143	2.0753715	0.54327714	-0.515324	1.2952476	1.7321105	0.05866106
396	0.02619902	-1.1436563	-0.092829406	0.10249898	1.9924833	-1.0896155	-1.3453443	1.0323948	-0.47715282
397	-0.1435606	0.20492774	-0.991378	0.087897226	-0.3156742	0.33702022	2.2169518	-1.8596104	2.0618935
398	-0.17939456	-1.4132391	-0.49393183	-0.3838224	0.24890587	-0.91937864	-0.63519096	0.46984825	-0.3089339
399	1.033952	2.1447864	0.5116673	0.54053783	2.131106	-1.6872401	0.36178648	0.065662235	-0.3301414
400	-0.032618374	0.20988417	-0.63635373	1.3730386	-0.35191375	2.2619956	0.35298774	-1.508189	1.1786588
401	-1.1750677	0.3503208	-1.1722242	-0.0037707388	0.09587957	0.18905875	1.8988404	-0.81798816	-0.5480484
402	-1.1297537	-0.31110886	-0.90119207	0.006874457	-0.77533036	1.8039918	1.7898656	-1.4022356	1.573519
403	-0.49370012	0.39175975	0.30216956	0.4769286	0.54379904	-0.96318823	0.6653361	0.9588065	1.480723
404	-2.387025	-0.92190385	0.913515	0.7354493	-0.47371143	-0.34433183	-0.21888076	0.021746643	0.6457
405	-0.4788738	2.433213	-0.18719071	1.1674898	1.0265536	1.2305588	0.07490033	-0.5173217	1.3821377
406	0.2739844	-2.2775478	0.755623	0.58165574	-0.014473915	0.14641646	0.065489054	-0.84303707	-0.9340937
407	-1.2437145	0.83718735	1.3505741	-0.08670048	1.5204058	-0.22324342	-1.0634838	0.28773415	-1.0329001
408	0.89310426	-0.5909614	-2.0541122	-1.4932582	-0.19194105	1.9901559	0.8169881	-1.530538	2.1519306
409	-1.2136394	-0.28689247	-0.6359855	-0.38291013	0.027718246	0.68303645	1.5360045	-0.472997	0.823238
410	-1.2258246	-0.93006146	-0.018762589	-1.1729449	1.1395482	2.1007395	1.2022705	-1.0451784	2.0468552
411	-1.1083167	1.0854263	-1.2113888	1.4233499	-0.44202211	0.18023646	1.4336705	-0.7155955	0.4423909
412	-2.0115232	0.99272674	-3.3326628	-1.3736289	-2.4890957	-0.8294989	1.1117538	0.6317973	0.7154875
413	-1.5992205	-0.91299427	-0.62915635	-0.71961904	-2.3670158	0.14997023	-0.29484487	1.0484393	0.3556413
414	-1.2564489	-0.3229971	-0.78954333	0.16537261	1.557297	-0.3693487	-0.035863996	-0.3210697	-0.058340788
415	0.37623543	-0.034222536	-0.83715594	-0.58527637	-0.6791693	-1.5163811	0.45753497	0.94008756	-0.56752396
416	-1.2337788	-0.6830416	-0.21637142	-0.6450857	-0.3589867	0.27505547	0.9526071	-1.0273955	0.76882416
417	-0.60051596	-1.166287	0.14609766	-1.2854397	2.058237	0.09855738	-0.520181	0.404325	-0.28271353
418	-0.44728708	-0.0022016764	-0.21749382	1.6168344	-0.5343309	0.7306681	0.5338017	1.0699388	-0.0600183
419	-2.4169655	-0.31543034	-2.4123042	-1.3463418	-2.3337655	0.33112866	0.99232227	1.2694583	0.528507
420	-1.950439	0.0671096	-0.68770576	-0.17709295	0.94950676	-1.4603814	-0.324564	0.061405778	0.587787
421	0.11458255	0.73992044	-0.64926624	0.8505558	-0.6630269	1.9020803	2.0699396	-1.7585196	1.472988
422	-0.6811696	0.15253347	-0.2708096	-0.005761288	-0.81404614	0.37031662	1.5803376	1.535473	0.613266
423	0.56702566	-0.75328547	-0.51363575	0.5172579	0.65571827	-2.3919747	-0.60212344	0.6601635	-1.3937806
424	-0.023077652	0.726388	0.16280922	0.83936375	0.84175956	-0.9757386	-0.91925335	0.37446374	-0.5554285
425	0.6494578	-1.3248345	-1.244622	2.3792653	-0.3969249	1.0397099	0.68857527	-0.5963829	0.569563
426	0.11957837	0.984028	0.6814546	-0.7981248	0.05921057	-1.1543034	0.5460135	0.46406198	-1.4533048
427	-0.9227228	0.30245614	-0.44123268	0.60076	0.44294864	0.046881735	-2.1814094	1.9045465	-0.7369052
428	-0.9606886	-1.5280601	1.7066792	2.208638	0.110287845	0.027368665	0.3292693	2.6856923	0.04357651
429	0.083623305	-0.25046	0.47590837	0.9303311	-1.1365948	0.054850392	2.0287187	2.1806188	-0.0011223275
430	-0.8063438	0.7013396	-0.906405	0.04344791	0.7970734	-1.4664345	0.8085339	0.47378516	-0.049791783
431	-0.4783739	-0.111175895	-0.30290473	-0.43764627	0.32974488	-1.2485049	0.17004152	-0.06290463	-2.0706286
432	-0.7441592	-0.31226963	2.1673295	3.264274	0.25269726	-0.7157757	-0.62216526	0.90283906	-0.042004995
433	-1.575205	-0.42981756	-0.3010956	1.1399796	-0.026075423	-0.051202863	1.9374663	1.1765679	1.3496702
434	-0.44549257	-0.4396812	0.3181514	-1.624059	-1.0589426	1.2008023	1.9484377	-1.4933033	0.959318
435	0.1747725	-0.070168465	-0.7676732	-0.59160864	-0.24664372	-0.25773355	-1.3674574	0.412487	0.12927997
436	0.065425634	-0.5768509	-0.50968546	0.51085126	-0.5514281	0.76894283	1.7288051	-1.0661712	1.9454267
437	1.6683314	-0.7008194	1.2293746	0.20246148	-1.7906113	1.7835835	-0.50778824	-0.8187156	-0.829289
438	-0.16164365	2.3947632	0.049866885	0.95163167	1.3502223	0.7650093	-0.21647078	0.27892056	-0.12875515
439	1.993506	0.14940113	0.033461094	-0.54208326	0.43009743	1.3607168	0.46819472	-2.9721353	1.2652981
440	-0.6033698	-0.18108988	-0.5087072	-0.82314855	-2.172153	0.6748816	1.866747	-0.21451801	0.68102133
441	-0.8731165	-1.6951345	-0.8884362	-0.16824806	2.1695848	0.62592345	-1.2885559	-1.6373106	-0.27515972
442	-2.0501347	-0.62022245	0.9274903	0.014072388	0.045319438	0.09098154	-0.7361691	0.6821384	-0.490309
443	-0.2316632	-0.56077856	-0.9939209	-0.346258	0.32766122	1.8072672	2.0329785	-1.0089145	1.5463816
444	1.5262412	-0.9157995	0.35624468	0.35327432	1.8428854	-0.37598118	-0.3673712	-0.6480787	0.71181244
445	-1.8573484	-0.1984914	2.2089126	0.8248781	0.089285836	0.66429305	-0.11525625	2.24127	-1.0388839
446	0.6110858	0.4593159	-0.2712705	1.7920673	1.28152	-1.0399525	0.4826172	0.36729747	-0.33926344
447	-0.47342777	-0.36098504	1.8444141	0.8276288	0.6333069	-0.265689	0.18306428	1.6134545	-0.8242333
448	-1.102046	-0.17098221	-1.2171531	0.7154442	1.5452971	-0.52613556	-0.6092025	-0.4413883	-0.77370554
449	-1.1235912	0.2039307	-0.5218396	-0.009114593	0.93563604	-1.4906517	-0.31531835	-0.53279245	-0.8872972
450	-0.7852403	0.6551981	-0.4387197	-2.0032287	-0.5869902	1.2587206	1.4389182	-0.32337117	1.1840287
451	-0.7386986	0.39881212	2.822989	1.2733366	-0.20513499	-1.0482297	-0.13723382	2.4785368	-0.45765737
452	0.27514556	0.011311021	0.65764415	-0.10671255	0.6719964	-0.46774217	0.87942183	2.099822	0.20050615
453	-0.016798116	-0.13545495	0.6283618	0.063252896	1.5035949	-1.2501993	0.4919485	1.9824408	-1.2388151
454	0.7730064	1.8573523	1.6843791	3.0059862	1.4620578	-1.0588272	-1.1755172	0.9623839	-1.3295691
455	0.2661609	1.0178027	-0.6375071	-2.7707467	0.2578237	-1.1982083	-1.1537803	-0.43026412	-0.8464764
456	-0.91654354	0.98836684	-0.053337976	-1.4698858	-0.72101384	0.70405734	1.2069912	0.25990677	0.87791234
457	-1.0759041	-2.2562578	0.026731253	-0.42116946	-0.35759282	0.2988289	-0.11129886	-0.81343216	-0.5838337
458	-1.4448062	-1.1758888	0.5001431	-0.96109176	-2.8709388	-0.4869948	-0.33411786	-0.6587091	0.77087295
459	0.20588523	-0.5549196	-0.24330963	0.84254855	-0.36756	0.5133399	0.23394401	1.3299513	0.89274645
460	-0.065739095	-1.0094566	-0.7974351	-0.59576845	-0.7773295	-1.2250638	-1.0720817	0.5352317	-0.54171944
461	-1.4387133	1.5433862	0.74591935	0.3266786	-0.91911024	-0.19746423	0.09870805	0.7852583	-0.81307364
462	-0.8765101	-0.34489924	-0.25475824	-1.8051219	-0.9288605	0.5917311	0.5907576	0.45993116	0.17600122
463	-1.6210811	-1.3555386	-1.2974434	0.3259119	1.413348	-0.8573355	-0.83718354	0.33322644	-1.3606312
464	-0.3689474	0.0887039	-1.9980863	2.8339148	-1.7455134	1.4634453	0.030977279	-1.2404661	1.3492707
465	0.70306504	1.784394	-0.14539254	-0.14861381	-0.9023267	-2.241938	0.26010928	1.0903543	-0.34460256
466	-0.874292	0.16953722	-0.6880964	0.36357954	0.6531282	-0.3245545	0.4329778	0.5588727	0.46866181
467	0.5403429	0.19492735	-0.71424186	-0.7099042	1.58006	-1.0419523	0.048600703	-0.24510968	-2.0417883
468	0.9279237	-0.84627116	0.27627742	0.7454649	0.402846	1.8124814	1.5425932	-1.578027	1.5704956
469	-0.31966275	0.91993624	-1.1922563	0.7753396	-1.7726432	-1.5097069	-0.18983677	0.37023264	-0.5865576
470	-0.51842827	0.18647882	2.7658193	1.6333796	-0.5846224	0.9175974	1.139544	1.4213066	-0.75119734
471	1.8280058	-1.5048015	-1.4523491	1.198784	-0.20779595	1.5996039	0.67970735	1.3295234	0.8159166
472	0.58796895	-1.7184815	0.37376797	-0.48462933	-2.200367	0.87363374	0.63237584	-0.79369855	1.0415661
473	-0.9089614	0.92435336	0.6777251	-0.4868482	2.4794602	0.89066696	-2.2356324	-0.31241173	-0.8060549
474	-1.2908819	0.78949714	-2.158314	0.565158	0.5950235	-2.4890308	-0.34965804	1.8295661	-2.310523
475	-0.5321418	0.85463494	0.24668273	-0.5700312	1.1131417	-0.54124963	-2.1923604	-0.25012755	-0.61227256
476	-2.1631455	0.029032677	0.111594796	0.6150782	-1.481576	0.19900605	1.3948493	1.4737622	-0.3338474
477	-1.2975844	1.3153789	-2.1604052	-1.3910666	-3.12594	-0.32678008	1.1203222	0.5666342	0.49441004
478	-0.8086295	1.2052195	-0.56917465	0.6815321	1.0686588	-1.8868876	-0.62716067	-0.5739368	-0.8492408
479	0.0869883	-1.2468252	-0.053557366	0.48238155	0.96668404	-0.25733	-0.46145502	-0.60019064	-0.11817446
480	0.25595248	0.8995497	-0.9125289	0.70953524	-0.48456872	-0.20860118	0.67217875	1.9498068	0.8151616
481	-2.4629648	1.1281072	-0.49135533	-0.36440223	0.8525126	-1.0476272	-0.26542586	-1.3865308	0.4655341
482	0.051849127	-2.2031496	0.31819344	-1.3141439	0.737258	-0.029796705	-0.04036761	0.9696233	0.3695476
483	-0.23042798	-1.468858	-0.7605239	0.62395495	-0.16263145	-0.47914237	-1.0682831	0.05726877	-0.9991029
484	-0.39633292	0.49947792	0.47056925	0.6611605	0.33264136	-1.3255011	0.3950649	0.9768466	-0.17192078
485	-1.4630692	-0.12957016	2.2362545	1.3736341	0.12290898	0.095311224	0.5235271	1.5894045	-0.27542895
486	-0.4275952	0.7291703	-0.7413423	0.26723635	-1.1362545	0.78419566	-1.4512682	-0.111721456	1.218101
487	-1.0074657	1.1492399	0.5472288	-0.4834188	-1.2380476	-0.98170394	0.4805704	0.07103582	-0.055379108
488	-1.8324981	-0.40280664	-0.27117026	1.8349919	-0.44350845	1.0408195	-0.04838276	-0.6349605	1.6007842
489	1.0177087	-0.6913805	-0.744195	0.4739323	0.8886823	2.4206574	1.0761162	-2.3143837	1.4459666
490	-0.27130747	-0.41240624	-0.4445404	-2.5298734	-1.8712902	0.4360249	0.8117652	1.9356542	1.0850728
491	-0.35531843	-1.5871384	-1.0125549	0.28599295	1.3554108	-1.1527214	-1.1062698	1.1076392	-0.5606226
492	-1.4805837	0.18818077	-1.0450425	1.0871657	0.328067	1.8905516	0.52585196	-1.1623265	1.3693948
493	-0.2585333	-1.2175806	-0.45945525	0.7722542	-0.2482609	-0.035357863	0.3177255	1.3952626	-0.8679416
494	-0.047618806	0.05600991	-1.4151766	-0.9113116	-1.2403162	-0.1721124	1.1889892	0.57308143	-0.43084896
495	-1.6165602	0.4144467	-0.39208198	-0.7027052	0.07285109	-0.7202991	-1.691939	0.31430134	-0.4986794
496	2.5625577	-1.101427	-0.42563093	-0.09911488	-0.27930656	1.7522646	0.8696227	-2.433375	1.5382471
497	0.38766754	-2.1569006	1.037686	-1.0135204	0.94069517	0.74594957	-1.1359073	-1.8598615	-1.0452634
498	-1.1206913	1.0690367	0.81543005	0.4725282	0.8428323	0.17627355	-1.3560965	0.34351704	-0.898542
499	0.091885746	-0.3335023	-0.19759583	1.5943719	0.531861	1.330195	-0.42774737	-0.32104847	-0.7627717
500	0.97663224	-0.82372326	-0.450239	2.1091313	-0.22791803	0.89471424	0.28700465	-0.6350954	1.826084
501	0.5337963	-1.8515673	-0.48876464	-0.73830855	0.11065191	-1.5066253	0.26010126	1.8785124	0.4701525
502	0.51728535	0.9540115	0.835117	-1.2947	0.37526512	-1.1269414	-0.5228476	0.43728703	-0.08462471
503	1.9286852	-1.1292039	-0.012469351	0.6158956	-0.3145042	1.8643492	0.20960172	-2.132457	1.6726828
504	0.13655949	-1.9325535	-0.07368761	-0.78903174	0.37926304	-0.7250515	-1.9115164	1.7235049	-0.3489035
505	-2.0151377	-1.2318804	0.64765614	0.6410411	1.639617	-0.5492591	-0.2055475	-1.1517476	-0.36703348
506	-0.36816186	0.3557641	-0.20665073	0.29558873	1.5519636	-1.9588387	-1.0787631	0.09858209	-1.020864
507	1.2452404	-0.6814297	-0.81592476	0.84159976	0.0391953	-2.0532558	-1.2639761	0.96788985	-1.3933078
508	-0.123303294	-0.7036897	-0.03478676	-0.069794536	1.0300698	-1.5525414	-0.29697216	1.1515435	-1.9216981
509	-0.52419585	0.5390864	-1.2107956	0.021340854	0.30342802	-1.1891516	0.31432322	0.39883524	0.117182076
510	-0.9015566	0.19641577	1.0569484	-1.013984	-0.002946794	-1.8769761	-1.286358	0.76900023	-0.53623056
511	0.6116098	-2.0002031	-0.28164268	-0.4363222	-1.4143175	2.7374768	1.744385	-1.7551808	2.7742214
512	-0.43224412	0.12096539	-1.176564	-0.30123332	0.4117888	-1.0615512	-0.65005314	-0.231651	-0.62528276
513	-3.0582495	-0.56857014	-0.7815282	1.2338609	-0.18941307	0.50392383	-0.15410805	-0.25043997	-0.15318294
514	-1.1519029	0.71244824	-1.6134858	-0.42690098	-0.5255212	0.45801905	0.9639695	-0.6637382	-0.14895405
515	-0.836661	1.6122756	-0.43798587	0.76865697	1.1431582	1.2769799	-0.72961926	-0.86739755	0.94395554
516	-1.4170268	-0.14542437	1.768079	1.3220811	0.37463266	-0.3131825	0.6945307	0.52982545	-0.11346082
517	1.0626884	-1.9800224	1.229955	0.1038084	2.2009609	0.06824821	-1.4418553	-0.86170435	-0.607878
518	-0.34365404	-0.7579715	-1.141506	0.15939438	-1.8988732	0.79745495	-0.5810072	1.0218676	0.13908505
519	-1.4634273	-0.9708345	0.41124296	-0.81342924	-1.4644995	0.7269319	-0.58514255	0.6441572	0.78573084
520	-1.9330493	-0.8731493	0.4206767	-1.3939567	0.54515344	-0.74313843	-2.7538695	0.37032798	-0.5752599
521	-0.25121313	-0.29386002	0.13902836	-0.8099947	0.48432973	-1.2544773	-1.186976	1.6848525	-2.1423576
522	-0.7778697	-1.9471711	-2.1707046	-0.35626936	-0.4508434	1.9469672	1.5193235	-1.3704746	1.7653913
523	-1.1840147	-1.7658758	0.44634962	-0.7858756	0.76696455	-1.2258497	-1.2339656	1.1658237	-1.2715032
524	-1.7416655	-0.24075457	-0.55883473	0.9009612	-0.8538554	0.34971568	0.8302997	1.0758297	-0.33332852
525	-1.0248084	0.031252533	-0.038720787	-0.86804783	-0.04164055	-0.23586944	-1.8233811	1.314325	-0.19190094
526	-0.51767045	-0.49766868	1.6643784	0.21331453	-0.84675926	-0.082395345	1.3194637	2.5298514	0.14875787
527	-0.22087058	0.21283525	-0.28299558	-0.23796403	1.8506348	-1.0859584	-1.8557899	0.12552124	-0.29694563
528	-0.6471348	-0.6205188	0.7057115	0.50171137	0.41101223	-0.72795975	0.14322123	1.3044134	-1.5198321
529	-0.26371372	-0.41007662	0.17994562	-0.29009497	-0.21419676	0.07757868	-0.8220344	-0.8339326	0.5140107
530	-0.677444	-0.8785435	-1.0512191	-0.03368014	-1.1652544	0.44528922	0.80124724	-1.1159974	-0.036400244
531	0.56148636	-2.1587768	-1.201168	0.25594157	1.5862846	0.12864	-0.69156367	-0.255256	-0.7740104
532	-0.36774713	1.0077069	-0.33639148	0.52184564	-0.42183408	2.0055275	1.5345037	-1.3932211	1.4851762
533	0.40639013	0.30817488	0.15524474	-0.36835337	0.25390005	-1.045562	-0.8072888	0.7302567	-1.5788271
534	0.56880033	0.24177206	-0.33520138	0.5635841	0.55309546	-1.3495613	-0.31535175	-0.11567348	-1.2890582
535	0.6897094	0.8763723	-0.60043836	-0.42282122	1.0997432	-1.2166191	0.101246595	0.2641431	-0.5997026
536	-2.9102712	0.55040675	-0.7558234	-0.846176	-2.8507485	-0.48457316	0.26429796	-1.2863867	0.15627833
537	-1.4106959	-0.589916	-0.61469734	-0.033257723	0.7633456	-0.15333873	-0.011089727	1.8836646	-0.4794967
538	0.041715622	-0.55732393	-0.6685198	-0.080365956	-0.8757759	0.7412574	-0.673567	0.4478474	-0.09985754
539	0.03722167	-0.74010146	-0.27263188	-0.6254493	1.9092776	-1.2636541	-0.556246	-0.8483352	-0.33765155
540	-0.5113243	-0.0043354705	-0.7980086	0.1543122	1.4297177	0.1556949	-0.812309	1.0682901	-1.3077842
541	-2.1692853	-0.3046452	-2.074829	-1.8200265	-2.6911023	0.26146734	1.5101907	1.5191386	-0.643245
542	1.9320745	0.0802314	-0.060172662	-0.51131976	1.1196212	1.5919027	0.48263836	-2.368295	2.1943464
543	-1.5478712	-0.7033084	-2.3718038	-2.0735378	-2.16456	-0.45349535	0.6848706	0.1995413	-0.24259362
544	-1.4199843	-0.60581243	1.578856	0.947734	-0.46629068	0.2888765	1.0363603	1.4188573	-0.40807584
545	1.1116295	-0.98993635	0.06702912	1.1157292	-0.27626026	1.4294477	0.96155757	-1.5887437	1.3678553
546	-1.6897653	0.59424746	-1.3369569	-1.419808	-3.2947116	-0.17425847	0.68998694	0.26911828	-0.15843381
547	-0.3282581	-0.075825825	-1.2008207	-0.21853033	0.8112149	-0.7686289	-0.47265136	-0.056934476	-0.4522925
548	0.53354704	0.7955533	-1.3280063	-0.76002645	-0.45901537	1.3618122	2.2167726	-0.81572294	2.164856
549	-0.5107037	0.42478633	-1.75349	-0.72092646	-0.55570424	-0.38367787	-0.6748888	-0.93851227	0.11933115
550	-2.465875	-0.357599	-1.8409653	-2.8031883	-2.5549448	-0.39226297	1.4714794	0.20480028	0.7898239
551	-1.6388372	-0.32517987	-0.40297937	-0.32463843	-0.32951778	1.1162584	1.6269479	-1.7074466	1.5228851
552	2.2245357	-2.2243404	0.22749297	-0.057613388	0.5829401	3.3041444	0.3097744	-2.7449927	1.6212866
553	-1.0406772	-0.9136798	-1.5850527	-0.474167	-0.5678485	-1.5538176	-0.44527233	1.1381714	-1.9399588
554	-3.0981066	-1.0119487	-0.70693105	-1.2934053	1.9400549	0.0041758716	-1.7283895	0.27162296	-1.1050229
555	-1.9727092	1.0407888	-0.8963881	-0.12596127	-1.4023062	0.595396	1.5118	1.2369252	1.1341033
556	-0.759587	-1.2685503	-0.58128035	0.63984835	-0.50870633	-2.7749734	-1.1462274	0.19171643	-0.54928875
557	-0.26025617	0.0039373487	0.5146496	0.09354344	-0.58852124	0.44527397	1.0848107	-1.0553918	0.060383677
558	0.9596916	-0.25102276	-0.5108818	0.28811115	0.13002321	2.7115576	1.0614237	-0.9226769	2.1910932
559	0.10785219	0.8179198	0.6193503	0.58805907	-0.59040266	0.55967176	-0.34621358	0.08021504	0.4165389
560	-0.25641212	-0.4185232	-0.16997486	0.3117968	-1.53329	0.10884072	1.2054728	1.4210157	0.3289514
561	-1.9310181	0.14455914	-0.14098594	0.25759557	1.675539	-1.1276929	-0.4146314	0.84462345	0.11532569
562	-0.26812187	-0.5473353	-2.0951076	-1.6812778	-0.22477672	2.3339348	1.4087287	-1.2401952	2.1786802
563	-1.9353538	0.1202957	-0.8547684	-1.2788459	-1.419514	0.0970703	1.0054183	1.5135143	-0.16474625
564	-0.6653435	-0.78178596	-0.87025833	0.38903815	-1.1622407	-1.8530715	0.31758296	-0.47015914	0.2377443
565	-2.163165	0.42611793	-0.8094423	0.1890377	-0.46453506	-0.036511853	2.1723804	-1.1217997	0.29937312
566	-0.19846046	2.3719587	0.9573574	-0.032570183	0.7404171	2.025031	-0.8736353	-0.13247164	0.69954836
567	-1.4238486	-0.46623546	-0.26959664	-0.5184909	-0.24514283	-0.7849543	-1.5585189	-0.17328405	-0.23513514
568	0.10051097	-0.2903669	0.6854207	-1.4580398	-0.7407812	-1.0423002	-0.41397262	1.03599	-0.037492633
569	0.6219709	0.69719565	-1.36316	-1.5847117	-0.9454911	1.8267525	1.4876672	-0.9715959	2.071157
570	-0.826141	0.59745777	0.53270704	0.3437283	0.9003179	-0.7824079	-1.1744055	0.52006006	-0.65178525
571	0.25211224	0.096186936	0.90554774	-1.8853037	0.58358395	-1.7687206	-0.90912557	-0.91527355	-0.72442764
572	0.3233354	0.25018883	0.56818604	-0.8940004	-1.0855815	-0.90610814	1.1176169	0.47335953	1.0304464
573	-3.6059215	1.039289	-1.7649918	0.75449455	-2.2633014	-0.27136442	-0.45886177	-0.40649652	0.005327519
574	-0.62735057	-1.5659974	0.064148545	-1.2409325	-1.2355528	1.7059302	1.9435396	-1.5203646	2.128915
575	0.29043213	-0.09834607	0.09470281	-0.16752386	-0.3491099	-0.31973577	-0.6653769	-0.14489804	1.8150692
576	-0.18567556	-0.0983488	1.6260022	0.635762	1.5920084	0.7836157	-0.8673755	0.44064212	0.027195267
577	-0.6460365	1.743069	0.8337563	1.4124693	1.7067467	1.366301	-1.5578854	0.59883785	0.39076963
578	1.1206133	0.16739708	0.21007594	-0.9755752	0.15290171	-0.668607	-0.36085302	1.3194655	-1.4555324
579	2.0723648	-1.9467504	0.7645751	-0.8578234	1.6875818	-0.29508364	-0.14917016	0.6906245	-0.017867267
580	-1.9794812	0.3556692	-0.9804571	1.0592936	-0.3048633	1.309212	0.20165634	-0.25571254	0.7163928
581	-0.89668036	-0.29045737	-1.2561673	-0.69432193	-0.79443496	1.3397229	1.6132655	-1.2788897	1.298229
582	-0.25388768	-1.2375977	0.8159649	1.1241262	0.8522837	0.0008122213	-1.0903573	0.613546	-1.9262633
583	-0.33567595	0.6130136	0.10121119	1.6775165	0.74113905	1.3713055	-3.0929341	-0.46636757	0.25040668
584	-0.49125227	0.15113604	-1.0203048	-1.3133092	1.8308154	-0.9853128	-1.1737711	-0.78391945	-0.008515894
585	1.4650432	-0.6786021	0.38893527	0.5446543	0.5248345	1.5413809	0.031979293	-1.5747641	2.4162586
586	-1.620395	-0.11138177	0.24156433	-0.71968544	-1.7321423	-1.7176201	0.27618033	1.689353	0.40720427
587	-0.08654894	-1.0108244	-1.2297572	-0.9488353	0.68586284	-0.83471364	-0.7733203	-0.20496613	-0.26600015
588	-0.6098424	-0.6958052	1.0231723	1.2793452	0.14300436	1.2112228	-0.21556768	2.0122178	0.3327486
589	-0.6938865	-0.05627364	0.45350537	1.7679788	1.3424888	0.35519546	0.21120909	1.1253455	-0.08954018
590	0.01657939	0.7341933	-0.7834555	-0.47904295	1.0837262	-1.137631	-1.5136696	1.0640355	-0.13178629
591	0.8072345	-0.121245384	1.9240487	-0.4376427	1.0181799	-1.0366281	-0.98435223	-0.66597027	-0.6490397
592	-0.22110692	-0.17386144	0.8026999	-1.248966	1.7460599	-0.296066	-0.90346885	-0.1559636	-1.297002
593	-0.7254387	0.7608952	-2.521594	0.24094748	0.529037	-1.539524	-0.0245893	0.5582999	0.10494807
594	-1.8681493	-1.0825595	-0.33322728	-0.13130796	2.5142798	-0.1854718	-0.08212848	0.41518754	-0.93774664
595	-0.4535964	0.76029193	-1.2168727	-0.6625151	-0.6414052	0.18095139	0.39219517	-0.5817815	1.0979044
596	0.64612275	-0.012690812	-0.32063293	-0.08442297	0.62205446	-0.9467942	-0.2535465	1.3218472	-0.7990761
597	0.65580565	0.32638487	-0.41351438	-0.6789482	0.3254797	-1.1038464	-0.04407561	1.0778768	-0.3411628
598	-2.1211245	0.4455374	-0.022687256	-1.263057	-1.2008147	0.8758259	1.9312732	-1.823875	0.14075199
599	-0.6380079	-1.1986805	-1.3694191	1.4292552	-0.5050541	0.77481246	0.54082346	-1.1872624	1.9240359
600	-1.7675768	0.010221052	-0.55665195	-0.38627988	-1.0994625	0.16731375	1.2465644	-0.6646764	0.5968147
601	-1.3010098	-0.6682305	-1.3396314	-0.38287464	-0.9318849	1.4387345	2.3013823	-0.76236695	1.6191279
602	-1.0659605	0.7649056	0.47504336	-0.5119211	-2.609056	0.7481473	2.406946	-1.6289294	1.635885
603	-0.50728565	-1.0894616	-0.13058043	-0.5254839	0.4430444	-0.11545563	-0.79963255	1.440731	0.29510564
604	-1.0237632	0.08297491	0.077389956	0.35409984	0.08193272	-1.2220443	-0.7889167	1.2141961	0.029689133
605	-1.4537088	0.8278646	0.17192799	-0.12112299	-0.8392018	1.1710756	1.4186267	-0.06752172	0.26800588
606	-2.2101734	-0.4725585	-1.8351274	-0.71924055	-0.70263386	0.46149057	1.695176	-1.1853287	0.9361958
607	-1.0533284	-0.6778691	-1.6718162	0.07186653	-0.54750997	-0.27223232	1.1035857	-0.45348814	0.5468742
608	-0.37966362	-1.3980373	-1.850983	-0.6817296	-0.08869864	2.0630832	2.041624	-1.2938523	2.1785984
609	-0.16124982	-1.2629142	0.11298144	-1.0282899	-1.3483195	1.5969979	2.1827447	-1.5161176	1.2524842
610	-0.41363698	-0.26936528	-0.8651951	1.2360643	1.5630614	-1.0791414	-0.91998404	-0.98886895	0.19472122
611	-0.9186251	0.30195516	-0.11110015	-0.9539891	0.29494154	1.2004104	1.2035778	-1.2025485	1.2939123
612	-0.7403021	-0.42601416	-0.88087535	-0.20102212	2.4185398	-0.80452484	-2.3306422	-0.26375803	0.8893664
613	0.3800801	-0.010664582	-1.1332179	-0.5698011	1.2216822	-1.2855492	0.012146503	0.14538878	-0.7515246
614	-0.60004467	-2.4321082	0.36563224	-2.7946591	1.1117632	-0.18940476	-1.1454524	1.0399911	-1.0001903
615	-0.3475446	-0.88318956	-0.87137645	0.43787223	0.7594921	-0.24390894	-0.24664818	-1.0962279	-0.8363186
616	-0.684915	-0.3474481	0.0019848943	-1.0903496	-1.837444	-0.12568572	1.2283239	0.6324204	-0.8323462
617	-2.6485374	1.9814912	-0.9808861	-1.2046062	-3.0037842	-0.096602395	0.03213802	0.1631136	0.26771656
618	1.0121615	-1.274924	1.1125649	1.043157	-1.2234857	-0.031353757	1.3873959	0.34294134	-0.2279146
619	-0.52622986	0.45848727	-1.5578265	-0.0416466	0.9790162	-0.6509011	1.020366	-1.0556666	-0.6753265
620	-0.7210906	-0.22272927	-0.402789	-0.43823153	1.4590101	-1.1110721	-1.3151602	-0.63562715	-0.23670557
621	0.8843249	0.4614326	-0.59894186	-0.52818906	1.3478388	-0.8406164	-0.09404212	-0.39312088	0.32758138
622	-0.8967995	0.77836996	-0.86243373	-1.6495689	0.68224347	0.49582267	-0.9415245	-1.7243439	-0.12876862
623	-0.8410757	-2.3502848	0.6925764	1.6004026	0.83208525	-1.1413891	-1.0689607	-1.3022335	-0.66510016
624	-0.6045708	0.33970696	-0.17528284	-1.1413604	0.23113015	-1.3982021	-1.4459977	0.52964175	-0.39402372
625	2.0925798	1.026402	-0.26723295	0.7121496	1.3250581	-0.083808795	-0.7906604	1.6462132	0.32215065
626	2.7969081	-0.35781124	0.11398536	0.60707957	0.49832082	2.067367	0.95065135	-1.5088257	1.9113117
627	-0.39825773	0.14913127	0.43229443	1.2537692	2.4315095	-0.9949964	-0.68119967	0.27047205	-0.3639196
628	-1.1936579	0.9155973	1.7637835	1.4602283	-1.1482701	-0.068891406	0.6182426	2.057119	-0.2743205
629	0.73399425	-0.50630295	-0.5309248	0.04128045	0.61554205	-0.7216217	-0.18336052	0.9468353	-1.815165
630	-1.6367314	1.0699139	0.18054496	-0.43674234	0.11513269	0.40227044	1.2411692	-0.65329045	-0.19261873
631	-0.39727694	0.62938786	-1.2793554	1.3666391	0.6919501	1.3244561	-1.687321	-1.101947	1.6178812
632	-2.6955512	-0.27234226	0.74096024	0.3084091	-0.13588583	-0.83163255	-1.120012	0.5032686	-0.39509463
633	-2.6161458	0.8693575	-1.3635833	-0.94014484	-2.0473611	0.5242255	-0.14471501	-0.37070295	0.8079303
634	-1.3235173	-1.5521367	0.09180224	0.387274	-1.1438947	0.4240334	0.5730226	1.2346874	-0.49134558
635	-0.5667733	0.021540355	1.2498229	0.2209918	1.6659001	-0.11011636	-1.3477454	-0.05889432	-0.013863176
636	0.24719149	-2.3492436	-1.4565808	-0.67795825	-0.93316483	-2.0703502	-2.0348737	0.8864092	-0.9027126
637	-0.10294855	-0.48682398	-0.9363064	0.5660607	-0.43163323	-0.5725461	-2.7249165	0.23169893	0.33522362
638	-1.5560117	-1.8305037	-1.7114654	-0.8765259	-0.98633724	1.1563323	0.57356405	1.1594838	-0.32432464
639	-2.0616121	1.1758153	-0.9112833	-0.5117691	-1.4632883	-0.7314601	-0.7945056	2.294546	-0.4045854
640	-0.7132626	-1.2944373	-2.4232085	1.3199103	-1.2249633	0.8603018	0.737248	-0.18197767	0.19321162
641	-0.43283767	-0.16159445	1.6876028	0.9150933	0.21366373	0.43538532	0.84815717	1.4917442	0.35447782
642	0.2630509	-1.1760589	-0.6532457	0.13888451	-0.55769074	0.66534144	1.8370416	-1.3561394	1.2108366
643	-0.38115484	-0.8077796	-1.9083467	-1.2564318	-0.43514514	1.9049504	1.6245039	-1.4968469	2.14144
644	-0.11559212	0.09168023	0.026412442	-1.0411847	1.5080217	-0.6704618	0.49503642	0.018186271	-0.3877825
645	-2.065555	0.29903153	-1.5243325	0.019260943	-0.8561957	1.5076427	1.8598043	-0.56153005	1.5852982
646	-0.20982462	0.5232924	-0.7937128	0.8862966	1.6354005	-1.5162308	0.060170054	0.22466102	-2.032003
647	1.6040202	0.14907421	-1.6212193	0.22626035	1.4660285	-1.1286312	-1.27361	-0.28132683	-0.7104455
648	-1.129427	-1.3459129	-0.08477253	-0.4621806	-1.3126574	0.57629555	0.87926114	0.3871745	-0.23083122
649	0.3778723	-0.63525844	-0.6728897	0.42599973	1.242624	-0.49676812	0.13277787	-0.41610026	-0.9322469
650	-1.6031675	-0.530013	1.8705503	1.5293449	1.0383689	0.220781	-0.57986045	0.8187237	-1.0122666
651	-0.4731636	-0.4762475	-0.65924513	-0.01548937	-0.15186293	1.2595992	1.5276623	-1.4001366	2.3172617
652	-0.8249561	0.55130994	0.95945996	-0.16690281	0.48330492	-0.62837225	-0.26229107	1.1743014	0.033604503
653	-1.2934315	0.51447296	-0.3711914	-1.1199274	-0.6200273	1.1156576	1.556738	-1.1820714	2.1123502
654	-0.84161854	1.7070545	-0.71873415	0.88403356	-1.0494162	0.8876124	-0.07334769	0.71917385	-0.8258635
655	-0.72133416	0.057838887	1.6446433	2.5903091	1.6833141	0.42623532	-0.6057304	1.0415828	1.0195881
656	0.23097304	-0.04799303	-0.8322498	-0.35585696	1.0326544	-1.8587632	0.038499035	0.9114846	-0.61201537
657	-0.53142905	-0.89391387	0.82252455	0.3273958	2.144998	-0.3594126	-0.5313713	0.4339845	-0.29438326
658	0.13587618	-0.86278766	0.46611935	0.48302567	1.2493968	-1.0218487	-0.9568104	0.101040125	-2.0315642
659	-2.4816012	0.8603991	-1.3047714	-1.9897125	-2.277404	-0.11213845	0.86544377	0.9497142	0.4651624
660	-0.51121444	0.32054487	0.18480803	-1.2195841	-0.28944594	-1.1577823	-1.0872571	-0.30001304	-0.014088094
661	-0.7663804	-0.26060528	0.3146842	0.6402801	0.05631283	0.27390945	0.81236124	2.2198303	0.15374792
662	-0.51377505	-0.74471146	-0.52228856	1.2189001	1.1980047	-1.3507998	-0.9938933	0.26007646	-0.65983087
663	1.3074272	1.431802	-0.9945723	-0.3773354	-1.2671851	2.251049	1.6226606	-2.067391	1.9131093
664	-0.19541538	-1.075659	0.62613666	-1.2342836	-0.20233276	-0.810763	-1.6927278	0.2896744	0.10735686
665	-0.17505196	-1.0393751	-0.10104154	0.39701048	2.0033262	-1.2669089	-0.90105283	0.65074724	-1.3093412
666	1.2397445	-0.29675007	1.3585693	-0.008767538	0.44371712	1.3476858	1.1074054	-1.5830643	0.8762935
667	0.8316003	1.6154906	0.5204854	-0.071879074	-0.6533778	1.6145597	0.7200213	-1.7243092	1.5737392
668	0.41579777	-1.8845584	0.32043418	-2.0135608	0.40849715	-1.127796	-0.39942774	-0.5360353	-0.44777206
669	-1.4323832	-0.91229236	-0.8298286	-1.2573721	-1.237133	1.5858557	0.93408614	0.45476365	-0.069598764
670	-0.6574036	0.7734914	0.19150394	-0.43981662	0.75357944	-1.7829337	-1.8904644	0.4311419	-1.6047066
671	-1.1036936	-0.7218392	0.32746845	-0.9989789	-0.8757198	0.010929048	1.5089266	0.49554616	0.45159417
672	-0.2601567	-0.46720758	-0.16720948	0.9488372	0.15300179	0.207608	0.6585686	0.560215	0.9652035
673	-1.3669949	-0.710913	-0.36681205	0.2458906	0.14858326	-2.0721288	0.96826684	0.07216874	-0.57141876
674	-0.09176034	-0.13166213	-0.47095662	-0.101802945	-1.553343	0.8909178	-0.020752132	1.668256	0.32468638
675	-0.42629647	-0.2531695	-1.0824213	0.2833961	-1.6801324	-0.39191958	-0.8709394	-0.13823265	0.12228212
676	1.0420375	-0.5810023	-0.48795786	0.33170533	-0.35814738	2.168153	0.49063075	-1.6302406	2.692271
677	-0.77992463	1.3202355	-1.0013912	-0.13158073	1.1213552	-0.35784113	-0.11325884	-0.33719018	0.4985168
678	-1.4802705	0.12731408	-1.8341227	-0.94670004	-0.13800395	1.4901791	2.5160074	-0.6714625	1.710876
679	-0.66622555	-1.0099326	-1.7070078	-1.064869	-2.4620323	-0.08626041	0.9540602	0.5971236	0.74140453
680	-1.6790205	0.96777165	-0.76240116	0.64808536	-0.59484506	-1.6413344	-0.6840498	-0.18643057	-1.3616016
681	1.2921749	0.4741432	-0.5519725	1.6927277	-1.0423408	1.4967331	0.54449457	-1.4833076	1.8305538
682	0.41676408	-0.7486758	-0.79291415	0.27290297	-1.8970757	-0.37005576	1.8760153	0.7701108	0.11336258
683	-1.2714028	-0.7722878	-1.3742628	-0.9471966	1.7864484	-0.9151282	0.54388034	0.74921185	-1.2981014
684	-1.4291651	-0.6019839	1.9442769	1.7683403	0.22889525	0.039788395	1.0371411	1.913945	0.63104326
685	-0.4862875	0.29195654	0.52233636	0.96704406	1.0133832	-0.9095263	-0.3991205	0.7639128	-0.16848117
686	-1.1451969	0.31136012	-0.12772653	-1.1640743	-0.14827514	0.9263247	1.3553014	-1.03008	1.1770159
687	-1.3503126	0.39489633	-1.2895304	1.2646979	1.2086778	-0.92646724	-1.5511463	0.52910066	-1.1113892
688	0.9073043	-2.388023	0.5489109	-0.13762939	0.24128002	2.40116	0.89703715	-0.99714065	0.7678858
689	-1.6739545	-1.0418296	0.10117692	-1.3620769	1.4750292	-0.96061444	-0.08716358	0.64067227	-1.3520269
690	-2.109486	-1.0826118	-0.71205556	-0.10066908	-1.6937292	0.14150126	0.3437013	0.5898534	0.48359972
691	-0.71448076	0.93613565	2.3952553	-0.2529671	0.64110744	0.34778535	-0.77722824	-0.30765888	1.0640723
692	-0.6212721	-1.3452042	-0.24036689	0.38200882	1.2524335	-0.01686567	-1.0309682	-1.3218383	-1.2207869
693	-0.6470674	-0.4909522	-0.48582935	-0.60330266	0.9646226	-0.6522939	-0.25064737	-0.24695459	-0.7281344
694	-2.3409016	-0.6620542	1.3122053	3.2021198	1.1138773	0.031768262	-0.62996733	1.7015203	0.8766283
695	-1.9191744	1.9647424	0.84142154	-0.066468254	-0.9198921	-2.0630856	-0.70273024	1.5245091	-0.85279864
696	2.316478	1.9344962	0.013485238	-0.38174146	1.6339381	-1.8392253	-1.9691327	-0.51719785	-0.75286645
697	-0.40597254	-1.9495374	-0.93849266	-1.0601101	-0.5964389	-1.9707354	-1.0795398	-0.019600525	-1.3000228
698	2.0849814	-0.09974414	-0.2855476	0.091019966	-0.074995935	2.5864558	0.8590046	-2.240188	1.9195327
699	1.5177994	-1.2598798	-0.8757733	-0.33303162	1.6517823	-1.360841	-1.2590841	-1.1293145	-1.2832716
700	0.37005368	-0.24072963	-1.6048824	-0.9386237	0.8914341	-0.16812599	-0.6373641	0.55627954	-0.109555066
701	0.35114482	0.5957782	-0.72933507	0.44637448	-0.7196962	0.7241013	-0.98354405	0.19115484	0.026287287
702	0.1137937	-0.38280398	-0.57733274	0.7555479	1.5508046	-0.5699317	0.4225179	0.017160043	-0.54979753
703	-1.1495789	0.15264723	0.16792521	-0.96335834	0.39075541	-0.8522001	0.47252077	-0.04279849	-0.056512713
704	-0.4947639	-2.1375108	2.9823525	2.6089988	1.3766122	-0.49682045	-1.4457203	1.6700288	0.72404957
705	-3.1337051	1.7701805	-0.5901178	0.48615617	-0.06416339	0.8175013	-0.15191062	-0.182084	-0.15708616
706	-2.5782948	1.3915353	-0.54811406	-0.95795655	-2.1266954	-0.38724214	0.2017546	0.6815516	-0.22866756
707	1.5442059	-0.9517217	-0.380541	0.93645906	0.5300969	1.8365146	1.1948212	-1.9193355	1.6338127
708	-0.15117061	0.8763638	0.24087742	-0.6596319	-0.2679959	0.07113063	-0.5743922	0.7006531	-0.631376
709	-0.4366477	-1.0135806	1.7900063	0.5501836	0.0021573305	0.46835	0.4189552	-0.07150811	-0.40982792
710	2.0067945	-1.9717674	-0.15613838	-0.33199176	-0.22225672	2.3576035	1.3690476	-1.9133172	1.9501665
711	-0.21185479	-0.4075913	-0.31552964	0.71206427	0.08042699	-1.3282346	-0.49876717	-0.4119036	-0.42827564
712	-0.5968944	0.508473	-1.3231059	1.5327523	0.14985234	0.0077147633	0.44371215	1.6534073	0.66663516
713	-1.2688758	-0.8330321	-1.4347817	-1.190088	-1.9122596	-0.6565045	0.19801998	-0.42994982	-0.022253469
714	-1.0138642	-0.23871285	-0.11576274	-0.6420789	1.8130554	-0.7905755	-0.21044445	1.339578	0.38238034
715	-0.5453055	0.25364983	0.3885002	2.1731339	-0.37768862	-0.0681507	-0.06526668	-0.9674842	-0.8373586
716	-1.6800884	0.4643374	0.40905434	0.36755514	-0.4171887	-0.4588974	1.1141967	0.3026417	0.2737285
717	-0.120554864	1.658848	-0.8442147	-0.07038623	1.8894556	-1.4414582	-0.9400475	-0.89127785	-0.5064826
718	-1.5245528	0.82804203	-1.4404631	-0.76150566	-1.3821105	-0.066360235	0.58605105	0.05844903	-0.10140183
719	0.29819217	-0.98276114	0.99382347	-1.787896	0.07952577	-1.1448995	-0.7892109	-0.0057561994	-1.0192145
720	-1.0554886	-0.16009542	0.58771455	0.48141155	1.5036209	-1.6356282	-0.21532267	-0.13839938	-1.8822294
721	0.14777167	0.43783113	2.6379764	3.0503447	1.5795305	0.7644721	-2.8040624	1.3091298	0.26129916
722	0.04494847	0.085460395	2.2430444	1.1415938	-0.23647036	-1.5960653	0.4025887	1.3074394	-0.757136
723	-0.57621473	-1.664361	-0.69618315	-0.89093083	1.0523239	-1.1527482	-2.1034694	0.27588472	-0.6054565
724	-1.9867531	0.671434	-1.832937	-1.4134731	-2.764143	-0.3216667	0.6882179	0.57858247	-0.67126787
725	-0.21859539	0.27248374	-2.0134583	-2.1109738	-0.68383247	1.2364737	1.8144283	-0.9930656	1.7701385
726	-1.7367177	-0.7673947	1.7987717	2.7278466	0.746107	-0.6891036	-1.4975092	1.1537296	0.09021664
727	-1.5917468	-0.54283386	-1.5875155	0.8954226	-0.6261762	-0.34365016	0.6213158	-0.306042	0.5344567
728	-1.3160918	-0.5044292	0.62551993	-0.67601335	0.8598637	-0.8031272	0.6501449	-0.48212382	-1.2901194
729	-1.6034373	0.85854894	1.4160798	-0.32012483	0.327526	1.2962008	1.5933383	-0.18842404	0.6478027
730	-1.6102445	-2.3407776	-0.8902631	1.4865398	-0.7478933	0.39344373	1.6792414	1.0683724	-0.30720556
731	-0.045473933	1.2964771	-1.0124619	-0.31946185	-2.7226262	-0.32204437	-0.47873902	-0.22486189	0.7501528
732	0.2304554	0.7969836	0.3521584	1.6473229	-0.4074248	0.8261962	0.42684814	0.00780493	0.77768195
733	-1.8130924	-0.6641648	0.47356385	-0.030163288	-1.196195	-0.22792327	0.8161703	0.431368	-0.09277004
734	-0.138491	0.52796745	-1.0805714	0.5764511	-0.5234114	-0.099721014	0.76971835	-0.20871933	0.6091554
735	1.1657715	-0.9530873	1.7513198	2.6441991	0.9894413	-0.6956608	-0.18762422	1.2411774	-0.36788923
736	-0.77748126	1.5688306	0.006235659	0.7496825	0.19572207	0.10276389	0.5576095	1.981226	0.3048842
737	1.2019017	-1.4696072	0.8521322	-0.14392132	0.52444136	-0.9866489	-0.90801024	-0.7903229	0.002595177
738	-0.6367985	-0.00013801455	-2.0233603	-0.060475856	1.7444425	0.51266503	0.052954227	0.58450896	-0.31775603
739	-1.1562386	0.023630276	0.6117659	-1.3642185	-1.7644551	-0.6636963	0.5005099	0.23624581	0.06782237
740	-0.94655895	0.3500176	-1.0065639	-1.2737578	-1.4663823	-0.1399841	0.9358793	-0.28968507	-0.4726254
741	-1.2701018	-0.8239263	1.0303696	-1.5092475	-0.41743618	-0.616331	1.0993831	-0.61893594	0.42372355
742	-0.4365877	-0.88718545	-0.6351923	0.57193184	-0.34780794	0.7056935	0.98518586	0.15328836	-0.20352307
743	-0.63121	0.68148565	1.2465737	0.08290598	0.6670052	-0.70804256	0.034677565	1.4159523	-1.9606957
744	-1.7146482	-1.5135756	-0.6743235	-1.430745	-1.7564021	-0.6486828	0.48031792	-0.2341041	-0.29119384
745	0.028020263	-0.20091331	-3.4940357	0.13199566	0.7073169	-1.1850971	0.49328053	0.3664889	-0.8890971
746	-0.1483007	1.684333	-1.0246911	1.4572183	0.4445159	0.9242158	-0.0837059	-0.04299529	0.042533875
747	0.33783084	0.20188215	-1.5788743	-0.99014264	1.3155156	-0.6291588	-1.4457614	0.59802055	0.056178328
748	-0.6804037	-0.50410116	-0.25756806	1.1039286	-0.8854563	0.39092898	0.5417958	-0.85370106	0.29575998
749	-0.46529394	0.10348436	2.4407828	2.8138294	1.1846238	-0.79247665	-0.9554261	1.8435786	-0.49853396
750	-2.5012982	0.82025707	0.05751261	0.51573205	0.093593836	0.63880444	1.3114982	-0.856957	1.0515163
751	-1.4345458	0.04860443	1.391218	-0.4136652	1.6927834	-1.9129844	-1.3626506	1.7084541	-0.9505019
752	0.27013403	-1.1782253	0.65098727	1.732941	0.45285022	-0.93535364	0.5167679	0.50670904	0.67211086
753	-0.7318296	2.2669368	0.776873	0.7201884	-0.21734172	-1.8703258	-1.3999147	0.33420742	-0.31097662
754	-1.0018675	-0.5609319	-2.1192117	-1.2773132	-0.30563498	1.1997373	1.40488	-0.9425443	1.7579536
755	-1.6518396	0.78106934	-0.93064535	-1.5057887	-2.587138	0.1941396	1.7299073	0.92905223	-0.039215565
756	-1.3211691	-0.44021177	-0.9653398	1.4046642	-1.0170481	0.8316685	0.06662202	1.3683085	0.597442
757	-0.750827	0.124718666	0.029720664	-1.3028842	-1.4182334	-0.042286605	-0.4689318	1.298303	0.27057013
758	0.87377924	0.7014395	2.0640159	2.8035839	1.8600302	-0.40579033	-0.25049356	2.2646646	0.6104322
759	-1.1219583	-0.5909875	-0.52644026	-0.4745978	-0.27251023	0.4916542	1.4356816	-1.5495569	0.9561891
760	-0.67812085	-0.9649669	-1.0222094	-1.5764977	0.1503033	1.8160682	1.789672	-0.87368596	2.9647021
761	-2.3612473	-1.0285678	-1.152168	-1.644948	-2.0538735	0.07378003	0.17231351	0.43743062	-0.018162847
762	0.24934828	-1.2876313	-1.3089886	0.001440611	-0.6795912	1.9520231	2.018982	-0.68070316	2.287078
763	-0.49772483	1.1708162	-1.3134922	-0.90316236	0.95286644	-0.81839645	-0.36257732	-0.32502577	-1.5444322
764	-1.107407	-1.6090564	-0.5535321	-1.0258254	-0.63646215	-0.7386459	-0.7782921	-1.0768658	-0.06343602
765	-0.8386122	1.2892178	-0.32775187	0.7881571	1.0078115	-0.6571266	-0.49433428	0.34418935	-0.16318414
766	-1.9165461	-0.68269217	-0.5421624	0.4316669	-1.7659191	-0.08556886	0.44121778	-0.9927216	0.3141617
767	-0.95015556	-0.858333	-0.68479824	0.38449642	-1.5245765	0.35207504	0.34883678	0.95133287	-0.6109445
768	-0.71803087	-1.0245942	0.39949873	1.5023806	-0.84181243	0.13266435	0.8727687	1.0907581	-0.27329025
769	-1.385163	-1.7062676	0.68330336	-0.3697036	0.5429749	-0.5801624	0.39459175	-0.4827203	-1.9121419
770	0.25333416	-0.53480875	-0.24048316	0.48129553	0.13199288	2.2788482	0.76869214	-1.2945025	1.1900936
771	0.62271607	-1.2448549	-0.058203176	-0.58633184	1.5731509	0.6768317	-1.2580676	-1.238251	-1.4316186
772	-0.4370681	0.2610496	0.775792	-0.0009239912	0.8988304	-1.4752728	-0.64064515	-0.43213817	-1.0777351
773	-0.8914274	-0.4261346	-0.5578912	1.0151672	0.1353141	0.4069108	1.5260329	1.1618184	-0.7989031
774	-0.98110664	-0.17477243	0.63099617	0.09993231	0.35261276	-1.5300782	-1.2882199	0.633157	-0.075793564
775	0.26273787	-0.54180825	0.44997233	1.0177395	-0.53980434	0.5105116	1.2585901	-0.72466826	2.292753
776	-0.21305549	1.0559695	0.048719823	-1.7241821	-0.54359853	0.06745535	0.9977393	-1.4012707	0.8713714
777	-1.9439679	0.23616067	-1.0630659	-1.6268116	-3.1759372	-0.7653974	0.268162	0.53467363	0.44412935
778	-2.7638555	0.8075646	-1.9488859	-2.1422255	-3.6478329	-0.30818355	0.39297843	0.6410214	0.41626486
779	-1.186154	0.531538	-0.3206353	-0.76622856	-1.8929678	-0.8013028	1.043589	1.0512717	-0.04517147
780	-1.7129527	-2.3687017	-1.5971899	-0.44801778	-0.6736107	0.5232841	1.054758	-1.084317	1.7674019
781	-1.4755175	-0.3264604	0.0051662326	-0.81650335	-0.5741943	0.6841225	0.9614788	1.7564487	0.7907803
782	0.12354587	-2.0679514	0.52667975	-0.3074853	0.17265023	-1.1030583	-0.39587674	-1.2908409	-1.2541711
783	0.957633	-0.3508037	-0.655733	0.08267017	1.0935663	-1.2807076	-0.66202235	-0.41263074	-2.3618019
784	-0.5776299	-1.7946284	1.0068008	0.24021009	1.3833429	-0.89346105	-1.6979969	0.18115367	-1.1690979
785	-2.368888	0.36848724	-0.27679443	-2.0859222	-1.0976394	2.2566469	2.3381462	-1.1311879	2.4242332
786	-0.97049475	-1.8158855	-0.26304206	2.4710476	-0.5540643	0.5733509	1.4875584	-1.1296715	0.55574036
787	-2.0401394	-0.2696308	-0.28196788	-2.6761665	-1.9906914	0.12227228	0.042104542	1.605166	0.17998384
788	1.1950202	0.5087445	0.6779028	0.4607443	1.4020886	-0.42145824	-1.6670512	-0.17577556	-1.2080302
789	0.0041864216	-1.7947041	-1.6809506	2.055509	-0.5025665	1.2678955	0.9882821	-1.0194011	0.91595256
790	1.1946797	0.71740437	-0.7656847	0.4830769	-0.7949712	0.8691741	1.3956488	-0.87723804	1.0984899
791	-0.22385865	-0.8863293	-0.8520136	-1.0395389	-0.6440114	-8.247048e-05	0.7704974	-1.3138311	0.6530919
792	0.72572756	-1.8168561	-1.1438047	-0.15615495	-1.1606097	0.49541265	1.5686476	-0.51409465	1.9287248
793	-1.3542036	1.0222325	-0.64563805	1.9737054	2.0689669	-0.23441154	-2.102984	0.53945345	-1.2319634
794	-1.0402619	-0.40546238	-0.7377815	0.28019565	-1.0286067	0.6173152	0.3000899	0.121249914	0.87359214
795	-2.054554	-0.46009925	-0.9307944	-0.06591989	-0.5556991	0.15826043	0.7631793	0.5931853	0.06662555
796	-0.49175072	0.09027827	0.9022206	0.5734217	0.038882934	-1.6946957	-0.77650666	1.1463292	0.43434024
797	-2.3908925	0.6100805	0.82101864	-0.24464977	0.8084148	-0.6250628	0.08678818	0.7041546	-2.0869896
798	-0.20362258	0.08440852	-2.2484787	-0.93859106	0.48412457	2.4674132	2.0109444	-1.2055899	1.5999268
799	-0.7699992	1.1904085	-0.13667801	0.89899397	0.6852079	-0.8242816	0.39467388	-0.2518389	-0.3207424
800	0.05494277	0.80640626	0.5190474	-0.4563065	-1.3427291	1.3461201	2.7494533	-2.1216877	1.602469
801	0.3581047	0.3081438	0.610299	0.19680965	1.3770995	0.2706347	-0.349181	0.094944805	-0.54786485
802	-1.2822901	-0.06093684	-1.2505809	-1.508646	-0.8762325	1.6411015	1.5095657	-1.0010265	2.9612796
803	-0.077195995	-0.30790955	-0.31084412	0.39038175	0.973065	-2.339297	0.110499755	0.31401336	-0.39010033
804	-0.5525677	1.2626332	1.5318613	-0.9618066	0.3529333	-0.6487782	-0.19735906	-0.6087985	-0.027055144
805	-1.2838647	-0.68082035	-1.3258504	0.80177057	0.494807	-0.31240526	-0.50830656	0.26971895	-0.4189399
806	0.759071	-1.8138355	-0.50486034	-1.2475746	0.7676552	1.8588896	2.3736045	-0.9541496	3.0378578
807	-2.4012237	0.6172513	-0.46554708	-0.8168101	-1.5879098	0.6311276	0.9171059	-1.316888	0.8410964
808	-1.2849271	1.253319	-0.5852207	0.5995003	0.14276704	-0.13454747	0.6438472	0.37282455	0.07141134
809	-0.9939191	-0.75776404	-0.046385914	-0.36652097	-0.90660125	2.819962	2.0183895	-0.9924055	2.0702052
810	-0.035695314	0.6421261	-0.8918354	1.7320516	-0.1662169	-0.35543853	-0.79214567	-1.0019951	-0.5595362
811	-0.47667903	0.43325004	1.0446177	0.34851044	-0.96423936	-0.23264116	0.82580996	-0.4918726	-0.22438425
812	-0.32912683	-1.0885274	-0.4282246	-0.4172992	-0.53514546	-0.90064126	-1.3462932	-0.45325297	-1.0734884
813	-1.2607682	0.5413789	-0.26694825	0.19757247	1.0092001	0.28259557	-1.0746595	0.8239345	-0.8121923
814	-1.1189051	0.0025467873	-1.8634667	1.4584334	-0.07754424	0.5485878	0.5976832	-0.7694632	0.5268736
815	-2.3021576	-0.29448164	-1.3688862	-1.58886	-3.0655901	0.058184236	1.2752862	1.2511194	-0.22315983
816	-0.48265535	-0.0050989687	-0.6797783	-1.2178786	-0.36944363	-0.46217632	0.5604145	1.5654855	-0.5886109
817	1.1465772	0.20536743	0.7249845	0.4189503	0.7435734	-1.3517495	0.021392405	0.95855474	-0.8136982
818	0.56350327	-0.11970228	-0.2671433	0.62086093	0.44098538	-1.1352421	-2.0024595	0.55108327	-0.19634068
819	-1.0157509	-0.24452154	0.0367139	-0.8702228	1.4539375	-0.9487992	-1.1178654	0.29260647	0.32829672
820	-0.42711383	-0.9053794	0.71558285	1.0086896	-1.1863651	-0.86569774	-0.091242135	-0.17243612	-0.98994386
821	-0.47407344	0.32220843	-1.568881	-0.90611386	1.0545917	0.27532822	-0.34025323	-0.32148063	-0.9530922
822	0.92055774	-0.42156154	-0.16737413	-0.580023	-1.5252795	2.3771222	1.4232905	-1.3535428	1.5702893
823	-1.2811942	-0.6812254	-0.6164225	0.37673163	1.1100261	-1.4589834	0.43509436	-0.5937103	-0.5330303
824	0.63803744	0.5084737	1.1331846	2.3704405	1.541198	1.0610006	0.39390218	0.29896915	1.2918452
825	0.89008075	0.2636953	-1.1023178	-1.4201081	-1.0736648	2.1086254	1.8690999	-1.3875312	2.1043859
826	-1.5251474	0.85035384	1.1573055	0.9720002	0.15884072	-1.5753715	-0.90476084	0.572975	0.6968668
827	-0.780722	1.6107401	3.072451	2.8695343	0.7152921	0.27234733	-0.3082553	0.7007573	0.66375136
828	-0.23095915	-1.0948677	1.0907235	-1.0274271	0.18051215	-1.7842526	-1.5003037	0.0019253492	-1.2068009
829	0.7982899	-0.5443772	-0.88825357	0.98481476	-0.40721673	2.8946872	0.5142548	-1.7235905	2.4240031
830	-0.0107316375	1.9831749	-0.92300785	1.272708	-0.8546877	0.15455145	-1.9549755	-0.8361214	1.9269983
831	0.62623113	-1.3077168	-0.7716481	0.10258193	0.6424551	1.0178015	1.9197772	-1.9051456	1.4215177
832	-1.5023286	0.0111424625	2.1075556	2.9276602	0.82394075	-0.4401434	-1.1603682	0.44806603	-1.110096
833	-1.4114448	-0.44776443	-1.8911226	-1.4167578	-0.63775164	1.1025188	1.6455804	-1.5276828	1.6338638
834	-0.687133	1.661199	1.0070336	1.3970803	1.4619215	1.5213548	-0.49004298	-0.23377818	0.23682356
835	-2.1398144	0.6988883	-0.4433518	0.10318599	-0.07804501	0.51996994	0.62954736	1.168886	0.2248975
836	-0.50468713	0.5801613	0.18163285	2.0959558	0.81498593	0.23402858	-0.5430848	0.22961238	-1.2394317
837	-0.018514443	-0.5240394	0.22794318	0.2937578	0.32650733	0.07360091	-1.5440089	-2.2703466	0.019091055
838	0.2298661	-0.963872	-0.5855724	0.09162423	-1.4873071	2.2972083	2.1692772	-1.4105717	1.7194681
839	0.05863011	-0.24355789	0.016807556	0.48917452	-0.565047	1.6739128	1.3605214	-1.5456712	1.8425903
840	1.7985654	0.6680883	-0.52564275	-0.7627913	1.9824061	-0.953771	0.1763697	-0.85451305	-0.56038404
841	0.4939629	0.3587812	0.727538	-0.786739	-0.62112474	-0.79639906	-0.096977435	1.3092959	0.07357156
842	-0.94883466	0.7348304	-0.030141413	-0.7870979	1.6348569	0.33024055	-1.4952385	1.5656826	-1.3284565
843	0.87481654	0.9428833	-0.36988723	0.2954209	0.90414107	-0.011919349	-0.8624754	-0.27020034	-1.8286386
844	-2.0382433	0.51450133	-0.8914442	-1.343551	-3.1141071	0.24876148	-0.26531076	-0.33826452	-0.09566915
845	-0.43022773	0.6762649	2.747487	1.6453183	0.5405469	0.48944384	-0.055567116	0.4828351	1.2626052
846	-1.5518315	-1.1643473	-0.8601545	-2.3551295	-0.054707587	-0.15706292	0.91717434	1.6268758	0.41701278
847	-0.8934537	0.8849082	-0.938691	-1.212867	2.4894042	-1.2989378	-0.8646323	0.068487085	-0.7041875
848	-0.36819923	-1.0976505	-0.40075192	0.32559142	-0.65985	-0.8646988	0.086265564	-0.09103626	-1.4313155
849	-2.0060954	0.46272677	2.4797883	1.4770662	0.4046466	0.53126025	0.4501667	3.2218251	0.12856066
850	-0.92493397	-1.6524338	-0.646452	0.45587873	0.57352597	-0.4335611	-1.1758729	-0.56686366	0.2365439
851	0.49459434	-0.34738785	0.65066457	1.3636366	1.12728	1.9776274	0.9326106	-1.4502937	1.3707471
852	-0.7926929	-0.12400448	0.5394474	0.7502163	0.39631027	0.89874727	0.069820285	0.33856928	0.21161881
853	-1.968822	1.0761032	-0.5260754	0.08640596	1.5084628	-1.0276881	-0.9325229	-0.6587448	-0.97936004
854	0.99746156	-2.070698	-0.35292572	-0.36933762	-0.4096402	2.416924	1.0093787	-1.8931092	1.4306875
855	-0.53866524	-1.251853	0.1821388	-0.29328042	0.025244921	-0.26134592	0.5861441	1.060308	-1.2248592
856	-1.3418152	-0.31411713	-1.6427959	-0.9477131	-1.4437108	0.9637653	2.1203504	-1.0545688	2.21662
857	-3.0573323	1.1486719	-1.9511344	-2.247197	-3.2096155	-0.078465104	0.4760811	0.8080194	0.24393743
858	-1.578388	-0.047892578	-1.2779701	1.8500822	-1.1654198	0.23678315	0.28482646	-1.8332227	-0.07307139
859	2.4942632	1.2483418	-1.4570944	-0.23232867	-1.1829478	1.8724626	1.9450164	-1.4323275	2.0384977
860	0.44034535	-1.6311376	-0.9900876	0.017103553	1.3861269	-0.93133116	-0.34764665	0.0984606	-0.8046252
861	-0.4857846	-0.37033153	1.7400463	1.4797956	-0.21648905	-0.06495911	1.1892545	2.2440138	-0.019391194
862	0.7863828	0.4543742	-2.235743	1.1910536	-0.013538018	0.96344614	1.3572602	-1.7301575	1.7487768
863	0.08623638	0.7021358	-2.139752	1.7132858	1.80816	-0.81709373	-1.4774275	-0.49314097	-0.22926089
864	-0.23798001	0.46712285	0.13351715	-0.1463205	-0.45453286	-0.022285312	1.4063454	-0.83712345	-0.2576267
865	-1.2507261	-0.24767351	0.23596619	-0.5026283	0.6466924	-0.8998054	0.36194548	0.17488489	-1.1078392
866	-1.5140935	1.0007144	-1.2485123	-0.7803711	-1.2116354	0.5341938	1.4471381	-1.2848328	0.6095342
867	2.7752407	0.25620902	0.07994042	0.12583639	-0.9742687	1.9119067	1.6273922	-2.4134831	1.5293157
868	-0.57224804	-0.28493473	0.24066433	-1.399218	0.014115751	-1.7503054	-0.61599374	-1.0546454	-0.7685628
869	-0.3329856	-1.3753006	-0.012921393	-0.8261261	0.9499207	-0.8961561	-0.97332907	0.15024096	-0.11007315
870	0.37492895	-0.29288948	-0.79497164	-0.76510835	-2.7923896	0.022980126	1.1519228	-0.48509517	-0.60488397
871	-1.2127323	-0.63687277	-0.14654356	-1.5492955	-1.1561061	-0.36877528	1.6897832	-1.076075	-0.3552674
872	2.993487	-0.8831133	-1.941478	-1.0965592	-0.70083964	2.353422	1.2322677	-1.0571284	1.8298923
873	-1.4508153	1.666541	1.7526009	-0.56364536	1.632292	0.2558838	-0.047281206	-0.92020977	0.9601874
874	1.1283213	-2.0850549	0.3582282	-0.22864696	1.3227334	-0.08495736	-0.34320658	-0.049746394	-0.113204226
875	-0.15496483	-0.8271768	-0.3729993	-0.5443611	1.056959	1.0830926	0.4935922	-0.3324061	1.7514117
876	-1.1413261	-0.571411	-0.32387012	-0.6420456	-1.0460911	-0.011738688	-0.17159659	-0.5263071	0.3231583
877	1.0433207	0.019943416	-1.0768069	0.8453489	1.5100224	0.11911693	-0.99816537	-0.106510416	0.44611967
878	1.0260537	0.92807615	-0.775762	-0.5051392	0.16773346	-1.2870182	-1.4146972	0.2858191	0.15618518
879	-1.7750823	0.4723126	-1.3773568	-0.76093125	-2.182292	0.21951512	0.23117226	0.20585135	0.23084788
880	0.3485257	-1.069896	0.31426707	-1.88797	0.025505453	1.603886	2.0824978	-1.6837487	2.0950434
881	0.80264914	0.122271	-0.51684296	1.3279054	0.48762316	1.1257021	-0.47726345	-0.6818015	-0.35423744
882	-1.0117815	0.042789876	-0.9752817	0.17125492	-1.2326609	0.6166427	0.5199304	-0.7865049	0.42383966
883	0.09100559	-1.4100568	-0.48926085	-0.1567796	-0.36949888	-0.27113152	0.5295323	0.1613247	0.3968749
884	-1.0226277	-0.6234292	0.33898884	1.4435544	-1.3197576	-0.20000798	0.36268622	1.734285	0.60770077
885	0.802811	-0.4773191	0.09895247	-1.7682936	0.16730215	-1.2685382	-0.40101016	1.2986937	-0.7684834
886	0.31346893	-0.32386982	0.67972183	0.8597616	-0.22710225	-0.070070796	-0.95372385	0.65988255	-0.8804672
887	0.9440048	-2.1654139	-0.035536915	-0.07576835	-0.750088	0.37279046	-0.04675871	1.7409606	0.7257433
888	-1.4430554	-2.3277025	-1.4613978	-0.6133294	-0.23477164	-1.6937969	-0.95258445	0.87236196	0.5466182
889	-0.45171395	-0.3169332	1.7250487	0.36810297	1.1916573	0.8172262	-0.78844285	-1.1448923	0.34250116
890	0.6543828	-1.7866578	0.10734354	0.6068268	0.15079129	-0.7782891	0.18661362	0.4358065	-1.5966113
891	0.09061654	-0.10379833	-1.5557036	0.8585695	-0.80358917	0.021958113	0.56819755	0.76197964	0.78314495
892	-0.7543559	-0.40950093	0.10108365	0.88307524	1.6009957	-0.86921656	-0.68861914	0.44135082	-0.19916427
893	0.5449164	-0.32518625	0.12287426	-1.31221	-0.90328264	1.1256135	2.190892	-0.18725497	1.4572039
894	1.9109333	-1.9161785	0.99140954	-0.25117195	1.125085	-0.38955617	-0.7521076	-0.29184192	-0.7698593
895	-0.9852815	-1.6465545	0.16622716	-0.2852595	0.61842686	-0.7869313	-0.11880422	-0.51705307	-1.33072
896	-1.0284728	0.17349285	-2.4417996	-0.97113967	-0.18341385	2.1139653	1.4301459	-1.3751044	2.2222514
897	-1.4330217	0.9378214	-0.04123813	-1.146914	0.4252195	0.4436155	0.8694267	-0.39949003	0.7953546
898	-0.4564992	1.7900335	0.010940842	-0.4715178	0.22248125	-1.751972	-0.48321432	-0.43370903	-1.214849
899	-1.029134	0.78701794	1.2871071	-0.5154755	0.83596236	1.4928039	-0.44509912	-0.68116915	1.2717394
900	-0.15374035	0.5572086	0.70519376	-0.54302454	2.4501271	-1.0616763	0.19892836	0.02924475	-0.90223867
901	-0.49980196	-0.70620906	-0.28903028	0.185309	1.2109966	-0.07813653	0.78846854	1.1906196	-0.9257095
902	0.88881844	-0.22570996	-0.5085969	-0.13366778	-1.0949701	-0.46974117	0.35304427	0.5699471	-1.7605737
903	1.4475241	-0.65746534	-0.44669694	-0.4513421	0.0048326533	-1.0551543	-0.41334954	0.24735844	-0.7477784
904	-0.532163	1.2268934	-1.5905077	0.1289867	-0.32892376	-0.82243	-1.4530141	0.36271003	-1.0154381
905	-1.5257003	-0.6819408	-0.25133204	-0.626169	1.0635142	-0.24260141	-0.87186897	-0.52936524	-0.74744445
906	0.22499798	1.4278226	-2.6789556	1.026916	-0.33997512	1.0990465	0.6695352	0.21658188	-0.3639712
907	-0.72087586	0.6175302	2.069503	-0.35301006	0.6628008	1.2709395	-2.1455982	-0.08416268	1.1335378
908	-1.6904874	0.52571476	0.3289234	0.3523237	-1.7451484	1.478862	2.4951944	-0.6409806	0.31100452
909	-1.1663316	-0.07201272	0.6172502	0.14257035	0.78578687	0.76492196	-0.28244025	-0.7279851	1.2166381
910	-1.6642933	-0.48012877	-0.6509054	0.339682	-0.7351859	0.9228581	1.177973	-1.0791264	0.43638137
911	-0.8189147	-2.4775321	-1.2984675	-0.4964342	-2.214092	0.75853693	1.3360728	-1.6286765	1.6902132
912	-0.5389801	-0.8797238	-0.44518846	-0.646354	-0.625056	2.9725327	2.0503514	-0.4574214	2.6857483
913	-2.0045795	1.2687424	-0.7093771	-0.67465246	-1.5869583	0.11972105	0.5200277	0.0853464	0.122396655
914	1.6212182	0.48310566	-0.8707508	2.745338	-0.2963672	1.8653499	0.18064667	-1.6069614	0.79116833
915	-2.2681916	-0.414357	-0.9750465	-1.4277676	-2.7198107	-0.26649758	0.9128776	0.14788195	0.05377847
916	-0.3065183	-0.09597072	-0.41856644	0.896047	-0.282076	0.7208445	0.030913621	0.52871907	0.8493216
917	0.32827532	0.5613655	2.6409538	3.013665	-1.4792569	-0.14683782	0.7183144	2.479642	0.07135388
918	1.0493134	1.4154563	1.3165828	-0.39831	-0.46636587	-2.0742035	-0.7688706	0.6520568	0.31152183
919	0.16163611	-1.4989558	-0.18862513	-0.10181967	-0.23503858	1.8123066	2.0597894	-0.6629075	2.5478055
920	-1.792063	0.76897013	1.5440478	1.2944013	-0.6313907	-0.6647352	0.86841726	2.7312915	-0.11930582
921	-0.7674021	0.658339	-1.6834736	-1.3158233	-1.2455245	-0.19096684	1.5171306	-0.32068047	-0.27709228
922	-0.2873441	0.37422353	0.52097034	0.6495972	0.14330357	-0.6680975	-1.2859714	-0.08076733	-0.5171277
923	-1.3660499	0.22803122	-0.4262759	1.3459626	2.4272823	0.32982776	-1.0486419	0.6271458	-0.67205036
924	-2.0015345	-0.109624155	-0.83351606	1.9136233	0.0071803033	0.378961	0.88516396	-0.6443343	0.18853724
925	-0.83415234	-0.12699485	-0.39164245	-1.7215148	0.7140149	-1.2740946	0.4936685	1.0513949	-0.18231592
926	-0.09962109	1.9458427	1.3091327	-1.2406595	0.013546824	-0.67725986	-0.11422069	0.5312816	0.087374896
927	-1.1934419	-1.5544565	-1.292671	-0.86511046	-3.1255767	-0.57643855	1.5027215	-0.42728913	0.09873468
928	-1.1971877	-0.66868603	-1.8300956	-0.21363989	2.5433235	-2.0808134	-1.1702442	1.2150956	-1.1884935
929	-0.6960589	-0.65699065	0.84544146	0.21341664	0.12413612	0.94596004	-0.30226848	0.30112538	0.7050971
930	-1.9533507	-1.1513731	0.16718566	0.14051224	1.6896082	-0.6608617	-0.25232643	-0.40325996	0.16745716
931	-1.394544	-1.1512356	-0.6903268	0.3459457	-2.9295592	0.6163844	0.52478564	0.23783123	0.020515002
932	-1.997916	0.34186128	-0.53183126	-0.41336262	-0.41685832	0.4569502	0.54347277	1.7386085	-0.73838896
933	-0.64278966	0.2663274	-0.8070796	-1.2226945	-0.35411346	-1.2496223	-1.0879409	-0.2806718	-0.761304
934	-2.45143	-0.011977017	2.8268907	1.5059326	1.4113613	0.42028606	-0.1013957	2.981861	0.041400135
935	0.19590655	-0.08009654	-1.9225571	0.301197	-0.54333365	1.7033219	1.9360572	-0.8819717	2.3319974
936	0.25245166	0.6087435	-1.4928505	-1.5400047	-0.8824822	1.332819	1.9859637	-0.84747225	1.5901061
937	-0.5469594	-1.2047461	-0.7052953	-0.3049071	0.7411813	-1.0929058	-1.1562918	0.9826522	-1.3081225
938	-1.3210745	1.3141638	0.10554627	1.3839352	0.5564463	0.87883085	-0.6808802	-0.86793786	0.6793743
939	-1.858731	-0.094226286	-0.10436486	-1.0664184	-2.5120177	0.2553594	-0.64324856	-0.22391033	0.7899934
940	-0.5752218	-0.94821507	0.35439622	-0.63053274	0.118937425	1.1974394	2.0748358	-0.428702	1.6970458
941	-1.9102623	-0.9831072	-0.92160857	-0.0059181936	-0.4885801	0.26429397	0.7979749	-0.20413858	-0.057044297
942	-0.71497184	-0.57510066	1.7626361	0.9418123	-0.40581703	0.41749504	0.83599293	1.785057	-0.57791936
943	0.5510986	-1.4280356	-0.2579767	-0.18194845	0.33069444	-1.8055735	-0.68526065	1.6718125	-0.13727346
944	-0.39390218	0.63952124	0.043408036	-0.42645997	-0.6821139	1.60256	1.3161151	-1.273699	1.8250576
945	0.47651866	-1.8832446	-1.2552443	0.10544211	1.815451	-1.374211	-0.2982313	-1.2991002	-0.6846953
946	-0.50227237	-1.3259546	-0.3747568	-0.40145233	-0.30908015	-0.5252377	-0.8483423	1.3155874	-0.1683409
947	-0.13596496	0.80368066	-0.18057185	-1.7344532	0.85799825	-0.7170813	-0.95911473	2.16511	-0.67129135
948	-0.7684399	-0.002658248	0.3763114	1.398652	0.5095572	0.35797685	-0.6468284	-1.0837494	1.5600654
949	0.9768493	-2.137727	-0.8020401	-1.1418197	1.2306466	-0.4563793	0.69286793	0.48117888	-1.672328
950	0.27722502	1.4314748	0.47705436	-0.2661418	-0.055116385	-2.032236	-0.27890208	0.041109085	-1.4973516
951	-0.7820648	-1.709435	-1.0715003	-0.80289423	-3.0725887	0.20005643	0.33538204	0.23923442	-0.44994006
952	3.6576478	-0.68076223	-0.8626328	-0.19051528	-0.55702513	1.5918754	0.55105907	-0.35883754	0.105772585
953	-2.6520758	0.43376464	-2.1876888	-2.5421486	-3.3221009	-0.53522867	0.35907575	1.3057674	0.17705584
954	-0.4240631	-1.1902685	1.708191	1.1666887	-0.10195601	0.7535293	0.75276315	0.57498443	0.605164
955	0.40758258	0.73786366	2.4954007	3.5216734	0.6444263	-0.523291	-0.6372325	0.96895146	-0.21651012
956	-0.65435886	0.8662886	-1.145705	0.12071499	0.8741717	0.0012624413	-0.7617113	-1.6743875	0.07101256
957	0.04536912	-1.8060153	0.35483462	1.2691327	-1.1618712	0.7198862	-1.0035853	1.4644897	-0.20376605
958	0.15436703	1.4078753	-0.849567	1.2681594	-0.1608299	1.0354397	0.99410075	-0.53736603	0.6898186
959	-0.5563901	-0.08465886	-0.83425003	0.8861998	1.0382911	-0.74696934	-1.4207258	0.66394705	0.053829268
960	-2.0294037	-2.163365	-1.7022079	-1.6994543	-2.8469913	-0.82545877	0.21884665	-0.2288306	-0.3386107
961	-1.1780457	-0.23133385	0.34361604	0.5491154	0.3745293	-0.75438964	-0.42143446	-0.21294618	0.7225889
962	-1.3984617	-0.73323256	0.19219592	-0.39160785	-0.16895045	-0.11419729	-1.2588204	-0.5610374	-0.3734396
963	0.04941286	0.9939045	1.2920212	-0.018524885	0.6524674	-1.5199367	-1.5133498	-0.45452404	-2.0889912
964	-0.3150535	-0.025858313	0.2069636	0.50434875	0.90206647	-0.73514605	0.05941333	0.9457209	-0.008997671
965	0.33797747	0.48143333	-0.17022601	0.06397353	1.6647407	-0.047050893	-1.3712859	0.029284522	-0.45210323
966	-0.9788514	-1.4975761	0.019510448	-0.58907926	-0.9446541	-0.39677256	-0.8056353	0.14337829	-0.8373225
967	-0.9057095	0.57925534	-0.35164297	0.062123492	-0.698579	0.6319587	1.4007648	2.2008014	0.4080005
968	-1.8575099	-0.094452284	-0.6596541	-0.5737708	-1.4805422	0.3333258	0.67546815	1.0913838	-0.7851821
969	-0.08119582	-0.26026222	-0.9519588	1.4251163	-0.3494831	1.6180755	1.6904144	-1.7065192	2.9567862
970	0.5996335	-2.0854197	0.6812042	0.20674187	0.7803297	-1.1345028	-0.5592213	-0.6579977	0.29183584
971	-1.0488594	-0.87918866	-1.5022151	0.8067196	1.7239784	-0.4876734	-0.6828083	-1.1946244	-0.5371615
972	-2.45178	-1.3725945	0.23782605	0.91291475	0.45578092	-1.9199667	-0.9810068	0.9917964	-0.8991186
973	-2.0057492	0.6820238	-0.9389726	0.12409125	-1.0987986	1.2901205	1.9876056	-1.2745141	1.556045
974	-0.29732484	-0.027088054	-0.23787445	2.475461	-0.056320958	1.3543452	-0.32189238	-1.7460189	1.4918494
975	-1.3566208	1.0645235	0.043454736	-2.2664297	-0.096562624	0.9520366	1.3745153	-1.613647	1.2267624
976	-1.1274358	0.64206153	-0.44580805	0.29235008	-0.2640494	-0.094846845	1.5278525	-1.3296647	0.7156523
977	-1.8071997	-0.6053158	-0.95231545	-0.48327088	-2.2687223	-0.5663602	0.97240317	0.5699627	0.6896688
978	-0.56406486	0.21762896	-0.56801486	-1.5764427	0.2723599	0.63311243	1.1787364	-1.0614619	-0.045444354
979	-1.3562608	0.6528462	0.0439353	1.1790121	0.9617403	-0.7995611	-1.5864729	3.0229373	-1.1098797
980	-1.1131802	-1.8043511	0.31685695	0.27882105	-0.0354535	1.0957329	0.22052224	0.37540644	0.1434656
981	-1.5379053	0.67647654	-0.108403504	-0.35379553	-0.3997066	-0.09481394	1.5701464	-1.0847783	1.2976017
982	-0.24167651	-0.4846937	1.1667757	0.79174364	0.0048763603	-1.9034622	0.7835719	1.1001098	0.4815874
983	0.7157952	-0.22772159	-1.3675395	-0.74268025	-1.748343	0.57458186	1.6435537	-0.22913018	0.3379302
984	0.7897442	-0.97951466	0.06374723	-0.65408605	1.1792936	-0.40123028	-1.852372	-1.2057678	-0.28929242
985	-0.019410193	1.9559333	1.7285104	-0.082087696	0.28044286	-2.187819	-0.050661642	0.55644035	-1.3078821
986	-1.3644831	0.03321444	-0.2085012	0.93585587	-0.0921056	-1.0062697	-0.7467225	-0.15700382	-1.1153498
987	0.014489949	-0.5095601	1.1405818	-0.5429961	0.3196719	-1.0990498	-1.1202368	-0.54111075	-0.6387957
988	-0.6620097	2.232874	0.27927607	-0.5369488	-1.2509713	0.4644436	-0.15192711	-0.72526354	-0.34608
989	-1.8361397	0.5769151	-0.74692434	-0.75962573	-1.351162	-1.3624473	-0.2608425	-0.046474546	0.12000799
990	-0.8894943	-1.0262578	-0.7413532	-1.6242657	-0.7757354	0.58591485	1.0000812	-1.9578791	0.56604564
991	1.1305351	-1.5618632	-0.7841337	-0.023023712	0.9099971	1.9673173	1.0623453	-1.7237489	1.6394925
992	0.030619144	-0.91509473	-1.7696867	-1.4400388	-2.0383291	0.6175546	0.9754995	0.32956615	0.76489216
993	-1.4901431	0.1472243	-0.99480194	-9.536743e-05	1.1424394	-0.36933047	-0.3277603	1.0090854	-1.001892
994	0.578222	0.79020786	0.15883791	-0.7355732	-1.7338824	0.5375235	-0.11127466	-0.91593945	-0.060332716
995	-0.6717587	1.0144223	-0.40572625	-0.13117245	1.9209595	-1.2947071	-0.41481444	0.0675675	-1.1476381
996	0.19319856	-2.0334613	1.8225335	-0.99178624	-0.05406557	-1.0776117	-0.10855478	-0.93637824	0.8180345
997	-1.2292283	0.15569678	-1.9375086	-1.1120026	-2.9582515	-0.43758178	0.72444534	0.58421427	-0.28308392
998	-1.3788011	-2.173116	2.0611277	0.5864439	0.47981527	0.82274914	1.0344149	1.0025468	-0.3623622
999	0.8405555	-0.29645035	1.1780263	1.2983639	0.8091399	-0.9584186	0.16575015	0.49539196	-0.46792182
1000	-1.7913494	0.034526348	-0.6931748	-0.37456715	-2.1220849	0.16492103	-0.21319139	-0.343305	-0.24668232
1001	-1.5203912	0.4802335	1.280349	1.2215592	-0.010935128	-0.004499048	-0.7270729	1.680738	0.20293358
1002	0.3003375	1.3592724	0.34126264	-1.1825664	0.62766194	0.48430526	-0.6629647	0.3184732	0.058847453
1003	1.067117	-1.1103761	-0.31026387	-0.80281925	0.42388695	-0.917277	-0.47475767	0.8540393	-1.3781586
1004	-0.59849656	-2.1040072	-0.067170635	-0.3882716	0.3119542	-0.4841717	0.9224953	0.12373632	-0.8297225
1005	-1.7025381	0.3521781	0.28678554	0.0106443465	0.4118975	-1.654584	-0.44151497	0.033836037	-1.1628468
1006	-1.9797109	-0.14326444	-1.1643919	-2.7563756	-2.2614737	0.10706135	0.8754384	-0.43191642	-0.002115935
1007	0.10369307	-1.7435199	-1.5092273	-1.5951673	0.9276347	0.23976588	-0.8952835	-0.80979353	0.1682539
1008	-0.3585953	0.44951555	-0.12295361	-0.59660804	1.2610073	-0.33654264	-2.569687	1.4817581	0.45056957
1009	0.037032872	0.42647576	0.23268601	-1.3567474	-0.32914448	-0.80208087	-0.07264196	-0.67660534	0.2884525
1010	-0.051932126	1.1902952	2.586521	2.594111	1.3548263	-0.55053276	0.034814954	0.15965047	0.029662728
1011	0.9700794	0.20454562	-0.12276696	0.650204	-1.2867957	1.3382431	1.5653566	-1.4408414	1.7821873
1012	-0.2329537	-0.07548219	0.5139017	0.23280928	0.17445967	0.65345645	-0.30484682	0.0915115	-0.88473207
1013	-0.65199065	-1.9493876	-0.18945384	1.4060795	-0.17588007	0.72479427	1.2842627	1.6948581	0.6581185
1014	0.032174364	-1.1374308	0.75166625	0.17518622	0.26128042	0.24490038	-0.6268682	-1.2904363	-0.7184208
1015	-2.393345	0.4409957	-1.2625045	-1.4376181	-2.2108812	-0.5978243	0.92822874	0.6500084	-0.114956506
1016	-0.37408847	0.45748553	-0.35957837	1.1640079	1.7908689	-1.399859	-0.28736347	0.20836179	-0.26890916
1017	-1.0087299	-0.8039322	-0.010438064	-0.6252196	0.09161997	-1.3924555	-0.43683112	1.3989431	-1.3244133
1018	-0.70650864	-0.12366447	-0.5015043	0.9004578	0.7578433	0.29403687	1.3925802	-1.2685411	1.6880274
1019	-1.086725	-1.5312937	-0.104961276	-0.13926807	-0.48177168	-0.5550277	1.2308768	1.4025829	0.07821159
1020	-2.148854	0.81263244	-1.0361853	-0.5513053	-1.2998475	0.05691722	1.2025764	1.3456824	0.477056
1021	-0.09874353	-1.3394682	-1.0835186	1.0755264	-0.09872997	1.7109649	1.1417992	-0.48358443	2.0290396
1022	-2.9721804	0.34011716	-1.7539699	-1.8627931	-2.2285109	0.049799442	0.88402504	0.9757688	0.5475471
1023	1.1185709	-1.8276979	-0.48333517	0.54636794	1.6915569	-1.0345527	0.20074266	-0.059301585	-1.2551627
1024	-1.4856622	-0.42802554	-0.2684826	0.7232227	-1.9399247	0.11771671	-0.4149748	-0.84712625	0.86524206
1025	-1.6131405	-1.5975859	1.1057627	0.68270177	0.8395789	-0.96328425	-0.6202283	-0.31173143	-0.513694
1026	-0.2701518	-2.7539668	-0.14493613	0.2447763	0.35955262	-0.8766265	0.30552834	-0.62886465	-0.8028488
1027	-1.1272382	1.1916691	0.1230593	0.59740037	-0.083465576	1.1173131	0.8098349	0.71943855	0.17633688
1028	-1.009152	1.4827714	-0.09418231	1.189203	1.137019	1.3948674	-1.4444987	-0.79712045	1.5754298
1029	0.21531552	1.7952521	-0.108865395	3.5694654	-0.3803333	2.012597	-0.49351823	-0.41996127	0.7357559
1030	-0.010292441	1.1389065	-0.2549585	1.496685	0.57429564	-0.603737	-0.13813666	-0.3114835	0.45301974
1031	-0.095770285	-0.404396	-0.6886146	1.2503531	2.3390102	-0.71359146	-1.0518048	0.1998764	0.11892578
1032	-2.1031196	0.27981725	-0.14334875	0.8451566	-1.5334966	0.08846939	0.5658891	-0.36647117	0.6929889
1033	-1.2549204	1.0030346	0.14775169	0.06165874	-2.2718172	0.22678792	0.707127	-1.0639648	-0.6730321
1034	0.878911	-0.94421387	-0.9792884	-0.12339479	0.7753383	1.4143174	-0.548534	-0.2011973	-2.028449
1035	0.04325266	1.8476123	0.14760631	-0.44449508	0.41852388	-1.1734087	-0.37889582	0.4943306	-0.66334516
1036	0.2383467	-1.4592214	-0.75957394	-1.1733636	0.7249479	-0.90570235	-0.0685927	2.0926132	-1.6232343
1037	1.2420886	-0.68650585	0.6657554	1.0296926	0.43617877	-0.8209033	-0.33045924	0.8489877	-1.0757113
1038	-0.271871	1.0235982	-0.5784818	-1.0130097	-0.30110204	-2.0575337	-1.383811	2.9111805	0.057707727
1039	-1.1110646	0.96128553	-1.0596483	0.3956177	-0.051947415	0.76847094	0.47586614	-1.9348725	0.9634731
1040	-0.08062869	-1.0880761	0.63934016	0.4732899	-0.83668554	-0.22572422	-0.27687672	0.18651193	0.34256664
1041	0.53323203	-0.5542834	-0.5491334	0.56252265	1.6001048	1.9849213	1.2488178	-2.1756008	1.5564948
1042	-0.75508034	0.46470052	-0.2972049	-0.14658982	-0.24199782	0.91861403	-1.3734856	-0.49270484	0.008217039
1043	-0.6329277	-0.32270694	1.3531717	-1.0172265	-0.34767652	-0.68939734	-0.34588075	-0.060246065	-0.4629182
1044	-1.3727404	-2.010694	0.077768326	-1.581335	0.35237876	1.9779453	1.4730316	-0.79074275	1.1206698
1045	0.009654373	0.90850925	-0.78260255	0.22709945	-1.1256903	1.0462675	0.8307482	-1.6098311	2.8518293
1046	-1.7255359	0.74030864	-1.0263716	1.5523325	-0.7483921	0.73943347	1.5508665	-0.7174353	1.1245148
1047	-1.1032234	0.7975346	-0.34336308	0.7382612	1.004988	0.28409246	0.48234087	1.4799888	-0.46169817
1048	-0.76713765	-2.282424	-0.32769364	-1.6430578	-1.7352664	1.4421008	1.8948842	-1.5134225	1.1560755
1049	-1.6524667	1.4072607	-1.3158224	-0.7088449	-3.1090765	0.5259134	-0.97387886	-0.04620287	-0.61419106
1050	0.25815466	0.37621707	-0.5356065	-0.7153651	0.6818278	-0.5286964	-1.1912073	-0.90567905	-0.6284279
1051	-0.5620062	1.1755958	0.7263162	0.60117865	-0.4851194	1.3178737	0.209941	-0.9791788	1.1944208
1052	-3.5113177	1.0263801	-1.6971614	-1.5534151	-3.3065915	-0.09186138	0.96018636	0.6952114	0.0271639
1053	-0.4951058	-1.5500308	0.96587485	-0.14500609	0.6199802	-1.1030767	-0.53373253	0.12599985	-0.89821064
1054	-0.4161723	-1.0351695	-1.2968194	0.7675671	-0.4935977	-0.38931316	-0.2302373	-1.2770914	-1.1059266
1055	-0.07477254	1.5447997	-0.37774405	-1.9086508	0.14956188	2.22224	1.8195208	-1.715239	1.8432751
1056	-0.17182118	0.9048532	-0.74105656	0.2314556	-1.9135406	0.15223134	2.287127	-0.6828801	0.17606485
1057	-1.3686476	0.16278219	-1.3765734	-0.23274145	-0.20467758	1.5911505	1.7113359	-0.4841582	2.3924427
1058	-0.34059998	-1.005452	0.20559967	0.54547685	-1.0772465	-0.012201458	1.1826922	1.1928487	0.08553696
1059	-0.61858594	1.4329329	0.5437979	0.84665203	0.22956824	-0.10258192	-1.1590308	-1.7358888	0.2638407
1060	2.3477778	-2.6714916	0.032761216	0.6854939	0.87336695	1.5442964	0.4919742	-2.429598	1.6702174
1061	-0.8569971	-1.7501354	-1.1231754	-1.7239517	-1.370946	0.92268395	0.7109153	0.40738672	-0.674666
1062	-0.86742955	-0.7117343	-1.743944	-0.52186906	-2.8271143	0.19669071	-0.52513546	-0.41077968	-0.06116402
1063	-0.60133135	-0.80342466	-1.0419155	1.7809803	-0.6168886	0.5376148	1.1291473	-1.0577111	0.5183654
1064	-1.9389583	0.9542602	-1.8744298	0.53931767	-0.36379668	1.1342614	0.83718115	0.30919543	0.37203044
1065	0.36265683	-0.21584237	0.36202776	0.17737083	0.696778	0.009320378	-1.2594666	-0.25066638	-0.55055064
1066	-0.038318336	0.29315963	0.31023216	-0.11682947	1.4727967	-0.7571369	-1.400857	0.0371354	-1.0512997
1067	-2.0951838	-0.46391368	2.155885	1.2724266	-0.24802929	-0.061758697	0.6940082	1.4604678	0.2869141
1068	-1.882252	0.43844378	0.7023204	0.6862821	1.1703633	1.2937998	-0.14292392	-0.7040415	1.2713267
1069	0.9340043	-0.2430825	0.7889575	0.29141194	2.1142488	-1.3773099	-0.30282167	1.1672775	-0.0770421
1070	-0.08652666	0.43258592	-0.20524877	-0.5943618	0.4407072	-1.6070647	-0.7544066	0.51171494	-1.2356813
1071	-1.7874103	-1.1236798	-1.297841	-0.6160403	-0.35900918	0.64670825	1.3165895	1.7654665	0.38231218
1072	-0.8536699	-0.16908765	-0.38946384	1.2410314	0.30085194	-0.6582694	0.74792343	0.14121342	-0.32700676
1073	-1.3217688	-0.740085	2.1894524	1.3183872	-0.020306056	0.72657794	0.71435946	1.3234407	0.31313437
1074	-0.50239646	0.36794376	-1.5773668	0.26518527	-1.0328245	1.823301	1.9844972	-1.258849	2.2465365
1075	-1.038383	0.47581849	-0.23296393	1.1878753	-1.3201334	1.0004344	0.73728216	0.2562105	0.54975975
1076	0.04061398	-0.59647334	-0.4142398	-0.22103912	0.46406245	0.014306299	0.012307674	-0.87944984	-0.31352088
1077	-0.7430265	2.2808726	-0.7910256	-0.00880447	-1.3620075	0.20793721	-0.8007176	-0.7135076	1.0166832
1078	-0.73791444	-1.5711379	-0.9387413	-0.38673	-0.603639	0.27798894	1.8760858	1.2417579	0.3687362
1079	-2.285807	-0.42399603	-0.33086807	-1.5480955	-2.9338624	-0.701615	0.9182348	0.793449	-0.25880918
1080	-1.5675625	0.54115367	-0.37634632	0.13187364	0.6256666	-0.91760755	-0.700601	-0.1023638	-0.9724394
1081	-1.6907237	-0.2969427	1.7756525	1.3214412	0.9394538	-0.30312294	0.31615186	0.90103436	-0.07159353
1082	0.31469256	1.0638642	0.4869743	-0.4261179	1.7319189	-1.3273815	-0.30273503	0.87118375	-0.4216204
1083	1.0552951	-0.04707259	-0.9762927	0.38211316	0.12734905	0.33672136	-1.0071468	0.45083636	-1.5079108
1084	-1.0457124	-1.0708222	-1.6496181	-0.81674004	-2.1012795	0.31379023	0.48216492	-1.2129014	-0.3483139
1085	1.0492451	0.6332822	0.9785595	0.83962727	1.2191205	-1.3168098	-0.22670957	0.2322051	-1.5867661
1086	1.2388774	-0.8844968	-0.6049096	0.04400894	-1.2061555	0.61953163	0.75482476	1.5579848	-0.8058965
1087	0.42333227	-0.2815796	-0.2520427	0.94588184	0.20185757	-1.8119043	0.25429156	-0.6159936	-0.4644738
1088	-0.3359839	0.46782058	-0.56923044	0.1480613	-0.69494325	0.85226274	0.70312786	0.98131037	0.3607356
1089	0.26095092	-2.5587525	0.4126693	-1.0615749	-0.8011314	1.1980072	1.6521249	-0.9403691	1.8017435
1090	-1.7369032	-0.3061114	0.25390476	1.6741744	-1.4852175	0.33370695	0.06868292	1.156975	-0.17806688
1091	-1.6452224	0.19286071	-0.96832806	0.031213418	-1.2152894	0.8953822	1.2113523	-0.50069773	0.6715737
1092	1.0680503	-0.4404767	0.10157168	0.49702233	-1.2619507	0.9464814	1.8941485	1.7679216	-0.06397824
1093	-0.3826599	0.24964583	0.89349616	-2.018062	1.2267015	-1.921874	0.23211783	1.3412721	-1.0996006
1094	-0.6940776	-0.8487716	-0.714808	2.24474	0.37480342	1.1834537	0.82200706	-0.96295655	1.0251448
1095	0.20427626	0.1803875	-1.5753762	-0.87154675	-0.057925105	1.4741378	1.9028847	-1.5249768	2.446215
1096	-0.86678374	-0.008067071	0.6186193	-0.5179832	0.071983874	0.85137576	0.699358	0.49636322	1.3269715
1097	-0.43353444	-0.6838364	-0.05728674	-0.6199758	-1.1211697	2.027176	1.6576651	-0.58890945	1.7737422
1098	-1.8722887	-0.84913415	0.44216546	0.13630664	-0.5654584	0.20632103	-0.20991388	-1.2571235	0.30086005
1099	-1.3083689	0.4694662	0.5625497	-0.33146444	-1.8763062	-0.10885915	-1.2753088	0.35973513	-0.3764925
1100	-0.1611405	-1.0234386	0.55643106	-0.29600734	1.0455941	-2.8416164	-0.082105674	0.24779478	-1.5896325
1101	-2.9596286	-0.8508063	-1.7127814	-0.8055626	-1.2185819	1.8339304	2.3487322	-0.9526511	2.0117
1102	-0.36031497	-1.1152015	1.8175362	0.48200452	-0.88838357	0.8796458	0.9845699	1.1821928	0.7545303
1103	-0.2875359	1.1705275	-0.7631284	-0.4596545	-1.2589216	1.0219222	-1.1016874	-2.1949322	-0.5742031
1104	-0.76622343	-0.9788209	-1.3376621	-1.2185082	-1.4400479	0.60137147	1.3377006	1.7671843	0.97808146
1105	0.5298985	-1.0968783	0.8736645	-0.41470137	0.67973536	-0.48868117	-1.7248834	0.6750473	-0.14167395
1106	-1.0079385	-0.11062442	-2.1963534	1.0765305	-1.0028512	0.9820595	1.7039331	1.6640412	0.3352155
1107	-0.77041924	1.156822	1.677455	-0.7812169	-0.42171746	0.2782961	-0.943143	-0.5317333	1.440238
1108	-1.503129	-0.80503	-1.1915002	0.920758	0.11349991	-0.03833361	0.93479645	0.58393157	0.38575613
1109	1.2085781	-1.6544533	-0.3804688	-0.95216894	-1.2300979	1.2796112	2.6957824	-1.1640515	2.3860853
1110	-1.8960371	1.8753161	-1.1113044	1.6910385	0.3418371	1.251195	0.97256994	-1.1553075	0.43667194
1111	0.29211316	-0.76615334	-0.70630676	-0.5453384	-0.7321664	1.0071303	1.0396423	-0.90439427	1.5316457
1112	-1.634526	-0.3035854	-0.9225247	0.09008837	0.5949283	-2.7637303	-0.07750496	0.9301889	0.040534675
1113	1.0920748	0.24314046	0.14066112	0.28278053	0.027448535	0.18172583	-0.5370513	0.40536824	-0.38207266
1114	-1.8264925	-0.55423707	-1.5814848	-1.5820895	-1.5659702	-0.32748264	1.3351376	0.8192399	0.4311139
1115	0.9980993	-1.3224903	-0.27215827	0.31786942	-0.073572874	-0.5628214	0.9815679	0.68606436	0.36453593
1116	0.2660882	-0.63238335	-0.102499604	-1.6084434	0.28795287	-2.1477373	-1.7360287	-0.13281074	0.27783546
1117	-0.05042702	-1.0656873	-0.5262698	0.77240026	0.2389152	-0.999609	1.5004035	-0.036113553	-0.88907415
1118	-0.49799657	-1.7663062	-1.2875295	-0.28984404	-1.2595387	0.14299817	1.344256	0.054893255	-0.54145694
1119	-1.0001942	0.14373559	0.2513801	0.8796268	1.0757182	-0.74358696	0.6193934	1.2581775	-1.7378364
1120	0.13673985	-0.7096292	-0.9822587	-0.236172	1.3065584	0.14006518	-1.1887256	0.44105962	-2.006559
1121	-0.61850846	-1.1468518	-1.5622315	-0.44830513	-0.97871566	2.7475274	1.984316	-1.6588212	2.7528632
1122	-0.9710485	-0.4795732	-0.26478153	1.1687462	-0.7195475	0.2748339	1.4833119	1.4241182	0.54833424
1123	-2.727582	-0.8866942	-0.79440784	2.3929977	0.64741373	2.0918276	0.10284746	-0.83359396	0.8936144
1124	-1.047365	0.7074938	0.42527512	0.59913045	1.8122004	-1.6188569	0.12146704	0.9318172	-0.11948705
1125	-1.5796183	-0.24975485	-1.0770032	0.23977748	-0.70547026	1.32234	0.67133737	1.2065063	0.6143911
1126	0.73445797	0.7212337	0.36955726	0.8296248	-0.3616115	0.022626877	-0.52792203	0.84330523	-0.44302142
1127	-0.41877443	-0.28786802	-0.871867	-1.250006	-0.17280185	0.9585929	1.2252584	-1.265292	1.378237
1128	-0.09135389	-0.47685593	-0.95488554	-0.24180068	0.37570548	-0.6275122	-1.455317	0.3145425	-2.2497602
1129	-1.4906697	1.31298	-0.01871425	-1.1550405	-0.96315014	0.51660085	0.77992237	1.0846308	0.8205107
1130	1.0269434	-3.0022788	-0.7633241	-0.3854728	2.3226323	0.12579197	-1.9961299	-2.0374196	-0.38301027
1131	-2.5084388	-0.02009201	0.23673064	-0.7396022	-0.8933814	-0.19532686	0.6654875	-0.42518303	-0.396341
1132	-1.2203383	0.39199427	-0.5318749	0.49710637	0.6479972	-0.7414718	-0.013122097	0.733051	-0.79764986
1133	0.722147	0.8090397	2.4617307	2.8968306	0.914366	-0.8366036	-0.009815589	1.206584	0.12828925
1134	0.6935644	-0.3059705	1.5425601	2.8634615	-0.10507989	0.11967349	0.22439927	1.959833	-0.7252122
1135	-0.57970214	0.20112574	-0.1088008	-0.28060883	-0.3960666	0.94861996	0.013116002	-1.045903	0.7747225
1136	0.59726846	-1.4020361	0.08892065	-0.7725979	2.6995463	0.2717898	-2.2355993	-1.2806492	-0.86404663
1137	1.5803244	1.1641164	0.56354105	-0.2440916	-0.5281087	-0.34359336	-0.9058244	-0.055629253	0.9880668
1138	0.4874513	0.1549232	-0.33438298	-0.4433126	1.2939798	-2.6020038	0.46800405	-1.1257763	-0.7211842
1139	1.1035173	-0.3249231	-0.7729723	0.7627269	0.67484146	2.4023519	2.1588135	-1.362954	2.724246
1140	-1.0337961	1.6784621	-0.77216107	0.09475389	-1.5545645	0.34154895	-0.6701961	-1.2791376	0.03169173
1141	-1.3894391	-0.19758582	0.053664505	0.56734943	-0.57253736	0.2729688	1.4773685	-0.7095978	-0.24289879
1142	0.24458247	-0.57595885	-0.23064464	0.10368879	1.0467134	-1.7919302	-1.5500195	1.3633493	0.11021772
1143	0.29226074	-0.57823867	-1.9362735	1.9580411	0.38479447	0.8808552	1.4480984	-1.4342896	1.9769896
1144	-0.8797236	-1.5631276	-2.4199495	-0.28245294	-1.2649162	-0.29303524	1.0838319	-1.2316537	0.82271266
1145	0.469648	-1.4665825	-2.489974	0.16030893	1.4257033	0.6869374	0.56423825	-0.51835245	-1.5628695
1146	-2.896077	-0.26082987	-1.4957446	-1.6584527	-3.3716128	-0.66264784	1.4035716	0.42499405	0.61919904
1147	-0.53656316	0.28330636	1.8572203	1.2306641	0.02750019	-0.37224853	0.81695485	0.87376726	-0.33397907
1148	1.0304785	0.00843095	-0.13846561	-1.2728304	0.8111932	-0.9878277	-1.7010578	0.17874473	-1.7009305
1149	-0.41651785	-0.928064	-0.017361522	0.3124732	1.8924487	-0.47010326	0.072129294	1.1197131	-2.7297134
1150	1.0220308	0.65813696	-0.014335468	-0.46949747	-0.6407232	-0.55336106	-2.8848534	0.18554226	-0.84127164
1151	-0.9419805	-0.06360955	-0.37099004	0.90710497	1.1742058	-1.06193	-1.5902787	0.23823488	-0.0713149
1152	0.6171238	0.55281997	-1.3490596	0.52574706	-0.20654523	1.9609853	1.3383484	-1.8209394	1.9509668
1153	-0.11738911	2.6878467	0.5682359	-0.37629932	-0.14861298	1.8820015	1.4942937	-1.3229829	1.1380488
1154	-1.0349019	-0.619896	-1.1141925	0.13433462	-1.056465	0.4360566	0.35246152	-0.4796304	0.30737135
1155	-0.34194434	-1.1872652	0.3530797	0.32465842	0.3743992	-1.655048	1.6902876	0.32178897	0.018606842
1156	0.93200374	1.0042045	-0.49615365	1.2891474	1.3325363	0.8699461	0.5960804	1.170365	0.27239582
1157	-1.6276336	1.2149321	-1.319263	-0.41009673	-2.556621	-0.12185386	-0.4098727	-0.23343915	0.73907113
1158	-1.2627699	-1.1963868	-0.66886085	0.71254253	-0.9409291	-0.4092014	1.8256114	1.2665752	0.94379044
1159	-1.3168964	1.0153375	3.001258	2.6963584	0.23165435	0.8147613	-0.5595254	-0.011102349	0.67788106
1160	-0.13415381	-1.0742079	-0.41551146	-1.4215624	-0.75324535	1.948621	1.6219743	-0.5838034	1.5707544
1161	1.1209588	0.27981287	-0.85435855	0.27307338	-0.3398096	0.13807034	1.1720542	0.26357126	0.42852125
1162	1.9362543	-0.4695458	0.7385577	0.0674779	0.30213138	1.736674	0.014048234	-2.7065403	1.0630233
1163	-1.1206634	1.8072137	0.736877	0.9581615	0.3866263	0.86131126	-0.8891258	-1.3597747	0.47978234
1164	-1.4701564	0.61008286	-1.7777011	-1.666097	-2.1953206	0.06796283	0.9563771	0.20405889	0.6355294
1165	1.1187265	-1.6793373	0.054259244	0.9844059	-1.2089686	3.0641515	1.1603277	-1.9162347	1.847486
1166	-0.28056598	-1.7045317	-1.0104278	-1.0211136	-2.0023608	2.4785738	1.6919901	-1.3718913	2.2881644
1167	0.5831038	0.95472145	0.9882489	-0.667089	-0.31435108	-1.5313023	-1.8694023	0.027221069	-1.8755987
1168	0.45042348	0.2947998	2.5022125	2.1409643	0.8318387	-0.007629007	0.9675472	2.8511682	0.19339979
1169	-0.55817616	0.7982038	-0.16288288	0.71279407	2.950323	-1.2604618	-0.9087984	-0.43121028	-1.7906792
1170	-1.3728775	0.5132903	-0.27485067	-0.7390837	-1.5665734	1.8231982	1.5744362	-0.45636654	1.6303072
1171	1.0988991	-0.4547036	-1.8716943	0.27809086	0.5810975	-1.2682328	-0.642428	0.54997516	-1.7070942
1172	-0.7845224	-1.2287016	1.1952286	0.2543387	0.107699335	-0.9613174	0.17127003	-0.65469587	0.28198612
1173	-0.8473153	-0.4712653	-0.8784208	1.8808646	-0.28783694	-0.3864836	0.503657	-0.79340535	1.5038278
1174	0.09676367	-0.2411673	-0.45274273	0.0036168098	1.1915783	0.047475576	-0.24357527	0.79558975	-1.0387654
1175	0.42032385	0.50858617	-0.46534553	0.67959565	0.29076582	-1.5878042	-1.5331247	-0.62595177	0.3017081
1176	-1.1232389	0.07020247	-0.32398322	-0.40670815	-0.12432253	0.53942096	-0.18634447	0.46442646	0.22889912
1177	0.16867818	-0.15633261	0.32263127	-0.23950556	-0.0637797	-0.024000704	0.91698617	0.046418935	0.064339995
1178	0.49027875	-1.2214249	0.2566156	-0.81261533	-0.7459732	-0.8929076	-0.53769016	0.61852777	-0.93007433
1179	-2.9043617	0.38094094	-1.0000646	-1.1138272	-2.6827583	-0.6424542	1.069098	0.8761149	0.3545722
1180	-0.21601778	0.42356896	0.37007475	-0.30271998	0.44440067	-0.8016913	-0.7835569	0.8496735	-0.037604928
1181	0.55595386	-0.6683827	-0.6194254	0.93013734	1.4894565	0.088605285	-0.26089084	0.50528836	-0.7118691
1182	-2.2584796	0.5024266	-0.36534083	-0.16634995	-1.7576287	-0.26798704	-0.09344512	-0.06712264	0.04044433
1183	-2.7623696	-0.80308664	-0.9132664	-1.6523418	-2.480546	-0.372132	1.011826	0.29365116	-0.28600574
1184	-0.4256973	-0.22793473	-0.8001327	-0.7129352	-1.525976	1.3559648	-0.64366806	-0.4694864	-0.19779485
1185	0.17303908	-1.2199883	-0.35371444	0.36628294	0.6893505	2.5925446	1.7801238	-1.3056844	2.3679512
1186	-1.7127689	0.71903723	0.7556	-0.27175933	-0.5462867	0.51605207	1.3690073	-1.394949	0.7621548
1187	-0.34761822	-0.7560408	1.3248346	-1.0797992	-0.026631892	-1.471634	-0.8826065	0.66811967	-1.1632106
1188	1.0699452	-0.383932	-0.9515945	0.06253195	0.66401553	-0.15331453	-1.3939626	-1.0229384	-0.48451245
1189	-2.0087094	0.38892016	-0.42764524	0.18196702	-1.1889787	-0.05006159	1.0771334	-0.5000949	0.5815858
1190	-1.0324353	0.9691191	0.91649884	2.4562902	1.0762911	1.1148361	0.36368784	0.91311663	-0.50865775
1191	-1.8117237	-0.38335967	-0.434303	-0.6247295	-1.1304486	-0.6965504	0.769076	1.3063082	0.22932613
1192	-1.8620833	0.19884801	-1.7926608	-0.44618428	-2.0647051	0.53024644	1.3561385	-2.2397873	0.10849266
1193	-0.22627461	0.548485	-0.6803775	-1.5030988	-0.699409	0.4877088	1.8740348	-0.6494189	1.8948377
1194	2.238046	-1.5046481	-0.8727036	-1.6043735	-0.100114375	0.96809167	0.37872982	-0.063402176	0.31521833
1195	-0.8055366	0.5377427	0.5671035	-0.38351306	-0.013208091	0.54058504	1.1528496	-0.55944186	0.5945853
1196	-0.42265233	0.57485074	-1.9905094	-2.794661	1.5444896	-0.57822967	-0.516968	0.014161319	-0.32551232
1197	-1.3382212	1.1262498	-1.2954345	0.87882084	-0.83514875	0.10400939	1.8911644	-1.1154338	1.629353
1198	-0.5854321	0.751187	0.033172697	2.9826708	0.22122176	1.0214765	0.35451287	-0.81244504	1.3666991
1199	-0.46992347	1.6403044	-0.047494546	-2.085772	0.0024793446	-0.9931277	0.0009537339	0.5476586	-0.9199057
1200	-0.94283944	0.28602022	-0.036602408	-1.9731686	-0.96649045	2.0146627	1.4259112	-1.4533019	2.0917065
1201	-0.870084	0.13136557	-0.66942525	-0.8158922	0.22812802	1.5665517	0.7884648	-0.8326004	1.0058289
1202	-1.5591195	2.066316	-1.2371085	1.3190144	0.4666935	0.6305864	-0.5812532	-0.57959545	-0.6853451
1203	-1.0317911	0.13136756	-0.028158143	0.46499336	0.15365914	-1.0672302	-0.97554034	1.5349975	0.31345123
1204	0.48614812	-1.487914	-0.29751578	-0.96181774	0.15934601	-2.3064399	0.36884934	1.0283345	-0.6024622
1205	-1.2609183	-1.6409473	0.625005	0.68879044	0.46196818	1.4596756	0.11349398	-0.8893958	0.56616104
1206	-0.35657573	0.7821259	0.17705682	-2.3894005	0.33609414	-0.101486504	0.3362754	-0.32421994	-0.293351
1207	-0.5668176	-1.6449051	0.8664116	-1.5772464	-1.2167479	-1.0938978	-0.81636673	-0.3525952	-1.4747837
1208	-0.5360553	1.3833238	-1.0667547	-1.1536324	-1.0978372	0.6726833	2.5144207	-1.9392102	2.1415074
1209	-0.9996464	-0.20156613	1.6489793	-0.82490283	0.23981583	2.0165348	1.399372	-0.19306675	1.2803133
1210	-1.5468836	-0.9098792	-0.66840065	0.43613055	-1.6277311	1.4423093	2.2326393	-0.9628479	1.702323
1211	0.7391579	1.6124045	-0.9908157	0.60415643	-1.7739406	1.1410221	1.4594535	-0.9440373	1.5968353
1212	-1.2626312	-1.8208948	-0.6748383	-1.1397661	-1.7114631	0.8319456	0.50698465	0.35074592	0.1932083
1213	-1.6140264	0.80644095	-0.31498688	0.87847006	1.3473026	-1.2787826	-0.31302798	0.27581063	-0.6003657
1214	-0.6743267	-1.6517653	-0.69516695	-0.12577456	-0.1028163	-0.39440832	1.3205158	1.9813145	-0.9374925
1215	-0.33203602	-0.34487137	-1.2486434	-0.22440666	-0.10717116	1.0121381	1.9798189	-0.89985645	0.92606735
1216	0.5851909	1.3780004	0.58289355	1.3695562	0.7428804	0.67060935	-1.1546092	-1.0718077	0.84550035
1217	-0.98005694	0.6917863	-1.1086386	0.22467786	-0.4966392	0.49815118	1.5852702	-0.43025607	1.1002047
1218	-0.093717426	1.1144814	-1.1581697	-1.0233843	1.2528708	-1.2840748	-0.11482942	-0.013539106	-0.5368446
1219	0.678349	0.69773686	-0.6229358	-0.59518695	0.87090933	-0.6985057	-0.85585916	0.3716868	0.70294714
1220	-1.22601	-0.6019569	-0.35659572	-1.3452146	-2.217787	-0.4818427	-0.8459827	0.35377568	-0.1533748
1221	-0.18717188	1.6816849	-0.7029926	-0.79790497	-1.641506	-0.4439443	0.69102985	-1.240184	0.09412554
1222	-1.2554119	0.00595662	-0.21452814	1.369781	0.5694826	-0.13992292	-1.4274874	-1.3472562	0.73631215
1223	-1.7774214	0.96354544	-0.795063	-1.4088252	-2.171044	0.585634	1.1229513	0.97754145	-0.874373
1224	0.017922163	-0.7550893	1.8468678	1.3613627	-0.36091718	1.1051013	1.0497406	1.7510066	0.98137915
1225	0.30224407	-0.10520931	0.3454091	-1.0725527	-0.3796109	1.3968391	1.6539853	-1.3446558	1.6483288
1226	-0.3855262	1.50838	-2.024044	0.40337223	1.8718542	-1.1929414	-1.5702889	0.7022572	-2.4590316
1227	-0.86532915	-0.49937278	-0.23501787	-0.87909675	-0.57510316	1.8805033	1.7847106	-2.0258846	2.183783
1228	0.16006339	2.7496333	0.10387468	0.9239689	0.7491206	0.54196596	-0.64443374	0.12827943	-0.1744962
1229	-0.62155724	0.4043107	0.23865363	-0.1838938	1.4449705	-0.42597553	-0.7955113	-0.066827774	-0.5523806
1230	-2.0866213	0.66556287	-0.72086114	-0.50042546	0.49871367	-0.008370891	0.061639994	-2.1146984	1.4247108
1231	-0.3414421	-0.6415781	-0.86849165	-0.9583177	-1.186187	-0.7339787	0.8934624	0.83155394	-0.19033019
1232	-1.0292685	0.30825317	0.382402	1.298651	0.9889142	-1.022876	-0.6841979	0.39791006	-0.5057909
1233	0.32919198	2.386543	0.52704	1.3737745	0.008519769	0.04043997	0.486255	1.3792025	0.19814071
1234	-1.3650392	-1.4282676	-1.0909901	0.19559276	1.9630063	-1.1260152	-1.85857	-0.55347395	-1.2948848
1235	-1.2721871	0.0052697062	0.35737562	2.5815027	0.0042306483	0.46493766	-0.11556539	1.265299	0.4275272
1236	-1.4706345	-1.0844579	0.1430405	-1.1945406	-0.13410157	-1.0122075	0.026863217	1.0989974	-0.4972563
1237	-0.695872	0.86914456	-0.06991557	-0.61036897	0.7077913	-1.5376469	0.05983174	-0.14483377	-0.72533965
1238	0.007383406	-0.05541396	-0.98036295	-0.3001011	1.7922016	-0.9034926	-0.708334	-0.5015495	-0.388645
1239	-1.8098094	-0.3789119	-0.71835315	-1.7042217	-2.602582	-0.69502354	-0.11222884	0.70853764	0.6937942
1240	0.25265765	0.8909582	0.59132046	0.10978092	0.59722185	0.6975875	0.43618196	0.60026604	0.23398128
1241	0.327868	-0.05962068	0.47011828	-0.059039652	0.86635125	-1.3137715	-0.3836584	-0.8488999	-1.3805417
1242	0.31743845	1.0661694	2.7261226	2.6336179	1.3115227	0.5299394	-1.569643	-0.4927671	0.35758492
1243	-0.21993378	-1.0151409	-1.7975045	1.0845261	-0.8198265	0.16882175	0.5102878	-0.6668694	0.94817275
1244	-0.8775407	-1.6514477	-0.08867877	-0.16347641	2.576823	-0.17965771	-1.4648173	0.7805365	-0.5394099
1245	-0.55181634	1.199946	0.66128397	0.87571174	1.8509864	-0.365793	-0.5165946	1.4644212	0.023576379
1246	0.099681094	-1.7983283	-0.4096774	-1.7814832	0.9998822	-0.37011945	-1.5233722	1.5308481	-1.5019376
1247	1.5489677	-0.2486133	-0.60325444	-1.5921093	-1.4364501	-1.256397	0.8900179	0.15492181	-1.4253428
1248	-0.6763517	0.38396892	-1.2507079	-1.2982616	0.28323725	2.1126084	2.0589566	-0.6706452	2.8398693
1249	-2.3917	-0.3093546	-1.4270079	0.6463131	1.5108831	-1.2083879	-1.1743972	-0.64746165	0.29847145
1250	-1.8482394	-0.9496949	-1.0791572	-0.92637783	-0.43509775	0.5714157	2.079523	-2.607839	0.37271047
1251	-2.7216113	-2.083634	-1.6807964	-1.7175862	-0.7371328	2.3671784	2.070728	-1.3603424	2.3505225
1252	-0.80219275	-1.3585486	-0.033347905	1.6044868	-0.16937312	0.5167081	0.9972589	-1.5566825	0.5372566
1253	-2.0744464	-0.5293646	-0.04866904	-1.2149854	-1.6909597	0.60991216	1.0371721	-1.5628872	0.60984504
1254	-0.81041664	-0.41719916	0.1804928	1.3195273	0.3172779	0.05992262	1.2781852	1.3083342	-0.11523393
1255	-0.9278075	1.245147	-0.9541383	-0.44037917	0.4771683	-2.1019137	-1.9366333	0.098932564	-0.97021544
1256	-0.64905477	-0.43719876	0.4261888	-0.19708806	1.135884	-1.0735372	-0.28303957	-0.9080808	-0.6403202
1257	-0.9726497	0.49396566	-0.96880156	-1.6689606	-0.4197856	1.0987856	0.8935571	-0.6666598	0.662491
1258	-1.8135101	1.0544224	-1.3743486	-0.29256618	-2.6636581	-0.08737824	0.25295097	0.537194	0.14864787
1259	-1.1895049	-0.04631956	-0.5245429	0.6242682	-0.23788002	-0.7829345	-0.9274038	0.32142922	0.014090449
1260	0.5080465	-1.743346	-0.6097228	-0.66687524	-0.7679842	1.3342977	1.9606678	-1.8094155	2.3628087
1261	0.29617357	-0.5752217	-0.061516874	-0.4218894	0.7877427	-1.039464	-0.20670271	-0.2217887	0.33180892
1262	-0.88596606	-0.6561371	-0.4159695	0.23489183	0.46457714	-1.8210871	-1.3182883	0.48957086	0.0852489
1263	-0.85143846	-0.76813865	0.23386967	1.3363469	-1.1939297	0.71294624	1.8099129	-1.2103678	1.5317141
1264	-2.3277268	0.29499337	-0.15638149	-0.26052004	-1.4493892	-0.35095868	0.57684743	1.1436479	0.30851564
1265	-1.3563447	1.449688	-0.1428048	-1.0359603	-0.88988346	1.1601099	1.0095868	-1.058554	1.4122463
1266	-0.71056414	0.61970866	-1.8592937	0.13280585	-0.42088455	1.5402242	1.7172087	-0.22665966	2.5915904
1267	-1.0429628	-0.23517662	1.206821	1.1153866	0.20738798	-0.32742542	0.08965075	1.3462746	-0.4540481
1268	-0.5526268	-0.59332794	0.27975997	0.28665966	2.01903	-1.1394103	-1.5248151	-0.23927695	-0.6510916
1269	-0.9324134	0.116964124	-1.6168147	-1.2447125	-2.104249	0.0064544566	1.5098395	-0.0447852	-0.07704836
1270	-0.5903895	0.5791603	-1.2878448	-0.1132746	1.0725785	-0.44222718	0.14025342	-0.26792273	0.48760724
1271	0.68346965	-0.2575866	0.5288075	0.16583483	-0.7147867	1.1957664	1.393007	-1.312432	2.3825998
1272	-0.40355214	-0.15830392	-0.365432	0.57402265	-1.1570857	-0.3467398	0.45022967	0.9429951	0.9962758
1273	-1.0816361	1.0616345	-1.5940315	-0.18444335	1.0709702	-1.389414	-1.155268	0.78328466	-0.8458751
1274	-0.30886096	0.28804272	-0.71552926	0.33289385	2.2607243	-1.0315206	-0.32494336	0.71673846	-2.3065243
1275	-0.6301211	-0.562713	-0.67080414	0.6073506	0.5312504	-1.3682102	-1.2085481	0.30240023	-0.738574
1276	-0.8818525	-0.28348365	-0.7769744	1.0521809	-1.3352315	0.37787315	0.897507	0.52244025	0.8204092
1277	1.1339171	-1.919378	0.46581957	-1.4943161	-0.5152218	-0.5081221	-0.5462779	1.1222159	-1.0060139
1278	-0.3809262	-0.7306172	-1.635865	1.6290652	-1.0162189	1.4875941	1.7947614	-0.6604475	1.076591
1279	-0.17471173	-0.23074967	0.26518494	-0.59378874	0.30139062	0.32969797	1.8176076	1.5250572	0.36780542
1280	-1.1605446	-1.141437	-1.3519738	-1.2391886	0.03172189	1.5637348	2.1160994	-1.4423382	2.1677032
1281	-0.02200362	-0.43144798	-0.640255	-1.2424664	-0.63972616	1.1044483	1.8566369	-0.4981535	1.6454277
1282	-1.4125317	-1.1107904	-1.5997791	-0.03994155	-1.133246	0.96872705	-0.66244406	0.20400728	0.53982514
1283	-2.0814755	-0.30116695	0.067994714	0.41145736	0.83103436	-1.0758935	-1.8145435	0.17672025	-1.0793278
1284	0.8864414	0.26209307	-0.30966973	0.54167044	1.4996135	-0.68610954	-0.96780586	0.68222284	-0.48446867
1285	0.2983708	1.1200231	0.67071027	1.4112356	1.7978115	-0.863708	-1.9212971	0.9971031	-1.62707
1286	-0.8042313	0.15422022	-0.34505817	-0.113729365	0.7175658	-0.7805994	-1.426518	-0.16216174	-0.22764213
1287	-0.3579706	1.4479115	-0.66963416	-0.2615748	0.6702971	-0.4197989	0.44078732	0.59626174	-1.5000615
1288	-2.7367792	0.03234923	-0.6751242	0.598439	0.20409097	0.28583086	0.7106348	0.5654613	1.3483833
1289	-1.6340764	-2.095378	-0.53569484	-0.16584665	0.22969343	0.71754545	-0.7682974	-1.1574501	0.37187403
1290	0.76177514	-1.74691	0.17440876	-1.4869572	-0.43642527	-2.1442068	-0.34487975	-0.50097376	-1.9856851
1291	-0.18751305	-1.2326714	0.2263983	0.14573115	0.08102214	-2.7348914	-0.9357823	0.40866223	-0.65284824
1292	1.6498506	-1.9432273	-0.09117652	0.018527418	-1.0979533	1.8215348	1.3239572	-1.3781095	2.623778
1293	-0.5130888	-0.27329683	-0.46981964	-0.5689209	1.5594695	-2.3357687	-0.8617749	0.35440743	-0.42715085
1294	-0.7629509	3.1415472	-0.57182354	3.7343283	0.675289	1.728398	-1.6786132	-0.06560879	0.572977
1295	-1.7297249	-1.4803529	-0.74767935	-0.44044393	0.8833105	-0.2935592	-1.9155424	0.2685102	-0.8823123
1296	0.7267988	-0.6795733	-0.7550212	-0.6023579	0.6267931	-1.2680064	-0.67901784	0.7661714	-0.33339286
1297	-1.0972348	-0.15342405	0.4902476	0.64499474	-0.94507277	0.092437476	0.502809	-0.80185974	0.17193522
1298	1.7405213	-0.7420168	-1.0878463	0.6998308	-1.1677097	-0.16189519	0.6211988	1.5087409	-0.17106414
1299	-1.8136303	1.1491059	-1.7355506	0.48513597	-1.8074489	-0.39380658	0.5939437	0.86323404	0.5777596
1300	-1.6494622	0.28345135	-1.1858039	-0.6304124	-1.966041	1.1625016	1.9228979	-0.9010747	1.1659402
1301	0.16198057	0.67654073	-0.807833	-0.142773	-1.4244853	0.14156665	0.96864843	-0.16359237	1.9126606
1302	-1.3324617	-0.77336746	1.1360431	0.027608842	1.0427581	-0.79421115	0.3710816	1.1663657	-0.93445337
1303	-1.3017699	0.23021209	1.2297475	-1.0095193	0.7348206	-1.4373477	-0.12931186	1.275626	-2.0431397
1304	-1.5026735	0.5824004	-0.4294627	-0.57346165	-0.45169416	1.1204636	-0.13109168	-0.095510125	0.24629371
1305	-0.56584805	-1.2723346	-0.76819587	1.3323088	-0.6864006	-0.50751156	-0.37354115	-0.4398874	0.003656447
1306	2.4550042	-1.8947744	-0.030137837	-0.8671135	0.16155967	1.7880815	1.1454284	-2.4653187	2.108007
1307	0.13969857	-1.6885734	-0.20377593	1.3290012	0.13682316	0.4952243	0.18482387	-0.36126605	0.8724444
1308	-0.5544437	-1.0251796	-2.7273664	-0.13845722	1.4064596	-0.005880028	-1.7257171	-0.22789307	-1.3344195
1309	0.027307518	-1.146616	-1.2719204	-0.55056345	0.9841059	-0.74119544	0.110127866	-0.66872144	0.359352
1310	-0.98217696	-0.15205234	0.5131685	-0.64075345	-0.41538894	-0.8435846	-1.6663662	-0.18811247	1.12219
1311	0.23762202	-0.56529456	-1.2900515	0.9749804	-0.9461547	0.31384605	1.2983583	0.5818116	0.28751388
1312	1.145931	-0.68239915	0.4962903	0.76098365	1.2166052	-0.6191236	-0.67816067	-1.198591	-1.6046422
1313	-1.36581	1.090811	-0.93189853	0.27192447	-0.45003447	3.3110652	1.5940459	-1.638433	1.8714648
1314	-0.17410913	-0.5631444	0.8404268	-0.5913715	1.181494	-1.6063948	-0.26203057	1.1413205	0.12121457
1315	0.6637989	-0.8014765	-0.77605426	-0.19509646	0.5568507	1.6791939	1.9907217	-1.2291163	1.9491146
1316	-0.6265469	-0.9281932	-0.5257607	-0.71266603	1.8292587	-0.3055973	0.4749006	0.4162658	-1.5060694
1317	0.90218246	-0.15804923	-1.0085129	0.6994667	-0.5375687	0.035678625	0.97604966	1.5746204	0.00869979
1318	-0.11949091	-0.37139818	-0.7512976	-0.75124276	1.5802531	-0.73572046	-0.68799555	2.7026272	-0.5840909
1319	1.0517213	-0.027342796	-0.14765944	0.065655604	-1.6002917	-0.5717155	0.7594248	-0.63099843	0.36550838
1320	0.20516314	-0.6292455	0.81086314	-0.21551025	2.2764091	-0.025227107	-0.39281613	-0.7620945	-1.2053564
1321	-0.4198112	-1.4323441	-0.55948216	-1.4866142	-1.1699064	1.083709	1.7219498	-1.9010278	1.7618672
1322	0.46002808	-0.4396961	-0.9563964	-0.2232831	-1.6499755	1.6677098	0.8150719	-2.5918953	1.0620711
1323	2.3832781	-2.212888	0.6337366	-0.0061435793	-0.57485247	2.1467524	0.48128498	-2.0900774	2.3238575
1324	-0.81623393	1.118018	0.73999596	1.0231464	2.385062	-0.3936145	0.092481375	-0.6059154	-1.1837498
1325	0.9340337	0.06650114	-1.3601115	-1.0433025	-0.90392363	1.5493547	1.404171	-1.7484131	1.3937573
1326	-2.5042672	-0.2066138	-0.75405127	-1.0089974	-1.633328	-0.35672528	1.4906964	0.64111495	0.0076141804
1327	-0.98563457	-0.06653872	-0.57660985	-1.822175	1.3677009	-0.96126425	-2.1915143	1.2993854	-0.30202436
1328	-1.8735571	-0.12737447	2.390457	2.1418643	0.48338977	-1.0926236	-0.15851182	0.61444855	0.30835858
1329	-2.2231627	-0.12560274	0.24076627	-0.08279526	1.9709629	-1.1897222	-1.4222436	0.020714283	-0.5676439
1330	-0.06391811	0.9336842	0.51570255	2.1352413	1.4020517	-0.041533366	-1.0015152	0.45639545	-0.4719684
1331	-1.5029149	0.87172335	0.41189831	1.2185142	-0.7411554	0.48621178	0.613509	1.9694525	-0.16829194
1332	-0.7636835	-0.24298067	-0.98732316	-1.4139924	0.6277334	-0.91960716	-1.8032609	-0.55957276	-0.29631805
1333	1.0087461	1.094286	-0.45651639	-0.30025846	-0.6626834	2.3129463	1.7870132	-0.7210183	2.5607662
1334	-1.3730384	0.26806223	-0.61892045	-0.58275294	0.52116644	-1.0849875	-0.9510763	0.5853822	0.16447204
1335	-1.0705926	-0.4369489	-1.9900091	-0.6126746	0.3324079	-1.9319458	0.7722697	0.21155849	-2.1632721
1336	-0.3614556	2.3491497	2.4785204	1.687247	1.2865767	1.6132824	-0.89470756	0.46063328	0.553719
1337	2.0459807	0.8924637	0.85766566	1.408306	-1.1259446	1.6820626	1.1229161	-1.5300591	1.739496
1338	0.3066786	-2.050105	-1.8519993	-0.9209587	0.71428263	-0.8570571	-1.284005	1.2565646	-1.6832017
1339	-0.4770034	0.32498857	-1.5020638	1.6183348	0.4538293	0.19625168	0.6521827	-1.1054487	1.6410681
1340	-0.08444667	-1.3933679	0.5967617	-1.7072095	0.52477	0.043253012	-0.20580056	-0.4321711	-0.76811934
1341	-1.2412975	-0.65897876	-2.061193	0.15844789	-1.7579534	-0.75264955	-0.55571806	0.35116065	0.92034364
1342	-1.0662827	-0.9454781	-0.5227015	0.6298498	0.45500514	-1.9943376	0.064005256	0.12621552	-0.8226291
1343	-2.42468	1.5330434	-0.7531519	-0.20087409	-1.824009	0.43403548	0.040563434	-0.041744165	-0.92845285
1344	0.027419657	-1.3274223	0.17667955	2.1651957	0.5815469	1.3192425	0.42559755	-1.1813155	0.89314634
1345	-0.8255261	0.32912958	-0.49407107	2.9830399	-1.0283016	0.53994006	0.56667507	-0.65915227	0.8066662
1346	-0.5728704	-0.759889	-0.027164727	0.29215646	-1.0276265	0.14089459	1.1365352	1.3384049	1.3512957
1347	1.6318167	-1.7916203	-0.7113174	-0.09065822	0.07165581	1.7722906	1.475652	-1.541573	2.2189531
1348	-0.5331344	0.96709925	2.294911	2.574277	0.2761241	0.4108427	-0.49876636	2.1323707	-0.65238047
1349	-1.2423751	0.6037193	1.790208	0.5191827	-0.16152146	0.19724762	0.6474999	1.5752549	0.3547019
1350	-1.2086132	0.19856986	-1.1073577	-0.5663122	-0.44185656	1.3155389	0.45640942	-1.6917946	1.6715035
1351	-0.60081774	1.110203	-0.7862993	1.2389836	-0.237122	-1.3436944	-0.31415254	0.11892158	-0.6587807
1352	-0.40180904	1.3391558	0.22982445	-0.3110579	1.2643149	0.2893333	-1.8705213	1.7186856	-0.46226734
1353	-0.89902586	-0.5296253	-0.7503882	-1.4858384	0.036761805	-0.6128648	-1.4601715	0.6700426	-0.30241653
1354	-1.4978906	1.4019728	-0.040662996	-1.8471528	-0.89938545	1.4576011	2.1188598	-0.39945763	1.5408137
1355	-1.078931	0.33932593	-1.6967175	-1.1830096	-0.19212484	0.8649033	1.4398214	-3.1852648	1.4540079
1356	-1.3312335	-1.2630632	-0.09204885	-0.42378372	2.576692	-0.5350764	-0.8160075	0.3087142	-1.5734453
1357	0.045879394	-2.4304566	0.890643	0.44494486	0.8349225	-2.2442236	-0.799821	-1.1267431	-1.3638265
1358	-0.015958712	-0.48315728	-0.6970607	0.51259774	-0.34816343	-0.58298504	3.0153995	0.16245982	-0.6546346
1359	-1.7455504	-1.1617358	-0.79074204	1.6398228	-0.29134652	0.8795173	0.9439025	-0.53223443	0.29969016
1360	1.7417738	-1.5304134	-0.16418144	-0.8467928	0.12251277	2.3468401	1.1187634	-0.98136854	1.5507283
1361	-0.3092573	-1.0330538	-0.1375503	-0.3359481	0.2494226	0.89142317	-0.1597376	-0.26782992	-0.26899695
1362	-0.5873257	0.43258044	0.9705658	-2.2613626	-0.22792071	1.7742584	-0.07874915	-1.8755398	-0.16395414
1363	0.298816	-1.0873184	0.91112936	0.29443598	0.27172357	-2.0024052	0.5144535	2.205606	-0.40157235
1364	-0.102810025	0.36161575	-1.2447895	-1.2008762	-0.560638	2.275003	1.9497705	-1.7101005	1.4215941
1365	-0.5324031	-0.14120024	0.023701936	0.07525575	-0.0827699	-1.8326786	0.33976817	0.67196524	0.059462406
1366	-0.20933153	-0.7204423	-0.11160064	-1.5825785	-0.7940145	1.8319571	1.8061252	-1.3630428	2.240727
1367	-0.51043755	0.37313157	-1.3798441	0.91004086	0.026888445	-1.1327546	-0.6974189	-0.69516194	-0.88083065
1368	-0.15419613	-0.93757284	-0.9337399	-1.7773254	0.45114657	-0.23328923	-0.8216902	0.7548105	-0.089598894
1369	-0.2680341	1.2321645	0.1357638	0.63482314	-0.08795768	-1.1228766	-1.369198	-0.9623904	-0.883412
1370	-0.85928607	0.06700128	-0.9418953	0.5115067	1.2159839	0.609081	-0.7134321	-1.1056554	-0.14853734
1371	-0.5564749	-1.1868267	0.96029776	0.44299874	1.6851377	-0.5482384	-1.2701946	-0.33508167	-2.6013184
1372	-0.7581577	-0.8913522	-1.4490972	-0.112972975	0.049167424	1.4182503	1.5618354	-1.4110186	2.2551084
1373	-1.1913761	-0.3266155	-1.3319311	0.17179957	0.16529213	-0.33499405	-1.1665006	0.27321175	-1.1262283
1374	-0.30205232	0.86955297	-0.91053116	-1.5999182	-1.5910379	1.3193661	1.687123	-1.1388088	2.4432228
1375	-1.0715299	1.2856128	-0.22599584	-0.4074723	-1.4226357	0.82018596	1.3626173	-0.11901325	-0.749877
1376	-0.45957297	-1.2580307	0.4998327	0.58910096	-0.56257683	-0.23042873	1.1612754	1.3336089	-0.12596282
1377	-0.7084809	0.527569	1.9510076	1.5616602	0.17502254	-0.5339754	1.0010775	1.4055505	0.63032067
1378	0.2899359	1.0660411	1.194329	-0.033611342	2.4345145	-0.72522354	-0.8815422	-0.29636124	-1.6641548
1379	0.85912395	-1.7713867	-1.094061	-1.7685443	-1.6786368	2.4856143	1.8377638	-1.4902357	1.6488876
1380	0.37754905	0.847677	-0.8961431	0.22474617	-0.2055611	-1.0166869	-0.8081628	0.9005777	0.7148515
1381	-0.53393656	0.43914568	1.1549342	-0.44496024	0.6287628	0.6417982	-0.5924863	-0.46872753	0.23841834
1382	-1.2217789	-0.48357755	-1.3430644	-0.5295711	-0.8480047	-0.2576069	-0.3183292	1.1348945	-0.14286837
1383	2.211548	1.2324092	-0.33431226	0.34891254	0.18319653	1.7386428	1.2665808	-1.300884	1.7471632
1384	-0.54954666	-1.7730894	0.86576676	0.2500206	0.23051035	-0.6790546	-0.15776646	0.84995914	1.2060412
1385	0.53859663	-1.0836419	0.95114225	-0.72752976	0.8194065	-0.93709487	-0.48084724	0.5569129	-1.1842219
1386	2.0107532	-0.71394336	0.10048745	-0.76818967	0.46730056	-1.0123914	-0.25679722	0.7674297	-1.7733845
1387	2.020973	0.16245413	-0.36567926	0.63632804	1.0096765	1.7227666	0.3458956	-1.4512577	0.52050066
1388	0.19004238	-1.2274735	0.053986	1.6471859	1.0144011	-0.66692424	0.44070083	-0.78972816	0.2793334
1389	-0.54118943	0.3544019	0.2230919	-0.55728304	1.7926472	-0.67304134	-2.4612484	0.6224346	-1.057298
1390	0.45359865	-0.27805907	0.34412137	0.5680346	0.0273965	-1.058631	1.0083306	0.93657655	-0.8436656
1391	0.21235056	-0.14242306	-0.41177246	-0.33909005	0.23511007	-1.7824385	0.8826287	-0.22306657	0.3985002
1392	-0.057828307	0.82643807	-2.526991	1.0330963	1.5677965	-0.44986743	-1.2089125	1.0847	-1.2535719
1393	0.92255294	-1.391025	0.9520043	1.446155	0.055300415	-1.1910777	-1.5999254	0.38528362	-0.56931484
1394	-0.46372423	0.5360422	-1.8068483	0.9114269	-0.75890046	0.5491895	1.3821349	-1.8048818	-0.24654973
1395	-2.42883	0.27046847	-0.25794828	-1.977167	-0.15273601	-0.22846949	1.6221937	-0.10050149	1.7553114
1396	-0.11529654	0.050940752	-0.8677133	-1.1803596	0.7211753	-0.9719214	-1.431763	1.2827933	-1.0126642
1397	-1.1075464	-0.2895338	-0.45675358	-0.92448545	-1.174375	0.6697769	1.0849723	0.7329647	0.07665366
1398	0.24784943	-1.2440356	-0.25581762	-1.0676038	-0.8682214	-1.218898	-2.2605977	0.39108753	-0.2387029
1399	1.1084356	-0.36159942	-0.55374616	1.3937117	0.52934176	1.6582916	0.983083	-1.0597957	1.6384519
1400	-0.28008533	-1.4918817	-1.4764205	-2.1420362	0.10356325	1.1060753	2.1386054	-1.5373567	2.9774249
1401	-0.20275521	0.1553209	-2.4136896	-0.44263428	-1.0561361	0.71399486	1.2887597	-1.0978848	0.88835573
1402	-0.18515828	1.0799452	-0.5972827	0.63397884	0.26355776	-0.8421495	-0.42299002	-0.70790774	-1.1140951
1403	-2.6008132	-0.033714175	-1.1177806	-0.81765246	-3.5581288	0.36628163	0.54526067	1.2964932	0.31843814
1404	-1.2779695	0.59202796	0.34565577	0.38421342	-0.66925013	0.005386442	0.40898302	-0.20869924	1.3252816
1405	0.039739043	0.85990614	0.42622614	0.38326305	0.7933675	-0.06569734	1.3023058	-1.0765723	-0.16991636
1406	-2.5206208	0.22811419	-0.598019	-0.20811588	1.1299045	0.10473861	-0.78805834	0.3390696	-1.5359305
1407	-1.6805061	-2.138255	1.1476514	-0.12806228	-0.25326985	0.96400905	-1.4028533	1.4602349	-0.5246265
1408	0.64430773	-0.8524928	0.11562763	-1.753159	1.2803574	0.46433604	-0.08784567	-0.35557002	-0.85617316
1409	-0.81817085	-0.42932844	-2.3185058	-0.5778261	0.73095703	-1.6238872	-2.1636274	1.3460811	-0.025584847
1410	-2.346105	0.07373127	-1.6061366	-2.0183957	-3.1463697	-0.015879296	0.6113497	1.0122727	0.32009488
1411	-1.5365878	0.34540492	-0.5551911	-1.1329741	-1.5175762	0.6552319	0.32717475	-0.015426755	0.6722349
1412	-0.81701696	-0.91844136	0.18908986	-0.97465384	0.20450133	-1.0628844	0.00863342	-1.69787	-0.46520627
1413	-2.4507027	-0.19590986	0.14162475	-1.0894746	0.006667018	0.64453	0.9740374	0.13867562	0.13594016
1414	-0.16448313	-0.62451696	2.003798	0.97069716	0.12040855	0.9115511	0.08481908	1.6215189	-0.7355966
1415	-1.4687252	1.901891	2.548098	1.3215004	0.95762414	0.5230342	-1.0745372	2.0973012	0.37878084
1416	-1.6039025	-0.2601107	-0.5359183	-0.5777524	-1.3980787	0.23760746	1.36067	-1.0262797	0.21912679
1417	0.686642	0.85613954	0.5087413	-1.0748501	-0.42686683	-0.68795663	-1.3693542	0.046196908	-0.9459165
1418	-1.2699342	1.3620055	-0.64969873	-0.4291167	-0.5785118	0.17929801	1.5788524	-0.13017508	0.17338262
1419	-3.1750598	-0.37586534	-2.0074623	-1.2558066	-1.8615172	0.42453712	0.049034264	1.1528721	-0.0143138245
1420	-0.24094161	-1.0201495	0.040813453	0.89959586	0.06983459	-0.0845416	0.9002483	2.3610282	0.6607609
1421	1.9851202	0.98277617	-0.7749026	1.0783578	1.961894	-0.6328101	-0.11543882	1.3698318	0.42953688
1422	-0.8784454	0.1918237	0.6210524	-1.1691861	1.1736547	-0.9891887	-1.5516604	-0.42342055	0.32356113
1423	-1.3527229	2.263784	-0.08662766	0.9592145	-0.30517733	1.7261469	-1.2120223	-1.0143101	0.20992352
1424	-2.2208927	-1.8656186	-1.9501551	-1.4822255	-1.9435178	-0.9710519	0.5994112	0.9831922	-0.59025353
1425	-1.967931	0.11207855	-1.3987496	-0.24939728	-1.3930609	1.9119124	1.2471917	-1.5228128	1.2851139
1426	0.6714566	-1.8927824	0.27761	0.17641369	0.65076756	1.691966	1.6180618	-1.3133727	2.021334
1427	-0.20632346	-0.79451144	-0.16964592	-0.8229053	1.4963732	-0.34597528	-0.31606722	0.4683603	-1.0936168
1428	-0.48923767	-0.21075374	-0.24644944	2.8222136	0.49648643	0.40785474	-0.16349506	-0.1958679	0.31780094
1429	0.11781342	-0.7484007	-0.76264715	-0.23357311	1.0369036	-0.11845684	0.6023873	1.6781274	0.13509336
1430	-0.25000525	0.85395575	-0.62980664	-0.17276306	-1.217774	0.55342317	0.8556874	1.2741082	0.54650235
1431	-0.2617921	-0.46656463	-0.8059709	-1.4851944	-0.9463966	1.2410095	1.8846726	-1.9079161	2.2886493
1432	0.011154652	-1.2418739	0.15126795	-1.3959997	0.36053938	-1.7355266	-0.7426888	0.08309448	0.33356315
1433	-0.14935538	-0.5949709	-0.33856624	0.06472185	0.57782733	-1.4424419	-1.6381812	-0.23528683	-1.6844555
1434	-0.9002464	-0.32326102	0.25948077	0.8769468	-2.2028582	0.61367244	1.2070255	0.6997923	0.6299413
1435	-0.8868073	0.023408443	-0.19839068	-0.30794227	0.7537871	-1.2720077	-0.06041809	0.7782612	1.1151474
1436	-0.40762097	-2.5684109	-1.2875509	1.6923507	-0.26948684	-0.2257657	0.094418354	1.2534064	-0.27366328
1437	0.99729013	-1.5906378	-1.484199	-0.11511558	-0.12423882	1.1059916	1.8529111	-1.4492677	1.8889853
1438	-0.3066609	-1.6582363	0.026928782	0.6465357	0.8318148	-0.81147337	0.14818291	-1.1498108	0.98860866
1439	-1.7154659	-0.25374162	-1.3440096	-1.103862	-1.6361039	0.39597407	0.8215108	0.64571834	0.434071
1440	-2.7028503	-0.16162843	-1.144663	-0.6054325	-1.2255771	-0.8889323	1.3540834	-1.4996485	0.14073181
1441	-0.44585073	-0.3078524	-0.602983	1.0704216	-0.4429261	-0.20152676	1.2716728	0.6760033	1.0484482
1442	-1.0039604	1.0527967	2.0339053	3.1726859	1.2581824	-0.20561555	-1.4898162	1.6926866	-0.5552865
1443	-1.4490533	2.0891085	-0.39650738	-0.27195606	-0.7813513	0.5551959	0.410608	-0.3206604	1.0254717
1444	-1.3767885	0.22444323	-1.6080306	-1.2558794	0.12514687	1.4764767	0.3375377	-1.794048	0.5162451
1445	-2.097645	0.46517155	2.1082218	0.9785727	-0.9901113	0.610224	0.5059714	2.1108658	-0.45169106
1446	0.06721161	-0.41276646	-1.2301137	-0.5230312	-0.7140111	1.894085	1.9783562	-1.1641473	1.5462503
1447	-0.41075706	-0.11456111	-0.5844856	0.5612929	-1.2720268	0.060436636	-0.12956616	-0.31844223	1.0424008
1448	-0.06583631	-0.7266825	-1.3383495	0.017234325	1.515024	-2.2499158	-1.8164353	0.12556282	-0.9151219
1449	2.9196668	-0.62803626	0.2859736	0.5450995	-0.017363723	1.85474	0.49426776	-2.3334594	1.7006844
1450	-2.0453227	-0.8250116	-0.14209038	-0.13327125	0.7330944	-1.0986017	-0.768332	0.6925176	-0.60079515
1451	-2.513605	0.35691032	-1.4331365	-1.592245	-2.8642015	0.26417828	1.3972816	0.48174456	-0.3423422
1452	1.0288206	-0.08158836	-0.026891582	-0.14729741	1.3858877	0.5228019	-0.5019122	-1.1458503	-1.6089928
1453	-1.0708603	0.65467143	-0.37444645	0.5453087	1.6525743	-0.53225994	-1.3078735	-0.39682123	-1.0598751
1454	-1.9346529	0.10994413	-0.88510686	-0.22401537	-1.1103609	0.32029808	0.89408123	-1.0698327	0.53929335
1455	-0.5882599	1.0470182	3.1020312	2.4012067	1.724739	0.73247457	-0.60380226	1.0915388	1.1819175
1456	-1.7839661	1.2115272	-0.09395778	0.67504686	1.6275437	-0.010733262	-1.2911727	-0.7548679	-0.463898
1457	1.4068894	-0.27259812	0.72665995	0.5452169	0.7440315	2.1057525	0.6141666	-2.0584168	0.4816047
1458	-0.8821905	-1.9152689	0.087825485	-0.0744521	-0.7879401	-2.281774	-1.6526312	2.0878077	-0.7611527
1459	0.24355246	0.027666867	-0.6553688	-0.4536979	1.0034219	-0.50561094	-0.84536344	0.27164438	-1.082309
1460	-1.6077175	-0.28665644	0.35728222	-1.5120852	-1.1265122	0.017460585	-0.73732	1.118689	-0.06889802
1461	-0.3363151	-1.5166898	-0.3231625	-0.8603592	0.73811555	-0.19708425	-1.7800753	0.7108278	-0.30959582
1462	-0.2717002	-0.266982	-0.11552289	-1.1839375	-0.059495807	-0.47324568	-0.28208065	1.4625417	-0.11911571
1463	1.1730078	-1.7725565	-1.2935004	0.9772982	1.7101662	-0.68617177	-1.5648923	2.265983	-0.7675037
1464	-1.7938428	-0.95182484	-2.4018812	-1.6117786	-2.3431702	-0.55281353	0.9912148	0.7154683	-0.15211098
1465	-0.66059566	-1.8704226	-0.14721921	-0.049259603	-0.3624807	-1.8304309	-0.54029346	-0.4838713	-0.16218117
1466	-0.20464322	1.0222042	2.2830217	2.156274	1.9561466	0.15118483	-0.69268847	2.3123739	-0.9212898
1467	-2.4780028	0.77456033	-1.5800834	-1.3915803	-2.0175624	-0.29762268	1.0995654	1.0397836	0.4674117
1468	0.13108495	0.894787	-1.0088131	-0.9192448	1.3120172	-1.2724568	-0.5592925	0.32008883	-0.37989554
1469	0.21037462	-2.0722601	0.28936887	-0.08470714	0.4870151	-1.3340867	0.60243183	0.6529379	-1.1293424
1470	1.6093419	-1.3131986	-0.92894006	-1.4284983	0.2691235	2.1437778	1.9307746	-1.0548869	2.8174584
1471	-0.45589414	0.1376611	0.21890289	-0.8748055	2.68777	-0.4800265	-1.3812132	-0.82033575	-1.0174801
1472	0.44221163	0.13774654	1.4565291	-2.072077	0.4314484	-0.18358338	0.13751218	0.6260503	-2.3721428
1473	-0.67820257	0.26966298	-0.7851564	-0.9477997	-0.42168242	0.75651765	1.8689843	-1.7502866	2.153841
1474	-0.27863717	-0.11018681	-1.8489546	0.5596089	-0.7574947	0.5043846	0.37965292	0.16522789	-0.10961683
1475	-0.48338073	-1.1011817	1.9470602	1.1599655	-0.25266165	-0.03252709	0.15909192	1.4776537	-0.21249121
1476	1.2579638	1.0848432	-0.22030497	0.77341545	-1.0263367	1.7994828	1.3275237	-1.3234776	1.543788
1477	-0.24921054	-1.8700168	-0.58982116	1.3664479	0.40006164	0.12410459	0.13143444	0.98982894	0.3254809
1478	-0.5677749	-0.15831473	-1.8781672	-1.1011273	-1.2687616	2.4546273	1.4620297	-1.1302191	2.1272037
1479	0.6061331	-1.9865148	-1.5069141	0.5598865	1.0495902	-0.95765483	-0.30421123	-0.74575907	0.4513923
1480	-1.9263917	-0.31632563	0.33801714	1.340424	-0.8628465	1.1977026	0.8279893	-0.10973392	-0.5751866
1481	-0.81424415	0.19995618	-0.6644554	0.22548942	-0.78962123	2.1267357	2.2488546	-2.0652494	1.5143437
1482	2.1454277	-0.9498744	-0.35586146	-0.2711906	-0.5285814	1.8680769	0.24147281	-2.3396626	2.0743904
1483	-0.98169696	1.2269795	-0.22815865	-1.1357318	-0.50608575	2.3648767	2.0512414	-1.8143964	2.0865605
1484	-0.81722915	0.27061743	-0.5806381	0.37140512	-1.1005306	-0.118861526	-0.6033971	0.5144984	-0.51930827
1485	-0.049186334	-0.22024083	-1.22242	0.7965542	-0.9069639	1.4195635	1.950262	-1.6703669	1.2187867
1486	0.04073751	-0.30272675	2.2814982	2.6362102	1.8112762	1.1479495	-0.9192153	1.7625341	0.035922408
1487	0.2702229	-0.529619	-0.8090681	0.9955215	-0.5412086	0.13374102	1.3304441	0.79493064	-0.2738662
1488	0.54355454	0.38757336	-0.8006854	-2.172729	0.35830957	-1.7060487	-2.2239037	0.20973986	-0.65294886
1489	-0.21035285	-0.8506019	-0.89481395	-2.316461	1.310614	-0.24489866	-0.46642315	1.0738091	-1.2412264
1490	-0.67496175	0.11600248	-1.0794315	-1.904716	-0.82545936	1.0241871	1.0931802	-0.52573955	2.9693997
1491	0.5337332	0.2996467	-0.32778743	-0.2685809	-0.06948188	-0.8615773	-1.3475838	1.8210933	-0.88232553
1492	-0.86585826	-0.34286505	-0.84263194	-0.46061563	0.096164584	-2.4736958	-1.3736998	0.75087357	-1.2691684
1493	0.51111823	-0.29748973	-2.3244822	0.527738	-0.7548392	1.5603185	1.7544961	-1.7627878	1.3896353
1494	-1.3456762	0.31932834	0.24248594	-0.093321264	1.1417758	-1.3811461	-1.5249166	0.6400331	-1.4555924
1495	-0.3430735	-1.9099786	-0.2027591	-0.22603405	0.7591144	-1.5793715	-0.32709408	-1.4748843	-0.95511687
1496	-1.0212945	-0.06153685	0.9116325	-0.85109943	0.90448153	-1.4397335	-1.5469577	0.94207907	-0.7402117
1497	-0.94947284	1.8533151	-0.8591026	1.2117538	0.8353021	1.3528054	0.052924275	-2.238648	0.6825113
1498	-2.7522159	-0.4417711	-1.6050462	-1.126014	-0.93850744	0.11026639	0.6098255	-0.9737787	0.315629
1499	-1.0398059	-1.3278849	-1.233969	-0.9329431	-0.786842	-0.33445162	-1.6265264	0.2945351	-1.8108379
1500	-0.2989689	0.33108014	-0.39936626	1.0875096	1.4474547	-0.44604045	-0.006758988	-0.5717833	-0.13307202
1501	0.5697034	0.18975702	0.43071744	-0.6190021	0.6105864	-0.89244115	-0.6220297	-0.83075714	-0.4165866
1502	1.0970136	-0.36236605	-1.8909581	0.5199883	-0.54815716	-1.7702038	-0.32216027	-0.67830336	-1.0003707
1503	0.5693581	0.19959128	-0.90706336	1.1551831	-0.6911958	1.9552124	0.71367913	-1.3677294	1.7810675
1504	-0.9510029	-0.36117846	2.5878346	2.315194	1.5270364	-0.48655587	-0.051361818	0.6299664	0.17423114
1505	-0.6599103	-1.060235	-0.8017607	-0.19742176	0.12017743	-0.70449376	-0.8239229	0.21999927	-0.40098792
1506	-0.6495231	-1.000978	-0.15966728	-0.14441523	1.7381096	-0.29758245	0.36057055	1.1796833	-0.80524814
1507	-0.31659615	0.06183672	-0.71428216	-0.065441996	1.642158	0.7202889	-2.0346746	-0.44144183	-1.2489333
1508	-0.3568361	-0.54874516	-0.84995073	1.5676613	0.35126778	-0.7401899	-1.0262341	-0.28609177	-0.85552907
1509	-0.8469121	-0.885847	0.22149548	0.3818491	-1.2912055	0.2241492	0.102454364	0.9156592	-0.8330897
1510	-0.35494423	-1.0994728	2.5586064	2.2725258	0.74695677	-0.1848442	-0.7127774	1.0023661	-0.118320316
1511	0.4460125	-0.75040346	-1.2681668	0.35999078	1.6250336	-1.219707	-0.56129783	0.33176768	-1.1099206
1512	0.39502752	-0.27336994	0.09665528	0.7278091	-0.9921675	-1.9993229	-0.24711418	1.68115	-1.3573225
1513	-0.33418518	0.042778224	-0.47195843	0.6089541	0.9333265	-0.8629712	-2.2749252	-0.6702482	-0.086873025
1514	-0.012432173	1.5156977	-0.19832818	-2.2755291	-0.0067258477	-1.6025176	0.50384724	0.9519119	-0.621086
1515	-1.9549179	-1.3104408	-1.151313	0.17807047	2.1976829	-0.6646832	-0.79186386	-0.2167553	0.033871293
1516	-0.6920328	-0.5750883	-0.019086897	0.35777283	1.4997703	-0.7839419	-0.95648664	-0.45319164	-1.2083566
1517	-0.80159384	0.5655322	-0.8528192	-0.31179786	-0.6705098	-1.281667	-1.8833019	0.84270203	-1.5201604
1518	-0.35356623	-0.9280035	0.23589817	-0.07905573	2.1322396	-2.0312371	-1.1743841	1.3558351	-0.015759438
1519	0.55311763	0.9613801	-0.84954494	1.8450034	-0.78062344	0.5548207	1.2358491	-0.81499684	1.1158842
1520	-1.146682	-1.0504893	-1.8955472	-2.4293835	-1.7496269	2.535033	0.24679229	1.9468646	0.656301
1521	-1.3211193	0.7331626	-1.0317487	-0.9021953	1.6310519	-1.2010235	-1.0150471	0.15633643	1.2802515
1522	-0.7457011	-1.5922585	0.006061077	-0.17922503	1.4234308	-0.16881263	-0.5453011	1.0039289	0.26046717
1523	-0.47388265	0.50013626	1.1084256	-0.9934454	1.290979	-2.168126	-1.391095	0.51706815	-1.7993327
1524	0.2358221	-1.0095785	-1.7018303	-0.99771315	0.96261287	-0.8418647	-0.8479792	0.61922646	0.24093962
1525	-0.38357273	-0.45475236	-0.051388934	-1.2468321	0.33907652	-1.225532	-1.4524579	-0.21443298	-0.22648385
1526	-0.35645193	-1.0485733	-0.6593522	-0.8641745	1.0050081	-0.5258073	-0.36830765	0.20384943	0.8312596
1527	1.1511272	-0.23679107	-0.8606807	0.2656517	-1.0989776	1.357451	1.6320461	-1.9256387	2.2143865
1528	-0.5476594	-1.6552695	0.80336344	1.6339481	1.2775614	0.60450983	-2.0073063	0.50989556	-1.8127012
1529	-0.763178	0.11151379	1.9278978	0.67811584	-0.6765647	-0.38681427	0.14118476	1.6364629	-0.106934205
1530	-0.4088124	-0.40444314	-1.4264929	-1.2227001	1.856876	-1.01226	-0.6764297	-0.37967572	-0.62576306
1531	-1.0720744	0.21419172	-0.9576864	4.1354675	-0.29622847	1.7410122	0.29335153	-0.6633668	1.0067514
1532	-0.82362336	0.8948871	0.4893868	-0.9321647	0.87953603	-1.9290075	0.06273788	0.904678	0.57835925
1533	-0.5827509	-0.4169096	-1.0720586	1.0194587	-0.9398681	1.0238547	0.20905146	-0.30072567	1.8595535
1534	-0.7712903	-0.32926273	0.82014877	-0.11726263	0.3905175	-0.98860246	-0.3909793	0.9035278	-0.54850465
1535	-0.77868783	-0.35859668	0.8225946	-0.1601234	1.8435836	0.19194618	-0.36192754	-0.07458389	-0.868806
1536	-0.45708948	0.106557995	0.718146	-0.26121593	1.4450659	-1.4310156	-1.0731091	0.71466875	-0.60681725
1537	-0.11638982	-0.7961137	-0.5405272	2.6298711	0.44886902	1.5208405	0.64567274	-0.70928836	0.8481541
1538	-1.0803952	-1.3158908	-0.47053266	1.4093082	1.6590669	-2.0497131	-1.5944691	2.343609	-1.5429714
1539	-1.3418177	0.8390827	-1.3774345	0.7704864	-0.5520241	1.6353319	2.5293698	-1.4327776	1.6959581
1540	-1.1091509	0.6118282	-2.1841836	-1.826395	-1.7934831	-0.07511443	0.8295196	0.8725183	0.83900857
1541	-0.49235898	-0.1604504	-0.23081875	-0.83215714	-0.80564594	0.9371986	1.7034668	-1.0081635	1.0993521
1542	1.5420647	-0.582047	0.81898415	-0.32549596	1.6275983	0.048461854	-0.9114202	-1.4702723	-0.26227647
1543	-2.214691	-1.223378	-1.9521468	-1.8273124	-2.8482766	-0.55817604	0.14301744	0.5225742	0.7722959
1544	-0.7515727	-0.25089237	0.048668742	-3.1244729	-2.2784884	2.1383398	0.74958694	1.6430308	0.2121935
1545	-2.746706	-0.80144495	0.35134494	-1.3737575	0.15587914	-1.297321	-2.170813	0.4969873	-1.6487861
1546	-1.0833548	0.0006877631	1.085571	-0.9343324	0.73692375	1.842399	-0.79677624	-1.2546552	0.77357066
1547	0.2596991	0.5912056	0.33819446	-0.33689958	-0.4045543	-1.8554509	-0.7456449	1.0715694	-0.73323566
1548	-0.93918556	-0.7080575	-1.1934233	0.93143654	-0.8463234	1.1199325	1.5510123	-1.420868	1.0789462
1549	0.8103815	-2.4444366	0.16704905	1.0935954	-0.60356545	1.654862	1.0842026	-1.3980076	1.7920456
1550	-1.2267928	0.7380776	0.38733244	0.3177069	-0.68852663	0.7295662	1.0729709	-0.14457323	-0.13448434
1551	0.084091544	1.8754908	0.56146467	0.041706428	2.256254	-0.21573934	-0.91279614	1.2264192	-1.3341386
1552	-0.6605233	-0.78723276	-0.33979565	-0.065281324	0.429959	-1.7105978	-1.5826226	1.8972031	-0.8643663
1553	0.26029682	1.9696085	1.4391229	-1.6390016	1.0957153	-1.008064	-0.3936394	-0.3434578	-0.042905442
1554	-0.6614585	0.085050285	-0.5254291	-1.5700952	-1.0671002	1.2857764	2.6450896	-0.67933	1.4951637
1555	2.1592827	-1.0578034	-1.1069722	2.3862386	-0.6162366	0.7218318	-0.54480493	-1.2862262	0.09957209
1556	0.9642526	-0.304878	-1.0407805	0.21727753	1.1015103	-1.4786476	-1.2716258	0.30119336	0.23788227
1557	-2.3899062	0.19999266	0.2573344	-0.5818159	-1.9576572	-0.4942813	-0.94515634	0.67852724	-0.5093243
1558	0.035334706	-0.13047183	-1.8350382	-1.0711958	-1.7915626	0.6251656	0.93989587	-0.9581152	1.7871048
1559	0.11426097	0.7268912	0.8711684	-0.06118983	-0.42658263	-0.99709654	-0.6643214	1.5398089	-0.3611263
1560	-1.3889606	-0.20950639	-0.8993241	0.32140073	-0.33138937	-1.4086732	-0.19568941	0.3173526	-0.99690425
1561	-1.0837648	-0.00519377	0.74569464	1.6965259	-2.76331	1.5401744	1.6016637	-0.3819884	1.1361381
1562	0.015331805	-1.2895151	0.39424774	0.1308153	-0.19391344	0.41751283	-0.3772807	-1.7036033	-0.077706784
1563	-1.5844992	-0.0553765	-0.30914396	0.58311373	2.657835	0.097301245	-1.0402092	0.032970726	-1.2970155
1564	-1.074734	0.67813206	-1.7246375	1.6904718	-0.06799334	0.3560453	1.0155928	-0.51892346	1.2763999
1565	-0.16874202	-0.3278807	-0.49060977	0.21239045	0.8426365	-2.166433	-0.5291468	0.32536134	-0.45084274
1566	0.8730775	-2.9196463	-1.4206932	0.56425864	0.7462608	2.5459874	0.111102	-2.50453	0.9055681
1567	-0.79340047	1.0614952	-0.4841207	3.1666725	0.11561165	1.4058967	0.8696829	0.29742557	1.4366889
1568	-1.284841	0.507097	1.1855053	0.038948536	1.5220323	2.0883875	-1.0207295	-0.39027405	-0.18778479
1569	-1.8057178	-0.011203922	-0.8975811	1.1368992	-1.4304732	1.1833253	0.5390854	-1.9930624	1.2619293
1570	-0.4166601	-0.08383763	0.7076846	1.4680988	0.52568597	-1.0357563	-0.11797947	1.6415155	-0.84885585
1571	-0.4099328	-0.18080807	-1.1121029	0.7530582	-0.73556876	0.8220546	1.4004794	0.52283084	-0.033244327
1572	0.55948925	0.1939543	-0.1323909	-0.06813264	0.042207476	-0.5978982	0.17560801	-0.78942895	-0.33294958
1573	-0.0798282	1.0453908	0.6642631	-1.4444958	-1.9079993	1.2086576	1.2741998	-0.9549335	1.571658
1574	-1.7446477	0.4629352	-0.8073279	-0.5155627	1.6848096	-0.9124331	-1.0887656	-0.5273211	-1.6665318
1575	-0.13118392	0.08519186	0.3363456	0.6793855	2.0127664	-1.5377958	-1.3686094	-0.5206697	-0.045280036
1576	-1.3919569	0.16772586	-0.3670912	-1.7497673	-2.1837766	0.12471673	0.47359	-0.23633975	0.5289421
1577	-0.5616483	-0.93861467	-0.38426518	-0.87895864	-0.1364603	-0.55690056	-0.61504245	-0.22530466	-1.605312
1578	-0.71779484	-0.28092366	0.07326099	1.3429514	-0.10076073	0.5372876	-0.5651728	-0.90472907	0.18294579
1579	0.3289227	-0.7141627	0.17623246	-0.26091573	-0.19843155	0.90206724	1.3436849	1.3318543	0.14783286
1580	1.0736674	0.7171097	-0.94836015	-0.49047744	0.8150878	0.088406324	0.08560336	-1.1564101	-1.6199292
1581	-1.5046402	-1.963662	-0.29911235	-0.93748415	-1.059808	-0.45475152	0.24662198	-0.7393996	0.084673285
1582	-0.4541904	2.8488123	2.2689059	2.6796408	1.870544	1.1160139	-1.7472337	0.9547777	0.69815063
1583	-0.3369243	-0.111840144	-0.6506766	-1.0588847	-0.9640506	-0.15132573	1.3172195	-1.3359511	0.27386856
1584	-1.4493086	-0.20979957	-0.5668224	0.4803616	-0.9426396	0.07960719	0.70323825	-0.4823137	-0.0886184
1585	2.1388652	-0.672692	1.0868448	-0.25465065	0.19362137	2.6253636	-0.19312435	-2.0491188	0.8797634
1586	-2.2582853	-2.065299	0.098750174	-1.1597519	-0.43735158	0.53025496	1.1922791	-0.1371992	0.31787658
1587	-1.3413453	0.03453675	-0.40327635	2.089351	-0.54810166	0.22904843	-0.025383413	0.8007531	0.5285398
1588	-0.8623334	-0.5041014	-0.4256001	1.4614751	-0.3917551	0.7283747	1.3831695	0.9569723	0.24756876
1589	2.2765043	-3.234789	-0.01450482	-0.5654435	0.13322379	1.5546637	0.25317958	-1.5476195	1.855555
1590	-1.3840351	0.2578758	1.7040606	-0.21351075	1.2711716	1.7665155	-0.8529145	-0.33007112	0.66199696
1591	-1.4440467	-0.8716775	-1.5290757	-1.424616	-3.1386924	0.70322233	1.2297931	0.15834169	-0.27244708
1592	0.6274328	0.5326693	-0.5650812	2.1743252	1.7799304	-1.7658225	-0.7991849	0.55479777	-0.3342231
1593	-0.2778346	-0.9373502	0.26464355	-2.114139	0.6419244	-0.8142278	-0.74622995	0.2532365	-0.36247626
1594	-0.3325035	-2.6308975	0.16011891	0.97587866	-0.75091904	2.447402	1.132735	-1.302934	2.617912
1595	-1.5606451	-0.0138062835	-1.4280918	0.555005	0.76431566	0.44039947	-0.46260092	-0.9484158	-0.027641147
1596	-0.17026806	-1.2657299	0.38723037	0.10753545	2.017798	-1.1282547	0.27108574	1.1559516	0.4683565
1597	-0.5443213	-1.0470505	-1.1961728	-0.697938	-0.5873078	2.0431979	1.5423812	-1.5814898	1.5508765
1598	-0.5199885	0.17224914	-0.15417343	-1.2131374	-2.3435893	1.3487638	1.7489011	-0.87645924	2.1067853
1599	-0.27381587	-1.6879034	-0.3632942	-0.35497218	-0.478529	-0.53522056	-0.24795938	0.0027823746	-1.8151884
1600	-0.6925955	0.34608874	1.8740249	1.1816404	0.8697362	-0.2320609	0.98620737	2.400908	-0.22384712
1601	0.35660997	-0.32808292	-1.3018632	1.8222014	2.1986585	0.46553913	-0.5948156	-0.6414293	-0.68265575
1602	0.69262904	-1.1099818	0.6086434	0.24308386	-0.5557367	2.214692	1.933533	-0.7655417	2.3618288
1603	1.5090162	0.33328855	-1.3002958	1.9901536	-0.39975575	0.96816146	0.8408052	-1.1205542	1.2818743
1604	-0.7162551	0.88423103	-1.4199672	0.37007836	1.6909668	-0.6623343	-0.9590167	-0.24030358	-1.2559867
1605	-1.0377458	0.66046715	-0.4292168	-0.644496	0.8778818	-1.4730539	-0.4940953	0.88165456	-1.0251573
1606	-0.014529146	-0.33293846	-1.096525	0.643306	-1.2073362	-0.5723783	1.1351384	0.8272226	0.36854935
1607	1.4241145	-0.4529821	0.49466217	-0.7712445	1.5748608	-1.503248	-0.5216013	-0.4842858	-1.8250258
1608	-1.1887863	-0.39142758	0.0731892	0.49340737	-0.9373529	0.9276886	0.8865429	-1.4182723	1.0826265
1609	-0.4801371	0.27384108	1.2447491	0.59274006	2.508098	0.44312364	-0.9612652	0.33440194	1.0253794
1610	-0.8572573	0.7205235	0.19414818	0.5982519	0.74952126	0.2665	0.89831346	2.0025444	0.18877497
1611	-3.2554119	0.483304	-1.524878	-0.79874134	-2.2794142	0.3056404	0.72498786	0.012299351	0.46089947
1612	-0.07838652	-0.002975881	-0.2328552	-0.29838043	-1.0107667	1.7164708	2.092407	-0.82170916	2.454578
1613	0.3889052	0.56878984	2.7966936	3.048461	-0.18234545	0.14050493	-0.05922538	0.6951617	0.6247832
1614	0.35964066	1.9275317	-0.3373843	-0.12748897	-0.686044	-0.37360883	0.85985535	-0.78387344	0.045339264
1615	-0.3146108	-0.8712802	-0.22152954	0.6080586	1.6156096	-1.0927835	-0.03695041	-0.37992033	-1.1526923
1616	-0.65247685	-0.5351469	0.061320662	0.57090557	0.023106262	-1.2742933	0.67757976	-0.9990796	0.15760738
1617	-0.27527243	0.2714538	-0.84462565	-0.7499213	1.0824819	0.4710209	-1.9190996	0.31774753	-1.2336365
1618	-0.78451157	-0.1952185	-0.32405865	1.3533041	1.5651536	-0.65587485	-0.20122504	-0.3887442	-2.8686724
1619	-0.8809312	1.5181248	1.177552	1.0188569	1.4491156	1.5865059	-0.71697664	-0.6501823	1.7907225
1620	-0.24152601	-0.36384296	0.37656146	-1.7123823	-2.1429174	-0.4054034	0.76677173	1.2642921	0.25351185
1621	-0.67009276	-0.9796795	-0.9505422	-0.5515514	-0.6933911	1.1558583	2.1936243	-1.4974945	2.6406233
1622	-1.3616223	-1.896957	-0.9336534	-0.6179566	-1.7304198	0.0030553117	0.6221241	0.8680986	0.23104383
1623	-1.0880933	-0.4275659	-0.67822397	0.076560944	0.52282655	1.3176494	1.4092672	-1.9832184	1.150921
1624	-1.9654619	-0.43797085	2.0389209	0.83228433	-0.3651309	0.34046027	1.0523499	1.8802891	-0.1902885
1625	-0.58270365	-1.0973177	-0.8420218	1.1207584	0.90988064	-0.7786143	-0.3387963	-0.0035861656	0.739325
1626	-1.4774126	-0.73146766	-0.36527932	-0.39677206	-1.2538714	0.49469718	1.9515698	0.50522494	0.030613214
1627	-0.7703976	-2.2515538	0.1825186	-1.1945136	-1.7539837	0.49895445	3.1391175	-0.56218755	1.9396255
1628	-1.5135599	-0.5420083	-1.2688645	0.3852217	1.5890477	-0.57324183	1.382912	0.4783246	-1.3023756
1629	-1.0204569	0.2247185	1.4520354	0.013677433	-0.11964066	0.36789012	0.8289368	1.0974538	-0.6600802
1630	-0.76725626	-0.5640389	-0.5560304	-1.3671974	-0.786057	-0.9953469	-0.0035928302	1.3567178	-0.52307284
1631	-0.41884175	-1.3378725	0.45670193	0.04637897	-0.2197277	-0.9343541	-0.6446457	-0.36382964	-0.21161562
1632	-0.255521	0.19578561	-2.201791	-0.7602552	2.0836334	-2.2898192	0.33434552	-0.712222	0.022675037
1633	-1.4815153	1.7215085	-0.7086094	-1.4003294	-0.53382623	1.0184246	1.8735049	-1.4242527	2.0652716
1634	0.31960717	-0.66393715	2.060467	-0.24549198	1.055283	0.083624765	-1.0088608	0.3055861	0.25181675
1635	-1.7078855	-0.7856352	-0.26123667	1.928317	-2.3973765	-0.035523444	0.14825964	2.703723	-0.1278634
1636	-1.5375358	0.7318497	-0.27523792	-0.61682683	0.5856723	0.553741	-0.61963195	-1.3272054	1.1564226
1637	-1.1973885	-0.49270064	-0.2754358	-0.79685664	-0.49021012	1.2588958	0.2666688	-1.2771618	0.1222789
1638	-0.910641	-0.8217716	0.5618477	-1.5469158	2.0988185	-1.5908868	-0.9201832	1.4526767	0.9141016
1639	-1.8616798	1.5835366	-0.22442472	-1.4934866	-0.3746323	2.0727174	2.0032394	0.1781053	2.1857772
1640	-2.8868508	1.0202459	2.209331	0.73743683	0.11879128	-0.37899065	0.23427507	2.5346398	0.21971558
1641	-0.6165626	0.84500265	-2.0634382	-0.17773242	-0.75576466	0.44386482	1.5919218	-1.5130978	0.5329045
1642	-0.28218707	0.28649473	-1.2633767	-2.0329237	0.46846017	-2.2094593	-0.70000523	-0.13325906	-0.38182276
1643	-1.6569685	-0.8750758	0.29123467	0.13430646	-0.6859658	1.0992149	-0.71977174	-0.381718	0.73407984
1644	-0.9281258	0.3289396	-0.6409369	-1.5492463	1.063391	-0.8208663	-0.8340473	1.3416862	0.6127752
1645	-0.46689922	0.6407684	-0.77897674	-1.3429191	-0.5157413	0.63525146	1.2314478	-1.2008309	2.0133195
1646	-0.4685865	0.931251	1.5716462	-0.22595316	1.2644343	-1.4797078	0.54606974	0.11593336	-0.120043665
1647	-0.004139811	-0.8615618	0.07011893	1.1224099	0.075840265	1.0536397	-1.4240044	0.3609252	-0.54758036
1648	-0.9348651	0.7890743	0.16170913	-0.3563435	0.5895939	-0.5456526	-0.26065162	-0.65505433	-0.31813675
1649	-1.7162392	2.3548565	-0.13855231	-1.8602958	-2.2241395	0.32587117	0.06602158	0.7272204	0.5413996
1650	-0.9557075	-0.44629353	-0.5726966	-0.29918376	0.39274302	-1.5162799	-0.53158146	0.17671508	-1.3108791
1651	-0.34468937	1.2621868	0.2507885	0.1854524	0.6991136	-1.4657831	-0.7794936	-0.7050375	-0.2706223
1652	-1.2229426	-0.4007549	-1.600821	0.60733175	0.25244203	-1.2035797	0.85668266	0.32866225	-0.21219301
1653	-1.7721329	-0.009305537	-0.75179774	-0.009178907	0.04482621	-2.3731043	-0.578766	1.4735057	-0.9391259
1654	0.5641992	-2.164997	-0.8414259	0.8005867	-0.45882273	0.3205616	-0.43793333	1.4803303	0.13254493
1655	-1.9649634	0.4875774	-1.2784512	-1.4231817	1.5308759	-0.98459667	-1.8750732	1.055108	-0.03984022
1656	-0.118299544	-2.655407	-0.8934066	2.866772	-0.48078728	1.5026139	0.8470609	-1.4804244	1.310025
1657	-0.90876245	-1.2207048	-1.0538117	-1.0380342	-0.3575163	2.348682	2.0541961	-1.3411529	2.6352172
1658	-0.95557714	-0.08564147	0.092098475	1.0025736	0.3059256	-1.2645503	-0.9254659	0.81635153	-1.0257338
1659	-0.78495437	-1.5778061	-1.0503418	-1.743518	-1.0166829	0.50053656	1.6635225	-1.2387333	2.0920203
1660	0.8763672	1.2123854	0.8844841	-0.64755714	-0.08600363	-0.9491461	-0.21102592	1.4645272	-0.552844
1661	0.04994172	-0.9498834	0.43612674	0.72805506	0.9239887	-0.56316286	-0.75016856	1.2686934	-0.16320658
1662	-0.309869	1.7668176	-1.5187178	-0.79874474	1.0737658	-0.69563687	-1.4233308	0.0424338	-1.2171624
1663	-1.8398576	-1.1599101	-2.3774066	0.62645406	-1.1363106	0.5197616	0.46286565	-0.32797617	0.7584002
1664	-1.001713	0.18328542	0.7574731	0.4976716	1.1839023	-0.42113152	-0.15335193	-0.7109403	-0.8980946
1665	-1.4003315	0.5343637	-0.10851404	3.2096176	-0.5031749	1.0499647	0.50341827	-0.7531439	0.6821368
1666	-2.690825	-0.64429367	-0.64769155	-1.0107957	-2.3953059	-0.20705664	0.8981043	0.60510075	0.45601907
1667	-1.4396424	1.1020558	2.3310442	0.5422479	-0.27479252	0.5014637	0.18501878	1.7215989	-0.19007963
1668	-0.9203508	1.0592813	1.329667	1.6071593	1.2737842	1.4392891	0.2981553	0.9957354	-1.3948784
1669	-0.8714327	-0.009356022	-1.7135849	0.08358234	1.5623983	-0.8510864	-0.26039946	-0.11151278	-1.7554456
1670	-1.9408743	-0.91141605	1.2439836	-1.6676623	-0.8699187	0.36369368	1.1166905	-0.40500483	0.09953225
1671	1.4764569	-0.15474392	-0.9177355	0.5303338	-1.8294475	1.6118363	0.56823087	-1.5307256	1.4475253
1672	0.23422408	-0.42529994	-1.3973634	0.2135232	-1.2872143	-1.0324917	-0.95920146	0.569589	-0.2535942
1673	-1.1374165	-1.4743826	-0.41964418	1.2549841	0.66618514	-1.7551914	-0.31981942	0.6365754	-0.16067772
1674	-0.25243294	1.1953893	-0.44743004	-0.5966181	-0.6086014	0.21946116	0.5362676	-0.49341184	0.34682345
1675	-2.060495	0.23184845	0.4501301	-0.6069331	-0.26160854	-0.91934574	-1.0882607	0.54584175	0.117673546
1676	0.18323742	-2.513525	-0.83195925	0.3209446	-1.7661967	1.4625812	2.2294564	-1.867829	1.977836
1677	0.6511412	-1.0810434	-1.0830946	-1.2330753	1.4118414	-0.22772662	-1.0239341	-0.4366798	-1.1963631
1678	-1.8264468	-0.46587476	0.31044096	-0.7348399	-0.2172684	-1.6016638	-1.0417619	0.61749643	-0.17728996
1679	-2.045866	-1.7668962	-1.1422802	1.0997416	-0.6492335	-1.0681643	1.9349765	1.5262542	-0.15943848
1680	-0.92723083	-0.88559324	-1.563772	0.52096844	-1.7615469	-0.1956299	0.028293557	0.9929858	0.14626803
1681	-0.69759405	-0.8874159	-0.52931654	0.26593184	-0.49698955	2.2605937	1.3579445	-1.1214932	1.7432262
1682	0.8085385	-0.39419192	-0.81828797	-0.19493073	-0.6162673	1.2264243	1.2600559	-1.5696727	2.6969733
1683	0.6673945	-0.7876371	-2.8264956	-1.6279235	-0.890225	2.237402	1.487576	-1.0354029	1.9867859
1684	-1.7420754	0.07335007	-0.71624744	-1.149078	-0.59395325	1.7076236	1.5373183	-0.6536347	2.2652955
1685	-1.4540706	1.5301938	0.107540965	0.70363146	1.2566264	-0.07329616	-0.49905887	0.33874625	-0.16375268
1686	-0.53843075	-1.6811795	-1.5995407	-1.4498047	-1.9472113	1.4108703	2.1636443	-1.2709562	2.1952293
1687	-1.2962766	0.40894288	-1.4644907	-1.2038168	-0.55466604	-0.30518138	0.9939004	-0.95548177	0.44736233
1688	-1.969841	0.121777415	0.100082554	1.2369405	1.9027797	1.1020778	-0.6520885	0.4415022	-0.27725285
1689	0.6556806	0.48559198	-1.6261305	1.4622626	0.6400972	-0.14995426	-0.80941343	0.58655745	-0.39007193
1690	-0.021371186	-1.5015646	-0.11229974	0.08079557	-0.1709941	0.38499945	0.40104896	0.79319876	-0.95788586
1691	-0.56462854	0.3041212	1.213705	0.78341806	-0.5502817	0.1123751	1.5840893	1.9459752	0.26703486
1692	-1.1694933	-1.1119123	-0.874908	-0.5558405	-1.4291658	-0.20914659	0.47652408	0.27388585	-0.31228983
1693	-1.6350619	-0.47293097	-0.7145202	1.9117515	1.7944216	-0.8689726	-0.91457176	0.12134902	-1.7194474
1694	-0.6006769	-2.252833	-1.0410068	0.32433936	-0.21694517	-0.2654897	-1.2432693	-0.09738967	-0.66650736
1695	0.5707018	-1.4872366	-1.3677442	1.449008	0.9033315	1.4239062	0.89729035	-1.2401934	1.9440274
1696	-0.9579637	0.36788487	-0.39740685	0.0039884746	0.94713527	-0.65187764	-0.64283407	-0.25418442	-1.3341105
1697	-0.8595905	-1.0782139	1.8113016	0.91148543	0.62633395	-0.6073495	1.3213365	2.0522711	-0.13077837
1698	0.928731	-0.83062613	-1.9447432	0.84675527	-0.4880315	2.523944	0.03553629	-2.09267	2.007216
1699	-0.05981321	-0.6191008	0.24920797	-0.5251079	-1.1354773	0.60146266	0.5309833	0.98269236	-0.22070432
1700	-0.000570789	-0.95681816	0.49296057	1.1504146	0.9163379	-0.64873844	0.4757387	0.86031854	0.27895182
1701	-0.959178	-0.22859737	0.76025045	-0.15828088	0.42409158	-1.1315321	-2.2503784	0.9757056	0.37548733
1702	0.04795903	-1.027749	0.061894894	-0.54527235	0.19363055	-1.1818403	-0.9171836	0.49378717	-0.098716214
1703	-1.4740025	0.6870674	1.5829135	0.59485584	0.894533	1.1048694	-0.2822223	-0.2323958	0.16765654
1704	-1.7792435	0.07183093	-1.4201455	-0.8198367	-1.9692073	-0.073669806	-0.6418311	1.0752547	-0.2538601
1705	-0.5819063	0.82513237	-0.71663934	-1.873823	0.15839526	1.0888703	2.1359935	-1.5360135	2.3044548
1706	-2.790512	-1.2008591	-1.860242	-2.1686735	-2.094958	-0.03186828	0.69079113	1.1344956	0.2097276
1707	0.92654675	0.3327517	-0.1450071	0.96048146	0.00016644597	1.51099	1.4942588	-1.9760906	1.4093491
1708	-0.07679582	1.9584405	-1.6228881	-0.06455551	1.7163539	-1.7668943	-1.0519326	-0.15496132	-1.7061508
1709	0.5961543	-0.051521838	-1.3929238	-1.8626151	1.5138755	0.6550168	-1.6184968	2.1340322	1.8186889
1710	-2.318039	0.17946245	-0.80235934	-1.7603284	1.8980203	-0.8738105	-0.5167372	0.14257082	-0.24149515
1711	0.24712396	0.63445914	0.78093845	0.22541785	1.1835612	-1.7143376	-0.103728205	-0.34758484	0.03924715
1712	-1.010714	2.5340137	0.45867848	1.0661051	1.5324113	0.7715478	-1.149933	-0.06780082	0.1255861
1713	-0.9285822	-0.83861715	-1.6090937	-1.0367243	-1.0658065	0.16016594	1.0738636	0.371458	0.06563425
1714	-1.04638	2.06364	-0.878129	0.8800887	0.12396249	0.34895173	0.70424175	-0.4642116	0.06749581
1715	-0.27000305	0.6865406	-0.6045331	-0.2580507	1.65198	-0.2004742	-0.21413006	-0.16435406	0.24621677
1716	-1.3414882	-0.8447573	0.3903936	1.6389955	0.1476025	-0.78385776	0.27777034	-0.18142201	-2.0475302
1717	-0.339909	-0.37447166	-0.782414	0.65301627	-0.37673837	-0.39502013	0.033166945	2.351396	-0.9575287
1718	-0.4963387	0.816278	0.577998	-0.6348895	0.996475	-0.78796464	-0.49252224	1.8919692	0.39253816
1719	0.3088857	1.276856	-0.3178207	0.32550746	1.1047652	0.41579372	-0.5771013	-1.3032527	0.2858232
1720	-0.4545231	0.19197148	1.2900352	-0.23826195	0.97882515	-0.062379718	-0.7165646	-0.06961092	-1.2717674
1721	-0.2639274	1.508324	-0.20638655	-0.92746735	1.5701574	-0.82508117	-2.1163588	1.0199851	-0.87190175
1722	-1.1135967	0.07887259	-1.2580572	-0.61645293	-1.0969014	1.2880663	2.750172	-1.8440948	2.4076488
1723	0.38617575	-1.7327161	1.8603724	1.0765433	0.6674459	-0.14413035	1.0485749	2.7657094	-0.06998182
1724	0.37431997	-0.002342511	-0.115484715	0.32411277	-0.40865758	0.0010864735	0.27015966	1.2261692	0.85887265
1725	0.3306501	-1.2249132	0.23598862	-0.76899356	0.047327578	1.764929	0.966597	-1.8927966	1.7356701
1726	2.3697693	-1.1540499	-0.6793169	1.326556	-1.4811251	1.1773808	0.68633795	-1.3788116	2.0560424
1727	0.58417845	0.2179373	-0.6076524	0.73523694	0.4413576	1.9188149	0.7581104	-2.1334496	0.9161847
1728	-1.9180572	0.32076454	-0.06559335	-2.1618166	0.9940117	-1.4545465	-1.915667	0.42658514	-1.2911866
1729	0.010359615	0.21356666	-0.17142022	-0.12770483	2.004097	-0.40371194	-1.8023425	0.7018189	1.2795558
1730	-1.8842164	0.43520206	-1.4491863	0.12642202	-2.667517	0.6348225	-0.5901473	0.3442377	-0.32129097
1731	-1.534382	0.6115876	-0.80770004	-0.71226263	-1.3204873	1.3651547	1.8598291	-1.2225354	2.0172732
1732	1.0744663	-1.4925742	-0.26167738	-0.6421861	0.5114349	-0.99720854	-0.41849586	-0.7732401	-1.3425648
1733	-3.1418338	-1.2827533	-1.8737857	-1.8927078	-3.9083786	-0.29710838	0.6165777	1.212833	0.39864922
1734	1.4963272	-1.8025649	-0.33662242	-0.1257307	1.7776309	-0.15995845	-1.1480908	-1.7117912	-0.3976835
1735	-1.0158901	-0.6478288	-0.34315673	-0.03301519	-0.97504854	-0.13472664	1.6206903	0.027778953	-0.08267603
1736	-0.366425	0.96714807	-2.348135	2.355348	0.102776736	1.981406	0.20608285	-1.1537002	1.4438139
1737	-2.8533576	-0.04035367	-2.5265112	-1.6435171	-3.0437372	0.24548239	0.74475354	0.7910459	0.47221315
1738	-0.7180866	0.5667653	-0.51130277	1.9885203	-0.8983947	1.1515095	1.8414546	-1.113051	1.3909855
1739	-0.89799184	-0.71408147	0.40791425	-0.6146866	-0.8007699	-1.5529884	0.032634437	0.44959652	-0.27059108
1740	-0.861207	0.4083745	-0.48900834	0.27728942	-0.6330496	0.007824928	1.3174013	0.08768809	0.4288217
1741	-0.7860035	1.2713652	0.10539383	0.9703341	0.29166853	-1.6218642	-0.517624	0.04194455	-1.8000919
1742	2.2483482	0.56924105	0.3111735	0.6657782	0.9395144	1.8040763	0.1349343	-2.0517097	2.0265012
1743	-2.0498168	0.5811266	0.15624975	-0.68134445	-1.5206981	-0.31092852	1.704852	-1.2188172	-0.21539773
1744	-1.3266281	0.11698496	-1.0242853	1.4898102	0.41536984	1.5201288	-0.35451847	-1.3201375	-0.045007646
1745	-0.9491664	-0.5575893	-1.0052549	-1.31531	-1.570741	0.4651447	1.3128167	-0.9956967	2.0930102
1746	-0.7310982	0.62286365	-0.065468654	0.8884015	-2.1750932	0.7778433	0.16581494	0.6502439	0.324439
1747	-0.6871945	0.28670436	-0.7963478	-0.6698083	-0.40627944	-0.63694096	-1.1546152	1.1576867	-0.15466592
1748	0.58073413	1.3783102	0.28917474	0.43770638	0.76642597	1.1394424	0.3379501	-0.9260256	1.3156784
1749	-0.63101906	-0.34205306	0.77674764	0.75847006	2.2795954	-0.0013243556	-1.1143203	0.4739082	-0.503899
1750	-0.36409023	0.03763461	-0.34422275	-0.5318854	-1.080605	1.7648225	2.0440364	-0.60865426	2.4269714
1751	0.7800307	1.4215873	-2.0034356	0.53952897	-0.66132873	2.114349	0.22591262	-1.2333496	0.5589714
1752	-0.6499301	-1.6442307	-0.44900596	-0.7486486	-1.111655	1.3270134	1.8481178	-1.1389755	1.9442053
1753	-1.4004374	-0.2889501	-0.022016078	0.6057672	0.43999448	-0.18776417	0.05503224	-0.286521	-1.3083415
1754	0.17369121	0.014119015	-0.3875177	-1.0092736	0.46448138	-1.3052902	-0.46860406	-0.21884325	-1.5225902
1755	-2.0022168	-0.0768636	-0.8603555	2.3911958	0.46569994	0.8523587	0.15467453	0.7069366	0.5195185
1756	-0.8717978	-0.71969044	-0.6499523	1.9167321	1.591295	-0.63103575	-0.059539318	0.9774821	-1.1399707
1757	0.08675271	-0.4229895	-0.49546748	-1.6047467	0.014622867	-0.7151656	-1.9666389	1.5269799	1.849189
1758	1.4291332	-1.3795719	-0.8896844	-1.414525	0.5945485	-0.5436177	0.9181731	-1.410398	0.037611187
1759	-2.1628551	-0.63242304	-0.93039083	-1.0323392	-2.481218	-0.35315442	0.09228885	-0.8160173	-0.58473754
1760	-0.062327743	1.8311949	-0.057527922	0.07589567	2.4685977	-1.8536417	-0.23952271	0.8318107	-1.3762522
1761	-0.12642376	0.41113502	-0.6308855	0.5150753	-1.5652997	-0.07585138	1.3813972	0.8842019	0.1748741
1762	-0.13851488	0.35547805	-1.473942	-0.30194217	-2.256876	-1.1796621	0.5195887	0.80486286	0.24186248
1763	0.09057188	-0.32834363	0.26345223	-0.64935255	1.9636079	-0.8933871	-0.068609536	0.76219046	-1.2529303
1764	-1.7794664	-0.036151618	-0.109274745	-2.0199733	-2.5983093	-0.23446035	0.3494746	1.6058159	0.8616287
1765	-0.955879	-0.2172495	0.4641375	1.1406144	-1.2452852	0.81978536	0.660516	1.6308035	-0.17428756
1766	1.9482672	0.09014231	-0.8143269	-1.0233419	-0.6882289	1.905054	2.0253906	-1.3213223	2.41995
1767	0.098805785	1.2939035	-0.39872938	1.0432888	1.1970757	0.8191371	-0.97083855	-0.5586157	0.31128144
1768	0.06975287	0.37881202	-0.9426894	1.3128035	0.05668561	0.018717468	1.417101	-1.451812	1.7971451
1769	-0.23140073	-1.2667303	1.6603177	1.2317985	-2.1020257	0.04780168	1.2959156	0.7164807	-0.15585977
1770	1.0725989	-1.2086874	-1.5684289	0.474418	-0.9961773	1.9189296	0.5946633	-1.4890772	2.424953
1771	-0.27326095	-0.025676131	-1.1975496	-0.050630942	-1.3802625	0.40666825	1.0095301	2.2674375	0.41747943
1772	-0.40624523	0.7192745	0.1914208	0.37363344	-1.6619691	0.7681747	0.59443676	-1.6473007	-0.0984575
1773	0.054534197	0.60351056	-0.30984575	0.17798012	1.684302	-0.3274478	-0.3894474	0.49229482	-1.476544
1774	-1.7075169	-1.0845385	-1.7790265	-1.5334477	-0.385094	0.97698545	1.706081	-1.8156521	2.6783807
1775	-0.1460042	0.48167944	-1.2329576	0.86457837	-1.0925958	0.86965	0.7913947	-0.081789136	0.56629914
1776	-0.21481678	-0.5768573	1.8254361	2.7734218	1.5981963	0.09243015	-0.4990673	1.274898	-1.306868
1777	-1.6572709	0.7511691	0.026567161	1.2502337	-0.45713714	-0.13731669	0.7843447	0.23248847	0.3732117
1778	-0.72023565	-0.2584147	1.0481648	-1.2418867	0.65703726	-1.2715583	0.59205014	-0.34850228	-1.4413263
1779	-0.7134094	-1.7978472	-0.11344725	0.30046678	0.66763735	-1.0922825	0.6471605	-0.1615021	-0.33159876
1780	-0.2660523	1.1714342	-0.31455156	0.3537715	1.5013604	-1.143166	-0.607614	1.1213887	-0.68822944
1781	-0.83077693	-0.8212367	-0.02678448	1.6921701	-0.8583394	0.451736	1.7377206	1.6618265	0.6616216
1782	-1.4318604	0.29263836	1.6891019	1.3958242	-0.03743501	-0.43632418	0.8927776	1.9382054	-0.74607575
1783	-2.6812663	0.36361602	-0.7550213	1.0792927	-1.7246523	1.0761207	0.32179272	-0.2142102	-0.31048623
1784	0.0090470165	0.41515508	0.16123354	-1.5103686	-0.102474235	-1.8318894	0.15992892	0.94340885	-0.20690638
1785	-1.2200654	0.19428796	0.0900431	0.008676115	-0.17824298	-0.031132966	1.5882764	0.58849037	-0.44560337
1786	-1.7433815	0.5261329	2.116477	0.8781054	0.41798156	0.69736195	-0.2153545	1.4049327	-0.22887364
1787	-1.0942081	1.2643359	0.36666334	-0.3939656	-0.58847225	-1.4330863	0.6514921	1.1342452	-0.53084177
1788	-1.2941277	1.4004582	0.23942226	-0.32367748	-1.0499249	0.60850495	0.6531265	-0.49457064	0.15181783
1789	0.018312871	0.24440783	0.08857742	-1.3236974	1.4278482	-0.18039286	0.18609732	0.4496684	-1.066367
1790	-1.4343548	0.8981141	-1.0334799	1.7392944	0.5761541	-0.3374749	0.17964418	0.07584932	-0.53896093
1791	-0.45213613	-1.0934565	0.123043746	-0.45163044	2.1471097	-1.5506613	-1.0125551	0.448179	-1.1256875
1792	1.8939865	-2.5182204	0.32011583	-0.37184328	0.79645634	-0.24359481	-0.3105036	-0.41088015	0.13133228
1793	-1.5418854	0.4478908	-0.68227327	-1.3366753	-1.7980971	0.7670141	0.7726276	-0.32399714	0.57860774
1794	-1.7310963	0.49000373	-0.7690237	0.5184407	-0.1599614	-1.4716243	-1.1675227	0.15995467	0.3828519
1795	-0.95412165	0.05686972	-2.7926686	-0.64558864	1.2798209	-1.0993003	-0.8321968	0.016666505	-0.8974058
1796	-1.5288045	-0.24566545	-0.91984445	1.9287918	-0.23685056	0.42997324	0.2352548	1.0119812	0.32598114
1797	0.031792045	-0.88044894	-1.2984244	-0.38656497	-0.2865978	-1.1973985	-0.416933	-0.3740043	-2.3355532
1798	0.6479055	0.2329011	-1.3632984	-1.0407218	-1.0775143	0.84139997	2.3981094	-0.72402936	1.5587431
1799	-3.6768556	0.9911152	0.2640534	1.2471987	-1.3872609	0.4268085	0.6284548	-0.4684036	0.9815761
1800	-0.07418099	0.23504125	2.0420592	1.0219778	-0.20757848	0.59296465	1.2933581	1.9269624	-0.097121984
1801	-0.83248746	-0.25355566	-1.6998357	0.49951842	-0.020412922	-1.4709876	-1.3889834	-0.6647446	-0.1738438
1802	0.22948337	0.16959038	0.01359944	0.95869946	0.19624579	-0.5811496	0.64022833	-0.25869954	-0.076794624
1803	-1.8835871	0.80763817	1.8598157	0.74589556	-0.69477975	0.22914214	-0.08364783	1.9232533	-0.91054076
1804	-2.4829366	-0.42412058	-1.3367001	-1.8578814	-3.6424043	0.07093599	1.1678358	0.6204381	0.051433302
1805	2.6903543	-2.3322647	-0.31413242	0.13571732	-0.5190067	2.5539603	0.3759973	-2.045619	1.8917363
1806	-1.865947	0.697731	-0.97993135	-1.0368237	-1.1776288	0.11369339	1.4030368	0.47141224	0.1614629
1807	0.05321929	-0.73421866	-0.8870466	-0.57485604	1.6432112	-1.6707574	-1.8164172	1.931917	-0.69382787
1808	-1.2396973	-1.7592351	0.71873885	0.14423013	1.0392971	-0.19998336	-0.6041706	0.8055371	0.592258
1809	0.1615721	-0.50051737	0.7959976	-0.8458049	1.7823961	-1.121851	-0.12691033	0.51340175	-0.5158317
1810	-0.6657919	-1.6747242	-0.31716508	-1.378189	-0.30983758	0.11733085	0.11064404	-1.4391661	0.6034682
1811	0.28092018	0.022145152	-0.6480046	-0.81531906	-1.0282462	1.2055013	1.8412546	-0.96611357	2.0893087
1812	-0.3130533	0.3644101	-1.172899	0.5889555	0.54979354	-1.426973	-0.6628633	0.6113931	1.1017652
1813	-0.48648074	0.2503119	-2.287459	-0.3856029	0.6124162	-1.0222573	-1.129208	1.1723174	-1.1949008
1814	0.5866731	-1.4047885	0.19504638	-1.4237223	-1.3681041	-2.1267457	-0.069642425	1.826771	-1.3324702
1815	-1.5571048	0.9094216	-1.0356501	1.2280412	-0.32640943	-0.42674398	0.57958424	0.7642143	-0.35193852
1816	-0.3701023	0.25483075	-0.5966178	-1.0420564	0.25210738	-0.07307104	0.3669421	0.28562552	-0.005975604
1817	-1.2646296	0.3694808	-0.019280195	-0.31358904	1.2552412	-0.8076793	0.33470792	1.2494957	-2.0021446
1818	2.853734	-0.47854447	-1.0994574	0.31255576	0.37852913	2.8777368	0.98591423	-2.205225	1.973805
1819	-0.4750115	1.7979159	-0.2387349	1.3078773	0.04708323	1.5225583	-0.5117502	-1.188844	0.33839047
1820	0.31114823	0.021368533	-0.5456159	-0.7645625	2.0932167	-0.1297831	-1.2073911	-0.79837793	0.055354595
1821	-0.45524287	1.0288153	-1.436857	0.52427065	0.21069178	-1.9897926	-1.4780456	1.046538	-0.013862133
1822	-0.35240197	-0.54535884	-2.072784	0.4802877	-1.0723293	0.5853525	1.7131436	1.6735859	-0.97339314
1823	-0.02418673	0.05620241	-1.0373887	-0.06170313	-1.1007351	0.50620776	0.74859065	-1.1473408	0.93095326
1824	-1.5773586	-0.40059537	-0.64228064	1.4639947	1.3866729	0.047942817	-0.88081205	0.8472268	0.18649332
1825	-1.4486854	-0.08351809	0.4272366	0.71807253	-1.061238	0.14114818	-0.25146097	0.6199283	0.2227804
1826	-1.1664839	-0.19224992	0.14736786	-1.3749866	-1.143288	1.490726	1.7489493	-0.9902617	1.4539913
1827	0.046430543	-0.34439474	-1.2361302	-1.5596566	0.43339944	1.308992	1.5905414	-1.5512127	2.288112
1828	0.49819615	-0.8886164	-1.1993895	-0.105206445	-0.41289592	2.151477	1.2456172	-1.2076075	1.8698882
1829	-1.7052152	1.5049398	-0.691535	1.535132	-1.929359	1.2664495	0.8997513	0.943275	-0.5850567
1830	0.29424202	1.3970301	-1.5096953	-0.8849156	-1.01645	0.70846957	0.2831284	1.4623077	-0.3232135
1831	-0.07355082	-0.79413706	0.07318005	0.39386645	-1.0072571	-2.398106	-2.1333547	1.1887407	-0.7796211
1832	-1.2492845	0.8684368	-1.0669665	-1.360243	-0.7180768	-0.44148338	-0.5102831	0.9492395	0.38502908
1833	0.16516453	2.0729382	0.9037784	-0.63591194	-0.3654899	-0.14897537	-0.4116557	0.16298893	-0.39545023
1834	-1.5600723	-0.13041207	-0.2700786	0.6151195	0.18404366	-1.1790452	-0.14463031	0.903736	-0.23782416
1835	-1.3275392	1.6094801	-0.30638912	0.012247026	0.059958994	-0.573843	-0.52785933	-0.8144715	0.2001085
1836	-0.25012627	-0.36034793	-0.17107451	0.5952396	-1.1746254	0.26967436	2.0228527	1.5223236	-0.50653857
1837	-0.5390895	0.39980945	-0.1406876	0.022609293	1.2637932	-0.18536967	-1.5070549	0.26813963	0.096949846
1838	0.92389935	-0.07122639	-0.39920872	-0.029624715	1.3958972	-0.43081558	-1.6517769	-0.384768	-1.0796415
1839	-1.8459686	-0.85061806	0.23534468	0.2116679	-0.318911	-0.5965934	1.3894154	0.85703343	0.83738416
1840	-0.5256563	0.746076	0.81378937	0.00789769	-0.4681401	0.25701812	1.4207	1.7837965	-0.2811753
1841	-2.8902602	-0.5069579	-0.47042936	-0.54742974	0.8294046	-0.4396874	-1.9135064	0.72668135	-0.3940153
1842	-0.69187754	0.8039226	0.22547019	2.0119777	-0.27582327	-0.56746936	0.40868193	-0.7569838	-0.32334355
1843	-1.2005448	-0.9571449	-1.7132399	-1.2212219	-1.1696017	-0.12787627	-1.6381257	1.2293582	-0.23752892
1844	-2.8669462	-0.7831431	-0.35205108	0.1685004	1.9117006	-0.8719603	-0.9422495	1.852087	-0.49731225
1845	-1.2494233	0.4880318	-1.3937695	-1.7716415	-3.3786852	-0.4253292	1.1132456	0.6873034	-0.21360484
1846	-2.0801156	-1.5195312	-0.014649659	-1.5324379	-1.0268497	-1.3941405	-1.57407	0.98940945	-0.46526128
1847	-0.032851983	0.23762222	0.78170466	0.335682	1.1320305	1.2551701	-0.053106204	-0.30915952	0.16150738
1848	0.13392322	-1.1783767	1.7599	-1.4464482	0.25612515	-1.9446423	-1.2361318	0.18229872	0.50997263
1849	-2.7733018	-1.3927007	-1.4800819	-1.0578	-3.6260083	-0.066211075	0.9371063	1.0497291	-0.3529703
1850	1.0614071	0.89065635	0.011134297	-0.8801023	0.39792395	-0.46038288	-0.6774648	0.42455718	-0.23602206
1851	-0.29388428	-1.4588766	1.2645997	-1.4065185	0.7713711	-0.81227434	-0.42712134	0.54694414	-0.17612267
1852	-0.42646655	0.4406683	-0.8363367	0.48567128	0.706967	-1.6359843	-1.8431596	2.9303138	-0.6266781
1853	1.0457027	-1.4333727	0.10340604	-1.2499094	0.50511426	-1.1810727	-0.8955191	1.299252	-0.62771106
1854	-0.5185025	0.106975034	-0.28243265	0.38226336	-0.5473216	2.2554924	1.5215667	-1.9182277	2.0236068
1855	-1.1795471	-0.19305512	0.51760304	0.91566	0.40781397	-0.99563533	-0.9981823	0.42994165	-1.6325006
1856	1.8803031	0.2743387	-1.3095591	1.0764365	-0.6415029	1.8348379	1.0055401	-1.569763	1.6764117
1857	-0.39298117	-1.4063565	-1.4981334	-0.4408251	0.14945792	1.4384549	1.8450501	-1.3055732	1.7120577
1858	-1.0820217	-1.4561703	-0.71111405	1.554825	-0.12882254	-0.33857095	1.0820838	-0.25400546	0.55406296
1859	-1.8964431	0.17255935	-0.8347462	1.8899857	-0.6197009	0.45219505	1.0363615	-0.4829059	0.6783005
1860	0.18787426	0.44835576	0.88152504	0.8420284	2.0699992	0.50555694	0.2656831	-1.3916374	-0.7987263
1861	-0.7290877	-1.2407982	0.45116395	1.8893144	-0.12706922	-2.6916108	-0.1577096	0.88265747	-0.61132956
1862	-0.23874858	0.71796453	-0.7492101	-0.33622387	-0.04010219	0.90143394	0.7726415	-0.67349625	0.29539317
1863	0.95574886	-0.83128434	-0.08683328	0.74885166	1.3904567	1.4201214	0.60802424	-1.8063301	1.5630308
1864	-2.2963336	-2.2600424	-1.3280302	1.346014	-0.97624594	0.2893064	0.50648093	-1.2947364	0.44177634
1865	-2.4222307	1.0714782	-1.2653036	-1.2844715	-3.3437097	0.09966725	0.67145354	1.1411989	-0.4083715
1866	-1.8282355	0.22720452	-0.05938843	0.0052376688	1.8660892	-1.3575664	-2.3984027	0.42651182	-1.7019053
1867	-1.1304194	1.2148939	-0.90010387	0.71238494	-1.386922	0.8567233	1.1149659	-1.1289036	0.990126
1868	-0.30631897	-1.3048972	-2.0964994	-0.5769525	-1.2604722	1.1234094	0.7919889	-0.18001938	-0.6081748
1869	-0.9553063	-0.2557826	-0.11105704	0.68401885	-0.32689983	0.8115573	1.1409495	-0.9197092	0.44007248
1870	-1.2865895	-1.4907652	0.11095625	0.31495604	0.076120734	0.20349804	1.6165441	-0.7805951	0.6578248
1871	-1.851011	-1.7847323	1.2484902	0.6981771	0.8875401	-1.3761789	-0.6106245	2.2281058	0.20462069
1872	0.9684117	-0.80581623	-1.0593815	-1.2572265	2.7551928	-0.86792475	-1.7022831	-1.9258764	-1.2904084
1873	0.49924016	0.076117516	-0.6722365	-2.4023118	0.37151822	-1.5861225	0.01707071	0.4114177	0.51359254
1874	-0.98690414	-0.37421757	-0.8778847	-0.75341594	-2.1522062	-0.01875022	0.8634911	0.50186163	-0.38371298
1875	3.6735656	-2.0635824	-0.45905045	0.30867392	-1.0945343	1.5365231	1.6506759	-1.4399121	1.825049
1876	-1.7864726	-0.24055159	1.1399233	-0.12583944	-0.7672768	-2.0920782	0.21644443	0.7173952	-0.5956466
1877	-1.3127882	-0.25140554	0.9608863	1.0365405	-0.13206095	0.14480926	0.063661575	1.7391548	0.56905425
1878	-2.5518272	-1.0028378	-0.92025244	-1.5695281	-1.9960302	0.8145522	1.8434821	-1.2166073	2.640564
1879	-1.0032725	-0.30867204	-0.98719555	1.3485835	0.35917228	-2.1333904	-0.08375621	-1.0165681	-0.14682761
1880	-1.8262782	0.9941497	-1.2723287	-1.3633921	-1.2391933	0.22368115	1.438127	1.247156	1.3827028
1881	-2.3457756	-0.5751324	1.382169	1.2044399	-0.02015084	-0.891375	-1.190662	1.7153499	-0.8328137
1882	-0.7950117	-0.5588748	-0.71118766	1.1371149	1.3068393	-1.1132319	0.003074348	-0.09562898	-0.13923901
1883	-0.9734646	0.21006227	-0.088222146	-1.3658967	-0.14637244	-0.97057664	-2.0877488	-0.87044513	-2.4885993
1884	-1.3773739	-0.63032925	-1.2184271	-3.2933817	-1.5456082	0.4820835	1.9826058	-0.87286496	2.8292058
1885	0.63037515	-0.06546432	-0.81718075	-0.43374532	-1.0043402	-0.085463285	-0.38389558	0.5604911	-0.27382997
1886	-1.3280648	0.001868248	-1.2464068	0.22360556	-0.82795894	-0.20410867	0.86885804	-0.23125005	0.67286855
1887	-0.109215975	0.5717656	2.8455527	2.4117079	1.3819511	0.24510354	-0.38280836	1.2583178	0.6044414
1888	2.0586588	0.9154158	-0.71975565	0.4234594	0.9919964	1.6887549	1.0589976	-1.699866	2.1365733
1889	-1.2249109	0.8617703	0.9524342	-0.45996857	0.9328265	0.9290588	-0.84984696	0.3348882	1.0627043
1890	-0.6023716	1.2762598	1.00357	-0.62907755	0.60303557	0.19782008	-0.8178916	-0.59305954	-0.4877856
1891	0.011242256	-0.28987664	0.6647813	0.6488938	2.1154337	0.37122008	-2.0329893	-0.8980939	-0.89230835
1892	-1.1275396	1.4357743	0.7491524	-0.44307828	-0.104884505	-2.0107028	-0.118970595	-0.4511025	0.947737
1893	-0.45988727	-0.07279959	-0.13838933	0.64800686	1.2499781	-1.4609836	-0.6204644	0.956692	-0.8677787
1894	0.12897798	-0.15875456	-0.5994216	-0.7347592	0.49490643	-1.7668755	-0.2900377	-0.40596142	-1.1813822
1895	-1.3072956	-1.3643045	-1.0024674	-0.23149994	-0.82022774	-0.54612297	0.58393043	1.0286947	-1.2118645
1896	0.5931128	-0.96628636	0.12891865	1.3977754	-0.10853428	-1.3783782	-1.2040586	1.4876869	1.0114399
1897	-0.41270316	-0.05884248	-0.96836144	-0.9642757	-1.3457487	1.4265869	1.254055	-0.97512186	2.0244293
1898	-2.250165	0.8547369	-1.3735683	-1.0997219	-3.519887	-0.7293276	0.7908709	-0.06597379	-0.18883818
1899	0.34779435	-1.3122298	-1.2398282	0.27699536	-0.80251384	0.38662001	0.9365039	-0.5840679	0.34461734
1900	-0.599054	-0.30108225	0.13620496	0.88070107	1.3542477	0.9611188	-0.36365178	-0.032093257	1.0344045
1901	0.96641034	-0.56486285	-0.2169075	-0.8735615	-2.6792407	1.711111	1.7670511	-1.0607347	1.1278607
1902	-1.8394771	-2.094293	-1.4271011	1.1438124	0.20049512	-0.19457027	-1.1855825	0.8333604	-0.6816564
1903	0.6885555	-0.20186493	-1.6712108	-1.2792194	-0.69192624	1.9165914	1.6374421	-0.5942887	1.8318088
1904	0.68119764	1.1755753	1.6821679	1.3963196	-1.6043644	0.08976251	0.50108916	0.3865	-0.66951936
1905	0.95732945	-0.4286702	-0.70123535	1.3018316	-0.7642489	0.122566976	0.58334285	0.9538943	1.2255747
1906	0.04175818	-0.19067699	-1.1452779	-1.090161	-1.3032725	1.7560167	1.2064301	-1.2649972	2.1222389
1907	-1.4616804	-0.47514778	0.2468966	0.33314094	0.3908144	-1.2882236	-2.1196525	-1.0263782	1.4556398
1908	-0.34601808	0.23681651	-0.38424057	-0.26799154	-0.7022982	0.5939177	1.5369114	0.75237167	-0.051273935
1909	-1.6928475	-2.2698393	1.3076681	-0.31602412	1.5197799	-1.7724009	-1.0693412	-0.27510896	-2.1037662
1910	-0.41185182	-0.046752274	0.06627588	0.803656	0.4555568	0.25984424	0.15332091	1.1560695	0.18050349
1911	1.3346791	-0.0918878	-0.3975474	1.1972592	0.54535836	1.9684842	1.4803395	-2.117027	2.2811775
1912	0.19623512	-0.5493365	-0.42502743	1.046764	0.6544025	0.71715796	-0.7848508	0.71760184	-2.082472
1913	0.5349875	0.90269136	1.6133571	1.1830772	1.0816902	-1.1584138	-0.31113005	0.5244477	-0.12268162
1914	-1.370724	-0.11879511	0.742383	1.1144205	1.417728	-0.12350291	-1.8286777	0.23730016	-1.0142125
1915	-0.25272077	0.0780887	-2.0001202	-1.0943884	-1.6246557	1.3663902	2.256251	-1.3002843	1.612358
1916	-0.8758692	-0.09398729	-0.15013942	-0.24085943	1.5617429	-2.3843184	-0.6363858	0.54442334	-0.9103351
1917	-0.51761854	-0.02155577	1.8420346	1.5676609	-0.61309147	-0.5510841	0.9608234	2.027111	0.14585592
1918	0.7793572	2.0831027	0.534075	-0.97807664	-0.17492336	-1.2912536	-0.15430436	-0.05222164	-0.102897346
1919	-0.036745906	0.027014136	-0.71412396	0.7541141	0.57601404	-1.9969877	0.005898088	-0.22332454	-1.6188821
1920	0.058273405	-0.49506754	-1.1354147	-0.27111214	1.5259732	-0.95739305	-0.8140346	-0.24897169	-0.42328447
1921	-0.3310591	-2.3669715	-1.5803424	-0.6736637	0.37493348	-0.4907638	-0.8964665	-0.03091167	-0.13240466
1922	-0.9569001	-0.02442801	-0.4172958	-0.5838759	-0.79045904	-0.58505917	0.004963517	-0.41355625	-0.46817362
1923	-2.2480843	0.3832781	-1.7414773	1.4869175	-0.4383816	0.4158697	0.036748648	-1.1899275	0.25333503
1924	-1.622909	0.76004195	-1.4127246	-1.2120863	-3.2629476	-0.1782327	0.041360945	1.0169648	0.11361828
1925	-0.55247617	-0.18138504	-0.19008227	-0.4048093	-0.9153063	0.6916374	-0.29441506	-0.80036557	-0.024170324
1926	-1.3036296	-0.11236481	-0.066398054	-0.66679454	0.7827902	-0.11348421	1.0719602	-0.79443777	-0.10988718
1927	0.42184174	-1.4166055	-0.28534186	-0.11538164	1.194369	-1.4505789	1.1801695	-0.379486	0.4274792
1928	-0.23294435	-0.9237086	-1.3468388	-1.6045089	0.11747971	2.0779667	1.4128624	-1.9420725	2.4622052
1929	-0.23167881	1.2596676	1.3048084	-0.76588213	-0.18745919	-0.14595315	0.5941719	-1.2822996	1.000717
1930	-0.83285016	-0.04219967	-1.5102	-1.9256325	-1.177709	-0.8622097	-0.7637044	0.80488133	-1.849018
1931	-1.7259787	-0.46780562	-0.4514383	0.2350533	-0.9344051	-0.026412692	0.6629268	1.1903552	0.6415076
1932	-0.4254428	-0.56393063	-0.90750515	-0.5674642	-0.6703416	1.0519527	2.0533535	-2.010962	1.0353974
1933	-0.42653006	-0.5602645	-1.5256974	0.58578104	-1.3803059	-0.24870577	0.9533619	0.93431914	-0.060013507
1934	-2.178161	-0.6179005	-0.80631053	0.07682887	-0.07443693	0.9265424	1.6510981	-0.5986435	0.2999733
1935	0.8814191	-2.4859593	-1.6532303	-0.28364354	0.69515765	-0.6187976	-1.6617968	0.23557717	-1.5887704
1936	0.4923	-0.2433109	-0.64983565	0.7821306	0.6674991	-0.9480592	0.3761081	-0.21258627	-0.567196
1937	0.645125	0.028713465	-0.02179885	-1.805098	-1.3455923	2.1841605	1.2021046	-0.9772157	3.117116
1938	-0.8150269	-0.13067514	-0.4487553	-0.90004766	-0.51024956	0.4841383	-1.2554065	0.6163006	0.340747
1939	-0.04090351	-0.113809004	0.1519419	0.13962507	2.1243644	-0.74563134	-0.6880655	1.352166	-0.6069348
1940	-0.026394673	-0.89944136	-0.31573904	-1.9138502	1.5523654	-0.91988844	-1.029024	0.2771322	-1.1345098
1941	0.5128638	-0.13594994	1.0673165	0.20910996	-1.5894842	-1.0148948	-2.2947254	1.0793109	-0.5381957
1942	0.36931762	0.46403906	0.07677573	1.6050453	-1.2118542	-0.5212686	0.70130396	-0.7049084	0.42973793
1943	-0.94499123	-0.89762104	-1.6811662	-1.3666283	0.043938816	0.5852213	1.8149354	-1.8625668	0.68282723
1944	0.5529626	-0.5930401	-0.8665836	-1.1902149	1.2986387	-0.8188175	-1.1543751	-1.0218027	-0.4945593
1945	-2.3650646	0.45675278	-1.7853436	-1.479156	-1.9459447	-0.27972454	0.7866036	0.9344538	0.34739912
1946	0.31165543	-0.3241505	0.20475197	-1.9916496	0.669629	-0.30680606	-1.50709	0.026365161	-0.56996274
1947	-0.96827537	0.8968668	0.9644824	0.33074278	1.0568647	-1.7203181	-1.6839713	0.2905726	-0.90109396
1948	2.4125369	-1.8438649	-1.3784857	0.6219619	0.063125476	2.1609914	0.7373458	-2.2425604	1.1201998
1949	-1.8850814	-1.3781927	-0.13660598	-0.3418958	-0.9681757	0.22007439	1.0873547	1.3952144	0.3464932
1950	0.91606295	0.17695767	-0.4830072	-0.8438996	-0.07751717	-0.3674922	-0.26734048	0.17066428	-1.1205108
1951	-1.3525494	-1.0691656	-1.6116962	-1.5472336	-2.6280766	-0.023591787	-0.025112927	0.9313438	-0.19042386
1952	-0.95621276	0.6466191	-0.70546293	-0.5797198	1.7671379	-0.6964213	-0.8203448	0.09311571	0.33509603
1953	-0.986554	1.1794804	0.44900128	-0.3099233	-0.9971038	1.3067336	-1.0099957	0.0025480688	-1.3976355
1954	-0.11871886	0.38876534	-0.8046494	0.3981625	-3.2531037	-0.2499488	1.0211473	-1.0028251	0.08542687
1955	-1.3156804	0.978441	-0.8140834	-0.19755629	-0.42851704	-2.07475	-0.19497144	1.9742352	-0.4795534
1956	-1.5402559	-0.41403186	-2.4531333	-2.589919	-2.175098	-0.42155966	1.3710757	0.9953208	-0.29814455
1957	1.3113225	0.08407128	-1.7711163	-0.82258594	-0.06573284	2.0512009	2.0971155	-2.05299	2.5818052
1958	-2.484502	-0.8105492	-0.70681745	-1.084526	-1.2840267	0.022187084	1.2197273	-1.1125823	1.6116649
1959	0.29695922	-0.7063403	-0.15061355	-1.5195584	1.3900836	-1.815314	-1.1659373	0.6249319	-1.1722518
1960	0.05391472	-0.09503734	0.9598938	0.8534536	-0.385162	1.3922193	0.7718334	-0.67139363	1.5347635
1961	-1.0648128	0.13136107	-0.50869364	-0.7536452	-0.73841345	-1.6578326	-0.5198898	-0.76696855	-1.0271924
1962	-0.14873557	-0.081263684	0.31448942	0.46658996	-0.55269617	1.2163242	1.7195374	-0.54450667	1.4791546
1963	0.486955	0.57476556	-0.33795655	-0.6065858	-0.76213616	0.66676235	0.92976004	1.0204574	0.11424908
1964	-2.7702184	0.96276563	-1.9367821	-0.47478485	-1.6854333	0.16440928	1.0077136	0.85573405	-0.32568923
1965	-1.7294674	1.4524145	-0.7834796	1.0976298	-0.33848974	0.66267365	-0.40561965	0.55757266	1.0316107
1966	0.54296666	0.6827784	-0.33784515	1.0621755	1.2596592	1.3393735	-0.87560797	-0.7526752	1.3892473
1967	0.7173511	-0.16179913	0.48264337	-1.623976	1.0783516	-1.799115	-1.0673044	0.653659	-2.2310898
1968	0.27081993	-1.6216404	-0.6136784	0.20905998	0.7181496	-0.10840446	-1.7051848	0.1280641	0.3943219
1969	-1.9359208	-0.66595215	-2.6401777	-1.9528494	-2.6946146	-0.3562449	0.4966481	0.97682774	0.05767657
1970	-1.475488	0.34087235	0.8181778	0.081095874	1.1239676	0.6766033	-0.1973375	-1.090185	1.3845482
1971	0.18647403	0.07458925	-0.023936778	0.3945796	0.5235588	-1.0856501	-0.7551093	0.079186425	-1.2553886
1972	-0.26803505	-0.95417297	-0.29384795	1.7929035	-1.139946	0.47448802	-0.0799084	0.9584165	-0.02510786
1973	-1.9417474	-0.33910894	-0.08192909	1.9731742	-0.4218465	0.9224429	1.0948604	-0.84782225	0.70193
1974	-0.7966452	0.8285134	-0.6037866	-1.2450485	1.1146936	-1.579563	-1.1665909	0.13840382	-1.0470042
1975	-0.5585729	-1.3145231	0.13965735	-0.0409597	1.6121943	-1.2471659	-1.001819	0.30058348	-1.8400588
1976	-0.6301697	-1.3520668	0.29544392	-0.5515497	1.6640037	-0.9812418	0.042420685	0.57393265	-0.34796226
1977	-0.8623105	-0.5769117	-0.76254183	-0.32489765	0.39386904	-0.7642604	1.3034543	0.36823314	-0.5342625
1978	-0.32749385	0.6291714	-0.44312298	0.87605745	-1.3966062	-0.059627175	0.8899082	-2.0159082	1.3089048
1979	1.0736678	-0.50141805	-1.1360028	0.83018756	2.8299363	0.21040922	-0.56458277	0.7987846	-0.9014788
1980	-0.14730945	-1.7534556	0.9240751	0.6361978	2.5026917	-0.09525408	-1.1718576	0.87938905	-0.5004952
1981	-0.11853413	0.29505074	-1.7407762	-0.11941175	-0.66641045	1.6417267	2.0296407	-1.5402125	2.136841
1982	-1.4284079	0.21628967	-0.44330874	-0.6373576	1.1368952	0.05344516	1.814915	-1.6703279	1.07082
1983	-2.0669796	-0.58273476	0.14201578	0.48197976	-1.538399	-0.24539867	0.18079397	-1.202561	-0.025687307
1984	-1.2102112	1.4288945	-0.5970455	1.6222699	-0.25172225	-0.6926913	0.64518297	0.8639717	-0.87165755
1985	-1.2080112	-0.9346434	-0.4134437	-0.18932593	1.7338189	-0.104409516	-0.010545254	0.16266689	-1.2170911
1986	-0.42498952	0.00072419643	0.43868268	1.6258768	-1.6808195	-0.4850016	0.3405969	1.2694718	-0.031773135
1987	-0.4383786	-0.9855706	0.8127003	0.80044734	-0.74735075	0.9509054	-0.67609686	0.7533928	-0.8263438
1988	-0.8697655	0.7505965	-0.21041155	0.6336439	0.56924987	1.4026182	0.5931438	-0.06521094	-0.02955398
1989	-2.4999695	-0.12570074	-1.1667573	-1.2247173	-0.9256623	0.21060216	0.2115117	0.78633785	-0.057742294
1990	-1.6868999	-0.41555724	-2.3961842	-0.7568941	1.2882884	-0.20852122	-0.91328293	-0.29629707	-1.4855535
1991	0.6216559	1.0912268	-1.0064316	0.32043144	-1.6414919	2.051608	1.563981	-1.4578553	1.8582869
1992	-0.3421043	-0.78714913	-0.119880505	2.4690285	2.032051	-0.8597957	-0.1742219	-0.16722527	0.46733105
1993	-1.3440048	-0.57631385	-1.0816078	-0.80713296	-2.6438184	0.40523937	0.7484376	0.1418817	0.44924974
1994	-0.13899997	0.33778474	0.0955171	0.36250913	0.48699248	-1.7312584	-1.166007	1.3720126	-0.28982544
1995	-0.01836273	-0.13458979	0.30267775	-0.68630445	-0.60412174	-2.3583667	-1.2355223	0.667113	-1.2081261
1996	-2.7152743	-0.24605107	-1.4573622	1.2248834	-0.5597205	-0.7125869	0.58172303	1.6973702	-0.06352574
1997	-1.2439642	0.8150449	0.016977012	-0.49022964	0.039837003	1.447118	0.05167478	-0.3241641	-0.36203092
1998	-2.914506	-0.10007909	-1.6903044	-0.80686367	-1.4817883	0.10019748	-0.5760853	-0.9287249	0.18140697
[truncated: 44,061 more rows]
