# Supplementary material for: Biologically informed deep learning to query gene programs in single-cell atlases
Source: Nat Cell Biol. 2023 Feb 2;25(2):337–50. doi: 10.1038/s41556-022-01072-x (PMC9928587; doi:10.1038/s41556-022-01072-x)
Supplement: Source Data Fig. 3 — UMAP coordinates of the latent space for Fig. 3a, values of control integration metrics in Fig. 2b and reference building metrics values for Fig. 2c. [file 41556_2022_1072_MOESM15_ESM.xlsx]

## Sheet: a_umap_expimap
	umap_1	umap_2	study	condition	cell_type
0	11.621186	-0.345184	Oetjen	control (reference)	CD16+ Monocytes
1	2.2467299	1.0600023	Oetjen	control (reference)	CD4+ T cells
2	11.154295	-3.3926125	Oetjen	control (reference)	CD14+ Monocytes
3	10.556438	-3.219466	Oetjen	control (reference)	CD14+ Monocytes
4	-1.7532092	1.1082127	Oetjen	control (reference)	NKT cells
5	11.579002	-3.2101698	Oetjen	control (reference)	CD14+ Monocytes
6	10.767883	-3.9257007	Oetjen	control (reference)	CD14+ Monocytes
7	6.6566706	-0.38537136	Oetjen	control (reference)	HSPCs
8	6.873728	0.12628455	Oetjen	control (reference)	HSPCs
9	-0.810218	-0.99961925	Oetjen	control (reference)	NKT cells
10	-0.2415013	2.6134105	Oetjen	control (reference)	CD8+ T cells
11	-1.6804527	2.1097775	Oetjen	control (reference)	CD8+ T cells
12	5.6220813	-4.4760165	Oetjen	control (reference)	Erythrocytes
13	12.307527	-2.9463089	Oetjen	control (reference)	CD14+ Monocytes
14	6.3443336	0.39646712	Oetjen	control (reference)	CD10+ B cells
15	-1.0008492	-1.0855078	Oetjen	control (reference)	NKT cells
16	8.214873	-1.6161638	Oetjen	control (reference)	Plasmacytoid dendritic cells
17	11.945867	-0.22971773	Oetjen	control (reference)	CD16+ Monocytes
18	6.3099465	0.80125976	Oetjen	control (reference)	CD10+ B cells
19	10.636315	-1.5135841	Oetjen	control (reference)	Monocyte progenitors
20	-0.46590224	2.8381796	Oetjen	control (reference)	CD4+ T cells
21	-2.164722	0.5429664	Oetjen	control (reference)	NKT cells
22	0.78435475	2.6411486	Oetjen	control (reference)	CD4+ T cells
23	-1.4666275	2.1004653	Oetjen	control (reference)	CD4+ T cells
24	-1.5621808	-0.15211819	Oetjen	control (reference)	NKT cells
25	-1.2895739	2.064025	Oetjen	control (reference)	CD4+ T cells
26	5.8291855	0.82649696	Oetjen	control (reference)	CD10+ B cells
27	-1.3891867	1.8229305	Oetjen	control (reference)	CD4+ T cells
28	1.3135817	3.0213568	Oetjen	control (reference)	CD8+ T cells
29	4.4904866	2.6337886	Oetjen	control (reference)	B
30	-0.8775366	-0.15778558	Oetjen	control (reference)	NKT cells
31	11.187289	-3.7140458	Oetjen	control (reference)	CD14+ Monocytes
32	7.6702003	-0.5800664	Oetjen	control (reference)	HSPCs
33	-1.0946617	2.0647676	Oetjen	control (reference)	CD4+ T cells
34	-1.4640172	-0.2593773	Oetjen	control (reference)	NKT cells
35	-0.520285	3.0329225	Oetjen	control (reference)	CD4+ T cells
36	0.35228276	1.4967148	Oetjen	control (reference)	CD4+ T cells
37	10.768247	-3.2310457	Oetjen	control (reference)	CD14+ Monocytes
38	11.945191	-0.13786554	Oetjen	control (reference)	CD16+ Monocytes
39	0.70372295	-1.2397612	Oetjen	control (reference)	NKT cells
40	0.6713599	3.0153525	Oetjen	control (reference)	CD4+ T cells
41	-1.143052	2.2040038	Oetjen	control (reference)	CD4+ T cells
42	11.314194	-3.6323662	Oetjen	control (reference)	CD14+ Monocytes
43	-1.7107958	0.5156373	Oetjen	control (reference)	CD4+ T cells
44	6.08418	-3.1228137	Oetjen	control (reference)	Erythrocytes
45	-1.9316288	1.5192416	Oetjen	control (reference)	CD4+ T cells
46	7.097481	-0.18409716	Oetjen	control (reference)	Monocyte progenitors
47	5.391754	-5.2597456	Oetjen	control (reference)	Erythrocytes
48	10.804084	-2.8258333	Oetjen	control (reference)	Monocyte progenitors
49	11.454489	-3.330793	Oetjen	control (reference)	CD14+ Monocytes
50	-0.619297	1.5840694	Oetjen	control (reference)	CD4+ T cells
51	9.644614	-2.0090327	Oetjen	control (reference)	Monocyte progenitors
52	-1.1605148	0.07499648	Oetjen	control (reference)	NKT cells
53	10.648327	-2.065053	Oetjen	control (reference)	Monocyte-derived dendritic cells
54	0.1549978	-0.8491287	Oetjen	control (reference)	NKT cells
55	12.331797	-3.804247	Oetjen	control (reference)	CD14+ Monocytes
56	-1.7131641	2.063573	Oetjen	control (reference)	CD4+ T cells
57	-0.088561356	0.29506168	Oetjen	control (reference)	CD8+ T cells
58	5.4634814	-0.04165183	Oetjen	control (reference)	Plasma cells
59	2.202495	2.5923042	Oetjen	control (reference)	CD8+ T cells
60	0.97427696	0.11015744	Oetjen	control (reference)	CD4+ T cells
61	0.6603025	3.1486948	Oetjen	control (reference)	CD8+ T cells
62	6.391027	1.1594195	Oetjen	control (reference)	CD10+ B cells
63	6.3781543	1.1699669	Oetjen	control (reference)	CD10+ B cells
64	6.4294114	-2.2534668	Oetjen	control (reference)	Erythroid progenitors
65	-1.1823621	1.6603906	Oetjen	control (reference)	NKT cells
66	-0.28272602	-0.119334534	Oetjen	control (reference)	NKT cells
67	-1.2103084	2.276323	Oetjen	control (reference)	CD8+ T cells
68	5.7671037	-4.608742	Oetjen	control (reference)	Erythrocytes
69	7.615062	-0.50013727	Oetjen	control (reference)	HSPCs
70	6.6424484	0.03642322	Oetjen	control (reference)	HSPCs
71	4.580175	-4.751959	Oetjen	control (reference)	Erythrocytes
72	0.9462788	-0.39863116	Oetjen	control (reference)	CD4+ T cells
73	-0.39499608	2.5840516	Oetjen	control (reference)	CD4+ T cells
74	-1.1160069	2.0332558	Oetjen	control (reference)	CD4+ T cells
75	-2.1065624	1.6982799	Oetjen	control (reference)	CD4+ T cells
76	1.2982461	2.7816784	Oetjen	control (reference)	CD4+ T cells
77	7.1790814	0.42428514	Oetjen	control (reference)	HSPCs
78	-1.3374575	2.3827975	Oetjen	control (reference)	CD8+ T cells
79	6.2628546	0.69324595	Oetjen	control (reference)	CD10+ B cells
80	2.1652968	1.137316	Oetjen	control (reference)	NKT cells
81	-1.1307064	0.77253747	Oetjen	control (reference)	NKT cells
82	-1.8669248	0.25842687	Oetjen	control (reference)	NKT cells
83	10.456336	-2.6472416	Oetjen	control (reference)	Monocyte progenitors
84	-0.5134643	2.459522	Oetjen	control (reference)	CD4+ T cells
85	-0.19530857	0.53745425	Oetjen	control (reference)	CD4+ T cells
86	6.867224	-0.28782338	Oetjen	control (reference)	HSPCs
87	8.785073	-1.2400883	Oetjen	control (reference)	Monocyte progenitors
88	-0.44733286	3.0919838	Oetjen	control (reference)	CD4+ T cells
89	6.4601703	1.07749	Oetjen	control (reference)	CD10+ B cells
90	-0.23872022	2.5353694	Oetjen	control (reference)	CD4+ T cells
91	6.2388344	0.25189975	Oetjen	control (reference)	HSPCs
92	-0.8340279	1.9229882	Oetjen	control (reference)	CD4+ T cells
93	-0.64014995	0.03532517	Oetjen	control (reference)	NKT cells
94	6.57758	-1.0554576	Oetjen	control (reference)	Megakaryocyte progenitors
95	2.3093824	1.7401497	Oetjen	control (reference)	CD4+ T cells
96	-2.1451242	0.71978825	Oetjen	control (reference)	NKT cells
97	12.4079895	-1.312943	Oetjen	control (reference)	Monocyte progenitors
98	-1.4627137	0.13312675	Oetjen	control (reference)	CD8+ T cells
99	-0.4420724	0.83034825	Oetjen	control (reference)	CD4+ T cells
100	1.3966751	-0.36146647	Oetjen	control (reference)	Erythroid progenitors
101	6.197806	-2.6995106	Oetjen	control (reference)	Erythroid progenitors
102	7.9203167	-0.5275025	Oetjen	control (reference)	Monocyte progenitors
103	6.1292176	-0.06154839	Oetjen	control (reference)	HSPCs
104	10.58621	-1.7048299	Oetjen	control (reference)	Monocyte-derived dendritic cells
105	8.530858	-0.9181107	Oetjen	control (reference)	Monocyte progenitors
106	7.4095883	-0.47579417	Oetjen	control (reference)	Monocyte progenitors
107	11.900555	-1.1365644	Oetjen	control (reference)	CD14+ Monocytes
108	12.535257	-3.0024946	Oetjen	control (reference)	CD14+ Monocytes
109	10.687344	-3.8248968	Oetjen	control (reference)	Monocyte progenitors
110	6.470302	-1.2156231	Oetjen	control (reference)	Megakaryocyte progenitors
111	-1.6573042	0.6480978	Oetjen	control (reference)	CD4+ T cells
112	12.16435	-3.5452812	Oetjen	control (reference)	CD14+ Monocytes
113	4.7598457	-4.962063	Oetjen	control (reference)	Erythrocytes
114	-1.8189355	0.28263807	Oetjen	control (reference)	NKT cells
115	6.914992	-0.21561518	Oetjen	control (reference)	Monocyte progenitors
116	5.3712606	0.44013318	Oetjen	control (reference)	Plasma cells
117	4.992573	-0.08855889	Oetjen	control (reference)	Plasma cells
118	5.546776	-4.8987646	Oetjen	control (reference)	Erythrocytes
119	-1.1536905	-1.7392502	Oetjen	control (reference)	NK cells
120	6.4481316	-0.46590155	Oetjen	control (reference)	HSPCs
121	7.8251143	-1.3222874	Oetjen	control (reference)	Plasmacytoid dendritic cells
122	11.807645	-3.4424012	Oetjen	control (reference)	CD14+ Monocytes
123	10.307339	-1.4135844	Oetjen	control (reference)	Monocyte-derived dendritic cells
124	-0.09847514	-1.3681693	Oetjen	control (reference)	NK cells
125	-0.65113086	-0.94265306	Oetjen	control (reference)	NKT cells
126	-0.19235489	1.3253925	Oetjen	control (reference)	CD4+ T cells
127	-1.3330982	0.034334134	Oetjen	control (reference)	NKT cells
128	-0.8151687	1.5046027	Oetjen	control (reference)	CD4+ T cells
129	10.094352	-2.8713298	Oetjen	control (reference)	Monocyte progenitors
130	-1.7993804	-0.26743293	Oetjen	control (reference)	NKT cells
131	6.492051	0.7008636	Oetjen	control (reference)	CD10+ B cells
132	-1.1759753	1.969264	Oetjen	control (reference)	CD4+ T cells
133	11.498712	-0.96016145	Oetjen	control (reference)	CD16+ Monocytes
134	-0.26688546	2.717986	Oetjen	control (reference)	CD4+ T cells
135	11.572973	-4.647705	Oetjen	control (reference)	CD14+ Monocytes
136	6.492259	-0.3488917	Oetjen	control (reference)	HSPCs
137	-1.2019925	0.5964139	Oetjen	control (reference)	CD4+ T cells
138	2.1247702	2.4165187	Oetjen	control (reference)	CD8+ T cells
139	-0.30523953	0.50021213	Oetjen	control (reference)	CD4+ T cells
140	-1.6216353	1.3051429	Oetjen	control (reference)	NKT cells
141	0.34703225	-0.88820153	Oetjen	control (reference)	CD4+ T cells
142	11.9949465	-1.945965	Oetjen	control (reference)	CD14+ Monocytes
143	9.630448	-1.2772052	Oetjen	control (reference)	Monocyte-derived dendritic cells
144	-1.774506	1.542377	Oetjen	control (reference)	NKT cells
145	5.5634613	-0.22499636	Oetjen	control (reference)	Plasma cells
146	12.559633	-3.704018	Oetjen	control (reference)	CD14+ Monocytes
147	6.35754	-2.0659466	Oetjen	control (reference)	Erythroid progenitors
148	-0.60216194	-1.4851917	Oetjen	control (reference)	NKT cells
149	5.448289	-5.130387	Oetjen	control (reference)	Erythrocytes
150	12.098691	-4.135585	Oetjen	control (reference)	CD14+ Monocytes
151	11.315529	-2.0257041	Oetjen	control (reference)	CD14+ Monocytes
152	11.279544	-3.5762122	Oetjen	control (reference)	CD14+ Monocytes
153	-0.7200964	2.2320056	Oetjen	control (reference)	CD4+ T cells
154	-1.3314601	1.0130805	Oetjen	control (reference)	CD4+ T cells
155	6.4290667	-0.13556127	Oetjen	control (reference)	HSPCs
156	-1.5753324	0.63923705	Oetjen	control (reference)	NKT cells
157	1.3670611	2.8734586	Oetjen	control (reference)	CD8+ T cells
158	10.366877	-1.9752752	Oetjen	control (reference)	Monocyte-derived dendritic cells
159	12.5234995	-3.1309543	Oetjen	control (reference)	CD14+ Monocytes
160	-1.9179467	0.21899074	Oetjen	control (reference)	NKT cells
161	12.22259	-4.110578	Oetjen	control (reference)	CD14+ Monocytes
162	-1.9070736	0.36168733	Oetjen	control (reference)	CD4+ T cells
163	2.1989627	1.7831428	Oetjen	control (reference)	CD4+ T cells
164	10.468682	-1.3064996	Oetjen	control (reference)	Monocyte-derived dendritic cells
165	6.8935146	0.20856798	Oetjen	control (reference)	HSPCs
166	11.170414	-2.8561928	Oetjen	control (reference)	CD14+ Monocytes
167	6.391992	-0.29142502	Oetjen	control (reference)	HSPCs
168	1.5974146	1.1202283	Oetjen	control (reference)	CD4+ T cells
169	-0.64143276	-1.5285501	Oetjen	control (reference)	NKT cells
170	12.05797	-0.47465807	Oetjen	control (reference)	CD16+ Monocytes
171	-2.1408753	1.0351425	Oetjen	control (reference)	NKT cells
172	6.4106956	0.15383537	Oetjen	control (reference)	HSPCs
173	11.497317	-2.5319774	Oetjen	control (reference)	Monocyte-derived dendritic cells
174	11.72619	-3.0993109	Oetjen	control (reference)	CD14+ Monocytes
175	1.1676362	-0.3631254	Oetjen	control (reference)	NKT cells
176	10.909905	-1.6092818	Oetjen	control (reference)	CD14+ Monocytes
177	6.7478456	-0.55903953	Oetjen	control (reference)	Megakaryocyte progenitors
178	-1.0959816	2.1807983	Oetjen	control (reference)	CD4+ T cells
179	6.9105062	-0.59597296	Oetjen	control (reference)	HSPCs
180	0.13398126	1.4686987	Oetjen	control (reference)	CD4+ T cells
181	5.950543	-3.6553385	Oetjen	control (reference)	Erythrocytes
182	4.970237	2.4365351	Oetjen	control (reference)	CD10+ B cells
183	9.343812	-1.0247196	Oetjen	control (reference)	Monocyte-derived dendritic cells
184	6.1182656	-2.3292563	Oetjen	control (reference)	Erythroid progenitors
185	6.4447823	-0.51379234	Oetjen	control (reference)	Megakaryocyte progenitors
186	-1.8233904	0.37649944	Oetjen	control (reference)	NKT cells
187	-1.0941347	0.62474686	Oetjen	control (reference)	CD8+ T cells
188	6.2219124	-0.3923285	Oetjen	control (reference)	HSPCs
189	9.708621	-1.242662	Oetjen	control (reference)	Monocyte progenitors
190	11.967307	-1.8149437	Oetjen	control (reference)	CD16+ Monocytes
191	-1.409873	-0.26403746	Oetjen	control (reference)	NKT cells
192	12.534997	-3.6358967	Oetjen	control (reference)	CD14+ Monocytes
193	-2.016072	0.80916756	Oetjen	control (reference)	NKT cells
194	-0.17764923	2.1553004	Oetjen	control (reference)	CD4+ T cells
195	-1.8934252	0.0455608	Oetjen	control (reference)	NKT cells
196	6.487502	-0.10534059	Oetjen	control (reference)	Megakaryocyte progenitors
197	-1.9019997	1.2802728	Oetjen	control (reference)	CD4+ T cells
198	-0.87861407	0.010976602	Oetjen	control (reference)	CD4+ T cells
199	6.3369856	-0.77881455	Oetjen	control (reference)	Megakaryocyte progenitors
200	7.4871526	-0.57595265	Oetjen	control (reference)	Monocyte progenitors
201	5.581255	-5.067542	Oetjen	control (reference)	Erythrocytes
202	-1.1860082	1.2854017	Oetjen	control (reference)	CD8+ T cells
203	10.680384	-3.9091892	Oetjen	control (reference)	CD14+ Monocytes
204	12.689802	-3.362942	Oetjen	control (reference)	CD14+ Monocytes
205	-1.4943492	-0.42627478	Oetjen	control (reference)	NKT cells
206	6.0518155	-3.1432867	Oetjen	control (reference)	Erythrocytes
207	7.749485	-1.3159423	Oetjen	control (reference)	Plasmacytoid dendritic cells
208	-2.1705167	0.81525296	Oetjen	control (reference)	NKT cells
209	11.031368	-3.7732	Oetjen	control (reference)	Monocyte progenitors
210	7.4996147	-0.76467407	Oetjen	control (reference)	Plasmacytoid dendritic cells
211	6.9880757	-0.008003237	Oetjen	control (reference)	HSPCs
212	6.5550656	-0.10459841	Oetjen	control (reference)	HSPCs
213	2.429127	1.8082728	Oetjen	control (reference)	CD4+ T cells
214	-1.9306059	-0.21387947	Oetjen	control (reference)	NKT cells
215	6.275551	-2.7487752	Oetjen	control (reference)	Erythrocytes
216	6.2700844	0.8401259	Oetjen	control (reference)	CD10+ B cells
217	5.3148885	-0.012578967	Oetjen	control (reference)	Plasma cells
218	8.066366	-0.77608943	Oetjen	control (reference)	Megakaryocyte progenitors
219	11.508617	-4.3637347	Oetjen	control (reference)	CD14+ Monocytes
220	5.9733834	-3.6511557	Oetjen	control (reference)	Erythrocytes
221	7.8640695	-1.4001162	Oetjen	control (reference)	Plasmacytoid dendritic cells
222	11.999498	-0.5378761	Oetjen	control (reference)	CD16+ Monocytes
223	11.643405	-4.123461	Oetjen	control (reference)	CD14+ Monocytes
224	-2.2031238	0.4628284	Oetjen	control (reference)	NKT cells
225	-1.6922697	-0.51876444	Oetjen	control (reference)	NKT cells
226	-2.2673995	1.5536442	Oetjen	control (reference)	NKT cells
227	12.360392	-3.7946267	Oetjen	control (reference)	CD14+ Monocytes
228	7.874199	-0.63407713	Oetjen	control (reference)	HSPCs
229	-1.9520322	0.4367413	Oetjen	control (reference)	CD8+ T cells
230	-1.2048031	2.3058138	Oetjen	control (reference)	CD8+ T cells
231	6.6742935	-0.8079289	Oetjen	control (reference)	HSPCs
232	11.789607	-2.1074197	Oetjen	control (reference)	CD14+ Monocytes
233	-1.520057	2.0065994	Oetjen	control (reference)	CD4+ T cells
234	-0.25718355	-2.0770445	Oetjen	control (reference)	NK cells
235	0.6808717	-0.49712357	Oetjen	control (reference)	NKT cells
236	6.3222103	1.0559473	Oetjen	control (reference)	CD10+ B cells
237	1.2307277	3.0249689	Oetjen	control (reference)	CD4+ T cells
238	11.89162	-2.4219909	Oetjen	control (reference)	Monocyte progenitors
239	11.899257	-3.1481159	Oetjen	control (reference)	CD14+ Monocytes
240	-0.2840699	2.5241354	Oetjen	control (reference)	CD4+ T cells
241	-1.9030541	0.9512493	Oetjen	control (reference)	CD4+ T cells
242	6.4667006	0.1843141	Oetjen	control (reference)	HSPCs
243	-0.13724764	-0.58017385	Oetjen	control (reference)	NKT cells
244	-1.6127042	1.8737931	Oetjen	control (reference)	CD4+ T cells
245	-0.5222009	-0.06265417	Oetjen	control (reference)	NKT cells
246	10.714342	-2.286382	Oetjen	control (reference)	Monocyte progenitors
247	12.239439	-2.8474596	Oetjen	control (reference)	CD14+ Monocytes
248	-0.7050658	-0.12048769	Oetjen	control (reference)	NKT cells
249	-1.9735641	1.6473218	Oetjen	control (reference)	CD4+ T cells
250	11.436614	-2.3581254	Oetjen	control (reference)	CD16+ Monocytes
251	7.925039	-1.2414573	Oetjen	control (reference)	Plasmacytoid dendritic cells
252	11.539098	-4.0597935	Oetjen	control (reference)	CD14+ Monocytes
253	6.237221	-3.2861562	Oetjen	control (reference)	Erythrocytes
254	6.389898	0.89584196	Oetjen	control (reference)	CD10+ B cells
255	5.9677176	-3.4827247	Oetjen	control (reference)	Erythrocytes
256	10.298635	-1.7690045	Oetjen	control (reference)	Monocyte progenitors
257	4.205998	1.6644102	Oetjen	control (reference)	CD10+ B cells
258	9.686131	-1.8415352	Oetjen	control (reference)	Monocyte progenitors
259	1.6734987	2.7004485	Oetjen	control (reference)	CD4+ T cells
260	12.002692	-3.862158	Oetjen	control (reference)	CD14+ Monocytes
261	10.771824	-1.9864498	Oetjen	control (reference)	Monocyte progenitors
262	-1.1469661	2.1273074	Oetjen	control (reference)	CD8+ T cells
263	-1.2109168	0.35828084	Oetjen	control (reference)	NKT cells
264	7.1294975	-0.5180761	Oetjen	control (reference)	Monocyte progenitors
265	-1.1034976	2.0483956	Oetjen	control (reference)	CD8+ T cells
266	-0.32523754	1.7781713	Oetjen	control (reference)	CD4+ T cells
267	-1.0588028	0.8302277	Oetjen	control (reference)	CD4+ T cells
268	11.460222	-1.7305629	Oetjen	control (reference)	CD16+ Monocytes
269	-1.7275816	0.6904623	Oetjen	control (reference)	NKT cells
270	-0.96651196	0.94562095	Oetjen	control (reference)	CD8+ T cells
271	-1.0008204	0.8450336	Oetjen	control (reference)	CD4+ T cells
272	-0.16849832	-0.5240488	Oetjen	control (reference)	CD8+ T cells
273	-1.4475442	1.7252636	Oetjen	control (reference)	CD4+ T cells
274	-1.5064651	-0.34590125	Oetjen	control (reference)	NKT cells
275	-0.49147615	3.122292	Oetjen	control (reference)	CD8+ T cells
276	-1.2735189	1.1516701	Oetjen	control (reference)	NKT cells
277	4.6503983	-4.425735	Oetjen	control (reference)	Erythrocytes
278	-0.15560894	1.7171407	Oetjen	control (reference)	CD4+ T cells
279	7.1046615	-0.3297489	Oetjen	control (reference)	Monocyte progenitors
280	12.373273	-3.608732	Oetjen	control (reference)	CD14+ Monocytes
281	12.010918	-3.9228768	Oetjen	control (reference)	CD14+ Monocytes
282	11.9129	-3.3288105	Oetjen	control (reference)	CD14+ Monocytes
283	6.6186743	0.07453902	Oetjen	control (reference)	HSPCs
284	11.565958	-4.027785	Oetjen	control (reference)	CD14+ Monocytes
285	8.052883	-0.83597404	Oetjen	control (reference)	Monocyte progenitors
286	1.2900945	0.07705992	Oetjen	control (reference)	CD8+ T cells
287	-1.0338765	-0.1171626	Oetjen	control (reference)	NKT cells
288	-0.6602374	2.4102619	Oetjen	control (reference)	NKT cells
289	11.590982	-0.7185362	Oetjen	control (reference)	CD16+ Monocytes
290	-0.37166077	-0.3832677	Oetjen	control (reference)	CD4+ T cells
291	-1.7669958	-0.0050435895	Oetjen	control (reference)	NKT cells
292	10.050376	-1.6066668	Oetjen	control (reference)	Monocyte-derived dendritic cells
293	11.189583	-1.073342	Oetjen	control (reference)	CD16+ Monocytes
294	10.584017	-3.7790234	Oetjen	control (reference)	CD14+ Monocytes
295	12.357721	-3.5752914	Oetjen	control (reference)	CD14+ Monocytes
296	0.025750311	-0.05410012	Oetjen	control (reference)	CD4+ T cells
297	11.303747	-2.2513642	Oetjen	control (reference)	Monocyte-derived dendritic cells
298	6.672099	-0.40182093	Oetjen	control (reference)	Megakaryocyte progenitors
299	6.2179065	0.0765529	Oetjen	control (reference)	HSPCs
300	6.686075	-0.04578982	Oetjen	control (reference)	HSPCs
301	1.6641423	2.5944777	Oetjen	control (reference)	CD4+ T cells
302	-1.4941497	-0.6483496	Oetjen	control (reference)	NKT cells
303	-1.7154207	1.5941305	Oetjen	control (reference)	CD4+ T cells
304	6.106521	-2.170234	Oetjen	control (reference)	Erythroid progenitors
305	0.52260745	0.5759451	Oetjen	control (reference)	CD8+ T cells
306	-2.1934903	0.96345633	Oetjen	control (reference)	NKT cells
307	-1.3173004	1.198222	Oetjen	control (reference)	CD8+ T cells
308	5.98372	-3.898574	Oetjen	control (reference)	Erythrocytes
309	5.3227663	0.07492517	Oetjen	control (reference)	Plasma cells
310	4.4469385	2.2761922	Oetjen	control (reference)	B
311	12.183753	-2.8148706	Oetjen	control (reference)	CD14+ Monocytes
312	6.2172265	-2.250793	Oetjen	control (reference)	Erythroid progenitors
313	5.4693675	-5.2003303	Oetjen	control (reference)	Erythrocytes
314	-1.479559	-0.12865552	Oetjen	control (reference)	NKT cells
315	11.087241	-3.9159653	Oetjen	control (reference)	CD14+ Monocytes
316	12.46548	-2.7670612	Oetjen	control (reference)	CD14+ Monocytes
317	-2.134465	1.2173417	Oetjen	control (reference)	NKT cells
318	1.8625556	2.0981002	Oetjen	control (reference)	CD4+ T cells
319	4.929834	-5.0365047	Oetjen	control (reference)	Erythrocytes
320	6.3955936	-2.2007375	Oetjen	control (reference)	Erythroid progenitors
321	12.08969	-0.72454596	Oetjen	control (reference)	CD16+ Monocytes
322	12.08321	-2.7387323	Oetjen	control (reference)	CD14+ Monocytes
323	0.0301483	-0.059486106	Oetjen	control (reference)	NKT cells
324	-0.99085987	-0.883278	Oetjen	control (reference)	NKT cells
325	-0.9252263	0.2737059	Oetjen	control (reference)	NKT cells
326	-0.8352573	-1.1736807	Oetjen	control (reference)	NKT cells
327	11.799008	-3.7917101	Oetjen	control (reference)	CD14+ Monocytes
328	10.554535	-3.9362557	Oetjen	control (reference)	CD14+ Monocytes
329	1.8107754	0.71720535	Oetjen	control (reference)	CD4+ T cells
330	-0.19246021	2.5169964	Oetjen	control (reference)	CD4+ T cells
331	0.30881083	-0.5609389	Oetjen	control (reference)	NKT cells
332	11.944036	-2.1701424	Oetjen	control (reference)	CD14+ Monocytes
333	11.236154	-3.978196	Oetjen	control (reference)	CD14+ Monocytes
334	2.072621	1.200789	Oetjen	control (reference)	CD8+ T cells
335	0.30820525	-1.006774	Oetjen	control (reference)	NKT cells
336	6.269201	0.21097344	Oetjen	control (reference)	HSPCs
337	-1.3053005	0.3170195	Oetjen	control (reference)	NKT cells
338	7.741518	-1.2302105	Oetjen	control (reference)	Plasmacytoid dendritic cells
339	12.620478	-2.043642	Oetjen	control (reference)	CD14+ Monocytes
340	-1.5851521	0.037920173	Oetjen	control (reference)	NKT cells
341	12.346138	-2.9120073	Oetjen	control (reference)	CD14+ Monocytes
342	-1.4643214	0.38109326	Oetjen	control (reference)	CD4+ T cells
343	-1.8100563	0.15639912	Oetjen	control (reference)	NKT cells
344	12.724475	-2.5544894	Oetjen	control (reference)	CD14+ Monocytes
345	11.256364	-3.5621383	Oetjen	control (reference)	CD14+ Monocytes
346	1.3881125	1.2518317	Oetjen	control (reference)	CD4+ T cells
347	-2.2469635	0.9120455	Oetjen	control (reference)	NKT cells
348	10.1309	-2.2827806	Oetjen	control (reference)	Monocyte progenitors
349	6.583628	-0.13601138	Oetjen	control (reference)	HSPCs
350	-1.5358033	0.738985	Oetjen	control (reference)	CD4+ T cells
351	8.563103	-1.0399516	Oetjen	control (reference)	Monocyte progenitors
352	10.7366905	-2.1441903	Oetjen	control (reference)	CD14+ Monocytes
353	-1.3816379	1.1962721	Oetjen	control (reference)	CD8+ T cells
354	7.2150316	-0.3232242	Oetjen	control (reference)	Monocyte progenitors
355	4.8422594	2.7287893	Oetjen	control (reference)	B
356	-1.1871148	2.6157856	Oetjen	control (reference)	CD8+ T cells
357	12.053024	-2.517876	Oetjen	control (reference)	Monocyte-derived dendritic cells
358	-0.99251	1.700676	Oetjen	control (reference)	CD4+ T cells
359	12.0845175	-3.5581193	Oetjen	control (reference)	CD14+ Monocytes
360	11.581971	-1.948812	Oetjen	control (reference)	CD14+ Monocytes
361	5.742228	-5.20578	Oetjen	control (reference)	Erythrocytes
362	-0.8055982	0.56220925	Oetjen	control (reference)	CD4+ T cells
363	6.3393826	-1.8831549	Oetjen	control (reference)	Erythroid progenitors
364	0.8128102	2.9042456	Oetjen	control (reference)	CD4+ T cells
365	11.679697	-2.7487934	Oetjen	control (reference)	CD14+ Monocytes
366	11.912949	-3.0994635	Oetjen	control (reference)	Monocyte progenitors
367	-1.2192836	2.1718779	Oetjen	control (reference)	NKT cells
368	11.793266	-1.6896703	Oetjen	control (reference)	CD14+ Monocytes
369	-1.6630398	-0.42570058	Oetjen	control (reference)	NKT cells
370	5.4904876	-4.9243026	Oetjen	control (reference)	Erythrocytes
371	-1.7343953	0.13014492	Oetjen	control (reference)	NKT cells
372	6.446065	0.88653904	Oetjen	control (reference)	CD10+ B cells
373	6.331811	-2.292926	Oetjen	control (reference)	Erythroid progenitors
374	11.796298	-3.2816546	Oetjen	control (reference)	CD14+ Monocytes
375	7.357554	-0.51788783	Oetjen	control (reference)	Monocyte progenitors
376	-1.166316	2.482306	Oetjen	control (reference)	CD4+ T cells
377	11.077848	-2.149558	Oetjen	control (reference)	CD14+ Monocytes
378	-1.8263278	0.0959702	Oetjen	control (reference)	NKT cells
379	12.421758	-2.351019	Oetjen	control (reference)	CD14+ Monocytes
380	5.9184446	0.25081545	Oetjen	control (reference)	HSPCs
381	11.815446	-0.19784065	Oetjen	control (reference)	CD16+ Monocytes
382	-1.5588253	1.6968263	Oetjen	control (reference)	CD4+ T cells
383	11.541156	-0.9228339	Oetjen	control (reference)	CD16+ Monocytes
384	-1.2617273	-0.69625366	Oetjen	control (reference)	NKT cells
385	-2.1546	0.87697154	Oetjen	control (reference)	CD4+ T cells
386	-1.8901753	-0.28116122	Oetjen	control (reference)	NKT cells
387	7.788665	-1.2866702	Oetjen	control (reference)	Plasmacytoid dendritic cells
388	2.877058	1.4886869	Oetjen	control (reference)	HSPCs
389	5.5215673	-0.20989229	Oetjen	control (reference)	Plasma cells
390	1.2600664	2.5651221	Oetjen	control (reference)	CD8+ T cells
391	12.018184	-0.81239325	Oetjen	control (reference)	CD16+ Monocytes
392	12.258658	-2.5985968	Oetjen	control (reference)	CD14+ Monocytes
393	6.5631056	0.038412686	Oetjen	control (reference)	HSPCs
394	10.639722	-3.8962815	Oetjen	control (reference)	HSPCs
395	5.9075675	0.53584737	Oetjen	control (reference)	CD10+ B cells
396	-1.5437477	0.3826639	Oetjen	control (reference)	CD4+ T cells
397	12.688699	-2.9494438	Oetjen	control (reference)	CD14+ Monocytes
398	-0.84826666	2.4974077	Oetjen	control (reference)	CD4+ T cells
399	-1.8160993	0.5350823	Oetjen	control (reference)	NKT cells
400	12.734518	-3.1899045	Oetjen	control (reference)	CD14+ Monocytes
401	7.7205963	-0.5782921	Oetjen	control (reference)	Monocyte progenitors
402	11.829492	-3.144683	Oetjen	control (reference)	CD14+ Monocytes
403	6.0800915	0.15648235	Oetjen	control (reference)	HSPCs
404	5.2659144	-5.2085943	Oetjen	control (reference)	Erythrocytes
405	7.8982034	-1.2970142	Oetjen	control (reference)	Plasmacytoid dendritic cells
406	-0.86621493	-1.1822665	Oetjen	control (reference)	NKT cells
407	4.85989	0.25027815	Oetjen	control (reference)	Plasma cells
408	11.640052	-2.5618694	Oetjen	control (reference)	CD14+ Monocytes
409	9.448047	-1.4224311	Oetjen	control (reference)	Monocyte progenitors
410	12.926303	-2.4965563	Oetjen	control (reference)	CD14+ Monocytes
411	10.055403	-1.2197765	Oetjen	control (reference)	Monocyte-derived dendritic cells
412	6.1162314	-2.1034281	Oetjen	control (reference)	Erythroid progenitors
413	6.3332596	-2.7738595	Oetjen	control (reference)	Erythroid progenitors
414	1.1377639	2.7671163	Oetjen	control (reference)	CD4+ T cells
415	-0.5581955	2.3287675	Oetjen	control (reference)	CD4+ T cells
416	9.334133	-1.4296128	Oetjen	control (reference)	Monocyte progenitors
417	-2.0892086	0.3258415	Oetjen	control (reference)	NKT cells
418	6.5126643	-0.16586885	Oetjen	control (reference)	HSPCs
419	6.4074545	-2.0584393	Oetjen	control (reference)	Erythroid progenitors
420	0.76614225	3.1497416	Oetjen	control (reference)	CD8+ T cells
421	11.772464	-2.2068758	Oetjen	control (reference)	CD14+ Monocytes
422	6.2960176	-0.24099985	Oetjen	control (reference)	HSPCs
423	2.1512349	0.69109434	Oetjen	control (reference)	CD4+ T cells
424	-1.5585802	1.1626288	Oetjen	control (reference)	NKT cells
425	11.005554	-1.6161138	Oetjen	control (reference)	Monocyte-derived dendritic cells
426	-1.688856	1.9978845	Oetjen	control (reference)	CD4+ T cells
427	-0.9860298	1.6969681	Oetjen	control (reference)	CD4+ T cells
428	4.82118	2.300336	Oetjen	control (reference)	CD10+ B cells
429	6.6396885	-0.012194578	Oetjen	control (reference)	HSPCs
430	-1.472916	0.560615	Oetjen	control (reference)	CD8+ T cells
431	-0.69017595	1.728053	Oetjen	control (reference)	CD8+ T cells
432	5.0772405	2.1918643	Oetjen	control (reference)	B
433	5.720664	0.10406218	Oetjen	control (reference)	HSPCs
434	11.710822	-3.9819844	Oetjen	control (reference)	CD14+ Monocytes
435	-0.34680504	2.3798723	Oetjen	control (reference)	CD4+ T cells
436	12.467439	-3.035166	Oetjen	control (reference)	CD14+ Monocytes
437	6.3544483	-0.07685807	Oetjen	control (reference)	HSPCs
438	7.563696	-1.1622243	Oetjen	control (reference)	Plasmacytoid dendritic cells
439	11.473434	-0.89424175	Oetjen	control (reference)	CD16+ Monocytes
440	11.831146	-2.971546	Oetjen	control (reference)	Monocyte progenitors
441	4.4478555	-4.4520597	Oetjen	control (reference)	Erythrocytes
442	5.59157	-4.802327	Oetjen	control (reference)	Erythrocytes
443	12.381737	-3.3219955	Oetjen	control (reference)	CD14+ Monocytes
444	-1.2819426	-1.6379678	Oetjen	control (reference)	NK cells
445	6.1217794	1.2622868	Oetjen	control (reference)	CD10+ B cells
446	-1.3710064	-0.4650821	Oetjen	control (reference)	NKT cells
447	6.3836937	1.1975379	Oetjen	control (reference)	CD10+ B cells
448	-2.13371	1.0685875	Oetjen	control (reference)	CD4+ T cells
449	-0.44382522	2.0546432	Oetjen	control (reference)	CD4+ T cells
450	10.70736	-2.9197636	Oetjen	control (reference)	Monocyte progenitors
451	5.51085	1.1698637	Oetjen	control (reference)	CD10+ B cells
452	-1.8163829	2.0626097	Oetjen	control (reference)	CD4+ T cells
453	0.5951762	-0.13959718	Oetjen	control (reference)	CD4+ T cells
454	4.040082	1.9105365	Oetjen	control (reference)	NKT cells
455	-1.2180804	0.9074785	Oetjen	control (reference)	CD4+ T cells
456	5.601626	-4.9086423	Oetjen	control (reference)	Erythrocytes
457	6.656512	-0.49262556	Oetjen	control (reference)	Monocyte progenitors
458	6.0948777	-3.2470691	Oetjen	control (reference)	Erythrocytes
459	6.2084312	0.0032340365	Oetjen	control (reference)	HSPCs
460	-0.99403185	1.883781	Oetjen	control (reference)	CD4+ T cells
461	5.9658036	-3.7451108	Oetjen	control (reference)	Erythrocytes
462	6.562361	-0.049289767	Oetjen	control (reference)	Megakaryocyte progenitors
463	-1.6986179	0.41037285	Oetjen	control (reference)	NKT cells
464	10.542752	-1.4027222	Oetjen	control (reference)	Monocyte-derived dendritic cells
465	-0.11336049	-0.33979025	Oetjen	control (reference)	CD8+ T cells
466	-1.6639571	2.0038867	Oetjen	control (reference)	CD4+ T cells
467	1.8776034	1.5318406	Oetjen	control (reference)	CD4+ T cells
468	12.860646	-2.388655	Oetjen	control (reference)	CD14+ Monocytes
469	1.0911254	2.8986053	Oetjen	control (reference)	CD4+ T cells
470	5.394093	1.599648	Oetjen	control (reference)	CD10+ B cells
471	6.786308	-0.11550095	Oetjen	control (reference)	HSPCs
472	12.28226	-2.785042	Oetjen	control (reference)	Monocyte progenitors
473	-0.54873633	-1.3703396	Oetjen	control (reference)	Erythrocytes
474	0.16854545	2.914933	Oetjen	control (reference)	CD8+ T cells
475	-1.5926855	0.37792832	Oetjen	control (reference)	CD8+ T cells
476	6.7520685	-0.42899042	Oetjen	control (reference)	HSPCs
477	6.368617	-2.3069603	Oetjen	control (reference)	Erythroid progenitors
478	-0.9144023	0.14151502	Oetjen	control (reference)	NKT cells
479	-1.7083677	1.4289562	Oetjen	control (reference)	CD4+ T cells
480	6.174853	-0.2107666	Oetjen	control (reference)	HSPCs
481	0.28177813	-0.877458	Oetjen	control (reference)	CD4+ T cells
482	-0.33154413	-1.9240769	Oetjen	control (reference)	NKT cells
483	-0.06505141	0.08430123	Oetjen	control (reference)	NKT cells
484	-0.77172524	2.4863024	Oetjen	control (reference)	CD4+ T cells
485	6.4779043	0.9922349	Oetjen	control (reference)	CD10+ B cells
486	5.4227552	-4.8971505	Oetjen	control (reference)	Erythrocytes
487	5.8969045	-3.682541	Oetjen	control (reference)	Erythrocytes
488	9.961177	-1.3043063	Oetjen	control (reference)	Monocyte-derived dendritic cells
489	12.211552	-1.0929741	Oetjen	control (reference)	CD14+ Monocytes
490	6.3156066	-0.56209224	Oetjen	control (reference)	Megakaryocyte progenitors
491	-1.7048347	1.9414274	Oetjen	control (reference)	CD4+ T cells
492	10.566578	-2.2501066	Oetjen	control (reference)	CD14+ Monocytes
493	6.3816032	-0.10693118	Oetjen	control (reference)	HSPCs
494	6.1619406	-0.5221986	Oetjen	control (reference)	Megakaryocyte progenitors
495	-2.1687038	1.2762811	Oetjen	control (reference)	NKT cells
496	11.252207	-1.4111816	Oetjen	control (reference)	CD16+ Monocytes
497	-0.54152495	-1.8932807	Oetjen	control (reference)	NK cells
498	-1.4716369	0.228548	Oetjen	control (reference)	NKT cells
499	6.3341236	-0.10929797	Oetjen	control (reference)	HSPCs
500	10.325701	-1.3796035	Oetjen	control (reference)	Monocyte-derived dendritic cells
501	2.0554154	2.1106117	Oetjen	control (reference)	CD4+ T cells
502	2.111249	0.8144449	Oetjen	control (reference)	CD4+ T cells
503	11.715963	-0.7778476	Oetjen	control (reference)	CD16+ Monocytes
504	-0.0836494	0.9853204	Oetjen	control (reference)	CD4+ T cells
505	-2.059182	0.49825686	Oetjen	control (reference)	NKT cells
506	-0.85210526	1.1013415	Oetjen	control (reference)	CD4+ T cells
507	1.9147645	1.6877464	Oetjen	control (reference)	CD4+ T cells
508	-1.8210397	0.09336467	Oetjen	control (reference)	NKT cells
509	-1.3263024	1.481071	Oetjen	control (reference)	CD4+ T cells
510	-0.98119044	2.1780276	Oetjen	control (reference)	CD4+ T cells
511	12.05742	-4.3345485	Oetjen	control (reference)	CD14+ Monocytes
512	-1.8298249	0.40636182	Oetjen	control (reference)	CD4+ T cells
513	5.7586756	-3.7409708	Oetjen	control (reference)	Erythrocytes
514	5.7042265	-4.89618	Oetjen	control (reference)	Erythrocytes
515	7.688521	-1.3615785	Oetjen	control (reference)	Plasmacytoid dendritic cells
516	5.894933	1.2227937	Oetjen	control (reference)	CD10+ B cells
517	-1.1422516	-1.3722049	Oetjen	control (reference)	NK cells
518	5.958381	-3.7147691	Oetjen	control (reference)	Erythrocytes
519	5.407751	-5.0585523	Oetjen	control (reference)	Erythrocytes
520	-1.8200014	0.742233	Oetjen	control (reference)	NKT cells
521	-1.2237922	1.9493881	Oetjen	control (reference)	CD4+ T cells
522	11.593475	-3.683596	Oetjen	control (reference)	CD14+ Monocytes
523	-1.9894856	0.5078938	Oetjen	control (reference)	NKT cells
524	7.334882	-0.124576464	Oetjen	control (reference)	HSPCs
525	-1.2465136	0.26166335	Oetjen	control (reference)	CD4+ T cells
526	6.6500335	0.40584308	Oetjen	control (reference)	CD10+ B cells
527	-2.2906806	1.4075747	Oetjen	control (reference)	NKT cells
528	-1.047779	1.9997059	Oetjen	control (reference)	CD4+ T cells
529	5.3559413	-5.055355	Oetjen	control (reference)	Erythrocytes
530	8.659849	-1.0242728	Oetjen	control (reference)	Monocyte progenitors
531	-0.9153706	-0.8301236	Oetjen	control (reference)	NKT cells
532	12.507807	-3.3772826	Oetjen	control (reference)	CD14+ Monocytes
533	-0.6260168	1.6825559	Oetjen	control (reference)	CD4+ T cells
534	-1.3375067	-0.7375572	Oetjen	control (reference)	NKT cells
535	-0.20452759	2.739949	Oetjen	control (reference)	CD4+ T cells
536	6.079882	-2.8463514	Oetjen	control (reference)	Erythroid progenitors
537	0.15200765	0.84785175	Oetjen	control (reference)	CD4+ T cells
538	5.879417	-3.9928913	Oetjen	control (reference)	Erythrocytes
539	-1.1376444	-0.5039422	Oetjen	control (reference)	NKT cells
540	-1.9878745	0.47378528	Oetjen	control (reference)	NKT cells
541	6.1925964	-2.180631	Oetjen	control (reference)	Erythroid progenitors
542	12.359691	-0.7378642	Oetjen	control (reference)	CD16+ Monocytes
543	6.2624154	-2.0194383	Oetjen	control (reference)	Erythroid progenitors
544	6.339662	0.9325397	Oetjen	control (reference)	CD10+ B cells
545	11.461493	-0.5685814	Oetjen	control (reference)	CD14+ Monocytes
546	6.3650064	-1.8623998	Oetjen	control (reference)	Erythroid progenitors
547	-1.3741387	-0.1561042	Oetjen	control (reference)	NKT cells
548	12.0423765	-3.8173919	Oetjen	control (reference)	CD14+ Monocytes
549	-1.5062687	1.9517046	Oetjen	control (reference)	CD4+ T cells
550	6.3400025	-2.4181023	Oetjen	control (reference)	Erythroid progenitors
551	11.266548	-2.620767	Oetjen	control (reference)	Monocyte progenitors
552	11.497994	-0.945049	Oetjen	control (reference)	CD16+ Monocytes
553	-0.8820641	2.0934148	Oetjen	control (reference)	CD4+ T cells
554	-1.3004693	0.26180854	Oetjen	control (reference)	NKT cells
555	7.265914	-0.4886398	Oetjen	control (reference)	HSPCs
556	-1.3461705	2.0360234	Oetjen	control (reference)	CD4+ T cells
557	10.115587	-2.419808	Oetjen	control (reference)	Monocyte progenitors
558	12.198034	-2.7957816	Oetjen	control (reference)	CD14+ Monocytes
559	-1.764799	0.97876006	Oetjen	control (reference)	CD4+ T cells
560	7.074929	-0.23617823	Oetjen	control (reference)	HSPCs
561	-1.4753778	1.5015085	Oetjen	control (reference)	CD4+ T cells
562	12.317608	-3.8197055	Oetjen	control (reference)	CD14+ Monocytes
563	6.5504174	-0.71177214	Oetjen	control (reference)	Megakaryocyte progenitors
564	-0.60156727	2.7223783	Oetjen	control (reference)	CD4+ T cells
565	7.592638	-0.6008035	Oetjen	control (reference)	Monocyte progenitors
566	5.243115	0.028002333	Oetjen	control (reference)	Plasma cells
567	-1.6737319	0.65211916	Oetjen	control (reference)	CD4+ T cells
568	-0.988692	0.21854314	Oetjen	control (reference)	CD4+ T cells
569	11.448977	-4.309855	Oetjen	control (reference)	CD14+ Monocytes
570	0.9752987	0.7903679	Oetjen	control (reference)	CD4+ T cells
571	0.30263487	3.001665	Oetjen	control (reference)	CD4+ T cells
572	-0.9418328	2.3010654	Oetjen	control (reference)	CD4+ T cells
573	6.042255	-3.4848664	Oetjen	control (reference)	Erythrocytes
574	11.350353	-2.276804	Oetjen	control (reference)	CD14+ Monocytes
575	0.8559211	3.0627184	Oetjen	control (reference)	CD4+ T cells
576	4.932128	-0.035369568	Oetjen	control (reference)	Plasma cells
577	7.7661843	-1.2148688	Oetjen	control (reference)	Plasmacytoid dendritic cells
578	2.1363168	1.4677728	Oetjen	control (reference)	CD4+ T cells
579	-0.7933754	-1.665028	Oetjen	control (reference)	NKT cells
580	9.87456	-1.391598	Oetjen	control (reference)	Monocyte-derived dendritic cells
581	12.72151	-3.3852487	Oetjen	control (reference)	Monocyte progenitors
582	-1.7644811	0.0037425405	Oetjen	control (reference)	NKT cells
583	7.7487597	-1.3968682	Oetjen	control (reference)	Plasmacytoid dendritic cells
584	-1.7213956	1.5765132	Oetjen	control (reference)	CD4+ T cells
585	11.707888	-0.6937099	Oetjen	control (reference)	CD16+ Monocytes
586	5.338165	-4.6895843	Oetjen	control (reference)	Erythrocytes
587	-1.895191	0.9366314	Oetjen	control (reference)	CD4+ T cells
588	6.1220593	0.37142506	Oetjen	control (reference)	CD10+ B cells
589	7.503814	0.053347684	Oetjen	control (reference)	HSPCs
590	-1.7651895	0.41579342	Oetjen	control (reference)	NKT cells
591	4.403529	-4.3392453	Oetjen	control (reference)	Erythrocytes
592	-1.2046793	-0.3139341	Oetjen	control (reference)	NKT cells
593	-0.8969433	2.623996	Oetjen	control (reference)	CD4+ T cells
594	-1.5557171	0.29514128	Oetjen	control (reference)	CD4+ T cells
595	5.3718843	-4.8304386	Oetjen	control (reference)	Erythrocytes
596	-1.4453664	1.6108624	Oetjen	control (reference)	CD4+ T cells
597	1.7166924	0.12701088	Oetjen	control (reference)	CD4+ T cells
598	7.618627	-0.5672031	Oetjen	control (reference)	Monocyte progenitors
599	10.749574	-1.9408269	Oetjen	control (reference)	Monocyte-derived dendritic cells
600	10.034008	-2.1259606	Oetjen	control (reference)	Monocyte progenitors
601	12.557672	-3.4692764	Oetjen	control (reference)	CD14+ Monocytes
602	12.824448	-3.1712453	Oetjen	control (reference)	CD14+ Monocytes
603	2.1881258	2.232732	Oetjen	control (reference)	CD4+ T cells
604	0.25115076	2.9933915	Oetjen	control (reference)	CD8+ T cells
605	6.540636	-0.19473593	Oetjen	control (reference)	Megakaryocyte progenitors
606	10.043925	-2.3875754	Oetjen	control (reference)	Monocyte progenitors
607	9.389729	-1.7232754	Oetjen	control (reference)	Monocyte progenitors
608	12.01939	-4.031216	Oetjen	control (reference)	CD14+ Monocytes
609	12.046972	-3.9112704	Oetjen	control (reference)	CD14+ Monocytes
610	-1.8531299	0.8712453	Oetjen	control (reference)	NKT cells
611	12.503887	-3.694834	Oetjen	control (reference)	CD14+ Monocytes
612	-1.6812497	0.3224006	Oetjen	control (reference)	NKT cells
613	-0.05126868	2.1837454	Oetjen	control (reference)	CD4+ T cells
614	-1.7966119	0.9605263	Oetjen	control (reference)	CD4+ T cells
615	4.666715	-4.5895567	Oetjen	control (reference)	Erythrocytes
616	6.7081265	-0.42044994	Oetjen	control (reference)	Megakaryocyte progenitors
617	6.4034157	-2.7127817	Oetjen	control (reference)	Erythroid progenitors
618	6.4435134	0.059654158	Oetjen	control (reference)	CD10+ B cells
619	1.2664925	3.0161657	Oetjen	control (reference)	HSPCs
620	-1.8943436	2.2209525	Oetjen	control (reference)	CD4+ T cells
621	-2.2349296	1.0505278	Oetjen	control (reference)	CD4+ T cells
622	5.335028	-4.115759	Oetjen	control (reference)	Erythrocytes
623	4.5613995	-4.737324	Oetjen	control (reference)	Erythrocytes
624	-0.115169875	2.966628	Oetjen	control (reference)	CD4+ T cells
625	0.14392416	2.4899733	Oetjen	control (reference)	CD4+ T cells
626	11.413543	-2.4263775	Oetjen	control (reference)	CD14+ Monocytes
627	-0.4857637	2.538277	Oetjen	control (reference)	CD4+ T cells
628	5.853464	1.3081635	Oetjen	control (reference)	CD10+ B cells
629	-1.6118667	0.17734483	Oetjen	control (reference)	NKT cells
630	7.6332183	-0.3654518	Oetjen	control (reference)	Monocyte progenitors
631	7.7756896	-1.4309212	Oetjen	control (reference)	Plasmacytoid dendritic cells
632	-0.38891622	1.720007	Oetjen	control (reference)	CD4+ T cells
633	6.2397146	-3.2634814	Oetjen	control (reference)	Erythrocytes
634	6.5432854	-0.14448257	Oetjen	control (reference)	Megakaryocyte progenitors
635	5.2648106	0.041623436	Oetjen	control (reference)	Plasma cells
636	1.7175273	-0.19704671	Oetjen	control (reference)	CD4+ T cells
637	-1.2658441	2.1675048	Oetjen	control (reference)	CD4+ T cells
638	6.5573816	-0.73837847	Oetjen	control (reference)	Megakaryocyte progenitors
639	0.53093773	3.2257853	Oetjen	control (reference)	CD8+ T cells
640	9.608247	-1.1870497	Oetjen	control (reference)	Monocyte-derived dendritic cells
641	6.4966435	0.7794736	Oetjen	control (reference)	CD10+ B cells
642	10.670007	-2.083228	Oetjen	control (reference)	CD14+ Monocytes
643	12.312226	-3.3784196	Oetjen	control (reference)	CD14+ Monocytes
644	-0.30254808	-0.828992	Oetjen	control (reference)	NKT cells
645	10.496281	-2.4722536	Oetjen	control (reference)	Monocyte progenitors
646	0.32635096	-0.5167743	Oetjen	control (reference)	NKT cells
647	-1.661306	2.0380046	Oetjen	control (reference)	CD4+ T cells
648	6.5698323	-0.14000557	Oetjen	control (reference)	Megakaryocyte progenitors
649	0.39880332	-0.81490374	Oetjen	control (reference)	NKT cells
650	4.0858536	1.9661888	Oetjen	control (reference)	CD10+ B cells
651	12.369033	-3.1860392	Oetjen	control (reference)	CD14+ Monocytes
652	-1.6323423	1.9107771	Oetjen	control (reference)	CD4+ T cells
653	12.587002	-3.0964382	Oetjen	control (reference)	CD14+ Monocytes
654	5.374085	-4.9485626	Oetjen	control (reference)	Erythrocytes
655	4.640281	2.0591552	Oetjen	control (reference)	B
656	-1.6146328	1.1373876	Oetjen	control (reference)	CD4+ T cells
657	-1.6973631	0.66354644	Oetjen	control (reference)	NKT cells
658	1.4294497	-0.24475235	Oetjen	control (reference)	CD8+ T cells
659	6.4016733	-1.8566012	Oetjen	control (reference)	Erythroid progenitors
660	-1.4451113	2.1580658	Oetjen	control (reference)	CD4+ T cells
661	6.341584	0.21864676	Oetjen	control (reference)	HSPCs
662	-2.237801	0.6776669	Oetjen	control (reference)	NKT cells
663	12.235497	-3.1896787	Oetjen	control (reference)	CD14+ Monocytes
664	-0.899173	1.823013	Oetjen	control (reference)	CD4+ T cells
665	-1.7201962	0.53372085	Oetjen	control (reference)	NKT cells
666	10.742797	-2.8174348	Oetjen	control (reference)	HSPCs
667	10.974667	-2.0728087	Oetjen	control (reference)	CD14+ Monocytes
668	-0.90113175	1.2229161	Oetjen	control (reference)	CD4+ T cells
669	6.9083633	-1.0646646	Oetjen	control (reference)	Megakaryocyte progenitors
670	-1.4885765	1.8202493	Oetjen	control (reference)	CD4+ T cells
671	7.1291127	-0.6996293	Oetjen	control (reference)	HSPCs
672	6.382377	-0.15435621	Oetjen	control (reference)	HSPCs
673	1.1585461	0.040110197	Oetjen	control (reference)	CD4+ T cells
674	5.942799	-3.2007394	Oetjen	control (reference)	Erythrocytes
675	5.716446	-3.9551473	Oetjen	control (reference)	Erythrocytes
676	11.109924	-3.8136117	Oetjen	control (reference)	CD14+ Monocytes
677	-1.0464624	1.5903306	Oetjen	control (reference)	CD4+ T cells
678	10.279514	-2.4751232	Oetjen	control (reference)	CD14+ Monocytes
679	6.1372604	-2.6429555	Oetjen	control (reference)	Erythrocytes
680	1.2691087	3.3673046	Oetjen	control (reference)	CD4+ T cells
681	11.204182	-1.4488175	Oetjen	control (reference)	CD14+ Monocytes
682	6.8512855	-0.5515137	Oetjen	control (reference)	HSPCs
683	-1.5608425	2.0763354	Oetjen	control (reference)	NKT cells
684	3.9485624	2.4922812	Oetjen	control (reference)	CD10+ B cells
685	-0.82156503	-0.46509448	Oetjen	control (reference)	NKT cells
686	10.984302	-4.136652	Oetjen	control (reference)	Monocyte progenitors
687	-2.0013871	0.082283884	Oetjen	control (reference)	NKT cells
688	12.5528755	-3.1836066	Oetjen	control (reference)	CD14+ Monocytes
689	-0.4401669	1.8054494	Oetjen	control (reference)	CD4+ T cells
690	6.733954	-0.9491855	Oetjen	control (reference)	Megakaryocyte progenitors
691	5.4550557	0.01068223	Oetjen	control (reference)	Plasma cells
692	-0.1497763	-0.08131723	Oetjen	control (reference)	NKT cells
693	-1.2569991	2.6632767	Oetjen	control (reference)	CD4+ T cells
694	3.3099656	2.4342518	Oetjen	control (reference)	B
695	-1.0718738	1.6091485	Oetjen	control (reference)	CD4+ T cells
696	-1.8479695	1.5903718	Oetjen	control (reference)	CD4+ T cells
697	-1.0433568	1.7732302	Oetjen	control (reference)	CD4+ T cells
698	11.323056	-1.1830013	Oetjen	control (reference)	CD16+ Monocytes
699	-1.3283322	0.9658592	Oetjen	control (reference)	CD4+ T cells
700	-2.0539877	1.2126797	Oetjen	control (reference)	CD4+ T cells
701	5.097868	-5.1791396	Oetjen	control (reference)	Erythrocytes
702	-0.5444612	0.36226618	Oetjen	control (reference)	NKT cells
703	-0.033748694	3.2944558	Oetjen	control (reference)	CD4+ T cells
704	4.947688	1.8732226	Oetjen	control (reference)	B
705	5.6575565	-5.124782	Oetjen	control (reference)	Erythrocytes
706	6.255914	-2.7942872	Oetjen	control (reference)	Erythroid progenitors
707	11.843468	-0.81203353	Oetjen	control (reference)	CD16+ Monocytes
708	2.0741148	0.6258666	Oetjen	control (reference)	CD4+ T cells
709	5.181821	1.1142398	Oetjen	control (reference)	CD10+ B cells
710	12.008826	-0.54335564	Oetjen	control (reference)	CD16+ Monocytes
711	-1.3601764	0.6222454	Oetjen	control (reference)	NKT cells
712	6.5651813	-0.13785194	Oetjen	control (reference)	HSPCs
713	6.138968	-2.962916	Oetjen	control (reference)	Erythrocytes
714	-1.0663838	2.2991002	Oetjen	control (reference)	CD4+ T cells
715	1.1521368	-0.07774046	Oetjen	control (reference)	CD4+ T cells
716	6.952613	-0.3201711	Oetjen	control (reference)	Monocyte progenitors
717	-1.4140992	0.31538463	Oetjen	control (reference)	CD4+ T cells
718	6.2414474	-2.226756	Oetjen	control (reference)	Erythroid progenitors
719	-0.98196596	2.7972925	Oetjen	control (reference)	CD4+ T cells
720	-1.7225097	0.9323211	Oetjen	control (reference)	NKT cells
721	4.4265847	1.6393627	Oetjen	control (reference)	B
722	1.0893928	-0.34004873	Oetjen	control (reference)	CD10+ B cells
723	-0.9964508	2.4757555	Oetjen	control (reference)	CD4+ T cells
724	6.2506075	-2.1613047	Oetjen	control (reference)	Erythroid progenitors
725	12.788694	-2.8923814	Oetjen	control (reference)	Monocyte progenitors
726	-1.4720833	-0.06243654	Oetjen	control (reference)	CD4+ T cells
727	9.717541	-1.2340076	Oetjen	control (reference)	Monocyte-derived dendritic cells
728	-0.0146049205	2.7791488	Oetjen	control (reference)	CD4+ T cells
729	9.970707	-2.8715832	Oetjen	control (reference)	CD14+ Monocytes
730	7.271596	-0.3003594	Oetjen	control (reference)	HSPCs
731	6.2057967	-3.0038095	Oetjen	control (reference)	Erythrocytes
732	10.203564	-1.4287041	Oetjen	control (reference)	Monocyte-derived dendritic cells
733	6.646415	-0.13660541	Oetjen	control (reference)	HSPCs
734	7.5438914	-0.4858336	Oetjen	control (reference)	Monocyte progenitors
735	4.2174053	1.9434742	Oetjen	control (reference)	B
736	6.257572	-0.2473198	Oetjen	control (reference)	HSPCs
737	0.053718977	-1.1965665	Oetjen	control (reference)	NKT cells
738	-2.1907434	0.6766814	Oetjen	control (reference)	NKT cells
739	5.3847494	-5.003703	Oetjen	control (reference)	Erythrocytes
740	6.488382	-0.7257463	Oetjen	control (reference)	HSPCs
741	1.4958202	0.7049703	Oetjen	control (reference)	CD8+ T cells
742	6.7553887	-0.3694609	Oetjen	control (reference)	HSPCs
743	2.1820714	2.469959	Oetjen	control (reference)	CD4+ T cells
744	6.167133	-2.898557	Oetjen	control (reference)	Erythrocytes
745	-1.7400833	0.95288205	Oetjen	control (reference)	NKT cells
746	7.652384	-1.3606627	Oetjen	control (reference)	Plasmacytoid dendritic cells
747	-0.9887323	1.9922911	Oetjen	control (reference)	CD4+ T cells
748	8.004494	-0.72982717	Oetjen	control (reference)	Monocyte progenitors
749	4.086437	1.9623959	Oetjen	control (reference)	B
750	8.452847	-0.9928269	Oetjen	control (reference)	Monocyte progenitors
751	0.23959425	1.2712902	Oetjen	control (reference)	CD8+ T cells
752	-1.3970662	0.35505122	Oetjen	control (reference)	NKT cells
753	-0.5695403	2.0298831	Oetjen	control (reference)	CD4+ T cells
754	11.329904	-3.6782146	Oetjen	control (reference)	CD14+ Monocytes
755	6.4595056	-1.1183693	Oetjen	control (reference)	Megakaryocyte progenitors
756	7.480574	-0.7255629	Oetjen	control (reference)	HSPCs
757	6.073571	-3.4908276	Oetjen	control (reference)	Erythrocytes
758	4.3714733	2.1437488	Oetjen	control (reference)	B
759	9.316891	-1.7338158	Oetjen	control (reference)	Monocyte progenitors
760	12.017382	-3.136319	Oetjen	control (reference)	CD14+ Monocytes
761	6.2767296	-2.6293316	Oetjen	control (reference)	Erythroid progenitors
762	12.511563	-3.0473835	Oetjen	control (reference)	CD14+ Monocytes
763	-1.5723058	0.09512664	Oetjen	control (reference)	CD4+ T cells
764	5.794502	-3.991904	Oetjen	control (reference)	Erythrocytes
765	-0.6186297	2.8717985	Oetjen	control (reference)	CD4+ T cells
766	8.916612	-1.3778206	Oetjen	control (reference)	Monocyte progenitors
767	6.472092	-0.37291837	Oetjen	control (reference)	HSPCs
768	6.8346353	-0.13044448	Oetjen	control (reference)	HSPCs
769	-0.58148	2.6749556	Oetjen	control (reference)	CD4+ T cells
770	11.893648	-2.1917174	Oetjen	control (reference)	CD14+ Monocytes
771	-1.0620708	-2.016635	Oetjen	control (reference)	NK cells
772	-1.1201293	1.4382247	Oetjen	control (reference)	CD8+ T cells
773	6.8446965	-0.11654802	Oetjen	control (reference)	HSPCs
774	0.08230192	2.9256897	Oetjen	control (reference)	CD8+ T cells
775	11.071456	-2.2283053	Oetjen	control (reference)	CD14+ Monocytes
776	10.312013	-3.0885835	Oetjen	control (reference)	Monocyte progenitors
777	6.4917693	-2.1201184	Oetjen	control (reference)	Erythroid progenitors
778	6.506361	-2.574349	Oetjen	control (reference)	Erythroid progenitors
779	6.4342766	-1.2187738	Oetjen	control (reference)	Megakaryocyte progenitors
780	10.216495	-2.5370286	Oetjen	control (reference)	Monocyte progenitors
781	6.687272	-0.29515362	Oetjen	control (reference)	Megakaryocyte progenitors
782	-1.1519018	-0.7255039	Oetjen	control (reference)	NKT cells
783	-1.9146621	-0.16307855	Oetjen	control (reference)	NKT cells
784	-1.4196521	-0.15921296	Oetjen	control (reference)	NKT cells
785	12.39319	-3.810497	Oetjen	control (reference)	CD14+ Monocytes
786	9.853859	-1.5741245	Oetjen	control (reference)	Monocyte-derived dendritic cells
787	6.148754	-2.4271948	Oetjen	control (reference)	Erythroid progenitors
788	-1.5502732	0.662342	Oetjen	control (reference)	NKT cells
789	11.426327	-1.5581518	Oetjen	control (reference)	Monocyte-derived dendritic cells
790	10.63722	-2.5383267	Oetjen	control (reference)	CD14+ Monocytes
791	10.158194	-2.3011045	Oetjen	control (reference)	Monocyte progenitors
792	12.433187	-3.7616014	Oetjen	control (reference)	CD14+ Monocytes
793	-1.5207084	-0.2544806	Oetjen	control (reference)	NKT cells
794	6.3693204	-0.027641663	Oetjen	control (reference)	HSPCs
795	6.8104835	-0.028551118	Oetjen	control (reference)	HSPCs
796	-0.8808759	2.1754217	Oetjen	control (reference)	CD4+ T cells
797	-1.3776802	1.9971269	Oetjen	control (reference)	CD4+ T cells
798	11.74451	-3.9471278	Oetjen	control (reference)	CD14+ Monocytes
799	1.7470739	-0.6407063	Oetjen	control (reference)	CD4+ T cells
800	12.648996	-2.7851417	Oetjen	control (reference)	CD14+ Monocytes
801	-1.062768	-1.294456	Oetjen	control (reference)	NKT cells
802	10.9136305	-4.336404	Oetjen	control (reference)	CD14+ Monocytes
803	-1.1295497	2.100795	Oetjen	control (reference)	CD4+ T cells
804	1.1130759	-0.18683715	Oetjen	control (reference)	CD4+ T cells
805	-0.19419873	0.72752196	Oetjen	control (reference)	CD4+ T cells
806	12.639314	-3.196626	Oetjen	control (reference)	CD14+ Monocytes
807	10.677991	-3.5173602	Oetjen	control (reference)	Monocyte progenitors
808	1.7771198	2.9468002	Oetjen	control (reference)	HSPCs
809	12.403615	-2.9719307	Oetjen	control (reference)	CD14+ Monocytes
810	-1.2261738	-1.201693	Oetjen	control (reference)	NKT cells
811	7.830511	-0.6213681	Oetjen	control (reference)	Monocyte progenitors
812	-0.86817485	1.2903603	Oetjen	control (reference)	CD8+ T cells
813	5.5062785	-5.092376	Oetjen	control (reference)	Erythrocytes
814	11.947019	-1.912732	Oetjen	control (reference)	Monocyte-derived dendritic cells
815	6.4723577	-1.8425981	Oetjen	control (reference)	Erythroid progenitors
816	0.39255378	2.9406374	Oetjen	control (reference)	CD4+ T cells
817	1.3935534	-1.0827633	Oetjen	control (reference)	CD4+ T cells
818	-1.320708	2.0062363	Oetjen	control (reference)	CD8+ T cells
819	-1.8672347	0.12598495	Oetjen	control (reference)	NKT cells
820	-1.0742095	2.292621	Oetjen	control (reference)	CD4+ T cells
821	-0.18917839	-1.5225977	Oetjen	control (reference)	HSPCs
822	11.088369	-4.050731	Oetjen	control (reference)	CD14+ Monocytes
823	-0.39241388	0.54081345	Oetjen	control (reference)	CD4+ T cells
824	1.6391759	-0.3976946	Oetjen	control (reference)	NK cells
825	12.262548	-2.7872064	Oetjen	control (reference)	CD14+ Monocytes
826	-1.4379145	0.70058626	Oetjen	control (reference)	CD4+ T cells
827	4.1392164	2.395822	Oetjen	control (reference)	B
828	-1.7237597	1.9872952	Oetjen	control (reference)	CD4+ T cells
829	11.465	-0.79446393	Oetjen	control (reference)	CD14+ Monocytes
830	7.891773	-1.2378683	Oetjen	control (reference)	Plasmacytoid dendritic cells
831	12.634058	-2.8608418	Oetjen	control (reference)	CD14+ Monocytes
832	3.9853058	1.3429941	Oetjen	control (reference)	NKT cells
833	12.301205	-3.3980994	Oetjen	control (reference)	Monocyte progenitors
834	7.6802115	-1.3592728	Oetjen	control (reference)	Plasmacytoid dendritic cells
835	6.713532	-0.013734619	Oetjen	control (reference)	HSPCs
836	0.57183886	-0.8722556	Oetjen	control (reference)	NKT cells
837	4.7254987	-4.895345	Oetjen	control (reference)	Erythrocytes
838	11.499778	-4.171016	Oetjen	control (reference)	CD14+ Monocytes
839	11.895939	-3.458381	Oetjen	control (reference)	CD14+ Monocytes
840	-0.6309163	1.6804936	Oetjen	control (reference)	CD4+ T cells
841	0.5788383	2.9015527	Oetjen	control (reference)	CD4+ T cells
842	-2.3384457	1.0614283	Oetjen	control (reference)	NKT cells
843	-0.8623816	1.9718612	Oetjen	control (reference)	CD8+ T cells
844	6.1034513	-3.0530684	Oetjen	control (reference)	Erythrocytes
845	5.107209	-3.908444	Oetjen	control (reference)	Erythrocytes
846	6.460877	-0.4441932	Oetjen	control (reference)	Megakaryocyte progenitors
847	-1.2292793	1.718798	Oetjen	control (reference)	CD4+ T cells
848	-1.6822567	1.2386726	Oetjen	control (reference)	CD4+ T cells
849	6.1752396	1.3089108	Oetjen	control (reference)	CD10+ B cells
850	4.965482	-4.8246	Oetjen	control (reference)	Erythrocytes
851	12.5061035	-2.591637	Oetjen	control (reference)	CD14+ Monocytes
852	1.1763202	-0.918278	Oetjen	control (reference)	HSPCs
853	-1.9231813	1.3972266	Oetjen	control (reference)	NKT cells
854	12.129795	-3.2585378	Oetjen	control (reference)	CD14+ Monocytes
855	-1.4045029	1.6107659	Oetjen	control (reference)	CD4+ T cells
856	11.829974	-4.2944994	Oetjen	control (reference)	CD14+ Monocytes
857	6.366856	-2.5847461	Oetjen	control (reference)	Erythroid progenitors
858	5.3057733	-4.5248094	Oetjen	control (reference)	Erythroid progenitors
859	12.029842	-3.2062287	Oetjen	control (reference)	CD14+ Monocytes
860	-1.206916	0.11373852	Oetjen	control (reference)	CD4+ T cells
861	6.3473024	0.38253197	Oetjen	control (reference)	CD10+ B cells
862	11.386068	-2.1162136	Oetjen	control (reference)	CD14+ Monocytes
863	-1.6687825	0.3488522	Oetjen	control (reference)	NKT cells
864	7.7321725	-0.444591	Oetjen	control (reference)	Monocyte progenitors
865	0.24318668	1.0263573	Oetjen	control (reference)	CD8+ T cells
866	10.212442	-1.6539646	Oetjen	control (reference)	Monocyte progenitors
867	11.389422	-1.0519012	Oetjen	control (reference)	CD14+ Monocytes
868	1.4104759	2.130774	Oetjen	control (reference)	CD4+ T cells
869	-0.07825329	2.9660618	Oetjen	control (reference)	CD4+ T cells
870	6.6478543	-1.0419698	Oetjen	control (reference)	Megakaryocyte progenitors
871	7.4649506	-0.54442745	Oetjen	control (reference)	Monocyte progenitors
872	11.562001	-3.9987307	Oetjen	control (reference)	CD14+ Monocytes
873	5.458955	-0.15946011	Oetjen	control (reference)	Plasma cells
874	-1.0434401	-0.8698202	Oetjen	control (reference)	NK cells
875	10.130365	-3.2465942	Oetjen	control (reference)	CD14+ Monocytes
876	5.840704	0.11521382	Oetjen	control (reference)	Megakaryocyte progenitors
877	5.4151177	-0.44659266	Oetjen	control (reference)	HSPCs
878	0.45713192	2.943103	Oetjen	control (reference)	CD4+ T cells
879	6.3025393	-2.9233654	Oetjen	control (reference)	Erythrocytes
880	12.762781	-3.074481	Oetjen	control (reference)	CD14+ Monocytes
881	7.506112	-1.2516595	Oetjen	control (reference)	Plasmacytoid dendritic cells
882	8.982081	-1.5239207	Oetjen	control (reference)	Monocyte progenitors
883	5.6799717	0.18161058	Oetjen	control (reference)	HSPCs
884	6.076933	-0.09555376	Oetjen	control (reference)	HSPCs
885	-1.0041537	1.4916153	Oetjen	control (reference)	CD4+ T cells
886	0.49049664	0.51270515	Oetjen	control (reference)	CD8+ T cells
887	6.5848346	0.060443856	Oetjen	control (reference)	HSPCs
888	1.4205725	3.0240276	Oetjen	control (reference)	CD4+ T cells
889	5.3283286	-0.12744825	Oetjen	control (reference)	Plasma cells
890	-0.7323278	-0.33089107	Oetjen	control (reference)	NKT cells
891	7.1127443	-0.3022783	Oetjen	control (reference)	HSPCs
892	-1.7733799	0.39761525	Oetjen	control (reference)	NKT cells
893	10.590521	-3.606518	Oetjen	control (reference)	CD14+ Monocytes
894	1.1455489	1.1464641	Oetjen	control (reference)	CD8+ T cells
895	-1.3549225	1.999822	Oetjen	control (reference)	CD4+ T cells
896	11.708046	-3.9585638	Oetjen	control (reference)	CD14+ Monocytes
897	10.631603	-2.4519835	Oetjen	control (reference)	CD14+ Monocytes
898	-0.8654415	1.156809	Oetjen	control (reference)	CD4+ T cells
899	5.553505	-0.04325524	Oetjen	control (reference)	Plasma cells
900	-1.9371469	0.37354285	Oetjen	control (reference)	NKT cells
901	-0.7325569	0.8085817	Oetjen	control (reference)	HSPCs
902	0.66366524	2.4970257	Oetjen	control (reference)	CD4+ T cells
903	-1.7013835	1.731001	Oetjen	control (reference)	CD8+ T cells
904	-0.60081553	0.91419536	Oetjen	control (reference)	CD4+ T cells
905	-1.584428	-0.053727698	Oetjen	control (reference)	NKT cells
906	4.9377146	-4.6207952	Oetjen	control (reference)	Erythrocytes
907	5.410416	0.07456647	Oetjen	control (reference)	Plasma cells
908	10.185033	-2.2446942	Oetjen	control (reference)	Monocyte progenitors
909	5.2851977	0.6998398	Oetjen	control (reference)	Plasma cells
910	9.386876	-1.5323293	Oetjen	control (reference)	Monocyte progenitors
911	10.67383	-3.587806	Oetjen	control (reference)	Monocyte progenitors
912	12.484414	-3.5492308	Oetjen	control (reference)	CD14+ Monocytes
913	6.200653	-3.25616	Oetjen	control (reference)	Erythrocytes
914	10.666577	-1.405245	Oetjen	control (reference)	Monocyte-derived dendritic cells
915	6.440907	-1.8355097	Oetjen	control (reference)	Erythroid progenitors
916	6.555123	-0.1575749	Oetjen	control (reference)	HSPCs
917	3.8960886	1.8408866	Oetjen	control (reference)	B
918	-1.284406	0.8105964	Oetjen	control (reference)	CD4+ T cells
919	12.318865	-4.037237	Oetjen	control (reference)	CD14+ Monocytes
920	6.461077	1.2244202	Oetjen	control (reference)	CD10+ B cells
921	7.168373	-0.2724469	Oetjen	control (reference)	Monocyte progenitors
922	-1.3076215	1.2043192	Oetjen	control (reference)	NKT cells
923	-1.5195714	0.41630143	Oetjen	control (reference)	NKT cells
924	10.128179	-1.2653097	Oetjen	control (reference)	Monocyte-derived dendritic cells
925	-0.21829405	2.558332	Oetjen	control (reference)	CD4+ T cells
926	-1.2383705	1.9198632	Oetjen	control (reference)	CD4+ T cells
927	6.42976	-1.8231286	Oetjen	control (reference)	Erythroid progenitors
928	-1.5878713	0.47838542	Oetjen	control (reference)	NKT cells
929	5.5722585	-4.8684726	Oetjen	control (reference)	Erythrocytes
930	-1.1605542	1.7421235	Oetjen	control (reference)	CD4+ T cells
931	5.8357854	-3.9396818	Oetjen	control (reference)	Erythrocytes
932	6.726028	-0.02470875	Oetjen	control (reference)	Megakaryocyte progenitors
933	-2.3078213	0.5612886	Oetjen	control (reference)	CD4+ T cells
934	6.337219	1.2715249	Oetjen	control (reference)	CD10+ B cells
935	12.079042	-3.6740887	Oetjen	control (reference)	CD14+ Monocytes
936	11.059903	-3.4833353	Oetjen	control (reference)	CD14+ Monocytes
937	-1.019791	1.0703548	Oetjen	control (reference)	CD4+ T cells
938	7.804927	-1.409618	Oetjen	control (reference)	Plasmacytoid dendritic cells
939	5.9115963	-3.3402998	Oetjen	control (reference)	Erythrocytes
940	10.666459	-3.98225	Oetjen	control (reference)	CD14+ Monocytes
941	4.555323	-4.2304397	Oetjen	control (reference)	Megakaryocyte progenitors
942	6.5076914	0.710972	Oetjen	control (reference)	CD10+ B cells
943	-1.2192024	-0.28100008	Oetjen	control (reference)	NKT cells
944	11.837365	-2.311914	Oetjen	control (reference)	CD14+ Monocytes
945	-1.4870073	0.079840355	Oetjen	control (reference)	NKT cells
946	1.579088	1.3886181	Oetjen	control (reference)	CD4+ T cells
947	-1.5212582	1.9929014	Oetjen	control (reference)	CD4+ T cells
948	7.8870344	-1.5279051	Oetjen	control (reference)	Plasmacytoid dendritic cells
949	-0.14212738	0.6367441	Oetjen	control (reference)	CD8+ T cells
950	1.7438453	2.335167	Oetjen	control (reference)	CD4+ T cells
951	6.1104555	-2.1837955	Oetjen	control (reference)	Erythroid progenitors
952	10.738361	-4.3371115	Oetjen	control (reference)	HSPCs
953	6.313321	-2.4393077	Oetjen	control (reference)	Erythroid progenitors
954	6.153242	0.14907876	Oetjen	control (reference)	CD10+ B cells
955	4.585777	1.5757171	Oetjen	control (reference)	B
956	5.482135	-4.9155607	Oetjen	control (reference)	Erythrocytes
957	6.3159695	0.10773726	Oetjen	control (reference)	HSPCs
958	9.720825	-1.1187186	Oetjen	control (reference)	Monocyte-derived dendritic cells
959	-1.4695419	0.11197319	Oetjen	control (reference)	NKT cells
960	6.131969	-2.2123842	Oetjen	control (reference)	Erythroid progenitors
961	1.1678612	2.4293075	Oetjen	control (reference)	CD4+ T cells
962	5.9277864	-3.7852554	Oetjen	control (reference)	Erythrocytes
963	-1.9328719	0.55122954	Oetjen	control (reference)	CD4+ T cells
964	-0.2280128	0.9160553	Oetjen	control (reference)	CD4+ T cells
965	-1.397378	-0.7093959	Oetjen	control (reference)	NKT cells
966	0.92852306	-0.43995547	Oetjen	control (reference)	CD8+ T cells
967	6.908996	-0.20365635	Oetjen	control (reference)	HSPCs
968	6.222692	-1.8684351	Oetjen	control (reference)	Erythroid progenitors
969	11.5276575	-2.7542348	Oetjen	control (reference)	CD14+ Monocytes
970	-1.2242975	-1.2849442	Oetjen	control (reference)	NKT cells
971	0.22706582	2.7481985	Oetjen	control (reference)	CD4+ T cells
972	-0.2477252	0.7338599	Oetjen	control (reference)	CD8+ T cells
973	11.005662	-3.8112614	Oetjen	control (reference)	CD14+ Monocytes
974	11.507626	-2.8374743	Oetjen	control (reference)	Monocyte-derived dendritic cells
975	7.723411	-0.77250403	Oetjen	control (reference)	Monocyte progenitors
976	9.137687	-1.4738209	Oetjen	control (reference)	Monocyte progenitors
977	6.413652	-2.1807525	Oetjen	control (reference)	Erythroid progenitors
978	6.4616523	-0.39252612	Oetjen	control (reference)	Megakaryocyte progenitors
979	-0.65660393	2.4441931	Oetjen	control (reference)	CD8+ T cells
980	6.2841325	-0.03780844	Oetjen	control (reference)	HSPCs
981	8.670506	-1.3707153	Oetjen	control (reference)	Monocyte progenitors
982	-0.7573144	2.835492	Oetjen	control (reference)	CD4+ T cells
983	8.423972	-1.0528905	Oetjen	control (reference)	Megakaryocyte progenitors
984	-0.96671903	-2.020099	Oetjen	control (reference)	NK cells
985	-1.991651	0.79958016	Oetjen	control (reference)	CD4+ T cells
986	-1.893967	0.48514533	Oetjen	control (reference)	NKT cells
987	0.94535404	3.0311706	Oetjen	control (reference)	CD4+ T cells
988	5.632949	-4.8424406	Oetjen	control (reference)	Erythrocytes
989	6.2375436	-3.020258	Oetjen	control (reference)	Erythrocytes
990	8.035951	-0.8637975	Oetjen	control (reference)	Monocyte progenitors
991	11.252011	-0.80441695	Oetjen	control (reference)	CD16+ Monocytes
992	6.1476107	-3.0404327	Oetjen	control (reference)	Erythroid progenitors
993	0.5209127	3.0303426	Oetjen	control (reference)	CD4+ T cells
994	5.3184614	-4.632492	Oetjen	control (reference)	Erythrocytes
995	-1.4674864	0.24376673	Oetjen	control (reference)	NKT cells
996	-0.826902	2.2773137	Oetjen	control (reference)	CD8+ T cells
997	6.401332	-1.7961085	Oetjen	control (reference)	Erythroid progenitors
998	6.3702226	0.67777336	Oetjen	control (reference)	CD10+ B cells
999	1.0846515	-0.5638867	Oetjen	control (reference)	NKT cells
1000	6.0936003	-3.4554167	Oetjen	control (reference)	Erythrocytes
1001	6.784694	0.37769574	Oetjen	control (reference)	CD10+ B cells
1002	5.3913417	0.1075233	Oetjen	control (reference)	Plasma cells
1003	-1.120013	1.1352177	Oetjen	control (reference)	CD4+ T cells
1004	-0.89607316	2.4888413	Oetjen	control (reference)	CD4+ T cells
1005	0.6185366	-0.5576962	Oetjen	control (reference)	CD4+ T cells
1006	6.387736	-1.848686	Oetjen	control (reference)	Erythroid progenitors
1007	-2.2895663	1.3525382	Oetjen	control (reference)	CD4+ T cells
1008	1.0058861	-0.02771674	Oetjen	control (reference)	CD4+ T cells
1009	-1.0495968	0.06983634	Oetjen	control (reference)	NKT cells
1010	5.08787	1.8524706	Oetjen	control (reference)	B
1011	11.19345	-3.1532493	Oetjen	control (reference)	CD14+ Monocytes
1012	-1.1572627	-0.35126048	Oetjen	control (reference)	NKT cells
1013	6.4545603	-0.012799593	Oetjen	control (reference)	HSPCs
1014	4.990045	-4.72612	Oetjen	control (reference)	Erythrocytes
1015	6.2779694	-2.4006586	Oetjen	control (reference)	Erythroid progenitors
1016	-1.8319381	0.11493468	Oetjen	control (reference)	NKT cells
1017	-1.5054905	2.0595505	Oetjen	control (reference)	CD4+ T cells
1018	11.03584	-4.0125422	Oetjen	control (reference)	CD14+ Monocytes
1019	6.764378	-0.72309655	Oetjen	control (reference)	HSPCs
1020	6.5069137	-1.1084561	Oetjen	control (reference)	Megakaryocyte progenitors
1021	11.14529	-2.3574367	Oetjen	control (reference)	CD14+ Monocytes
1022	6.31982	-2.4534245	Oetjen	control (reference)	Erythroid progenitors
1023	-1.9108661	0.37373537	Oetjen	control (reference)	NKT cells
1024	5.9362655	-3.6587338	Oetjen	control (reference)	Erythrocytes
1025	-1.6069102	1.7384223	Oetjen	control (reference)	NKT cells
1026	1.5215104	0.7600998	Oetjen	control (reference)	CD4+ T cells
1027	7.33762	-0.43444934	Oetjen	control (reference)	HSPCs
1028	7.946221	-1.4304569	Oetjen	control (reference)	Plasmacytoid dendritic cells
1029	10.748471	-1.3867158	Oetjen	control (reference)	Monocyte-derived dendritic cells
1030	0.62376153	1.3878926	Oetjen	control (reference)	CD4+ T cells
1031	1.3515188	-0.47489098	Oetjen	control (reference)	NKT cells
1032	9.862614	-1.5720923	Oetjen	control (reference)	Monocyte-derived dendritic cells
1033	5.515269	-4.625426	Oetjen	control (reference)	Erythrocytes
1034	-0.33235663	-1.4341803	Oetjen	control (reference)	NKT cells
1035	1.4086256	2.282747	Oetjen	control (reference)	CD4+ T cells
1036	-1.0963433	0.914295	Oetjen	control (reference)	CD4+ T cells
1037	-0.45437065	-0.6858711	Oetjen	control (reference)	NKT cells
1038	2.369382	0.73416775	Oetjen	control (reference)	CD4+ T cells
1039	12.492533	-2.6159518	Oetjen	control (reference)	CD14+ Monocytes
1040	5.4629607	-5.4219513	Oetjen	control (reference)	Erythrocytes
1041	12.13978	-2.5907376	Oetjen	control (reference)	CD14+ Monocytes
1042	5.0957723	-4.733546	Oetjen	control (reference)	Erythrocytes
1043	-0.638158	2.0049276	Oetjen	control (reference)	CD4+ T cells
1044	10.114334	-3.0758982	Oetjen	control (reference)	Monocyte progenitors
1045	10.836295	-3.3776393	Oetjen	control (reference)	CD14+ Monocytes
1046	9.914464	-1.4017589	Oetjen	control (reference)	Monocyte-derived dendritic cells
1047	6.8521566	-0.1494272	Oetjen	control (reference)	HSPCs
1048	12.397218	-4.1477475	Oetjen	control (reference)	CD14+ Monocytes
1049	6.3295064	-3.507964	Oetjen	control (reference)	Erythrocytes
1050	-1.372377	-0.42023507	Oetjen	control (reference)	NKT cells
1051	5.5440974	-5.1018443	Oetjen	control (reference)	Erythrocytes
1052	6.231515	-2.224721	Oetjen	control (reference)	Erythroid progenitors
1053	1.8495586	0.20899937	Oetjen	control (reference)	NKT cells
1054	5.10775	-4.9311085	Oetjen	control (reference)	Erythrocytes
1055	11.52755	-3.1617768	Oetjen	control (reference)	CD14+ Monocytes
1056	7.2250547	-0.35377145	Oetjen	control (reference)	HSPCs
1057	10.8582535	-4.242266	Oetjen	control (reference)	CD14+ Monocytes
1058	6.7442737	-0.12736939	Oetjen	control (reference)	HSPCs
1059	5.6827717	-5.0118227	Oetjen	control (reference)	Erythrocytes
1060	11.95547	-0.28238678	Oetjen	control (reference)	CD16+ Monocytes
1061	6.9393706	-0.91506785	Oetjen	control (reference)	Megakaryocyte progenitors
1062	6.003875	-3.5069304	Oetjen	control (reference)	Erythrocytes
1063	11.378442	-1.7972484	Oetjen	control (reference)	Monocyte-derived dendritic cells
1064	9.199619	-1.418924	Oetjen	control (reference)	Monocyte progenitors
1065	0.70493	2.7977223	Oetjen	control (reference)	CD4+ T cells
1066	-0.6972702	2.4930317	Oetjen	control (reference)	CD4+ T cells
1067	6.3517833	1.1795204	Oetjen	control (reference)	CD10+ B cells
1068	7.846356	-1.3802601	Oetjen	control (reference)	Plasmacytoid dendritic cells
1069	0.60032636	-0.033173416	Oetjen	control (reference)	NKT cells
1070	-1.3688893	1.1720821	Oetjen	control (reference)	CD4+ T cells
1071	7.0730534	-0.45780164	Oetjen	control (reference)	HSPCs
1072	-1.5647647	-0.23511496	Oetjen	control (reference)	NKT cells
1073	6.497701	0.79613656	Oetjen	control (reference)	CD10+ B cells
1074	10.730133	-2.910336	Oetjen	control (reference)	CD14+ Monocytes
1075	6.6454453	0.34811807	Oetjen	control (reference)	HSPCs
1076	-0.41486317	-0.2641285	Oetjen	control (reference)	NKT cells
1077	5.867461	-5.0196953	Oetjen	control (reference)	Erythrocytes
1078	6.727322	-0.05323878	Oetjen	control (reference)	HSPCs
1079	5.8512435	-2.2607205	Oetjen	control (reference)	Erythroid progenitors
1080	-1.2972218	2.1207802	Oetjen	control (reference)	CD4+ T cells
1081	6.1663275	1.3125242	Oetjen	control (reference)	CD10+ B cells
1082	-0.07594249	2.8838153	Oetjen	control (reference)	CD4+ T cells
1083	0.12339263	2.5704124	Oetjen	control (reference)	CD4+ T cells
1084	6.2653084	-2.7694848	Oetjen	control (reference)	Erythrocytes
1085	-1.905677	1.9617202	Oetjen	control (reference)	NKT cells
1086	6.3202443	-0.19856572	Oetjen	control (reference)	HSPCs
1087	-0.7392314	1.4117904	Oetjen	control (reference)	CD4+ T cells
1088	7.0119047	-0.17325732	Oetjen	control (reference)	HSPCs
1089	10.624662	-3.460518	Oetjen	control (reference)	CD14+ Monocytes
1090	6.4846497	0.13654599	Oetjen	control (reference)	HSPCs
1091	7.792867	-0.58671707	Oetjen	control (reference)	Monocyte progenitors
1092	6.5997043	-0.009737429	Oetjen	control (reference)	HSPCs
1093	1.8648822	2.17604	Oetjen	control (reference)	CD4+ T cells
1094	9.95232	-1.4319867	Oetjen	control (reference)	Monocyte-derived dendritic cells
1095	12.63648	-3.1632264	Oetjen	control (reference)	CD14+ Monocytes
1096	5.3678255	-5.2565756	Oetjen	control (reference)	Erythrocytes
1097	12.198047	-3.8948383	Oetjen	control (reference)	CD14+ Monocytes
1098	5.305164	-5.1871204	Oetjen	control (reference)	Erythrocytes
1099	5.597142	-5.021504	Oetjen	control (reference)	Erythrocytes
1100	-1.5393459	0.24554496	Oetjen	control (reference)	NKT cells
1101	11.278482	-2.4254653	Oetjen	control (reference)	CD14+ Monocytes
1102	6.4082866	0.9541496	Oetjen	control (reference)	CD10+ B cells
1103	5.653833	-4.922252	Oetjen	control (reference)	Erythrocytes
1104	6.561203	-1.4681828	Oetjen	control (reference)	Erythroid progenitors
1105	-1.2705294	2.0867848	Oetjen	control (reference)	NKT cells
1106	6.4610624	-0.06941728	Oetjen	control (reference)	HSPCs
1107	5.4746165	0.009241513	Oetjen	control (reference)	Plasma cells
1108	7.0778837	-0.4619015	Oetjen	control (reference)	HSPCs
1109	12.173411	-3.9740376	Oetjen	control (reference)	CD14+ Monocytes
1110	10.078913	-1.2484168	Oetjen	control (reference)	Monocyte-derived dendritic cells
1111	11.254965	-2.6454082	Oetjen	control (reference)	CD14+ Monocytes
1112	1.212671	0.63071656	Oetjen	control (reference)	CD4+ T cells
1113	-1.5718232	-0.16077393	Oetjen	control (reference)	NKT cells
1114	6.371062	-1.8656696	Oetjen	control (reference)	Erythroid progenitors
1115	6.528174	-0.31700796	Oetjen	control (reference)	HSPCs
1116	-0.07903717	-0.7026783	Oetjen	control (reference)	NKT cells
1117	1.0734448	0.054051876	Oetjen	control (reference)	CD4+ T cells
1118	6.3038716	-2.0305438	Oetjen	control (reference)	Erythroid progenitors
1119	-2.1431625	0.19421288	Oetjen	control (reference)	NKT cells
1120	-1.6129812	0.13315855	Oetjen	control (reference)	NKT cells
1121	12.56594	-3.4744155	Oetjen	control (reference)	CD14+ Monocytes
1122	7.0063763	0.021906953	Oetjen	control (reference)	HSPCs
1123	10.472624	-1.6867763	Oetjen	control (reference)	Monocyte-derived dendritic cells
1124	0.6736166	0.401817	Oetjen	control (reference)	CD4+ T cells
1125	9.708698	-1.3133824	Oetjen	control (reference)	Monocyte progenitors
1126	5.737447	-4.6269426	Oetjen	control (reference)	Erythrocytes
1127	11.934251	-2.197441	Oetjen	control (reference)	Monocyte progenitors
1128	-1.1780272	1.8902043	Oetjen	control (reference)	CD4+ T cells
1129	6.3006535	-0.7603091	Oetjen	control (reference)	Megakaryocyte progenitors
1130	-0.4493995	-1.9484766	Oetjen	control (reference)	NK cells
1131	6.514374	-1.0529953	Oetjen	control (reference)	Megakaryocyte progenitors
1132	-1.8943594	0.46456423	Oetjen	control (reference)	CD4+ T cells
1133	5.009968	1.9432082	Oetjen	control (reference)	B
1134	4.439204	2.307523	Oetjen	control (reference)	B
1135	10.454062	-1.5919412	Oetjen	control (reference)	Monocyte progenitors
1136	-1.4004093	-0.3530204	Oetjen	control (reference)	NKT cells
1137	1.9366924	-0.012009609	Oetjen	control (reference)	CD4+ T cells
1138	-1.3767145	0.82907015	Oetjen	control (reference)	CD4+ T cells
1139	12.010909	-4.3857746	Oetjen	control (reference)	CD14+ Monocytes
1140	5.9572573	-3.4375865	Oetjen	control (reference)	Erythrocytes
1141	7.9772577	-0.6638706	Oetjen	control (reference)	Monocyte progenitors
1142	-1.8281693	0.8514554	Oetjen	control (reference)	NKT cells
1143	10.71677	-1.4530694	Oetjen	control (reference)	Monocyte-derived dendritic cells
1144	9.078146	-1.0950555	Oetjen	control (reference)	Monocyte progenitors
1145	-1.8009646	0.49064255	Oetjen	control (reference)	NKT cells
1146	6.3713613	-2.3997076	Oetjen	control (reference)	Erythroid progenitors
1147	6.295481	0.29857647	Oetjen	control (reference)	CD10+ B cells
1148	-1.1252637	0.273268	Oetjen	control (reference)	NKT cells
1149	-1.4893028	0.37070808	Oetjen	control (reference)	NKT cells
1150	-1.9402881	1.5523602	Oetjen	control (reference)	CD4+ T cells
1151	-1.4960735	1.2862011	Oetjen	control (reference)	NKT cells
1152	12.645026	-3.01943	Oetjen	control (reference)	CD14+ Monocytes
1153	10.5915165	-3.2812557	Oetjen	control (reference)	CD14+ Monocytes
1154	6.0781636	-3.4431071	Oetjen	control (reference)	Erythrocytes
1155	-1.2568424	2.072256	Oetjen	control (reference)	CD4+ T cells
1156	6.7250733	0.0055077863	Oetjen	control (reference)	HSPCs
1157	6.0533195	-3.4212313	Oetjen	control (reference)	Erythrocytes
1158	7.127043	-0.12844053	Oetjen	control (reference)	HSPCs
1159	4.802946	1.5091655	Oetjen	control (reference)	B
1160	11.638109	-2.9303174	Oetjen	control (reference)	CD14+ Monocytes
1161	6.5596466	-0.06356136	Oetjen	control (reference)	HSPCs
1162	11.473685	-0.21382701	Oetjen	control (reference)	CD16+ Monocytes
1163	7.73223	-1.3941057	Oetjen	control (reference)	Plasmacytoid dendritic cells
1164	6.3187785	-2.0480273	Oetjen	control (reference)	Erythroid progenitors
1165	11.605411	-0.946474	Oetjen	control (reference)	CD16+ Monocytes
1166	12.5091305	-3.2278485	Oetjen	control (reference)	CD14+ Monocytes
1167	-1.0527687	2.3831315	Oetjen	control (reference)	CD4+ T cells
1168	5.521554	2.430787	Oetjen	control (reference)	CD10+ B cells
1169	-2.0056283	0.22579399	Oetjen	control (reference)	NKT cells
1170	11.702053	-4.3526754	Oetjen	control (reference)	CD14+ Monocytes
1171	-1.2458867	-0.022893444	Oetjen	control (reference)	NKT cells
1172	-0.6300578	1.4504739	Oetjen	control (reference)	CD4+ T cells
1173	10.519259	-2.4794316	Oetjen	control (reference)	Monocyte-derived dendritic cells
1174	2.2571616	1.5250793	Oetjen	control (reference)	CD4+ T cells
1175	1.8895158	1.7377928	Oetjen	control (reference)	CD4+ T cells
1176	6.0427375	-3.5791187	Oetjen	control (reference)	Erythrocytes
1177	6.9585323	-0.14953092	Oetjen	control (reference)	HSPCs
1178	0.68060976	2.7600465	Oetjen	control (reference)	CD4+ T cells
1179	6.168548	-2.7153008	Oetjen	control (reference)	Erythroid progenitors
1180	1.572895	2.2767775	Oetjen	control (reference)	CD4+ T cells
1181	-2.090918	0.34454465	Oetjen	control (reference)	NKT cells
1182	6.2169347	-3.18847	Oetjen	control (reference)	Erythrocytes
1183	6.4907846	-2.0297503	Oetjen	control (reference)	Erythroid progenitors
1184	6.0249667	-3.8559682	Oetjen	control (reference)	Erythrocytes
1185	12.344454	-2.516315	Oetjen	control (reference)	CD14+ Monocytes
1186	10.662236	-2.6431875	Oetjen	control (reference)	Monocyte progenitors
1187	-1.5860314	2.2202747	Oetjen	control (reference)	CD4+ T cells
1188	-1.4326967	-0.16278847	Oetjen	control (reference)	NKT cells
1189	6.130571	-2.3429754	Oetjen	control (reference)	Erythroid progenitors
1190	4.400705	1.5436287	Oetjen	control (reference)	B
1191	6.4443917	-0.62803185	Oetjen	control (reference)	Megakaryocyte progenitors
1192	9.2239	-1.5974597	Oetjen	control (reference)	Monocyte progenitors
1193	12.578747	-3.1879811	Oetjen	control (reference)	CD14+ Monocytes
1194	10.296854	-3.2189858	Oetjen	control (reference)	HSPCs
1195	10.523457	-3.1874642	Oetjen	control (reference)	CD14+ Monocytes
1196	-1.2734659	0.7333939	Oetjen	control (reference)	NKT cells
1197	10.876787	-2.6872337	Oetjen	control (reference)	CD14+ Monocytes
1198	10.285381	-1.4737091	Oetjen	control (reference)	Monocyte-derived dendritic cells
1199	-0.99158275	1.5621884	Oetjen	control (reference)	CD4+ T cells
1200	12.726951	-3.4350884	Oetjen	control (reference)	CD14+ Monocytes
1201	12.533074	-3.205548	Oetjen	control (reference)	CD14+ Monocytes
1202	7.8422894	-1.4616897	Oetjen	control (reference)	Plasmacytoid dendritic cells
1203	1.9191718	1.7934234	Oetjen	control (reference)	CD4+ T cells
1204	1.3980628	2.7401116	Oetjen	control (reference)	CD4+ T cells
1205	0.34451276	-1.2855371	Oetjen	control (reference)	CD14+ Monocytes
1206	1.3008237	2.5072577	Oetjen	control (reference)	NKT cells
1207	1.8770425	0.66024053	Oetjen	control (reference)	CD4+ T cells
1208	11.350369	-3.0880451	Oetjen	control (reference)	CD14+ Monocytes
1209	10.472157	-2.9816167	Oetjen	control (reference)	CD14+ Monocytes
1210	12.21411	-3.4466052	Oetjen	control (reference)	CD14+ Monocytes
1211	12.074672	-3.2990956	Oetjen	control (reference)	CD14+ Monocytes
1212	6.878728	-0.63713133	Oetjen	control (reference)	Megakaryocyte progenitors
1213	-1.606127	0.22750251	Oetjen	control (reference)	NKT cells
1214	0.1579867	2.959117	Oetjen	control (reference)	CD4+ T cells
1215	11.577087	-1.8416433	Oetjen	control (reference)	Monocyte progenitors
1216	7.2727723	-1.1502253	Oetjen	control (reference)	Plasmacytoid dendritic cells
1217	10.377833	-2.1770103	Oetjen	control (reference)	Monocyte progenitors
1218	-1.84056	1.0159742	Oetjen	control (reference)	CD4+ T cells
1219	-1.9713413	0.883648	Oetjen	control (reference)	NKT cells
1220	5.7806387	-3.4748626	Oetjen	control (reference)	Erythrocytes
1221	7.357033	-0.4976255	Oetjen	control (reference)	Monocyte progenitors
1222	5.5408883	-4.818144	Oetjen	control (reference)	Erythrocytes
1223	6.8763204	-0.5682644	Oetjen	control (reference)	Megakaryocyte progenitors
1224	5.435617	1.6335503	Oetjen	control (reference)	CD10+ B cells
1225	12.577853	-3.286156	Oetjen	control (reference)	CD14+ Monocytes
1226	-2.1290748	0.026885128	Oetjen	control (reference)	NKT cells
1227	10.144143	-3.194662	Oetjen	control (reference)	CD14+ Monocytes
1228	7.8775854	-1.6256236	Oetjen	control (reference)	Plasmacytoid dendritic cells
1229	-1.4266421	0.4114721	Oetjen	control (reference)	NKT cells
1230	8.08176	-0.8308667	Oetjen	control (reference)	Monocyte progenitors
1231	6.6506867	-0.5553333	Oetjen	control (reference)	Megakaryocyte progenitors
1232	-1.5060515	1.0184709	Oetjen	control (reference)	CD4+ T cells
1233	5.675178	0.47849318	Oetjen	control (reference)	CD10+ B cells
1234	-0.60384107	-0.44596624	Oetjen	control (reference)	NKT cells
1235	9.488093	-1.0783894	Oetjen	control (reference)	Monocyte-derived dendritic cells
1236	0.028009664	2.1531534	Oetjen	control (reference)	CD4+ T cells
1237	-1.0433587	0.5669954	Oetjen	control (reference)	NKT cells
1238	-1.6794081	-0.28765252	Oetjen	control (reference)	NKT cells
1239	6.0351753	-2.9647133	Oetjen	control (reference)	Erythroid progenitors
1240	6.6057315	-0.38839963	Oetjen	control (reference)	HSPCs
1241	-1.0242581	2.597923	Oetjen	control (reference)	CD8+ T cells
1242	4.0534296	2.016933	Oetjen	control (reference)	B
1243	10.480903	-1.3526312	Oetjen	control (reference)	Monocyte-derived dendritic cells
1244	-1.9262134	-0.17758073	Oetjen	control (reference)	NKT cells
1245	-1.3087817	2.2962804	Oetjen	control (reference)	NKT cells
1246	0.66932696	-0.9632582	Oetjen	control (reference)	NKT cells
1247	-0.5220158	2.1776226	Oetjen	control (reference)	CD4+ T cells
1248	12.775871	-3.059886	Oetjen	control (reference)	CD14+ Monocytes
1249	0.31101465	0.3278033	Oetjen	control (reference)	CD4+ T cells
1250	9.577556	-2.409073	Oetjen	control (reference)	Monocyte progenitors
1251	11.389756	-3.9368293	Oetjen	control (reference)	CD14+ Monocytes
1252	10.107424	-1.3195888	Oetjen	control (reference)	Monocyte-derived dendritic cells
1253	11.212066	-1.5304376	Oetjen	control (reference)	Monocyte progenitors
1254	6.557179	0.036466695	Oetjen	control (reference)	HSPCs
1255	-1.4888657	2.0553288	Oetjen	control (reference)	CD4+ T cells
1256	-1.4808666	1.7036188	Oetjen	control (reference)	CD4+ T cells
1257	11.542044	-2.5565753	Oetjen	control (reference)	Monocyte progenitors
1258	6.260091	-2.6200633	Oetjen	control (reference)	Erythroid progenitors
1259	4.7854605	-4.5892196	Oetjen	control (reference)	Erythrocytes
1260	12.531199	-3.7357736	Oetjen	control (reference)	CD14+ Monocytes
1261	-1.8076929	0.8595652	Oetjen	control (reference)	CD4+ T cells
1262	-0.63437635	2.5286806	Oetjen	control (reference)	CD4+ T cells
1263	9.933572	-1.9338502	Oetjen	control (reference)	Monocyte-derived dendritic cells
1264	6.490239	-1.4707352	Oetjen	control (reference)	Megakaryocyte progenitors
1265	11.804725	-4.0457716	Oetjen	control (reference)	Monocyte progenitors
1266	11.841437	-3.8567777	Oetjen	control (reference)	CD14+ Monocytes
1267	6.2131505	1.1270783	Oetjen	control (reference)	CD10+ B cells
1268	-1.2572973	-0.5508626	Oetjen	control (reference)	NKT cells
1269	6.1099186	-2.9489908	Oetjen	control (reference)	Erythroid progenitors
1270	12.649964	-3.0588708	Oetjen	control (reference)	CD14+ Monocytes
1271	12.795851	-2.6444085	Oetjen	control (reference)	CD14+ Monocytes
1272	6.5731483	0.1974396	Oetjen	control (reference)	HSPCs
1273	0.19152363	1.8609121	Oetjen	control (reference)	CD4+ T cells
1274	-1.6800056	0.15751043	Oetjen	control (reference)	NKT cells
1275	-0.74812067	2.7956815	Oetjen	control (reference)	CD4+ T cells
1276	6.639253	-0.42382947	Oetjen	control (reference)	HSPCs
1277	-0.9197431	2.1839645	Oetjen	control (reference)	CD4+ T cells
1278	10.477471	-2.0286267	Oetjen	control (reference)	CD14+ Monocytes
1279	6.621473	0.008725104	Oetjen	control (reference)	HSPCs
1280	11.108551	-3.1540275	Oetjen	control (reference)	CD14+ Monocytes
1281	12.469609	-2.9415348	Oetjen	control (reference)	CD14+ Monocytes
1282	5.727906	-3.6894798	Oetjen	control (reference)	Erythrocytes
1283	-2.113977	0.64163655	Oetjen	control (reference)	NKT cells
1284	1.1549735	-0.81671333	Oetjen	control (reference)	NKT cells
1285	-1.70046	0.745481	Oetjen	control (reference)	NKT cells
1286	-1.3340716	-0.072948165	Oetjen	control (reference)	NKT cells
1287	-1.5179505	0.6781885	Oetjen	control (reference)	CD4+ T cells
1288	6.6276956	-0.07317569	Oetjen	control (reference)	HSPCs
1289	5.8718815	-3.869987	Oetjen	control (reference)	Erythrocytes
1290	-0.23957153	2.5157397	Oetjen	control (reference)	CD8+ T cells
1291	-0.65248305	2.818283	Oetjen	control (reference)	CD4+ T cells
1292	12.514942	-3.2323968	Oetjen	control (reference)	CD14+ Monocytes
1293	0.91417515	1.2830052	Oetjen	control (reference)	CD4+ T cells
1294	9.983514	-1.2983046	Oetjen	control (reference)	Monocyte-derived dendritic cells
1295	-0.521091	2.8400285	Oetjen	control (reference)	CD8+ T cells
1296	-1.0123242	-0.17641607	Oetjen	control (reference)	NKT cells
1297	5.7558336	-5.2312875	Oetjen	control (reference)	Erythrocytes
1298	6.6762676	-0.44750556	Oetjen	control (reference)	HSPCs
1299	6.00888	-3.6538668	Oetjen	control (reference)	Erythrocytes
1300	10.076926	-2.5609915	Oetjen	control (reference)	Monocyte progenitors
1301	12.430348	-3.489913	Oetjen	control (reference)	CD14+ Monocytes
1302	-1.695971	0.4576938	Oetjen	control (reference)	CD4+ T cells
1303	0.4891383	0.8428018	Oetjen	control (reference)	CD4+ T cells
1304	5.7067647	-4.422814	Oetjen	control (reference)	Erythrocytes
1305	-1.2245694	-0.4559306	Oetjen	control (reference)	NKT cells
1306	11.556114	-0.68874955	Oetjen	control (reference)	CD16+ Monocytes
1307	9.768602	-1.4544306	Oetjen	control (reference)	HSPCs
1308	-1.2217662	0.07551554	Oetjen	control (reference)	NKT cells
1309	-1.0719383	-0.46338552	Oetjen	control (reference)	NKT cells
1310	-0.30980211	2.420993	Oetjen	control (reference)	CD4+ T cells
1311	6.834583	-0.4469016	Oetjen	control (reference)	HSPCs
1312	-1.5651592	1.4160042	Oetjen	control (reference)	NKT cells
1313	12.490315	-3.2953548	Oetjen	control (reference)	CD14+ Monocytes
1314	-1.4197354	1.0721459	Oetjen	control (reference)	CD4+ T cells
1315	10.681634	-2.0472593	Oetjen	control (reference)	CD14+ Monocytes
1316	-1.4729571	1.1527202	Oetjen	control (reference)	CD4+ T cells
1317	6.468781	-0.34777895	Oetjen	control (reference)	HSPCs
1318	2.3851664	1.459778	Oetjen	control (reference)	CD4+ T cells
1319	7.715799	-0.4590233	Oetjen	control (reference)	Monocyte progenitors
1320	4.557049	-4.477556	Oetjen	control (reference)	Erythrocytes
1321	12.210945	-2.594484	Oetjen	control (reference)	CD14+ Monocytes
1322	11.214831	-2.3519266	Oetjen	control (reference)	Erythrocytes
1323	11.702274	-0.6306127	Oetjen	control (reference)	CD16+ Monocytes
1324	-2.2087176	0.8342551	Oetjen	control (reference)	NKT cells
1325	11.231788	-3.9193735	Oetjen	control (reference)	CD14+ Monocytes
1326	6.2624116	-1.4083724	Oetjen	control (reference)	Megakaryocyte progenitors
1327	1.5725085	2.6191773	Oetjen	control (reference)	CD4+ T cells
1328	4.281154	1.7371603	Oetjen	control (reference)	B
1329	-0.3820292	1.7722592	Oetjen	control (reference)	CD4+ T cells
1330	1.0576705	-1.0523463	Oetjen	control (reference)	NKT cells
1331	7.2196274	0.08411835	Oetjen	control (reference)	HSPCs
1332	-0.9640545	0.063297674	Oetjen	control (reference)	NKT cells
1333	10.875978	-3.0389001	Oetjen	control (reference)	CD14+ Monocytes
1334	-1.5439004	1.6495343	Oetjen	control (reference)	NKT cells
1335	0.0013173175	0.53031474	Oetjen	control (reference)	CD4+ T cells
1336	5.420594	0.049582515	Oetjen	control (reference)	Plasma cells
1337	10.922604	-2.0346816	Oetjen	control (reference)	CD14+ Monocytes
1338	0.574402	-0.7916528	Oetjen	control (reference)	NKT cells
1339	9.842856	-1.5554816	Oetjen	control (reference)	Monocyte-derived dendritic cells
1340	-0.6064426	-2.6219783	Oetjen	control (reference)	NK cells
1341	5.973529	-3.5725472	Oetjen	control (reference)	Erythrocytes
1342	-0.51294744	2.4117107	Oetjen	control (reference)	CD4+ T cells
1343	6.013516	-3.327808	Oetjen	control (reference)	Erythrocytes
1344	11.652197	-2.5615492	Oetjen	control (reference)	Monocyte-derived dendritic cells
1345	9.864644	-0.97041774	Oetjen	control (reference)	Monocyte-derived dendritic cells
1346	2.1150842	0.87421757	Oetjen	control (reference)	HSPCs
1347	12.02696	-3.9841592	Oetjen	control (reference)	CD14+ Monocytes
1348	4.4865723	1.8925806	Oetjen	control (reference)	CD10+ B cells
1349	6.370583	0.8450618	Oetjen	control (reference)	CD10+ B cells
1350	12.68417	-3.0154316	Oetjen	control (reference)	CD14+ Monocytes
1351	-2.1544511	0.5018387	Oetjen	control (reference)	CD4+ T cells
1352	-1.5628247	0.5732147	Oetjen	control (reference)	CD4+ T cells
1353	1.5202671	2.9215708	Oetjen	control (reference)	CD4+ T cells
1354	12.565036	-3.2640946	Oetjen	control (reference)	CD14+ Monocytes
1355	11.029554	-2.8997297	Oetjen	control (reference)	CD14+ Monocytes
1356	-1.7591193	0.82600987	Oetjen	control (reference)	NKT cells
1357	-1.6557304	0.25813577	Oetjen	control (reference)	CD4+ T cells
1358	7.2492886	-0.07327785	Oetjen	control (reference)	HSPCs
1359	9.870756	-1.7801815	Oetjen	control (reference)	Monocyte-derived dendritic cells
1360	12.41947	-3.048638	Oetjen	control (reference)	CD14+ Monocytes
1361	5.643912	-5.079303	Oetjen	control (reference)	Erythrocytes
1362	5.2488422	-5.1356173	Oetjen	control (reference)	Erythrocytes
1363	-1.0303808	1.7405084	Oetjen	control (reference)	CD4+ T cells
1364	11.6778	-3.0009296	Oetjen	control (reference)	CD14+ Monocytes
1365	0.16601151	2.2812705	Oetjen	control (reference)	CD4+ T cells
1366	12.297736	-3.614379	Oetjen	control (reference)	CD14+ Monocytes
1367	-0.81704396	1.5868007	Oetjen	control (reference)	CD4+ T cells
1368	-1.3425143	-0.4392786	Oetjen	control (reference)	NKT cells
1369	4.7897887	-4.8997917	Oetjen	control (reference)	Erythrocytes
1370	-1.3638034	-0.96299547	Oetjen	control (reference)	NKT cells
1371	-0.060711548	-1.0457274	Oetjen	control (reference)	NKT cells
1372	12.592446	-2.9657395	Oetjen	control (reference)	CD14+ Monocytes
1373	-0.699661	1.3297513	Oetjen	control (reference)	CD4+ T cells
1374	10.894701	-3.5582063	Oetjen	control (reference)	CD14+ Monocytes
1375	7.127582	-0.3293169	Oetjen	control (reference)	Monocyte progenitors
1376	6.717256	-0.28050554	Oetjen	control (reference)	HSPCs
1377	6.308227	-0.029843379	Oetjen	control (reference)	CD10+ B cells
1378	-0.91094005	-0.62829125	Oetjen	control (reference)	NKT cells
1379	11.761536	-3.7815347	Oetjen	control (reference)	CD14+ Monocytes
1380	2.1488562	2.271431	Oetjen	control (reference)	CD8+ T cells
1381	5.53512	-0.17888264	Oetjen	control (reference)	Plasma cells
1382	5.829611	-3.5440197	Oetjen	control (reference)	Erythrocytes
1383	10.317767	-3.3111656	Oetjen	control (reference)	CD14+ Monocytes
1384	-0.9839502	2.7272942	Oetjen	control (reference)	CD8+ T cells
1385	-1.686164	1.5349339	Oetjen	control (reference)	CD4+ T cells
1386	-0.25891104	0.4656102	Oetjen	control (reference)	CD4+ T cells
1387	11.667975	-0.81303257	Oetjen	control (reference)	CD16+ Monocytes
1388	-1.3565048	-0.50687236	Oetjen	control (reference)	NKT cells
1389	-1.9057325	0.34613279	Oetjen	control (reference)	NKT cells
1390	-0.6709885	2.5864768	Oetjen	control (reference)	CD4+ T cells
1391	2.1288679	1.6024945	Oetjen	control (reference)	CD4+ T cells
1392	-1.5647414	0.9414431	Oetjen	control (reference)	NKT cells
1393	-1.7375679	0.24066576	Oetjen	control (reference)	NKT cells
1394	10.085271	-1.5124414	Oetjen	control (reference)	Monocyte-derived dendritic cells
1395	10.419559	-3.0528116	Oetjen	control (reference)	Monocyte progenitors
1396	1.8274015	2.0432143	Oetjen	control (reference)	CD8+ T cells
1397	6.6259155	-0.55825984	Oetjen	control (reference)	Megakaryocyte progenitors
1398	2.2311604	1.3390818	Oetjen	control (reference)	CD4+ T cells
1399	11.716115	-1.9602219	Oetjen	control (reference)	Monocyte-derived dendritic cells
1400	11.642147	-3.6250515	Oetjen	control (reference)	CD14+ Monocytes
1401	10.370641	-2.063281	Oetjen	control (reference)	Monocyte progenitors
1402	-0.7263409	2.0264754	Oetjen	control (reference)	CD4+ T cells
1403	6.2272635	-2.6210139	Oetjen	control (reference)	Erythroid progenitors
1404	7.6494875	-0.4588483	Oetjen	control (reference)	Monocyte progenitors
1405	6.8144774	-0.40342113	Oetjen	control (reference)	Monocyte progenitors
1406	-1.7564399	0.23585293	Oetjen	control (reference)	NKT cells
1407	0.16301674	1.0549399	Oetjen	control (reference)	CD4+ T cells
1408	-0.9356057	-2.210241	Oetjen	control (reference)	NK cells
1409	-0.94129395	1.917402	Oetjen	control (reference)	CD8+ T cells
1410	6.257328	-2.247465	Oetjen	control (reference)	Erythroid progenitors
1411	6.0417886	-2.8825903	Oetjen	control (reference)	Erythrocytes
1412	1.4850013	2.4167562	Oetjen	control (reference)	CD4+ T cells
1413	6.6939244	-0.40964228	Oetjen	control (reference)	Megakaryocyte progenitors
1414	6.093972	1.2840714	Oetjen	control (reference)	CD10+ B cells
1415	6.310609	1.3560637	Oetjen	control (reference)	CD10+ B cells
1416	9.192781	-1.7719504	Oetjen	control (reference)	Monocyte progenitors
1417	-0.46078813	2.7255597	Oetjen	control (reference)	CD4+ T cells
1418	6.6285458	-0.1927531	Oetjen	control (reference)	HSPCs
1419	6.1515102	-2.8519778	Oetjen	control (reference)	Erythrocytes
1420	6.2000437	0.0018472488	Oetjen	control (reference)	HSPCs
1421	-1.6631593	1.2461176	Oetjen	control (reference)	CD4+ T cells
1422	-0.8968962	2.681757	Oetjen	control (reference)	CD4+ T cells
1423	7.6870065	-1.4727577	Oetjen	control (reference)	Plasmacytoid dendritic cells
1424	6.3919444	-1.5807228	Oetjen	control (reference)	Erythroid progenitors
1425	10.93269	-2.1844044	Oetjen	control (reference)	Monocyte progenitors
1426	12.176769	-3.3595796	Oetjen	control (reference)	CD14+ Monocytes
1427	0.02173404	0.39707825	Oetjen	control (reference)	CD4+ T cells
1428	10.0534525	-1.2314235	Oetjen	control (reference)	Monocyte-derived dendritic cells
1429	6.8394976	-0.3040032	Oetjen	control (reference)	HSPCs
1430	6.903334	-0.4248553	Oetjen	control (reference)	HSPCs
1431	11.968414	-4.285659	Oetjen	control (reference)	CD14+ Monocytes
1432	-1.4948746	1.0060202	Oetjen	control (reference)	CD4+ T cells
1433	-0.65495753	0.08126648	Oetjen	control (reference)	CD4+ T cells
1434	6.8197923	-0.14243898	Oetjen	control (reference)	HSPCs
1435	2.113743	0.61197215	Oetjen	control (reference)	CD4+ T cells
1436	0.29525447	-0.20522428	Oetjen	control (reference)	HSPCs
1437	11.301442	-2.2494583	Oetjen	control (reference)	CD14+ Monocytes
1438	-1.5525751	0.06031069	Oetjen	control (reference)	NKT cells
1439	6.4628553	-1.1654171	Oetjen	control (reference)	Megakaryocyte progenitors
1440	8.056887	-0.7273545	Oetjen	control (reference)	Monocyte progenitors
1441	7.686841	-0.43054578	Oetjen	control (reference)	HSPCs
1442	4.5881324	2.263029	Oetjen	control (reference)	B
1443	9.795187	-1.8092647	Oetjen	control (reference)	Monocyte progenitors
1444	9.28033	-1.6877536	Oetjen	control (reference)	Monocyte progenitors
1445	6.692584	1.0233159	Oetjen	control (reference)	CD10+ B cells
1446	11.761843	-3.2579086	Oetjen	control (reference)	CD14+ Monocytes
1447	5.422729	-4.967975	Oetjen	control (reference)	Erythrocytes
1448	-0.3583244	2.508304	Oetjen	control (reference)	CD4+ T cells
1449	11.742289	-0.72165066	Oetjen	control (reference)	CD16+ Monocytes
1450	-1.4055583	0.9220536	Oetjen	control (reference)	CD4+ T cells
1451	6.480226	-2.052875	Oetjen	control (reference)	Erythroid progenitors
1452	-1.045816	-0.9449054	Oetjen	control (reference)	NKT cells
1453	-0.09201861	-1.3832808	Oetjen	control (reference)	NKT cells
1454	9.04388	-1.361965	Oetjen	control (reference)	Monocyte progenitors
1455	4.0578976	2.4980114	Oetjen	control (reference)	B
1456	-2.1848285	0.64049834	Oetjen	control (reference)	NKT cells
1457	11.114658	-0.88037	Oetjen	control (reference)	CD16+ Monocytes
1458	-1.0161142	-0.16998205	Oetjen	control (reference)	CD4+ T cells
1459	-1.2736218	2.2021854	Oetjen	control (reference)	CD4+ T cells
1460	5.910931	-3.4487038	Oetjen	control (reference)	Erythrocytes
1461	-0.82204306	2.3513312	Oetjen	control (reference)	CD4+ T cells
1462	1.7152007	2.3898711	Oetjen	control (reference)	CD4+ T cells
1463	-1.552578	-0.013879347	Oetjen	control (reference)	NKT cells
1464	6.4511847	-1.7890271	Oetjen	control (reference)	Erythroid progenitors
1465	-1.0253826	2.3699539	Oetjen	control (reference)	CD4+ T cells
1466	4.1831436	1.8155689	Oetjen	control (reference)	B
1467	6.4305344	-1.83186	Oetjen	control (reference)	Megakaryocyte progenitors
1468	-1.2540079	1.7341244	Oetjen	control (reference)	CD4+ T cells
1469	-0.29380092	2.5602014	Oetjen	control (reference)	CD4+ T cells
1470	12.025715	-4.4495077	Oetjen	control (reference)	CD14+ Monocytes
1471	-2.3322883	1.2227547	Oetjen	control (reference)	CD4+ T cells
1472	-1.4711895	2.0199277	Oetjen	control (reference)	CD4+ T cells
1473	10.977887	-3.5673194	Oetjen	control (reference)	CD14+ Monocytes
1474	5.1238694	-4.8649974	Oetjen	control (reference)	Erythrocytes
1475	6.33717	0.93548125	Oetjen	control (reference)	CD10+ B cells
1476	10.893576	-3.6543562	Oetjen	control (reference)	CD14+ Monocytes
1477	6.8748126	-0.012085623	Oetjen	control (reference)	HSPCs
1478	10.710881	-3.3684173	Oetjen	control (reference)	CD14+ Monocytes
1479	0.2785652	-1.329354	Oetjen	control (reference)	NKT cells
1480	5.344401	-5.149912	Oetjen	control (reference)	Erythrocytes
1481	10.872844	-2.649481	Oetjen	control (reference)	CD14+ Monocytes
1482	12.286521	-1.0042965	Oetjen	control (reference)	CD16+ Monocytes
1483	11.390402	-3.1806915	Oetjen	control (reference)	CD14+ Monocytes
1484	5.615993	-4.9696784	Oetjen	control (reference)	Erythrocytes
1485	12.565007	-3.5386899	Oetjen	control (reference)	CD14+ Monocytes
1486	4.185149	2.1225672	Oetjen	control (reference)	B
1487	6.875742	-0.30604887	Oetjen	control (reference)	HSPCs
1488	0.16841508	2.2742105	Oetjen	control (reference)	CD4+ T cells
1489	-1.5485198	0.45311457	Oetjen	control (reference)	NKT cells
1490	10.929398	-3.8708622	Oetjen	control (reference)	CD14+ Monocytes
1491	-0.92458093	1.1184415	Oetjen	control (reference)	CD4+ T cells
1492	-1.271642	1.1860119	Oetjen	control (reference)	CD4+ T cells
1493	12.539119	-2.5723073	Oetjen	control (reference)	CD14+ Monocytes
1494	-1.7296929	1.2814926	Oetjen	control (reference)	CD4+ T cells
1495	-0.6504379	0.6418861	Oetjen	control (reference)	CD4+ T cells
1496	-1.7789271	1.1539291	Oetjen	control (reference)	CD4+ T cells
1497	8.070521	-1.2369834	Oetjen	control (reference)	Plasmacytoid dendritic cells
1498	10.045245	-2.6867654	Oetjen	control (reference)	Monocyte progenitors
1499	-0.6618373	0.28832355	Oetjen	control (reference)	CD8+ T cells
1500	-0.0025879543	3.0274792	Oetjen	control (reference)	CD4+ T cells
1501	0.4156121	2.8026574	Oetjen	control (reference)	CD4+ T cells
1502	1.8701633	1.981409	Oetjen	control (reference)	CD4+ T cells
1503	11.646318	-4.2498417	Oetjen	control (reference)	CD14+ Monocytes
1504	5.028827	1.28786	Oetjen	control (reference)	B
1505	1.6342223	2.6910162	Oetjen	control (reference)	CD4+ T cells
1506	-1.8592341	1.0270694	Oetjen	control (reference)	CD4+ T cells
1507	-1.5032327	-1.0175003	Oetjen	control (reference)	NKT cells
1508	-1.1295161	-0.88398844	Oetjen	control (reference)	NKT cells
1509	6.7996416	-0.6376616	Oetjen	control (reference)	Megakaryocyte progenitors
1510	4.9215164	1.7344533	Oetjen	control (reference)	B
1511	-0.6425996	-0.4549627	Oetjen	control (reference)	NKT cells
1512	0.016942486	0.94355375	Oetjen	control (reference)	CD4+ T cells
1513	0.75810623	1.8840526	Oetjen	control (reference)	CD4+ T cells
1514	-2.1366549	1.3899829	Oetjen	control (reference)	CD4+ T cells
1515	-1.2249755	-0.24187216	Oetjen	control (reference)	NKT cells
1516	-1.2868302	1.426317	Oetjen	control (reference)	CD4+ T cells
1517	1.3016069	2.6905112	Oetjen	control (reference)	CD4+ T cells
1518	-2.0188475	1.0542687	Oetjen	control (reference)	NKT cells
1519	9.984541	-1.312547	Oetjen	control (reference)	Monocyte-derived dendritic cells
1520	3.6637156	6.5931506	Oetjen	control (reference)	Megakaryocyte progenitors
1521	-1.1142282	1.1158738	Oetjen	control (reference)	CD4+ T cells
1522	-1.8750678	0.38481924	Oetjen	control (reference)	NKT cells
1523	-1.5223593	0.05555309	Oetjen	control (reference)	NKT cells
1524	-1.4028218	1.8676859	Oetjen	control (reference)	CD4+ T cells
1525	-1.7033229	1.1229384	Oetjen	control (reference)	NKT cells
1526	-1.7209666	0.30170164	Oetjen	control (reference)	NKT cells
1527	12.196137	-2.5532253	Oetjen	control (reference)	CD14+ Monocytes
1528	-1.9373552	0.4039426	Oetjen	control (reference)	NKT cells
1529	6.3092823	-0.13133954	Oetjen	control (reference)	CD10+ B cells
1530	-1.6761488	-0.13744225	Oetjen	control (reference)	NKT cells
1531	9.998415	-0.94888324	Oetjen	control (reference)	Monocyte-derived dendritic cells
1532	-1.5636423	0.8171765	Oetjen	control (reference)	CD4+ T cells
1533	9.9291115	-1.4516034	Oetjen	control (reference)	Monocyte progenitors
1534	-0.0447434	1.4386814	Oetjen	control (reference)	CD8+ T cells
1535	0.33606383	-1.2919327	Oetjen	control (reference)	NKT cells
1536	-1.6951271	-0.14882533	Oetjen	control (reference)	NKT cells
1537	10.894552	-1.5647794	Oetjen	control (reference)	Monocyte-derived dendritic cells
1538	-0.9992798	2.1677063	Oetjen	control (reference)	CD4+ T cells
1539	11.888647	-3.4115002	Oetjen	control (reference)	CD14+ Monocytes
1540	6.1914043	-2.1874135	Oetjen	control (reference)	Erythroid progenitors
1541	12.229841	-2.3364842	Oetjen	control (reference)	Monocyte progenitors
1542	-0.7967917	-2.6368828	Oetjen	control (reference)	NK cells
1543	6.420283	-2.4588845	Oetjen	control (reference)	Erythroid progenitors
1544	3.657077	6.5032697	Oetjen	control (reference)	Megakaryocyte progenitors
1545	-1.535643	0.38084444	Oetjen	control (reference)	NKT cells
1546	5.064227	-0.017950874	Oetjen	control (reference)	Plasma cells
1547	-0.8456619	1.025271	Oetjen	control (reference)	CD4+ T cells
1548	10.215217	-2.5278394	Oetjen	control (reference)	CD14+ Monocytes
1549	11.294956	-2.4863815	Oetjen	control (reference)	CD14+ Monocytes
1550	7.1186204	-0.3242298	Oetjen	control (reference)	HSPCs
1551	-2.1100216	0.51027095	Oetjen	control (reference)	NKT cells
1552	-0.44927052	1.3483787	Oetjen	control (reference)	CD8+ T cells
1553	-0.87083125	2.1555493	Oetjen	control (reference)	CD4+ T cells
1554	12.092785	-3.839032	Oetjen	control (reference)	CD14+ Monocytes
1555	10.564282	-1.36589	Oetjen	control (reference)	Monocyte-derived dendritic cells
1556	-1.7880284	0.59493566	Oetjen	control (reference)	NKT cells
1557	5.9469585	-3.7113674	Oetjen	control (reference)	Erythrocytes
1558	10.29345	-2.7471116	Oetjen	control (reference)	Monocyte progenitors
1559	1.3534677	2.8283627	Oetjen	control (reference)	CD4+ T cells
1560	0.5239607	0.45539674	Oetjen	control (reference)	CD4+ T cells
1561	9.939103	-1.6479827	Oetjen	control (reference)	Monocyte-derived dendritic cells
1562	5.558278	-5.0532804	Oetjen	control (reference)	Erythrocytes
1563	-1.7924685	0.46733248	Oetjen	control (reference)	NKT cells
1564	9.910477	-1.2963977	Oetjen	control (reference)	Monocyte-derived dendritic cells
1565	-2.0344229	0.63465184	Oetjen	control (reference)	NKT cells
1566	11.599257	-1.1088655	Oetjen	control (reference)	CD16+ Monocytes
1567	10.28733	-0.9015083	Oetjen	control (reference)	Monocyte-derived dendritic cells
1568	5.6197286	-0.14775288	Oetjen	control (reference)	Plasma cells
1569	12.722873	-2.3039117	Oetjen	control (reference)	CD14+ Monocytes
1570	5.394238	0.42000154	Oetjen	control (reference)	HSPCs
1571	6.6809745	-0.37034258	Oetjen	control (reference)	HSPCs
1572	-0.97364366	2.2265315	Oetjen	control (reference)	CD4+ T cells
1573	10.16628	-2.300233	Oetjen	control (reference)	Monocyte progenitors
1574	-1.979612	0.7980962	Oetjen	control (reference)	CD4+ T cells
1575	-0.3896948	0.115461	Oetjen	control (reference)	CD4+ T cells
1576	6.3561864	-2.9163601	Oetjen	control (reference)	Erythrocytes
1577	-1.6112348	0.8526217	Oetjen	control (reference)	NKT cells
1578	9.723305	-1.1512161	Oetjen	control (reference)	Monocyte-derived dendritic cells
1579	6.5790434	-0.18516919	Oetjen	control (reference)	HSPCs
1580	-1.3329673	1.6310658	Oetjen	control (reference)	NKT cells
1581	6.2497654	-3.5319576	Oetjen	control (reference)	Erythrocytes
1582	4.1906776	1.732538	Oetjen	control (reference)	B
1583	8.207964	-0.7217112	Oetjen	control (reference)	Monocyte progenitors
1584	8.339165	-0.87769914	Oetjen	control (reference)	Monocyte progenitors
1585	11.666442	-0.46813098	Oetjen	control (reference)	CD16+ Monocytes
1586	6.8209596	-0.5925827	Oetjen	control (reference)	Megakaryocyte progenitors
1587	6.374068	-0.10733658	Oetjen	control (reference)	HSPCs
1588	6.472618	0.11540161	Oetjen	control (reference)	HSPCs
1589	11.943057	-0.19894622	Oetjen	control (reference)	CD16+ Monocytes
1590	5.623716	-0.015341458	Oetjen	control (reference)	Plasma cells
1591	6.3694344	-1.8869339	Oetjen	control (reference)	Erythroid progenitors
1592	-0.61084324	-0.59149706	Oetjen	control (reference)	NKT cells
1593	-1.7886506	1.5817229	Oetjen	control (reference)	NKT cells
1594	11.670435	-2.4824526	Oetjen	control (reference)	CD14+ Monocytes
1595	0.077861205	-1.625977	Oetjen	control (reference)	NKT cells
1596	-1.6637229	1.5328659	Oetjen	control (reference)	NKT cells
1597	12.379099	-2.782573	Oetjen	control (reference)	CD14+ Monocytes
1598	12.186796	-2.9386947	Oetjen	control (reference)	CD14+ Monocytes
1599	-0.64920384	2.1916513	Oetjen	control (reference)	CD4+ T cells
1600	5.211576	1.2226175	Oetjen	control (reference)	CD10+ B cells
1601	-1.3486761	-0.43731323	Oetjen	control (reference)	NKT cells
1602	12.20059	-3.5015879	Oetjen	control (reference)	CD14+ Monocytes
1603	10.647577	-1.4026731	Oetjen	control (reference)	Monocyte-derived dendritic cells
1604	-1.2641994	-0.15379894	Oetjen	control (reference)	NKT cells
1605	-0.9993545	1.0210588	Oetjen	control (reference)	CD4+ T cells
1606	7.1112328	-0.4341602	Oetjen	control (reference)	HSPCs
1607	-1.9096788	0.99796325	Oetjen	control (reference)	CD4+ T cells
1608	10.447445	-3.7654216	Oetjen	control (reference)	Monocyte progenitors
1609	-1.7174582	0.36419585	Oetjen	control (reference)	NKT cells
1610	0.9139214	-0.6633822	Oetjen	control (reference)	HSPCs
1611	6.3191814	-3.028996	Oetjen	control (reference)	Erythrocytes
1612	11.997137	-4.3591847	Oetjen	control (reference)	CD14+ Monocytes
1613	5.5116434	1.79005	Oetjen	control (reference)	B
1614	7.325119	-0.32330963	Oetjen	control (reference)	Monocyte progenitors
1615	-1.5004004	0.07939649	Oetjen	control (reference)	NKT cells
1616	-0.1618642	0.7190224	Oetjen	control (reference)	CD4+ T cells
1617	-1.730802	0.22427788	Oetjen	control (reference)	NKT cells
1618	-1.3392334	-0.810186	Oetjen	control (reference)	NKT cells
1619	7.7483234	-1.4289572	Oetjen	control (reference)	Plasmacytoid dendritic cells
1620	6.09559	-3.1730292	Oetjen	control (reference)	Erythrocytes
1621	12.161973	-3.8960133	Oetjen	control (reference)	CD14+ Monocytes
1622	6.110718	-3.1572704	Oetjen	control (reference)	Erythrocytes
1623	10.555358	-2.697984	Oetjen	control (reference)	CD14+ Monocytes
1624	6.4611387	1.14296	Oetjen	control (reference)	CD10+ B cells
1625	-2.248117	0.80941087	Oetjen	control (reference)	CD4+ T cells
1626	6.6844645	-0.55329424	Oetjen	control (reference)	Megakaryocyte progenitors
1627	12.456199	-3.57754	Oetjen	control (reference)	CD14+ Monocytes
1628	-0.07770629	3.1600332	Oetjen	control (reference)	CD4+ T cells
1629	6.4094567	0.5863977	Oetjen	control (reference)	CD10+ B cells
1630	1.5346098	2.835125	Oetjen	control (reference)	CD4+ T cells
1631	-0.57503504	0.33571833	Oetjen	control (reference)	NKT cells
1632	1.9399036	0.9416773	Oetjen	control (reference)	CD4+ T cells
1633	12.500733	-3.6473825	Oetjen	control (reference)	CD14+ Monocytes
1634	1.2464916	-0.8438326	Oetjen	control (reference)	CD10+ B cells
1635	6.5332985	-0.13156126	Oetjen	control (reference)	HSPCs
1636	5.7472324	-0.08891792	Oetjen	control (reference)	Plasma cells
1637	9.605351	-1.7247603	Oetjen	control (reference)	Monocyte progenitors
1638	-1.251734	2.004346	Oetjen	control (reference)	NKT cells
1639	12.280761	-4.1381946	Oetjen	control (reference)	CD14+ Monocytes
1640	6.546324	1.1718662	Oetjen	control (reference)	CD10+ B cells
1641	7.7233357	-0.46822044	Oetjen	control (reference)	Monocyte progenitors
1642	0.27662867	2.675623	Oetjen	control (reference)	CD8+ T cells
1643	5.4361277	-5.233701	Oetjen	control (reference)	Erythrocytes
1644	-0.20462303	2.5989	Oetjen	control (reference)	CD4+ T cells
1645	10.502666	-3.5760815	Oetjen	control (reference)	CD14+ Monocytes
1646	-2.1188514	1.6481066	Oetjen	control (reference)	CD4+ T cells
1647	0.538978	0.3707564	Oetjen	control (reference)	HSPCs
1648	-1.5244976	2.049277	Oetjen	control (reference)	CD4+ T cells
1649	6.158865	-3.15135	Oetjen	control (reference)	Erythrocytes
1650	-0.5103652	2.7679462	Oetjen	control (reference)	CD4+ T cells
1651	-0.9079391	2.7915769	Oetjen	control (reference)	CD4+ T cells
1652	2.147899	2.068369	Oetjen	control (reference)	HSPCs
1653	1.4264168	1.0195522	Oetjen	control (reference)	CD4+ T cells
1654	6.058574	-0.12892331	Oetjen	control (reference)	HSPCs
1655	-1.8306634	0.28758052	Oetjen	control (reference)	NKT cells
1656	10.92218	-1.3515329	Oetjen	control (reference)	Monocyte-derived dendritic cells
1657	11.873726	-2.414976	Oetjen	control (reference)	CD14+ Monocytes
1658	1.3716307	2.900467	Oetjen	control (reference)	CD8+ T cells
1659	10.93765	-3.7312217	Oetjen	control (reference)	CD14+ Monocytes
1660	-0.23341641	2.3506856	Oetjen	control (reference)	CD8+ T cells
1661	-1.2253093	2.1230328	Oetjen	control (reference)	CD8+ T cells
1662	-1.7832404	0.45843494	Oetjen	control (reference)	NKT cells
1663	9.180325	-1.1602309	Oetjen	control (reference)	Monocyte-derived dendritic cells
1664	-0.3855526	-0.7129023	Oetjen	control (reference)	NKT cells
1665	10.231879	-1.0081693	Oetjen	control (reference)	Monocyte-derived dendritic cells
1666	6.166383	-2.085535	Oetjen	control (reference)	Erythroid progenitors
1667	6.4071302	1.3148891	Oetjen	control (reference)	CD10+ B cells
1668	3.360369	1.979671	Oetjen	control (reference)	NKT cells
1669	-0.77529675	-0.116538554	Oetjen	control (reference)	NKT cells
1670	7.479235	-0.6454651	Oetjen	control (reference)	Monocyte progenitors
1671	11.005033	-1.887497	Oetjen	control (reference)	CD14+ Monocytes
1672	0.0030106339	3.179796	Oetjen	control (reference)	CD4+ T cells
1673	-1.4051055	1.832723	Oetjen	control (reference)	CD8+ T cells
1674	5.324097	-5.158223	Oetjen	control (reference)	Erythrocytes
1675	1.7643559	2.6805427	Oetjen	control (reference)	CD4+ T cells
1676	10.960297	-4.188164	Oetjen	control (reference)	CD14+ Monocytes
1677	-1.3651315	-0.11115301	Oetjen	control (reference)	NKT cells
1678	-1.567307	0.77677363	Oetjen	control (reference)	NKT cells
1679	6.851904	-0.630311	Oetjen	control (reference)	HSPCs
1680	6.3003325	0.10765795	Oetjen	control (reference)	HSPCs
1681	12.6754055	-3.5490062	Oetjen	control (reference)	CD14+ Monocytes
1682	10.813959	-2.8139672	Oetjen	control (reference)	CD14+ Monocytes
1683	11.533761	-4.224062	Oetjen	control (reference)	CD14+ Monocytes
1684	11.367827	-3.4275937	Oetjen	control (reference)	CD14+ Monocytes
1685	3.8181076	0.12030601	Oetjen	control (reference)	Plasma cells
1686	12.258567	-3.4007616	Oetjen	control (reference)	CD14+ Monocytes
1687	7.7508597	-0.62579525	Oetjen	control (reference)	Monocyte progenitors
1688	-1.3356295	-0.35188413	Oetjen	control (reference)	NKT cells
1689	-0.6721002	0.026951773	Oetjen	control (reference)	NKT cells
1690	6.4747443	-0.017343096	Oetjen	control (reference)	Megakaryocyte progenitors
1691	6.5613256	0.060299538	Oetjen	control (reference)	CD10+ B cells
1692	6.494811	-1.4774363	Oetjen	control (reference)	Megakaryocyte progenitors
1693	-1.9201113	0.187485	Oetjen	control (reference)	NKT cells
1694	-1.8672158	1.6720941	Oetjen	control (reference)	CD4+ T cells
1695	11.3265085	-1.9713374	Oetjen	control (reference)	Monocyte-derived dendritic cells
1696	0.8859005	-0.8915176	Oetjen	control (reference)	CD4+ T cells
1697	6.36601	1.0033584	Oetjen	control (reference)	CD10+ B cells
1698	11.66363	-1.9937347	Oetjen	control (reference)	CD14+ Monocytes
1699	6.3321147	0.045198284	Oetjen	control (reference)	HSPCs
1700	-1.5929759	0.03721859	Oetjen	control (reference)	CD4+ T cells
1701	-1.5707793	1.0016937	Oetjen	control (reference)	NKT cells
1702	1.7344478	2.3455503	Oetjen	control (reference)	CD4+ T cells
1703	4.976213	0.6662612	Oetjen	control (reference)	Plasma cells
1704	6.136342	-3.4370756	Oetjen	control (reference)	Erythrocytes
1705	12.205273	-3.784808	Oetjen	control (reference)	CD14+ Monocytes
1706	6.350115	-2.0287516	Oetjen	control (reference)	Erythroid progenitors
1707	11.405495	-1.3323377	Oetjen	control (reference)	CD14+ Monocytes
1708	1.6380858	0.13394304	Oetjen	control (reference)	CD4+ T cells
1709	-1.0653741	0.4645018	Oetjen	control (reference)	NKT cells
1710	-0.81299824	2.7548413	Oetjen	control (reference)	CD4+ T cells
1711	-0.616661	0.16518834	Oetjen	control (reference)	CD8+ T cells
1712	-1.1733687	-0.70317125	Oetjen	control (reference)	Plasmacytoid dendritic cells
1713	6.6975875	-0.96444696	Oetjen	control (reference)	Megakaryocyte progenitors
1714	7.7391534	-0.53178465	Oetjen	control (reference)	Monocyte-derived dendritic cells
1715	-1.537024	-0.1368073	Oetjen	control (reference)	NKT cells
1716	-0.9682148	-0.92036325	Oetjen	control (reference)	NKT cells
1717	2.1077054	1.7366443	Oetjen	control (reference)	CD8+ T cells
1718	2.1528828	2.0455606	Oetjen	control (reference)	CD4+ T cells
1719	7.9782743	-1.1218114	Oetjen	control (reference)	Plasmacytoid dendritic cells
1720	-1.301365	1.3330431	Oetjen	control (reference)	CD4+ T cells
1721	-1.6574444	1.2933773	Oetjen	control (reference)	NKT cells
1722	12.801947	-3.2209644	Oetjen	control (reference)	CD14+ Monocytes
1723	6.0410676	0.6997694	Oetjen	control (reference)	CD10+ B cells
1724	6.145892	-0.21364534	Oetjen	control (reference)	HSPCs
1725	11.97258	-1.2343485	Oetjen	control (reference)	CD16+ Monocytes
1726	12.284376	-1.9556805	Oetjen	control (reference)	CD14+ Monocytes
1727	11.713796	-1.1737366	Oetjen	control (reference)	CD14+ Monocytes
1728	-1.5756602	0.5463735	Oetjen	control (reference)	NKT cells
1729	-1.3817251	0.82737726	Oetjen	control (reference)	NKT cells
1730	6.0442886	-3.997141	Oetjen	control (reference)	Erythrocytes
1731	11.994119	-4.0027366	Oetjen	control (reference)	CD14+ Monocytes
1732	-1.6140449	0.5464332	Oetjen	control (reference)	NKT cells
1733	6.357043	-2.206342	Oetjen	control (reference)	Erythroid progenitors
1734	-1.104637	-1.9525257	Oetjen	control (reference)	NK cells
1735	6.6198583	-1.1681542	Oetjen	control (reference)	Megakaryocyte progenitors
1736	12.621182	-2.674472	Oetjen	control (reference)	CD14+ Monocytes
1737	6.381144	-2.040574	Oetjen	control (reference)	Erythroid progenitors
1738	9.632631	-1.1899941	Oetjen	control (reference)	Monocyte-derived dendritic cells
1739	-0.36583975	1.9706644	Oetjen	control (reference)	CD4+ T cells
1740	5.6117687	-5.025453	Oetjen	control (reference)	Erythrocytes
1741	-1.9930682	1.6733793	Oetjen	control (reference)	CD4+ T cells
1742	11.587712	-0.5210304	Oetjen	control (reference)	CD16+ Monocytes
1743	7.90004	-0.6987657	Oetjen	control (reference)	Monocyte progenitors
1744	8.127039	-1.2650864	Oetjen	control (reference)	Plasmacytoid dendritic cells
1745	10.537326	-3.1013474	Oetjen	control (reference)	Monocyte progenitors
1746	6.3071218	-0.20401756	Oetjen	control (reference)	HSPCs
1747	1.6122112	1.4363766	Oetjen	control (reference)	CD4+ T cells
1748	7.709249	-1.2300729	Oetjen	control (reference)	Plasmacytoid dendritic cells
1749	-1.3723806	0.1105822	Oetjen	control (reference)	CD4+ T cells
1750	12.595396	-3.272427	Oetjen	control (reference)	CD14+ Monocytes
1751	5.292748	-4.9962935	Oetjen	control (reference)	Erythrocytes
1752	11.903682	-4.1483483	Oetjen	control (reference)	CD14+ Monocytes
1753	-2.1643565	0.7121615	Oetjen	control (reference)	NKT cells
1754	-1.4832151	0.63326734	Oetjen	control (reference)	NKT cells
1755	10.283878	-1.3020302	Oetjen	control (reference)	Monocyte-derived dendritic cells
1756	-1.4188126	0.23443545	Oetjen	control (reference)	NKT cells
1757	-1.660109	0.46819708	Oetjen	control (reference)	CD4+ T cells
1758	-0.33799446	-2.497072	Oetjen	control (reference)	NK cells
1759	6.144536	-3.5253246	Oetjen	control (reference)	Erythrocytes
1760	-2.1674924	0.636013	Oetjen	control (reference)	NKT cells
1761	6.618316	-0.20044474	Oetjen	control (reference)	HSPCs
1762	6.3475285	-1.3687024	Oetjen	control (reference)	Erythroid progenitors
1763	-1.7354089	0.56988734	Oetjen	control (reference)	NKT cells
1764	6.320826	-2.088451	Oetjen	control (reference)	Erythroid progenitors
1765	6.692103	-0.083186686	Oetjen	control (reference)	HSPCs
1766	11.762213	-3.6446877	Oetjen	control (reference)	CD14+ Monocytes
1767	7.954327	-1.1843349	Oetjen	control (reference)	Plasmacytoid dendritic cells
1768	10.864282	-1.8759408	Oetjen	control (reference)	Monocyte-derived dendritic cells
1769	6.2829986	0.78856134	Oetjen	control (reference)	CD10+ B cells
1770	11.998284	-3.3529022	Oetjen	control (reference)	CD14+ Monocytes
1771	6.5636215	-0.43595317	Oetjen	control (reference)	HSPCs
1772	9.216652	-1.2265201	Oetjen	control (reference)	Monocyte progenitors
1773	-0.40611276	-0.8682045	Oetjen	control (reference)	NKT cells
1774	11.532529	-4.1146917	Oetjen	control (reference)	CD14+ Monocytes
1775	6.5204077	-0.22140613	Oetjen	control (reference)	HSPCs
1776	4.307675	1.9645306	Oetjen	control (reference)	B
1777	7.5427785	-0.4021757	Oetjen	control (reference)	Monocyte progenitors
1778	-0.84077954	0.8879394	Oetjen	control (reference)	CD4+ T cells
1779	-0.9566432	1.9984033	Oetjen	control (reference)	CD4+ T cells
1780	-1.7845416	0.1865531	Oetjen	control (reference)	NKT cells
1781	5.743744	0.065491796	Oetjen	control (reference)	HSPCs
1782	6.432057	1.0637438	Oetjen	control (reference)	CD10+ B cells
1783	7.726568	-0.71759665	Oetjen	control (reference)	Monocyte progenitors
1784	-0.76325035	1.9176173	Oetjen	control (reference)	CD4+ T cells
1785	6.797769	0.12478978	Oetjen	control (reference)	Megakaryocyte progenitors
1786	6.4572096	1.1403617	Oetjen	control (reference)	Erythroid progenitors
1787	-0.40875572	2.0884454	Oetjen	control (reference)	CD4+ T cells
1788	7.8383203	-0.6853928	Oetjen	control (reference)	Monocyte progenitors
1789	-1.6472442	0.41919273	Oetjen	control (reference)	NKT cells
1790	0.7252174	-0.032114677	Oetjen	control (reference)	CD4+ T cells
1791	-1.5443567	0.50809133	Oetjen	control (reference)	NKT cells
1792	-0.904282	-2.5020244	Oetjen	control (reference)	NK cells
1793	10.271279	-2.5974185	Oetjen	control (reference)	Monocyte progenitors
1794	-0.2608305	2.2654266	Oetjen	control (reference)	CD4+ T cells
1795	-1.6522658	0.27929237	Oetjen	control (reference)	CD4+ T cells
1796	9.765298	-1.0457395	Oetjen	control (reference)	Monocyte-derived dendritic cells
1797	-1.6907189	1.3281083	Oetjen	control (reference)	CD4+ T cells
1798	10.553492	-3.7880404	Oetjen	control (reference)	Monocyte progenitors
1799	9.464639	-1.3597301	Oetjen	control (reference)	Monocyte-derived dendritic cells
1800	6.3952084	0.45388237	Oetjen	control (reference)	CD10+ B cells
1801	-1.0691648	1.960597	Oetjen	control (reference)	CD4+ T cells
1802	-1.0286235	0.9062758	Oetjen	control (reference)	CD4+ T cells
1803	6.5175056	0.97031736	Oetjen	control (reference)	CD10+ B cells
1804	6.129383	-2.2631378	Oetjen	control (reference)	Erythroid progenitors
1805	12.452598	-1.1155078	Oetjen	control (reference)	CD16+ Monocytes
1806	6.4195933	-1.5492002	Oetjen	control (reference)	Erythroid progenitors
1807	-1.6207348	0.5678533	Oetjen	control (reference)	CD4+ T cells
1808	-1.5538799	0.58240455	Oetjen	control (reference)	CD14+ Monocytes
1809	-1.5545472	0.4321237	Oetjen	control (reference)	NKT cells
1810	8.867378	-1.418136	Oetjen	control (reference)	Monocyte progenitors
1811	11.631423	-3.932954	Oetjen	control (reference)	CD14+ Monocytes
1812	-1.7192929	0.16457398	Oetjen	control (reference)	CD4+ T cells
1813	-1.6291411	0.02753856	Oetjen	control (reference)	CD4+ T cells
1814	1.9197435	2.0500975	Oetjen	control (reference)	CD4+ T cells
1815	6.773996	-0.4352293	Oetjen	control (reference)	HSPCs
1816	5.3635383	-4.3512416	Oetjen	control (reference)	Erythrocytes
1817	-0.21251634	-0.35580257	Oetjen	control (reference)	CD4+ T cells
1818	12.22752	0.17557961	Oetjen	control (reference)	CD16+ Monocytes
1819	7.7354345	-1.4537034	Oetjen	control (reference)	Plasmacytoid dendritic cells
1820	-1.6563178	1.6234213	Oetjen	control (reference)	NKT cells
1821	0.26455706	-0.48192182	Oetjen	control (reference)	NKT cells
1822	6.5825634	-0.50790966	Oetjen	control (reference)	HSPCs
1823	9.663511	-1.4482015	Oetjen	control (reference)	Monocyte progenitors
1824	1.7578369	0.28997245	Oetjen	control (reference)	CD8+ T cells
1825	6.4381967	0.11973049	Oetjen	control (reference)	HSPCs
1826	10.314004	-3.2445211	Oetjen	control (reference)	Monocyte progenitors
1827	12.563908	-3.244803	Oetjen	control (reference)	CD14+ Monocytes
1828	11.736594	-2.6367848	Oetjen	control (reference)	CD14+ Monocytes
1829	6.6908555	0.0077029373	Oetjen	control (reference)	HSPCs
1830	6.831603	-0.30875427	Oetjen	control (reference)	Megakaryocyte progenitors
1831	1.9191191	2.4388654	Oetjen	control (reference)	CD4+ T cells
1832	5.730638	-4.784205	Oetjen	control (reference)	Erythrocytes
1833	-1.8107271	1.1992762	Oetjen	control (reference)	CD4+ T cells
1834	-0.9522615	2.5835693	Oetjen	control (reference)	CD4+ T cells
1835	5.4358826	-4.8984118	Oetjen	control (reference)	Erythrocytes
1836	6.5919843	-0.1575239	Oetjen	control (reference)	HSPCs
1837	0.33379915	2.3793123	Oetjen	control (reference)	CD4+ T cells
1838	0.37970504	0.21601307	Oetjen	control (reference)	Erythrocytes
1839	7.1231337	-0.54330206	Oetjen	control (reference)	HSPCs
1840	6.614722	0.2839818	Oetjen	control (reference)	HSPCs
1841	1.0068669	1.3077297	Oetjen	control (reference)	CD4+ T cells
1842	9.633916	-1.2097777	Oetjen	control (reference)	Monocyte-derived dendritic cells
1843	5.993723	-3.3307872	Oetjen	control (reference)	Erythrocytes
1844	-1.1801628	2.0630574	Oetjen	control (reference)	CD4+ T cells
1845	6.326277	-2.3074355	Oetjen	control (reference)	Erythroid progenitors
1846	0.87861854	3.1509304	Oetjen	control (reference)	CD4+ T cells
1847	-1.3345922	0.28435224	Oetjen	control (reference)	NKT cells
1848	-0.29926518	3.2688656	Oetjen	control (reference)	CD4+ T cells
1849	6.167054	-2.5529041	Oetjen	control (reference)	Erythroid progenitors
1850	1.707154	2.540359	Oetjen	control (reference)	CD4+ T cells
1851	0.15217577	3.057539	Oetjen	control (reference)	CD4+ T cells
1852	1.8558396	0.6264428	Oetjen	control (reference)	CD4+ T cells
1853	-1.5930914	1.6731049	Oetjen	control (reference)	CD4+ T cells
1854	12.746445	-3.189422	Oetjen	control (reference)	CD14+ Monocytes
1855	0.26812086	3.093952	Oetjen	control (reference)	CD4+ T cells
1856	12.190277	-2.569815	Oetjen	control (reference)	CD14+ Monocytes
1857	12.692407	-3.7862515	Oetjen	control (reference)	CD14+ Monocytes
1858	6.011057	0.12943742	Oetjen	control (reference)	Monocyte-derived dendritic cells
1859	9.865225	-1.1437249	Oetjen	control (reference)	Monocyte-derived dendritic cells
1860	-1.7477659	-0.38615957	Oetjen	control (reference)	NKT cells
1861	1.1159362	3.1301608	Oetjen	control (reference)	CD8+ T cells
1862	9.758043	-1.9588747	Oetjen	control (reference)	Monocyte progenitors
1863	11.136572	-0.46833345	Oetjen	control (reference)	CD16+ Monocytes
1864	9.723885	-1.5613322	Oetjen	control (reference)	Monocyte-derived dendritic cells
1865	6.279759	-2.2730024	Oetjen	control (reference)	Erythroid progenitors
1866	-1.5639299	2.731278	Oetjen	control (reference)	CD4+ T cells
1867	11.027463	-3.5950265	Oetjen	control (reference)	Monocyte progenitors
1868	6.317122	-1.3106699	Oetjen	control (reference)	Erythroid progenitors
1869	9.874051	-1.5681995	Oetjen	control (reference)	Monocyte progenitors
1870	10.916944	-3.984326	Oetjen	control (reference)	CD14+ Monocytes
1871	0.80149466	2.9238858	Oetjen	control (reference)	CD8+ T cells
1872	-1.1460694	-2.1032012	Oetjen	control (reference)	NKT cells
1873	-1.2836102	1.9314302	Oetjen	control (reference)	CD4+ T cells
1874	6.6175194	-0.9823728	Oetjen	control (reference)	Megakaryocyte progenitors
1875	12.149859	0.4467798	Oetjen	control (reference)	CD16+ Monocytes
1876	1.7576236	2.7513719	Oetjen	control (reference)	CD4+ T cells
1877	6.580346	0.2996791	Oetjen	control (reference)	CD10+ B cells
1878	12.398232	-3.4435806	Oetjen	control (reference)	CD14+ Monocytes
1879	0.03069347	-1.3712933	Oetjen	control (reference)	CD4+ T cells
1880	6.7418528	-0.28634602	Oetjen	control (reference)	Megakaryocyte progenitors
1881	0.82589465	2.1479826	Oetjen	control (reference)	CD4+ T cells
1882	-1.3065512	-0.006248581	Oetjen	control (reference)	NKT cells
1883	-0.9521933	2.340722	Oetjen	control (reference)	CD4+ T cells
1884	12.130858	-4.410626	Oetjen	control (reference)	CD14+ Monocytes
1885	-2.0327425	1.1545019	Oetjen	control (reference)	CD4+ T cells
1886	7.8497095	-0.67874813	Oetjen	control (reference)	Monocyte progenitors
1887	4.754428	1.89064	Oetjen	control (reference)	B
1888	11.731823	-1.1905266	Oetjen	control (reference)	CD16+ Monocytes
1889	5.3363094	0.11710601	Oetjen	control (reference)	Plasma cells
1890	4.898722	-4.5012655	Oetjen	control (reference)	Erythrocytes
1891	-2.006552	1.0720395	Oetjen	control (reference)	NKT cells
1892	0.47029757	-0.18969846	Oetjen	control (reference)	CD8+ T cells
1893	1.4156181	2.8305295	Oetjen	control (reference)	CD4+ T cells
1894	0.7816076	3.1217268	Oetjen	control (reference)	CD4+ T cells
1895	-0.047551718	2.9435031	Oetjen	control (reference)	CD4+ T cells
1896	-1.3287815	1.4029211	Oetjen	control (reference)	CD4+ T cells
1897	12.00722	-3.6950924	Oetjen	control (reference)	CD14+ Monocytes
1898	6.0378947	-2.08165	Oetjen	control (reference)	Erythroid progenitors
1899	9.982706	-1.8219721	Oetjen	control (reference)	Monocyte progenitors
1900	7.7811337	-1.3520887	Oetjen	control (reference)	Plasmacytoid dendritic cells
1901	10.967193	-2.6446452	Oetjen	control (reference)	CD14+ Monocytes
1902	-1.6234787	-0.012930474	Oetjen	control (reference)	NKT cells
1903	11.141277	-2.783412	Oetjen	control (reference)	CD14+ Monocytes
1904	6.8302526	0.067265704	Oetjen	control (reference)	CD10+ B cells
1905	6.6391764	-0.06304149	Oetjen	control (reference)	HSPCs
1906	12.039521	-3.0791633	Oetjen	control (reference)	CD14+ Monocytes
1907	-0.5169685	-0.78855693	Oetjen	control (reference)	NKT cells
1908	7.2250676	-0.2048341	Oetjen	control (reference)	HSPCs
1909	-1.6803585	0.33814415	Oetjen	control (reference)	NKT cells
1910	-0.50968546	0.5573678	Oetjen	control (reference)	CD14+ Monocytes
1911	12.00436	-1.7555834	Oetjen	control (reference)	CD14+ Monocytes
1912	-1.0055428	1.5256692	Oetjen	control (reference)	CD4+ T cells
1913	-1.238402	0.4967317	Oetjen	control (reference)	NKT cells
1914	-0.17120531	-0.83285457	Oetjen	control (reference)	NKT cells
1915	12.870573	-2.5929098	Oetjen	control (reference)	CD14+ Monocytes
1916	-1.7660707	1.3490189	Oetjen	control (reference)	NKT cells
1917	5.773925	1.2726611	Oetjen	control (reference)	CD10+ B cells
1918	0.35514885	1.4964062	Oetjen	control (reference)	CD4+ T cells
1919	0.4316805	1.8695139	Oetjen	control (reference)	CD4+ T cells
1920	-1.3361024	0.046756305	Oetjen	control (reference)	NKT cells
1921	-1.2661413	-0.1222445	Oetjen	control (reference)	NKT cells
1922	5.5807967	-5.239019	Oetjen	control (reference)	Erythrocytes
1923	9.467279	-1.2851311	Oetjen	control (reference)	Monocyte-derived dendritic cells
1924	6.052353	-2.887134	Oetjen	control (reference)	Erythrocytes
1925	6.143707	-3.4254596	Oetjen	control (reference)	Erythrocytes
1926	0.13883856	1.8622864	Oetjen	control (reference)	Monocyte progenitors
1927	-0.72773254	0.98840326	Oetjen	control (reference)	CD4+ T cells
1928	12.0516405	-2.8503084	Oetjen	control (reference)	CD14+ Monocytes
1929	10.0257435	-2.7013018	Oetjen	control (reference)	CD14+ Monocytes
1930	-1.2686183	1.6065193	Oetjen	control (reference)	CD4+ T cells
1931	6.8847876	-0.24200368	Oetjen	control (reference)	HSPCs
1932	10.5666275	-2.1099586	Oetjen	control (reference)	Monocyte progenitors
1933	6.869973	-0.43168908	Oetjen	control (reference)	HSPCs
1934	9.316166	-1.310273	Oetjen	control (reference)	Monocyte progenitors
1935	-0.8707169	0.2412517	Oetjen	control (reference)	CD4+ T cells
1936	-0.57898945	0.8717487	Oetjen	control (reference)	CD4+ T cells
1937	11.337884	-3.4909143	Oetjen	control (reference)	CD14+ Monocytes
1938	0.03591768	2.42784	Oetjen	control (reference)	CD4+ T cells
1939	-1.9471847	1.0614144	Oetjen	control (reference)	NKT cells
1940	-0.953152	-0.53331834	Oetjen	control (reference)	NKT cells
1941	-0.5926063	0.08412056	Oetjen	control (reference)	CD4+ T cells
1942	6.8990407	-0.1347499	Oetjen	control (reference)	HSPCs
1943	10.358939	-3.086772	Oetjen	control (reference)	Monocyte progenitors
1944	-1.5261656	2.275388	Oetjen	control (reference)	CD4+ T cells
1945	6.5628223	-2.3457637	Oetjen	control (reference)	Erythroid progenitors
1946	-1.1045868	-0.7825414	Oetjen	control (reference)	NKT cells
1947	-1.4780025	1.3084127	Oetjen	control (reference)	CD4+ T cells
1948	11.90959	-0.3538108	Oetjen	control (reference)	CD16+ Monocytes
1949	6.542932	-0.5859584	Oetjen	control (reference)	Megakaryocyte progenitors
1950	2.3382819	0.8549564	Oetjen	control (reference)	CD4+ T cells
1951	6.3060064	-1.7787013	Oetjen	control (reference)	Erythroid progenitors
1952	-0.952869	0.49832773	Oetjen	control (reference)	CD4+ T cells
1953	5.6252418	-4.749027	Oetjen	control (reference)	Erythrocytes
1954	9.404185	-1.1036826	Oetjen	control (reference)	Monocyte progenitors
1955	-1.0793179	0.92559224	Oetjen	control (reference)	CD4+ T cells
1956	6.377401	-2.2014499	Oetjen	control (reference)	Erythroid progenitors
1957	12.63856	-3.3976562	Oetjen	control (reference)	CD14+ Monocytes
1958	7.740438	-0.6386143	Oetjen	control (reference)	Monocyte progenitors
1959	-1.3894941	1.0936582	Oetjen	control (reference)	CD4+ T cells
1960	10.50604	-2.3190892	Oetjen	control (reference)	CD14+ Monocytes
1961	0.5253693	2.9680324	Oetjen	control (reference)	CD4+ T cells
1962	11.995191	-3.2453868	Oetjen	control (reference)	Monocyte progenitors
1963	6.0320563	-0.30095568	Oetjen	control (reference)	HSPCs
1964	6.3262434	-2.0977514	Oetjen	control (reference)	Erythroid progenitors
1965	8.791407	-0.8247	Oetjen	control (reference)	HSPCs
1966	7.918984	-1.0868562	Oetjen	control (reference)	Plasmacytoid dendritic cells
1967	-1.6792419	1.0437524	Oetjen	control (reference)	CD4+ T cells
1968	-1.152364	0.17458467	Oetjen	control (reference)	NKT cells
1969	6.224514	-1.9103657	Oetjen	control (reference)	Erythroid progenitors
1970	5.5447407	-5.3095818	Oetjen	control (reference)	Erythrocytes
1971	0.48920855	-0.1900125	Oetjen	control (reference)	NKT cells
1972	6.2382045	0.1777853	Oetjen	control (reference)	HSPCs
1973	10.148401	-1.3236014	Oetjen	control (reference)	Monocyte-derived dendritic cells
1974	-1.7330213	1.0125872	Oetjen	control (reference)	CD8+ T cells
1975	-1.6325355	-0.3067201	Oetjen	control (reference)	NKT cells
1976	-1.7304617	0.2661442	Oetjen	control (reference)	NKT cells
1977	1.8293821	1.7841276	Oetjen	control (reference)	CD4+ T cells
1978	12.202148	-2.746638	Oetjen	control (reference)	CD14+ Monocytes
1979	-1.5265591	-0.21578129	Oetjen	control (reference)	NKT cells
1980	-2.0647027	0.52983826	Oetjen	control (reference)	NKT cells
1981	12.37354	-3.8846338	Oetjen	control (reference)	CD14+ Monocytes
1982	10.288497	-2.6717808	Oetjen	control (reference)	Monocyte progenitors
1983	5.59227	-5.186513	Oetjen	control (reference)	Erythrocytes
1984	1.2665663	-1.8360169	Oetjen	control (reference)	Megakaryocyte progenitors
1985	-1.5909055	0.80698276	Oetjen	control (reference)	CD4+ T cells
1986	6.6623797	-0.30564243	Oetjen	control (reference)	HSPCs
1987	-0.6481234	-2.1929843	Oetjen	control (reference)	NKT cells
1988	6.62391	0.6705244	Oetjen	control (reference)	HSPCs
1989	6.2159443	-1.8617241	Oetjen	control (reference)	Erythroid progenitors
1990	-1.1391208	0.82990366	Oetjen	control (reference)	CD4+ T cells
1991	10.430102	-2.4156673	Oetjen	control (reference)	CD14+ Monocytes
1992	-1.0372252	0.33056912	Oetjen	control (reference)	NKT cells
1993	6.283965	-2.8736684	Oetjen	control (reference)	Erythroid progenitors
1994	-1.3795424	1.8539321	Oetjen	control (reference)	CD4+ T cells
1995	-1.0580887	2.276138	Oetjen	control (reference)	CD4+ T cells
1996	7.4881783	0.060437437	Oetjen	control (reference)	HSPCs
1997	5.444037	-4.8775105	Oetjen	control (reference)	Erythrocytes
1998	6.1976814	-3.296975	Oetjen	control (reference)	Erythrocytes
[truncated: 44,061 more rows]

## Sheet: a_umap_scvi
	umap_1	umap_2	study	condition	cell_type
0	-1.2035943	12.940808	Oetjen	control (reference)	CD16+ Monocytes
1	16.115387	8.943589	Oetjen	control (reference)	CD4+ T cells
2	0.9132524	9.506705	Oetjen	control (reference)	CD14+ Monocytes
3	2.400341	8.694407	Oetjen	control (reference)	CD14+ Monocytes
4	13.582322	11.938366	Oetjen	control (reference)	NKT cells
5	2.5530913	8.991938	Oetjen	control (reference)	CD14+ Monocytes
6	3.087972	12.3227415	Oetjen	control (reference)	CD14+ Monocytes
7	2.3830738	4.251835	Oetjen	control (reference)	HSPCs
8	2.6616707	6.2240763	Oetjen	control (reference)	HSPCs
9	12.625415	12.067474	Oetjen	control (reference)	NKT cells
10	17.437044	9.523918	Oetjen	control (reference)	CD8+ T cells
11	18.184162	9.182188	Oetjen	control (reference)	CD8+ T cells
12	3.3895724	-0.9054609	Oetjen	control (reference)	Erythrocytes
13	0.7761516	9.790104	Oetjen	control (reference)	CD14+ Monocytes
14	4.6511345	2.944433	Oetjen	control (reference)	CD10+ B cells
15	12.158278	12.675401	Oetjen	control (reference)	NKT cells
16	4.6603847	5.631472	Oetjen	control (reference)	Plasmacytoid dendritic cells
17	-1.0768769	12.697564	Oetjen	control (reference)	CD16+ Monocytes
18	4.5816045	2.543389	Oetjen	control (reference)	CD10+ B cells
19	2.69671	7.4717116	Oetjen	control (reference)	Monocyte progenitors
20	17.966528	8.345789	Oetjen	control (reference)	CD4+ T cells
21	13.312111	11.342426	Oetjen	control (reference)	NKT cells
22	17.559858	10.189502	Oetjen	control (reference)	CD4+ T cells
23	12.545027	9.647501	Oetjen	control (reference)	CD4+ T cells
24	14.08173	12.233794	Oetjen	control (reference)	NKT cells
25	15.586195	10.129519	Oetjen	control (reference)	CD4+ T cells
26	5.1299853	3.161477	Oetjen	control (reference)	CD10+ B cells
27	15.563433	9.356202	Oetjen	control (reference)	CD4+ T cells
28	17.885687	9.736929	Oetjen	control (reference)	CD8+ T cells
29	7.441042	3.3159332	Oetjen	control (reference)	B
30	10.521475	11.883243	Oetjen	control (reference)	NKT cells
31	0.7050989	9.735558	Oetjen	control (reference)	CD14+ Monocytes
32	2.5154557	5.8762956	Oetjen	control (reference)	HSPCs
33	14.682724	10.853181	Oetjen	control (reference)	CD4+ T cells
34	12.391002	12.883844	Oetjen	control (reference)	NKT cells
35	14.897574	9.086507	Oetjen	control (reference)	CD4+ T cells
36	16.617022	10.026329	Oetjen	control (reference)	CD4+ T cells
37	1.3101016	10.626502	Oetjen	control (reference)	CD14+ Monocytes
38	-1.0840963	13.3295355	Oetjen	control (reference)	CD16+ Monocytes
39	14.958497	12.536001	Oetjen	control (reference)	NKT cells
40	14.785027	10.211526	Oetjen	control (reference)	CD4+ T cells
41	13.327127	9.2228155	Oetjen	control (reference)	CD4+ T cells
42	2.264871	8.701946	Oetjen	control (reference)	CD14+ Monocytes
43	13.00816	10.537866	Oetjen	control (reference)	CD4+ T cells
44	3.1534681	-1.0574231	Oetjen	control (reference)	Erythrocytes
45	13.849018	10.955563	Oetjen	control (reference)	CD4+ T cells
46	3.1963136	5.233376	Oetjen	control (reference)	Monocyte progenitors
47	1.9777796	-2.9960127	Oetjen	control (reference)	Erythrocytes
48	3.780864	8.844569	Oetjen	control (reference)	Monocyte progenitors
49	1.2810006	9.323293	Oetjen	control (reference)	CD14+ Monocytes
50	16.072582	10.23622	Oetjen	control (reference)	CD4+ T cells
51	2.524402	7.278	Oetjen	control (reference)	Monocyte progenitors
52	13.616654	12.2301445	Oetjen	control (reference)	NKT cells
53	1.1219157	7.9590936	Oetjen	control (reference)	Monocyte-derived dendritic cells
54	11.958337	12.213881	Oetjen	control (reference)	NKT cells
55	2.124448	10.387449	Oetjen	control (reference)	CD14+ Monocytes
56	15.4169235	10.283006	Oetjen	control (reference)	CD4+ T cells
57	18.218908	7.5414147	Oetjen	control (reference)	CD8+ T cells
58	4.0511208	4.0419307	Oetjen	control (reference)	Plasma cells
59	18.132057	9.139885	Oetjen	control (reference)	CD8+ T cells
60	17.538326	9.461107	Oetjen	control (reference)	CD4+ T cells
61	17.238144	9.348592	Oetjen	control (reference)	CD8+ T cells
62	4.6272945	2.5980492	Oetjen	control (reference)	CD10+ B cells
63	4.7259707	2.5329766	Oetjen	control (reference)	CD10+ B cells
64	2.6024072	1.4101809	Oetjen	control (reference)	Erythroid progenitors
65	14.598511	12.083714	Oetjen	control (reference)	NKT cells
66	11.273919	11.817944	Oetjen	control (reference)	NKT cells
67	17.420778	8.520965	Oetjen	control (reference)	CD8+ T cells
68	1.6871656	-3.1538363	Oetjen	control (reference)	Erythrocytes
69	2.5433946	6.68142	Oetjen	control (reference)	HSPCs
70	2.49533	5.730932	Oetjen	control (reference)	HSPCs
71	-0.7866234	-1.4662904	Oetjen	control (reference)	Erythrocytes
72	12.061876	8.273795	Oetjen	control (reference)	CD4+ T cells
73	16.553318	9.129911	Oetjen	control (reference)	CD4+ T cells
74	16.168306	10.776834	Oetjen	control (reference)	CD4+ T cells
75	12.344365	9.704798	Oetjen	control (reference)	CD4+ T cells
76	16.796888	9.149401	Oetjen	control (reference)	CD4+ T cells
77	4.146462	4.4538016	Oetjen	control (reference)	HSPCs
78	17.307905	8.791623	Oetjen	control (reference)	CD8+ T cells
79	4.656983	2.6435266	Oetjen	control (reference)	CD10+ B cells
80	11.557867	11.666275	Oetjen	control (reference)	NKT cells
81	13.154545	11.185523	Oetjen	control (reference)	NKT cells
82	13.509704	11.499019	Oetjen	control (reference)	NKT cells
83	2.696116	8.836594	Oetjen	control (reference)	Monocyte progenitors
84	17.859276	9.050295	Oetjen	control (reference)	CD4+ T cells
85	16.423986	9.097381	Oetjen	control (reference)	CD4+ T cells
86	2.1350381	5.226505	Oetjen	control (reference)	HSPCs
87	3.036352	7.680406	Oetjen	control (reference)	Monocyte progenitors
88	15.999556	9.2176285	Oetjen	control (reference)	CD4+ T cells
89	6.1488304	1.8861419	Oetjen	control (reference)	CD10+ B cells
90	16.778107	10.957459	Oetjen	control (reference)	CD4+ T cells
91	1.4336443	4.029265	Oetjen	control (reference)	HSPCs
92	15.006777	8.632368	Oetjen	control (reference)	CD4+ T cells
93	12.079281	14.437933	Oetjen	control (reference)	NKT cells
94	2.646179	2.776298	Oetjen	control (reference)	Megakaryocyte progenitors
95	15.18658	9.57365	Oetjen	control (reference)	CD4+ T cells
96	12.777725	11.725626	Oetjen	control (reference)	NKT cells
97	3.4558847	7.9119263	Oetjen	control (reference)	Monocyte progenitors
98	18.00044	8.603662	Oetjen	control (reference)	CD8+ T cells
99	15.282483	10.735065	Oetjen	control (reference)	CD4+ T cells
100	16.024557	6.3321004	Oetjen	control (reference)	Erythroid progenitors
101	2.8631823	-0.15904549	Oetjen	control (reference)	Erythroid progenitors
102	2.6702874	6.5462055	Oetjen	control (reference)	Monocyte progenitors
103	1.4085847	3.963087	Oetjen	control (reference)	HSPCs
104	1.008931	8.158795	Oetjen	control (reference)	Monocyte-derived dendritic cells
105	2.895144	7.217047	Oetjen	control (reference)	Monocyte progenitors
106	2.7457829	6.2628255	Oetjen	control (reference)	Monocyte progenitors
107	-0.032396596	12.002272	Oetjen	control (reference)	CD14+ Monocytes
108	0.9456956	9.216463	Oetjen	control (reference)	CD14+ Monocytes
109	2.9704592	8.692106	Oetjen	control (reference)	Monocyte progenitors
110	2.414784	2.786511	Oetjen	control (reference)	Megakaryocyte progenitors
111	13.482843	11.292161	Oetjen	control (reference)	CD4+ T cells
112	0.3998478	8.271414	Oetjen	control (reference)	CD14+ Monocytes
113	1.4749862	-3.4813526	Oetjen	control (reference)	Erythrocytes
114	13.474981	11.631249	Oetjen	control (reference)	NKT cells
115	2.9251537	6.5001116	Oetjen	control (reference)	Monocyte progenitors
116	3.9922776	4.0419145	Oetjen	control (reference)	Plasma cells
117	4.3743424	4.234346	Oetjen	control (reference)	Plasma cells
118	1.0013574	-3.5899138	Oetjen	control (reference)	Erythrocytes
119	12.815377	14.421001	Oetjen	control (reference)	NK cells
120	2.9283304	4.605087	Oetjen	control (reference)	HSPCs
121	4.8293166	5.928151	Oetjen	control (reference)	Plasmacytoid dendritic cells
122	1.7154758	9.964418	Oetjen	control (reference)	CD14+ Monocytes
123	0.9209173	7.6490145	Oetjen	control (reference)	Monocyte-derived dendritic cells
124	12.247648	13.511303	Oetjen	control (reference)	NK cells
125	12.493267	12.810114	Oetjen	control (reference)	NKT cells
126	16.687923	10.453049	Oetjen	control (reference)	CD4+ T cells
127	12.458724	12.289125	Oetjen	control (reference)	NKT cells
128	16.923725	9.694826	Oetjen	control (reference)	CD4+ T cells
129	3.4814358	9.244433	Oetjen	control (reference)	Monocyte progenitors
130	13.234172	11.647132	Oetjen	control (reference)	NKT cells
131	4.5916467	2.8717408	Oetjen	control (reference)	CD10+ B cells
132	13.536593	10.137992	Oetjen	control (reference)	CD4+ T cells
133	-1.1144174	12.576648	Oetjen	control (reference)	CD16+ Monocytes
134	15.336132	9.699586	Oetjen	control (reference)	CD4+ T cells
135	1.9295083	8.775837	Oetjen	control (reference)	CD14+ Monocytes
136	1.5035325	3.9542751	Oetjen	control (reference)	HSPCs
137	14.564876	10.637913	Oetjen	control (reference)	CD4+ T cells
138	18.55861	7.662416	Oetjen	control (reference)	CD8+ T cells
139	14.459161	9.654252	Oetjen	control (reference)	CD4+ T cells
140	13.649688	12.112457	Oetjen	control (reference)	NKT cells
141	13.345864	9.43509	Oetjen	control (reference)	CD4+ T cells
142	0.4236783	10.081619	Oetjen	control (reference)	CD14+ Monocytes
143	2.201285	6.9717283	Oetjen	control (reference)	Monocyte-derived dendritic cells
144	13.330479	11.341959	Oetjen	control (reference)	NKT cells
145	4.072933	3.9478211	Oetjen	control (reference)	Plasma cells
146	3.340424	9.38025	Oetjen	control (reference)	CD14+ Monocytes
147	2.4123807	0.8220017	Oetjen	control (reference)	Erythroid progenitors
148	12.696373	12.749312	Oetjen	control (reference)	NKT cells
149	1.7177571	-3.3233325	Oetjen	control (reference)	Erythrocytes
150	2.238722	8.635567	Oetjen	control (reference)	CD14+ Monocytes
151	2.2447689	10.244061	Oetjen	control (reference)	CD14+ Monocytes
152	0.95926106	10.365106	Oetjen	control (reference)	CD14+ Monocytes
153	16.509884	9.542106	Oetjen	control (reference)	CD4+ T cells
154	16.14498	9.159795	Oetjen	control (reference)	CD4+ T cells
155	2.5458908	4.3211226	Oetjen	control (reference)	HSPCs
156	14.274742	12.266765	Oetjen	control (reference)	NKT cells
157	18.34303	9.268529	Oetjen	control (reference)	CD8+ T cells
158	0.97097415	8.385534	Oetjen	control (reference)	Monocyte-derived dendritic cells
159	2.5254068	10.007957	Oetjen	control (reference)	CD14+ Monocytes
160	14.101861	11.870763	Oetjen	control (reference)	NKT cells
161	1.0102942	10.944218	Oetjen	control (reference)	CD14+ Monocytes
162	17.303034	9.287914	Oetjen	control (reference)	CD4+ T cells
163	16.377283	10.482699	Oetjen	control (reference)	CD4+ T cells
164	0.81021136	8.038586	Oetjen	control (reference)	Monocyte-derived dendritic cells
165	2.6114128	6.72633	Oetjen	control (reference)	HSPCs
166	1.8586503	10.427872	Oetjen	control (reference)	CD14+ Monocytes
167	2.4686468	4.5751724	Oetjen	control (reference)	HSPCs
168	16.28594	10.127672	Oetjen	control (reference)	CD4+ T cells
169	11.313906	12.647191	Oetjen	control (reference)	NKT cells
170	-1.6492733	10.383857	Oetjen	control (reference)	CD16+ Monocytes
171	13.351134	11.140971	Oetjen	control (reference)	NKT cells
172	1.5123128	4.139056	Oetjen	control (reference)	HSPCs
173	0.72586787	8.8259945	Oetjen	control (reference)	Monocyte-derived dendritic cells
174	0.7804	9.641775	Oetjen	control (reference)	CD14+ Monocytes
175	13.469389	11.612688	Oetjen	control (reference)	NKT cells
176	0.4360601	11.075152	Oetjen	control (reference)	CD14+ Monocytes
177	2.7895565	2.7829747	Oetjen	control (reference)	Megakaryocyte progenitors
178	13.9643955	9.438614	Oetjen	control (reference)	CD4+ T cells
179	2.4256186	4.427919	Oetjen	control (reference)	HSPCs
180	15.809569	10.375779	Oetjen	control (reference)	CD4+ T cells
181	2.6426177	-2.8994849	Oetjen	control (reference)	Erythrocytes
182	5.681685	3.031269	Oetjen	control (reference)	CD10+ B cells
183	2.3103282	6.9550724	Oetjen	control (reference)	Monocyte-derived dendritic cells
184	4.0872655	0.57908285	Oetjen	control (reference)	Erythroid progenitors
185	2.738061	2.4877326	Oetjen	control (reference)	Megakaryocyte progenitors
186	14.167308	12.134762	Oetjen	control (reference)	NKT cells
187	17.58407	9.433722	Oetjen	control (reference)	CD8+ T cells
188	1.8298286	4.175935	Oetjen	control (reference)	HSPCs
189	2.5045817	5.970519	Oetjen	control (reference)	Monocyte progenitors
190	-1.0477302	12.093351	Oetjen	control (reference)	CD16+ Monocytes
191	15.396614	13.239301	Oetjen	control (reference)	NKT cells
192	1.7744622	9.579469	Oetjen	control (reference)	CD14+ Monocytes
193	14.349934	11.631197	Oetjen	control (reference)	NKT cells
194	13.488468	9.244388	Oetjen	control (reference)	CD4+ T cells
195	13.117404	11.574766	Oetjen	control (reference)	NKT cells
196	2.1748428	3.6409109	Oetjen	control (reference)	Megakaryocyte progenitors
197	13.651346	9.985932	Oetjen	control (reference)	CD4+ T cells
198	16.32644	9.45993	Oetjen	control (reference)	CD4+ T cells
199	2.5220373	2.9169464	Oetjen	control (reference)	Megakaryocyte progenitors
200	2.9133408	6.493044	Oetjen	control (reference)	Monocyte progenitors
201	1.6761091	-3.3399918	Oetjen	control (reference)	Erythrocytes
202	17.396235	8.966779	Oetjen	control (reference)	CD8+ T cells
203	3.3383737	9.799523	Oetjen	control (reference)	CD14+ Monocytes
204	1.2785904	8.827439	Oetjen	control (reference)	CD14+ Monocytes
205	13.007207	12.386969	Oetjen	control (reference)	NKT cells
206	2.914095	-2.1081996	Oetjen	control (reference)	Erythrocytes
207	4.6652236	5.4944553	Oetjen	control (reference)	Plasmacytoid dendritic cells
208	13.912646	12.713451	Oetjen	control (reference)	NKT cells
209	2.4781945	8.172895	Oetjen	control (reference)	Monocyte progenitors
210	4.622344	5.6445923	Oetjen	control (reference)	Plasmacytoid dendritic cells
211	2.0947242	5.1793637	Oetjen	control (reference)	HSPCs
212	2.347687	4.7488756	Oetjen	control (reference)	HSPCs
213	11.689061	9.762437	Oetjen	control (reference)	CD4+ T cells
214	14.135178	13.057933	Oetjen	control (reference)	NKT cells
215	3.867346	-0.4748889	Oetjen	control (reference)	Erythrocytes
216	4.9214563	2.6654043	Oetjen	control (reference)	CD10+ B cells
217	4.106255	3.9385881	Oetjen	control (reference)	Plasma cells
218	2.4296288	6.600503	Oetjen	control (reference)	Megakaryocyte progenitors
219	2.8556557	9.169631	Oetjen	control (reference)	CD14+ Monocytes
220	3.6149666	-2.5333385	Oetjen	control (reference)	Erythrocytes
221	4.884032	5.8196235	Oetjen	control (reference)	Plasmacytoid dendritic cells
222	-0.7966555	11.990232	Oetjen	control (reference)	CD16+ Monocytes
223	1.1637052	8.759422	Oetjen	control (reference)	CD14+ Monocytes
224	13.261737	11.059321	Oetjen	control (reference)	NKT cells
225	12.730547	12.032622	Oetjen	control (reference)	NKT cells
226	13.792573	11.189285	Oetjen	control (reference)	NKT cells
227	2.108134	9.788786	Oetjen	control (reference)	CD14+ Monocytes
228	1.1374	3.8467083	Oetjen	control (reference)	HSPCs
229	17.971527	9.1104355	Oetjen	control (reference)	CD8+ T cells
230	17.068588	10.929048	Oetjen	control (reference)	CD8+ T cells
231	2.5174098	5.5251403	Oetjen	control (reference)	HSPCs
232	0.5736691	10.080344	Oetjen	control (reference)	CD14+ Monocytes
233	13.225279	10.182442	Oetjen	control (reference)	CD4+ T cells
234	13.669864	14.729495	Oetjen	control (reference)	NK cells
235	12.554602	12.029046	Oetjen	control (reference)	NKT cells
236	4.737819	2.7851534	Oetjen	control (reference)	CD10+ B cells
237	17.013535	8.88857	Oetjen	control (reference)	CD4+ T cells
238	0.72503924	8.947063	Oetjen	control (reference)	Monocyte progenitors
239	3.232804	9.221342	Oetjen	control (reference)	CD14+ Monocytes
240	13.088734	9.03544	Oetjen	control (reference)	CD4+ T cells
241	14.320573	12.384362	Oetjen	control (reference)	CD4+ T cells
242	1.3497974	4.0108705	Oetjen	control (reference)	HSPCs
243	14.785817	12.044273	Oetjen	control (reference)	NKT cells
244	14.328184	9.964182	Oetjen	control (reference)	CD4+ T cells
245	13.148149	10.949917	Oetjen	control (reference)	NKT cells
246	3.976456	8.859792	Oetjen	control (reference)	Monocyte progenitors
247	1.5608144	9.618647	Oetjen	control (reference)	CD14+ Monocytes
248	13.365433	12.858198	Oetjen	control (reference)	NKT cells
249	14.16618	10.820992	Oetjen	control (reference)	CD4+ T cells
250	-1.3131645	12.507192	Oetjen	control (reference)	CD16+ Monocytes
251	4.6192784	5.5764704	Oetjen	control (reference)	Plasmacytoid dendritic cells
252	0.89907926	10.946069	Oetjen	control (reference)	CD14+ Monocytes
253	3.948824	-2.444439	Oetjen	control (reference)	Erythrocytes
254	4.679615	2.321466	Oetjen	control (reference)	CD10+ B cells
255	3.3527803	-2.5573194	Oetjen	control (reference)	Erythrocytes
256	2.665992	7.1500554	Oetjen	control (reference)	Monocyte progenitors
257	9.036925	2.3837285	Oetjen	control (reference)	CD10+ B cells
258	2.6437206	7.3208237	Oetjen	control (reference)	Monocyte progenitors
259	17.25071	9.508755	Oetjen	control (reference)	CD4+ T cells
260	2.9081664	9.828667	Oetjen	control (reference)	CD14+ Monocytes
261	1.932565	8.417307	Oetjen	control (reference)	Monocyte progenitors
262	17.220493	10.003385	Oetjen	control (reference)	CD8+ T cells
263	14.076771	12.339439	Oetjen	control (reference)	NKT cells
264	2.9130912	6.509161	Oetjen	control (reference)	Monocyte progenitors
265	18.169666	9.332791	Oetjen	control (reference)	CD8+ T cells
266	15.629124	9.490414	Oetjen	control (reference)	CD4+ T cells
267	15.261439	10.3219385	Oetjen	control (reference)	CD4+ T cells
268	-1.2651948	12.291281	Oetjen	control (reference)	CD16+ Monocytes
269	13.297122	11.339983	Oetjen	control (reference)	NKT cells
270	18.060406	8.371998	Oetjen	control (reference)	CD8+ T cells
271	15.398176	10.416916	Oetjen	control (reference)	CD4+ T cells
272	18.189663	9.276479	Oetjen	control (reference)	CD8+ T cells
273	16.90209	9.369219	Oetjen	control (reference)	CD4+ T cells
274	13.498182	11.522943	Oetjen	control (reference)	NKT cells
275	15.55889	11.307983	Oetjen	control (reference)	CD8+ T cells
276	13.173917	11.628988	Oetjen	control (reference)	NKT cells
277	1.4334079	-1.1181921	Oetjen	control (reference)	Erythrocytes
278	15.536128	11.018009	Oetjen	control (reference)	CD4+ T cells
279	3.2759726	7.1943364	Oetjen	control (reference)	Monocyte progenitors
280	1.7792195	9.626173	Oetjen	control (reference)	CD14+ Monocytes
281	2.1930406	11.392096	Oetjen	control (reference)	CD14+ Monocytes
282	1.6077255	9.74867	Oetjen	control (reference)	CD14+ Monocytes
283	2.4126196	5.1057215	Oetjen	control (reference)	HSPCs
284	1.3101195	9.933316	Oetjen	control (reference)	CD14+ Monocytes
285	2.6281867	6.67085	Oetjen	control (reference)	Monocyte progenitors
286	17.662823	8.467259	Oetjen	control (reference)	CD8+ T cells
287	12.663981	12.296939	Oetjen	control (reference)	NKT cells
288	12.505155	11.65315	Oetjen	control (reference)	NKT cells
289	-1.0738463	12.903657	Oetjen	control (reference)	CD16+ Monocytes
290	16.81536	8.966926	Oetjen	control (reference)	CD4+ T cells
291	12.53464	12.125157	Oetjen	control (reference)	NKT cells
292	0.18754195	8.624617	Oetjen	control (reference)	Monocyte-derived dendritic cells
293	-0.8840619	13.524668	Oetjen	control (reference)	CD16+ Monocytes
294	0.8182754	9.986077	Oetjen	control (reference)	CD14+ Monocytes
295	2.6720157	9.918285	Oetjen	control (reference)	CD14+ Monocytes
296	11.254189	6.732571	Oetjen	control (reference)	CD4+ T cells
297	0.38607383	9.525699	Oetjen	control (reference)	Monocyte-derived dendritic cells
298	2.06693	4.3090935	Oetjen	control (reference)	Megakaryocyte progenitors
299	2.3348556	4.438432	Oetjen	control (reference)	HSPCs
300	2.381947	5.267568	Oetjen	control (reference)	HSPCs
301	12.826919	7.4483137	Oetjen	control (reference)	CD4+ T cells
302	12.107247	12.8647585	Oetjen	control (reference)	NKT cells
303	13.062421	10.528706	Oetjen	control (reference)	CD4+ T cells
304	2.6846926	0.41133344	Oetjen	control (reference)	Erythroid progenitors
305	17.428053	8.529854	Oetjen	control (reference)	CD8+ T cells
306	13.691783	12.476982	Oetjen	control (reference)	NKT cells
307	18.10528	8.861951	Oetjen	control (reference)	CD8+ T cells
308	2.9213188	-2.9502478	Oetjen	control (reference)	Erythrocytes
309	4.1029906	3.6423917	Oetjen	control (reference)	Plasma cells
310	7.2914124	2.344272	Oetjen	control (reference)	B
311	3.6698284	10.411556	Oetjen	control (reference)	CD14+ Monocytes
312	3.266666	0.19341557	Oetjen	control (reference)	Erythroid progenitors
313	1.6784269	-3.4612298	Oetjen	control (reference)	Erythrocytes
314	12.982913	12.291876	Oetjen	control (reference)	NKT cells
315	0.99922025	10.59973	Oetjen	control (reference)	CD14+ Monocytes
316	0.88744354	10.339921	Oetjen	control (reference)	CD14+ Monocytes
317	13.019542	10.840784	Oetjen	control (reference)	NKT cells
318	11.599618	7.2789264	Oetjen	control (reference)	CD4+ T cells
319	1.1173192	-1.0782193	Oetjen	control (reference)	Erythrocytes
320	2.5996757	0.83763385	Oetjen	control (reference)	Erythroid progenitors
321	-1.0966611	12.548491	Oetjen	control (reference)	CD16+ Monocytes
322	0.48148632	10.193221	Oetjen	control (reference)	CD14+ Monocytes
323	13.914688	12.713977	Oetjen	control (reference)	NKT cells
324	13.330655	12.14736	Oetjen	control (reference)	NKT cells
325	13.76883	9.89173	Oetjen	control (reference)	NKT cells
326	12.032179	12.166781	Oetjen	control (reference)	NKT cells
327	2.9953034	9.5639305	Oetjen	control (reference)	CD14+ Monocytes
328	4.3135343	11.448539	Oetjen	control (reference)	CD14+ Monocytes
329	17.586874	9.668885	Oetjen	control (reference)	CD4+ T cells
330	14.530109	8.826802	Oetjen	control (reference)	CD4+ T cells
331	12.43499	12.482685	Oetjen	control (reference)	NKT cells
332	0.26091465	9.578269	Oetjen	control (reference)	CD14+ Monocytes
333	1.9369044	11.431907	Oetjen	control (reference)	CD14+ Monocytes
334	18.301376	7.901705	Oetjen	control (reference)	CD8+ T cells
335	13.066157	12.361583	Oetjen	control (reference)	NKT cells
336	2.8575008	6.142091	Oetjen	control (reference)	HSPCs
337	13.949277	12.729165	Oetjen	control (reference)	NKT cells
338	4.594701	5.8082128	Oetjen	control (reference)	Plasmacytoid dendritic cells
339	1.5946908	8.924553	Oetjen	control (reference)	CD14+ Monocytes
340	13.627389	11.777476	Oetjen	control (reference)	NKT cells
341	2.133643	11.353353	Oetjen	control (reference)	CD14+ Monocytes
342	13.550309	10.1203575	Oetjen	control (reference)	CD4+ T cells
343	13.656629	11.28341	Oetjen	control (reference)	NKT cells
344	1.80097	11.308645	Oetjen	control (reference)	CD14+ Monocytes
345	3.6903882	9.448943	Oetjen	control (reference)	CD14+ Monocytes
346	16.728249	9.288146	Oetjen	control (reference)	CD4+ T cells
347	13.698615	11.892835	Oetjen	control (reference)	NKT cells
348	3.1991615	7.702391	Oetjen	control (reference)	Monocyte progenitors
349	2.297944	4.906205	Oetjen	control (reference)	HSPCs
350	14.775827	10.929332	Oetjen	control (reference)	CD4+ T cells
351	2.9881177	7.2413516	Oetjen	control (reference)	Monocyte progenitors
352	0.74107593	11.581143	Oetjen	control (reference)	CD14+ Monocytes
353	18.449968	8.80926	Oetjen	control (reference)	CD8+ T cells
354	2.5579505	6.1138463	Oetjen	control (reference)	Monocyte progenitors
355	9.208084	3.5626376	Oetjen	control (reference)	B
356	17.912409	9.207174	Oetjen	control (reference)	CD8+ T cells
357	0.92507803	8.350653	Oetjen	control (reference)	Monocyte-derived dendritic cells
358	16.676159	9.276441	Oetjen	control (reference)	CD4+ T cells
359	1.8405145	8.807779	Oetjen	control (reference)	CD14+ Monocytes
360	0.5642718	10.657715	Oetjen	control (reference)	CD14+ Monocytes
361	1.2711438	-3.5562844	Oetjen	control (reference)	Erythrocytes
362	13.968482	10.418224	Oetjen	control (reference)	CD4+ T cells
363	2.7704184	1.4441255	Oetjen	control (reference)	Erythroid progenitors
364	16.392532	9.347492	Oetjen	control (reference)	CD4+ T cells
365	1.6981066	9.650867	Oetjen	control (reference)	CD14+ Monocytes
366	2.997105	7.9063816	Oetjen	control (reference)	Monocyte progenitors
367	13.371506	12.041479	Oetjen	control (reference)	NKT cells
368	-0.18575875	10.519028	Oetjen	control (reference)	CD14+ Monocytes
369	13.001331	11.727853	Oetjen	control (reference)	NKT cells
370	1.705294	-2.8991988	Oetjen	control (reference)	Erythrocytes
371	12.870608	11.639518	Oetjen	control (reference)	NKT cells
372	5.251526	2.8635046	Oetjen	control (reference)	CD10+ B cells
373	2.639253	0.42553276	Oetjen	control (reference)	Erythroid progenitors
374	1.1840893	9.429329	Oetjen	control (reference)	CD14+ Monocytes
375	2.610118	6.040431	Oetjen	control (reference)	Monocyte progenitors
376	15.390333	9.68848	Oetjen	control (reference)	CD4+ T cells
377	2.0527918	9.7658615	Oetjen	control (reference)	CD14+ Monocytes
378	14.16055	12.1156025	Oetjen	control (reference)	NKT cells
379	0.18355027	10.377274	Oetjen	control (reference)	CD14+ Monocytes
380	1.2266876	3.7826245	Oetjen	control (reference)	HSPCs
381	-1.265396	12.327668	Oetjen	control (reference)	CD16+ Monocytes
382	14.154326	9.925124	Oetjen	control (reference)	CD4+ T cells
383	-1.1446898	12.795245	Oetjen	control (reference)	CD16+ Monocytes
384	12.07262	11.835954	Oetjen	control (reference)	NKT cells
385	14.235703	11.291198	Oetjen	control (reference)	CD4+ T cells
386	13.552651	11.892966	Oetjen	control (reference)	NKT cells
387	4.940295	5.9278135	Oetjen	control (reference)	Plasmacytoid dendritic cells
388	1.3553689	3.9162364	Oetjen	control (reference)	HSPCs
389	3.9755487	3.8168693	Oetjen	control (reference)	Plasma cells
390	17.83195	8.939948	Oetjen	control (reference)	CD8+ T cells
391	-1.177907	12.642188	Oetjen	control (reference)	CD16+ Monocytes
392	1.5040345	11.114527	Oetjen	control (reference)	CD14+ Monocytes
393	2.1798959	4.9006724	Oetjen	control (reference)	HSPCs
394	6.573297	-2.6829727	Oetjen	control (reference)	HSPCs
395	4.7380185	3.5199687	Oetjen	control (reference)	CD10+ B cells
396	13.217481	10.221299	Oetjen	control (reference)	CD4+ T cells
397	1.62428	9.263594	Oetjen	control (reference)	CD14+ Monocytes
398	16.420027	8.529199	Oetjen	control (reference)	CD4+ T cells
399	13.081153	11.637402	Oetjen	control (reference)	NKT cells
400	0.028084956	10.574024	Oetjen	control (reference)	CD14+ Monocytes
401	2.479074	5.686331	Oetjen	control (reference)	Monocyte progenitors
402	1.1960659	9.357949	Oetjen	control (reference)	CD14+ Monocytes
403	3.3625264	4.226081	Oetjen	control (reference)	HSPCs
404	1.2342694	-3.4592755	Oetjen	control (reference)	Erythrocytes
405	5.0169125	5.9171343	Oetjen	control (reference)	Plasmacytoid dendritic cells
406	11.181642	12.544235	Oetjen	control (reference)	NKT cells
407	4.421596	4.518929	Oetjen	control (reference)	Plasma cells
408	1.3732091	11.616192	Oetjen	control (reference)	CD14+ Monocytes
409	2.72115	7.277243	Oetjen	control (reference)	Monocyte progenitors
410	0.2120161	8.124153	Oetjen	control (reference)	CD14+ Monocytes
411	2.9275858	7.167106	Oetjen	control (reference)	Monocyte-derived dendritic cells
412	2.4253793	0.6163196	Oetjen	control (reference)	Erythroid progenitors
413	4.2193522	0.38777795	Oetjen	control (reference)	Erythroid progenitors
414	16.173874	9.38553	Oetjen	control (reference)	CD4+ T cells
415	15.969457	9.647017	Oetjen	control (reference)	CD4+ T cells
416	3.1671195	7.3613896	Oetjen	control (reference)	Monocyte progenitors
417	13.066711	11.67703	Oetjen	control (reference)	NKT cells
418	1.609814	3.9665291	Oetjen	control (reference)	HSPCs
419	2.6893346	0.64456147	Oetjen	control (reference)	Erythroid progenitors
420	18.102606	8.108412	Oetjen	control (reference)	CD8+ T cells
421	-0.0057253856	10.864662	Oetjen	control (reference)	CD14+ Monocytes
422	2.1282477	5.0835757	Oetjen	control (reference)	HSPCs
423	15.7288265	9.926415	Oetjen	control (reference)	CD4+ T cells
424	13.600732	10.789535	Oetjen	control (reference)	NKT cells
425	0.95446986	8.144431	Oetjen	control (reference)	Monocyte-derived dendritic cells
426	13.73311	9.245059	Oetjen	control (reference)	CD4+ T cells
427	16.955423	9.967116	Oetjen	control (reference)	CD4+ T cells
428	5.384844	3.1467083	Oetjen	control (reference)	CD10+ B cells
429	2.3988547	4.9453325	Oetjen	control (reference)	HSPCs
430	18.235382	8.605851	Oetjen	control (reference)	CD8+ T cells
431	17.58938	9.072826	Oetjen	control (reference)	CD8+ T cells
432	6.4937277	1.9327838	Oetjen	control (reference)	B
433	2.641573	5.605028	Oetjen	control (reference)	HSPCs
434	3.1856985	9.08151	Oetjen	control (reference)	CD14+ Monocytes
435	16.520401	9.819003	Oetjen	control (reference)	CD4+ T cells
436	2.7834914	10.530188	Oetjen	control (reference)	CD14+ Monocytes
437	1.4522667	3.9993553	Oetjen	control (reference)	HSPCs
438	4.941381	5.802569	Oetjen	control (reference)	Plasmacytoid dendritic cells
439	-1.1383806	12.934138	Oetjen	control (reference)	CD16+ Monocytes
440	3.7945263	8.671089	Oetjen	control (reference)	Monocyte progenitors
441	1.3140026	-0.5458515	Oetjen	control (reference)	Erythrocytes
442	1.4723792	-3.494377	Oetjen	control (reference)	Erythrocytes
443	1.6948403	9.61534	Oetjen	control (reference)	CD14+ Monocytes
444	13.789425	15.41184	Oetjen	control (reference)	NK cells
445	4.7367697	1.9213941	Oetjen	control (reference)	CD10+ B cells
446	10.996999	11.761416	Oetjen	control (reference)	NKT cells
447	5.0970592	2.6904683	Oetjen	control (reference)	CD10+ B cells
448	13.728097	10.960015	Oetjen	control (reference)	CD4+ T cells
449	13.4414835	9.928867	Oetjen	control (reference)	CD4+ T cells
450	3.1792555	8.086877	Oetjen	control (reference)	Monocyte progenitors
451	5.715967	2.9969273	Oetjen	control (reference)	CD10+ B cells
452	15.217109	10.662862	Oetjen	control (reference)	CD4+ T cells
453	17.078253	9.426793	Oetjen	control (reference)	CD4+ T cells
454	8.259937	4.972238	Oetjen	control (reference)	NKT cells
455	16.594082	10.913797	Oetjen	control (reference)	CD4+ T cells
456	1.8244834	-3.0828888	Oetjen	control (reference)	Erythrocytes
457	2.7137084	7.240479	Oetjen	control (reference)	Monocyte progenitors
458	3.6865706	-2.610372	Oetjen	control (reference)	Erythrocytes
459	1.8078203	4.213993	Oetjen	control (reference)	HSPCs
460	15.803421	9.902843	Oetjen	control (reference)	CD4+ T cells
461	3.1107082	-2.894005	Oetjen	control (reference)	Erythrocytes
462	2.1435158	3.6292968	Oetjen	control (reference)	Megakaryocyte progenitors
463	12.972853	12.010077	Oetjen	control (reference)	NKT cells
464	0.55758876	9.011743	Oetjen	control (reference)	Monocyte-derived dendritic cells
465	18.301533	8.819211	Oetjen	control (reference)	CD8+ T cells
466	11.666435	8.009611	Oetjen	control (reference)	CD4+ T cells
467	15.599051	10.155566	Oetjen	control (reference)	CD4+ T cells
468	0.44175643	10.532917	Oetjen	control (reference)	CD14+ Monocytes
469	14.0431595	9.396199	Oetjen	control (reference)	CD4+ T cells
470	8.54879	2.2338455	Oetjen	control (reference)	CD10+ B cells
471	2.0417118	5.0745196	Oetjen	control (reference)	HSPCs
472	0.18376948	9.25815	Oetjen	control (reference)	Monocyte progenitors
473	1.3785483	-0.56029356	Oetjen	control (reference)	Erythrocytes
474	17.788237	9.583372	Oetjen	control (reference)	CD8+ T cells
475	18.223373	8.567688	Oetjen	control (reference)	CD8+ T cells
476	2.304272	5.281421	Oetjen	control (reference)	HSPCs
477	2.8252153	0.39369825	Oetjen	control (reference)	Erythroid progenitors
478	12.445675	10.920456	Oetjen	control (reference)	NKT cells
479	13.059293	9.513495	Oetjen	control (reference)	CD4+ T cells
480	2.1532834	3.8858173	Oetjen	control (reference)	HSPCs
481	18.09382	8.853326	Oetjen	control (reference)	CD4+ T cells
482	11.509646	13.180181	Oetjen	control (reference)	NKT cells
483	12.477586	12.763537	Oetjen	control (reference)	NKT cells
484	16.49621	8.767507	Oetjen	control (reference)	CD4+ T cells
485	4.93072	2.5415256	Oetjen	control (reference)	CD10+ B cells
486	1.3274127	-3.671279	Oetjen	control (reference)	Erythrocytes
487	3.658342	-2.6874413	Oetjen	control (reference)	Erythrocytes
488	0.93127686	7.8011303	Oetjen	control (reference)	Monocyte-derived dendritic cells
489	0.68267554	11.331039	Oetjen	control (reference)	CD14+ Monocytes
490	2.4771764	3.1368437	Oetjen	control (reference)	Megakaryocyte progenitors
491	14.687023	10.64743	Oetjen	control (reference)	CD4+ T cells
492	1.8476841	9.115578	Oetjen	control (reference)	CD14+ Monocytes
493	2.369667	4.1081758	Oetjen	control (reference)	HSPCs
494	2.387118	3.0719566	Oetjen	control (reference)	Megakaryocyte progenitors
495	13.330201	11.172895	Oetjen	control (reference)	NKT cells
496	-1.2687548	12.716686	Oetjen	control (reference)	CD16+ Monocytes
497	12.809441	14.364836	Oetjen	control (reference)	NK cells
498	11.961276	11.913212	Oetjen	control (reference)	NKT cells
499	1.3253455	3.9135976	Oetjen	control (reference)	HSPCs
500	0.63144684	8.023044	Oetjen	control (reference)	Monocyte-derived dendritic cells
501	16.735813	9.177142	Oetjen	control (reference)	CD4+ T cells
502	13.453532	9.210984	Oetjen	control (reference)	CD4+ T cells
503	-1.2026074	13.023484	Oetjen	control (reference)	CD16+ Monocytes
504	16.442053	10.744865	Oetjen	control (reference)	CD4+ T cells
505	12.478078	9.83455	Oetjen	control (reference)	NKT cells
506	16.38183	10.873899	Oetjen	control (reference)	CD4+ T cells
507	13.328238	9.058855	Oetjen	control (reference)	CD4+ T cells
508	13.813024	11.222564	Oetjen	control (reference)	NKT cells
509	16.129173	10.345683	Oetjen	control (reference)	CD4+ T cells
510	16.395128	10.000307	Oetjen	control (reference)	CD4+ T cells
511	0.69088215	10.579195	Oetjen	control (reference)	CD14+ Monocytes
512	14.280752	11.221766	Oetjen	control (reference)	CD4+ T cells
513	3.3039742	-2.5802555	Oetjen	control (reference)	Erythrocytes
514	1.6343138	-3.372497	Oetjen	control (reference)	Erythrocytes
515	4.6316924	5.758731	Oetjen	control (reference)	Plasmacytoid dendritic cells
516	4.635547	2.4052005	Oetjen	control (reference)	CD10+ B cells
517	13.865301	14.940894	Oetjen	control (reference)	NK cells
518	2.7773156	-2.6273112	Oetjen	control (reference)	Erythrocytes
519	1.6920346	-3.2439656	Oetjen	control (reference)	Erythrocytes
520	13.536337	11.238631	Oetjen	control (reference)	NKT cells
521	15.611048	10.189698	Oetjen	control (reference)	CD4+ T cells
522	1.6927735	9.825204	Oetjen	control (reference)	CD14+ Monocytes
523	13.472723	11.546569	Oetjen	control (reference)	NKT cells
524	2.7492995	5.406709	Oetjen	control (reference)	HSPCs
525	15.545561	9.426182	Oetjen	control (reference)	CD4+ T cells
526	4.721348	3.0927677	Oetjen	control (reference)	CD10+ B cells
527	13.327618	11.337266	Oetjen	control (reference)	NKT cells
528	15.155443	9.710923	Oetjen	control (reference)	CD4+ T cells
529	1.3663229	-3.5888054	Oetjen	control (reference)	Erythrocytes
530	2.5616016	6.827942	Oetjen	control (reference)	Monocyte progenitors
531	12.718445	13.178052	Oetjen	control (reference)	NKT cells
532	0.53623945	9.746855	Oetjen	control (reference)	CD14+ Monocytes
533	13.976149	6.7613916	Oetjen	control (reference)	CD4+ T cells
534	12.177151	12.828247	Oetjen	control (reference)	NKT cells
535	13.7901745	7.11211	Oetjen	control (reference)	CD4+ T cells
536	3.5175977	-0.39608288	Oetjen	control (reference)	Erythroid progenitors
537	17.659492	10.234688	Oetjen	control (reference)	CD4+ T cells
538	2.690134	-2.9123335	Oetjen	control (reference)	Erythrocytes
539	11.713121	12.561647	Oetjen	control (reference)	NKT cells
540	13.46551	11.390349	Oetjen	control (reference)	NKT cells
541	4.34797	0.31200558	Oetjen	control (reference)	Erythroid progenitors
542	-1.0602788	12.753747	Oetjen	control (reference)	CD16+ Monocytes
543	2.5828998	0.7809793	Oetjen	control (reference)	Erythroid progenitors
544	4.736171	2.093885	Oetjen	control (reference)	CD10+ B cells
545	0.4009328	10.1813345	Oetjen	control (reference)	CD14+ Monocytes
546	2.878662	1.5270035	Oetjen	control (reference)	Erythroid progenitors
547	13.151541	12.4075575	Oetjen	control (reference)	NKT cells
548	2.3640244	10.732629	Oetjen	control (reference)	CD14+ Monocytes
549	12.367723	11.013859	Oetjen	control (reference)	CD4+ T cells
550	2.8563724	0.043920543	Oetjen	control (reference)	Erythroid progenitors
551	1.9653648	7.8915505	Oetjen	control (reference)	Monocyte progenitors
552	-1.1360348	12.611893	Oetjen	control (reference)	CD16+ Monocytes
553	16.859888	8.814858	Oetjen	control (reference)	CD4+ T cells
554	14.661896	13.830048	Oetjen	control (reference)	NKT cells
555	2.3884115	5.5001454	Oetjen	control (reference)	HSPCs
556	16.903828	9.747278	Oetjen	control (reference)	CD4+ T cells
557	2.6691825	6.888604	Oetjen	control (reference)	Monocyte progenitors
558	0.4788593	10.599624	Oetjen	control (reference)	CD14+ Monocytes
559	12.63949	8.531233	Oetjen	control (reference)	CD4+ T cells
560	2.1495512	5.487357	Oetjen	control (reference)	HSPCs
561	15.628694	10.346477	Oetjen	control (reference)	CD4+ T cells
562	-1.6320156	6.714478	Oetjen	control (reference)	CD14+ Monocytes
563	2.6595902	2.7953866	Oetjen	control (reference)	Megakaryocyte progenitors
564	16.833261	8.582586	Oetjen	control (reference)	CD4+ T cells
565	2.729923	6.154808	Oetjen	control (reference)	Monocyte progenitors
566	4.3614836	4.097318	Oetjen	control (reference)	Plasma cells
567	15.90252	9.577061	Oetjen	control (reference)	CD4+ T cells
568	14.182709	10.650249	Oetjen	control (reference)	CD4+ T cells
569	1.9308405	11.009494	Oetjen	control (reference)	CD14+ Monocytes
570	16.707067	10.034444	Oetjen	control (reference)	CD4+ T cells
571	16.808329	9.814071	Oetjen	control (reference)	CD4+ T cells
572	14.193867	10.333617	Oetjen	control (reference)	CD4+ T cells
573	3.4460623	-2.7435577	Oetjen	control (reference)	Erythrocytes
574	1.4216983	8.607066	Oetjen	control (reference)	CD14+ Monocytes
575	16.087093	9.992079	Oetjen	control (reference)	CD4+ T cells
576	4.338519	4.2749867	Oetjen	control (reference)	Plasma cells
577	5.0360813	5.8355484	Oetjen	control (reference)	Plasmacytoid dendritic cells
578	16.916124	9.012502	Oetjen	control (reference)	CD4+ T cells
579	13.700346	12.0934725	Oetjen	control (reference)	NKT cells
580	3.3200607	6.633241	Oetjen	control (reference)	Monocyte-derived dendritic cells
581	2.6338127	7.6375036	Oetjen	control (reference)	Monocyte progenitors
582	11.767905	11.886237	Oetjen	control (reference)	NKT cells
583	4.930908	5.769824	Oetjen	control (reference)	Plasmacytoid dendritic cells
584	13.62924	11.370955	Oetjen	control (reference)	CD4+ T cells
585	-1.162747	13.103818	Oetjen	control (reference)	CD16+ Monocytes
586	1.7844957	-3.2629623	Oetjen	control (reference)	Erythrocytes
587	13.276337	10.713628	Oetjen	control (reference)	CD4+ T cells
588	4.762376	3.646649	Oetjen	control (reference)	CD10+ B cells
589	3.0223877	5.2389956	Oetjen	control (reference)	HSPCs
590	13.623027	11.721376	Oetjen	control (reference)	NKT cells
591	1.2478007	-0.6639849	Oetjen	control (reference)	Erythrocytes
592	12.700002	12.781935	Oetjen	control (reference)	NKT cells
593	15.881321	9.3936205	Oetjen	control (reference)	CD4+ T cells
594	12.028308	8.337921	Oetjen	control (reference)	CD4+ T cells
595	1.3546666	-3.5028014	Oetjen	control (reference)	Erythrocytes
596	14.768322	10.080299	Oetjen	control (reference)	CD4+ T cells
597	16.435894	9.349394	Oetjen	control (reference)	CD4+ T cells
598	2.861534	6.468732	Oetjen	control (reference)	Monocyte progenitors
599	0.978708	8.215608	Oetjen	control (reference)	Monocyte-derived dendritic cells
600	3.4768643	9.392963	Oetjen	control (reference)	Monocyte progenitors
601	1.6794671	9.368168	Oetjen	control (reference)	CD14+ Monocytes
602	2.1257465	8.53971	Oetjen	control (reference)	CD14+ Monocytes
603	16.164537	10.399535	Oetjen	control (reference)	CD4+ T cells
604	17.620329	8.56668	Oetjen	control (reference)	CD8+ T cells
605	2.223936	3.3598323	Oetjen	control (reference)	Megakaryocyte progenitors
606	3.2076247	7.7300563	Oetjen	control (reference)	Monocyte progenitors
607	2.4582794	6.817643	Oetjen	control (reference)	Monocyte progenitors
608	0.8135128	9.570295	Oetjen	control (reference)	CD14+ Monocytes
609	1.372729	12.102729	Oetjen	control (reference)	CD14+ Monocytes
610	13.106324	12.005684	Oetjen	control (reference)	NKT cells
611	2.3334146	9.779245	Oetjen	control (reference)	CD14+ Monocytes
612	12.98161	11.76978	Oetjen	control (reference)	NKT cells
613	16.807808	9.598946	Oetjen	control (reference)	CD4+ T cells
614	14.349083	10.882886	Oetjen	control (reference)	CD4+ T cells
615	1.2922741	-0.5348636	Oetjen	control (reference)	Erythrocytes
616	2.3424656	2.9523554	Oetjen	control (reference)	Megakaryocyte progenitors
617	2.918816	-0.36809006	Oetjen	control (reference)	Erythroid progenitors
618	4.6757307	3.4582987	Oetjen	control (reference)	CD10+ B cells
619	2.968707	7.0305824	Oetjen	control (reference)	HSPCs
620	14.788396	10.511595	Oetjen	control (reference)	CD4+ T cells
621	13.623246	10.601733	Oetjen	control (reference)	CD4+ T cells
622	3.4617803	-2.260382	Oetjen	control (reference)	Erythrocytes
623	1.3111501	-0.58667403	Oetjen	control (reference)	Erythrocytes
624	14.628539	9.146495	Oetjen	control (reference)	CD4+ T cells
625	16.131037	9.627289	Oetjen	control (reference)	CD4+ T cells
626	0.6340103	11.724288	Oetjen	control (reference)	CD14+ Monocytes
627	12.784965	8.35385	Oetjen	control (reference)	CD4+ T cells
628	5.2815986	3.1042037	Oetjen	control (reference)	CD10+ B cells
629	14.07486	11.195501	Oetjen	control (reference)	NKT cells
630	2.739925	6.49554	Oetjen	control (reference)	Monocyte progenitors
631	4.963939	5.5897593	Oetjen	control (reference)	Plasmacytoid dendritic cells
632	15.596877	10.031948	Oetjen	control (reference)	CD4+ T cells
633	3.1449554	-2.0123248	Oetjen	control (reference)	Erythrocytes
634	2.4323168	2.9054894	Oetjen	control (reference)	Megakaryocyte progenitors
635	4.2562356	3.890995	Oetjen	control (reference)	Plasma cells
636	17.547846	9.625457	Oetjen	control (reference)	CD4+ T cells
637	15.670499	10.242041	Oetjen	control (reference)	CD4+ T cells
638	2.3332496	3.3681893	Oetjen	control (reference)	Megakaryocyte progenitors
639	17.911974	9.186897	Oetjen	control (reference)	CD8+ T cells
640	2.5405173	6.8839784	Oetjen	control (reference)	Monocyte-derived dendritic cells
641	4.7044797	2.445546	Oetjen	control (reference)	CD10+ B cells
642	0.47012717	9.555404	Oetjen	control (reference)	CD14+ Monocytes
643	2.7519493	9.40844	Oetjen	control (reference)	CD14+ Monocytes
644	14.463917	12.604946	Oetjen	control (reference)	NKT cells
645	3.2438047	7.9827404	Oetjen	control (reference)	Monocyte progenitors
646	14.60265	11.569579	Oetjen	control (reference)	NKT cells
647	14.218001	9.101122	Oetjen	control (reference)	CD4+ T cells
648	2.243737	3.3977728	Oetjen	control (reference)	Megakaryocyte progenitors
649	12.31715	11.869375	Oetjen	control (reference)	NKT cells
650	5.0575128	3.42458	Oetjen	control (reference)	CD10+ B cells
651	1.1438372	10.09431	Oetjen	control (reference)	CD14+ Monocytes
652	16.240171	10.0082	Oetjen	control (reference)	CD4+ T cells
653	1.7324163	11.0365	Oetjen	control (reference)	CD14+ Monocytes
654	1.7901878	-3.0662756	Oetjen	control (reference)	Erythrocytes
655	6.8963547	2.7534409	Oetjen	control (reference)	B
656	13.503376	9.108824	Oetjen	control (reference)	CD4+ T cells
657	14.125444	11.887535	Oetjen	control (reference)	NKT cells
658	18.173992	8.76928	Oetjen	control (reference)	CD8+ T cells
659	2.5824263	0.6405629	Oetjen	control (reference)	Erythroid progenitors
660	15.303756	11.190482	Oetjen	control (reference)	CD4+ T cells
661	2.7552125	5.617058	Oetjen	control (reference)	HSPCs
662	13.763047	11.681897	Oetjen	control (reference)	NKT cells
663	1.3734313	9.930058	Oetjen	control (reference)	CD14+ Monocytes
664	16.468287	10.80488	Oetjen	control (reference)	CD4+ T cells
665	13.49464	11.410234	Oetjen	control (reference)	NKT cells
666	1.9634525	10.950501	Oetjen	control (reference)	HSPCs
667	1.0741696	10.850748	Oetjen	control (reference)	CD14+ Monocytes
668	14.035961	8.799885	Oetjen	control (reference)	CD4+ T cells
669	3.3165054	3.2141082	Oetjen	control (reference)	Megakaryocyte progenitors
670	15.147234	9.881763	Oetjen	control (reference)	CD4+ T cells
671	2.8609707	6.598709	Oetjen	control (reference)	HSPCs
672	1.6194409	4.014433	Oetjen	control (reference)	HSPCs
673	15.852076	9.930366	Oetjen	control (reference)	CD4+ T cells
674	3.623804	-2.1432996	Oetjen	control (reference)	Erythrocytes
675	2.015984	-3.0274785	Oetjen	control (reference)	Erythrocytes
676	0.9479991	10.875522	Oetjen	control (reference)	CD14+ Monocytes
677	15.250814	10.202621	Oetjen	control (reference)	CD4+ T cells
678	2.4712684	9.230082	Oetjen	control (reference)	CD14+ Monocytes
679	3.2753937	-0.58072424	Oetjen	control (reference)	Erythrocytes
680	16.791136	8.993874	Oetjen	control (reference)	CD4+ T cells
681	-0.34991878	11.239634	Oetjen	control (reference)	CD14+ Monocytes
682	2.2726574	5.2399416	Oetjen	control (reference)	HSPCs
683	13.388064	12.3951645	Oetjen	control (reference)	NKT cells
684	5.1677885	3.3321023	Oetjen	control (reference)	CD10+ B cells
685	14.257968	12.059032	Oetjen	control (reference)	NKT cells
686	3.5206988	8.704143	Oetjen	control (reference)	Monocyte progenitors
687	12.56817	11.839392	Oetjen	control (reference)	NKT cells
688	0.6458667	10.541198	Oetjen	control (reference)	CD14+ Monocytes
689	17.118956	10.587777	Oetjen	control (reference)	CD4+ T cells
690	2.7503417	2.8309505	Oetjen	control (reference)	Megakaryocyte progenitors
691	4.042629	3.8621643	Oetjen	control (reference)	Plasma cells
692	12.664818	12.201277	Oetjen	control (reference)	NKT cells
693	15.176297	10.375465	Oetjen	control (reference)	CD4+ T cells
694	6.744699	2.0469286	Oetjen	control (reference)	B
695	16.152376	9.847239	Oetjen	control (reference)	CD4+ T cells
696	12.541461	9.116969	Oetjen	control (reference)	CD4+ T cells
697	18.01266	8.723066	Oetjen	control (reference)	CD4+ T cells
698	-1.2566158	12.858218	Oetjen	control (reference)	CD16+ Monocytes
699	11.7164545	7.869701	Oetjen	control (reference)	CD4+ T cells
700	12.384807	8.9014	Oetjen	control (reference)	CD4+ T cells
701	1.6578156	-3.3081756	Oetjen	control (reference)	Erythrocytes
702	13.655225	12.036901	Oetjen	control (reference)	NKT cells
703	15.511322	10.866512	Oetjen	control (reference)	CD4+ T cells
704	6.4037123	1.719561	Oetjen	control (reference)	B
705	1.4968483	-3.3420973	Oetjen	control (reference)	Erythrocytes
706	2.9642007	-0.77013034	Oetjen	control (reference)	Erythroid progenitors
707	-1.2026111	12.329897	Oetjen	control (reference)	CD16+ Monocytes
708	15.955263	9.323041	Oetjen	control (reference)	CD4+ T cells
709	4.8895435	3.757601	Oetjen	control (reference)	CD10+ B cells
710	-1.3863289	12.627206	Oetjen	control (reference)	CD16+ Monocytes
711	13.836287	11.347279	Oetjen	control (reference)	NKT cells
712	2.167384	4.4364777	Oetjen	control (reference)	HSPCs
713	3.8287172	-1.9770118	Oetjen	control (reference)	Erythrocytes
714	16.24994	10.109654	Oetjen	control (reference)	CD4+ T cells
715	12.610659	10.697752	Oetjen	control (reference)	CD4+ T cells
716	2.5587368	5.833208	Oetjen	control (reference)	Monocyte progenitors
717	14.0545225	10.052795	Oetjen	control (reference)	CD4+ T cells
718	2.5771496	1.8507024	Oetjen	control (reference)	Erythroid progenitors
719	17.500696	9.402706	Oetjen	control (reference)	CD4+ T cells
720	13.58418	11.558529	Oetjen	control (reference)	NKT cells
721	7.7034698	2.9107587	Oetjen	control (reference)	B
722	8.787823	5.071331	Oetjen	control (reference)	CD10+ B cells
723	14.834172	9.873611	Oetjen	control (reference)	CD4+ T cells
724	2.492657	0.91647565	Oetjen	control (reference)	Erythroid progenitors
725	2.538415	8.12165	Oetjen	control (reference)	Monocyte progenitors
726	8.70489	5.0422134	Oetjen	control (reference)	CD4+ T cells
727	2.2754471	6.71942	Oetjen	control (reference)	Monocyte-derived dendritic cells
728	13.179998	9.593258	Oetjen	control (reference)	CD4+ T cells
729	4.146554	9.56068	Oetjen	control (reference)	CD14+ Monocytes
730	2.6272442	5.075896	Oetjen	control (reference)	HSPCs
731	3.7381802	-1.4137927	Oetjen	control (reference)	Erythrocytes
732	2.322282	7.7151556	Oetjen	control (reference)	Monocyte-derived dendritic cells
733	1.7960812	4.369647	Oetjen	control (reference)	HSPCs
734	2.409234	5.613392	Oetjen	control (reference)	Monocyte progenitors
735	7.154964	1.4922756	Oetjen	control (reference)	B
736	2.098106	4.326678	Oetjen	control (reference)	HSPCs
737	12.989799	12.6188965	Oetjen	control (reference)	NKT cells
738	13.218193	11.513686	Oetjen	control (reference)	NKT cells
739	1.2375472	-3.565136	Oetjen	control (reference)	Erythrocytes
740	2.1003761	4.3379517	Oetjen	control (reference)	HSPCs
741	17.63801	8.651928	Oetjen	control (reference)	CD8+ T cells
742	2.376967	5.122334	Oetjen	control (reference)	HSPCs
743	15.809489	10.215843	Oetjen	control (reference)	CD4+ T cells
744	3.4389591	-0.7362746	Oetjen	control (reference)	Erythrocytes
745	13.977509	11.792581	Oetjen	control (reference)	NKT cells
746	4.9580994	5.641034	Oetjen	control (reference)	Plasmacytoid dendritic cells
747	14.257728	9.855747	Oetjen	control (reference)	CD4+ T cells
748	2.9635828	6.366193	Oetjen	control (reference)	Monocyte progenitors
749	8.222609	2.7494147	Oetjen	control (reference)	B
750	2.7342196	6.2314644	Oetjen	control (reference)	Monocyte progenitors
751	17.899038	8.93158	Oetjen	control (reference)	CD8+ T cells
752	11.8666935	11.875582	Oetjen	control (reference)	NKT cells
753	15.805324	10.061825	Oetjen	control (reference)	CD4+ T cells
754	1.7585161	9.892536	Oetjen	control (reference)	CD14+ Monocytes
755	2.467235	2.4130402	Oetjen	control (reference)	Megakaryocyte progenitors
756	1.6528735	3.9756143	Oetjen	control (reference)	HSPCs
757	3.0017536	-1.4662763	Oetjen	control (reference)	Erythrocytes
758	6.8099346	1.9068813	Oetjen	control (reference)	B
759	3.359419	7.750721	Oetjen	control (reference)	Monocyte progenitors
760	2.1206048	8.981427	Oetjen	control (reference)	CD14+ Monocytes
761	2.908219	-0.62200844	Oetjen	control (reference)	Erythroid progenitors
762	1.3677554	10.181946	Oetjen	control (reference)	CD14+ Monocytes
763	11.391185	7.500236	Oetjen	control (reference)	CD4+ T cells
764	4.0320325	-2.1303923	Oetjen	control (reference)	Erythrocytes
765	13.622409	9.980597	Oetjen	control (reference)	CD4+ T cells
766	2.6320627	6.9711733	Oetjen	control (reference)	Monocyte progenitors
767	2.464216	4.2829523	Oetjen	control (reference)	HSPCs
768	2.533563	4.478117	Oetjen	control (reference)	HSPCs
769	16.91826	9.422724	Oetjen	control (reference)	CD4+ T cells
770	0.6250317	10.948009	Oetjen	control (reference)	CD14+ Monocytes
771	12.233196	13.651485	Oetjen	control (reference)	NK cells
772	18.47277	8.714324	Oetjen	control (reference)	CD8+ T cells
773	2.4858522	4.2870955	Oetjen	control (reference)	HSPCs
774	17.189083	8.873169	Oetjen	control (reference)	CD8+ T cells
775	1.6732178	8.57317	Oetjen	control (reference)	CD14+ Monocytes
776	3.530721	8.248532	Oetjen	control (reference)	Monocyte progenitors
777	2.407043	0.7557312	Oetjen	control (reference)	Erythroid progenitors
778	2.893206	0.14599091	Oetjen	control (reference)	Erythroid progenitors
779	2.5875978	2.4013252	Oetjen	control (reference)	Megakaryocyte progenitors
780	3.4958305	7.7579703	Oetjen	control (reference)	Monocyte progenitors
781	2.4379559	3.0983307	Oetjen	control (reference)	Megakaryocyte progenitors
782	12.876095	12.527518	Oetjen	control (reference)	NKT cells
783	13.5561695	12.096983	Oetjen	control (reference)	NKT cells
784	13.782933	11.536729	Oetjen	control (reference)	NKT cells
785	2.3593683	10.020056	Oetjen	control (reference)	CD14+ Monocytes
786	1.204801	7.4567614	Oetjen	control (reference)	Monocyte-derived dendritic cells
787	2.8664525	-0.14494002	Oetjen	control (reference)	Erythroid progenitors
788	13.34396	11.709164	Oetjen	control (reference)	NKT cells
789	0.7148828	8.186698	Oetjen	control (reference)	Monocyte-derived dendritic cells
790	0.77940553	10.703431	Oetjen	control (reference)	CD14+ Monocytes
791	3.5638595	7.8742127	Oetjen	control (reference)	Monocyte progenitors
792	2.2564416	9.973449	Oetjen	control (reference)	CD14+ Monocytes
793	12.203066	11.671386	Oetjen	control (reference)	NKT cells
794	1.7153913	4.0915728	Oetjen	control (reference)	HSPCs
795	2.268094	5.376526	Oetjen	control (reference)	HSPCs
796	16.35615	9.562443	Oetjen	control (reference)	CD4+ T cells
797	14.13173	10.184769	Oetjen	control (reference)	CD4+ T cells
798	2.3473976	9.71239	Oetjen	control (reference)	CD14+ Monocytes
799	9.932451	13.193301	Oetjen	control (reference)	CD4+ T cells
800	0.96884847	9.38093	Oetjen	control (reference)	CD14+ Monocytes
801	12.623608	13.02603	Oetjen	control (reference)	NKT cells
802	3.0878286	10.732193	Oetjen	control (reference)	CD14+ Monocytes
803	14.496121	10.71994	Oetjen	control (reference)	CD4+ T cells
804	16.632727	8.202795	Oetjen	control (reference)	CD4+ T cells
805	16.892601	9.407635	Oetjen	control (reference)	CD4+ T cells
806	1.8016036	10.369954	Oetjen	control (reference)	CD14+ Monocytes
807	2.5549421	7.630961	Oetjen	control (reference)	Monocyte progenitors
808	1.8057066	4.2115445	Oetjen	control (reference)	HSPCs
809	2.9621477	10.139391	Oetjen	control (reference)	CD14+ Monocytes
810	10.579069	12.013638	Oetjen	control (reference)	NKT cells
811	2.4647186	6.0257583	Oetjen	control (reference)	Monocyte progenitors
812	17.9395	8.655561	Oetjen	control (reference)	CD8+ T cells
813	1.5397502	-3.4303818	Oetjen	control (reference)	Erythrocytes
814	1.0812607	8.262355	Oetjen	control (reference)	Monocyte-derived dendritic cells
815	2.593024	0.715911	Oetjen	control (reference)	Erythroid progenitors
816	16.281137	9.982445	Oetjen	control (reference)	CD4+ T cells
817	10.522338	6.0716987	Oetjen	control (reference)	CD4+ T cells
818	17.977898	8.67868	Oetjen	control (reference)	CD8+ T cells
819	13.165922	11.566656	Oetjen	control (reference)	NKT cells
820	14.410492	8.686759	Oetjen	control (reference)	CD4+ T cells
821	13.497371	14.712195	Oetjen	control (reference)	HSPCs
822	1.5771337	10.149986	Oetjen	control (reference)	CD14+ Monocytes
823	14.72805	11.330176	Oetjen	control (reference)	CD4+ T cells
824	8.604634	3.9315438	Oetjen	control (reference)	NK cells
825	1.2742928	11.06804	Oetjen	control (reference)	CD14+ Monocytes
826	14.525486	10.096779	Oetjen	control (reference)	CD4+ T cells
827	7.3420663	2.0893207	Oetjen	control (reference)	B
828	17.112326	10.044673	Oetjen	control (reference)	CD4+ T cells
829	-0.5127293	11.135199	Oetjen	control (reference)	CD14+ Monocytes
830	4.8823824	5.760604	Oetjen	control (reference)	Plasmacytoid dendritic cells
831	0.8489871	10.301581	Oetjen	control (reference)	CD14+ Monocytes
832	8.677323	4.662941	Oetjen	control (reference)	NKT cells
833	3.4173112	7.9786987	Oetjen	control (reference)	Monocyte progenitors
834	4.933541	5.79976	Oetjen	control (reference)	Plasmacytoid dendritic cells
835	2.587265	5.119946	Oetjen	control (reference)	HSPCs
836	12.242991	11.577074	Oetjen	control (reference)	NKT cells
837	1.143818	-0.9903884	Oetjen	control (reference)	Erythrocytes
838	0.8572339	10.666932	Oetjen	control (reference)	CD14+ Monocytes
839	1.0285406	10.416919	Oetjen	control (reference)	CD14+ Monocytes
840	15.10457	9.61616	Oetjen	control (reference)	CD4+ T cells
841	14.368846	7.733565	Oetjen	control (reference)	CD4+ T cells
842	13.767445	11.0225115	Oetjen	control (reference)	NKT cells
843	18.114792	9.301626	Oetjen	control (reference)	CD8+ T cells
844	3.8253708	-2.5094123	Oetjen	control (reference)	Erythrocytes
845	8.259389	1.3377253	Oetjen	control (reference)	Erythrocytes
846	2.331904	2.9060977	Oetjen	control (reference)	Megakaryocyte progenitors
847	15.427954	9.9223585	Oetjen	control (reference)	CD4+ T cells
848	12.021907	9.491653	Oetjen	control (reference)	CD4+ T cells
849	5.9779415	1.8119917	Oetjen	control (reference)	CD10+ B cells
850	1.3631749	-0.9446032	Oetjen	control (reference)	Erythrocytes
851	0.34125638	9.877754	Oetjen	control (reference)	CD14+ Monocytes
852	2.7123015	4.332536	Oetjen	control (reference)	HSPCs
853	13.756791	11.904922	Oetjen	control (reference)	NKT cells
854	0.928019	11.980712	Oetjen	control (reference)	CD14+ Monocytes
855	16.799074	9.218824	Oetjen	control (reference)	CD4+ T cells
856	1.9760242	8.724618	Oetjen	control (reference)	CD14+ Monocytes
857	2.8692467	-0.13469414	Oetjen	control (reference)	Erythroid progenitors
858	2.0943446	7.3342066	Oetjen	control (reference)	Erythroid progenitors
859	0.99324566	10.8041315	Oetjen	control (reference)	CD14+ Monocytes
860	16.58018	10.192091	Oetjen	control (reference)	CD4+ T cells
861	4.714475	3.39071	Oetjen	control (reference)	CD10+ B cells
862	-0.044140097	10.526902	Oetjen	control (reference)	CD14+ Monocytes
863	12.358397	12.02938	Oetjen	control (reference)	NKT cells
864	2.746567	7.0643625	Oetjen	control (reference)	Monocyte progenitors
865	18.244349	9.048355	Oetjen	control (reference)	CD8+ T cells
866	3.1273155	7.446764	Oetjen	control (reference)	Monocyte progenitors
867	-0.0013823269	11.480525	Oetjen	control (reference)	CD14+ Monocytes
868	16.231781	9.294068	Oetjen	control (reference)	CD4+ T cells
869	15.367018	10.480185	Oetjen	control (reference)	CD4+ T cells
870	2.5282285	2.4787521	Oetjen	control (reference)	Megakaryocyte progenitors
871	2.6092064	6.263639	Oetjen	control (reference)	Monocyte progenitors
872	0.9130454	11.815538	Oetjen	control (reference)	CD14+ Monocytes
873	4.0575128	3.959948	Oetjen	control (reference)	Plasma cells
874	13.763	15.455749	Oetjen	control (reference)	NK cells
875	2.5929272	9.797359	Oetjen	control (reference)	CD14+ Monocytes
876	2.6716285	6.8564844	Oetjen	control (reference)	Megakaryocyte progenitors
877	13.713059	14.996885	Oetjen	control (reference)	HSPCs
878	15.044516	13.156204	Oetjen	control (reference)	CD4+ T cells
879	3.576074	-0.86684144	Oetjen	control (reference)	Erythrocytes
880	2.8930292	9.387795	Oetjen	control (reference)	CD14+ Monocytes
881	4.98072	5.8536415	Oetjen	control (reference)	Plasmacytoid dendritic cells
882	2.5404778	7.1278634	Oetjen	control (reference)	Monocyte progenitors
883	1.488277	4.0619497	Oetjen	control (reference)	HSPCs
884	2.2614245	4.323163	Oetjen	control (reference)	HSPCs
885	16.821903	9.755174	Oetjen	control (reference)	CD4+ T cells
886	17.953335	8.851829	Oetjen	control (reference)	CD8+ T cells
887	1.5334015	4.1267667	Oetjen	control (reference)	HSPCs
888	17.05108	9.52478	Oetjen	control (reference)	CD4+ T cells
889	4.1907206	4.147979	Oetjen	control (reference)	Plasma cells
890	14.29801	11.953137	Oetjen	control (reference)	NKT cells
891	1.9348887	4.3678436	Oetjen	control (reference)	HSPCs
892	13.551667	11.071709	Oetjen	control (reference)	NKT cells
893	3.403829	9.968117	Oetjen	control (reference)	CD14+ Monocytes
894	16.901585	9.609734	Oetjen	control (reference)	CD8+ T cells
895	13.799289	10.056685	Oetjen	control (reference)	CD4+ T cells
896	1.1724868	10.131619	Oetjen	control (reference)	CD14+ Monocytes
897	4.0610046	9.410221	Oetjen	control (reference)	CD14+ Monocytes
898	15.672518	9.860067	Oetjen	control (reference)	CD4+ T cells
899	4.039693	4.0221405	Oetjen	control (reference)	Plasma cells
900	12.996672	11.863761	Oetjen	control (reference)	NKT cells
901	2.6268044	4.5486336	Oetjen	control (reference)	HSPCs
902	16.420683	9.466412	Oetjen	control (reference)	CD4+ T cells
903	15.962718	9.685657	Oetjen	control (reference)	CD8+ T cells
904	16.351107	9.829004	Oetjen	control (reference)	CD4+ T cells
905	13.669216	11.893832	Oetjen	control (reference)	NKT cells
906	1.8168962	-2.87611	Oetjen	control (reference)	Erythrocytes
907	4.107755	3.910654	Oetjen	control (reference)	Plasma cells
908	2.1337044	7.4401836	Oetjen	control (reference)	Monocyte progenitors
909	4.025832	3.9426482	Oetjen	control (reference)	Plasma cells
910	2.5458834	6.5587044	Oetjen	control (reference)	Monocyte progenitors
911	2.515382	7.6052914	Oetjen	control (reference)	Monocyte progenitors
912	1.4639316	10.794786	Oetjen	control (reference)	CD14+ Monocytes
913	3.9161463	-2.2047017	Oetjen	control (reference)	Erythrocytes
914	0.7728324	8.304612	Oetjen	control (reference)	Monocyte-derived dendritic cells
915	2.497059	1.0584968	Oetjen	control (reference)	Erythroid progenitors
916	2.4792402	4.2860446	Oetjen	control (reference)	HSPCs
917	6.2690086	3.2348568	Oetjen	control (reference)	B
918	14.461726	9.58411	Oetjen	control (reference)	CD4+ T cells
919	0.91151714	9.99217	Oetjen	control (reference)	CD14+ Monocytes
920	5.101553	2.56231	Oetjen	control (reference)	CD10+ B cells
921	2.6270368	5.7041078	Oetjen	control (reference)	Monocyte progenitors
922	13.785641	11.663274	Oetjen	control (reference)	NKT cells
923	13.733873	11.312551	Oetjen	control (reference)	NKT cells
924	1.6407092	6.9004455	Oetjen	control (reference)	Monocyte-derived dendritic cells
925	15.991685	10.199336	Oetjen	control (reference)	CD4+ T cells
926	17.10371	9.70904	Oetjen	control (reference)	CD4+ T cells
927	4.5232725	0.5080329	Oetjen	control (reference)	Erythroid progenitors
928	14.246207	11.309443	Oetjen	control (reference)	NKT cells
929	1.3047657	-3.5642035	Oetjen	control (reference)	Erythrocytes
930	13.798539	9.602354	Oetjen	control (reference)	CD4+ T cells
931	2.6320205	-2.8206933	Oetjen	control (reference)	Erythrocytes
932	2.2669766	3.1688585	Oetjen	control (reference)	Megakaryocyte progenitors
933	13.001238	10.6010685	Oetjen	control (reference)	CD4+ T cells
934	5.942244	1.9498831	Oetjen	control (reference)	CD10+ B cells
935	1.1485885	10.0739765	Oetjen	control (reference)	CD14+ Monocytes
936	2.9628344	9.6938715	Oetjen	control (reference)	CD14+ Monocytes
937	16.176111	10.667562	Oetjen	control (reference)	CD4+ T cells
938	4.775289	5.8952255	Oetjen	control (reference)	Plasmacytoid dendritic cells
939	2.8187788	-2.3088543	Oetjen	control (reference)	Erythrocytes
940	1.8759006	10.543989	Oetjen	control (reference)	CD14+ Monocytes
941	1.7263409	4.1040173	Oetjen	control (reference)	Megakaryocyte progenitors
942	4.7240868	2.6994488	Oetjen	control (reference)	CD10+ B cells
943	12.943217	12.246775	Oetjen	control (reference)	NKT cells
944	2.4732816	11.3759165	Oetjen	control (reference)	CD14+ Monocytes
945	12.864049	10.961581	Oetjen	control (reference)	NKT cells
946	16.162264	8.568695	Oetjen	control (reference)	CD4+ T cells
947	15.611794	9.395969	Oetjen	control (reference)	CD4+ T cells
948	4.969744	5.812266	Oetjen	control (reference)	Plasmacytoid dendritic cells
949	18.09306	8.588398	Oetjen	control (reference)	CD8+ T cells
950	16.481209	9.304508	Oetjen	control (reference)	CD4+ T cells
951	4.3175654	0.49111778	Oetjen	control (reference)	Erythroid progenitors
952	6.5931573	-2.6785214	Oetjen	control (reference)	HSPCs
953	2.7553828	-0.0061546843	Oetjen	control (reference)	Erythroid progenitors
954	4.438463	3.942497	Oetjen	control (reference)	CD10+ B cells
955	7.030311	3.1427445	Oetjen	control (reference)	B
956	1.2242696	-3.5450134	Oetjen	control (reference)	Erythrocytes
957	1.5023148	4.056615	Oetjen	control (reference)	HSPCs
958	2.3748171	7.021639	Oetjen	control (reference)	Monocyte-derived dendritic cells
959	13.380221	11.6534395	Oetjen	control (reference)	NKT cells
960	3.0675175	-0.112078965	Oetjen	control (reference)	Erythroid progenitors
961	15.054812	10.095008	Oetjen	control (reference)	CD4+ T cells
962	3.5337198	-2.6731038	Oetjen	control (reference)	Erythrocytes
963	14.037113	10.18142	Oetjen	control (reference)	CD4+ T cells
964	15.0697365	7.514843	Oetjen	control (reference)	CD4+ T cells
965	13.384281	11.25654	Oetjen	control (reference)	NKT cells
966	17.19764	9.727013	Oetjen	control (reference)	CD8+ T cells
967	2.314792	5.35734	Oetjen	control (reference)	HSPCs
968	2.7842438	1.349609	Oetjen	control (reference)	Erythroid progenitors
969	0.593906	9.855237	Oetjen	control (reference)	CD14+ Monocytes
970	11.868312	12.522591	Oetjen	control (reference)	NKT cells
971	16.583443	9.573525	Oetjen	control (reference)	CD4+ T cells
972	17.599138	8.530289	Oetjen	control (reference)	CD8+ T cells
973	1.2736392	9.899287	Oetjen	control (reference)	CD14+ Monocytes
974	0.5439584	8.538474	Oetjen	control (reference)	Monocyte-derived dendritic cells
975	2.6362445	6.240903	Oetjen	control (reference)	Monocyte progenitors
976	2.7825086	6.3417735	Oetjen	control (reference)	Monocyte progenitors
977	2.884364	0.22703548	Oetjen	control (reference)	Erythroid progenitors
978	2.373484	3.5258012	Oetjen	control (reference)	Megakaryocyte progenitors
979	17.933523	8.909523	Oetjen	control (reference)	CD8+ T cells
980	1.9082507	4.1327944	Oetjen	control (reference)	HSPCs
981	2.8292627	7.0747886	Oetjen	control (reference)	Monocyte progenitors
982	15.978798	10.350913	Oetjen	control (reference)	CD4+ T cells
983	2.5745566	2.1797287	Oetjen	control (reference)	Megakaryocyte progenitors
984	13.335588	13.664712	Oetjen	control (reference)	NK cells
985	16.160694	10.079942	Oetjen	control (reference)	CD4+ T cells
986	12.902304	12.277733	Oetjen	control (reference)	NKT cells
987	17.529036	9.385238	Oetjen	control (reference)	CD4+ T cells
988	1.226441	-3.6038504	Oetjen	control (reference)	Erythrocytes
989	3.279688	-1.2528008	Oetjen	control (reference)	Erythrocytes
990	2.6042848	6.4437985	Oetjen	control (reference)	Monocyte progenitors
991	-1.305454	12.473771	Oetjen	control (reference)	CD16+ Monocytes
992	4.121	0.358844	Oetjen	control (reference)	Erythroid progenitors
993	15.16639	10.052301	Oetjen	control (reference)	CD4+ T cells
994	2.321891	-2.7162921	Oetjen	control (reference)	Erythrocytes
995	13.374394	11.517275	Oetjen	control (reference)	NKT cells
996	17.164917	9.403093	Oetjen	control (reference)	CD8+ T cells
997	2.4541347	1.1149702	Oetjen	control (reference)	Erythroid progenitors
998	4.608481	2.7616248	Oetjen	control (reference)	CD10+ B cells
999	13.231297	12.358261	Oetjen	control (reference)	NKT cells
1000	3.6840289	-2.6399004	Oetjen	control (reference)	Erythrocytes
1001	4.958693	3.213157	Oetjen	control (reference)	CD10+ B cells
1002	4.287985	4.147324	Oetjen	control (reference)	Plasma cells
1003	13.980162	10.072122	Oetjen	control (reference)	CD4+ T cells
1004	17.51753	9.721144	Oetjen	control (reference)	CD4+ T cells
1005	16.603464	11.171156	Oetjen	control (reference)	CD4+ T cells
1006	2.513283	1.0336847	Oetjen	control (reference)	Erythroid progenitors
1007	13.462702	9.92781	Oetjen	control (reference)	CD4+ T cells
1008	16.545303	10.254948	Oetjen	control (reference)	CD4+ T cells
1009	14.141874	12.833272	Oetjen	control (reference)	NKT cells
1010	6.44787	2.3203874	Oetjen	control (reference)	B
1011	0.374384	10.031681	Oetjen	control (reference)	CD14+ Monocytes
1012	14.248772	12.680882	Oetjen	control (reference)	NKT cells
1013	1.8935617	4.148326	Oetjen	control (reference)	HSPCs
1014	1.3734531	-0.90619415	Oetjen	control (reference)	Erythrocytes
1015	2.629376	0.75205505	Oetjen	control (reference)	Erythroid progenitors
1016	12.2667465	11.814996	Oetjen	control (reference)	NKT cells
1017	14.497567	9.999081	Oetjen	control (reference)	CD4+ T cells
1018	2.0629313	9.780898	Oetjen	control (reference)	CD14+ Monocytes
1019	2.1949432	5.2379446	Oetjen	control (reference)	HSPCs
1020	2.377709	2.952234	Oetjen	control (reference)	Megakaryocyte progenitors
1021	2.458586	9.15376	Oetjen	control (reference)	CD14+ Monocytes
1022	2.6643233	0.36498678	Oetjen	control (reference)	Erythroid progenitors
1023	13.604817	11.404552	Oetjen	control (reference)	NKT cells
1024	2.8674252	-2.9486194	Oetjen	control (reference)	Erythrocytes
1025	13.471034	12.458816	Oetjen	control (reference)	NKT cells
1026	15.542014	8.715498	Oetjen	control (reference)	CD4+ T cells
1027	4.074163	5.6127005	Oetjen	control (reference)	HSPCs
1028	4.6387134	5.610468	Oetjen	control (reference)	Plasmacytoid dendritic cells
1029	0.8325339	7.147144	Oetjen	control (reference)	Monocyte-derived dendritic cells
1030	12.661714	10.235494	Oetjen	control (reference)	CD4+ T cells
1031	12.257469	11.460807	Oetjen	control (reference)	NKT cells
1032	3.162421	7.266445	Oetjen	control (reference)	Monocyte-derived dendritic cells
1033	1.3321004	-3.5822377	Oetjen	control (reference)	Erythrocytes
1034	12.916403	12.355785	Oetjen	control (reference)	NKT cells
1035	16.323675	9.720581	Oetjen	control (reference)	CD4+ T cells
1036	14.284052	9.947537	Oetjen	control (reference)	CD4+ T cells
1037	11.687276	12.547268	Oetjen	control (reference)	NKT cells
1038	16.83081	9.671599	Oetjen	control (reference)	CD4+ T cells
1039	-0.1452899	9.493254	Oetjen	control (reference)	CD14+ Monocytes
1040	1.7707773	-3.196439	Oetjen	control (reference)	Erythrocytes
1041	1.1523415	9.982244	Oetjen	control (reference)	CD14+ Monocytes
1042	1.6098982	-2.4731889	Oetjen	control (reference)	Erythrocytes
1043	16.061064	10.602969	Oetjen	control (reference)	CD4+ T cells
1044	2.251339	8.103738	Oetjen	control (reference)	Monocyte progenitors
1045	2.0603533	9.947112	Oetjen	control (reference)	CD14+ Monocytes
1046	2.5229008	7.2488904	Oetjen	control (reference)	Monocyte-derived dendritic cells
1047	1.3357836	3.8925421	Oetjen	control (reference)	HSPCs
1048	3.7290266	11.269667	Oetjen	control (reference)	CD14+ Monocytes
1049	3.2805908	-2.8659165	Oetjen	control (reference)	Erythrocytes
1050	13.684927	12.281893	Oetjen	control (reference)	NKT cells
1051	1.5503415	-3.462664	Oetjen	control (reference)	Erythrocytes
1052	2.4156182	0.64618516	Oetjen	control (reference)	Erythroid progenitors
1053	14.017104	12.322367	Oetjen	control (reference)	NKT cells
1054	0.67531985	-3.3092356	Oetjen	control (reference)	Erythrocytes
1055	1.575804	10.629022	Oetjen	control (reference)	CD14+ Monocytes
1056	2.5149028	5.6298246	Oetjen	control (reference)	HSPCs
1057	1.3328539	9.729	Oetjen	control (reference)	CD14+ Monocytes
1058	2.2822478	5.25442	Oetjen	control (reference)	HSPCs
1059	1.2925766	-3.400128	Oetjen	control (reference)	Erythrocytes
1060	-0.9512809	11.955267	Oetjen	control (reference)	CD16+ Monocytes
1061	3.0012596	2.9664927	Oetjen	control (reference)	Megakaryocyte progenitors
1062	3.101468	-2.9185076	Oetjen	control (reference)	Erythrocytes
1063	2.2096689	8.491111	Oetjen	control (reference)	Monocyte-derived dendritic cells
1064	2.506512	6.9335566	Oetjen	control (reference)	Monocyte progenitors
1065	13.975673	7.752278	Oetjen	control (reference)	CD4+ T cells
1066	15.173837	10.481372	Oetjen	control (reference)	CD4+ T cells
1067	4.780177	2.6196718	Oetjen	control (reference)	CD10+ B cells
1068	4.7845445	5.777973	Oetjen	control (reference)	Plasmacytoid dendritic cells
1069	13.06748	10.914643	Oetjen	control (reference)	NKT cells
1070	16.1814	9.529645	Oetjen	control (reference)	CD4+ T cells
1071	2.3566444	5.041547	Oetjen	control (reference)	HSPCs
1072	13.659597	12.844829	Oetjen	control (reference)	NKT cells
1073	4.646108	2.618653	Oetjen	control (reference)	CD10+ B cells
1074	0.52271247	10.193753	Oetjen	control (reference)	CD14+ Monocytes
1075	1.6129042	4.072319	Oetjen	control (reference)	HSPCs
1076	13.771598	12.806662	Oetjen	control (reference)	NKT cells
1077	1.6902827	-3.3322048	Oetjen	control (reference)	Erythrocytes
1078	2.2759788	5.038187	Oetjen	control (reference)	HSPCs
1079	4.3349757	0.3673807	Oetjen	control (reference)	Erythroid progenitors
1080	13.999407	10.049863	Oetjen	control (reference)	CD4+ T cells
1081	4.6245184	2.0552583	Oetjen	control (reference)	CD10+ B cells
1082	17.491495	9.520334	Oetjen	control (reference)	CD4+ T cells
1083	13.845766	10.132483	Oetjen	control (reference)	CD4+ T cells
1084	4.1050887	-0.2914836	Oetjen	control (reference)	Erythrocytes
1085	13.393558	11.133643	Oetjen	control (reference)	NKT cells
1086	2.2339442	5.0316896	Oetjen	control (reference)	HSPCs
1087	15.912677	8.31595	Oetjen	control (reference)	CD4+ T cells
1088	2.2457573	4.537481	Oetjen	control (reference)	HSPCs
1089	1.3337353	10.552602	Oetjen	control (reference)	CD14+ Monocytes
1090	1.3739655	3.9144053	Oetjen	control (reference)	HSPCs
1091	2.8967273	6.904944	Oetjen	control (reference)	Monocyte progenitors
1092	2.2543032	4.560957	Oetjen	control (reference)	HSPCs
1093	16.711704	9.942273	Oetjen	control (reference)	CD4+ T cells
1094	0.46054152	8.040047	Oetjen	control (reference)	Monocyte-derived dendritic cells
1095	0.5955219	8.408207	Oetjen	control (reference)	CD14+ Monocytes
1096	0.9772884	-3.4090767	Oetjen	control (reference)	Erythrocytes
1097	1.1002216	10.246919	Oetjen	control (reference)	CD14+ Monocytes
1098	1.6249354	-3.0476315	Oetjen	control (reference)	Erythrocytes
1099	1.4493418	-3.5233908	Oetjen	control (reference)	Erythrocytes
1100	14.658001	12.343879	Oetjen	control (reference)	NKT cells
1101	1.2895753	9.030262	Oetjen	control (reference)	CD14+ Monocytes
1102	4.643147	2.3477015	Oetjen	control (reference)	CD10+ B cells
1103	1.5629147	-3.4041314	Oetjen	control (reference)	Erythrocytes
1104	4.2076187	0.5235253	Oetjen	control (reference)	Erythroid progenitors
1105	13.606004	11.261903	Oetjen	control (reference)	NKT cells
1106	2.1757956	4.3011594	Oetjen	control (reference)	HSPCs
1107	4.0660524	3.9927218	Oetjen	control (reference)	Plasma cells
1108	2.3870447	5.4744377	Oetjen	control (reference)	HSPCs
1109	2.5201402	9.205369	Oetjen	control (reference)	CD14+ Monocytes
1110	1.170028	7.5614066	Oetjen	control (reference)	Monocyte-derived dendritic cells
1111	0.68247634	9.790011	Oetjen	control (reference)	CD14+ Monocytes
1112	17.86151	9.341582	Oetjen	control (reference)	CD4+ T cells
1113	13.124208	11.050069	Oetjen	control (reference)	NKT cells
1114	2.6152086	1.5610121	Oetjen	control (reference)	Erythroid progenitors
1115	2.3771324	5.6239805	Oetjen	control (reference)	HSPCs
1116	12.777565	12.731605	Oetjen	control (reference)	NKT cells
1117	11.967779	7.651578	Oetjen	control (reference)	CD4+ T cells
1118	4.2968307	0.35586572	Oetjen	control (reference)	Erythroid progenitors
1119	12.978616	11.525169	Oetjen	control (reference)	NKT cells
1120	11.998915	13.111808	Oetjen	control (reference)	NKT cells
1121	0.7321091	10.780071	Oetjen	control (reference)	CD14+ Monocytes
1122	2.0623775	4.2502055	Oetjen	control (reference)	HSPCs
1123	0.7894442	8.232561	Oetjen	control (reference)	Monocyte-derived dendritic cells
1124	18.299364	9.686347	Oetjen	control (reference)	CD4+ T cells
1125	2.6851692	6.6302977	Oetjen	control (reference)	Monocyte progenitors
1126	1.4134138	-3.516878	Oetjen	control (reference)	Erythrocytes
1127	2.2155828	8.404267	Oetjen	control (reference)	Monocyte progenitors
1128	15.904249	10.0037155	Oetjen	control (reference)	CD4+ T cells
1129	2.3833508	2.8530314	Oetjen	control (reference)	Megakaryocyte progenitors
1130	13.146434	15.371635	Oetjen	control (reference)	NK cells
1131	2.4134755	2.7447646	Oetjen	control (reference)	Megakaryocyte progenitors
1132	13.033417	10.647178	Oetjen	control (reference)	CD4+ T cells
1133	6.8061185	3.3064263	Oetjen	control (reference)	B
1134	6.6547456	1.4329897	Oetjen	control (reference)	B
1135	2.6128964	7.200473	Oetjen	control (reference)	Monocyte progenitors
1136	14.017453	12.452346	Oetjen	control (reference)	NKT cells
1137	13.311388	9.250528	Oetjen	control (reference)	CD4+ T cells
1138	15.212986	10.2545395	Oetjen	control (reference)	CD4+ T cells
1139	1.143408	11.786449	Oetjen	control (reference)	CD14+ Monocytes
1140	3.843865	-2.1294096	Oetjen	control (reference)	Erythrocytes
1141	2.7676604	6.678761	Oetjen	control (reference)	Monocyte progenitors
1142	12.922521	11.879805	Oetjen	control (reference)	NKT cells
1143	0.795252	7.806175	Oetjen	control (reference)	Monocyte-derived dendritic cells
1144	2.790188	6.617774	Oetjen	control (reference)	Monocyte progenitors
1145	14.754196	12.674045	Oetjen	control (reference)	NKT cells
1146	2.8413386	-0.014706497	Oetjen	control (reference)	Erythroid progenitors
1147	4.636363	2.9429235	Oetjen	control (reference)	CD10+ B cells
1148	13.4160385	11.875121	Oetjen	control (reference)	NKT cells
1149	13.345716	11.406212	Oetjen	control (reference)	NKT cells
1150	13.361516	10.385884	Oetjen	control (reference)	CD4+ T cells
1151	13.435561	11.441789	Oetjen	control (reference)	NKT cells
1152	1.053316	11.606824	Oetjen	control (reference)	CD14+ Monocytes
1153	1.1597047	10.859809	Oetjen	control (reference)	CD14+ Monocytes
1154	3.9229746	-2.4292326	Oetjen	control (reference)	Erythrocytes
1155	15.551667	10.14165	Oetjen	control (reference)	CD4+ T cells
1156	1.3623279	3.9587555	Oetjen	control (reference)	HSPCs
1157	2.9257572	-2.876797	Oetjen	control (reference)	Erythrocytes
1158	2.448582	4.999722	Oetjen	control (reference)	HSPCs
1159	6.544301	2.6575663	Oetjen	control (reference)	B
1160	3.747145	9.7318735	Oetjen	control (reference)	CD14+ Monocytes
1161	1.4093797	3.9630694	Oetjen	control (reference)	HSPCs
1162	-1.5319201	13.455123	Oetjen	control (reference)	CD16+ Monocytes
1163	5.009857	5.839306	Oetjen	control (reference)	Plasmacytoid dendritic cells
1164	2.4607248	0.82650036	Oetjen	control (reference)	Erythroid progenitors
1165	-0.9143473	11.978589	Oetjen	control (reference)	CD16+ Monocytes
1166	-1.3739375	7.451053	Oetjen	control (reference)	CD14+ Monocytes
1167	16.489044	9.859582	Oetjen	control (reference)	CD4+ T cells
1168	5.477533	3.0310137	Oetjen	control (reference)	CD10+ B cells
1169	12.271155	11.272633	Oetjen	control (reference)	NKT cells
1170	2.798995	9.42127	Oetjen	control (reference)	CD14+ Monocytes
1171	12.311983	12.533874	Oetjen	control (reference)	NKT cells
1172	16.180996	10.061879	Oetjen	control (reference)	CD4+ T cells
1173	1.9330257	8.7701235	Oetjen	control (reference)	Monocyte-derived dendritic cells
1174	17.574484	9.550324	Oetjen	control (reference)	CD4+ T cells
1175	17.107523	9.070908	Oetjen	control (reference)	CD4+ T cells
1176	3.4727478	-2.817039	Oetjen	control (reference)	Erythrocytes
1177	4.3670726	4.9652076	Oetjen	control (reference)	HSPCs
1178	15.56123	10.624883	Oetjen	control (reference)	CD4+ T cells
1179	2.929552	0.3010319	Oetjen	control (reference)	Erythroid progenitors
1180	15.63294	9.931197	Oetjen	control (reference)	CD4+ T cells
1181	14.349982	12.360801	Oetjen	control (reference)	NKT cells
1182	3.131456	-2.4301217	Oetjen	control (reference)	Erythrocytes
1183	2.5428252	0.95527065	Oetjen	control (reference)	Erythroid progenitors
1184	2.6019964	-2.8000197	Oetjen	control (reference)	Erythrocytes
1185	0.96572995	10.709165	Oetjen	control (reference)	CD14+ Monocytes
1186	2.6228375	7.235324	Oetjen	control (reference)	Monocyte progenitors
1187	16.048044	9.536195	Oetjen	control (reference)	CD4+ T cells
1188	12.211268	12.817974	Oetjen	control (reference)	NKT cells
1189	4.231628	0.54353184	Oetjen	control (reference)	Erythroid progenitors
1190	6.4096427	1.5311884	Oetjen	control (reference)	B
1191	2.4757588	2.5821242	Oetjen	control (reference)	Megakaryocyte progenitors
1192	2.593482	7.0200825	Oetjen	control (reference)	Monocyte progenitors
1193	2.7669685	9.617178	Oetjen	control (reference)	CD14+ Monocytes
1194	6.5835457	-2.7001278	Oetjen	control (reference)	HSPCs
1195	3.2237349	9.776275	Oetjen	control (reference)	CD14+ Monocytes
1196	13.008407	10.675293	Oetjen	control (reference)	NKT cells
1197	1.3268656	8.498483	Oetjen	control (reference)	CD14+ Monocytes
1198	0.8970924	8.587541	Oetjen	control (reference)	Monocyte-derived dendritic cells
1199	17.01055	10.233336	Oetjen	control (reference)	CD4+ T cells
1200	1.9319386	11.132172	Oetjen	control (reference)	CD14+ Monocytes
1201	1.2878107	9.720803	Oetjen	control (reference)	CD14+ Monocytes
1202	4.9929104	5.735429	Oetjen	control (reference)	Plasmacytoid dendritic cells
1203	17.424854	9.839653	Oetjen	control (reference)	CD4+ T cells
1204	17.33869	8.791825	Oetjen	control (reference)	CD4+ T cells
1205	11.497011	12.469735	Oetjen	control (reference)	CD14+ Monocytes
1206	14.432872	12.091301	Oetjen	control (reference)	NKT cells
1207	15.934996	10.351714	Oetjen	control (reference)	CD4+ T cells
1208	3.371389	9.6864395	Oetjen	control (reference)	CD14+ Monocytes
1209	2.6411881	11.897127	Oetjen	control (reference)	CD14+ Monocytes
1210	1.646485	9.177215	Oetjen	control (reference)	CD14+ Monocytes
1211	0.7537742	9.73362	Oetjen	control (reference)	CD14+ Monocytes
1212	3.025757	3.0611048	Oetjen	control (reference)	Megakaryocyte progenitors
1213	13.019274	11.786564	Oetjen	control (reference)	NKT cells
1214	15.495595	9.75318	Oetjen	control (reference)	CD4+ T cells
1215	2.6089113	8.710082	Oetjen	control (reference)	Monocyte progenitors
1216	4.956806	5.878496	Oetjen	control (reference)	Plasmacytoid dendritic cells
1217	2.4074209	7.1758523	Oetjen	control (reference)	Monocyte progenitors
1218	15.838792	10.107931	Oetjen	control (reference)	CD4+ T cells
1219	13.42612	11.349227	Oetjen	control (reference)	NKT cells
1220	3.1510854	-2.5954757	Oetjen	control (reference)	Erythrocytes
1221	2.5044081	6.323091	Oetjen	control (reference)	Monocyte progenitors
1222	1.7506685	-3.2332578	Oetjen	control (reference)	Erythrocytes
1223	2.4523454	3.0228045	Oetjen	control (reference)	Megakaryocyte progenitors
1224	5.0676394	3.658501	Oetjen	control (reference)	CD10+ B cells
1225	2.7125165	9.852333	Oetjen	control (reference)	CD14+ Monocytes
1226	12.430158	11.736993	Oetjen	control (reference)	NKT cells
1227	3.8693163	11.246903	Oetjen	control (reference)	CD14+ Monocytes
1228	4.5868936	5.446264	Oetjen	control (reference)	Plasmacytoid dendritic cells
1229	14.0536	12.419496	Oetjen	control (reference)	NKT cells
1230	2.666695	6.3501053	Oetjen	control (reference)	Monocyte progenitors
1231	2.6383045	2.6788073	Oetjen	control (reference)	Megakaryocyte progenitors
1232	12.743399	10.872932	Oetjen	control (reference)	CD4+ T cells
1233	5.061289	3.2813363	Oetjen	control (reference)	CD10+ B cells
1234	13.014085	11.93903	Oetjen	control (reference)	NKT cells
1235	1.3590169	6.930169	Oetjen	control (reference)	Monocyte-derived dendritic cells
1236	17.439987	9.971878	Oetjen	control (reference)	CD4+ T cells
1237	14.811145	13.166567	Oetjen	control (reference)	NKT cells
1238	13.978509	11.239803	Oetjen	control (reference)	NKT cells
1239	3.0746193	-0.7062889	Oetjen	control (reference)	Erythroid progenitors
1240	2.449808	4.292065	Oetjen	control (reference)	HSPCs
1241	12.260239	7.9666824	Oetjen	control (reference)	CD8+ T cells
1242	8.531506	3.072332	Oetjen	control (reference)	B
1243	2.2106817	7.8107395	Oetjen	control (reference)	Monocyte-derived dendritic cells
1244	13.716071	12.562949	Oetjen	control (reference)	NKT cells
1245	13.531704	11.004171	Oetjen	control (reference)	NKT cells
1246	12.228036	12.064299	Oetjen	control (reference)	NKT cells
1247	15.692565	8.116688	Oetjen	control (reference)	CD4+ T cells
1248	1.0111638	9.418425	Oetjen	control (reference)	CD14+ Monocytes
1249	16.647684	10.085372	Oetjen	control (reference)	CD4+ T cells
1250	3.7732034	10.268579	Oetjen	control (reference)	Monocyte progenitors
1251	3.5589876	9.783873	Oetjen	control (reference)	CD14+ Monocytes
1252	1.0598738	7.957175	Oetjen	control (reference)	Monocyte-derived dendritic cells
1253	2.6456234	6.932744	Oetjen	control (reference)	Monocyte progenitors
1254	3.4237227	4.199462	Oetjen	control (reference)	HSPCs
1255	13.1741905	10.2521715	Oetjen	control (reference)	CD4+ T cells
1256	13.568533	9.691638	Oetjen	control (reference)	CD4+ T cells
1257	2.6073837	7.4113894	Oetjen	control (reference)	Monocyte progenitors
1258	2.7646093	-0.02820258	Oetjen	control (reference)	Erythroid progenitors
1259	0.38664052	-0.17026927	Oetjen	control (reference)	Erythrocytes
1260	-0.8795504	7.8340807	Oetjen	control (reference)	CD14+ Monocytes
1261	13.06511	9.732539	Oetjen	control (reference)	CD4+ T cells
1262	14.607791	11.036409	Oetjen	control (reference)	CD4+ T cells
1263	3.0188692	7.480876	Oetjen	control (reference)	Monocyte-derived dendritic cells
1264	2.7261624	2.6114562	Oetjen	control (reference)	Megakaryocyte progenitors
1265	4.1043615	10.720435	Oetjen	control (reference)	Monocyte progenitors
1266	1.5830752	12.347454	Oetjen	control (reference)	CD14+ Monocytes
1267	4.996544	2.6009858	Oetjen	control (reference)	CD10+ B cells
1268	13.139054	11.876439	Oetjen	control (reference)	NKT cells
1269	4.354176	0.45495752	Oetjen	control (reference)	Erythroid progenitors
1270	3.6992605	8.883558	Oetjen	control (reference)	CD14+ Monocytes
1271	0.48265454	9.951123	Oetjen	control (reference)	CD14+ Monocytes
1272	1.7278761	3.930887	Oetjen	control (reference)	HSPCs
1273	16.948027	9.532926	Oetjen	control (reference)	CD4+ T cells
1274	13.787104	11.800044	Oetjen	control (reference)	NKT cells
1275	16.417347	9.307813	Oetjen	control (reference)	CD4+ T cells
1276	2.6513882	5.580247	Oetjen	control (reference)	HSPCs
1277	17.435621	8.974768	Oetjen	control (reference)	CD4+ T cells
1278	1.1861734	7.962618	Oetjen	control (reference)	CD14+ Monocytes
1279	2.3970811	5.095674	Oetjen	control (reference)	HSPCs
1280	1.7883153	8.832932	Oetjen	control (reference)	CD14+ Monocytes
1281	3.1267323	9.588717	Oetjen	control (reference)	CD14+ Monocytes
1282	3.1978343	-2.8498652	Oetjen	control (reference)	Erythrocytes
1283	13.376998	11.695853	Oetjen	control (reference)	NKT cells
1284	12.316491	12.212022	Oetjen	control (reference)	NKT cells
1285	12.9563055	11.292905	Oetjen	control (reference)	NKT cells
1286	12.697672	12.805104	Oetjen	control (reference)	NKT cells
1287	13.988823	9.158675	Oetjen	control (reference)	CD4+ T cells
1288	2.7842262	7.185386	Oetjen	control (reference)	HSPCs
1289	2.9327757	-2.2919607	Oetjen	control (reference)	Erythrocytes
1290	17.644466	9.490498	Oetjen	control (reference)	CD8+ T cells
1291	17.504475	9.491697	Oetjen	control (reference)	CD4+ T cells
1292	0.88248706	11.247995	Oetjen	control (reference)	CD14+ Monocytes
1293	17.134571	9.760485	Oetjen	control (reference)	CD4+ T cells
1294	0.47779492	7.8749995	Oetjen	control (reference)	Monocyte-derived dendritic cells
1295	17.972694	8.9985	Oetjen	control (reference)	CD8+ T cells
1296	12.840656	12.234455	Oetjen	control (reference)	NKT cells
1297	1.2394798	-3.2925594	Oetjen	control (reference)	Erythrocytes
1298	2.1420388	5.7650447	Oetjen	control (reference)	HSPCs
1299	3.4578683	-2.8396077	Oetjen	control (reference)	Erythrocytes
1300	3.4718046	8.069322	Oetjen	control (reference)	Monocyte progenitors
1301	3.8796415	9.666056	Oetjen	control (reference)	CD14+ Monocytes
1302	13.083665	10.747301	Oetjen	control (reference)	CD4+ T cells
1303	16.58121	9.592623	Oetjen	control (reference)	CD4+ T cells
1304	1.5967087	-3.3857255	Oetjen	control (reference)	Erythrocytes
1305	11.600769	11.78838	Oetjen	control (reference)	NKT cells
1306	-1.0459466	13.137149	Oetjen	control (reference)	CD16+ Monocytes
1307	3.2444165	4.1724596	Oetjen	control (reference)	HSPCs
1308	13.153272	11.741856	Oetjen	control (reference)	NKT cells
1309	12.553223	12.864216	Oetjen	control (reference)	NKT cells
1310	15.767443	9.891206	Oetjen	control (reference)	CD4+ T cells
1311	2.451873	4.541189	Oetjen	control (reference)	HSPCs
1312	12.658095	10.636879	Oetjen	control (reference)	NKT cells
1313	0.6462087	11.21481	Oetjen	control (reference)	CD14+ Monocytes
1314	15.9368515	9.25613	Oetjen	control (reference)	CD4+ T cells
1315	0.9959059	9.725849	Oetjen	control (reference)	CD14+ Monocytes
1316	16.631561	8.9439335	Oetjen	control (reference)	CD4+ T cells
1317	2.20076	5.3620963	Oetjen	control (reference)	HSPCs
1318	16.119755	8.496182	Oetjen	control (reference)	CD4+ T cells
1319	2.857673	6.3042016	Oetjen	control (reference)	Monocyte progenitors
1320	1.3029248	-0.5625119	Oetjen	control (reference)	Erythrocytes
1321	3.3925254	9.763829	Oetjen	control (reference)	CD14+ Monocytes
1322	3.550504	-2.5448709	Oetjen	control (reference)	Erythrocytes
1323	-1.2689215	12.49159	Oetjen	control (reference)	CD16+ Monocytes
1324	12.958098	11.423339	Oetjen	control (reference)	NKT cells
1325	2.030952	11.482161	Oetjen	control (reference)	CD14+ Monocytes
1326	2.33382	2.5640512	Oetjen	control (reference)	Megakaryocyte progenitors
1327	13.888139	10.101317	Oetjen	control (reference)	CD4+ T cells
1328	6.583556	2.8001397	Oetjen	control (reference)	B
1329	17.427774	9.373364	Oetjen	control (reference)	CD4+ T cells
1330	1.2991775	-0.33417618	Oetjen	control (reference)	NKT cells
1331	3.4863882	5.8532934	Oetjen	control (reference)	HSPCs
1332	14.159864	11.686638	Oetjen	control (reference)	NKT cells
1333	1.3033137	11.026254	Oetjen	control (reference)	CD14+ Monocytes
1334	13.391415	11.060658	Oetjen	control (reference)	NKT cells
1335	15.437211	10.429214	Oetjen	control (reference)	CD4+ T cells
1336	4.2478538	3.9623003	Oetjen	control (reference)	Plasma cells
1337	-0.40533915	11.141305	Oetjen	control (reference)	CD14+ Monocytes
1338	12.239126	12.5652	Oetjen	control (reference)	NKT cells
1339	0.69623846	7.758424	Oetjen	control (reference)	Monocyte-derived dendritic cells
1340	10.377886	14.298368	Oetjen	control (reference)	NK cells
1341	3.5996642	-2.4967985	Oetjen	control (reference)	Erythrocytes
1342	18.00491	10.533589	Oetjen	control (reference)	CD4+ T cells
1343	3.8283956	-2.506425	Oetjen	control (reference)	Erythrocytes
1344	0.64217645	8.588097	Oetjen	control (reference)	Monocyte-derived dendritic cells
1345	1.2116507	7.1365285	Oetjen	control (reference)	Monocyte-derived dendritic cells
1346	1.7008802	4.1913586	Oetjen	control (reference)	HSPCs
1347	1.699939	9.566695	Oetjen	control (reference)	CD14+ Monocytes
1348	6.54546	2.974917	Oetjen	control (reference)	CD10+ B cells
1349	4.6572723	2.1445746	Oetjen	control (reference)	CD10+ B cells
1350	1.5891854	9.035661	Oetjen	control (reference)	CD14+ Monocytes
1351	13.6930065	9.54273	Oetjen	control (reference)	CD4+ T cells
1352	14.886105	10.969947	Oetjen	control (reference)	CD4+ T cells
1353	15.692502	10.340946	Oetjen	control (reference)	CD4+ T cells
1354	2.1721191	9.420167	Oetjen	control (reference)	CD14+ Monocytes
1355	2.856556	8.72032	Oetjen	control (reference)	CD14+ Monocytes
1356	13.622207	11.121598	Oetjen	control (reference)	NKT cells
1357	13.730579	12.549093	Oetjen	control (reference)	CD4+ T cells
1358	2.6776977	5.782052	Oetjen	control (reference)	HSPCs
1359	2.9878101	7.1494575	Oetjen	control (reference)	Monocyte-derived dendritic cells
1360	2.271096	8.914395	Oetjen	control (reference)	CD14+ Monocytes
1361	1.4360392	-3.438527	Oetjen	control (reference)	Erythrocytes
1362	3.5542202	11.788939	Oetjen	control (reference)	Erythrocytes
1363	15.213249	10.661616	Oetjen	control (reference)	CD4+ T cells
1364	1.0547609	10.500262	Oetjen	control (reference)	CD14+ Monocytes
1365	17.69831	10.28137	Oetjen	control (reference)	CD4+ T cells
1366	-0.49221474	10.573333	Oetjen	control (reference)	CD14+ Monocytes
1367	15.769432	9.318739	Oetjen	control (reference)	CD4+ T cells
1368	12.828588	11.99703	Oetjen	control (reference)	NKT cells
1369	-0.94208056	-1.6042967	Oetjen	control (reference)	Erythrocytes
1370	-0.21674852	7.6804023	Oetjen	control (reference)	NKT cells
1371	12.821798	12.092825	Oetjen	control (reference)	NKT cells
1372	1.2977844	9.641177	Oetjen	control (reference)	CD14+ Monocytes
1373	14.632393	10.417799	Oetjen	control (reference)	CD4+ T cells
1374	1.0939392	9.297041	Oetjen	control (reference)	CD14+ Monocytes
1375	2.5504181	6.0310364	Oetjen	control (reference)	Monocyte progenitors
1376	2.3169029	4.72961	Oetjen	control (reference)	HSPCs
1377	4.638211	3.6744275	Oetjen	control (reference)	CD10+ B cells
1378	14.457135	12.808414	Oetjen	control (reference)	NKT cells
1379	1.2727845	9.914023	Oetjen	control (reference)	CD14+ Monocytes
1380	17.539793	8.51231	Oetjen	control (reference)	CD8+ T cells
1381	4.21633	3.963767	Oetjen	control (reference)	Plasma cells
1382	3.8698568	-2.4382627	Oetjen	control (reference)	Erythrocytes
1383	2.041375	9.939249	Oetjen	control (reference)	CD14+ Monocytes
1384	16.749372	9.952359	Oetjen	control (reference)	CD8+ T cells
1385	13.883409	10.190778	Oetjen	control (reference)	CD4+ T cells
1386	13.285331	10.02365	Oetjen	control (reference)	CD4+ T cells
1387	-0.64853424	12.602111	Oetjen	control (reference)	CD16+ Monocytes
1388	12.026608	12.280874	Oetjen	control (reference)	NKT cells
1389	13.566291	11.603199	Oetjen	control (reference)	NKT cells
1390	16.482462	10.902976	Oetjen	control (reference)	CD4+ T cells
1391	17.891369	10.28689	Oetjen	control (reference)	CD4+ T cells
1392	13.574602	11.876754	Oetjen	control (reference)	NKT cells
1393	13.110472	11.733122	Oetjen	control (reference)	NKT cells
1394	2.2036395	7.4623747	Oetjen	control (reference)	Monocyte-derived dendritic cells
1395	3.3993237	8.360089	Oetjen	control (reference)	Monocyte progenitors
1396	18.390234	8.607473	Oetjen	control (reference)	CD8+ T cells
1397	2.2563963	3.2982123	Oetjen	control (reference)	Megakaryocyte progenitors
1398	16.197498	10.976309	Oetjen	control (reference)	CD4+ T cells
1399	0.7351315	9.129818	Oetjen	control (reference)	Monocyte-derived dendritic cells
1400	3.2503817	9.673281	Oetjen	control (reference)	CD14+ Monocytes
1401	2.813415	7.8585773	Oetjen	control (reference)	Monocyte progenitors
1402	17.219223	10.934513	Oetjen	control (reference)	CD4+ T cells
1403	2.7393572	-0.30685318	Oetjen	control (reference)	Erythroid progenitors
1404	2.5875788	5.854303	Oetjen	control (reference)	Monocyte progenitors
1405	2.8124115	6.7962837	Oetjen	control (reference)	Monocyte progenitors
1406	13.352308	11.54886	Oetjen	control (reference)	NKT cells
1407	14.338799	11.2018585	Oetjen	control (reference)	CD4+ T cells
1408	11.862916	15.457656	Oetjen	control (reference)	NK cells
1409	17.881327	8.928571	Oetjen	control (reference)	CD8+ T cells
1410	2.6061463	0.28675833	Oetjen	control (reference)	Erythroid progenitors
1411	3.4217486	-0.6647567	Oetjen	control (reference)	Erythrocytes
1412	17.652678	10.051335	Oetjen	control (reference)	CD4+ T cells
1413	2.2388513	3.3895314	Oetjen	control (reference)	Megakaryocyte progenitors
1414	4.732535	2.0145817	Oetjen	control (reference)	CD10+ B cells
1415	5.603008	1.9513958	Oetjen	control (reference)	CD10+ B cells
1416	3.3779366	8.01008	Oetjen	control (reference)	Monocyte progenitors
1417	17.124277	10.272255	Oetjen	control (reference)	CD4+ T cells
1418	2.3257034	4.9879193	Oetjen	control (reference)	HSPCs
1419	3.6077118	-0.85115945	Oetjen	control (reference)	Erythrocytes
1420	2.3698802	4.786455	Oetjen	control (reference)	HSPCs
1421	12.4159975	9.910501	Oetjen	control (reference)	CD4+ T cells
1422	17.02967	10.557826	Oetjen	control (reference)	CD4+ T cells
1423	4.8109174	5.7179923	Oetjen	control (reference)	Plasmacytoid dendritic cells
1424	2.4300132	1.1232395	Oetjen	control (reference)	Erythroid progenitors
1425	2.807347	7.998018	Oetjen	control (reference)	Monocyte progenitors
1426	0.51742816	9.905477	Oetjen	control (reference)	CD14+ Monocytes
1427	14.478436	10.233289	Oetjen	control (reference)	CD4+ T cells
1428	1.200151	6.7874675	Oetjen	control (reference)	Monocyte-derived dendritic cells
1429	2.2672768	5.7966447	Oetjen	control (reference)	HSPCs
1430	2.8417628	5.344153	Oetjen	control (reference)	HSPCs
1431	1.2465695	10.055948	Oetjen	control (reference)	CD14+ Monocytes
1432	13.632765	9.975309	Oetjen	control (reference)	CD4+ T cells
1433	14.065918	10.69767	Oetjen	control (reference)	CD4+ T cells
1434	1.5301182	4.037357	Oetjen	control (reference)	HSPCs
1435	17.574493	9.473139	Oetjen	control (reference)	CD4+ T cells
1436	2.597889	4.458672	Oetjen	control (reference)	HSPCs
1437	1.213522	10.56012	Oetjen	control (reference)	CD14+ Monocytes
1438	12.644613	11.08965	Oetjen	control (reference)	NKT cells
1439	2.7070944	2.5057936	Oetjen	control (reference)	Megakaryocyte progenitors
1440	2.6799757	6.3083344	Oetjen	control (reference)	Monocyte progenitors
1441	2.6491122	5.340159	Oetjen	control (reference)	HSPCs
1442	9.7778225	3.0918617	Oetjen	control (reference)	B
1443	3.6310306	8.153623	Oetjen	control (reference)	Monocyte progenitors
1444	2.3238482	7.331015	Oetjen	control (reference)	Monocyte progenitors
1445	4.7021008	2.0517554	Oetjen	control (reference)	CD10+ B cells
1446	3.1162074	10.051006	Oetjen	control (reference)	CD14+ Monocytes
1447	0.49324074	-2.9846892	Oetjen	control (reference)	Erythrocytes
1448	15.927171	10.340894	Oetjen	control (reference)	CD4+ T cells
1449	-0.48682493	12.654941	Oetjen	control (reference)	CD16+ Monocytes
1450	13.181617	10.1955385	Oetjen	control (reference)	CD4+ T cells
1451	2.5274057	0.5851474	Oetjen	control (reference)	Erythroid progenitors
1452	13.1873045	13.07863	Oetjen	control (reference)	NKT cells
1453	13.073221	12.265765	Oetjen	control (reference)	NKT cells
1454	3.1497548	7.0281773	Oetjen	control (reference)	Monocyte progenitors
1455	7.4717455	2.0758784	Oetjen	control (reference)	B
1456	12.96702	12.62057	Oetjen	control (reference)	NKT cells
1457	-0.704724	10.332457	Oetjen	control (reference)	CD16+ Monocytes
1458	13.412755	10.503226	Oetjen	control (reference)	CD4+ T cells
1459	16.471676	10.637393	Oetjen	control (reference)	CD4+ T cells
1460	3.574703	-2.3773265	Oetjen	control (reference)	Erythrocytes
1461	12.971553	10.954771	Oetjen	control (reference)	CD4+ T cells
1462	15.448886	11.805064	Oetjen	control (reference)	CD4+ T cells
1463	13.383513	12.354147	Oetjen	control (reference)	NKT cells
1464	2.5440993	1.3941498	Oetjen	control (reference)	Erythroid progenitors
1465	15.442888	10.597599	Oetjen	control (reference)	CD4+ T cells
1466	7.226124	2.3727393	Oetjen	control (reference)	B
1467	2.6646907	2.5485969	Oetjen	control (reference)	Megakaryocyte progenitors
1468	13.469688	10.817122	Oetjen	control (reference)	CD4+ T cells
1469	15.915743	9.103857	Oetjen	control (reference)	CD4+ T cells
1470	1.265185	10.596816	Oetjen	control (reference)	CD14+ Monocytes
1471	12.287715	9.330494	Oetjen	control (reference)	CD4+ T cells
1472	15.905634	10.744919	Oetjen	control (reference)	CD4+ T cells
1473	1.9358877	9.015703	Oetjen	control (reference)	CD14+ Monocytes
1474	1.5613834	-3.372256	Oetjen	control (reference)	Erythrocytes
1475	4.775131	2.7781553	Oetjen	control (reference)	CD10+ B cells
1476	0.10853529	10.494762	Oetjen	control (reference)	CD14+ Monocytes
1477	1.6308416	4.0792685	Oetjen	control (reference)	HSPCs
1478	1.9138836	10.057957	Oetjen	control (reference)	CD14+ Monocytes
1479	10.922976	12.923243	Oetjen	control (reference)	NKT cells
1480	1.2810766	-3.5958369	Oetjen	control (reference)	Erythrocytes
1481	1.1367412	9.300259	Oetjen	control (reference)	CD14+ Monocytes
1482	-1.111681	12.202846	Oetjen	control (reference)	CD16+ Monocytes
1483	1.3090156	10.977864	Oetjen	control (reference)	CD14+ Monocytes
1484	1.311631	-3.558531	Oetjen	control (reference)	Erythrocytes
1485	1.8850693	10.978335	Oetjen	control (reference)	CD14+ Monocytes
1486	6.742076	3.2807777	Oetjen	control (reference)	B
1487	2.0679238	5.2552876	Oetjen	control (reference)	HSPCs
1488	15.653778	9.161118	Oetjen	control (reference)	CD4+ T cells
1489	15.048631	12.685588	Oetjen	control (reference)	NKT cells
1490	1.1094139	8.588412	Oetjen	control (reference)	CD14+ Monocytes
1491	14.027123	11.278027	Oetjen	control (reference)	CD4+ T cells
1492	17.164637	9.401456	Oetjen	control (reference)	CD4+ T cells
1493	0.29322273	10.229997	Oetjen	control (reference)	CD14+ Monocytes
1494	14.106805	10.269559	Oetjen	control (reference)	CD4+ T cells
1495	16.72009	8.606648	Oetjen	control (reference)	CD4+ T cells
1496	12.799791	10.48055	Oetjen	control (reference)	CD4+ T cells
1497	5.130767	5.851587	Oetjen	control (reference)	Plasmacytoid dendritic cells
1498	3.3446233	7.409497	Oetjen	control (reference)	Monocyte progenitors
1499	17.775	8.540962	Oetjen	control (reference)	CD8+ T cells
1500	16.358986	8.482679	Oetjen	control (reference)	CD4+ T cells
1501	16.543678	10.022268	Oetjen	control (reference)	CD4+ T cells
1502	16.64816	8.2447815	Oetjen	control (reference)	CD4+ T cells
1503	0.4815151	10.7564535	Oetjen	control (reference)	CD14+ Monocytes
1504	6.500619	2.1694877	Oetjen	control (reference)	B
1505	16.9168	9.080934	Oetjen	control (reference)	CD4+ T cells
1506	13.018961	8.8576145	Oetjen	control (reference)	CD4+ T cells
1507	13.305411	12.001451	Oetjen	control (reference)	NKT cells
1508	12.821517	12.808377	Oetjen	control (reference)	NKT cells
1509	2.5296464	3.0236926	Oetjen	control (reference)	Megakaryocyte progenitors
1510	6.6792636	2.7040882	Oetjen	control (reference)	B
1511	11.661463	12.407535	Oetjen	control (reference)	NKT cells
1512	16.008495	9.965157	Oetjen	control (reference)	CD4+ T cells
1513	18.145687	9.179277	Oetjen	control (reference)	CD4+ T cells
1514	15.769511	9.693332	Oetjen	control (reference)	CD4+ T cells
1515	12.246772	11.675252	Oetjen	control (reference)	NKT cells
1516	13.478098	10.046877	Oetjen	control (reference)	CD4+ T cells
1517	16.825933	9.116776	Oetjen	control (reference)	CD4+ T cells
1518	13.711273	11.442726	Oetjen	control (reference)	NKT cells
1519	1.922101	7.1385655	Oetjen	control (reference)	Monocyte-derived dendritic cells
1520	4.961763	3.8178658	Oetjen	control (reference)	Megakaryocyte progenitors
1521	15.350115	10.394018	Oetjen	control (reference)	CD4+ T cells
1522	12.072501	11.876796	Oetjen	control (reference)	NKT cells
1523	13.564135	12.0281925	Oetjen	control (reference)	NKT cells
1524	16.656897	9.814185	Oetjen	control (reference)	CD4+ T cells
1525	14.083111	11.141639	Oetjen	control (reference)	NKT cells
1526	14.115891	11.356447	Oetjen	control (reference)	NKT cells
1527	0.26808992	10.171797	Oetjen	control (reference)	CD14+ Monocytes
1528	13.24092	12.7401285	Oetjen	control (reference)	NKT cells
1529	4.702581	3.4868846	Oetjen	control (reference)	CD10+ B cells
1530	14.004681	13.075478	Oetjen	control (reference)	NKT cells
1531	0.9594175	6.8693094	Oetjen	control (reference)	Monocyte-derived dendritic cells
1532	16.812593	9.605782	Oetjen	control (reference)	CD4+ T cells
1533	2.5245578	7.161683	Oetjen	control (reference)	Monocyte progenitors
1534	16.79918	10.072162	Oetjen	control (reference)	CD8+ T cells
1535	10.692845	13.511598	Oetjen	control (reference)	NKT cells
1536	13.415304	11.403947	Oetjen	control (reference)	NKT cells
1537	0.4552817	8.709308	Oetjen	control (reference)	Monocyte-derived dendritic cells
1538	16.466873	10.196575	Oetjen	control (reference)	CD4+ T cells
1539	0.49153128	9.698319	Oetjen	control (reference)	CD14+ Monocytes
1540	2.5159075	0.8771898	Oetjen	control (reference)	Erythroid progenitors
1541	1.6587081	7.4959297	Oetjen	control (reference)	Monocyte progenitors
1542	12.564227	15.07087	Oetjen	control (reference)	NK cells
1543	2.7962344	0.20992562	Oetjen	control (reference)	Erythroid progenitors
1544	4.840175	4.076766	Oetjen	control (reference)	Megakaryocyte progenitors
1545	14.539585	12.074906	Oetjen	control (reference)	NKT cells
1546	4.1499305	4.0050263	Oetjen	control (reference)	Plasma cells
1547	16.486616	9.950683	Oetjen	control (reference)	CD4+ T cells
1548	1.6394315	8.423322	Oetjen	control (reference)	CD14+ Monocytes
1549	0.29495394	10.007024	Oetjen	control (reference)	CD14+ Monocytes
1550	2.0680254	4.6782827	Oetjen	control (reference)	HSPCs
1551	13.38325	10.91706	Oetjen	control (reference)	NKT cells
1552	18.197498	8.999479	Oetjen	control (reference)	CD8+ T cells
1553	15.929336	9.483352	Oetjen	control (reference)	CD4+ T cells
1554	2.0408325	8.618749	Oetjen	control (reference)	CD14+ Monocytes
1555	0.59805584	8.615132	Oetjen	control (reference)	Monocyte-derived dendritic cells
1556	13.105572	12.072809	Oetjen	control (reference)	NKT cells
1557	2.9117641	-2.63168	Oetjen	control (reference)	Erythrocytes
1558	3.6971507	8.595717	Oetjen	control (reference)	Monocyte progenitors
1559	16.442734	9.511996	Oetjen	control (reference)	CD4+ T cells
1560	15.8463955	9.790252	Oetjen	control (reference)	CD4+ T cells
1561	0.009244202	8.514723	Oetjen	control (reference)	Monocyte-derived dendritic cells
1562	1.1199802	-3.5349658	Oetjen	control (reference)	Erythrocytes
1563	12.37331	12.490486	Oetjen	control (reference)	NKT cells
1564	2.000837	7.0640864	Oetjen	control (reference)	Monocyte-derived dendritic cells
1565	13.332497	11.360435	Oetjen	control (reference)	NKT cells
1566	-1.1091121	13.002382	Oetjen	control (reference)	CD16+ Monocytes
1567	1.0194498	6.8329277	Oetjen	control (reference)	Monocyte-derived dendritic cells
1568	3.9723527	3.7074785	Oetjen	control (reference)	Plasma cells
1569	0.51571316	9.544544	Oetjen	control (reference)	CD14+ Monocytes
1570	1.7221266	4.2435083	Oetjen	control (reference)	HSPCs
1571	2.4645271	4.7397456	Oetjen	control (reference)	HSPCs
1572	15.937316	9.198899	Oetjen	control (reference)	CD4+ T cells
1573	3.1714945	7.911632	Oetjen	control (reference)	Monocyte progenitors
1574	15.483889	10.208446	Oetjen	control (reference)	CD4+ T cells
1575	17.47375	8.755297	Oetjen	control (reference)	CD4+ T cells
1576	3.5431986	-0.7266818	Oetjen	control (reference)	Erythrocytes
1577	14.259607	12.57119	Oetjen	control (reference)	NKT cells
1578	1.8977674	7.0485835	Oetjen	control (reference)	Monocyte-derived dendritic cells
1579	2.6693077	5.18364	Oetjen	control (reference)	HSPCs
1580	14.407585	12.687443	Oetjen	control (reference)	NKT cells
1581	3.2037897	-2.731842	Oetjen	control (reference)	Erythrocytes
1582	8.858663	2.7679195	Oetjen	control (reference)	B
1583	2.8507931	7.2590714	Oetjen	control (reference)	Monocyte progenitors
1584	3.0583854	6.7023354	Oetjen	control (reference)	Monocyte progenitors
1585	-1.0172851	12.275281	Oetjen	control (reference)	CD16+ Monocytes
1586	2.4453037	2.5338082	Oetjen	control (reference)	Megakaryocyte progenitors
1587	1.5619295	4.0358377	Oetjen	control (reference)	HSPCs
1588	1.3425105	3.9816413	Oetjen	control (reference)	HSPCs
1589	-1.2435552	13.082766	Oetjen	control (reference)	CD16+ Monocytes
1590	4.026831	3.9349487	Oetjen	control (reference)	Plasma cells
1591	2.635778	1.1306471	Oetjen	control (reference)	Erythroid progenitors
1592	13.73781	12.06708	Oetjen	control (reference)	NKT cells
1593	13.443224	11.036465	Oetjen	control (reference)	NKT cells
1594	0.70261055	10.610891	Oetjen	control (reference)	CD14+ Monocytes
1595	10.403438	13.325842	Oetjen	control (reference)	NKT cells
1596	13.694409	12.184646	Oetjen	control (reference)	NKT cells
1597	1.2400341	9.810866	Oetjen	control (reference)	CD14+ Monocytes
1598	2.2928586	8.934221	Oetjen	control (reference)	CD14+ Monocytes
1599	14.39016	10.257789	Oetjen	control (reference)	CD4+ T cells
1600	4.9377275	3.209142	Oetjen	control (reference)	CD10+ B cells
1601	11.593785	12.146521	Oetjen	control (reference)	NKT cells
1602	1.5028251	10.253098	Oetjen	control (reference)	CD14+ Monocytes
1603	1.4297565	8.4031725	Oetjen	control (reference)	Monocyte-derived dendritic cells
1604	13.3336935	12.08105	Oetjen	control (reference)	NKT cells
1605	14.505061	8.516402	Oetjen	control (reference)	CD4+ T cells
1606	2.4982405	5.151672	Oetjen	control (reference)	HSPCs
1607	16.429218	10.18391	Oetjen	control (reference)	CD4+ T cells
1608	2.2562575	7.533561	Oetjen	control (reference)	Monocyte progenitors
1609	11.996235	11.19426	Oetjen	control (reference)	NKT cells
1610	3.0166543	4.266348	Oetjen	control (reference)	HSPCs
1611	3.1873143	-1.9010906	Oetjen	control (reference)	Erythrocytes
1612	1.6155761	11.842187	Oetjen	control (reference)	CD14+ Monocytes
1613	7.0130424	2.1560802	Oetjen	control (reference)	B
1614	2.917318	6.542284	Oetjen	control (reference)	Monocyte progenitors
1615	13.584195	12.16803	Oetjen	control (reference)	NKT cells
1616	16.78647	8.909909	Oetjen	control (reference)	CD4+ T cells
1617	13.919378	12.174281	Oetjen	control (reference)	NKT cells
1618	13.619784	11.935662	Oetjen	control (reference)	NKT cells
1619	5.033166	5.830997	Oetjen	control (reference)	Plasmacytoid dendritic cells
1620	3.7460756	-1.319834	Oetjen	control (reference)	Erythrocytes
1621	1.2436388	8.66536	Oetjen	control (reference)	CD14+ Monocytes
1622	3.8257692	-2.3799706	Oetjen	control (reference)	Erythrocytes
1623	0.9556384	9.382562	Oetjen	control (reference)	CD14+ Monocytes
1624	4.676505	2.0664454	Oetjen	control (reference)	CD10+ B cells
1625	13.012306	10.884859	Oetjen	control (reference)	CD4+ T cells
1626	2.279137	3.326705	Oetjen	control (reference)	Megakaryocyte progenitors
1627	2.4752486	9.266084	Oetjen	control (reference)	CD14+ Monocytes
1628	17.163631	8.790046	Oetjen	control (reference)	CD4+ T cells
1629	4.539625	2.6667864	Oetjen	control (reference)	CD10+ B cells
1630	16.64221	9.340445	Oetjen	control (reference)	CD4+ T cells
1631	13.255033	12.478743	Oetjen	control (reference)	NKT cells
1632	15.80771	9.12465	Oetjen	control (reference)	CD4+ T cells
1633	1.9819438	9.162024	Oetjen	control (reference)	CD14+ Monocytes
1634	4.2696476	4.2334394	Oetjen	control (reference)	CD10+ B cells
1635	1.639566	4.072571	Oetjen	control (reference)	HSPCs
1636	3.9448378	3.702487	Oetjen	control (reference)	Plasma cells
1637	2.6203856	7.0317554	Oetjen	control (reference)	Monocyte progenitors
1638	13.624631	11.601825	Oetjen	control (reference)	NKT cells
1639	2.3663814	9.682079	Oetjen	control (reference)	CD14+ Monocytes
1640	5.0453024	1.8407983	Oetjen	control (reference)	CD10+ B cells
1641	2.614546	6.179882	Oetjen	control (reference)	Monocyte progenitors
1642	17.788515	7.8901706	Oetjen	control (reference)	CD8+ T cells
1643	1.7911968	-3.236882	Oetjen	control (reference)	Erythrocytes
1644	16.526127	8.456001	Oetjen	control (reference)	CD4+ T cells
1645	1.4024651	8.946136	Oetjen	control (reference)	CD14+ Monocytes
1646	16.27966	10.956491	Oetjen	control (reference)	CD4+ T cells
1647	13.808098	15.346908	Oetjen	control (reference)	HSPCs
1648	13.859646	10.085107	Oetjen	control (reference)	CD4+ T cells
1649	3.8887851	-2.096741	Oetjen	control (reference)	Erythrocytes
1650	16.80758	10.240243	Oetjen	control (reference)	CD4+ T cells
1651	16.875181	9.169518	Oetjen	control (reference)	CD4+ T cells
1652	2.3423092	4.411939	Oetjen	control (reference)	HSPCs
1653	16.944939	9.866179	Oetjen	control (reference)	CD4+ T cells
1654	1.323422	3.981649	Oetjen	control (reference)	HSPCs
1655	13.810857	11.2209015	Oetjen	control (reference)	NKT cells
1656	0.6418033	8.260207	Oetjen	control (reference)	Monocyte-derived dendritic cells
1657	1.3136202	10.055941	Oetjen	control (reference)	CD14+ Monocytes
1658	18.1644	8.710863	Oetjen	control (reference)	CD8+ T cells
1659	2.7084665	8.50799	Oetjen	control (reference)	CD14+ Monocytes
1660	18.161396	9.162971	Oetjen	control (reference)	CD8+ T cells
1661	17.923101	8.258423	Oetjen	control (reference)	CD8+ T cells
1662	13.488356	11.467347	Oetjen	control (reference)	NKT cells
1663	2.510344	6.7717376	Oetjen	control (reference)	Monocyte-derived dendritic cells
1664	11.960692	12.993891	Oetjen	control (reference)	NKT cells
1665	1.1795561	6.878521	Oetjen	control (reference)	Monocyte-derived dendritic cells
1666	2.453729	0.9540643	Oetjen	control (reference)	Erythroid progenitors
1667	5.261515	1.964966	Oetjen	control (reference)	CD10+ B cells
1668	14.398605	10.895623	Oetjen	control (reference)	NKT cells
1669	12.760584	12.497893	Oetjen	control (reference)	NKT cells
1670	2.5581672	6.225027	Oetjen	control (reference)	Monocyte progenitors
1671	1.3682177	10.891275	Oetjen	control (reference)	CD14+ Monocytes
1672	12.977723	9.279516	Oetjen	control (reference)	CD4+ T cells
1673	17.129221	9.046119	Oetjen	control (reference)	CD8+ T cells
1674	1.2767478	-3.544298	Oetjen	control (reference)	Erythrocytes
1675	14.404308	11.927477	Oetjen	control (reference)	CD4+ T cells
1676	0.8520701	9.760896	Oetjen	control (reference)	CD14+ Monocytes
1677	13.150309	12.767171	Oetjen	control (reference)	NKT cells
1678	13.989378	12.190924	Oetjen	control (reference)	NKT cells
1679	2.5226564	5.483618	Oetjen	control (reference)	HSPCs
1680	1.9260039	4.2811146	Oetjen	control (reference)	HSPCs
1681	0.96460754	11.395551	Oetjen	control (reference)	CD14+ Monocytes
1682	1.5066494	10.2065935	Oetjen	control (reference)	CD14+ Monocytes
1683	1.4263523	11.0378065	Oetjen	control (reference)	CD14+ Monocytes
1684	1.8917325	10.238828	Oetjen	control (reference)	CD14+ Monocytes
1685	4.4583507	4.454225	Oetjen	control (reference)	Plasma cells
1686	1.9699768	9.524876	Oetjen	control (reference)	CD14+ Monocytes
1687	3.027352	7.1014295	Oetjen	control (reference)	Monocyte progenitors
1688	12.89401	11.586629	Oetjen	control (reference)	NKT cells
1689	11.967725	11.88175	Oetjen	control (reference)	NKT cells
1690	2.185	3.5329747	Oetjen	control (reference)	Megakaryocyte progenitors
1691	4.606196	3.099142	Oetjen	control (reference)	CD10+ B cells
1692	2.6682668	2.6543818	Oetjen	control (reference)	Megakaryocyte progenitors
1693	13.215678	11.744499	Oetjen	control (reference)	NKT cells
1694	13.365601	10.268292	Oetjen	control (reference)	CD4+ T cells
1695	0.7733383	8.801587	Oetjen	control (reference)	Monocyte-derived dendritic cells
1696	13.948639	9.760132	Oetjen	control (reference)	CD4+ T cells
1697	4.7114334	2.6008725	Oetjen	control (reference)	CD10+ B cells
1698	0.30146527	11.021127	Oetjen	control (reference)	CD14+ Monocytes
1699	1.3801612	3.9233935	Oetjen	control (reference)	HSPCs
1700	12.2263155	9.285081	Oetjen	control (reference)	CD4+ T cells
1701	14.507605	11.296613	Oetjen	control (reference)	NKT cells
1702	16.555187	10.17982	Oetjen	control (reference)	CD4+ T cells
1703	4.352312	4.2731724	Oetjen	control (reference)	Plasma cells
1704	3.3714447	-2.636265	Oetjen	control (reference)	Erythrocytes
1705	1.477419	9.552289	Oetjen	control (reference)	CD14+ Monocytes
1706	2.6116502	0.9115734	Oetjen	control (reference)	Erythroid progenitors
1707	-0.28795093	12.209866	Oetjen	control (reference)	CD14+ Monocytes
1708	13.8181095	10.145444	Oetjen	control (reference)	CD4+ T cells
1709	14.2928915	12.343958	Oetjen	control (reference)	NKT cells
1710	15.766806	10.570072	Oetjen	control (reference)	CD4+ T cells
1711	18.07037	8.456924	Oetjen	control (reference)	CD8+ T cells
1712	4.832018	5.522767	Oetjen	control (reference)	Plasmacytoid dendritic cells
1713	2.5001445	2.3661664	Oetjen	control (reference)	Megakaryocyte progenitors
1714	2.4376974	6.9512396	Oetjen	control (reference)	Monocyte-derived dendritic cells
1715	13.398013	12.542787	Oetjen	control (reference)	NKT cells
1716	12.150313	12.357208	Oetjen	control (reference)	NKT cells
1717	17.573486	8.792213	Oetjen	control (reference)	CD8+ T cells
1718	16.699589	8.638099	Oetjen	control (reference)	CD4+ T cells
1719	4.8171678	5.659729	Oetjen	control (reference)	Plasmacytoid dendritic cells
1720	16.650572	10.575389	Oetjen	control (reference)	CD4+ T cells
1721	14.741434	12.339723	Oetjen	control (reference)	NKT cells
1722	1.0036718	8.634196	Oetjen	control (reference)	CD14+ Monocytes
1723	4.6840076	2.752972	Oetjen	control (reference)	CD10+ B cells
1724	1.3701768	3.9522436	Oetjen	control (reference)	HSPCs
1725	-1.3201805	13.416159	Oetjen	control (reference)	CD16+ Monocytes
1726	-0.17757528	10.960114	Oetjen	control (reference)	CD14+ Monocytes
1727	-0.07186209	11.805489	Oetjen	control (reference)	CD14+ Monocytes
1728	13.393744	11.2392435	Oetjen	control (reference)	NKT cells
1729	14.696428	12.502491	Oetjen	control (reference)	NKT cells
1730	2.9431686	-2.8582811	Oetjen	control (reference)	Erythrocytes
1731	2.2476704	9.577342	Oetjen	control (reference)	CD14+ Monocytes
1732	12.066161	11.707557	Oetjen	control (reference)	NKT cells
1733	2.6748915	0.35992634	Oetjen	control (reference)	Erythroid progenitors
1734	12.320809	15.593986	Oetjen	control (reference)	NK cells
1735	2.566782	2.4609342	Oetjen	control (reference)	Megakaryocyte progenitors
1736	0.2092483	9.757036	Oetjen	control (reference)	CD14+ Monocytes
1737	2.9538589	0.72538465	Oetjen	control (reference)	Erythroid progenitors
1738	1.967984	6.9896836	Oetjen	control (reference)	Monocyte-derived dendritic cells
1739	17.153877	9.001881	Oetjen	control (reference)	CD4+ T cells
1740	1.9495218	-3.1096613	Oetjen	control (reference)	Erythrocytes
1741	14.068414	11.73984	Oetjen	control (reference)	CD4+ T cells
1742	-0.86661804	12.489203	Oetjen	control (reference)	CD16+ Monocytes
1743	2.7489665	6.382152	Oetjen	control (reference)	Monocyte progenitors
1744	4.933914	5.8504343	Oetjen	control (reference)	Plasmacytoid dendritic cells
1745	3.2478788	7.908079	Oetjen	control (reference)	Monocyte progenitors
1746	1.793134	4.291822	Oetjen	control (reference)	HSPCs
1747	16.697916	8.928838	Oetjen	control (reference)	CD4+ T cells
1748	5.163625	5.9294467	Oetjen	control (reference)	Plasmacytoid dendritic cells
1749	14.319752	9.880429	Oetjen	control (reference)	CD4+ T cells
1750	1.4280583	8.842221	Oetjen	control (reference)	CD14+ Monocytes
1751	1.6140032	-3.364784	Oetjen	control (reference)	Erythrocytes
1752	2.1076946	9.097142	Oetjen	control (reference)	CD14+ Monocytes
1753	14.371393	12.313261	Oetjen	control (reference)	NKT cells
1754	13.543808	10.467548	Oetjen	control (reference)	NKT cells
1755	1.3797442	7.091502	Oetjen	control (reference)	Monocyte-derived dendritic cells
1756	12.127862	11.708572	Oetjen	control (reference)	NKT cells
1757	15.5008745	10.36785	Oetjen	control (reference)	CD4+ T cells
1758	12.09684	15.667793	Oetjen	control (reference)	NK cells
1759	3.6511352	-2.3008957	Oetjen	control (reference)	Erythrocytes
1760	13.229542	11.612038	Oetjen	control (reference)	NKT cells
1761	2.1670837	5.3535533	Oetjen	control (reference)	HSPCs
1762	4.379968	0.33011973	Oetjen	control (reference)	Erythroid progenitors
1763	12.430245	11.784193	Oetjen	control (reference)	NKT cells
1764	2.4342756	0.8083344	Oetjen	control (reference)	Erythroid progenitors
1765	1.4264047	4.0315614	Oetjen	control (reference)	HSPCs
1766	1.6981366	8.776773	Oetjen	control (reference)	CD14+ Monocytes
1767	4.939493	5.6443224	Oetjen	control (reference)	Plasmacytoid dendritic cells
1768	0.39082068	8.879676	Oetjen	control (reference)	Monocyte-derived dendritic cells
1769	4.660008	2.632726	Oetjen	control (reference)	CD10+ B cells
1770	1.0945826	9.901244	Oetjen	control (reference)	CD14+ Monocytes
1771	2.7268825	4.955253	Oetjen	control (reference)	HSPCs
1772	2.5960314	6.8301744	Oetjen	control (reference)	Monocyte progenitors
1773	13.644212	12.719733	Oetjen	control (reference)	NKT cells
1774	1.5412816	8.8148	Oetjen	control (reference)	CD14+ Monocytes
1775	1.4963338	4.160968	Oetjen	control (reference)	HSPCs
1776	6.7860584	2.9457211	Oetjen	control (reference)	B
1777	2.6513507	5.9065404	Oetjen	control (reference)	Monocyte progenitors
1778	14.706773	9.370862	Oetjen	control (reference)	CD4+ T cells
1779	14.659821	9.826738	Oetjen	control (reference)	CD4+ T cells
1780	13.066331	11.420937	Oetjen	control (reference)	NKT cells
1781	2.4241853	4.564044	Oetjen	control (reference)	HSPCs
1782	5.062891	2.4884953	Oetjen	control (reference)	CD10+ B cells
1783	2.8426316	5.692208	Oetjen	control (reference)	Monocyte progenitors
1784	15.095055	9.228998	Oetjen	control (reference)	CD4+ T cells
1785	2.555067	2.6304057	Oetjen	control (reference)	Megakaryocyte progenitors
1786	5.0533557	1.0670835	Oetjen	control (reference)	Erythroid progenitors
1787	16.743586	8.7024975	Oetjen	control (reference)	CD4+ T cells
1788	2.5325153	5.9949355	Oetjen	control (reference)	Monocyte progenitors
1789	14.816148	13.035259	Oetjen	control (reference)	NKT cells
1790	10.752121	6.1962056	Oetjen	control (reference)	CD4+ T cells
1791	13.366088	11.319746	Oetjen	control (reference)	NKT cells
1792	12.757365	15.294348	Oetjen	control (reference)	NK cells
1793	3.3248742	7.9797144	Oetjen	control (reference)	Monocyte progenitors
1794	12.685545	8.134832	Oetjen	control (reference)	CD4+ T cells
1795	13.296796	11.254297	Oetjen	control (reference)	CD4+ T cells
1796	1.586951	7.1334124	Oetjen	control (reference)	Monocyte-derived dendritic cells
1797	14.040387	9.976819	Oetjen	control (reference)	CD4+ T cells
1798	2.7438784	9.107382	Oetjen	control (reference)	Monocyte progenitors
1799	2.082634	7.960956	Oetjen	control (reference)	Monocyte-derived dendritic cells
1800	4.601267	3.216723	Oetjen	control (reference)	CD10+ B cells
1801	16.20703	11.401901	Oetjen	control (reference)	CD4+ T cells
1802	16.80901	9.568393	Oetjen	control (reference)	CD4+ T cells
1803	4.663942	2.58223	Oetjen	control (reference)	CD10+ B cells
1804	2.6401246	0.3497663	Oetjen	control (reference)	Erythroid progenitors
1805	-1.335075	12.630642	Oetjen	control (reference)	CD16+ Monocytes
1806	2.44843	0.97984	Oetjen	control (reference)	Erythroid progenitors
1807	16.715748	10.088564	Oetjen	control (reference)	CD4+ T cells
1808	4.140992	9.935394	Oetjen	control (reference)	CD14+ Monocytes
1809	13.869002	12.007556	Oetjen	control (reference)	NKT cells
1810	3.1119738	7.4513755	Oetjen	control (reference)	Monocyte progenitors
1811	2.4090939	9.218786	Oetjen	control (reference)	CD14+ Monocytes
1812	12.963649	9.849931	Oetjen	control (reference)	CD4+ T cells
1813	14.979412	10.641837	Oetjen	control (reference)	CD4+ T cells
1814	16.448254	9.648555	Oetjen	control (reference)	CD4+ T cells
1815	2.7140052	6.054466	Oetjen	control (reference)	HSPCs
1816	2.0723758	-2.9667594	Oetjen	control (reference)	Erythrocytes
1817	16.180853	9.843279	Oetjen	control (reference)	CD4+ T cells
1818	-0.6970214	12.259012	Oetjen	control (reference)	CD16+ Monocytes
1819	4.878562	5.520654	Oetjen	control (reference)	Plasmacytoid dendritic cells
1820	13.520972	11.596624	Oetjen	control (reference)	NKT cells
1821	12.322624	11.592472	Oetjen	control (reference)	NKT cells
1822	2.477248	4.613423	Oetjen	control (reference)	HSPCs
1823	3.3296108	8.888557	Oetjen	control (reference)	Monocyte progenitors
1824	17.839033	9.272049	Oetjen	control (reference)	CD8+ T cells
1825	1.9086908	4.220956	Oetjen	control (reference)	HSPCs
1826	3.4380908	7.9767003	Oetjen	control (reference)	Monocyte progenitors
1827	2.0704434	8.986038	Oetjen	control (reference)	CD14+ Monocytes
1828	0.9207765	9.650589	Oetjen	control (reference)	CD14+ Monocytes
1829	1.3730655	4.014761	Oetjen	control (reference)	HSPCs
1830	2.4857576	3.1925745	Oetjen	control (reference)	Megakaryocyte progenitors
1831	17.626722	9.325648	Oetjen	control (reference)	CD4+ T cells
1832	1.7319257	-3.2722116	Oetjen	control (reference)	Erythrocytes
1833	14.85908	10.271997	Oetjen	control (reference)	CD4+ T cells
1834	12.732238	7.706362	Oetjen	control (reference)	CD4+ T cells
1835	1.4354198	-3.541726	Oetjen	control (reference)	Erythrocytes
1836	2.272747	4.908697	Oetjen	control (reference)	HSPCs
1837	16.10354	9.79798	Oetjen	control (reference)	CD4+ T cells
1838	1.3864077	-0.7536489	Oetjen	control (reference)	Erythrocytes
1839	2.225549	5.268149	Oetjen	control (reference)	HSPCs
1840	2.1761065	5.5731225	Oetjen	control (reference)	HSPCs
1841	15.918364	9.435486	Oetjen	control (reference)	CD4+ T cells
1842	1.9277295	7.136998	Oetjen	control (reference)	Monocyte-derived dendritic cells
1843	3.5867414	-2.1354675	Oetjen	control (reference)	Erythrocytes
1844	16.243755	9.821706	Oetjen	control (reference)	CD4+ T cells
1845	3.316447	0.54575425	Oetjen	control (reference)	Erythroid progenitors
1846	16.97955	8.689917	Oetjen	control (reference)	CD4+ T cells
1847	5.3406086	10.47388	Oetjen	control (reference)	NKT cells
1848	16.854055	10.426788	Oetjen	control (reference)	CD4+ T cells
1849	3.037691	-0.007879716	Oetjen	control (reference)	Erythroid progenitors
1850	16.233223	9.927191	Oetjen	control (reference)	CD4+ T cells
1851	14.865251	10.513559	Oetjen	control (reference)	CD4+ T cells
1852	15.199056	9.364502	Oetjen	control (reference)	CD4+ T cells
1853	15.709718	10.662199	Oetjen	control (reference)	CD4+ T cells
1854	0.3642071	10.593761	Oetjen	control (reference)	CD14+ Monocytes
1855	15.363677	9.419779	Oetjen	control (reference)	CD4+ T cells
1856	0.44844785	10.255499	Oetjen	control (reference)	CD14+ Monocytes
1857	1.4413515	10.2415905	Oetjen	control (reference)	CD14+ Monocytes
1858	2.5896535	8.071439	Oetjen	control (reference)	Monocyte-derived dendritic cells
1859	2.9326727	7.147814	Oetjen	control (reference)	Monocyte-derived dendritic cells
1860	12.947268	12.107578	Oetjen	control (reference)	NKT cells
1861	18.182423	9.259672	Oetjen	control (reference)	CD8+ T cells
1862	3.9276285	8.796254	Oetjen	control (reference)	Monocyte progenitors
1863	-0.84379464	12.414082	Oetjen	control (reference)	CD16+ Monocytes
1864	3.134101	7.212262	Oetjen	control (reference)	Monocyte-derived dendritic cells
1865	2.6957827	0.21506876	Oetjen	control (reference)	Erythroid progenitors
1866	12.151615	7.169233	Oetjen	control (reference)	CD4+ T cells
1867	2.615305	9.065911	Oetjen	control (reference)	Monocyte progenitors
1868	4.0646095	0.71955067	Oetjen	control (reference)	Erythroid progenitors
1869	2.884178	6.933378	Oetjen	control (reference)	Monocyte progenitors
1870	3.964306	9.53085	Oetjen	control (reference)	CD14+ Monocytes
1871	18.044025	8.738463	Oetjen	control (reference)	CD8+ T cells
1872	13.221519	12.586566	Oetjen	control (reference)	NKT cells
1873	16.25723	9.844721	Oetjen	control (reference)	CD4+ T cells
1874	2.3214185	2.774239	Oetjen	control (reference)	Megakaryocyte progenitors
1875	-0.9817693	12.294148	Oetjen	control (reference)	CD16+ Monocytes
1876	16.885574	9.257443	Oetjen	control (reference)	CD4+ T cells
1877	4.8361635	2.750331	Oetjen	control (reference)	CD10+ B cells
1878	1.1954738	8.80788	Oetjen	control (reference)	CD14+ Monocytes
1879	12.002381	7.787612	Oetjen	control (reference)	CD4+ T cells
1880	2.3153026	3.048642	Oetjen	control (reference)	Megakaryocyte progenitors
1881	17.37642	8.996634	Oetjen	control (reference)	CD4+ T cells
1882	13.7134905	12.216898	Oetjen	control (reference)	NKT cells
1883	15.155538	9.9590025	Oetjen	control (reference)	CD4+ T cells
1884	3.2353587	9.14112	Oetjen	control (reference)	CD14+ Monocytes
1885	12.435199	9.87062	Oetjen	control (reference)	CD4+ T cells
1886	2.4917457	6.042518	Oetjen	control (reference)	Monocyte progenitors
1887	6.7908564	1.8502828	Oetjen	control (reference)	B
1888	-0.380127	11.354464	Oetjen	control (reference)	CD16+ Monocytes
1889	4.072125	3.958472	Oetjen	control (reference)	Plasma cells
1890	1.441412	-0.87405515	Oetjen	control (reference)	Erythrocytes
1891	13.21943	11.578037	Oetjen	control (reference)	NKT cells
1892	15.347569	10.297671	Oetjen	control (reference)	CD8+ T cells
1893	16.544783	9.642078	Oetjen	control (reference)	CD4+ T cells
1894	15.361887	9.9460125	Oetjen	control (reference)	CD4+ T cells
1895	17.952845	10.133512	Oetjen	control (reference)	CD4+ T cells
1896	15.95019	10.391227	Oetjen	control (reference)	CD4+ T cells
1897	1.5989255	9.888655	Oetjen	control (reference)	CD14+ Monocytes
1898	2.669013	0.8034257	Oetjen	control (reference)	Erythroid progenitors
1899	2.4954202	6.479811	Oetjen	control (reference)	Monocyte progenitors
1900	4.8945036	5.701354	Oetjen	control (reference)	Plasmacytoid dendritic cells
1901	1.0279868	10.18728	Oetjen	control (reference)	CD14+ Monocytes
1902	13.24854	12.519798	Oetjen	control (reference)	NKT cells
1903	2.4951	10.04168	Oetjen	control (reference)	CD14+ Monocytes
1904	4.868986	3.6529627	Oetjen	control (reference)	CD10+ B cells
1905	1.5240716	4.05534	Oetjen	control (reference)	HSPCs
1906	1.4848421	8.679146	Oetjen	control (reference)	CD14+ Monocytes
1907	12.968599	12.323417	Oetjen	control (reference)	NKT cells
1908	2.288881	4.467105	Oetjen	control (reference)	HSPCs
1909	13.234308	11.218072	Oetjen	control (reference)	NKT cells
1910	4.1329184	9.638829	Oetjen	control (reference)	CD14+ Monocytes
1911	-0.25729764	11.601511	Oetjen	control (reference)	CD14+ Monocytes
1912	15.755427	9.630699	Oetjen	control (reference)	CD4+ T cells
1913	12.870879	12.436474	Oetjen	control (reference)	NKT cells
1914	13.13266	12.569292	Oetjen	control (reference)	NKT cells
1915	1.203808	8.520997	Oetjen	control (reference)	CD14+ Monocytes
1916	13.863523	11.742853	Oetjen	control (reference)	NKT cells
1917	5.2876043	3.0695856	Oetjen	control (reference)	CD10+ B cells
1918	16.273388	9.927668	Oetjen	control (reference)	CD4+ T cells
1919	15.8885565	9.763414	Oetjen	control (reference)	CD4+ T cells
1920	13.699765	11.890828	Oetjen	control (reference)	NKT cells
1921	13.1477785	12.131666	Oetjen	control (reference)	NKT cells
1922	1.5678531	-3.4018893	Oetjen	control (reference)	Erythrocytes
1923	2.9586573	7.0521646	Oetjen	control (reference)	Monocyte-derived dendritic cells
1924	3.125798	-1.1128283	Oetjen	control (reference)	Erythrocytes
1925	3.1830008	-2.8298364	Oetjen	control (reference)	Erythrocytes
1926	2.7611065	7.0258923	Oetjen	control (reference)	Monocyte progenitors
1927	15.642646	10.252061	Oetjen	control (reference)	CD4+ T cells
1928	2.9452648	9.458062	Oetjen	control (reference)	CD14+ Monocytes
1929	3.7726438	9.594037	Oetjen	control (reference)	CD14+ Monocytes
1930	15.693345	7.167851	Oetjen	control (reference)	CD4+ T cells
1931	2.742103	5.212206	Oetjen	control (reference)	HSPCs
1932	-0.8115801	7.508599	Oetjen	control (reference)	Monocyte progenitors
1933	2.2320256	5.391209	Oetjen	control (reference)	HSPCs
1934	2.5907748	5.9869075	Oetjen	control (reference)	Monocyte progenitors
1935	17.33599	10.475659	Oetjen	control (reference)	CD4+ T cells
1936	13.810066	9.671004	Oetjen	control (reference)	CD4+ T cells
1937	0.28138638	8.059125	Oetjen	control (reference)	CD14+ Monocytes
1938	14.141342	10.3160305	Oetjen	control (reference)	CD4+ T cells
1939	13.77052	12.300588	Oetjen	control (reference)	NKT cells
1940	13.783353	12.483128	Oetjen	control (reference)	NKT cells
1941	16.620678	9.422962	Oetjen	control (reference)	CD4+ T cells
1942	1.5770992	4.1029763	Oetjen	control (reference)	HSPCs
1943	2.4171185	7.369218	Oetjen	control (reference)	Monocyte progenitors
1944	15.369766	11.671258	Oetjen	control (reference)	CD4+ T cells
1945	2.7069786	0.35085788	Oetjen	control (reference)	Erythroid progenitors
1946	12.446922	12.972271	Oetjen	control (reference)	NKT cells
1947	16.108866	9.521393	Oetjen	control (reference)	CD4+ T cells
1948	-1.2853633	12.782281	Oetjen	control (reference)	CD16+ Monocytes
1949	2.486335	2.947341	Oetjen	control (reference)	Megakaryocyte progenitors
1950	16.701872	9.528813	Oetjen	control (reference)	CD4+ T cells
1951	2.6308165	1.0981439	Oetjen	control (reference)	Erythroid progenitors
1952	14.698988	13.27462	Oetjen	control (reference)	CD4+ T cells
1953	1.5274756	-3.423027	Oetjen	control (reference)	Erythrocytes
1954	2.5780478	6.138063	Oetjen	control (reference)	Monocyte progenitors
1955	15.7363615	9.467768	Oetjen	control (reference)	CD4+ T cells
1956	2.573358	0.67497754	Oetjen	control (reference)	Erythroid progenitors
1957	1.8461769	10.963548	Oetjen	control (reference)	CD14+ Monocytes
1958	3.131999	7.2514896	Oetjen	control (reference)	Monocyte progenitors
1959	16.104143	10.9766865	Oetjen	control (reference)	CD4+ T cells
1960	1.9200807	10.7195425	Oetjen	control (reference)	CD14+ Monocytes
1961	15.3316555	9.186046	Oetjen	control (reference)	CD4+ T cells
1962	3.217147	10.204376	Oetjen	control (reference)	Monocyte progenitors
1963	2.1078603	4.3970175	Oetjen	control (reference)	HSPCs
1964	2.4503603	0.83901817	Oetjen	control (reference)	Erythroid progenitors
1965	3.8729153	5.669755	Oetjen	control (reference)	HSPCs
1966	4.9713397	5.5604806	Oetjen	control (reference)	Plasmacytoid dendritic cells
1967	14.697779	9.570409	Oetjen	control (reference)	CD4+ T cells
1968	14.500974	13.442195	Oetjen	control (reference)	NKT cells
1969	2.727767	1.0271409	Oetjen	control (reference)	Erythroid progenitors
1970	1.3787922	-3.5972676	Oetjen	control (reference)	Erythrocytes
1971	14.485306	11.651576	Oetjen	control (reference)	NKT cells
1972	1.430123	3.9120839	Oetjen	control (reference)	HSPCs
1973	0.79142743	7.5948963	Oetjen	control (reference)	Monocyte-derived dendritic cells
1974	17.64906	9.36523	Oetjen	control (reference)	CD8+ T cells
1975	13.832788	12.3563175	Oetjen	control (reference)	NKT cells
1976	13.543059	10.809936	Oetjen	control (reference)	NKT cells
1977	17.160183	9.566617	Oetjen	control (reference)	CD4+ T cells
1978	0.81748176	9.533999	Oetjen	control (reference)	CD14+ Monocytes
1979	13.399253	11.59108	Oetjen	control (reference)	NKT cells
1980	11.861364	12.639446	Oetjen	control (reference)	NKT cells
1981	1.0475602	9.870296	Oetjen	control (reference)	CD14+ Monocytes
1982	3.455302	8.584439	Oetjen	control (reference)	Monocyte progenitors
1983	1.3514669	-3.5482428	Oetjen	control (reference)	Erythrocytes
1984	10.455042	6.0442104	Oetjen	control (reference)	Megakaryocyte progenitors
1985	13.939029	9.94217	Oetjen	control (reference)	CD4+ T cells
1986	1.278851	3.9244153	Oetjen	control (reference)	HSPCs
1987	11.769956	13.033152	Oetjen	control (reference)	NKT cells
1988	3.4958715	5.997775	Oetjen	control (reference)	HSPCs
1989	2.738862	0.5455465	Oetjen	control (reference)	Erythroid progenitors
1990	11.406738	8.259273	Oetjen	control (reference)	CD4+ T cells
1991	1.1418452	10.292775	Oetjen	control (reference)	CD14+ Monocytes
1992	11.576765	11.59515	Oetjen	control (reference)	NKT cells
1993	4.2083726	0.32190403	Oetjen	control (reference)	Erythroid progenitors
1994	15.179363	9.805886	Oetjen	control (reference)	CD4+ T cells
1995	14.443266	11.077949	Oetjen	control (reference)	CD4+ T cells
1996	4.599757	3.072434	Oetjen	control (reference)	HSPCs
1997	1.3575811	-3.5306964	Oetjen	control (reference)	Erythrocytes
1998	3.083175	-2.7979357	Oetjen	control (reference)	Erythrocytes
[truncated: 44,061 more rows]

## Sheet: a_umap_symphony
	umap_1	umap_2	study	condition	cell_type
0	-3.3698492	6.4982343	Oetjen	control (reference)	CD16+ Monocytes
1	13.437552	15.085432	Oetjen	control (reference)	CD4+ T cells
2	-3.0804157	11.332825	Oetjen	control (reference)	CD14+ Monocytes
3	-3.2924318	12.576706	Oetjen	control (reference)	CD14+ Monocytes
4	10.087181	11.35235	Oetjen	control (reference)	NKT cells
5	-2.1092343	10.2704735	Oetjen	control (reference)	CD14+ Monocytes
6	-3.835489	12.107583	Oetjen	control (reference)	CD14+ Monocytes
7	4.289089	4.0289574	Oetjen	control (reference)	HSPCs
8	-6.471567	8.369462	Oetjen	control (reference)	HSPCs
9	7.484919	9.514508	Oetjen	control (reference)	NKT cells
10	9.216222	16.212347	Oetjen	control (reference)	CD8+ T cells
11	8.969639	15.5435	Oetjen	control (reference)	CD8+ T cells
12	6.959523	1.6395122	Oetjen	control (reference)	Erythrocytes
13	-4.0892606	11.079366	Oetjen	control (reference)	CD14+ Monocytes
14	5.6352086	-0.825465	Oetjen	control (reference)	CD10+ B cells
15	7.4792094	8.264059	Oetjen	control (reference)	NKT cells
16	-2.0784924	0.8318178	Oetjen	control (reference)	Plasmacytoid dendritic cells
17	-4.318976	6.377209	Oetjen	control (reference)	CD16+ Monocytes
18	5.5587497	0.22116663	Oetjen	control (reference)	CD10+ B cells
19	-4.4346356	8.8056135	Oetjen	control (reference)	Monocyte progenitors
20	8.73392	15.233821	Oetjen	control (reference)	CD4+ T cells
21	8.850535	9.899231	Oetjen	control (reference)	NKT cells
22	10.81606	16.109108	Oetjen	control (reference)	CD4+ T cells
23	10.292469	11.221899	Oetjen	control (reference)	CD4+ T cells
24	8.056887	9.85927	Oetjen	control (reference)	NKT cells
25	9.321595	14.190659	Oetjen	control (reference)	CD4+ T cells
26	5.393611	-0.5444729	Oetjen	control (reference)	CD10+ B cells
27	10.0151005	15.964288	Oetjen	control (reference)	CD4+ T cells
28	8.779246	14.677785	Oetjen	control (reference)	CD8+ T cells
29	8.40898	-5.160709	Oetjen	control (reference)	B
30	8.619291	7.5217743	Oetjen	control (reference)	NKT cells
31	-4.2716217	10.080785	Oetjen	control (reference)	CD14+ Monocytes
32	4.6203175	4.2840314	Oetjen	control (reference)	HSPCs
33	9.718226	14.678704	Oetjen	control (reference)	CD4+ T cells
34	8.270069	9.121939	Oetjen	control (reference)	NKT cells
35	10.284713	16.869282	Oetjen	control (reference)	CD4+ T cells
36	11.136177	16.150503	Oetjen	control (reference)	CD4+ T cells
37	-3.4001548	11.227673	Oetjen	control (reference)	CD14+ Monocytes
38	-4.0878105	6.034174	Oetjen	control (reference)	CD16+ Monocytes
39	8.778263	9.590793	Oetjen	control (reference)	NKT cells
40	10.470873	14.607267	Oetjen	control (reference)	CD4+ T cells
41	11.11061	13.343848	Oetjen	control (reference)	CD4+ T cells
42	-3.256139	12.854676	Oetjen	control (reference)	CD14+ Monocytes
43	9.989119	10.360578	Oetjen	control (reference)	CD4+ T cells
44	1.0318627	-2.6025622	Oetjen	control (reference)	Erythrocytes
45	10.746461	13.788702	Oetjen	control (reference)	CD4+ T cells
46	5.151074	4.0655055	Oetjen	control (reference)	Monocyte progenitors
47	14.564011	-0.78346866	Oetjen	control (reference)	Erythrocytes
48	-2.2992582	10.455673	Oetjen	control (reference)	Monocyte progenitors
49	-3.0298483	11.89689	Oetjen	control (reference)	CD14+ Monocytes
50	9.365071	15.737924	Oetjen	control (reference)	CD4+ T cells
51	-4.000695	8.330509	Oetjen	control (reference)	Monocyte progenitors
52	8.809493	8.561571	Oetjen	control (reference)	NKT cells
53	-6.223197	9.657787	Oetjen	control (reference)	Monocyte-derived dendritic cells
54	7.8421693	8.245278	Oetjen	control (reference)	NKT cells
55	-3.0801327	11.493243	Oetjen	control (reference)	CD14+ Monocytes
56	10.679335	14.886219	Oetjen	control (reference)	CD4+ T cells
57	7.734027	15.165727	Oetjen	control (reference)	CD8+ T cells
58	8.050652	-0.6866916	Oetjen	control (reference)	Plasma cells
59	9.804762	16.656326	Oetjen	control (reference)	CD8+ T cells
60	10.109335	15.834682	Oetjen	control (reference)	CD4+ T cells
61	9.599747	14.285767	Oetjen	control (reference)	CD8+ T cells
62	5.3653812	0.07848768	Oetjen	control (reference)	CD10+ B cells
63	5.58319	0.03782449	Oetjen	control (reference)	CD10+ B cells
64	5.5622125	1.8893304	Oetjen	control (reference)	Erythroid progenitors
65	8.397216	11.515116	Oetjen	control (reference)	NKT cells
66	10.9380245	8.956663	Oetjen	control (reference)	NKT cells
67	8.869674	15.336707	Oetjen	control (reference)	CD8+ T cells
68	14.914829	-1.0872058	Oetjen	control (reference)	Erythrocytes
69	5.6012154	3.3233647	Oetjen	control (reference)	HSPCs
70	5.5620027	3.4607642	Oetjen	control (reference)	HSPCs
71	15.953468	1.501715	Oetjen	control (reference)	Erythrocytes
72	10.972805	10.654919	Oetjen	control (reference)	CD4+ T cells
73	10.945775	15.582709	Oetjen	control (reference)	CD4+ T cells
74	11.402403	13.499801	Oetjen	control (reference)	CD4+ T cells
75	10.200844	11.418546	Oetjen	control (reference)	CD4+ T cells
76	13.2996435	14.161269	Oetjen	control (reference)	CD4+ T cells
77	-2.7552307	1.4980788	Oetjen	control (reference)	HSPCs
78	8.942547	14.332431	Oetjen	control (reference)	CD8+ T cells
79	6.124	-0.870364	Oetjen	control (reference)	CD10+ B cells
80	7.47066	9.098266	Oetjen	control (reference)	NKT cells
81	10.115563	10.653976	Oetjen	control (reference)	NKT cells
82	7.5192685	10.760569	Oetjen	control (reference)	NKT cells
83	-2.9801173	10.930149	Oetjen	control (reference)	Monocyte progenitors
84	11.859371	15.456828	Oetjen	control (reference)	CD4+ T cells
85	12.082362	15.884024	Oetjen	control (reference)	CD4+ T cells
86	5.588955	3.9373934	Oetjen	control (reference)	HSPCs
87	-5.646552	8.152639	Oetjen	control (reference)	Monocyte progenitors
88	11.572562	16.76722	Oetjen	control (reference)	CD4+ T cells
89	5.036703	-0.061645046	Oetjen	control (reference)	CD10+ B cells
90	10.021547	16.068102	Oetjen	control (reference)	CD4+ T cells
91	3.3942945	3.3813362	Oetjen	control (reference)	HSPCs
92	12.139621	15.106103	Oetjen	control (reference)	CD4+ T cells
93	8.151474	8.287004	Oetjen	control (reference)	NKT cells
94	5.3436513	2.5972147	Oetjen	control (reference)	Megakaryocyte progenitors
95	11.015774	15.805679	Oetjen	control (reference)	CD4+ T cells
96	9.191706	9.405176	Oetjen	control (reference)	NKT cells
97	-4.6536646	8.138953	Oetjen	control (reference)	Monocyte progenitors
98	8.569697	15.460773	Oetjen	control (reference)	CD8+ T cells
99	11.01375	14.847194	Oetjen	control (reference)	CD4+ T cells
100	12.4684725	13.3968935	Oetjen	control (reference)	Erythroid progenitors
101	6.8907585	1.3042238	Oetjen	control (reference)	Erythroid progenitors
102	-3.091649	8.09735	Oetjen	control (reference)	Monocyte progenitors
103	3.5701346	3.9122114	Oetjen	control (reference)	HSPCs
104	-5.992867	9.519934	Oetjen	control (reference)	Monocyte-derived dendritic cells
105	-6.4283304	8.519139	Oetjen	control (reference)	Monocyte progenitors
106	5.5272126	4.7339807	Oetjen	control (reference)	Monocyte progenitors
107	-4.245606	9.131617	Oetjen	control (reference)	CD14+ Monocytes
108	-4.2689676	11.985812	Oetjen	control (reference)	CD14+ Monocytes
109	-3.9869642	9.6903	Oetjen	control (reference)	Monocyte progenitors
110	3.990084	2.404419	Oetjen	control (reference)	Megakaryocyte progenitors
111	9.136953	11.097111	Oetjen	control (reference)	CD4+ T cells
112	-2.92864	12.61465	Oetjen	control (reference)	CD14+ Monocytes
113	15.012104	-1.0889056	Oetjen	control (reference)	Erythrocytes
114	8.647001	8.517782	Oetjen	control (reference)	NKT cells
115	5.130373	4.2588778	Oetjen	control (reference)	Monocyte progenitors
116	8.246752	-1.323478	Oetjen	control (reference)	Plasma cells
117	7.567998	-1.1319206	Oetjen	control (reference)	Plasma cells
118	14.960093	-1.30489	Oetjen	control (reference)	Erythrocytes
119	8.390895	5.338672	Oetjen	control (reference)	NK cells
120	1.3994265	-1.5451775	Oetjen	control (reference)	HSPCs
121	-1.7209009	0.91754514	Oetjen	control (reference)	Plasmacytoid dendritic cells
122	-4.063891	10.8558445	Oetjen	control (reference)	CD14+ Monocytes
123	-6.1178412	9.595216	Oetjen	control (reference)	Monocyte-derived dendritic cells
124	7.578697	5.952415	Oetjen	control (reference)	NK cells
125	8.360023	6.502861	Oetjen	control (reference)	NKT cells
126	10.472794	16.159481	Oetjen	control (reference)	CD4+ T cells
127	7.9523664	9.339255	Oetjen	control (reference)	NKT cells
128	11.046607	16.90216	Oetjen	control (reference)	CD4+ T cells
129	-2.247609	10.299988	Oetjen	control (reference)	Monocyte progenitors
130	8.375851	9.523246	Oetjen	control (reference)	NKT cells
131	5.7646027	-0.37112537	Oetjen	control (reference)	CD10+ B cells
132	10.582697	14.713202	Oetjen	control (reference)	CD4+ T cells
133	-4.266904	7.0700116	Oetjen	control (reference)	CD16+ Monocytes
134	11.156275	15.1003895	Oetjen	control (reference)	CD4+ T cells
135	-2.2363648	12.089346	Oetjen	control (reference)	CD14+ Monocytes
136	3.6108952	3.2422228	Oetjen	control (reference)	HSPCs
137	10.400959	12.346175	Oetjen	control (reference)	CD4+ T cells
138	8.560537	16.089735	Oetjen	control (reference)	CD8+ T cells
139	10.787366	12.83759	Oetjen	control (reference)	CD4+ T cells
140	9.106105	10.175886	Oetjen	control (reference)	NKT cells
141	10.732518	12.6513195	Oetjen	control (reference)	CD4+ T cells
142	-3.5688891	10.405913	Oetjen	control (reference)	CD14+ Monocytes
143	-6.5984077	8.104198	Oetjen	control (reference)	Monocyte-derived dendritic cells
144	8.152373	10.189534	Oetjen	control (reference)	NKT cells
145	8.239653	-0.66940725	Oetjen	control (reference)	Plasma cells
146	-2.5423074	11.974993	Oetjen	control (reference)	CD14+ Monocytes
147	5.499362	2.2815871	Oetjen	control (reference)	Erythroid progenitors
148	7.287765	8.526346	Oetjen	control (reference)	NKT cells
149	14.610587	-0.91490597	Oetjen	control (reference)	Erythrocytes
150	-3.5296612	12.6686735	Oetjen	control (reference)	CD14+ Monocytes
151	-3.1008992	11.533358	Oetjen	control (reference)	CD14+ Monocytes
152	-3.3156774	11.342746	Oetjen	control (reference)	CD14+ Monocytes
153	10.386386	15.657574	Oetjen	control (reference)	CD4+ T cells
154	10.645263	15.863076	Oetjen	control (reference)	CD4+ T cells
155	3.8938637	3.5115728	Oetjen	control (reference)	HSPCs
156	7.4941144	10.754422	Oetjen	control (reference)	NKT cells
157	8.466456	15.050402	Oetjen	control (reference)	CD8+ T cells
158	-5.215941	9.936868	Oetjen	control (reference)	Monocyte-derived dendritic cells
159	-3.0463924	12.037773	Oetjen	control (reference)	CD14+ Monocytes
160	9.061996	9.141963	Oetjen	control (reference)	NKT cells
161	-3.5477107	10.279947	Oetjen	control (reference)	CD14+ Monocytes
162	9.77073	16.231415	Oetjen	control (reference)	CD4+ T cells
163	10.996203	16.204767	Oetjen	control (reference)	CD4+ T cells
164	-5.86316	9.22407	Oetjen	control (reference)	Monocyte-derived dendritic cells
165	5.193562	2.7157736	Oetjen	control (reference)	HSPCs
166	-2.8003047	10.74638	Oetjen	control (reference)	CD14+ Monocytes
167	4.1972237	3.4433372	Oetjen	control (reference)	HSPCs
168	10.404382	16.047478	Oetjen	control (reference)	CD4+ T cells
169	8.168504	7.25426	Oetjen	control (reference)	NKT cells
170	-3.6878562	6.4500747	Oetjen	control (reference)	CD16+ Monocytes
171	9.011797	10.337503	Oetjen	control (reference)	NKT cells
172	3.6171448	3.4736428	Oetjen	control (reference)	HSPCs
173	-5.408014	9.479029	Oetjen	control (reference)	Monocyte-derived dendritic cells
174	-3.6473796	10.432393	Oetjen	control (reference)	CD14+ Monocytes
175	7.6741157	10.693043	Oetjen	control (reference)	NKT cells
176	-2.4261837	10.102906	Oetjen	control (reference)	CD14+ Monocytes
177	5.5387006	1.9775186	Oetjen	control (reference)	Megakaryocyte progenitors
178	11.454608	12.404007	Oetjen	control (reference)	CD4+ T cells
179	4.4430857	3.280818	Oetjen	control (reference)	HSPCs
180	10.797056	15.54249	Oetjen	control (reference)	CD4+ T cells
181	2.0353208	-3.55039	Oetjen	control (reference)	Erythrocytes
182	6.301164	-1.9498979	Oetjen	control (reference)	CD10+ B cells
183	-6.6918993	8.138996	Oetjen	control (reference)	Monocyte-derived dendritic cells
184	6.739006	2.9507217	Oetjen	control (reference)	Erythroid progenitors
185	5.475876	3.2018187	Oetjen	control (reference)	Megakaryocyte progenitors
186	9.643435	8.85247	Oetjen	control (reference)	NKT cells
187	8.705452	14.99006	Oetjen	control (reference)	CD8+ T cells
188	3.943685	3.6694572	Oetjen	control (reference)	HSPCs
189	-5.195978	7.9757905	Oetjen	control (reference)	Monocyte progenitors
190	-3.6007614	7.0214796	Oetjen	control (reference)	CD16+ Monocytes
191	8.102123	8.872863	Oetjen	control (reference)	NKT cells
192	-3.5777843	11.326661	Oetjen	control (reference)	CD14+ Monocytes
193	8.512066	12.600502	Oetjen	control (reference)	NKT cells
194	10.630744	10.2112665	Oetjen	control (reference)	CD4+ T cells
195	7.2990704	10.184244	Oetjen	control (reference)	NKT cells
196	3.7524858	3.0803661	Oetjen	control (reference)	Megakaryocyte progenitors
197	9.7908	12.195795	Oetjen	control (reference)	CD4+ T cells
198	11.171635	13.99643	Oetjen	control (reference)	CD4+ T cells
199	4.1337066	2.4117513	Oetjen	control (reference)	Megakaryocyte progenitors
200	-3.8649318	8.053261	Oetjen	control (reference)	Monocyte progenitors
201	14.874406	-1.0552791	Oetjen	control (reference)	Erythrocytes
202	9.100758	14.351295	Oetjen	control (reference)	CD8+ T cells
203	-2.833067	12.354619	Oetjen	control (reference)	CD14+ Monocytes
204	-3.2165027	11.920624	Oetjen	control (reference)	CD14+ Monocytes
205	7.4564233	9.463101	Oetjen	control (reference)	NKT cells
206	1.1149862	-2.956468	Oetjen	control (reference)	Erythrocytes
207	-1.8589345	0.2462068	Oetjen	control (reference)	Plasmacytoid dendritic cells
208	7.480649	9.474254	Oetjen	control (reference)	NKT cells
209	-5.2770743	12.049255	Oetjen	control (reference)	Monocyte progenitors
210	-1.9678553	1.125283	Oetjen	control (reference)	Plasmacytoid dendritic cells
211	5.474632	3.7599268	Oetjen	control (reference)	HSPCs
212	4.2848	4.050186	Oetjen	control (reference)	HSPCs
213	9.582517	10.069175	Oetjen	control (reference)	CD4+ T cells
214	7.566162	9.728114	Oetjen	control (reference)	NKT cells
215	7.4271016	2.3556159	Oetjen	control (reference)	Erythrocytes
216	5.5988274	-0.055992737	Oetjen	control (reference)	CD10+ B cells
217	8.241553	-0.8548383	Oetjen	control (reference)	Plasma cells
218	5.8444066	3.9972415	Oetjen	control (reference)	Megakaryocyte progenitors
219	-1.5654494	11.7100525	Oetjen	control (reference)	CD14+ Monocytes
220	1.6018002	-2.944372	Oetjen	control (reference)	Erythrocytes
221	-1.9628803	-0.077529095	Oetjen	control (reference)	Plasmacytoid dendritic cells
222	-4.4762115	7.211153	Oetjen	control (reference)	CD16+ Monocytes
223	-3.0437317	11.607178	Oetjen	control (reference)	CD14+ Monocytes
224	8.525583	9.801271	Oetjen	control (reference)	NKT cells
225	7.711134	8.226339	Oetjen	control (reference)	NKT cells
226	8.4040985	10.559276	Oetjen	control (reference)	NKT cells
227	-3.198013	10.714727	Oetjen	control (reference)	CD14+ Monocytes
228	3.7451599	4.066091	Oetjen	control (reference)	HSPCs
229	8.598911	14.737094	Oetjen	control (reference)	CD8+ T cells
230	9.659742	16.241413	Oetjen	control (reference)	CD8+ T cells
231	5.1157427	2.7991002	Oetjen	control (reference)	HSPCs
232	-3.9752848	9.941841	Oetjen	control (reference)	CD14+ Monocytes
233	10.165325	12.283902	Oetjen	control (reference)	CD4+ T cells
234	8.373646	6.184638	Oetjen	control (reference)	NK cells
235	9.414951	10.371308	Oetjen	control (reference)	NKT cells
236	6.3255653	-0.19794896	Oetjen	control (reference)	CD10+ B cells
237	10.50401	17.066381	Oetjen	control (reference)	CD4+ T cells
238	-2.4121635	10.787195	Oetjen	control (reference)	Monocyte progenitors
239	-2.949941	12.882968	Oetjen	control (reference)	CD14+ Monocytes
240	11.639473	11.702775	Oetjen	control (reference)	CD4+ T cells
241	9.275607	12.908741	Oetjen	control (reference)	CD4+ T cells
242	3.6837723	3.8304117	Oetjen	control (reference)	HSPCs
243	9.281778	9.587138	Oetjen	control (reference)	NKT cells
244	10.452606	12.394205	Oetjen	control (reference)	CD4+ T cells
245	9.253013	9.986009	Oetjen	control (reference)	NKT cells
246	-4.157082	8.128947	Oetjen	control (reference)	Monocyte progenitors
247	-3.2428467	11.250915	Oetjen	control (reference)	CD14+ Monocytes
248	8.480487	11.734753	Oetjen	control (reference)	NKT cells
249	9.70529	12.830851	Oetjen	control (reference)	CD4+ T cells
250	-4.3788366	6.503423	Oetjen	control (reference)	CD16+ Monocytes
251	-1.8024462	0.96819675	Oetjen	control (reference)	Plasmacytoid dendritic cells
252	-3.052892	11.064216	Oetjen	control (reference)	CD14+ Monocytes
253	1.0165322	-2.4771962	Oetjen	control (reference)	Erythrocytes
254	5.4115696	-0.064417616	Oetjen	control (reference)	CD10+ B cells
255	1.0764731	-3.7098107	Oetjen	control (reference)	Erythrocytes
256	-3.9235291	8.256873	Oetjen	control (reference)	Monocyte progenitors
257	7.4587445	-2.8721771	Oetjen	control (reference)	CD10+ B cells
258	-4.3537903	8.62784	Oetjen	control (reference)	Monocyte progenitors
259	12.465682	14.828864	Oetjen	control (reference)	CD4+ T cells
260	-4.958865	12.495851	Oetjen	control (reference)	CD14+ Monocytes
261	-5.180375	10.877302	Oetjen	control (reference)	Monocyte progenitors
262	9.601715	16.496155	Oetjen	control (reference)	CD8+ T cells
263	8.791642	8.9583	Oetjen	control (reference)	NKT cells
264	5.4823284	4.4614134	Oetjen	control (reference)	Monocyte progenitors
265	9.629169	16.525537	Oetjen	control (reference)	CD8+ T cells
266	10.075786	14.617785	Oetjen	control (reference)	CD4+ T cells
267	10.155091	14.797209	Oetjen	control (reference)	CD4+ T cells
268	-3.6846538	6.2666063	Oetjen	control (reference)	CD16+ Monocytes
269	8.721012	11.131913	Oetjen	control (reference)	NKT cells
270	8.628377	16.315691	Oetjen	control (reference)	CD8+ T cells
271	9.834417	14.852285	Oetjen	control (reference)	CD4+ T cells
272	8.839009	15.394502	Oetjen	control (reference)	CD8+ T cells
273	9.71926	16.709967	Oetjen	control (reference)	CD4+ T cells
274	7.9187856	11.037445	Oetjen	control (reference)	NKT cells
275	11.200057	14.762122	Oetjen	control (reference)	CD8+ T cells
276	8.474369	10.491455	Oetjen	control (reference)	NKT cells
277	9.496914	9.691766	Oetjen	control (reference)	Erythrocytes
278	10.306961	11.238567	Oetjen	control (reference)	CD4+ T cells
279	-4.2328367	8.006197	Oetjen	control (reference)	Monocyte progenitors
280	-3.388701	11.030988	Oetjen	control (reference)	CD14+ Monocytes
281	-4.200113	10.779827	Oetjen	control (reference)	CD14+ Monocytes
282	-3.083194	11.165617	Oetjen	control (reference)	CD14+ Monocytes
283	5.414921	4.24164	Oetjen	control (reference)	HSPCs
284	-3.3040822	11.138778	Oetjen	control (reference)	CD14+ Monocytes
285	-5.2596817	8.040317	Oetjen	control (reference)	Monocyte progenitors
286	10.664199	15.177813	Oetjen	control (reference)	CD8+ T cells
287	8.431541	8.309503	Oetjen	control (reference)	NKT cells
288	7.736908	9.903647	Oetjen	control (reference)	NKT cells
289	-3.6922617	7.115819	Oetjen	control (reference)	CD16+ Monocytes
290	11.451754	16.452457	Oetjen	control (reference)	CD4+ T cells
291	7.7635946	8.798858	Oetjen	control (reference)	NKT cells
292	-6.120016	9.720582	Oetjen	control (reference)	Monocyte-derived dendritic cells
293	-3.8431756	6.671461	Oetjen	control (reference)	CD16+ Monocytes
294	-3.5067444	11.622537	Oetjen	control (reference)	CD14+ Monocytes
295	-2.9902592	11.605179	Oetjen	control (reference)	CD14+ Monocytes
296	11.03137	9.791943	Oetjen	control (reference)	CD4+ T cells
297	-5.4367313	9.607955	Oetjen	control (reference)	Monocyte-derived dendritic cells
298	4.1409717	3.7451112	Oetjen	control (reference)	Megakaryocyte progenitors
299	4.1704245	3.85202	Oetjen	control (reference)	HSPCs
300	5.665363	4.2274117	Oetjen	control (reference)	HSPCs
301	12.23757	12.560358	Oetjen	control (reference)	CD4+ T cells
302	7.3531833	7.6730494	Oetjen	control (reference)	NKT cells
303	10.124794	10.39751	Oetjen	control (reference)	CD4+ T cells
304	5.895488	1.8330393	Oetjen	control (reference)	Erythroid progenitors
305	8.027787	15.0381155	Oetjen	control (reference)	CD8+ T cells
306	8.701507	9.143701	Oetjen	control (reference)	NKT cells
307	8.600726	15.366212	Oetjen	control (reference)	CD8+ T cells
308	1.8142809	-3.8777144	Oetjen	control (reference)	Erythrocytes
309	9.046158	-1.2697337	Oetjen	control (reference)	Plasma cells
310	8.781369	-4.038697	Oetjen	control (reference)	B
311	-2.4354131	11.05933	Oetjen	control (reference)	CD14+ Monocytes
312	6.7338567	1.4544758	Oetjen	control (reference)	Erythroid progenitors
313	15.10315	-1.2602346	Oetjen	control (reference)	Erythrocytes
314	7.573102	9.371863	Oetjen	control (reference)	NKT cells
315	-2.974505	10.54754	Oetjen	control (reference)	CD14+ Monocytes
316	-3.3477807	10.366209	Oetjen	control (reference)	CD14+ Monocytes
317	10.226428	9.902441	Oetjen	control (reference)	NKT cells
318	11.782246	10.185829	Oetjen	control (reference)	CD4+ T cells
319	15.008069	-0.2722742	Oetjen	control (reference)	Erythrocytes
320	4.935608	1.6281679	Oetjen	control (reference)	Erythroid progenitors
321	-3.9030793	6.5451226	Oetjen	control (reference)	CD16+ Monocytes
322	-3.5257492	10.506953	Oetjen	control (reference)	CD14+ Monocytes
323	7.4644947	7.073901	Oetjen	control (reference)	NKT cells
324	7.5207973	9.8908205	Oetjen	control (reference)	NKT cells
325	10.34104	12.035597	Oetjen	control (reference)	NKT cells
326	8.174531	8.118745	Oetjen	control (reference)	NKT cells
327	-4.7597294	12.050696	Oetjen	control (reference)	CD14+ Monocytes
328	-1.6739817	12.530934	Oetjen	control (reference)	CD14+ Monocytes
329	10.160689	17.481234	Oetjen	control (reference)	CD4+ T cells
330	11.465593	14.377671	Oetjen	control (reference)	CD4+ T cells
331	8.223163	7.843573	Oetjen	control (reference)	NKT cells
332	-3.7040648	10.571498	Oetjen	control (reference)	CD14+ Monocytes
333	-4.9450607	12.048633	Oetjen	control (reference)	CD14+ Monocytes
334	8.475432	15.243157	Oetjen	control (reference)	CD8+ T cells
335	8.167528	10.287557	Oetjen	control (reference)	NKT cells
336	4.201665	4.276684	Oetjen	control (reference)	HSPCs
337	7.8756366	9.574808	Oetjen	control (reference)	NKT cells
338	-1.9221911	-0.12607461	Oetjen	control (reference)	Plasmacytoid dendritic cells
339	-2.5977635	11.314694	Oetjen	control (reference)	CD14+ Monocytes
340	8.808344	10.109929	Oetjen	control (reference)	NKT cells
341	-2.8670173	11.433241	Oetjen	control (reference)	CD14+ Monocytes
342	9.842065	11.736786	Oetjen	control (reference)	CD4+ T cells
343	9.527619	13.42417	Oetjen	control (reference)	NKT cells
344	-1.4386239	10.941056	Oetjen	control (reference)	CD14+ Monocytes
345	-1.3875973	10.02125	Oetjen	control (reference)	CD14+ Monocytes
346	11.832079	15.448837	Oetjen	control (reference)	CD4+ T cells
347	9.217124	8.788399	Oetjen	control (reference)	NKT cells
348	-4.72691	8.192094	Oetjen	control (reference)	Monocyte progenitors
349	4.132224	3.408766	Oetjen	control (reference)	HSPCs
350	10.790156	14.320906	Oetjen	control (reference)	CD4+ T cells
351	-4.826515	8.120852	Oetjen	control (reference)	Monocyte progenitors
352	-3.1639333	11.12451	Oetjen	control (reference)	CD14+ Monocytes
353	8.726606	14.779331	Oetjen	control (reference)	CD8+ T cells
354	5.3373137	4.564787	Oetjen	control (reference)	Monocyte progenitors
355	8.394606	-4.688066	Oetjen	control (reference)	B
356	8.837022	15.363259	Oetjen	control (reference)	CD8+ T cells
357	-5.8789105	9.7683735	Oetjen	control (reference)	Monocyte-derived dendritic cells
358	10.4083605	16.038326	Oetjen	control (reference)	CD4+ T cells
359	-3.0470715	11.266304	Oetjen	control (reference)	CD14+ Monocytes
360	-3.3732362	10.605444	Oetjen	control (reference)	CD14+ Monocytes
361	15.225831	-1.0218205	Oetjen	control (reference)	Erythrocytes
362	11.491319	12.3014765	Oetjen	control (reference)	CD4+ T cells
363	5.3733706	1.4261695	Oetjen	control (reference)	Erythroid progenitors
364	10.859457	16.285284	Oetjen	control (reference)	CD4+ T cells
365	-3.2946482	12.008625	Oetjen	control (reference)	CD14+ Monocytes
366	-3.1521313	9.542258	Oetjen	control (reference)	Monocyte progenitors
367	7.7055354	11.213034	Oetjen	control (reference)	NKT cells
368	-4.2895937	9.867192	Oetjen	control (reference)	CD14+ Monocytes
369	8.107623	7.841675	Oetjen	control (reference)	NKT cells
370	15.018857	-0.68056506	Oetjen	control (reference)	Erythrocytes
371	8.293211	8.701767	Oetjen	control (reference)	NKT cells
372	5.206425	0.020466818	Oetjen	control (reference)	CD10+ B cells
373	5.5792065	1.3877954	Oetjen	control (reference)	Erythroid progenitors
374	-3.3031814	11.510556	Oetjen	control (reference)	CD14+ Monocytes
375	-5.3618426	8.000017	Oetjen	control (reference)	Monocyte progenitors
376	10.726493	15.7663	Oetjen	control (reference)	CD4+ T cells
377	-2.6492214	11.027547	Oetjen	control (reference)	CD14+ Monocytes
378	8.007507	11.390967	Oetjen	control (reference)	NKT cells
379	-3.6044748	9.916999	Oetjen	control (reference)	CD14+ Monocytes
380	3.710038	3.788332	Oetjen	control (reference)	HSPCs
381	-4.2101536	5.7918973	Oetjen	control (reference)	CD16+ Monocytes
382	10.226619	12.34524	Oetjen	control (reference)	CD4+ T cells
383	-4.248343	6.842246	Oetjen	control (reference)	CD16+ Monocytes
384	7.87474	9.435961	Oetjen	control (reference)	NKT cells
385	9.089347	12.840563	Oetjen	control (reference)	CD4+ T cells
386	6.9206824	7.9023867	Oetjen	control (reference)	NKT cells
387	-1.7953476	1.0520368	Oetjen	control (reference)	Plasmacytoid dendritic cells
388	3.767703	4.149449	Oetjen	control (reference)	HSPCs
389	7.7742457	-0.80766976	Oetjen	control (reference)	Plasma cells
390	10.233335	16.702938	Oetjen	control (reference)	CD8+ T cells
391	-3.6573062	6.533878	Oetjen	control (reference)	CD16+ Monocytes
392	-2.0603178	9.980707	Oetjen	control (reference)	CD14+ Monocytes
393	4.449652	4.1296062	Oetjen	control (reference)	HSPCs
394	1.3163993	-1.3722686	Oetjen	control (reference)	HSPCs
395	5.0276732	4.285493	Oetjen	control (reference)	CD10+ B cells
396	10.71076	10.190522	Oetjen	control (reference)	CD4+ T cells
397	-3.3725123	11.363053	Oetjen	control (reference)	CD14+ Monocytes
398	11.237295	16.287622	Oetjen	control (reference)	CD4+ T cells
399	9.018876	9.925719	Oetjen	control (reference)	NKT cells
400	-3.1154754	9.900327	Oetjen	control (reference)	CD14+ Monocytes
401	5.4579024	4.153868	Oetjen	control (reference)	Monocyte progenitors
402	-2.9561667	11.3488655	Oetjen	control (reference)	CD14+ Monocytes
403	4.599061	4.312361	Oetjen	control (reference)	HSPCs
404	15.46978	-1.1997409	Oetjen	control (reference)	Erythrocytes
405	-2.3127666	0.35683525	Oetjen	control (reference)	Plasmacytoid dendritic cells
406	7.1735487	8.298228	Oetjen	control (reference)	NKT cells
407	8.4072895	6.884273	Oetjen	control (reference)	Plasma cells
408	-2.8052382	11.08062	Oetjen	control (reference)	CD14+ Monocytes
409	-4.359581	8.261885	Oetjen	control (reference)	Monocyte progenitors
410	-2.8090174	12.630572	Oetjen	control (reference)	CD14+ Monocytes
411	-6.42274	7.7956715	Oetjen	control (reference)	Monocyte-derived dendritic cells
412	6.099962	0.88246137	Oetjen	control (reference)	Erythroid progenitors
413	7.1499944	1.6765054	Oetjen	control (reference)	Erythroid progenitors
414	11.987366	15.581746	Oetjen	control (reference)	CD4+ T cells
415	11.6209	15.965461	Oetjen	control (reference)	CD4+ T cells
416	-4.7407837	8.183393	Oetjen	control (reference)	Monocyte progenitors
417	8.357018	9.518212	Oetjen	control (reference)	NKT cells
418	3.5349944	3.4819417	Oetjen	control (reference)	HSPCs
419	5.162608	1.3038098	Oetjen	control (reference)	Erythroid progenitors
420	8.065305	15.033541	Oetjen	control (reference)	CD8+ T cells
421	-4.124432	9.706705	Oetjen	control (reference)	CD14+ Monocytes
422	4.339064	3.6598608	Oetjen	control (reference)	HSPCs
423	10.861398	14.836731	Oetjen	control (reference)	CD4+ T cells
424	8.951098	10.705288	Oetjen	control (reference)	NKT cells
425	-6.0153437	9.414966	Oetjen	control (reference)	Monocyte-derived dendritic cells
426	10.755924	12.496953	Oetjen	control (reference)	CD4+ T cells
427	10.880502	16.793093	Oetjen	control (reference)	CD4+ T cells
428	6.0781612	-1.8581067	Oetjen	control (reference)	CD10+ B cells
429	4.708322	3.4504235	Oetjen	control (reference)	HSPCs
430	9.203641	15.346858	Oetjen	control (reference)	CD8+ T cells
431	8.52875	15.445423	Oetjen	control (reference)	CD8+ T cells
432	9.436127	-4.176517	Oetjen	control (reference)	B
433	5.0439672	4.4746876	Oetjen	control (reference)	HSPCs
434	-2.4321737	10.897241	Oetjen	control (reference)	CD14+ Monocytes
435	11.153881	15.753173	Oetjen	control (reference)	CD4+ T cells
436	-3.5162535	11.957015	Oetjen	control (reference)	CD14+ Monocytes
437	3.5267367	4.1066537	Oetjen	control (reference)	HSPCs
438	-1.8625357	0.9833769	Oetjen	control (reference)	Plasmacytoid dendritic cells
439	-3.9920146	5.999094	Oetjen	control (reference)	CD16+ Monocytes
440	-4.454675	8.832803	Oetjen	control (reference)	Monocyte progenitors
441	7.5750265	9.44933	Oetjen	control (reference)	Erythrocytes
442	14.876222	-1.3194685	Oetjen	control (reference)	Erythrocytes
443	-3.6193595	11.297259	Oetjen	control (reference)	CD14+ Monocytes
444	8.206673	6.2272177	Oetjen	control (reference)	NK cells
445	5.827442	-0.32958448	Oetjen	control (reference)	CD10+ B cells
446	8.375133	6.6372786	Oetjen	control (reference)	NKT cells
447	4.8593683	-0.012702343	Oetjen	control (reference)	CD10+ B cells
448	9.523034	11.75249	Oetjen	control (reference)	CD4+ T cells
449	11.793906	11.481256	Oetjen	control (reference)	CD4+ T cells
450	-4.8696046	8.741713	Oetjen	control (reference)	Monocyte progenitors
451	6.1777782	-1.9587985	Oetjen	control (reference)	CD10+ B cells
452	10.265259	13.686283	Oetjen	control (reference)	CD4+ T cells
453	10.772233	17.12456	Oetjen	control (reference)	CD4+ T cells
454	7.926049	-1.8780946	Oetjen	control (reference)	NKT cells
455	10.79062	15.540834	Oetjen	control (reference)	CD4+ T cells
456	14.642835	-1.3083678	Oetjen	control (reference)	Erythrocytes
457	-3.5891492	8.48836	Oetjen	control (reference)	Monocyte progenitors
458	1.8466067	-2.8502684	Oetjen	control (reference)	Erythrocytes
459	3.710974	3.9074626	Oetjen	control (reference)	HSPCs
460	10.178484	14.655392	Oetjen	control (reference)	CD4+ T cells
461	1.7537857	-3.7579215	Oetjen	control (reference)	Erythrocytes
462	3.8498116	2.5812876	Oetjen	control (reference)	Megakaryocyte progenitors
463	7.810631	9.755634	Oetjen	control (reference)	NKT cells
464	-5.775277	9.672775	Oetjen	control (reference)	Monocyte-derived dendritic cells
465	9.157741	15.108748	Oetjen	control (reference)	CD8+ T cells
466	10.729635	10.261489	Oetjen	control (reference)	CD4+ T cells
467	9.761597	14.987072	Oetjen	control (reference)	CD4+ T cells
468	-3.7517984	9.76921	Oetjen	control (reference)	CD14+ Monocytes
469	12.275794	14.016713	Oetjen	control (reference)	CD4+ T cells
470	6.5695043	-2.2772872	Oetjen	control (reference)	CD10+ B cells
471	4.3341055	4.006777	Oetjen	control (reference)	HSPCs
472	-1.7699314	9.476929	Oetjen	control (reference)	Monocyte progenitors
473	7.3897505	9.110281	Oetjen	control (reference)	Erythrocytes
474	9.065628	16.306839	Oetjen	control (reference)	CD8+ T cells
475	8.635717	14.261272	Oetjen	control (reference)	CD8+ T cells
476	5.7292814	3.6574621	Oetjen	control (reference)	HSPCs
477	5.3680134	1.3759326	Oetjen	control (reference)	Erythroid progenitors
478	8.424655	10.974074	Oetjen	control (reference)	NKT cells
479	10.372507	10.615762	Oetjen	control (reference)	CD4+ T cells
480	3.569289	3.0349438	Oetjen	control (reference)	HSPCs
481	8.312484	15.421081	Oetjen	control (reference)	CD4+ T cells
482	7.227175	7.979246	Oetjen	control (reference)	NKT cells
483	7.475683	8.499967	Oetjen	control (reference)	NKT cells
484	12.565807	15.999927	Oetjen	control (reference)	CD4+ T cells
485	5.199463	0.0040504453	Oetjen	control (reference)	CD10+ B cells
486	14.789492	-1.2572252	Oetjen	control (reference)	Erythrocytes
487	1.7368503	-2.9144485	Oetjen	control (reference)	Erythrocytes
488	-6.1875205	9.332133	Oetjen	control (reference)	Monocyte-derived dendritic cells
489	-4.248275	9.5616455	Oetjen	control (reference)	CD14+ Monocytes
490	3.9457612	2.433958	Oetjen	control (reference)	Megakaryocyte progenitors
491	10.376772	12.875153	Oetjen	control (reference)	CD4+ T cells
492	-3.546265	9.400992	Oetjen	control (reference)	CD14+ Monocytes
493	4.0682106	3.7453306	Oetjen	control (reference)	HSPCs
494	4.1505423	3.032747	Oetjen	control (reference)	Megakaryocyte progenitors
495	9.106736	10.987035	Oetjen	control (reference)	NKT cells
496	-4.4197617	6.801353	Oetjen	control (reference)	CD16+ Monocytes
497	8.71046	5.716097	Oetjen	control (reference)	NK cells
498	7.8624916	9.549928	Oetjen	control (reference)	NKT cells
499	3.541875	3.5010035	Oetjen	control (reference)	HSPCs
500	-6.032792	9.309163	Oetjen	control (reference)	Monocyte-derived dendritic cells
501	10.710643	16.759771	Oetjen	control (reference)	CD4+ T cells
502	10.576428	13.010522	Oetjen	control (reference)	CD4+ T cells
503	-4.2944713	6.1247516	Oetjen	control (reference)	CD16+ Monocytes
504	10.12481	15.435274	Oetjen	control (reference)	CD4+ T cells
505	10.89537	9.419111	Oetjen	control (reference)	NKT cells
506	11.114823	15.609389	Oetjen	control (reference)	CD4+ T cells
507	11.0518	13.710712	Oetjen	control (reference)	CD4+ T cells
508	9.432095	9.858806	Oetjen	control (reference)	NKT cells
509	11.03571	15.854938	Oetjen	control (reference)	CD4+ T cells
510	11.761418	15.33689	Oetjen	control (reference)	CD4+ T cells
511	-3.502247	11.505961	Oetjen	control (reference)	CD14+ Monocytes
512	9.585501	12.635996	Oetjen	control (reference)	CD4+ T cells
513	1.0903766	-3.4591222	Oetjen	control (reference)	Erythrocytes
514	14.815367	-1.1624	Oetjen	control (reference)	Erythrocytes
515	-1.9262327	0.30617562	Oetjen	control (reference)	Plasmacytoid dendritic cells
516	6.235238	-0.29435512	Oetjen	control (reference)	CD10+ B cells
517	7.9348183	6.448703	Oetjen	control (reference)	NK cells
518	1.2594808	-3.2633884	Oetjen	control (reference)	Erythrocytes
519	14.760161	-1.0390685	Oetjen	control (reference)	Erythrocytes
520	9.415706	9.791523	Oetjen	control (reference)	NKT cells
521	10.372739	14.852665	Oetjen	control (reference)	CD4+ T cells
522	-3.633432	11.636677	Oetjen	control (reference)	CD14+ Monocytes
523	9.089326	9.3184395	Oetjen	control (reference)	NKT cells
524	-5.771832	8.110527	Oetjen	control (reference)	HSPCs
525	10.574689	15.063115	Oetjen	control (reference)	CD4+ T cells
526	5.5846715	-0.8733028	Oetjen	control (reference)	CD10+ B cells
527	9.26429	9.325286	Oetjen	control (reference)	NKT cells
528	10.893193	13.805525	Oetjen	control (reference)	CD4+ T cells
529	15.016573	-0.93787175	Oetjen	control (reference)	Erythrocytes
530	-4.358338	8.18852	Oetjen	control (reference)	Monocyte progenitors
531	8.453216	6.2126613	Oetjen	control (reference)	NKT cells
532	-4.179721	10.560177	Oetjen	control (reference)	CD14+ Monocytes
533	11.57494	12.827447	Oetjen	control (reference)	CD4+ T cells
534	7.6147337	7.9812074	Oetjen	control (reference)	NKT cells
535	12.244663	13.357147	Oetjen	control (reference)	CD4+ T cells
536	6.705264	1.4482849	Oetjen	control (reference)	Erythroid progenitors
537	10.779537	15.747685	Oetjen	control (reference)	CD4+ T cells
538	1.9972588	-3.6447444	Oetjen	control (reference)	Erythrocytes
539	8.015327	7.484628	Oetjen	control (reference)	NKT cells
540	9.18488	9.8866	Oetjen	control (reference)	NKT cells
541	6.599255	2.1038165	Oetjen	control (reference)	Erythroid progenitors
542	-3.4629881	6.3912272	Oetjen	control (reference)	CD16+ Monocytes
543	5.3922715	1.3320885	Oetjen	control (reference)	Erythroid progenitors
544	5.5998173	-0.19418482	Oetjen	control (reference)	CD10+ B cells
545	-4.077124	8.955675	Oetjen	control (reference)	CD14+ Monocytes
546	4.8399982	2.344439	Oetjen	control (reference)	Erythroid progenitors
547	8.990488	8.561862	Oetjen	control (reference)	NKT cells
548	-4.5089555	11.108034	Oetjen	control (reference)	CD14+ Monocytes
549	9.756721	10.883566	Oetjen	control (reference)	CD4+ T cells
550	6.687467	1.1344495	Oetjen	control (reference)	Erythroid progenitors
551	-5.573874	11.511088	Oetjen	control (reference)	Monocyte progenitors
552	-4.0963726	5.979316	Oetjen	control (reference)	CD16+ Monocytes
553	11.715051	16.065691	Oetjen	control (reference)	CD4+ T cells
554	7.9719534	9.968281	Oetjen	control (reference)	NKT cells
555	4.812826	3.474941	Oetjen	control (reference)	HSPCs
556	10.633599	16.592724	Oetjen	control (reference)	CD4+ T cells
557	-4.5276675	8.142523	Oetjen	control (reference)	Monocyte progenitors
558	-3.5476475	10.027805	Oetjen	control (reference)	CD14+ Monocytes
559	9.508737	12.453937	Oetjen	control (reference)	CD4+ T cells
560	5.578419	3.7346747	Oetjen	control (reference)	HSPCs
561	9.9532175	15.060814	Oetjen	control (reference)	CD4+ T cells
562	-1.8604262	11.801319	Oetjen	control (reference)	CD14+ Monocytes
563	5.2793927	2.7907999	Oetjen	control (reference)	Megakaryocyte progenitors
564	11.789139	16.408634	Oetjen	control (reference)	CD4+ T cells
565	5.4955087	4.4354906	Oetjen	control (reference)	Monocyte progenitors
566	7.5761933	-0.8476997	Oetjen	control (reference)	Plasma cells
567	10.800039	15.9713	Oetjen	control (reference)	CD4+ T cells
568	10.265868	12.426478	Oetjen	control (reference)	CD4+ T cells
569	-2.9162683	11.680391	Oetjen	control (reference)	CD14+ Monocytes
570	10.930048	16.120077	Oetjen	control (reference)	CD4+ T cells
571	10.673957	16.678741	Oetjen	control (reference)	CD4+ T cells
572	9.982897	14.605827	Oetjen	control (reference)	CD4+ T cells
573	2.0923145	-3.2908027	Oetjen	control (reference)	Erythrocytes
574	-3.270998	11.366273	Oetjen	control (reference)	CD14+ Monocytes
575	10.0682745	15.416432	Oetjen	control (reference)	CD4+ T cells
576	7.6129003	-0.9468457	Oetjen	control (reference)	Plasma cells
577	-1.7415614	0.53448516	Oetjen	control (reference)	Plasmacytoid dendritic cells
578	11.658922	15.828243	Oetjen	control (reference)	CD4+ T cells
579	8.216624	6.674556	Oetjen	control (reference)	NKT cells
580	-6.458386	7.2411966	Oetjen	control (reference)	Monocyte-derived dendritic cells
581	-2.8942285	11.278323	Oetjen	control (reference)	Monocyte progenitors
582	7.7860336	8.697718	Oetjen	control (reference)	NKT cells
583	-1.9370388	-0.0271399	Oetjen	control (reference)	Plasmacytoid dendritic cells
584	8.995431	10.989105	Oetjen	control (reference)	CD4+ T cells
585	-4.2639937	6.747432	Oetjen	control (reference)	CD16+ Monocytes
586	14.658758	-0.9322402	Oetjen	control (reference)	Erythrocytes
587	10.4841795	10.222373	Oetjen	control (reference)	CD4+ T cells
588	5.254513	4.4206405	Oetjen	control (reference)	CD10+ B cells
589	-5.960808	8.552141	Oetjen	control (reference)	HSPCs
590	8.5498905	9.762311	Oetjen	control (reference)	NKT cells
591	15.56896	-0.32019502	Oetjen	control (reference)	Erythrocytes
592	7.904993	8.102489	Oetjen	control (reference)	NKT cells
593	10.537498	16.455374	Oetjen	control (reference)	CD4+ T cells
594	10.245022	10.127803	Oetjen	control (reference)	CD4+ T cells
595	15.024425	-0.8870483	Oetjen	control (reference)	Erythrocytes
596	10.853701	13.6146555	Oetjen	control (reference)	CD4+ T cells
597	11.062354	16.111134	Oetjen	control (reference)	CD4+ T cells
598	-4.5158896	8.113345	Oetjen	control (reference)	Monocyte progenitors
599	-5.5187325	10.107069	Oetjen	control (reference)	Monocyte-derived dendritic cells
600	4.653244	3.9353654	Oetjen	control (reference)	Monocyte progenitors
601	-4.1046243	11.596581	Oetjen	control (reference)	CD14+ Monocytes
602	-1.7157667	11.119348	Oetjen	control (reference)	CD14+ Monocytes
603	11.519247	15.263049	Oetjen	control (reference)	CD4+ T cells
604	9.029193	15.6536045	Oetjen	control (reference)	CD8+ T cells
605	3.8164284	2.7502599	Oetjen	control (reference)	Megakaryocyte progenitors
606	-5.0780506	7.972027	Oetjen	control (reference)	Monocyte progenitors
607	-5.301015	8.158015	Oetjen	control (reference)	Monocyte progenitors
608	-3.2445974	11.7215605	Oetjen	control (reference)	CD14+ Monocytes
609	-2.4754713	11.161306	Oetjen	control (reference)	CD14+ Monocytes
610	8.106036	8.964239	Oetjen	control (reference)	NKT cells
611	-3.693482	11.4472885	Oetjen	control (reference)	CD14+ Monocytes
612	8.447596	9.131626	Oetjen	control (reference)	NKT cells
613	10.495784	16.73719	Oetjen	control (reference)	CD4+ T cells
614	10.633943	11.782829	Oetjen	control (reference)	CD4+ T cells
615	7.5896726	8.809278	Oetjen	control (reference)	Erythrocytes
616	4.245639	2.381453	Oetjen	control (reference)	Megakaryocyte progenitors
617	7.260106	1.0915678	Oetjen	control (reference)	Erythroid progenitors
618	5.617819	4.1692243	Oetjen	control (reference)	CD10+ B cells
619	7.8213487	7.244934	Oetjen	control (reference)	HSPCs
620	10.042037	13.91259	Oetjen	control (reference)	CD4+ T cells
621	9.578417	11.976562	Oetjen	control (reference)	CD4+ T cells
622	1.4639921	-2.5747623	Oetjen	control (reference)	Erythrocytes
623	15.834682	1.7733206	Oetjen	control (reference)	Erythrocytes
624	12.576368	14.210762	Oetjen	control (reference)	CD4+ T cells
625	10.360174	16.633152	Oetjen	control (reference)	CD4+ T cells
626	-3.8775864	10.163468	Oetjen	control (reference)	CD14+ Monocytes
627	10.057931	11.187666	Oetjen	control (reference)	CD4+ T cells
628	5.775039	-1.1280848	Oetjen	control (reference)	CD10+ B cells
629	8.657807	10.228003	Oetjen	control (reference)	NKT cells
630	-2.160169	7.8934813	Oetjen	control (reference)	Monocyte progenitors
631	-1.8691871	0.18896565	Oetjen	control (reference)	Plasmacytoid dendritic cells
632	12.593684	11.404755	Oetjen	control (reference)	CD4+ T cells
633	0.7028619	-3.0903978	Oetjen	control (reference)	Erythrocytes
634	5.22621	2.9414675	Oetjen	control (reference)	Megakaryocyte progenitors
635	7.6996503	-0.8412553	Oetjen	control (reference)	Plasma cells
636	10.410007	17.244196	Oetjen	control (reference)	CD4+ T cells
637	10.433432	14.438448	Oetjen	control (reference)	CD4+ T cells
638	3.8848202	2.5453405	Oetjen	control (reference)	Megakaryocyte progenitors
639	8.140726	14.698687	Oetjen	control (reference)	CD8+ T cells
640	-6.783966	8.469823	Oetjen	control (reference)	Monocyte-derived dendritic cells
641	5.2604804	-0.02204976	Oetjen	control (reference)	CD10+ B cells
642	-4.367924	10.798557	Oetjen	control (reference)	CD14+ Monocytes
643	-1.9670049	10.967614	Oetjen	control (reference)	CD14+ Monocytes
644	7.6247153	8.795498	Oetjen	control (reference)	NKT cells
645	-4.9759984	8.183354	Oetjen	control (reference)	Monocyte progenitors
646	10.616275	11.494974	Oetjen	control (reference)	NKT cells
647	11.574191	14.413974	Oetjen	control (reference)	CD4+ T cells
648	3.7550845	2.645797	Oetjen	control (reference)	Megakaryocyte progenitors
649	7.819859	9.155826	Oetjen	control (reference)	NKT cells
650	5.6189113	-0.9571849	Oetjen	control (reference)	CD10+ B cells
651	-3.300257	10.641304	Oetjen	control (reference)	CD14+ Monocytes
652	10.198857	14.969973	Oetjen	control (reference)	CD4+ T cells
653	-2.7838202	10.740134	Oetjen	control (reference)	CD14+ Monocytes
654	14.874411	-1.2808578	Oetjen	control (reference)	Erythrocytes
655	8.8105755	-3.1911836	Oetjen	control (reference)	B
656	10.534281	10.771823	Oetjen	control (reference)	CD4+ T cells
657	8.825506	9.06737	Oetjen	control (reference)	NKT cells
658	8.797802	15.760979	Oetjen	control (reference)	CD8+ T cells
659	5.2135835	1.4160694	Oetjen	control (reference)	Erythroid progenitors
660	10.327138	14.0276575	Oetjen	control (reference)	CD4+ T cells
661	5.6686068	2.432884	Oetjen	control (reference)	HSPCs
662	8.7065325	10.265108	Oetjen	control (reference)	NKT cells
663	-3.5419874	10.476388	Oetjen	control (reference)	CD14+ Monocytes
664	10.502951	15.012759	Oetjen	control (reference)	CD4+ T cells
665	8.797816	9.068822	Oetjen	control (reference)	NKT cells
666	-1.0307947	10.769313	Oetjen	control (reference)	HSPCs
667	-3.7622538	10.467596	Oetjen	control (reference)	CD14+ Monocytes
668	11.921087	10.344729	Oetjen	control (reference)	CD4+ T cells
669	1.4581664	-1.7395688	Oetjen	control (reference)	Megakaryocyte progenitors
670	11.303341	15.30434	Oetjen	control (reference)	CD4+ T cells
671	5.739305	4.3014884	Oetjen	control (reference)	HSPCs
672	3.5523639	3.2007542	Oetjen	control (reference)	HSPCs
673	10.766272	15.905948	Oetjen	control (reference)	CD4+ T cells
674	1.2481644	-2.4372766	Oetjen	control (reference)	Erythrocytes
675	14.885167	-0.9114466	Oetjen	control (reference)	Erythrocytes
676	-4.0682964	10.174464	Oetjen	control (reference)	CD14+ Monocytes
677	10.427044	15.825946	Oetjen	control (reference)	CD4+ T cells
678	-2.8197198	12.474589	Oetjen	control (reference)	CD14+ Monocytes
679	6.8670154	2.114566	Oetjen	control (reference)	Erythrocytes
680	11.4632845	15.7613	Oetjen	control (reference)	CD4+ T cells
681	-3.4406412	8.577891	Oetjen	control (reference)	CD14+ Monocytes
682	5.5919576	3.3924649	Oetjen	control (reference)	HSPCs
683	8.855346	8.16854	Oetjen	control (reference)	NKT cells
684	6.162389	-1.8886433	Oetjen	control (reference)	CD10+ B cells
685	8.805404	8.863725	Oetjen	control (reference)	NKT cells
686	-5.205795	7.9460745	Oetjen	control (reference)	Monocyte progenitors
687	7.4498887	9.362269	Oetjen	control (reference)	NKT cells
688	-3.584805	10.06903	Oetjen	control (reference)	CD14+ Monocytes
689	10.065244	16.743383	Oetjen	control (reference)	CD4+ T cells
690	5.3139567	2.3110404	Oetjen	control (reference)	Megakaryocyte progenitors
691	7.9868827	-0.84525293	Oetjen	control (reference)	Plasma cells
692	7.803371	8.347782	Oetjen	control (reference)	NKT cells
693	9.284537	13.302862	Oetjen	control (reference)	CD4+ T cells
694	8.656371	-4.678308	Oetjen	control (reference)	B
695	11.354047	16.502335	Oetjen	control (reference)	CD4+ T cells
696	14.494782	11.380518	Oetjen	control (reference)	CD4+ T cells
697	10.248002	15.960369	Oetjen	control (reference)	CD4+ T cells
698	-3.9798071	6.4187984	Oetjen	control (reference)	CD16+ Monocytes
699	9.61606	9.903692	Oetjen	control (reference)	CD4+ T cells
700	10.4925375	10.362359	Oetjen	control (reference)	CD4+ T cells
701	14.694036	-1.0705792	Oetjen	control (reference)	Erythrocytes
702	8.749746	9.231384	Oetjen	control (reference)	NKT cells
703	10.757653	14.7685795	Oetjen	control (reference)	CD4+ T cells
704	8.399837	-4.8670673	Oetjen	control (reference)	B
705	14.686291	-1.0555962	Oetjen	control (reference)	Erythrocytes
706	7.1914306	1.8197162	Oetjen	control (reference)	Erythroid progenitors
707	-3.6096914	6.631391	Oetjen	control (reference)	CD16+ Monocytes
708	10.560369	16.287788	Oetjen	control (reference)	CD4+ T cells
709	5.3317723	4.8757286	Oetjen	control (reference)	CD10+ B cells
710	-3.7203577	5.9448514	Oetjen	control (reference)	CD16+ Monocytes
711	8.4330435	12.206283	Oetjen	control (reference)	NKT cells
712	4.149409	3.884332	Oetjen	control (reference)	HSPCs
713	0.7255316	-2.1720493	Oetjen	control (reference)	Erythrocytes
714	11.360257	14.980116	Oetjen	control (reference)	CD4+ T cells
715	8.800449	9.455739	Oetjen	control (reference)	CD4+ T cells
716	-5.0503817	8.022297	Oetjen	control (reference)	Monocyte progenitors
717	9.657849	12.283767	Oetjen	control (reference)	CD4+ T cells
718	5.1942887	2.554778	Oetjen	control (reference)	Erythroid progenitors
719	10.057962	16.62784	Oetjen	control (reference)	CD4+ T cells
720	9.0812235	10.233286	Oetjen	control (reference)	NKT cells
721	8.085414	-4.0286126	Oetjen	control (reference)	B
722	6.338143	0.086720176	Oetjen	control (reference)	CD10+ B cells
723	11.309556	13.69502	Oetjen	control (reference)	CD4+ T cells
724	5.3622327	1.4977463	Oetjen	control (reference)	Erythroid progenitors
725	-2.9238644	10.342483	Oetjen	control (reference)	Monocyte progenitors
726	8.008552	-1.5872638	Oetjen	control (reference)	CD4+ T cells
727	-6.572156	8.924318	Oetjen	control (reference)	Monocyte-derived dendritic cells
728	10.216053	12.379929	Oetjen	control (reference)	CD4+ T cells
729	-1.5997332	12.821531	Oetjen	control (reference)	CD14+ Monocytes
730	5.782835	3.87202	Oetjen	control (reference)	HSPCs
731	7.5499396	2.3742325	Oetjen	control (reference)	Erythrocytes
732	-6.1640277	10.229131	Oetjen	control (reference)	Monocyte-derived dendritic cells
733	3.9006388	3.7696443	Oetjen	control (reference)	HSPCs
734	4.596158	4.10287	Oetjen	control (reference)	Monocyte progenitors
735	8.430717	-2.9392066	Oetjen	control (reference)	B
736	3.7788942	4.0131426	Oetjen	control (reference)	HSPCs
737	7.423169	8.793906	Oetjen	control (reference)	NKT cells
738	8.072073	9.1334095	Oetjen	control (reference)	NKT cells
739	15.207354	-1.122458	Oetjen	control (reference)	Erythrocytes
740	3.6514003	3.3708866	Oetjen	control (reference)	HSPCs
741	10.599001	16.159096	Oetjen	control (reference)	CD8+ T cells
742	5.9162383	2.9584932	Oetjen	control (reference)	HSPCs
743	10.139961	14.929054	Oetjen	control (reference)	CD4+ T cells
744	6.956201	2.2716663	Oetjen	control (reference)	Erythrocytes
745	8.543931	10.527332	Oetjen	control (reference)	NKT cells
746	-1.5663233	0.81644505	Oetjen	control (reference)	Plasmacytoid dendritic cells
747	10.693889	12.367655	Oetjen	control (reference)	CD4+ T cells
748	-4.7983375	8.087022	Oetjen	control (reference)	Monocyte progenitors
749	8.679131	-4.8397408	Oetjen	control (reference)	B
750	-4.3776054	8.171654	Oetjen	control (reference)	Monocyte progenitors
751	8.605071	15.732174	Oetjen	control (reference)	CD8+ T cells
752	7.6176744	8.313346	Oetjen	control (reference)	NKT cells
753	10.5973	14.791487	Oetjen	control (reference)	CD4+ T cells
754	-3.0517583	10.662184	Oetjen	control (reference)	CD14+ Monocytes
755	4.5379376	2.3455644	Oetjen	control (reference)	Megakaryocyte progenitors
756	3.5225964	4.04407	Oetjen	control (reference)	HSPCs
757	0.6967173	-2.980535	Oetjen	control (reference)	Erythrocytes
758	8.860204	-4.1809473	Oetjen	control (reference)	B
759	-5.5487905	7.674136	Oetjen	control (reference)	Monocyte progenitors
760	-2.8342805	11.698612	Oetjen	control (reference)	CD14+ Monocytes
761	7.329398	1.4272847	Oetjen	control (reference)	Erythroid progenitors
762	-3.152696	10.447279	Oetjen	control (reference)	CD14+ Monocytes
763	11.372502	9.385641	Oetjen	control (reference)	CD4+ T cells
764	1.2383142	-2.2171738	Oetjen	control (reference)	Erythrocytes
765	12.034636	9.993651	Oetjen	control (reference)	CD4+ T cells
766	-4.234749	8.118158	Oetjen	control (reference)	Monocyte progenitors
767	4.1571546	3.7627313	Oetjen	control (reference)	HSPCs
768	4.509275	3.362018	Oetjen	control (reference)	HSPCs
769	10.73259	15.473288	Oetjen	control (reference)	CD4+ T cells
770	-3.4068935	10.255678	Oetjen	control (reference)	CD14+ Monocytes
771	8.632301	6.0515375	Oetjen	control (reference)	NK cells
772	8.89714	16.126244	Oetjen	control (reference)	CD8+ T cells
773	4.3495536	3.943548	Oetjen	control (reference)	HSPCs
774	8.6102915	13.333717	Oetjen	control (reference)	CD8+ T cells
775	-4.909123	11.016005	Oetjen	control (reference)	CD14+ Monocytes
776	-4.4771953	8.376334	Oetjen	control (reference)	Monocyte progenitors
777	5.4436007	1.3775059	Oetjen	control (reference)	Erythroid progenitors
778	6.1621866	1.6616288	Oetjen	control (reference)	Erythroid progenitors
779	4.772098	2.4790602	Oetjen	control (reference)	Megakaryocyte progenitors
780	-5.7605066	7.612867	Oetjen	control (reference)	Monocyte progenitors
781	4.1231847	2.556775	Oetjen	control (reference)	Megakaryocyte progenitors
782	7.1149826	8.222955	Oetjen	control (reference)	NKT cells
783	8.748012	7.8440785	Oetjen	control (reference)	NKT cells
784	8.504632	9.506448	Oetjen	control (reference)	NKT cells
785	-3.1228726	12.8129	Oetjen	control (reference)	CD14+ Monocytes
786	-6.282639	9.486695	Oetjen	control (reference)	Monocyte-derived dendritic cells
787	6.71786	1.3086375	Oetjen	control (reference)	Erythroid progenitors
788	7.914499	10.773698	Oetjen	control (reference)	NKT cells
789	-6.1207623	9.48217	Oetjen	control (reference)	Monocyte-derived dendritic cells
790	-4.024276	9.959691	Oetjen	control (reference)	CD14+ Monocytes
791	6.639733	5.325223	Oetjen	control (reference)	Monocyte progenitors
792	-5.1244016	11.9085455	Oetjen	control (reference)	CD14+ Monocytes
793	7.4876633	9.929888	Oetjen	control (reference)	NKT cells
794	3.5870953	3.637251	Oetjen	control (reference)	HSPCs
795	5.776565	3.2445219	Oetjen	control (reference)	HSPCs
796	11.043366	16.059254	Oetjen	control (reference)	CD4+ T cells
797	10.250176	12.02383	Oetjen	control (reference)	CD4+ T cells
798	-2.7395196	11.484627	Oetjen	control (reference)	CD14+ Monocytes
799	6.5869403	1.3544086	Oetjen	control (reference)	CD4+ T cells
800	-2.7063882	11.514089	Oetjen	control (reference)	CD14+ Monocytes
801	7.618433	7.7805204	Oetjen	control (reference)	NKT cells
802	-3.3005679	12.643779	Oetjen	control (reference)	CD14+ Monocytes
803	10.357738	13.755497	Oetjen	control (reference)	CD4+ T cells
804	10.6432085	16.002436	Oetjen	control (reference)	CD4+ T cells
805	11.450028	16.353014	Oetjen	control (reference)	CD4+ T cells
806	-3.1519127	12.38942	Oetjen	control (reference)	CD14+ Monocytes
807	-1.1266813	8.618091	Oetjen	control (reference)	Monocyte progenitors
808	3.6280055	4.0822253	Oetjen	control (reference)	HSPCs
809	-3.3557997	11.773127	Oetjen	control (reference)	CD14+ Monocytes
810	8.39942	7.366777	Oetjen	control (reference)	NKT cells
811	-5.4757123	7.97187	Oetjen	control (reference)	Monocyte progenitors
812	8.065865	15.345304	Oetjen	control (reference)	CD8+ T cells
813	15.034662	-1.0141468	Oetjen	control (reference)	Erythrocytes
814	-5.4773445	9.530746	Oetjen	control (reference)	Monocyte-derived dendritic cells
815	5.9703097	0.9694211	Oetjen	control (reference)	Erythroid progenitors
816	11.1994295	15.078264	Oetjen	control (reference)	CD4+ T cells
817	6.320527	0.69294983	Oetjen	control (reference)	CD4+ T cells
818	9.383802	15.418575	Oetjen	control (reference)	CD8+ T cells
819	8.038173	9.127342	Oetjen	control (reference)	NKT cells
820	10.765555	14.455766	Oetjen	control (reference)	CD4+ T cells
821	5.4113426	4.869494	Oetjen	control (reference)	HSPCs
822	-3.3621194	10.994034	Oetjen	control (reference)	CD14+ Monocytes
823	10.173676	12.878674	Oetjen	control (reference)	CD4+ T cells
824	7.5559645	6.613582	Oetjen	control (reference)	NK cells
825	-3.8366168	10.588657	Oetjen	control (reference)	CD14+ Monocytes
826	9.703526	13.606078	Oetjen	control (reference)	CD4+ T cells
827	8.034676	-4.782069	Oetjen	control (reference)	B
828	9.679674	15.835929	Oetjen	control (reference)	CD4+ T cells
829	-4.1427226	9.102711	Oetjen	control (reference)	CD14+ Monocytes
830	-1.7158134	0.49062023	Oetjen	control (reference)	Plasmacytoid dendritic cells
831	-4.0914927	10.909301	Oetjen	control (reference)	CD14+ Monocytes
832	8.273086	-2.1263094	Oetjen	control (reference)	NKT cells
833	-4.927882	8.239951	Oetjen	control (reference)	Monocyte progenitors
834	-2.2351713	0.7788648	Oetjen	control (reference)	Plasmacytoid dendritic cells
835	5.60695	4.5041714	Oetjen	control (reference)	HSPCs
836	8.857084	8.240473	Oetjen	control (reference)	NKT cells
837	16.03365	1.5431161	Oetjen	control (reference)	Erythrocytes
838	-4.552217	11.568326	Oetjen	control (reference)	CD14+ Monocytes
839	-3.688493	9.91986	Oetjen	control (reference)	CD14+ Monocytes
840	8.595638	14.288041	Oetjen	control (reference)	CD4+ T cells
841	11.3464775	15.485849	Oetjen	control (reference)	CD4+ T cells
842	9.256888	11.026461	Oetjen	control (reference)	NKT cells
843	8.831905	15.47863	Oetjen	control (reference)	CD8+ T cells
844	1.3549442	-2.6368072	Oetjen	control (reference)	Erythrocytes
845	15.585357	1.2196156	Oetjen	control (reference)	Erythrocytes
846	4.0204797	2.36789	Oetjen	control (reference)	Megakaryocyte progenitors
847	9.776383	14.085814	Oetjen	control (reference)	CD4+ T cells
848	10.469572	10.136613	Oetjen	control (reference)	CD4+ T cells
849	4.581311	-0.14628096	Oetjen	control (reference)	CD10+ B cells
850	14.891827	-0.5601183	Oetjen	control (reference)	Erythrocytes
851	-3.5365155	9.736151	Oetjen	control (reference)	CD14+ Monocytes
852	5.346548	5.049888	Oetjen	control (reference)	HSPCs
853	8.806703	9.675578	Oetjen	control (reference)	NKT cells
854	-2.858364	10.272731	Oetjen	control (reference)	CD14+ Monocytes
855	10.350273	16.123646	Oetjen	control (reference)	CD4+ T cells
856	-3.5856912	11.902572	Oetjen	control (reference)	CD14+ Monocytes
857	7.175467	0.8751032	Oetjen	control (reference)	Erythroid progenitors
858	-6.088847	7.9996753	Oetjen	control (reference)	Erythroid progenitors
859	-3.62332	10.710175	Oetjen	control (reference)	CD14+ Monocytes
860	9.860176	16.517323	Oetjen	control (reference)	CD4+ T cells
861	5.396421	-0.58845294	Oetjen	control (reference)	CD10+ B cells
862	-5.1588283	9.532141	Oetjen	control (reference)	CD14+ Monocytes
863	7.3409376	9.758146	Oetjen	control (reference)	NKT cells
864	-3.8217425	8.043331	Oetjen	control (reference)	Monocyte progenitors
865	8.374365	15.466787	Oetjen	control (reference)	CD8+ T cells
866	-3.6471052	8.341071	Oetjen	control (reference)	Monocyte progenitors
867	-3.2137759	9.704256	Oetjen	control (reference)	CD14+ Monocytes
868	10.573775	16.497946	Oetjen	control (reference)	CD4+ T cells
869	11.386471	13.958079	Oetjen	control (reference)	CD4+ T cells
870	5.1607704	2.8624134	Oetjen	control (reference)	Megakaryocyte progenitors
871	5.4995704	4.5511127	Oetjen	control (reference)	Monocyte progenitors
872	-2.565905	10.586314	Oetjen	control (reference)	CD14+ Monocytes
873	8.092733	-0.7613621	Oetjen	control (reference)	Plasma cells
874	7.574871	6.410814	Oetjen	control (reference)	NK cells
875	-2.0745122	12.100142	Oetjen	control (reference)	CD14+ Monocytes
876	6.4306	7.0569386	Oetjen	control (reference)	Megakaryocyte progenitors
877	5.6313047	5.0241084	Oetjen	control (reference)	HSPCs
878	10.787141	14.367929	Oetjen	control (reference)	CD4+ T cells
879	7.2598157	2.4218104	Oetjen	control (reference)	Erythrocytes
880	-1.881037	11.643864	Oetjen	control (reference)	CD14+ Monocytes
881	-1.6653793	0.6522682	Oetjen	control (reference)	Plasmacytoid dendritic cells
882	-2.3187952	8.142031	Oetjen	control (reference)	Monocyte progenitors
883	3.6264832	3.7085795	Oetjen	control (reference)	HSPCs
884	3.8213449	4.2475533	Oetjen	control (reference)	HSPCs
885	10.111143	15.534823	Oetjen	control (reference)	CD4+ T cells
886	8.470894	15.592915	Oetjen	control (reference)	CD8+ T cells
887	4.072907	4.157258	Oetjen	control (reference)	HSPCs
888	9.944358	16.608202	Oetjen	control (reference)	CD4+ T cells
889	7.553726	-1.2385907	Oetjen	control (reference)	Plasma cells
890	9.164985	9.75796	Oetjen	control (reference)	NKT cells
891	3.83212	4.169427	Oetjen	control (reference)	HSPCs
892	9.215615	10.236448	Oetjen	control (reference)	NKT cells
893	-3.3662093	12.47555	Oetjen	control (reference)	CD14+ Monocytes
894	11.346735	15.984915	Oetjen	control (reference)	CD8+ T cells
895	9.892676	12.167726	Oetjen	control (reference)	CD4+ T cells
896	-3.4607913	10.767711	Oetjen	control (reference)	CD14+ Monocytes
897	-1.8245348	12.432792	Oetjen	control (reference)	CD14+ Monocytes
898	10.344556	16.184443	Oetjen	control (reference)	CD4+ T cells
899	8.112942	-0.67609173	Oetjen	control (reference)	Plasma cells
900	7.376571	9.506857	Oetjen	control (reference)	NKT cells
901	5.5976863	5.4589524	Oetjen	control (reference)	HSPCs
902	11.127836	15.705658	Oetjen	control (reference)	CD4+ T cells
903	10.385024	15.245461	Oetjen	control (reference)	CD8+ T cells
904	9.918863	15.200093	Oetjen	control (reference)	CD4+ T cells
905	8.446582	6.1103363	Oetjen	control (reference)	NKT cells
906	14.914672	-0.80973995	Oetjen	control (reference)	Erythrocytes
907	8.333834	-0.7486674	Oetjen	control (reference)	Plasma cells
908	-3.3578827	9.877661	Oetjen	control (reference)	Monocyte progenitors
909	8.190218	-0.7284567	Oetjen	control (reference)	Plasma cells
910	-6.251477	8.526057	Oetjen	control (reference)	Monocyte progenitors
911	-3.5088468	8.179652	Oetjen	control (reference)	Monocyte progenitors
912	-2.9780328	11.492193	Oetjen	control (reference)	CD14+ Monocytes
913	0.7918871	-2.32118	Oetjen	control (reference)	Erythrocytes
914	-5.7662787	9.30035	Oetjen	control (reference)	Monocyte-derived dendritic cells
915	5.186189	1.5728709	Oetjen	control (reference)	Erythroid progenitors
916	4.2955303	3.6755838	Oetjen	control (reference)	HSPCs
917	9.836418	-4.6868815	Oetjen	control (reference)	B
918	10.7373495	15.12868	Oetjen	control (reference)	CD4+ T cells
919	-3.5959358	10.297294	Oetjen	control (reference)	CD14+ Monocytes
920	5.108839	-0.061058655	Oetjen	control (reference)	CD10+ B cells
921	5.430321	4.420589	Oetjen	control (reference)	Monocyte progenitors
922	8.830349	11.88445	Oetjen	control (reference)	NKT cells
923	9.877978	12.697516	Oetjen	control (reference)	NKT cells
924	-6.681131	9.025599	Oetjen	control (reference)	Monocyte-derived dendritic cells
925	9.573476	15.12933	Oetjen	control (reference)	CD4+ T cells
926	10.795433	16.273615	Oetjen	control (reference)	CD4+ T cells
927	6.6223426	2.3702476	Oetjen	control (reference)	Erythroid progenitors
928	8.921967	12.341263	Oetjen	control (reference)	NKT cells
929	15.175249	-1.1688143	Oetjen	control (reference)	Erythrocytes
930	10.255255	10.013809	Oetjen	control (reference)	CD4+ T cells
931	14.45026	-0.068588585	Oetjen	control (reference)	Erythrocytes
932	4.4073734	2.3839552	Oetjen	control (reference)	Megakaryocyte progenitors
933	9.438959	10.267136	Oetjen	control (reference)	CD4+ T cells
934	6.185549	-1.6899477	Oetjen	control (reference)	CD10+ B cells
935	-4.2592926	10.858645	Oetjen	control (reference)	CD14+ Monocytes
936	-1.8599552	11.580325	Oetjen	control (reference)	CD14+ Monocytes
937	10.512341	14.910049	Oetjen	control (reference)	CD4+ T cells
938	-1.7525731	0.48992205	Oetjen	control (reference)	Plasmacytoid dendritic cells
939	1.7577077	-2.9597485	Oetjen	control (reference)	Erythrocytes
940	-3.6976218	10.850859	Oetjen	control (reference)	CD14+ Monocytes
941	3.9508867	4.060443	Oetjen	control (reference)	Megakaryocyte progenitors
942	5.4739	0.037821773	Oetjen	control (reference)	CD10+ B cells
943	10.227853	9.256969	Oetjen	control (reference)	NKT cells
944	-3.3023195	10.697234	Oetjen	control (reference)	CD14+ Monocytes
945	7.847225	10.400709	Oetjen	control (reference)	NKT cells
946	11.263188	15.75061	Oetjen	control (reference)	CD4+ T cells
947	10.644172	14.006905	Oetjen	control (reference)	CD4+ T cells
948	-1.9977956	0.04343187	Oetjen	control (reference)	Plasmacytoid dendritic cells
949	8.479455	15.566027	Oetjen	control (reference)	CD8+ T cells
950	12.567472	15.300871	Oetjen	control (reference)	CD4+ T cells
951	6.689696	2.9515371	Oetjen	control (reference)	Erythroid progenitors
952	1.2898859	-1.3751416	Oetjen	control (reference)	HSPCs
953	6.987685	0.83049524	Oetjen	control (reference)	Erythroid progenitors
954	5.1103654	4.5896893	Oetjen	control (reference)	CD10+ B cells
955	8.534001	-4.451209	Oetjen	control (reference)	B
956	14.801552	-1.1956156	Oetjen	control (reference)	Erythrocytes
957	3.5146937	3.400458	Oetjen	control (reference)	HSPCs
958	-6.295245	8.373375	Oetjen	control (reference)	Monocyte-derived dendritic cells
959	7.4253826	10.291419	Oetjen	control (reference)	NKT cells
960	6.5201144	1.9698565	Oetjen	control (reference)	Erythroid progenitors
961	10.64899	14.325668	Oetjen	control (reference)	CD4+ T cells
962	1.3609594	-2.6480532	Oetjen	control (reference)	Erythrocytes
963	10.541074	11.550264	Oetjen	control (reference)	CD4+ T cells
964	11.597211	14.817222	Oetjen	control (reference)	CD4+ T cells
965	9.030512	9.037048	Oetjen	control (reference)	NKT cells
966	8.52779	14.901457	Oetjen	control (reference)	CD8+ T cells
967	4.836446	2.8190255	Oetjen	control (reference)	HSPCs
968	5.236163	1.9179188	Oetjen	control (reference)	Erythroid progenitors
969	-4.0322337	10.429002	Oetjen	control (reference)	CD14+ Monocytes
970	8.663891	8.441406	Oetjen	control (reference)	NKT cells
971	10.982459	15.043703	Oetjen	control (reference)	CD4+ T cells
972	8.637227	16.073442	Oetjen	control (reference)	CD8+ T cells
973	-4.638155	10.755333	Oetjen	control (reference)	CD14+ Monocytes
974	-6.052546	9.242492	Oetjen	control (reference)	Monocyte-derived dendritic cells
975	-1.8419236	8.005491	Oetjen	control (reference)	Monocyte progenitors
976	-2.4806337	8.097407	Oetjen	control (reference)	Monocyte progenitors
977	5.8231316	1.5516008	Oetjen	control (reference)	Erythroid progenitors
978	4.162664	3.4646757	Oetjen	control (reference)	Megakaryocyte progenitors
979	8.5770645	16.366674	Oetjen	control (reference)	CD8+ T cells
980	3.9443607	3.5591745	Oetjen	control (reference)	HSPCs
981	-4.763547	8.104302	Oetjen	control (reference)	Monocyte progenitors
982	9.658042	16.746313	Oetjen	control (reference)	CD4+ T cells
983	5.3589163	2.8325553	Oetjen	control (reference)	Megakaryocyte progenitors
984	8.286195	6.2651567	Oetjen	control (reference)	NK cells
985	10.159009	14.482578	Oetjen	control (reference)	CD4+ T cells
986	7.5529613	10.566556	Oetjen	control (reference)	NKT cells
987	9.767071	16.134605	Oetjen	control (reference)	CD4+ T cells
988	14.645258	-1.0456109	Oetjen	control (reference)	Erythrocytes
989	0.83651567	-2.7852035	Oetjen	control (reference)	Erythrocytes
990	-2.8372169	8.095963	Oetjen	control (reference)	Monocyte progenitors
991	-3.9093816	6.5508347	Oetjen	control (reference)	CD16+ Monocytes
992	6.7957487	2.762303	Oetjen	control (reference)	Erythroid progenitors
993	11.794977	13.61775	Oetjen	control (reference)	CD4+ T cells
994	14.753795	-0.61658984	Oetjen	control (reference)	Erythrocytes
995	9.142929	9.438425	Oetjen	control (reference)	NKT cells
996	10.441763	16.000011	Oetjen	control (reference)	CD8+ T cells
997	5.234917	1.6811379	Oetjen	control (reference)	Erythroid progenitors
998	5.882691	-0.7895499	Oetjen	control (reference)	CD10+ B cells
999	7.7672186	10.61137	Oetjen	control (reference)	NKT cells
1000	1.5176316	-3.0663865	Oetjen	control (reference)	Erythrocytes
1001	5.1492615	3.1230397	Oetjen	control (reference)	CD10+ B cells
1002	8.079173	-0.7431315	Oetjen	control (reference)	Plasma cells
1003	10.167016	12.530971	Oetjen	control (reference)	CD4+ T cells
1004	9.111926	15.602221	Oetjen	control (reference)	CD4+ T cells
1005	11.265322	16.042915	Oetjen	control (reference)	CD4+ T cells
1006	5.0337725	2.274927	Oetjen	control (reference)	Erythroid progenitors
1007	9.659301	11.970227	Oetjen	control (reference)	CD4+ T cells
1008	9.894186	15.079489	Oetjen	control (reference)	CD4+ T cells
1009	8.245077	10.798103	Oetjen	control (reference)	NKT cells
1010	9.379291	-4.6757226	Oetjen	control (reference)	B
1011	-4.1157413	9.926838	Oetjen	control (reference)	CD14+ Monocytes
1012	7.6661954	10.33146	Oetjen	control (reference)	NKT cells
1013	3.6869323	3.4881005	Oetjen	control (reference)	HSPCs
1014	14.84036	1.4258463	Oetjen	control (reference)	Erythrocytes
1015	5.7728915	1.3973951	Oetjen	control (reference)	Erythroid progenitors
1016	8.771037	9.177991	Oetjen	control (reference)	NKT cells
1017	10.240802	12.404199	Oetjen	control (reference)	CD4+ T cells
1018	-2.446258	11.385616	Oetjen	control (reference)	CD14+ Monocytes
1019	5.620275	3.4122512	Oetjen	control (reference)	HSPCs
1020	4.002037	2.420751	Oetjen	control (reference)	Megakaryocyte progenitors
1021	-5.8776135	11.231877	Oetjen	control (reference)	CD14+ Monocytes
1022	5.936029	1.0326482	Oetjen	control (reference)	Erythroid progenitors
1023	8.435436	10.958278	Oetjen	control (reference)	NKT cells
1024	2.1552532	-3.3916113	Oetjen	control (reference)	Erythrocytes
1025	7.9519434	10.225329	Oetjen	control (reference)	NKT cells
1026	11.824096	15.250325	Oetjen	control (reference)	CD4+ T cells
1027	-2.678033	1.2762753	Oetjen	control (reference)	HSPCs
1028	-2.1762648	-0.06909573	Oetjen	control (reference)	Plasmacytoid dendritic cells
1029	-5.090222	9.162966	Oetjen	control (reference)	Monocyte-derived dendritic cells
1030	9.438849	10.901594	Oetjen	control (reference)	CD4+ T cells
1031	10.282937	9.90011	Oetjen	control (reference)	NKT cells
1032	-6.220018	7.741481	Oetjen	control (reference)	Monocyte-derived dendritic cells
1033	14.763436	-1.3862659	Oetjen	control (reference)	Erythrocytes
1034	7.609592	7.8111286	Oetjen	control (reference)	NKT cells
1035	11.419382	16.458366	Oetjen	control (reference)	CD4+ T cells
1036	10.218236	12.724447	Oetjen	control (reference)	CD4+ T cells
1037	8.463122	7.3629293	Oetjen	control (reference)	NKT cells
1038	11.183539	15.81221	Oetjen	control (reference)	CD4+ T cells
1039	7.652299	6.9168544	Oetjen	control (reference)	CD14+ Monocytes
1040	15.034037	-0.8555013	Oetjen	control (reference)	Erythrocytes
1041	-4.322659	10.746059	Oetjen	control (reference)	CD14+ Monocytes
1042	14.947148	-0.1279904	Oetjen	control (reference)	Erythrocytes
1043	10.439532	16.204453	Oetjen	control (reference)	CD4+ T cells
1044	-2.7042584	11.384887	Oetjen	control (reference)	Monocyte progenitors
1045	-2.568994	10.427185	Oetjen	control (reference)	CD14+ Monocytes
1046	-6.3387246	7.9325747	Oetjen	control (reference)	Monocyte-derived dendritic cells
1047	3.427813	3.630373	Oetjen	control (reference)	HSPCs
1048	0.040964372	9.105875	Oetjen	control (reference)	CD14+ Monocytes
1049	1.5724468	-3.7916381	Oetjen	control (reference)	Erythrocytes
1050	8.425803	6.293213	Oetjen	control (reference)	NKT cells
1051	15.077641	-1.150127	Oetjen	control (reference)	Erythrocytes
1052	5.696639	1.1896564	Oetjen	control (reference)	Erythroid progenitors
1053	8.796122	9.1842165	Oetjen	control (reference)	NKT cells
1054	15.154848	-1.2364407	Oetjen	control (reference)	Erythrocytes
1055	-2.0840912	10.61819	Oetjen	control (reference)	CD14+ Monocytes
1056	4.275415	4.6578407	Oetjen	control (reference)	HSPCs
1057	-2.6289656	11.658101	Oetjen	control (reference)	CD14+ Monocytes
1058	4.822866	3.4471867	Oetjen	control (reference)	HSPCs
1059	14.9207945	-1.2000796	Oetjen	control (reference)	Erythrocytes
1060	-4.3969436	6.9962482	Oetjen	control (reference)	CD16+ Monocytes
1061	1.4505285	-1.588397	Oetjen	control (reference)	Megakaryocyte progenitors
1062	1.4880085	-3.830839	Oetjen	control (reference)	Erythrocytes
1063	-4.7791414	10.328083	Oetjen	control (reference)	Monocyte-derived dendritic cells
1064	-6.0563216	8.314924	Oetjen	control (reference)	Monocyte progenitors
1065	10.496982	15.127084	Oetjen	control (reference)	CD4+ T cells
1066	10.436824	14.065204	Oetjen	control (reference)	CD4+ T cells
1067	5.36707	-0.060198907	Oetjen	control (reference)	CD10+ B cells
1068	-1.9631462	-0.0021043394	Oetjen	control (reference)	Plasmacytoid dendritic cells
1069	10.291916	9.959358	Oetjen	control (reference)	NKT cells
1070	12.6959	14.953075	Oetjen	control (reference)	CD4+ T cells
1071	4.4348006	3.5724082	Oetjen	control (reference)	HSPCs
1072	7.325738	7.6728163	Oetjen	control (reference)	NKT cells
1073	5.61525	-0.110456154	Oetjen	control (reference)	CD10+ B cells
1074	-3.4761834	12.141166	Oetjen	control (reference)	CD14+ Monocytes
1075	3.5034916	3.5357273	Oetjen	control (reference)	HSPCs
1076	7.39144	10.187545	Oetjen	control (reference)	NKT cells
1077	14.612881	-1.3007404	Oetjen	control (reference)	Erythrocytes
1078	4.56445	3.358627	Oetjen	control (reference)	HSPCs
1079	6.723331	2.2822232	Oetjen	control (reference)	Erythroid progenitors
1080	9.738302	13.089745	Oetjen	control (reference)	CD4+ T cells
1081	5.893366	-0.5627828	Oetjen	control (reference)	CD10+ B cells
1082	11.237839	15.473804	Oetjen	control (reference)	CD4+ T cells
1083	9.735512	12.39924	Oetjen	control (reference)	CD4+ T cells
1084	7.1918006	2.5082648	Oetjen	control (reference)	Erythrocytes
1085	9.248471	9.517124	Oetjen	control (reference)	NKT cells
1086	4.6404395	3.888598	Oetjen	control (reference)	HSPCs
1087	12.643178	15.174166	Oetjen	control (reference)	CD4+ T cells
1088	4.3256807	3.602294	Oetjen	control (reference)	HSPCs
1089	-2.961907	10.095865	Oetjen	control (reference)	CD14+ Monocytes
1090	3.6085	3.5936983	Oetjen	control (reference)	HSPCs
1091	-4.3090954	7.9700346	Oetjen	control (reference)	Monocyte progenitors
1092	4.4905195	3.2845018	Oetjen	control (reference)	HSPCs
1093	10.5646715	16.715298	Oetjen	control (reference)	CD4+ T cells
1094	-5.7376075	9.643164	Oetjen	control (reference)	Monocyte-derived dendritic cells
1095	-1.8306662	11.856896	Oetjen	control (reference)	CD14+ Monocytes
1096	15.217004	-1.1358757	Oetjen	control (reference)	Erythrocytes
1097	-3.1498406	11.8722	Oetjen	control (reference)	CD14+ Monocytes
1098	14.707845	-0.94929576	Oetjen	control (reference)	Erythrocytes
1099	15.045976	-1.2844292	Oetjen	control (reference)	Erythrocytes
1100	10.586586	13.422339	Oetjen	control (reference)	NKT cells
1101	-2.2254944	10.741776	Oetjen	control (reference)	CD14+ Monocytes
1102	5.839993	-0.4468511	Oetjen	control (reference)	CD10+ B cells
1103	14.703729	-1.1758634	Oetjen	control (reference)	Erythrocytes
1104	4.845189	4.185867	Oetjen	control (reference)	Erythroid progenitors
1105	9.119337	11.424531	Oetjen	control (reference)	NKT cells
1106	3.815177	3.418753	Oetjen	control (reference)	HSPCs
1107	7.9471555	-0.572628	Oetjen	control (reference)	Plasma cells
1108	5.84517	3.8987653	Oetjen	control (reference)	HSPCs
1109	-2.8766098	12.308467	Oetjen	control (reference)	CD14+ Monocytes
1110	-2.3229055	1.58734	Oetjen	control (reference)	Monocyte-derived dendritic cells
1111	-3.5600464	11.093888	Oetjen	control (reference)	CD14+ Monocytes
1112	9.850193	16.429596	Oetjen	control (reference)	CD4+ T cells
1113	8.664681	8.823164	Oetjen	control (reference)	NKT cells
1114	5.01992	2.1786163	Oetjen	control (reference)	Erythroid progenitors
1115	5.722853	5.220934	Oetjen	control (reference)	HSPCs
1116	8.625546	8.230843	Oetjen	control (reference)	NKT cells
1117	11.133615	9.172584	Oetjen	control (reference)	CD4+ T cells
1118	6.7575526	2.9257748	Oetjen	control (reference)	Erythroid progenitors
1119	8.894224	10.553716	Oetjen	control (reference)	NKT cells
1120	7.4410105	7.809148	Oetjen	control (reference)	NKT cells
1121	-3.0417092	10.520306	Oetjen	control (reference)	CD14+ Monocytes
1122	3.5016408	3.616702	Oetjen	control (reference)	HSPCs
1123	-5.9017296	9.4244995	Oetjen	control (reference)	Monocyte-derived dendritic cells
1124	11.830962	16.546854	Oetjen	control (reference)	CD4+ T cells
1125	-5.423404	8.1443205	Oetjen	control (reference)	Monocyte progenitors
1126	14.889757	-1.1625202	Oetjen	control (reference)	Erythrocytes
1127	-4.439044	12.390167	Oetjen	control (reference)	Monocyte progenitors
1128	11.518953	15.056235	Oetjen	control (reference)	CD4+ T cells
1129	4.155359	2.3962262	Oetjen	control (reference)	Megakaryocyte progenitors
1130	8.09287	6.2971888	Oetjen	control (reference)	NK cells
1131	4.0881124	2.3846972	Oetjen	control (reference)	Megakaryocyte progenitors
1132	9.540315	10.393403	Oetjen	control (reference)	CD4+ T cells
1133	8.6214905	-4.4038496	Oetjen	control (reference)	B
1134	9.535589	-4.5958295	Oetjen	control (reference)	B
1135	-3.9288423	8.575127	Oetjen	control (reference)	Monocyte progenitors
1136	8.480623	6.285695	Oetjen	control (reference)	NKT cells
1137	11.765727	13.452243	Oetjen	control (reference)	CD4+ T cells
1138	9.414119	14.680685	Oetjen	control (reference)	CD4+ T cells
1139	-4.143581	10.446491	Oetjen	control (reference)	CD14+ Monocytes
1140	1.0669713	-2.459703	Oetjen	control (reference)	Erythrocytes
1141	-3.4955971	8.129008	Oetjen	control (reference)	Monocyte progenitors
1142	7.929711	9.218905	Oetjen	control (reference)	NKT cells
1143	-6.0759926	9.80351	Oetjen	control (reference)	Monocyte-derived dendritic cells
1144	-4.587443	8.144784	Oetjen	control (reference)	Monocyte progenitors
1145	7.986729	9.266056	Oetjen	control (reference)	NKT cells
1146	6.919079	1.2077576	Oetjen	control (reference)	Erythroid progenitors
1147	5.8639016	-0.51307744	Oetjen	control (reference)	CD10+ B cells
1148	8.719734	8.110163	Oetjen	control (reference)	NKT cells
1149	8.347106	8.822539	Oetjen	control (reference)	NKT cells
1150	10.011002	13.238873	Oetjen	control (reference)	CD4+ T cells
1151	8.33018	10.10128	Oetjen	control (reference)	NKT cells
1152	-4.056493	10.318895	Oetjen	control (reference)	CD14+ Monocytes
1153	-4.0693526	10.6772785	Oetjen	control (reference)	CD14+ Monocytes
1154	0.9358557	-2.3342195	Oetjen	control (reference)	Erythrocytes
1155	10.465492	14.9687195	Oetjen	control (reference)	CD4+ T cells
1156	3.6619775	4.0825925	Oetjen	control (reference)	HSPCs
1157	1.590428	-3.943489	Oetjen	control (reference)	Erythrocytes
1158	5.594324	4.0395937	Oetjen	control (reference)	HSPCs
1159	8.035375	-3.5390704	Oetjen	control (reference)	B
1160	-2.2418323	13.036121	Oetjen	control (reference)	CD14+ Monocytes
1161	3.5456586	3.2308686	Oetjen	control (reference)	HSPCs
1162	-3.8205707	6.2454	Oetjen	control (reference)	CD16+ Monocytes
1163	-1.7563108	0.94798917	Oetjen	control (reference)	Plasmacytoid dendritic cells
1164	5.172205	1.7456172	Oetjen	control (reference)	Erythroid progenitors
1165	-4.016799	6.9761662	Oetjen	control (reference)	CD16+ Monocytes
1166	-2.870392	11.761997	Oetjen	control (reference)	CD14+ Monocytes
1167	10.749095	15.255252	Oetjen	control (reference)	CD4+ T cells
1168	6.3842773	-2.0801148	Oetjen	control (reference)	CD10+ B cells
1169	8.232178	9.110802	Oetjen	control (reference)	NKT cells
1170	-2.1164742	10.93089	Oetjen	control (reference)	CD14+ Monocytes
1171	7.4589634	8.463566	Oetjen	control (reference)	NKT cells
1172	9.887639	16.4192	Oetjen	control (reference)	CD4+ T cells
1173	-6.1660895	9.721761	Oetjen	control (reference)	Monocyte-derived dendritic cells
1174	11.056993	15.506223	Oetjen	control (reference)	CD4+ T cells
1175	11.020092	17.060322	Oetjen	control (reference)	CD4+ T cells
1176	1.9254063	-2.9648976	Oetjen	control (reference)	Erythrocytes
1177	5.783975	3.1964154	Oetjen	control (reference)	HSPCs
1178	11.020219	13.8380165	Oetjen	control (reference)	CD4+ T cells
1179	5.787726	1.5773275	Oetjen	control (reference)	Erythroid progenitors
1180	10.8598795	14.99199	Oetjen	control (reference)	CD4+ T cells
1181	7.822995	11.0830555	Oetjen	control (reference)	NKT cells
1182	0.6448498	-3.7567048	Oetjen	control (reference)	Erythrocytes
1183	5.4233384	1.1853926	Oetjen	control (reference)	Erythroid progenitors
1184	14.431038	0.041213784	Oetjen	control (reference)	Erythrocytes
1185	-2.543733	10.295724	Oetjen	control (reference)	CD14+ Monocytes
1186	-4.719505	8.429829	Oetjen	control (reference)	Monocyte progenitors
1187	10.5995245	16.815697	Oetjen	control (reference)	CD4+ T cells
1188	7.1977353	7.992691	Oetjen	control (reference)	NKT cells
1189	6.6376343	3.0102053	Oetjen	control (reference)	Erythroid progenitors
1190	8.031318	-4.1491656	Oetjen	control (reference)	B
1191	4.521997	2.4166012	Oetjen	control (reference)	Megakaryocyte progenitors
1192	-4.016965	8.341567	Oetjen	control (reference)	Monocyte progenitors
1193	-2.9675498	10.478703	Oetjen	control (reference)	CD14+ Monocytes
1194	1.2945237	-1.4256672	Oetjen	control (reference)	HSPCs
1195	-1.2229633	10.147282	Oetjen	control (reference)	CD14+ Monocytes
1196	9.354257	9.631964	Oetjen	control (reference)	NKT cells
1197	-4.513172	10.15435	Oetjen	control (reference)	CD14+ Monocytes
1198	-5.801741	9.370336	Oetjen	control (reference)	Monocyte-derived dendritic cells
1199	10.384295	16.408497	Oetjen	control (reference)	CD4+ T cells
1200	-2.8038561	11.619827	Oetjen	control (reference)	CD14+ Monocytes
1201	-1.6761811	10.286597	Oetjen	control (reference)	CD14+ Monocytes
1202	-1.9081554	0.45652485	Oetjen	control (reference)	Plasmacytoid dendritic cells
1203	9.435932	15.101966	Oetjen	control (reference)	CD4+ T cells
1204	8.707115	15.635987	Oetjen	control (reference)	CD4+ T cells
1205	7.6450295	7.4892297	Oetjen	control (reference)	CD14+ Monocytes
1206	8.400944	11.043149	Oetjen	control (reference)	NKT cells
1207	11.92167	15.841854	Oetjen	control (reference)	CD4+ T cells
1208	-2.0215685	11.768151	Oetjen	control (reference)	CD14+ Monocytes
1209	-3.4199274	11.57656	Oetjen	control (reference)	CD14+ Monocytes
1210	-4.245136	12.09235	Oetjen	control (reference)	CD14+ Monocytes
1211	-4.163604	9.944769	Oetjen	control (reference)	CD14+ Monocytes
1212	1.358851	-1.5723681	Oetjen	control (reference)	Megakaryocyte progenitors
1213	8.933073	9.341593	Oetjen	control (reference)	NKT cells
1214	10.01033	13.520001	Oetjen	control (reference)	CD4+ T cells
1215	-2.7837083	10.193278	Oetjen	control (reference)	Monocyte progenitors
1216	-2.2056048	0.84985316	Oetjen	control (reference)	Plasmacytoid dendritic cells
1217	-5.956623	9.434219	Oetjen	control (reference)	Monocyte progenitors
1218	10.566877	14.874448	Oetjen	control (reference)	CD4+ T cells
1219	8.872877	9.554593	Oetjen	control (reference)	NKT cells
1220	1.0351479	-3.703419	Oetjen	control (reference)	Erythrocytes
1221	5.220005	4.114814	Oetjen	control (reference)	Monocyte progenitors
1222	14.711516	-1.1968662	Oetjen	control (reference)	Erythrocytes
1223	5.406965	3.1891282	Oetjen	control (reference)	Megakaryocyte progenitors
1224	5.953634	-1.652247	Oetjen	control (reference)	CD10+ B cells
1225	-3.3243442	10.8850155	Oetjen	control (reference)	CD14+ Monocytes
1226	7.754404	9.288455	Oetjen	control (reference)	NKT cells
1227	1.4949149	8.580159	Oetjen	control (reference)	CD14+ Monocytes
1228	-1.8425637	0.17967391	Oetjen	control (reference)	Plasmacytoid dendritic cells
1229	8.530917	9.441766	Oetjen	control (reference)	NKT cells
1230	-2.6204925	8.005894	Oetjen	control (reference)	Monocyte progenitors
1231	4.991265	2.4887004	Oetjen	control (reference)	Megakaryocyte progenitors
1232	10.60997	11.697618	Oetjen	control (reference)	CD4+ T cells
1233	4.929289	3.2055395	Oetjen	control (reference)	CD10+ B cells
1234	8.870295	8.5437975	Oetjen	control (reference)	NKT cells
1235	-6.56175	8.623996	Oetjen	control (reference)	Monocyte-derived dendritic cells
1236	10.55832	17.044525	Oetjen	control (reference)	CD4+ T cells
1237	9.816495	11.218554	Oetjen	control (reference)	NKT cells
1238	10.675343	9.053018	Oetjen	control (reference)	NKT cells
1239	7.1083174	1.4386874	Oetjen	control (reference)	Erythroid progenitors
1240	3.9547236	3.6571434	Oetjen	control (reference)	HSPCs
1241	11.957219	11.657469	Oetjen	control (reference)	CD8+ T cells
1242	7.8023057	-3.8228064	Oetjen	control (reference)	B
1243	-6.1449194	9.088872	Oetjen	control (reference)	Monocyte-derived dendritic cells
1244	7.7877226	9.16637	Oetjen	control (reference)	NKT cells
1245	9.927467	12.244499	Oetjen	control (reference)	NKT cells
1246	7.733084	8.038233	Oetjen	control (reference)	NKT cells
1247	11.705566	16.38523	Oetjen	control (reference)	CD4+ T cells
1248	-3.6262527	11.340248	Oetjen	control (reference)	CD14+ Monocytes
1249	10.54317	15.665888	Oetjen	control (reference)	CD4+ T cells
1250	1.485216	-2.4290504	Oetjen	control (reference)	Monocyte progenitors
1251	-1.9123298	11.875289	Oetjen	control (reference)	CD14+ Monocytes
1252	-5.979286	9.581149	Oetjen	control (reference)	Monocyte-derived dendritic cells
1253	-3.2112553	8.087035	Oetjen	control (reference)	Monocyte progenitors
1254	-5.643443	8.065294	Oetjen	control (reference)	HSPCs
1255	9.979204	12.520244	Oetjen	control (reference)	CD4+ T cells
1256	10.686387	11.878244	Oetjen	control (reference)	CD4+ T cells
1257	-1.8873132	8.07452	Oetjen	control (reference)	Monocyte progenitors
1258	6.9285774	0.909402	Oetjen	control (reference)	Erythroid progenitors
1259	15.188584	-0.089323	Oetjen	control (reference)	Erythrocytes
1260	-1.9395767	11.124017	Oetjen	control (reference)	CD14+ Monocytes
1261	10.404616	12.068192	Oetjen	control (reference)	CD4+ T cells
1262	9.9403305	14.631008	Oetjen	control (reference)	CD4+ T cells
1263	-6.000253	7.842649	Oetjen	control (reference)	Monocyte-derived dendritic cells
1264	5.3710623	2.1098118	Oetjen	control (reference)	Megakaryocyte progenitors
1265	-4.4888787	9.143166	Oetjen	control (reference)	Monocyte progenitors
1266	-3.0266528	10.687564	Oetjen	control (reference)	CD14+ Monocytes
1267	4.788098	-0.020419283	Oetjen	control (reference)	CD10+ B cells
1268	7.6133876	8.7997055	Oetjen	control (reference)	NKT cells
1269	6.916255	2.7246695	Oetjen	control (reference)	Erythroid progenitors
1270	-1.9663101	12.697985	Oetjen	control (reference)	CD14+ Monocytes
1271	-4.021507	10.670742	Oetjen	control (reference)	CD14+ Monocytes
1272	3.5197942	3.52757	Oetjen	control (reference)	HSPCs
1273	10.43897	15.058002	Oetjen	control (reference)	CD4+ T cells
1274	7.7535396	10.102211	Oetjen	control (reference)	NKT cells
1275	10.309452	16.24631	Oetjen	control (reference)	CD4+ T cells
1276	5.249276	2.6000607	Oetjen	control (reference)	HSPCs
1277	10.309022	14.66935	Oetjen	control (reference)	CD4+ T cells
1278	-5.1180353	10.260311	Oetjen	control (reference)	CD14+ Monocytes
1279	4.519582	3.8230534	Oetjen	control (reference)	HSPCs
1280	-3.5497453	12.15091	Oetjen	control (reference)	CD14+ Monocytes
1281	-2.82458	11.909867	Oetjen	control (reference)	CD14+ Monocytes
1282	1.9157891	-3.3742425	Oetjen	control (reference)	Erythrocytes
1283	8.327395	9.828874	Oetjen	control (reference)	NKT cells
1284	8.505388	9.906478	Oetjen	control (reference)	NKT cells
1285	8.983781	9.80106	Oetjen	control (reference)	NKT cells
1286	7.534192	8.46436	Oetjen	control (reference)	NKT cells
1287	10.962123	10.478052	Oetjen	control (reference)	CD4+ T cells
1288	5.7504153	3.3986742	Oetjen	control (reference)	HSPCs
1289	1.7121164	-3.5480845	Oetjen	control (reference)	Erythrocytes
1290	8.468275	15.533898	Oetjen	control (reference)	CD8+ T cells
1291	10.03243	16.925394	Oetjen	control (reference)	CD4+ T cells
1292	-3.6541822	10.398454	Oetjen	control (reference)	CD14+ Monocytes
1293	10.381378	15.735499	Oetjen	control (reference)	CD4+ T cells
1294	-5.6882772	9.213397	Oetjen	control (reference)	Monocyte-derived dendritic cells
1295	8.669518	15.854279	Oetjen	control (reference)	CD8+ T cells
1296	8.521688	8.150623	Oetjen	control (reference)	NKT cells
1297	14.707452	-1.0707165	Oetjen	control (reference)	Erythrocytes
1298	5.563846	3.7258923	Oetjen	control (reference)	HSPCs
1299	1.4092398	-3.5677896	Oetjen	control (reference)	Erythrocytes
1300	-5.234525	7.9070964	Oetjen	control (reference)	Monocyte progenitors
1301	-1.4877471	11.093939	Oetjen	control (reference)	CD14+ Monocytes
1302	10.692536	10.026532	Oetjen	control (reference)	CD4+ T cells
1303	11.593083	16.33636	Oetjen	control (reference)	CD4+ T cells
1304	15.093963	-1.1682312	Oetjen	control (reference)	Erythrocytes
1305	7.8952074	10.073397	Oetjen	control (reference)	NKT cells
1306	-3.7948804	6.654106	Oetjen	control (reference)	CD16+ Monocytes
1307	4.569012	4.1236444	Oetjen	control (reference)	HSPCs
1308	7.415233	9.1858835	Oetjen	control (reference)	NKT cells
1309	7.882513	9.234075	Oetjen	control (reference)	NKT cells
1310	10.46183	15.210439	Oetjen	control (reference)	CD4+ T cells
1311	4.6977463	3.7681832	Oetjen	control (reference)	HSPCs
1312	8.412438	11.404889	Oetjen	control (reference)	NKT cells
1313	-2.6970055	10.356913	Oetjen	control (reference)	CD14+ Monocytes
1314	10.813073	15.604634	Oetjen	control (reference)	CD4+ T cells
1315	-2.961461	11.118994	Oetjen	control (reference)	CD14+ Monocytes
1316	10.163698	16.831337	Oetjen	control (reference)	CD4+ T cells
1317	5.5967345	3.640087	Oetjen	control (reference)	HSPCs
1318	10.69833	16.632864	Oetjen	control (reference)	CD4+ T cells
1319	5.6541243	3.6729112	Oetjen	control (reference)	Monocyte progenitors
1320	15.835005	1.5815861	Oetjen	control (reference)	Erythrocytes
1321	-2.6472383	12.376193	Oetjen	control (reference)	CD14+ Monocytes
1322	-5.3171353	8.067043	Oetjen	control (reference)	Erythrocytes
1323	-4.2356815	5.7892427	Oetjen	control (reference)	CD16+ Monocytes
1324	8.629895	9.494613	Oetjen	control (reference)	NKT cells
1325	-3.0611866	11.213938	Oetjen	control (reference)	CD14+ Monocytes
1326	4.729773	2.3980274	Oetjen	control (reference)	Megakaryocyte progenitors
1327	10.868051	11.931792	Oetjen	control (reference)	CD4+ T cells
1328	8.720689	-4.410011	Oetjen	control (reference)	B
1329	11.291339	16.391542	Oetjen	control (reference)	CD4+ T cells
1330	7.66083	9.012243	Oetjen	control (reference)	NKT cells
1331	-2.6731675	1.3622601	Oetjen	control (reference)	HSPCs
1332	7.9627323	10.686681	Oetjen	control (reference)	NKT cells
1333	-3.8330123	10.883244	Oetjen	control (reference)	CD14+ Monocytes
1334	8.527519	10.590262	Oetjen	control (reference)	NKT cells
1335	10.778034	14.829059	Oetjen	control (reference)	CD4+ T cells
1336	7.792832	-1.2123985	Oetjen	control (reference)	Plasma cells
1337	-3.8322089	9.670016	Oetjen	control (reference)	CD14+ Monocytes
1338	7.9457145	7.5690465	Oetjen	control (reference)	NKT cells
1339	-6.1542635	9.273993	Oetjen	control (reference)	Monocyte-derived dendritic cells
1340	7.1191487	2.4867008	Oetjen	control (reference)	NK cells
1341	1.3637384	-3.0818245	Oetjen	control (reference)	Erythrocytes
1342	9.231588	16.044682	Oetjen	control (reference)	CD4+ T cells
1343	1.6654142	-2.7638571	Oetjen	control (reference)	Erythrocytes
1344	-5.952355	9.294642	Oetjen	control (reference)	Monocyte-derived dendritic cells
1345	-6.1339717	8.830085	Oetjen	control (reference)	Monocyte-derived dendritic cells
1346	3.6472237	4.3322077	Oetjen	control (reference)	HSPCs
1347	-3.7407832	11.038176	Oetjen	control (reference)	CD14+ Monocytes
1348	6.667598	-3.303592	Oetjen	control (reference)	CD10+ B cells
1349	5.8531647	-0.53511846	Oetjen	control (reference)	CD10+ B cells
1350	-4.0427876	10.829315	Oetjen	control (reference)	CD14+ Monocytes
1351	11.365079	10.755392	Oetjen	control (reference)	CD4+ T cells
1352	10.216274	13.42214	Oetjen	control (reference)	CD4+ T cells
1353	10.823459	14.573913	Oetjen	control (reference)	CD4+ T cells
1354	-1.9297472	10.619368	Oetjen	control (reference)	CD14+ Monocytes
1355	0.30089048	8.761854	Oetjen	control (reference)	CD14+ Monocytes
1356	9.654947	10.4499445	Oetjen	control (reference)	NKT cells
1357	8.394039	11.439173	Oetjen	control (reference)	CD4+ T cells
1358	-2.700125	8.064475	Oetjen	control (reference)	HSPCs
1359	-6.586655	7.830829	Oetjen	control (reference)	Monocyte-derived dendritic cells
1360	-2.616128	11.529483	Oetjen	control (reference)	CD14+ Monocytes
1361	15.124546	-0.94527763	Oetjen	control (reference)	Erythrocytes
1362	15.862009	1.112923	Oetjen	control (reference)	Erythrocytes
1363	10.205791	14.232164	Oetjen	control (reference)	CD4+ T cells
1364	-3.07299	11.029253	Oetjen	control (reference)	CD14+ Monocytes
1365	11.555748	15.543107	Oetjen	control (reference)	CD4+ T cells
1366	-3.2572796	10.8340645	Oetjen	control (reference)	CD14+ Monocytes
1367	10.628108	15.456731	Oetjen	control (reference)	CD4+ T cells
1368	1.4886739	-1.5158988	Oetjen	control (reference)	NKT cells
1369	15.2647705	0.11978142	Oetjen	control (reference)	Erythrocytes
1370	7.226	9.47949	Oetjen	control (reference)	NKT cells
1371	8.8728	8.454728	Oetjen	control (reference)	NKT cells
1372	-2.7762456	11.638392	Oetjen	control (reference)	CD14+ Monocytes
1373	10.338458	12.45529	Oetjen	control (reference)	CD4+ T cells
1374	-2.8237906	10.8893175	Oetjen	control (reference)	CD14+ Monocytes
1375	4.9015145	4.136871	Oetjen	control (reference)	Monocyte progenitors
1376	4.3098555	3.6098404	Oetjen	control (reference)	HSPCs
1377	5.2981524	4.2404118	Oetjen	control (reference)	CD10+ B cells
1378	8.736634	9.3128395	Oetjen	control (reference)	NKT cells
1379	-2.7978914	10.943348	Oetjen	control (reference)	CD14+ Monocytes
1380	9.690284	16.59895	Oetjen	control (reference)	CD8+ T cells
1381	7.4571586	-0.8646077	Oetjen	control (reference)	Plasma cells
1382	1.5482303	-2.7780533	Oetjen	control (reference)	Erythrocytes
1383	-3.9091003	10.894663	Oetjen	control (reference)	CD14+ Monocytes
1384	10.288399	15.749133	Oetjen	control (reference)	CD8+ T cells
1385	9.974065	11.481881	Oetjen	control (reference)	CD4+ T cells
1386	10.346644	13.321841	Oetjen	control (reference)	CD4+ T cells
1387	-3.9598114	7.0762305	Oetjen	control (reference)	CD16+ Monocytes
1388	8.686499	7.819801	Oetjen	control (reference)	NKT cells
1389	8.582863	10.815721	Oetjen	control (reference)	NKT cells
1390	10.536286	14.939664	Oetjen	control (reference)	CD4+ T cells
1391	10.701824	16.18927	Oetjen	control (reference)	CD4+ T cells
1392	8.99768	10.038302	Oetjen	control (reference)	NKT cells
1393	8.221419	10.818529	Oetjen	control (reference)	NKT cells
1394	-6.1313972	7.8502984	Oetjen	control (reference)	Monocyte-derived dendritic cells
1395	-4.7698665	8.682136	Oetjen	control (reference)	Monocyte progenitors
1396	8.711966	14.720716	Oetjen	control (reference)	CD8+ T cells
1397	3.7753394	2.725921	Oetjen	control (reference)	Megakaryocyte progenitors
1398	9.6221075	15.547064	Oetjen	control (reference)	CD4+ T cells
1399	-5.850699	9.726952	Oetjen	control (reference)	Monocyte-derived dendritic cells
1400	-1.9121867	11.955155	Oetjen	control (reference)	CD14+ Monocytes
1401	-5.46084	7.8890114	Oetjen	control (reference)	Monocyte progenitors
1402	9.689503	16.980083	Oetjen	control (reference)	CD4+ T cells
1403	7.188507	0.9732838	Oetjen	control (reference)	Erythroid progenitors
1404	4.584722	4.0240455	Oetjen	control (reference)	Monocyte progenitors
1405	-2.999607	8.099165	Oetjen	control (reference)	Monocyte progenitors
1406	8.105253	9.720128	Oetjen	control (reference)	NKT cells
1407	10.199824	13.2982025	Oetjen	control (reference)	CD4+ T cells
1408	8.162436	4.9005227	Oetjen	control (reference)	NK cells
1409	9.428134	15.19629	Oetjen	control (reference)	CD8+ T cells
1410	6.1445966	0.9063754	Oetjen	control (reference)	Erythroid progenitors
1411	7.1472025	2.6886857	Oetjen	control (reference)	Erythrocytes
1412	10.906384	14.642442	Oetjen	control (reference)	CD4+ T cells
1413	3.661519	2.8845427	Oetjen	control (reference)	Megakaryocyte progenitors
1414	6.1053195	-0.65515125	Oetjen	control (reference)	CD10+ B cells
1415	4.75882	-0.16031331	Oetjen	control (reference)	CD10+ B cells
1416	-4.312186	8.2342615	Oetjen	control (reference)	Monocyte progenitors
1417	10.34485	16.997885	Oetjen	control (reference)	CD4+ T cells
1418	3.7293174	3.7888732	Oetjen	control (reference)	HSPCs
1419	7.1022444	2.1820228	Oetjen	control (reference)	Erythrocytes
1420	4.2424126	3.5941753	Oetjen	control (reference)	HSPCs
1421	10.141286	10.600975	Oetjen	control (reference)	CD4+ T cells
1422	10.054421	16.19627	Oetjen	control (reference)	CD4+ T cells
1423	-1.9367944	-0.12725542	Oetjen	control (reference)	Plasmacytoid dendritic cells
1424	4.864993	2.114607	Oetjen	control (reference)	Erythroid progenitors
1425	-1.8610575	8.957245	Oetjen	control (reference)	Monocyte progenitors
1426	-3.917713	10.734892	Oetjen	control (reference)	CD14+ Monocytes
1427	10.552847	12.213269	Oetjen	control (reference)	CD4+ T cells
1428	-6.0505843	9.040338	Oetjen	control (reference)	Monocyte-derived dendritic cells
1429	4.7556653	3.4792001	Oetjen	control (reference)	HSPCs
1430	5.7503858	3.0584695	Oetjen	control (reference)	HSPCs
1431	-2.7745874	11.64712	Oetjen	control (reference)	CD14+ Monocytes
1432	10.605299	13.761617	Oetjen	control (reference)	CD4+ T cells
1433	9.94361	12.083602	Oetjen	control (reference)	CD4+ T cells
1434	3.5295503	3.4121928	Oetjen	control (reference)	HSPCs
1435	11.0132675	17.25724	Oetjen	control (reference)	CD4+ T cells
1436	5.2480865	4.577259	Oetjen	control (reference)	HSPCs
1437	-3.339147	11.560364	Oetjen	control (reference)	CD14+ Monocytes
1438	7.7337103	10.758734	Oetjen	control (reference)	NKT cells
1439	5.401623	2.1248384	Oetjen	control (reference)	Megakaryocyte progenitors
1440	-2.7288098	8.114913	Oetjen	control (reference)	Monocyte progenitors
1441	-5.6358247	8.072871	Oetjen	control (reference)	HSPCs
1442	7.803416	-2.8078265	Oetjen	control (reference)	B
1443	-5.7389855	7.625485	Oetjen	control (reference)	Monocyte progenitors
1444	-1.826459	8.153852	Oetjen	control (reference)	Monocyte progenitors
1445	5.923845	-0.44286332	Oetjen	control (reference)	CD10+ B cells
1446	-2.6345816	11.473549	Oetjen	control (reference)	CD14+ Monocytes
1447	15.59908	-1.0178684	Oetjen	control (reference)	Erythrocytes
1448	10.384691	14.8637495	Oetjen	control (reference)	CD4+ T cells
1449	-3.97984	7.9797115	Oetjen	control (reference)	CD16+ Monocytes
1450	10.625506	12.143074	Oetjen	control (reference)	CD4+ T cells
1451	5.8206267	1.0406317	Oetjen	control (reference)	Erythroid progenitors
1452	8.451096	6.4033217	Oetjen	control (reference)	NKT cells
1453	8.118126	8.128002	Oetjen	control (reference)	NKT cells
1454	-6.2026916	7.8980713	Oetjen	control (reference)	Monocyte progenitors
1455	8.095125	-4.81951	Oetjen	control (reference)	B
1456	8.488677	7.727714	Oetjen	control (reference)	NKT cells
1457	-4.082146	7.2125554	Oetjen	control (reference)	CD16+ Monocytes
1458	10.114527	11.5110035	Oetjen	control (reference)	CD4+ T cells
1459	9.955256	15.061106	Oetjen	control (reference)	CD4+ T cells
1460	0.7506266	-3.625415	Oetjen	control (reference)	Erythrocytes
1461	11.640498	9.377851	Oetjen	control (reference)	CD4+ T cells
1462	11.241569	13.773628	Oetjen	control (reference)	CD4+ T cells
1463	7.8614173	11.169711	Oetjen	control (reference)	NKT cells
1464	5.1146193	1.6648957	Oetjen	control (reference)	Erythroid progenitors
1465	10.912284	14.590904	Oetjen	control (reference)	CD4+ T cells
1466	7.537468	-3.121536	Oetjen	control (reference)	B
1467	4.663686	2.6818824	Oetjen	control (reference)	Megakaryocyte progenitors
1468	10.350014	13.037021	Oetjen	control (reference)	CD4+ T cells
1469	12.294021	15.043186	Oetjen	control (reference)	CD4+ T cells
1470	-2.9473188	10.878615	Oetjen	control (reference)	CD14+ Monocytes
1471	10.449531	9.953822	Oetjen	control (reference)	CD4+ T cells
1472	10.253916	14.854974	Oetjen	control (reference)	CD4+ T cells
1473	-3.9743514	11.123313	Oetjen	control (reference)	CD14+ Monocytes
1474	14.785393	-1.3250104	Oetjen	control (reference)	Erythrocytes
1475	5.5267606	-0.8600715	Oetjen	control (reference)	CD10+ B cells
1476	-4.133976	9.811468	Oetjen	control (reference)	CD14+ Monocytes
1477	3.9151738	3.791347	Oetjen	control (reference)	HSPCs
1478	-3.5568864	11.889251	Oetjen	control (reference)	CD14+ Monocytes
1479	8.077139	8.323613	Oetjen	control (reference)	NKT cells
1480	15.001997	-1.2814124	Oetjen	control (reference)	Erythrocytes
1481	-4.4001822	11.109005	Oetjen	control (reference)	CD14+ Monocytes
1482	-3.8501158	6.7114453	Oetjen	control (reference)	CD16+ Monocytes
1483	-3.2623448	10.689345	Oetjen	control (reference)	CD14+ Monocytes
1484	15.013252	-1.0073932	Oetjen	control (reference)	Erythrocytes
1485	-3.335354	10.248277	Oetjen	control (reference)	CD14+ Monocytes
1486	8.744762	-4.559733	Oetjen	control (reference)	B
1487	5.53694	3.7457137	Oetjen	control (reference)	HSPCs
1488	12.924227	14.925192	Oetjen	control (reference)	CD4+ T cells
1489	7.792318	10.257277	Oetjen	control (reference)	NKT cells
1490	-2.351071	11.748322	Oetjen	control (reference)	CD14+ Monocytes
1491	11.167586	11.910644	Oetjen	control (reference)	CD4+ T cells
1492	11.180467	16.827343	Oetjen	control (reference)	CD4+ T cells
1493	-2.145211	10.537658	Oetjen	control (reference)	CD14+ Monocytes
1494	9.819918	13.34878	Oetjen	control (reference)	CD4+ T cells
1495	10.3092	16.971136	Oetjen	control (reference)	CD4+ T cells
1496	11.659657	10.539561	Oetjen	control (reference)	CD4+ T cells
1497	-1.7327472	0.81675786	Oetjen	control (reference)	Plasmacytoid dendritic cells
1498	-5.605788	7.6568446	Oetjen	control (reference)	Monocyte progenitors
1499	9.126784	16.56225	Oetjen	control (reference)	CD8+ T cells
1500	10.867791	15.830277	Oetjen	control (reference)	CD4+ T cells
1501	9.711157	15.9911375	Oetjen	control (reference)	CD4+ T cells
1502	10.6640835	16.802322	Oetjen	control (reference)	CD4+ T cells
1503	-4.389922	9.491387	Oetjen	control (reference)	CD14+ Monocytes
1504	9.781334	-4.6315656	Oetjen	control (reference)	B
1505	10.769042	16.08	Oetjen	control (reference)	CD4+ T cells
1506	10.899464	12.697621	Oetjen	control (reference)	CD4+ T cells
1507	7.415919	9.949798	Oetjen	control (reference)	NKT cells
1508	7.779301	8.623443	Oetjen	control (reference)	NKT cells
1509	4.4927993	2.481585	Oetjen	control (reference)	Megakaryocyte progenitors
1510	9.29318	-4.476397	Oetjen	control (reference)	B
1511	7.716425	8.501242	Oetjen	control (reference)	NKT cells
1512	11.35774	15.340607	Oetjen	control (reference)	CD4+ T cells
1513	8.768365	15.174788	Oetjen	control (reference)	CD4+ T cells
1514	10.732163	14.732155	Oetjen	control (reference)	CD4+ T cells
1515	7.841681	8.766298	Oetjen	control (reference)	NKT cells
1516	10.788005	12.561089	Oetjen	control (reference)	CD4+ T cells
1517	11.060571	15.416065	Oetjen	control (reference)	CD4+ T cells
1518	8.915071	10.199136	Oetjen	control (reference)	NKT cells
1519	-6.3945737	7.7522345	Oetjen	control (reference)	Monocyte-derived dendritic cells
1520	2.182778	-1.5391654	Oetjen	control (reference)	Megakaryocyte progenitors
1521	12.170504	13.663134	Oetjen	control (reference)	CD4+ T cells
1522	8.017422	7.765698	Oetjen	control (reference)	NKT cells
1523	9.141748	8.648995	Oetjen	control (reference)	NKT cells
1524	9.57053	15.657939	Oetjen	control (reference)	CD4+ T cells
1525	10.198826	11.297116	Oetjen	control (reference)	NKT cells
1526	8.103967	11.239587	Oetjen	control (reference)	NKT cells
1527	-4.0514035	10.70259	Oetjen	control (reference)	CD14+ Monocytes
1528	7.2884417	8.760439	Oetjen	control (reference)	NKT cells
1529	5.452995	-0.54812205	Oetjen	control (reference)	CD10+ B cells
1530	8.141415	9.641044	Oetjen	control (reference)	NKT cells
1531	-5.7563233	9.044903	Oetjen	control (reference)	Monocyte-derived dendritic cells
1532	10.532367	15.801774	Oetjen	control (reference)	CD4+ T cells
1533	-3.8359573	8.598819	Oetjen	control (reference)	Monocyte progenitors
1534	9.479333	15.242187	Oetjen	control (reference)	CD8+ T cells
1535	8.189276	7.334567	Oetjen	control (reference)	NKT cells
1536	9.287904	9.8572235	Oetjen	control (reference)	NKT cells
1537	-5.5148015	9.322222	Oetjen	control (reference)	Monocyte-derived dendritic cells
1538	10.253756	15.184132	Oetjen	control (reference)	CD4+ T cells
1539	-4.653073	10.989259	Oetjen	control (reference)	CD14+ Monocytes
1540	5.0562143	1.5265144	Oetjen	control (reference)	Erythroid progenitors
1541	-1.4731271	8.143742	Oetjen	control (reference)	Monocyte progenitors
1542	8.821758	5.7711477	Oetjen	control (reference)	NK cells
1543	6.2964716	1.2576841	Oetjen	control (reference)	Erythroid progenitors
1544	1.8883185	-1.7350482	Oetjen	control (reference)	Megakaryocyte progenitors
1545	10.524804	10.11898	Oetjen	control (reference)	NKT cells
1546	7.632577	-0.7709378	Oetjen	control (reference)	Plasma cells
1547	10.415409	16.14993	Oetjen	control (reference)	CD4+ T cells
1548	-4.3972025	10.687847	Oetjen	control (reference)	CD14+ Monocytes
1549	-4.0599113	9.871669	Oetjen	control (reference)	CD14+ Monocytes
1550	4.77467	4.189812	Oetjen	control (reference)	HSPCs
1551	9.303911	9.478358	Oetjen	control (reference)	NKT cells
1552	8.918194	16.114262	Oetjen	control (reference)	CD8+ T cells
1553	11.938721	15.537803	Oetjen	control (reference)	CD4+ T cells
1554	-3.0621085	11.824625	Oetjen	control (reference)	CD14+ Monocytes
1555	-5.8311524	9.255967	Oetjen	control (reference)	Monocyte-derived dendritic cells
1556	9.240527	11.026342	Oetjen	control (reference)	NKT cells
1557	1.192711	-3.779895	Oetjen	control (reference)	Erythrocytes
1558	-4.796544	8.514403	Oetjen	control (reference)	Monocyte progenitors
1559	11.3630705	16.48619	Oetjen	control (reference)	CD4+ T cells
1560	10.530548	15.7026615	Oetjen	control (reference)	CD4+ T cells
1561	-5.3736935	9.699547	Oetjen	control (reference)	Monocyte-derived dendritic cells
1562	14.987223	-1.2583386	Oetjen	control (reference)	Erythrocytes
1563	8.056154	7.608147	Oetjen	control (reference)	NKT cells
1564	-6.465411	8.177024	Oetjen	control (reference)	Monocyte-derived dendritic cells
1565	9.404654	9.711543	Oetjen	control (reference)	NKT cells
1566	-3.6763601	6.1371803	Oetjen	control (reference)	CD16+ Monocytes
1567	-5.874887	9.086846	Oetjen	control (reference)	Monocyte-derived dendritic cells
1568	8.942088	-1.171866	Oetjen	control (reference)	Plasma cells
1569	-4.5224094	10.104009	Oetjen	control (reference)	CD14+ Monocytes
1570	4.035549	4.260878	Oetjen	control (reference)	HSPCs
1571	5.3997316	4.0954757	Oetjen	control (reference)	HSPCs
1572	10.388131	15.086456	Oetjen	control (reference)	CD4+ T cells
1573	-5.356104	7.952334	Oetjen	control (reference)	Monocyte progenitors
1574	10.317003	14.0348	Oetjen	control (reference)	CD4+ T cells
1575	10.971033	16.008413	Oetjen	control (reference)	CD4+ T cells
1576	7.316448	2.3670208	Oetjen	control (reference)	Erythrocytes
1577	8.3787155	10.638047	Oetjen	control (reference)	NKT cells
1578	-6.4777274	8.52762	Oetjen	control (reference)	Monocyte-derived dendritic cells
1579	5.349766	4.3958864	Oetjen	control (reference)	HSPCs
1580	7.507696	10.39579	Oetjen	control (reference)	NKT cells
1581	1.4377631	-3.7124887	Oetjen	control (reference)	Erythrocytes
1582	8.1270685	-4.5067325	Oetjen	control (reference)	B
1583	-3.1930673	8.115881	Oetjen	control (reference)	Monocyte progenitors
1584	-4.338854	8.103437	Oetjen	control (reference)	Monocyte progenitors
1585	-4.2053814	6.2926116	Oetjen	control (reference)	CD16+ Monocytes
1586	4.668667	2.634094	Oetjen	control (reference)	Megakaryocyte progenitors
1587	3.781464	4.4133034	Oetjen	control (reference)	HSPCs
1588	3.6430597	3.8697488	Oetjen	control (reference)	HSPCs
1589	-3.535641	6.4067955	Oetjen	control (reference)	CD16+ Monocytes
1590	8.105372	-0.6875673	Oetjen	control (reference)	Plasma cells
1591	5.2163916	1.6522197	Oetjen	control (reference)	Erythroid progenitors
1592	8.327163	9.328136	Oetjen	control (reference)	NKT cells
1593	10.24694	10.236026	Oetjen	control (reference)	NKT cells
1594	-2.976134	10.293076	Oetjen	control (reference)	CD14+ Monocytes
1595	8.067964	5.9893436	Oetjen	control (reference)	NKT cells
1596	8.389325	9.215335	Oetjen	control (reference)	NKT cells
1597	-3.8500652	10.585442	Oetjen	control (reference)	CD14+ Monocytes
1598	-2.6050315	11.566401	Oetjen	control (reference)	CD14+ Monocytes
1599	10.382987	12.697258	Oetjen	control (reference)	CD4+ T cells
1600	5.5156293	-0.77730614	Oetjen	control (reference)	CD10+ B cells
1601	7.1742997	8.407164	Oetjen	control (reference)	NKT cells
1602	-2.7812252	10.507056	Oetjen	control (reference)	CD14+ Monocytes
1603	-4.36924	9.734337	Oetjen	control (reference)	Monocyte-derived dendritic cells
1604	8.340248	11.191704	Oetjen	control (reference)	NKT cells
1605	12.81491	12.947691	Oetjen	control (reference)	CD4+ T cells
1606	4.6680474	3.4682083	Oetjen	control (reference)	HSPCs
1607	12.193548	15.957405	Oetjen	control (reference)	CD4+ T cells
1608	-3.0422943	9.112888	Oetjen	control (reference)	Monocyte progenitors
1609	7.564554	9.039163	Oetjen	control (reference)	NKT cells
1610	4.693245	4.3703194	Oetjen	control (reference)	HSPCs
1611	7.668497	1.6517042	Oetjen	control (reference)	Erythrocytes
1612	-3.5608141	11.599273	Oetjen	control (reference)	CD14+ Monocytes
1613	7.947272	-3.8800883	Oetjen	control (reference)	B
1614	-3.2457697	8.052992	Oetjen	control (reference)	Monocyte progenitors
1615	7.9861283	9.206819	Oetjen	control (reference)	NKT cells
1616	11.375422	15.36204	Oetjen	control (reference)	CD4+ T cells
1617	8.547789	10.616174	Oetjen	control (reference)	NKT cells
1618	7.7871366	7.852445	Oetjen	control (reference)	NKT cells
1619	-1.6030515	0.3851464	Oetjen	control (reference)	Plasmacytoid dendritic cells
1620	7.4920697	2.4328465	Oetjen	control (reference)	Erythrocytes
1621	-3.2746863	12.289399	Oetjen	control (reference)	CD14+ Monocytes
1622	0.8323042	-2.313707	Oetjen	control (reference)	Erythrocytes
1623	-4.0543947	11.080368	Oetjen	control (reference)	CD14+ Monocytes
1624	5.945539	-0.5764092	Oetjen	control (reference)	CD10+ B cells
1625	10.252673	10.249083	Oetjen	control (reference)	CD4+ T cells
1626	3.9441087	2.5074196	Oetjen	control (reference)	Megakaryocyte progenitors
1627	-1.8745242	10.621242	Oetjen	control (reference)	CD14+ Monocytes
1628	11.035388	16.46338	Oetjen	control (reference)	CD4+ T cells
1629	5.652144	-0.24747878	Oetjen	control (reference)	CD10+ B cells
1630	11.107582	16.212337	Oetjen	control (reference)	CD4+ T cells
1631	8.480663	8.776142	Oetjen	control (reference)	NKT cells
1632	11.395085	16.086452	Oetjen	control (reference)	CD4+ T cells
1633	-2.808719	11.647751	Oetjen	control (reference)	CD14+ Monocytes
1634	5.026799	4.656512	Oetjen	control (reference)	CD10+ B cells
1635	3.4973838	3.4697392	Oetjen	control (reference)	HSPCs
1636	8.907912	-1.0377371	Oetjen	control (reference)	Plasma cells
1637	-4.7658715	8.222213	Oetjen	control (reference)	Monocyte progenitors
1638	8.515923	10.270772	Oetjen	control (reference)	NKT cells
1639	-3.3106716	11.686205	Oetjen	control (reference)	CD14+ Monocytes
1640	5.4640055	-0.13182625	Oetjen	control (reference)	CD10+ B cells
1641	5.538469	4.388298	Oetjen	control (reference)	Monocyte progenitors
1642	8.3748665	16.03966	Oetjen	control (reference)	CD8+ T cells
1643	15.1138315	-1.1562959	Oetjen	control (reference)	Erythrocytes
1644	12.277356	16.047453	Oetjen	control (reference)	CD4+ T cells
1645	-2.5795054	11.291137	Oetjen	control (reference)	CD14+ Monocytes
1646	10.091594	16.155827	Oetjen	control (reference)	CD4+ T cells
1647	6.126218	6.2959895	Oetjen	control (reference)	HSPCs
1648	10.034772	11.843875	Oetjen	control (reference)	CD4+ T cells
1649	0.63910747	-2.4870243	Oetjen	control (reference)	Erythrocytes
1650	10.660596	15.662763	Oetjen	control (reference)	CD4+ T cells
1651	12.128248	15.244658	Oetjen	control (reference)	CD4+ T cells
1652	5.206804	4.9216523	Oetjen	control (reference)	HSPCs
1653	11.1705265	15.950927	Oetjen	control (reference)	CD4+ T cells
1654	3.5792637	4.0932384	Oetjen	control (reference)	HSPCs
1655	9.81539	9.7034445	Oetjen	control (reference)	NKT cells
1656	-5.6518397	9.405267	Oetjen	control (reference)	Monocyte-derived dendritic cells
1657	-3.6598759	11.459084	Oetjen	control (reference)	CD14+ Monocytes
1658	8.525274	16.33412	Oetjen	control (reference)	CD8+ T cells
1659	-2.7900314	11.480531	Oetjen	control (reference)	CD14+ Monocytes
1660	8.227385	15.739217	Oetjen	control (reference)	CD8+ T cells
1661	9.462818	15.527291	Oetjen	control (reference)	CD8+ T cells
1662	10.339213	9.879587	Oetjen	control (reference)	NKT cells
1663	-6.2680216	8.6031685	Oetjen	control (reference)	Monocyte-derived dendritic cells
1664	8.029544	7.0232944	Oetjen	control (reference)	NKT cells
1665	-5.901055	9.041895	Oetjen	control (reference)	Monocyte-derived dendritic cells
1666	5.1701593	1.2359846	Oetjen	control (reference)	Erythroid progenitors
1667	4.902303	-0.106028944	Oetjen	control (reference)	CD10+ B cells
1668	8.053087	-1.8553282	Oetjen	control (reference)	NKT cells
1669	8.111023	9.288796	Oetjen	control (reference)	NKT cells
1670	4.613733	4.2626348	Oetjen	control (reference)	Monocyte progenitors
1671	-3.4834628	10.1183605	Oetjen	control (reference)	CD14+ Monocytes
1672	12.05418	12.995502	Oetjen	control (reference)	CD4+ T cells
1673	9.698897	16.410416	Oetjen	control (reference)	CD8+ T cells
1674	15.112531	-1.1069862	Oetjen	control (reference)	Erythrocytes
1675	9.760819	12.297872	Oetjen	control (reference)	CD4+ T cells
1676	-3.4959216	10.954141	Oetjen	control (reference)	CD14+ Monocytes
1677	7.4460692	9.7750635	Oetjen	control (reference)	NKT cells
1678	8.547114	10.441405	Oetjen	control (reference)	NKT cells
1679	5.0317764	4.5272202	Oetjen	control (reference)	HSPCs
1680	3.5119572	3.5227814	Oetjen	control (reference)	HSPCs
1681	-2.9141593	10.541483	Oetjen	control (reference)	CD14+ Monocytes
1682	-4.063749	10.550298	Oetjen	control (reference)	CD14+ Monocytes
1683	-3.216543	11.296202	Oetjen	control (reference)	CD14+ Monocytes
1684	-3.1010923	12.0288105	Oetjen	control (reference)	CD14+ Monocytes
1685	7.6593156	-1.0500454	Oetjen	control (reference)	Plasma cells
1686	-3.3553917	11.619563	Oetjen	control (reference)	CD14+ Monocytes
1687	-3.4728725	8.062735	Oetjen	control (reference)	Monocyte progenitors
1688	7.884997	8.364306	Oetjen	control (reference)	NKT cells
1689	8.1298065	8.717069	Oetjen	control (reference)	NKT cells
1690	3.6656168	2.8508534	Oetjen	control (reference)	Megakaryocyte progenitors
1691	5.7869897	-0.33863965	Oetjen	control (reference)	CD10+ B cells
1692	5.2653637	2.3883536	Oetjen	control (reference)	Megakaryocyte progenitors
1693	8.389403	9.392165	Oetjen	control (reference)	NKT cells
1694	9.322196	13.265228	Oetjen	control (reference)	CD4+ T cells
1695	-5.5779166	9.638903	Oetjen	control (reference)	Monocyte-derived dendritic cells
1696	10.049389	12.705784	Oetjen	control (reference)	CD4+ T cells
1697	5.7871466	0.11157855	Oetjen	control (reference)	CD10+ B cells
1698	-3.879623	9.961626	Oetjen	control (reference)	CD14+ Monocytes
1699	3.7912195	3.9042268	Oetjen	control (reference)	HSPCs
1700	10.457813	10.390887	Oetjen	control (reference)	CD4+ T cells
1701	10.522715	10.080186	Oetjen	control (reference)	NKT cells
1702	10.979721	15.456927	Oetjen	control (reference)	CD4+ T cells
1703	7.422643	-1.0744069	Oetjen	control (reference)	Plasma cells
1704	0.6884981	-3.724388	Oetjen	control (reference)	Erythrocytes
1705	-2.0595639	11.577486	Oetjen	control (reference)	CD14+ Monocytes
1706	5.637963	1.0321002	Oetjen	control (reference)	Erythroid progenitors
1707	-3.454512	9.424964	Oetjen	control (reference)	CD14+ Monocytes
1708	10.48435	11.438494	Oetjen	control (reference)	CD4+ T cells
1709	8.383526	10.31117	Oetjen	control (reference)	NKT cells
1710	9.845442	14.405771	Oetjen	control (reference)	CD4+ T cells
1711	8.268698	15.775618	Oetjen	control (reference)	CD8+ T cells
1712	-2.119336	0.631382	Oetjen	control (reference)	Plasmacytoid dendritic cells
1713	5.5377393	2.7339933	Oetjen	control (reference)	Megakaryocyte progenitors
1714	-6.2511277	8.380315	Oetjen	control (reference)	Monocyte-derived dendritic cells
1715	8.571201	8.98442	Oetjen	control (reference)	NKT cells
1716	7.4483986	9.014789	Oetjen	control (reference)	NKT cells
1717	10.6337	15.603905	Oetjen	control (reference)	CD8+ T cells
1718	11.424531	15.50807	Oetjen	control (reference)	CD4+ T cells
1719	-2.015027	0.962388	Oetjen	control (reference)	Plasmacytoid dendritic cells
1720	10.542446	15.929047	Oetjen	control (reference)	CD4+ T cells
1721	8.896277	9.978311	Oetjen	control (reference)	NKT cells
1722	-4.222097	11.241736	Oetjen	control (reference)	CD14+ Monocytes
1723	6.0012426	-0.7119967	Oetjen	control (reference)	CD10+ B cells
1724	3.7495239	3.856618	Oetjen	control (reference)	HSPCs
1725	-3.5974388	5.5966816	Oetjen	control (reference)	CD16+ Monocytes
1726	-4.1607265	9.528026	Oetjen	control (reference)	CD14+ Monocytes
1727	-3.7074337	8.488466	Oetjen	control (reference)	CD14+ Monocytes
1728	9.31635	10.376413	Oetjen	control (reference)	NKT cells
1729	9.427145	10.764035	Oetjen	control (reference)	NKT cells
1730	2.0138984	-3.5906498	Oetjen	control (reference)	Erythrocytes
1731	-3.475974	11.71027	Oetjen	control (reference)	CD14+ Monocytes
1732	7.214688	8.512207	Oetjen	control (reference)	NKT cells
1733	6.13697	0.93642503	Oetjen	control (reference)	Erythroid progenitors
1734	8.998315	5.4459906	Oetjen	control (reference)	NK cells
1735	4.891496	2.4653382	Oetjen	control (reference)	Megakaryocyte progenitors
1736	-4.7452683	9.503658	Oetjen	control (reference)	CD14+ Monocytes
1737	5.3427243	2.343045	Oetjen	control (reference)	Erythroid progenitors
1738	-6.266059	8.661769	Oetjen	control (reference)	Monocyte-derived dendritic cells
1739	9.904485	16.419127	Oetjen	control (reference)	CD4+ T cells
1740	14.769778	-0.5845165	Oetjen	control (reference)	Erythrocytes
1741	8.996779	12.054489	Oetjen	control (reference)	CD4+ T cells
1742	-4.249054	6.740302	Oetjen	control (reference)	CD16+ Monocytes
1743	-3.2515771	8.088766	Oetjen	control (reference)	Monocyte progenitors
1744	-1.974824	0.22471681	Oetjen	control (reference)	Plasmacytoid dendritic cells
1745	-5.040566	8.126184	Oetjen	control (reference)	Monocyte progenitors
1746	4.103866	4.3061976	Oetjen	control (reference)	HSPCs
1747	11.251859	16.06477	Oetjen	control (reference)	CD4+ T cells
1748	-1.5777569	1.1858503	Oetjen	control (reference)	Plasmacytoid dendritic cells
1749	9.911964	14.550173	Oetjen	control (reference)	CD4+ T cells
1750	-2.6832037	12.652781	Oetjen	control (reference)	CD14+ Monocytes
1751	14.943822	-0.9214955	Oetjen	control (reference)	Erythrocytes
1752	-2.8631651	11.344859	Oetjen	control (reference)	CD14+ Monocytes
1753	8.247822	10.417364	Oetjen	control (reference)	NKT cells
1754	8.997082	10.083619	Oetjen	control (reference)	NKT cells
1755	-6.221735	8.99127	Oetjen	control (reference)	Monocyte-derived dendritic cells
1756	7.567316	10.315783	Oetjen	control (reference)	NKT cells
1757	10.062009	15.549711	Oetjen	control (reference)	CD4+ T cells
1758	8.811542	5.270211	Oetjen	control (reference)	NK cells
1759	0.6169511	-2.9104037	Oetjen	control (reference)	Erythrocytes
1760	8.549795	9.440265	Oetjen	control (reference)	NKT cells
1761	5.547601	3.7294476	Oetjen	control (reference)	HSPCs
1762	6.6433625	1.8831362	Oetjen	control (reference)	Erythroid progenitors
1763	7.785869	9.407199	Oetjen	control (reference)	NKT cells
1764	5.6796927	1.8899924	Oetjen	control (reference)	Erythroid progenitors
1765	3.5539253	3.0999837	Oetjen	control (reference)	HSPCs
1766	-2.0701246	12.052561	Oetjen	control (reference)	CD14+ Monocytes
1767	-1.9277103	0.02917966	Oetjen	control (reference)	Plasmacytoid dendritic cells
1768	-5.2473655	11.145229	Oetjen	control (reference)	Monocyte-derived dendritic cells
1769	6.0656505	-0.6904647	Oetjen	control (reference)	CD10+ B cells
1770	-4.2106395	10.550217	Oetjen	control (reference)	CD14+ Monocytes
1771	5.486757	2.1863918	Oetjen	control (reference)	HSPCs
1772	-4.675871	8.09639	Oetjen	control (reference)	Monocyte progenitors
1773	7.18108	8.232745	Oetjen	control (reference)	NKT cells
1774	-3.4619951	11.474174	Oetjen	control (reference)	CD14+ Monocytes
1775	3.5638745	3.545881	Oetjen	control (reference)	HSPCs
1776	8.948024	-4.6716433	Oetjen	control (reference)	B
1777	5.2876973	4.4030113	Oetjen	control (reference)	Monocyte progenitors
1778	11.0117445	12.575245	Oetjen	control (reference)	CD4+ T cells
1779	10.860093	14.026156	Oetjen	control (reference)	CD4+ T cells
1780	8.643554	10.348049	Oetjen	control (reference)	NKT cells
1781	4.2051406	3.9483707	Oetjen	control (reference)	HSPCs
1782	4.775025	0.13276002	Oetjen	control (reference)	CD10+ B cells
1783	-5.2259626	8.011016	Oetjen	control (reference)	Monocyte progenitors
1784	12.391187	13.186663	Oetjen	control (reference)	CD4+ T cells
1785	5.1984262	2.5186627	Oetjen	control (reference)	Megakaryocyte progenitors
1786	4.999528	-0.14270213	Oetjen	control (reference)	Erythroid progenitors
1787	12.07265	16.26426	Oetjen	control (reference)	CD4+ T cells
1788	4.806168	4.064485	Oetjen	control (reference)	Monocyte progenitors
1789	8.414295	9.485693	Oetjen	control (reference)	NKT cells
1790	6.209661	1.1699914	Oetjen	control (reference)	CD4+ T cells
1791	9.005135	9.314479	Oetjen	control (reference)	NKT cells
1792	7.736061	6.3225317	Oetjen	control (reference)	NK cells
1793	-4.9522004	7.911639	Oetjen	control (reference)	Monocyte progenitors
1794	11.399945	11.355032	Oetjen	control (reference)	CD4+ T cells
1795	10.058277	11.066877	Oetjen	control (reference)	CD4+ T cells
1796	-6.487666	8.594641	Oetjen	control (reference)	Monocyte-derived dendritic cells
1797	10.49272	13.349921	Oetjen	control (reference)	CD4+ T cells
1798	-2.8461604	11.019196	Oetjen	control (reference)	Monocyte progenitors
1799	-6.4568567	8.399756	Oetjen	control (reference)	Monocyte-derived dendritic cells
1800	5.544301	-0.77650946	Oetjen	control (reference)	CD10+ B cells
1801	10.053361	15.310166	Oetjen	control (reference)	CD4+ T cells
1802	10.714648	16.675026	Oetjen	control (reference)	CD4+ T cells
1803	5.5463195	-0.034996253	Oetjen	control (reference)	CD10+ B cells
1804	6.174521	0.91081053	Oetjen	control (reference)	Erythroid progenitors
1805	-3.434759	6.4817863	Oetjen	control (reference)	CD16+ Monocytes
1806	5.334683	1.3307246	Oetjen	control (reference)	Erythroid progenitors
1807	9.987427	15.367911	Oetjen	control (reference)	CD4+ T cells
1808	8.333839	8.318625	Oetjen	control (reference)	CD14+ Monocytes
1809	8.436527	10.86533	Oetjen	control (reference)	NKT cells
1810	-2.2451994	8.008297	Oetjen	control (reference)	Monocyte progenitors
1811	-4.270994	12.928166	Oetjen	control (reference)	CD14+ Monocytes
1812	10.246929	9.925639	Oetjen	control (reference)	CD4+ T cells
1813	10.036806	13.290495	Oetjen	control (reference)	CD4+ T cells
1814	11.049102	15.466711	Oetjen	control (reference)	CD4+ T cells
1815	5.6112947	3.0912995	Oetjen	control (reference)	HSPCs
1816	14.947403	-0.30161947	Oetjen	control (reference)	Erythrocytes
1817	10.263438	15.935792	Oetjen	control (reference)	CD4+ T cells
1818	-3.4844964	8.491808	Oetjen	control (reference)	CD16+ Monocytes
1819	-1.7250113	0.8635754	Oetjen	control (reference)	Plasmacytoid dendritic cells
1820	8.263054	8.961715	Oetjen	control (reference)	NKT cells
1821	8.522056	10.140521	Oetjen	control (reference)	NKT cells
1822	4.441005	3.756717	Oetjen	control (reference)	HSPCs
1823	-3.5283911	8.540861	Oetjen	control (reference)	Monocyte progenitors
1824	9.118833	16.154676	Oetjen	control (reference)	CD8+ T cells
1825	3.5733926	3.358881	Oetjen	control (reference)	HSPCs
1826	-4.2090454	8.362705	Oetjen	control (reference)	Monocyte progenitors
1827	-2.9685736	12.267099	Oetjen	control (reference)	CD14+ Monocytes
1828	-3.0494225	10.513545	Oetjen	control (reference)	CD14+ Monocytes
1829	3.4609222	3.7722921	Oetjen	control (reference)	HSPCs
1830	4.1181517	2.4358768	Oetjen	control (reference)	Megakaryocyte progenitors
1831	10.814979	17.017698	Oetjen	control (reference)	CD4+ T cells
1832	14.782295	-1.3167253	Oetjen	control (reference)	Erythrocytes
1833	9.610282	12.77317	Oetjen	control (reference)	CD4+ T cells
1834	11.610586	13.446057	Oetjen	control (reference)	CD4+ T cells
1835	14.887688	-1.2971184	Oetjen	control (reference)	Erythrocytes
1836	4.342591	3.2611158	Oetjen	control (reference)	HSPCs
1837	11.012333	15.276079	Oetjen	control (reference)	CD4+ T cells
1838	15.537049	-0.17844655	Oetjen	control (reference)	Erythrocytes
1839	5.512708	3.6777396	Oetjen	control (reference)	HSPCs
1840	4.9722238	2.9985008	Oetjen	control (reference)	HSPCs
1841	11.262542	13.788608	Oetjen	control (reference)	CD4+ T cells
1842	-6.5397067	8.325834	Oetjen	control (reference)	Monocyte-derived dendritic cells
1843	0.73193216	-3.1285915	Oetjen	control (reference)	Erythrocytes
1844	9.436305	16.47888	Oetjen	control (reference)	CD4+ T cells
1845	5.5852714	1.6154445	Oetjen	control (reference)	Erythroid progenitors
1846	11.876212	16.180696	Oetjen	control (reference)	CD4+ T cells
1847	-1.5598352	12.372659	Oetjen	control (reference)	NKT cells
1848	10.746956	16.901525	Oetjen	control (reference)	CD4+ T cells
1849	6.7421417	1.7063982	Oetjen	control (reference)	Erythroid progenitors
1850	11.549353	15.227254	Oetjen	control (reference)	CD4+ T cells
1851	10.351837	13.3590355	Oetjen	control (reference)	CD4+ T cells
1852	11.758837	15.422299	Oetjen	control (reference)	CD4+ T cells
1853	9.860644	14.75231	Oetjen	control (reference)	CD4+ T cells
1854	-3.560843	10.709086	Oetjen	control (reference)	CD14+ Monocytes
1855	11.653168	15.248051	Oetjen	control (reference)	CD4+ T cells
1856	-4.140196	9.340366	Oetjen	control (reference)	CD14+ Monocytes
1857	-3.3173242	10.955637	Oetjen	control (reference)	CD14+ Monocytes
1858	-1.7168312	12.502341	Oetjen	control (reference)	Monocyte-derived dendritic cells
1859	-6.4266315	7.5110555	Oetjen	control (reference)	Monocyte-derived dendritic cells
1860	7.379059	8.559423	Oetjen	control (reference)	NKT cells
1861	9.145347	16.258137	Oetjen	control (reference)	CD8+ T cells
1862	-5.728491	7.55265	Oetjen	control (reference)	Monocyte progenitors
1863	-4.0953035	6.810343	Oetjen	control (reference)	CD16+ Monocytes
1864	-6.2468667	7.706038	Oetjen	control (reference)	Monocyte-derived dendritic cells
1865	5.8969307	1.5108052	Oetjen	control (reference)	Erythroid progenitors
1866	12.332485	10.587528	Oetjen	control (reference)	CD4+ T cells
1867	-2.1114686	8.768582	Oetjen	control (reference)	Monocyte progenitors
1868	6.6171675	2.9917045	Oetjen	control (reference)	Erythroid progenitors
1869	-5.5007243	7.7943006	Oetjen	control (reference)	Monocyte progenitors
1870	-4.617594	11.541401	Oetjen	control (reference)	CD14+ Monocytes
1871	8.770815	16.081684	Oetjen	control (reference)	CD8+ T cells
1872	8.487864	6.152904	Oetjen	control (reference)	NKT cells
1873	11.2246065	16.071976	Oetjen	control (reference)	CD4+ T cells
1874	4.2802105	2.497377	Oetjen	control (reference)	Megakaryocyte progenitors
1875	-3.2970736	8.638328	Oetjen	control (reference)	CD16+ Monocytes
1876	13.454822	13.928078	Oetjen	control (reference)	CD4+ T cells
1877	5.6118164	0.1071705	Oetjen	control (reference)	CD10+ B cells
1878	-2.1581616	10.87385	Oetjen	control (reference)	CD14+ Monocytes
1879	11.716563	9.8824835	Oetjen	control (reference)	CD4+ T cells
1880	3.8804176	2.916834	Oetjen	control (reference)	Megakaryocyte progenitors
1881	10.928807	16.541452	Oetjen	control (reference)	CD4+ T cells
1882	8.379941	9.152636	Oetjen	control (reference)	NKT cells
1883	10.742189	14.586213	Oetjen	control (reference)	CD4+ T cells
1884	-2.715979	10.645908	Oetjen	control (reference)	CD14+ Monocytes
1885	9.685924	12.234763	Oetjen	control (reference)	CD4+ T cells
1886	-5.643622	8.077423	Oetjen	control (reference)	Monocyte progenitors
1887	7.908467	-3.9806983	Oetjen	control (reference)	B
1888	-4.160772	8.491926	Oetjen	control (reference)	CD16+ Monocytes
1889	8.126903	-0.7667399	Oetjen	control (reference)	Plasma cells
1890	15.171854	1.8345343	Oetjen	control (reference)	Erythrocytes
1891	10.603604	9.145992	Oetjen	control (reference)	NKT cells
1892	10.817464	14.4207115	Oetjen	control (reference)	CD8+ T cells
1893	11.132263	16.565714	Oetjen	control (reference)	CD4+ T cells
1894	12.555509	14.809546	Oetjen	control (reference)	CD4+ T cells
1895	9.255946	16.254196	Oetjen	control (reference)	CD4+ T cells
1896	11.564661	15.206688	Oetjen	control (reference)	CD4+ T cells
1897	-3.376138	11.489768	Oetjen	control (reference)	CD14+ Monocytes
1898	5.826637	1.5020297	Oetjen	control (reference)	Erythroid progenitors
1899	-4.4265275	8.304292	Oetjen	control (reference)	Monocyte progenitors
1900	-1.6781825	0.41187173	Oetjen	control (reference)	Plasmacytoid dendritic cells
1901	-1.9722593	10.890974	Oetjen	control (reference)	CD14+ Monocytes
1902	7.8600383	10.691572	Oetjen	control (reference)	NKT cells
1903	-3.778907	12.12965	Oetjen	control (reference)	CD14+ Monocytes
1904	5.3472643	-0.14075305	Oetjen	control (reference)	CD10+ B cells
1905	3.3746068	3.2803316	Oetjen	control (reference)	HSPCs
1906	-2.9469707	12.288596	Oetjen	control (reference)	CD14+ Monocytes
1907	7.373849	9.773519	Oetjen	control (reference)	NKT cells
1908	4.530103	4.176921	Oetjen	control (reference)	HSPCs
1909	8.960146	10.278517	Oetjen	control (reference)	NKT cells
1910	8.2349205	8.830182	Oetjen	control (reference)	CD14+ Monocytes
1911	-4.1729307	8.349373	Oetjen	control (reference)	CD14+ Monocytes
1912	10.3409	15.822046	Oetjen	control (reference)	CD4+ T cells
1913	7.561354	10.588809	Oetjen	control (reference)	NKT cells
1914	8.379084	7.5570397	Oetjen	control (reference)	NKT cells
1915	-2.262761	11.134571	Oetjen	control (reference)	CD14+ Monocytes
1916	8.997895	10.218061	Oetjen	control (reference)	NKT cells
1917	6.257662	-1.5870069	Oetjen	control (reference)	CD10+ B cells
1918	13.187649	14.664635	Oetjen	control (reference)	CD4+ T cells
1919	10.696854	15.339981	Oetjen	control (reference)	CD4+ T cells
1920	7.5185924	10.150112	Oetjen	control (reference)	NKT cells
1921	8.671419	8.959132	Oetjen	control (reference)	NKT cells
1922	14.81254	-1.2638009	Oetjen	control (reference)	Erythrocytes
1923	-6.722661	8.126006	Oetjen	control (reference)	Monocyte-derived dendritic cells
1924	7.4548078	1.394255	Oetjen	control (reference)	Erythrocytes
1925	14.472441	-0.14195168	Oetjen	control (reference)	Erythrocytes
1926	-2.3710954	8.104075	Oetjen	control (reference)	Monocyte progenitors
1927	10.750017	14.3046875	Oetjen	control (reference)	CD4+ T cells
1928	-2.5402057	11.67757	Oetjen	control (reference)	CD14+ Monocytes
1929	-1.5870298	10.362323	Oetjen	control (reference)	CD14+ Monocytes
1930	11.039873	16.71861	Oetjen	control (reference)	CD4+ T cells
1931	5.467157	2.2138057	Oetjen	control (reference)	HSPCs
1932	-2.096792	10.594106	Oetjen	control (reference)	Monocyte progenitors
1933	5.69697	3.5686119	Oetjen	control (reference)	HSPCs
1934	-4.923279	7.945213	Oetjen	control (reference)	Monocyte progenitors
1935	10.080103	15.822837	Oetjen	control (reference)	CD4+ T cells
1936	10.612607	12.924751	Oetjen	control (reference)	CD4+ T cells
1937	-2.7358108	12.156871	Oetjen	control (reference)	CD14+ Monocytes
1938	10.263081	13.477766	Oetjen	control (reference)	CD4+ T cells
1939	8.480152	9.830454	Oetjen	control (reference)	NKT cells
1940	7.921213	8.12405	Oetjen	control (reference)	NKT cells
1941	11.165323	16.342146	Oetjen	control (reference)	CD4+ T cells
1942	3.810623	4.0323915	Oetjen	control (reference)	HSPCs
1943	-3.122018	8.875553	Oetjen	control (reference)	Monocyte progenitors
1944	10.312317	13.982822	Oetjen	control (reference)	CD4+ T cells
1945	5.7660937	1.6903967	Oetjen	control (reference)	Erythroid progenitors
1946	7.654228	7.8964734	Oetjen	control (reference)	NKT cells
1947	10.779831	15.817008	Oetjen	control (reference)	CD4+ T cells
1948	-3.7488625	6.286518	Oetjen	control (reference)	CD16+ Monocytes
1949	4.6537967	2.729772	Oetjen	control (reference)	Megakaryocyte progenitors
1950	13.868776	13.578874	Oetjen	control (reference)	CD4+ T cells
1951	5.3782425	1.6901906	Oetjen	control (reference)	Erythroid progenitors
1952	10.664417	12.587083	Oetjen	control (reference)	CD4+ T cells
1953	15.211482	-0.84171003	Oetjen	control (reference)	Erythrocytes
1954	-3.5229802	8.073514	Oetjen	control (reference)	Monocyte progenitors
1955	12.127861	14.68394	Oetjen	control (reference)	CD4+ T cells
1956	5.5072036	1.5548652	Oetjen	control (reference)	Erythroid progenitors
1957	-3.4090805	12.426253	Oetjen	control (reference)	CD14+ Monocytes
1958	-2.819348	8.049862	Oetjen	control (reference)	Monocyte progenitors
1959	9.945149	15.241725	Oetjen	control (reference)	CD4+ T cells
1960	-5.6935744	10.99861	Oetjen	control (reference)	CD14+ Monocytes
1961	11.68914	16.047415	Oetjen	control (reference)	CD4+ T cells
1962	-1.8489859	8.981376	Oetjen	control (reference)	Monocyte progenitors
1963	3.7277246	3.099415	Oetjen	control (reference)	HSPCs
1964	5.4562306	1.6202914	Oetjen	control (reference)	Erythroid progenitors
1965	-6.3016706	6.8145843	Oetjen	control (reference)	HSPCs
1966	-1.9163933	0.05597113	Oetjen	control (reference)	Plasmacytoid dendritic cells
1967	12.104392	15.521582	Oetjen	control (reference)	CD4+ T cells
1968	7.4482484	10.549185	Oetjen	control (reference)	NKT cells
1969	5.975529	1.0153774	Oetjen	control (reference)	Erythroid progenitors
1970	15.042383	-1.063947	Oetjen	control (reference)	Erythrocytes
1971	8.923395	9.075108	Oetjen	control (reference)	NKT cells
1972	3.923354	3.877487	Oetjen	control (reference)	HSPCs
1973	-6.369433	9.647095	Oetjen	control (reference)	Monocyte-derived dendritic cells
1974	9.291121	15.750696	Oetjen	control (reference)	CD8+ T cells
1975	8.391182	8.641949	Oetjen	control (reference)	NKT cells
1976	10.333229	9.46786	Oetjen	control (reference)	NKT cells
1977	10.657196	16.686728	Oetjen	control (reference)	CD4+ T cells
1978	-4.580307	10.198959	Oetjen	control (reference)	CD14+ Monocytes
1979	8.077428	9.360885	Oetjen	control (reference)	NKT cells
1980	7.1659255	8.431573	Oetjen	control (reference)	NKT cells
1981	-3.12876	12.13759	Oetjen	control (reference)	CD14+ Monocytes
1982	-2.7016833	9.906642	Oetjen	control (reference)	Monocyte progenitors
1983	15.096849	-1.2195348	Oetjen	control (reference)	Erythrocytes
1984	6.420339	0.73473847	Oetjen	control (reference)	Megakaryocyte progenitors
1985	9.890556	13.605085	Oetjen	control (reference)	CD4+ T cells
[truncated: 44,074 more rows]

## Sheet: a_umap_seurat
	umap_1	umap_2	study	condition	cell_type
[truncated: 46,060 more rows]

[truncated: 2 more sheets: b_ control_integration_metrics, c_reference_building_metrics]
