# Supplementary material for: Biologically informed deep learning to query gene programs in single-cell atlases
Source: Nat Cell Biol. 2023 Feb 2;25(2):337–50. doi: 10.1038/s41556-022-01072-x (PMC9928587; doi:10.1038/s41556-022-01072-x)
Supplement: Source Data Fig. 4 — expiMap latent scores for new GPs for Fig. 4a,d–f, B-cell node decoder weights for Fig. 4b, node 1 and node 2 decoder weights for Fig. 4c and UMAP coordinates of the latent space and log-normalized expression of TMSB4X for Fig. 4g–i. [file 41556_2022_1072_MOESM16_ESM.xlsx]

## Sheet: a_d_e_f_new_nodes_latent_values
	B cell node	Node 2	Node 3	Node 1	cell_type	condition	reference_query
0	0.13038708	3.6732051	-0.82481235	-0.6495897	CD16+ Monocytes	control (reference)	reference
1	0.17130485	-1.222784	0.012131624	4.768779	CD4+ T cells	control (reference)	reference
2	-1.1485249	5.115537	-0.042933226	-3.7247088	CD14+ Monocytes	control (reference)	reference
3	-1.1761763	5.816264	-1.4954588	-3.0309184	CD14+ Monocytes	control (reference)	reference
4	-1.0620692	3.0375452	-0.8298173	-3.0185242	CD14+ Monocytes	control (reference)	reference
5	0.44036007	5.263574	-0.8051826	-2.4403234	CD14+ Monocytes	control (reference)	reference
6	-0.37844914	2.1304119	0.8413216	0.1484847	CD8+ T cells	control (reference)	reference
7	0.84926385	-0.3728205	1.9491823	2.9325566	CD8+ T cells	control (reference)	reference
8	-0.21803895	3.1288292	-2.6974044	-2.963839	CD14+ Monocytes	control (reference)	reference
9	0.26575142	-0.38918006	0.3940733	0.50165486	CD16+ Monocytes	control (reference)	reference
10	-0.5115261	2.2768226	1.1392671	4.151563	CD4+ T cells	control (reference)	reference
11	0.3043385	2.3029878	-1.7154329	3.9435213	CD4+ T cells	control (reference)	reference
12	-0.2212784	0.19790065	1.965358	3.5649834	CD4+ T cells	control (reference)	reference
13	1.9265522	-0.44342077	-1.7205396	3.6766458	CD4+ T cells	control (reference)	reference
14	-0.68274236	4.676799	1.6258417	1.5510089	CD4+ T cells	control (reference)	reference
15	1.8745912	2.9716609	0.43531826	3.678528	CD8+ T cells	control (reference)	reference
16	-0.3214036	6.931516	-0.0490541	-3.3053913	CD14+ Monocytes	control (reference)	reference
17	-0.48147556	3.215262	0.80286187	2.0515382	CD4+ T cells	control (reference)	reference
18	-0.43473935	2.3086088	1.1739132	0.53191245	CD4+ T cells	control (reference)	reference
19	0.05999002	7.1459985	1.6910262	2.3829653	CD4+ T cells	control (reference)	reference
20	-1.7851868	1.0131588	0.16318962	-3.6036713	CD14+ Monocytes	control (reference)	reference
21	0.3327434	1.8001008	-0.7053912	-2.516124	CD16+ Monocytes	control (reference)	reference
22	-0.6451687	3.5664895	1.8847225	2.5728343	CD4+ T cells	control (reference)	reference
23	-0.10500057	-1.8426698	1.417972	1.61534	CD4+ T cells	control (reference)	reference
24	-0.07577169	7.422934	-0.5418644	-3.6013627	CD14+ Monocytes	control (reference)	reference
25	0.6802037	3.875051	-0.4693033	2.157709	CD4+ T cells	control (reference)	reference
26	-0.54002595	0.4942597	-1.4236546	2.8045416	CD4+ T cells	control (reference)	reference
27	-1.2711222	7.459484	-1.9698309	-2.7182999	CD14+ Monocytes	control (reference)	reference
28	0.5344236	2.2321649	0.5610402	3.9447432	CD4+ T cells	control (reference)	reference
29	0.024344683	5.524633	-1.5761173	-2.6497555	CD14+ Monocytes	control (reference)	reference
30	-0.106199026	3.8870115	0.39412165	1.5270207	CD4+ T cells	control (reference)	reference
31	0.9380643	2.147001	-1.719189	4.4678864	CD8+ T cells	control (reference)	reference
32	0.19068846	0.42930853	1.0007403	0.9904541	CD8+ T cells	control (reference)	reference
33	0.46400675	2.0256314	0.8495593	3.8553727	CD4+ T cells	control (reference)	reference
34	-0.6101982	1.7108127	0.2739007	3.8936195	CD8+ T cells	control (reference)	reference
35	0.16233307	1.7820657	-0.76144385	3.9229186	CD8+ T cells	control (reference)	reference
36	0.33589432	0.45558223	1.696804	3.3839853	CD4+ T cells	control (reference)	reference
37	-0.50362396	0.68389314	-0.21917205	0.5967981	CD4+ T cells	control (reference)	reference
38	-0.2879951	-0.6111163	0.8153301	4.1161423	CD4+ T cells	control (reference)	reference
39	0.74946785	1.5502508	-0.7690923	1.4605356	CD4+ T cells	control (reference)	reference
40	-0.5387103	1.0327303	-0.18237428	6.008505	CD4+ T cells	control (reference)	reference
41	0.9746584	0.8198825	-1.1006557	5.4195743	CD8+ T cells	control (reference)	reference
42	1.618323	0.7307228	-0.1653057	4.847388	CD4+ T cells	control (reference)	reference
43	-0.5226972	0.0494712	1.5783538	1.4564929	CD4+ T cells	control (reference)	reference
44	-1.072092	2.7541378	0.536974	0.8345732	CD4+ T cells	control (reference)	reference
45	-0.021104097	3.3318896	0.5633994	2.430189	CD4+ T cells	control (reference)	reference
46	-1.5957797	-1.4573337	1.933684	3.732299	CD4+ T cells	control (reference)	reference
47	0.6346129	3.9481444	1.0884681	1.7137077	CD4+ T cells	control (reference)	reference
48	0.7064301	1.602006	0.64405143	2.4053907	CD8+ T cells	control (reference)	reference
49	-0.60749316	0.48281372	2.192981	1.2476587	CD4+ T cells	control (reference)	reference
50	-0.72427046	7.1990395	-0.36965767	-3.9816506	CD14+ Monocytes	control (reference)	reference
51	-0.283981	4.721867	-1.2552228	-2.804266	CD14+ Monocytes	control (reference)	reference
52	-0.7279549	2.3131618	-0.73826385	3.11025	CD4+ T cells	control (reference)	reference
53	-1.9729584	6.7736444	-0.7409873	-5.828452	CD14+ Monocytes	control (reference)	reference
54	-0.13969839	-0.0909641	-0.9164439	0.6285714	NK cells	control (reference)	reference
55	-0.29093993	0.56471395	-1.7416492	-0.39546904	CD14+ Monocytes	control (reference)	reference
56	0.6703475	-0.90434164	0.82169425	-0.9892405	NK cells	control (reference)	reference
57	0.52771515	2.7888424	-1.96962	3.8666644	CD4+ T cells	control (reference)	reference
58	-0.77610534	3.0126948	1.162937	2.7044928	CD4+ T cells	control (reference)	reference
59	-1.1292071	1.8132719	0.7118423	3.0241656	CD4+ T cells	control (reference)	reference
60	0.33160943	0.6536611	-1.6799537	-1.7379026	CD16+ Monocytes	control (reference)	reference
61	-0.48266745	0.24246728	1.0293678	1.4360418	CD4+ T cells	control (reference)	reference
62	-1.2268838	5.204266	-2.0993562	-3.3213587	CD14+ Monocytes	control (reference)	reference
63	1.0451509	4.3998575	0.09693313	3.2200885	CD4+ T cells	control (reference)	reference
64	-0.028382719	2.6055691	1.765531	4.3995714	CD8+ T cells	control (reference)	reference
65	-0.89977574	2.7004445	0.6589944	4.3623147	CD4+ T cells	control (reference)	reference
66	-0.15508604	-0.48394847	0.96869564	5.0464764	CD4+ T cells	control (reference)	reference
67	-0.2934239	2.3463278	0.89531	-3.5269084	CD14+ Monocytes	control (reference)	reference
68	-0.8851593	7.1043124	-0.53635395	-4.6291223	CD14+ Monocytes	control (reference)	reference
69	-1.315805	5.9484625	-1.7012649	-2.6978738	CD14+ Monocytes	control (reference)	reference
70	-0.12312111	2.9130795	-2.2364728	-3.3267307	CD14+ Monocytes	control (reference)	reference
71	-1.137427	0.5051434	-1.6017774	-5.4216857	CD14+ Monocytes	control (reference)	reference
72	-0.021180212	0.7492078	-0.30015528	4.4087663	CD4+ T cells	control (reference)	reference
73	-0.4831422	5.72473	0.07415658	4.44046	CD4+ T cells	control (reference)	reference
74	1.1475279	0.9395568	0.31162196	2.1730084	CD8+ T cells	control (reference)	reference
75	-1.661963	8.421095	-3.2657967	-6.458558	CD14+ Monocytes	control (reference)	reference
76	-1.2541013	1.9225513	-1.2507783	-2.8497376	CD14+ Monocytes	control (reference)	reference
77	-0.2069139	0.9416176	1.869563	2.6272924	CD4+ T cells	control (reference)	reference
78	1.2525098	3.7784488	0.07229236	2.8204675	CD4+ T cells	control (reference)	reference
79	0.14621282	3.6543915	-1.0122018	-3.5139828	CD14+ Monocytes	control (reference)	reference
80	0.28001466	4.5365353	2.193638	1.1192799	CD4+ T cells	control (reference)	reference
81	0.09419529	1.532621	0.35183907	-2.5305247	CD16+ Monocytes	control (reference)	reference
82	-1.0092822	3.8538287	-1.1921962	-1.5315275	CD14+ Monocytes	control (reference)	reference
83	-0.67979264	3.1613402	1.7230918	-2.9340162	CD14+ Monocytes	control (reference)	reference
84	-0.19642091	0.69945586	0.5947427	3.0310125	CD4+ T cells	control (reference)	reference
85	-0.43712428	1.7787387	1.9795948	4.647083	CD4+ T cells	control (reference)	reference
86	0.30030942	3.3089578	-1.2170188	4.9453874	CD8+ T cells	control (reference)	reference
87	-0.1468685	-0.8081697	-1.2351879	1.0183583	CD16+ Monocytes	control (reference)	reference
88	-0.754785	4.7126036	-1.732696	-3.9591362	CD14+ Monocytes	control (reference)	reference
89	0.1035412	0.0055962056	-0.51717275	4.8651876	CD4+ T cells	control (reference)	reference
90	0.59801674	2.1280186	1.2306628	1.5123774	CD4+ T cells	control (reference)	reference
91	0.17753237	1.6364182	-0.18460095	2.3942854	CD4+ T cells	control (reference)	reference
92	0.29538482	-0.26546878	-0.77706826	3.6429992	CD8+ T cells	control (reference)	reference
93	-1.0182784	5.836874	-2.4896936	-2.3834121	CD14+ Monocytes	control (reference)	reference
94	-2.5679135	6.6084127	-1.4751734	-3.2971065	CD14+ Monocytes	control (reference)	reference
95	-0.07798253	-0.176382	1.6770236	3.2232332	CD4+ T cells	control (reference)	reference
96	-1.3876892	7.3138337	-0.30571023	-4.047222	CD14+ Monocytes	control (reference)	reference
97	0.14846367	1.9658586	-0.85220754	-1.7342705	CD16+ Monocytes	control (reference)	reference
98	-0.78299963	5.2034616	-1.0038364	-4.1263933	CD14+ Monocytes	control (reference)	reference
99	-2.7278337	5.2680063	-0.69025433	-2.624805	CD14+ Monocytes	control (reference)	reference
100	1.1016506	3.7825575	-0.34922588	3.469561	CD8+ T cells	control (reference)	reference
101	0.9714633	2.157802	0.1199685	3.7137568	CD8+ T cells	control (reference)	reference
102	-1.0341352	3.2667613	-1.2922094	-1.4134023	CD14+ Monocytes	control (reference)	reference
103	-0.91293406	0.17726302	0.36179966	3.6349046	CD4+ T cells	control (reference)	reference
104	-0.5219645	-1.4485594	1.2042971	3.1090972	NK cells	control (reference)	reference
105	0.19211292	2.585283	1.9511135	2.635306	CD4+ T cells	control (reference)	reference
106	-1.173922	5.252247	-1.5481985	-1.785161	CD14+ Monocytes	control (reference)	reference
107	0.15754962	2.5526211	1.8100176	2.5295284	CD4+ T cells	control (reference)	reference
108	0.08240393	2.1960123	1.9608397	0.41452947	CD4+ T cells	control (reference)	reference
109	0.4545259	0.9583708	-0.5683517	4.7377872	CD4+ T cells	control (reference)	reference
110	0.02745369	4.225879	-0.17794085	-0.41649902	CD14+ Monocytes	control (reference)	reference
111	-0.47382444	-0.33763173	0.027910858	2.7540002	CD4+ T cells	control (reference)	reference
112	-0.20479774	5.8279614	-0.42160642	-0.5400381	CD16+ Monocytes	control (reference)	reference
113	-1.1670609	0.67737925	0.054821078	-4.6050773	CD14+ Monocytes	control (reference)	reference
114	0.33221042	0.38865054	-0.085832015	2.2871063	CD4+ T cells	control (reference)	reference
115	-1.1110706	3.7383108	-2.5918775	-2.6306775	CD14+ Monocytes	control (reference)	reference
116	0.2851649	2.8686004	0.8870921	0.93073213	CD8+ T cells	control (reference)	reference
117	0.45797718	2.0182939	1.9884204	4.690503	CD8+ T cells	control (reference)	reference
118	-1.201965	-1.627074	0.3183323	4.509469	CD4+ T cells	control (reference)	reference
119	0.46686897	3.8099918	-0.1026749	4.67822	CD4+ T cells	control (reference)	reference
120	-0.21923298	-0.29217464	1.3635577	-2.0346146	CD16+ Monocytes	control (reference)	reference
121	0.5789225	4.062925	0.39634627	2.2866838	CD8+ T cells	control (reference)	reference
122	-0.47524557	1.450803	1.5106302	3.3995373	CD4+ T cells	control (reference)	reference
123	0.52799267	2.408912	0.07058209	2.7210631	CD8+ T cells	control (reference)	reference
124	-0.32264164	1.4045991	2.2534318	3.257178	CD4+ T cells	control (reference)	reference
125	0.31254256	3.2013829	1.9032702	1.9953787	CD8+ T cells	control (reference)	reference
126	-0.15793088	3.0274315	-0.8355516	3.3453465	CD4+ T cells	control (reference)	reference
127	-0.5713123	5.771029	-1.5332441	-3.4774146	CD14+ Monocytes	control (reference)	reference
128	-0.23740298	8.09193	-1.6426699	-1.4220897	CD14+ Monocytes	control (reference)	reference
129	-0.33418757	8.531986	-1.8946282	-1.5367147	CD14+ Monocytes	control (reference)	reference
130	-0.51050156	4.7394814	-2.2226758	-3.3533568	CD14+ Monocytes	control (reference)	reference
131	-1.2933586	-0.78651226	0.81829536	2.324003	CD8+ T cells	control (reference)	reference
132	-0.6108074	0.9231927	-0.08299273	1.2106829	CD16+ Monocytes	control (reference)	reference
133	-1.3001103	1.2065597	1.787305	2.8143392	CD4+ T cells	control (reference)	reference
134	-1.0690782	0.54125094	0.4938619	-1.7969205	CD16+ Monocytes	control (reference)	reference
135	-1.8317775	5.420058	-0.9513829	-5.3383927	CD14+ Monocytes	control (reference)	reference
136	-1.7561805	6.5627246	-0.20417324	-2.6055782	CD14+ Monocytes	control (reference)	reference
137	0.8284397	-0.73960817	0.33285612	1.164272	CD4+ T cells	control (reference)	reference
138	-1.0787462	-0.8658338	-0.19551727	2.920698	CD4+ T cells	control (reference)	reference
139	0.56581306	-1.3331631	0.1284113	4.230519	CD4+ T cells	control (reference)	reference
140	-0.008122399	-3.8955379	-1.9829537	2.9827232	CD8+ T cells	control (reference)	reference
141	-0.35242158	8.279351	0.70568734	4.85987	CD8+ T cells	control (reference)	reference
142	-1.0194172	1.274265	-0.5217675	-1.1286395	CD14+ Monocytes	control (reference)	reference
143	-2.8935897	5.25957	-0.5866644	-3.1416647	CD14+ Monocytes	control (reference)	reference
144	-0.60219646	3.138762	-0.2990259	-4.4227	CD14+ Monocytes	control (reference)	reference
145	0.21671325	-2.729379	1.6016858	4.0075946	CD4+ T cells	control (reference)	reference
146	1.2553047	2.8139796	-0.390414	-2.562737	CD16+ Monocytes	control (reference)	reference
147	-0.18452731	4.69704	-0.57716405	-1.7418741	CD14+ Monocytes	control (reference)	reference
148	-0.24435633	1.5549068	-1.6130843	0.14063895	CD14+ Monocytes	control (reference)	reference
149	-0.9942	-2.617151	1.1183769	-2.2486415	CD14+ Monocytes	control (reference)	reference
150	-0.5860026	2.8619	1.0114138	0.72448003	CD4+ T cells	control (reference)	reference
151	-1.7584913	3.5746007	1.0340635	2.7776504	CD4+ T cells	control (reference)	reference
152	-1.2039093	4.5134463	-0.24438232	-2.4151092	CD14+ Monocytes	control (reference)	reference
153	-1.4272982	2.5074284	-2.3480134	-1.688081	CD14+ Monocytes	control (reference)	reference
154	-0.0975869	2.3673258	0.1419785	4.0514646	CD8+ T cells	control (reference)	reference
155	-1.0087255	6.3337307	-0.5602398	-1.8338023	CD14+ Monocytes	control (reference)	reference
156	-0.7262052	2.7078	0.11094892	-1.1256828	CD14+ Monocytes	control (reference)	reference
157	0.077512085	1.1020795	0.007842302	2.359891	CD4+ T cells	control (reference)	reference
158	-0.16893601	3.2366867	-0.543257	-2.5079284	CD14+ Monocytes	control (reference)	reference
159	-0.3156441	1.7286946	-0.30680698	0.7777155	CD14+ Monocytes	control (reference)	reference
160	-0.43185326	2.3664088	1.0374787	1.6385956	CD4+ T cells	control (reference)	reference
161	0.7217765	-3.4325678	0.87005705	2.6927712	CD4+ T cells	control (reference)	reference
162	-1.3021034	0.18985683	-0.42185336	-1.6760662	CD14+ Monocytes	control (reference)	reference
163	-1.3111444	4.1464815	0.43063864	4.2891273	CD8+ T cells	control (reference)	reference
164	1.1522508	3.178402	-0.40789276	3.8581889	CD8+ T cells	control (reference)	reference
165	-0.14673042	1.3562752	-0.13447332	1.1243136	CD4+ T cells	control (reference)	reference
166	-0.3781698	6.4149714	-1.3992598	-1.5601419	CD14+ Monocytes	control (reference)	reference
167	0.21537724	3.2780232	-1.0217891	-2.0167756	CD14+ Monocytes	control (reference)	reference
168	-1.9003168	2.923678	-0.15960681	4.920244	CD4+ T cells	control (reference)	reference
169	0.47889158	3.2529907	0.028184295	2.6110053	CD4+ T cells	control (reference)	reference
170	-1.1990367	4.3143363	0.11342831	-1.9792842	CD14+ Monocytes	control (reference)	reference
171	0.45215064	4.1123366	0.019106299	-3.311825	CD14+ Monocytes	control (reference)	reference
172	-0.64236885	7.2542176	-1.6784505	-1.4128466	CD14+ Monocytes	control (reference)	reference
173	0.062568545	-0.23248747	3.3103573	2.065249	CD4+ T cells	control (reference)	reference
174	-0.14089498	3.7146094	-1.6907966	-2.4372582	CD14+ Monocytes	control (reference)	reference
175	0.9178438	3.3659782	-0.101423144	-4.8051004	CD14+ Monocytes	control (reference)	reference
176	0.46591216	3.9763906	-0.6417435	-1.0396429	CD16+ Monocytes	control (reference)	reference
177	1.6927224	1.4874264	1.0518637	3.3071926	CD4+ T cells	control (reference)	reference
178	0.74777263	1.2927679	0.0725404	-0.8272393	CD16+ Monocytes	control (reference)	reference
179	0.31023067	1.0015868	-0.3766566	4.355479	CD4+ T cells	control (reference)	reference
180	-0.50578606	1.8079984	0.9403125	1.7984453	CD8+ T cells	control (reference)	reference
181	0.3461157	2.492329	0.39322656	-3.0654345	CD16+ Monocytes	control (reference)	reference
182	-2.3219566	-1.109338	1.5903928	-2.4295273	CD14+ Monocytes	control (reference)	reference
183	-0.55866265	0.9230394	-0.39064246	3.0811856	CD4+ T cells	control (reference)	reference
184	-1.2467126	7.03317	-1.7412483	-2.6468556	CD14+ Monocytes	control (reference)	reference
185	-0.56435126	-0.31842947	-0.99659914	5.6152077	CD4+ T cells	control (reference)	reference
186	1.0280366	7.9676337	-0.18844533	-4.8883185	CD14+ Monocytes	control (reference)	reference
187	-0.4638435	5.600712	-1.9279197	-0.17986286	CD14+ Monocytes	control (reference)	reference
188	-1.4915776	0.95197654	0.2722537	-5.2474513	CD14+ Monocytes	control (reference)	reference
189	-0.9010989	5.4416556	-1.9774122	-1.0745455	CD14+ Monocytes	control (reference)	reference
190	-0.79698765	2.0378916	0.87490475	1.7856065	CD4+ T cells	control (reference)	reference
191	0.03853047	1.276898	0.6815345	3.8741548	CD4+ T cells	control (reference)	reference
192	-0.5940143	2.0993538	1.1563766	2.0828848	CD8+ T cells	control (reference)	reference
193	0.22882704	3.3813732	1.1890378	-3.3374257	CD14+ Monocytes	control (reference)	reference
194	-0.012156583	1.417973	-0.5720435	3.266329	CD4+ T cells	control (reference)	reference
195	0.3614139	1.1792693	0.42717254	3.3015008	CD4+ T cells	control (reference)	reference
196	0.4705168	2.5128062	1.3945347	1.1723411	CD4+ T cells	control (reference)	reference
197	0.13259315	0.8921966	1.9169421	3.3163626	CD8+ T cells	control (reference)	reference
198	-1.2638456	1.3537847	0.39910784	1.8300216	CD8+ T cells	control (reference)	reference
199	-0.07831943	7.1006155	-0.38826835	-2.7066815	CD14+ Monocytes	control (reference)	reference
200	0.21621871	2.5974653	0.4039687	3.5024662	CD4+ T cells	control (reference)	reference
201	0.012317538	5.890236	-1.634237	-3.0236347	CD14+ Monocytes	control (reference)	reference
202	0.10246627	-0.05707279	0.3913986	-2.773525	CD16+ Monocytes	control (reference)	reference
203	-0.053628147	5.46105	-2.9263155	-3.81805	CD14+ Monocytes	control (reference)	reference
204	0.93404144	1.4022375	0.10650396	2.5990467	NK cells	control (reference)	reference
205	-1.2741503	1.8995711	-0.43481106	4.124738	CD4+ T cells	control (reference)	reference
206	0.93260753	2.9224558	0.020702422	2.9059248	CD4+ T cells	control (reference)	reference
207	-1.8678719	2.866961	0.5691528	4.7110953	CD4+ T cells	control (reference)	reference
208	-0.36892086	3.9812455	0.38024545	3.310496	CD4+ T cells	control (reference)	reference
209	-0.021336257	1.1660396	0.5425531	1.8274124	CD4+ T cells	control (reference)	reference
210	0.74484754	2.386395	-0.06993404	5.5326214	CD4+ T cells	control (reference)	reference
211	0.7203171	-0.18734618	1.0592947	3.3153613	CD8+ T cells	control (reference)	reference
212	1.1657318	-1.4101665	0.62756264	2.2886755	CD4+ T cells	control (reference)	reference
213	-0.33605084	2.4516935	1.0023909	3.6044345	CD4+ T cells	control (reference)	reference
214	-0.07459379	2.4220629	-0.7365038	-1.3239734	CD14+ Monocytes	control (reference)	reference
215	-0.5589323	2.7251346	0.31267965	4.5299034	CD4+ T cells	control (reference)	reference
216	-0.4004814	7.9032636	1.2369171	2.9100866	CD8+ T cells	control (reference)	reference
217	1.6736042	1.094438	-1.4757872	3.617198	CD8+ T cells	control (reference)	reference
218	-1.2922267	-1.1089187	0.50612247	4.491019	CD4+ T cells	control (reference)	reference
219	-1.4356263	3.2928994	1.23435	3.9135175	CD4+ T cells	control (reference)	reference
220	-1.4034631	2.0179813	0.61043	4.210934	CD4+ T cells	control (reference)	reference
221	0.98644346	4.7381005	-1.3228966	-2.2583408	CD14+ Monocytes	control (reference)	reference
222	0.8539988	1.4278249	-0.35700557	4.2021623	CD4+ T cells	control (reference)	reference
223	-1.7165302	5.4331293	0.1843853	-2.9838893	CD14+ Monocytes	control (reference)	reference
224	1.4520314	-0.6387061	-2.3911457	0.70077133	CD16+ Monocytes	control (reference)	reference
225	-0.17077154	-1.6439329	0.2156448	3.137882	NK cells	control (reference)	reference
226	0.77847886	5.174505	2.1662462	1.8904419	CD4+ T cells	control (reference)	reference
227	-2.4939942	2.0852823	2.2968907	1.7134328	CD4+ T cells	control (reference)	reference
228	0.40283057	7.0360045	-2.2460198	0.46495682	CD16+ Monocytes	control (reference)	reference
229	-0.61871475	2.7930028	1.5533066	3.811093	CD4+ T cells	control (reference)	reference
230	1.5058405	2.3841748	-0.01217711	5.531255	CD4+ T cells	control (reference)	reference
231	-0.47807088	-0.5572714	-0.02880752	5.0087757	CD4+ T cells	control (reference)	reference
232	-0.67631143	-0.48568022	1.2370386	2.514833	CD4+ T cells	control (reference)	reference
233	-0.81662774	-0.80495125	1.2357616	2.1043663	CD4+ T cells	control (reference)	reference
234	-0.09135431	4.6501164	0.15412062	-3.056831	CD14+ Monocytes	control (reference)	reference
235	-0.10148656	1.7126193	0.9952666	4.310941	CD4+ T cells	control (reference)	reference
236	0.71942735	3.039669	-0.014184609	3.3018582	NK cells	control (reference)	reference
237	0.16174936	-1.1724918	-1.9401863	3.897731	CD4+ T cells	control (reference)	reference
238	-1.0575994	2.1727972	-1.789609	-2.2661602	CD14+ Monocytes	control (reference)	reference
239	-0.33695585	1.7524514	-0.50212705	4.810588	CD4+ T cells	control (reference)	reference
240	1.8911884	3.550225	-0.8907009	2.3507876	CD4+ T cells	control (reference)	reference
241	0.13191855	6.4109697	-1.397588	-4.256098	CD14+ Monocytes	control (reference)	reference
242	-1.4774895	1.2896373	1.6607754	3.3424685	CD4+ T cells	control (reference)	reference
243	0.30401736	-0.6310882	1.0144427	2.8980575	CD4+ T cells	control (reference)	reference
244	0.71605664	0.8763157	0.2112056	1.9203774	CD4+ T cells	control (reference)	reference
245	0.5040793	5.0042176	-0.62000877	-3.0775309	CD16+ Monocytes	control (reference)	reference
246	0.13566603	0.6397908	-2.3628693	-0.0030100942	CD14+ Monocytes	control (reference)	reference
247	0.3782189	7.4064364	-1.5514655	-2.1913207	CD14+ Monocytes	control (reference)	reference
248	-1.610203	1.0099615	1.3969836	3.5230122	CD4+ T cells	control (reference)	reference
249	0.2850613	4.0125165	-0.51106346	-1.311666	CD16+ Monocytes	control (reference)	reference
250	-0.24869934	4.86533	1.6828458	2.226376	CD4+ T cells	control (reference)	reference
251	-0.76167595	1.2741152	1.4511383	2.2669	CD4+ T cells	control (reference)	reference
252	-0.23331949	0.0039176643	-1.5938146	-4.371702	CD14+ Monocytes	control (reference)	reference
253	1.2081181	2.2981782	0.675305	3.6075714	CD4+ T cells	control (reference)	reference
254	0.05665964	4.4534283	1.4743806	1.552006	CD4+ T cells	control (reference)	reference
255	-0.4546368	2.6768823	1.1363581	-5.860081	CD14+ Monocytes	control (reference)	reference
256	-0.06774244	-0.19376177	1.1686679	4.9755416	CD4+ T cells	control (reference)	reference
257	-0.34722695	3.042531	3.0883834	1.2733412	CD4+ T cells	control (reference)	reference
258	-0.18352206	1.6821029	0.44411412	3.5867639	CD4+ T cells	control (reference)	reference
259	-0.97357154	1.5190877	-1.4802697	-5.300812	CD14+ Monocytes	control (reference)	reference
260	0.20385814	0.6801603	0.43134487	2.2102714	CD4+ T cells	control (reference)	reference
261	-1.0196084	2.7406714	0.48154354	2.1498342	CD4+ T cells	control (reference)	reference
262	0.33562738	3.3939598	0.056484997	2.3699546	CD4+ T cells	control (reference)	reference
263	0.6186431	7.9586654	-1.2684748	-4.6340256	CD14+ Monocytes	control (reference)	reference
264	-1.3862683	0.08637357	0.4423791	3.4374166	CD4+ T cells	control (reference)	reference
265	-0.20072126	1.8998504	1.1818572	5.367553	CD4+ T cells	control (reference)	reference
266	1.1226019	0.74268496	0.44606194	4.264906	CD4+ T cells	control (reference)	reference
267	0.81803006	0.41389242	0.42810586	-0.5727041	CD16+ Monocytes	control (reference)	reference
268	0.018007904	0.5773735	-0.40003592	3.3136494	CD4+ T cells	control (reference)	reference
269	-0.39460436	0.7502179	1.7072259	3.2536676	CD4+ T cells	control (reference)	reference
270	1.1513759	-1.6360958	-0.09808749	5.399368	CD4+ T cells	control (reference)	reference
271	-1.601901	0.3763451	2.2871447	1.665612	CD4+ T cells	control (reference)	reference
272	-0.325272	1.40214	0.10332787	1.4607837	CD4+ T cells	control (reference)	reference
273	-0.7550403	4.30685	-1.1790904	-1.8397132	CD14+ Monocytes	control (reference)	reference
274	-1.2932577	4.288994	-0.671909	-3.296148	CD14+ Monocytes	control (reference)	reference
275	-0.25797826	2.0830364	0.0042917132	1.4080395	CD4+ T cells	control (reference)	reference
276	0.74002504	-1.1156783	2.2857997	2.7600157	CD8+ T cells	control (reference)	reference
277	-0.66063875	5.675437	-2.1573153	-2.5384448	CD14+ Monocytes	control (reference)	reference
278	-0.45559087	4.2523346	2.1666532	-5.5204186	CD14+ Monocytes	control (reference)	reference
279	-0.6408346	5.54311	-1.6921307	-2.2940905	CD14+ Monocytes	control (reference)	reference
280	-0.2825547	7.5785255	0.5620191	2.1879807	CD4+ T cells	control (reference)	reference
281	-0.1874718	-1.3727031	0.06033075	2.7847817	CD4+ T cells	control (reference)	reference
282	0.6024288	3.6774554	0.62202525	2.9951267	CD4+ T cells	control (reference)	reference
283	-0.55136883	3.7839766	-0.5757401	3.948761	CD4+ T cells	control (reference)	reference
284	-1.0010471	1.9758885	-0.10060856	5.146299	CD4+ T cells	control (reference)	reference
285	0.04977405	3.2021463	2.6118677	3.0362763	CD4+ T cells	control (reference)	reference
286	0.6038555	-1.5065986	1.1103429	-3.5290537	CD14+ Monocytes	control (reference)	reference
287	1.4888225	1.5912563	1.8373652	2.1562555	CD4+ T cells	control (reference)	reference
288	1.7140553	2.2913737	-2.7998943	5.447859	CD4+ T cells	control (reference)	reference
289	-0.20845902	3.251154	1.5982397	2.0628762	CD4+ T cells	control (reference)	reference
290	1.1267483	3.1206477	1.6541284	1.3107808	CD4+ T cells	control (reference)	reference
291	0.17218888	2.3637815	-1.1098948	2.6305022	CD8+ T cells	control (reference)	reference
292	-0.1608411	3.984474	0.5731601	-1.0932344	CD14+ Monocytes	control (reference)	reference
293	-0.2971065	4.212257	1.1568695	-3.6040628	CD14+ Monocytes	control (reference)	reference
294	-0.54414564	1.5555623	0.87463343	1.7590408	CD4+ T cells	control (reference)	reference
295	-0.75970626	5.360707	-1.5288363	-3.7970643	CD14+ Monocytes	control (reference)	reference
296	-0.61624616	1.6054616	1.4274383	3.2123375	CD4+ T cells	control (reference)	reference
297	-1.2391052	3.7927597	-0.97574127	-3.7284644	CD14+ Monocytes	control (reference)	reference
298	-0.10474788	0.90407735	-0.120492935	3.3958366	CD4+ T cells	control (reference)	reference
299	-0.9824923	-0.57634723	0.93325245	5.9599648	CD8+ T cells	control (reference)	reference
300	0.11590172	2.0241017	1.2012582	5.323362	CD4+ T cells	control (reference)	reference
301	-0.2093735	0.20162782	-0.75337327	-2.811321	CD14+ Monocytes	control (reference)	reference
302	0.14734101	-3.6791925	2.9005013	3.773717	CD4+ T cells	control (reference)	reference
303	0.09125978	3.1055567	-1.9697	-3.3575947	CD14+ Monocytes	control (reference)	reference
304	-0.30930725	0.8747934	-0.3761567	2.4819918	CD4+ T cells	control (reference)	reference
305	-0.9113082	3.9329422	0.87026423	4.7042384	CD4+ T cells	control (reference)	reference
306	-0.19708839	2.0499098	0.65456945	3.509541	CD4+ T cells	control (reference)	reference
307	0.7533732	1.733548	1.0489123	-2.802014	CD14+ Monocytes	control (reference)	reference
308	-0.3380214	0.79518574	2.9381108	2.3184578	CD4+ T cells	control (reference)	reference
309	-2.0224986	6.5521193	-2.9636588	-0.19621968	CD14+ Monocytes	control (reference)	reference
310	-0.41736037	3.2774153	1.2541934	3.0314896	CD4+ T cells	control (reference)	reference
311	1.1098096	3.5749164	1.2158651	-4.305634	CD14+ Monocytes	control (reference)	reference
312	0.5557846	4.3446765	0.8699876	-3.3562212	CD14+ Monocytes	control (reference)	reference
313	-1.194945	5.0965495	0.6946921	4.012348	CD4+ T cells	control (reference)	reference
314	-0.16815674	0.180799	0.59244263	1.7119063	CD4+ T cells	control (reference)	reference
315	-0.14743114	4.835595	0.1962927	2.6069145	CD4+ T cells	control (reference)	reference
316	-2.3577943	0.4067263	0.703113	1.3942647	CD4+ T cells	control (reference)	reference
317	0.46753448	2.7819343	-0.12693115	2.5834098	CD4+ T cells	control (reference)	reference
318	0.47726974	-1.5475985	-0.030809373	-0.2911638	CD16+ Monocytes	control (reference)	reference
319	-0.17813782	-1.0398754	1.2629057	3.5456781	CD4+ T cells	control (reference)	reference
320	-0.50916016	-3.6279	-0.42235762	4.6704597	CD4+ T cells	control (reference)	reference
321	0.20788044	2.949242	0.12699111	3.6053116	CD4+ T cells	control (reference)	reference
322	-0.3167774	5.2007947	-0.2147482	-1.3712618	CD16+ Monocytes	control (reference)	reference
323	-0.74881697	2.4564035	1.0157017	3.5676355	CD4+ T cells	control (reference)	reference
324	1.247095	4.933659	-0.64047515	-1.1729348	CD16+ Monocytes	control (reference)	reference
325	-0.059976198	5.819916	-0.35401577	2.2979743	CD4+ T cells	control (reference)	reference
326	-0.92203945	-1.2140008	1.3628262	4.153977	CD4+ T cells	control (reference)	reference
327	0.53944254	1.9187522	1.0858942	3.7127771	CD4+ T cells	control (reference)	reference
328	-1.7463188	1.9948881	2.8977947	3.8765066	CD4+ T cells	control (reference)	reference
329	-1.1384921	2.3955307	0.9224975	2.2194877	CD4+ T cells	control (reference)	reference
330	1.8927524	0.6844889	-2.5098538	2.9993176	CD4+ T cells	control (reference)	reference
331	1.3770423	0.8252901	-0.25252306	2.2378407	CD4+ T cells	control (reference)	reference
332	0.76103103	-0.19694799	-2.0539982	0.5504526	CD14+ Monocytes	control (reference)	reference
333	-1.470365	4.54316	1.0145217	2.1282928	CD8+ T cells	control (reference)	reference
334	-0.2772336	-0.65794265	1.1857364	2.916794	CD4+ T cells	control (reference)	reference
335	-0.7120729	1.0018057	1.4201138	3.0136974	CD4+ T cells	control (reference)	reference
336	-0.53825384	1.3308864	0.68850267	2.322806	CD8+ T cells	control (reference)	reference
337	-0.24411532	4.682958	0.35694817	0.46193206	CD4+ T cells	control (reference)	reference
338	-1.0709418	6.461787	-0.96173036	-3.7199016	CD14+ Monocytes	control (reference)	reference
339	-1.5057986	6.7661104	-0.17566556	-3.6941326	CD14+ Monocytes	control (reference)	reference
340	-0.3858179	3.8535163	-1.982473	-4.2942047	CD14+ Monocytes	control (reference)	reference
341	0.13875169	3.931699	-1.7004931	3.7313304	CD4+ T cells	control (reference)	reference
342	-2.1574965	1.4985782	0.59600323	2.7755837	CD4+ T cells	control (reference)	reference
343	-0.044166684	4.4024463	0.5162089	4.470684	CD4+ T cells	control (reference)	reference
344	-1.5026579	5.0167475	0.16168995	-4.1244087	CD14+ Monocytes	control (reference)	reference
345	-0.2487351	-2.5807521	0.34158412	2.88646	NK cells	control (reference)	reference
346	0.9439405	2.0689678	0.89904654	0.8289029	CD8+ T cells	control (reference)	reference
347	0.07191357	-1.2677085	1.4379003	2.3023577	CD8+ T cells	control (reference)	reference
348	0.30316117	6.2921286	-2.2852948	-1.0428556	CD14+ Monocytes	control (reference)	reference
349	-2.561036	4.871129	-2.2469735	-2.9861035	CD14+ Monocytes	control (reference)	reference
350	0.06702397	3.172999	0.63210905	-1.3507468	CD14+ Monocytes	control (reference)	reference
351	-0.11380858	3.8253028	-0.66668427	-1.6877303	CD14+ Monocytes	control (reference)	reference
352	-1.7248955	-0.4302336	2.3082857	5.423441	CD4+ T cells	control (reference)	reference
353	-1.0565249	3.4871757	-0.14091876	2.3031502	CD4+ T cells	control (reference)	reference
354	-1.5820446	4.3910036	0.12090391	-3.6548674	CD14+ Monocytes	control (reference)	reference
355	0.28697336	4.4907017	-0.3160156	3.2278092	CD4+ T cells	control (reference)	reference
356	-0.537547	8.75032	-0.74569184	-1.3627408	CD14+ Monocytes	control (reference)	reference
357	-1.0064398	5.908993	-0.9111955	-2.5217783	CD14+ Monocytes	control (reference)	reference
358	2.3424578	1.6183896	-0.6936037	3.2842624	CD4+ T cells	control (reference)	reference
359	0.78248024	3.5531232	0.04137393	2.8742187	CD4+ T cells	control (reference)	reference
360	1.3073986	6.066048	-0.105079986	3.8909526	CD4+ T cells	control (reference)	reference
361	-1.9059184	1.6851016	-1.3052406	-5.134905	CD14+ Monocytes	control (reference)	reference
362	-1.0776671	3.4624197	-0.35852388	-1.8262595	CD14+ Monocytes	control (reference)	reference
363	-1.669466	3.3500268	-0.023095667	3.6697192	CD8+ T cells	control (reference)	reference
364	-1.2521865	0.18067925	0.52115643	4.771676	CD4+ T cells	control (reference)	reference
365	0.6328675	0.17453407	-1.7514694	3.971575	CD4+ T cells	control (reference)	reference
366	0.7981848	1.9124556	-0.83354336	1.7877634	CD8+ T cells	control (reference)	reference
367	-0.73794657	0.29492444	2.616385	2.9859052	CD4+ T cells	control (reference)	reference
368	-0.6151921	6.1288185	-0.15188575	-2.3734546	CD14+ Monocytes	control (reference)	reference
369	-0.7334644	-1.2217877	1.702373	3.3636806	CD4+ T cells	control (reference)	reference
370	1.418452	2.4498882	-1.2655072	5.3935375	NK cells	control (reference)	reference
371	-0.93054116	5.992016	0.026296914	-3.0639784	CD14+ Monocytes	control (reference)	reference
372	1.4191147	3.0058436	0.5380576	4.2495265	CD4+ T cells	control (reference)	reference
373	1.3104472	0.9719225	1.0162339	3.8197637	CD4+ T cells	control (reference)	reference
374	0.48689246	1.71181	0.1509754	-3.3047264	CD14+ Monocytes	control (reference)	reference
375	0.5897399	3.4804716	-0.37453648	-2.7260587	CD14+ Monocytes	control (reference)	reference
376	-0.79063344	1.9997122	-1.681668	-1.673365	CD14+ Monocytes	control (reference)	reference
377	0.12926537	3.7063737	-1.449203	-3.3741145	CD14+ Monocytes	control (reference)	reference
378	-1.3242058	1.0177162	0.40212557	4.1809	CD4+ T cells	control (reference)	reference
379	-1.5979443	1.8288069	0.57698804	4.2126713	CD4+ T cells	control (reference)	reference
380	-0.9524963	-0.0063185096	0.8573899	2.5234432	CD8+ T cells	control (reference)	reference
381	-0.86038077	-0.21316251	0.7386723	3.2780135	CD4+ T cells	control (reference)	reference
382	0.16001827	0.2335729	0.7132681	2.821452	CD4+ T cells	control (reference)	reference
383	0.6506187	2.9332426	-0.12688446	-1.3394318	CD14+ Monocytes	control (reference)	reference
384	-0.3130732	1.70603	1.1359954	-5.733387	CD14+ Monocytes	control (reference)	reference
385	-0.7339401	1.7227437	0.61049205	3.6021545	CD4+ T cells	control (reference)	reference
386	-1.318897	5.329092	-1.7769514	-2.7269597	CD14+ Monocytes	control (reference)	reference
387	-0.24938881	-0.37496647	-3.047883	-2.4545517	CD14+ Monocytes	control (reference)	reference
388	-1.2291688	3.407098	1.6968355	4.086875	CD4+ T cells	control (reference)	reference
389	0.47177067	2.0768769	-0.32128203	-3.192344	CD14+ Monocytes	control (reference)	reference
390	1.064584	4.2392855	0.14082569	2.3827507	CD8+ T cells	control (reference)	reference
391	0.0018295348	3.1783488	0.59504235	-1.3991472	CD14+ Monocytes	control (reference)	reference
392	-0.053977013	3.3264856	1.8398219	2.0780823	CD4+ T cells	control (reference)	reference
393	-0.78933287	3.1110742	1.4738591	1.8211303	CD4+ T cells	control (reference)	reference
394	-1.5084281	1.5710852	-1.4985046	-3.4807334	CD14+ Monocytes	control (reference)	reference
395	-0.46285266	-1.3626008	1.0109524	1.7223227	NK cells	control (reference)	reference
396	-1.2776873	0.6507102	-0.70707417	-1.2273352	CD14+ Monocytes	control (reference)	reference
397	0.17982681	-0.7007915	0.8453171	3.3959236	CD4+ T cells	control (reference)	reference
398	-2.2880754	3.6385899	-0.725705	-3.8028257	CD14+ Monocytes	control (reference)	reference
399	-0.16797814	0.046750337	1.9091268	3.9583158	CD4+ T cells	control (reference)	reference
400	0.41121548	1.7669479	0.9353759	3.5211902	CD8+ T cells	control (reference)	reference
401	0.29367673	0.62083685	0.89582264	3.6208854	CD4+ T cells	control (reference)	reference
402	-0.01793456	0.8951385	0.4673688	-2.4846053	CD14+ Monocytes	control (reference)	reference
403	0.35939926	-0.26197195	1.2466983	3.232093	CD8+ T cells	control (reference)	reference
404	-0.3571996	2.8749626	1.9789227	2.7625728	CD4+ T cells	control (reference)	reference
405	-0.9672447	5.798359	-0.4331108	-1.7204026	CD14+ Monocytes	control (reference)	reference
406	-1.6002005	3.4166698	0.21268785	-0.96925926	CD14+ Monocytes	control (reference)	reference
407	-0.81673026	2.6016703	1.4373882	3.3467824	CD4+ T cells	control (reference)	reference
408	0.9693369	2.4886565	0.69055665	4.689412	CD4+ T cells	control (reference)	reference
409	0.36582315	0.6219816	0.6386077	3.0150795	CD8+ T cells	control (reference)	reference
410	0.12001552	1.4869576	1.0670121	2.1981263	CD4+ T cells	control (reference)	reference
411	-1.3157865	3.8851566	-2.015767	-5.5508785	CD14+ Monocytes	control (reference)	reference
412	-0.2154325	3.7451167	0.6517442	1.7402245	CD4+ T cells	control (reference)	reference
413	-1.8475338	2.7420356	-0.38989156	-2.847824	CD14+ Monocytes	control (reference)	reference
414	1.426423	3.1913726	-0.20105994	2.5517826	CD4+ T cells	control (reference)	reference
415	-0.27588424	1.8625628	1.8645105	0.566527	CD4+ T cells	control (reference)	reference
416	-0.6440003	-0.08214274	-0.5964979	4.701847	CD4+ T cells	control (reference)	reference
417	-0.78529835	0.78813905	-0.82414585	4.0037136	CD4+ T cells	control (reference)	reference
418	1.2639067	0.4220221	-2.62457	-1.3048387	CD14+ Monocytes	control (reference)	reference
419	-1.5159813	6.0162807	-2.5287216	-3.161848	CD14+ Monocytes	control (reference)	reference
420	-1.0843437	2.9455628	0.25813675	3.4015937	CD4+ T cells	control (reference)	reference
421	0.062049598	4.7705674	0.28000093	-5.261327	CD14+ Monocytes	control (reference)	reference
422	-0.10872471	5.3850174	-0.06830078	-3.914369	CD14+ Monocytes	control (reference)	reference
423	-0.2304287	-0.2979282	0.17142105	3.5722466	CD4+ T cells	control (reference)	reference
424	-0.3052644	0.12622577	0.893924	4.8540096	CD4+ T cells	control (reference)	reference
425	0.074352264	-0.75620675	-0.87748265	2.5508137	CD8+ T cells	control (reference)	reference
426	-0.088543	3.1483583	0.13325062	3.804128	CD4+ T cells	control (reference)	reference
427	-0.9385464	0.07819632	1.658026	3.4974048	CD4+ T cells	control (reference)	reference
428	1.8145387	2.8394248	-0.99314404	2.465705	CD4+ T cells	control (reference)	reference
429	-0.9320631	0.22153956	1.0672209	2.4867802	CD4+ T cells	control (reference)	reference
430	-0.63520324	1.3497852	0.62534493	3.7860036	CD8+ T cells	control (reference)	reference
431	0.48673132	3.2987754	-0.74955773	-1.4674098	CD14+ Monocytes	control (reference)	reference
432	0.54834735	5.2137833	2.2280562	1.1829097	CD4+ T cells	control (reference)	reference
433	0.31092823	-1.291194	0.44105417	4.119425	CD8+ T cells	control (reference)	reference
434	-1.2921147	6.147212	-0.49992317	-1.6808053	CD14+ Monocytes	control (reference)	reference
435	1.850337	2.030065	1.8698248	2.884816	CD8+ T cells	control (reference)	reference
436	-2.1561499	3.7311537	1.7472485	3.7315092	CD4+ T cells	control (reference)	reference
437	0.60515016	0.50873756	-0.9661963	0.80772036	NK cells	control (reference)	reference
438	0.273872	-0.9041857	-0.70975065	5.208599	CD4+ T cells	control (reference)	reference
439	-0.57792103	0.41190743	0.97045356	1.3743628	CD4+ T cells	control (reference)	reference
440	0.9280896	0.81202495	-0.8900315	-0.12371844	CD16+ Monocytes	control (reference)	reference
441	1.0599889	3.0486522	-0.46228182	3.9472857	CD4+ T cells	control (reference)	reference
442	0.21525085	3.5493443	1.484712	2.9518683	CD8+ T cells	control (reference)	reference
443	-1.3553597	1.8177323	1.5313443	2.395471	CD4+ T cells	control (reference)	reference
444	-1.5109102	1.2193426	1.9126385	2.3591707	CD4+ T cells	control (reference)	reference
445	0.32929534	3.871632	0.3597558	3.0071473	CD4+ T cells	control (reference)	reference
446	-0.9831749	-0.21844426	1.8115358	3.1474655	CD4+ T cells	control (reference)	reference
447	-1.8684132	1.5083761	-0.2873153	5.813363	CD4+ T cells	control (reference)	reference
448	0.4352528	6.015894	-0.20498568	-2.1139863	CD14+ Monocytes	control (reference)	reference
449	1.4071475	2.2702105	0.4665717	4.7229147	CD4+ T cells	control (reference)	reference
450	-0.37532726	0.8365096	-1.2038945	-0.72788185	CD14+ Monocytes	control (reference)	reference
451	0.09973121	6.7325654	-1.916094	0.46251142	CD14+ Monocytes	control (reference)	reference
452	0.040894687	0.7118865	0.94347954	3.7565212	CD4+ T cells	control (reference)	reference
453	2.4565954	-1.6735017	1.496035	4.875943	CD4+ T cells	control (reference)	reference
454	-0.7142467	2.075112	0.6641646	1.6000242	CD4+ T cells	control (reference)	reference
455	0.2822069	0.7621963	1.3193083	6.13676	CD4+ T cells	control (reference)	reference
456	-0.6720214	-0.41168213	0.79158556	4.716662	CD4+ T cells	control (reference)	reference
457	-0.21669936	0.60239404	2.1548064	1.6296496	CD14+ Monocytes	control (reference)	reference
458	0.45652416	1.4177787	-0.8663311	-2.5675657	CD14+ Monocytes	control (reference)	reference
459	-0.6028116	0.6961905	0.63330245	3.538134	CD4+ T cells	control (reference)	reference
460	-1.1357002	6.4920235	-2.0840728	-2.8272166	CD14+ Monocytes	control (reference)	reference
461	-0.6620605	4.383712	0.38348228	-1.4030743	CD14+ Monocytes	control (reference)	reference
462	-1.2062818	3.7210457	1.439438	-4.0153213	CD14+ Monocytes	control (reference)	reference
463	0.07271561	6.7759895	-0.78526425	-0.2522248	CD14+ Monocytes	control (reference)	reference
464	0.41387343	4.1535053	-0.15035243	-2.2383065	CD16+ Monocytes	control (reference)	reference
465	-0.22369857	1.1094971	1.0319709	3.428417	CD4+ T cells	control (reference)	reference
466	0.3068931	0.99651116	1.1410011	3.9361513	CD4+ T cells	control (reference)	reference
467	-1.4731812	3.3213573	0.17363748	3.0437214	CD4+ T cells	control (reference)	reference
468	-0.93376416	7.364207	-1.2897247	-2.4177413	CD14+ Monocytes	control (reference)	reference
469	-0.7231445	3.3709364	0.22783566	5.6795535	CD4+ T cells	control (reference)	reference
470	0.4136621	2.520522	0.30558488	3.9899027	CD4+ T cells	control (reference)	reference
471	1.5773876	3.995099	-0.05945584	2.6914208	CD4+ T cells	control (reference)	reference
472	-0.07520425	2.0432272	1.7815132	3.0421157	CD4+ T cells	control (reference)	reference
473	-0.7938596	3.8896396	0.8315672	-2.7213707	CD14+ Monocytes	control (reference)	reference
474	-0.16358876	1.1263009	3.2680423	0.84036905	CD4+ T cells	control (reference)	reference
475	-1.7731768	9.014904	-1.192399	-5.579622	CD14+ Monocytes	control (reference)	reference
476	-0.7477417	4.562061	-1.799948	-2.2421837	CD14+ Monocytes	control (reference)	reference
477	-1.4888082	3.1397443	-0.12375972	-2.469363	CD14+ Monocytes	control (reference)	reference
478	-1.5881882	3.1639493	-1.3877584	-1.4898064	CD14+ Monocytes	control (reference)	reference
479	-0.34014782	5.068449	-2.5282242	-2.1550016	CD14+ Monocytes	control (reference)	reference
480	0.77008915	2.9751468	0.47475654	5.0500383	CD4+ T cells	control (reference)	reference
481	1.3648804	4.221203	-0.4823798	3.3535948	CD4+ T cells	control (reference)	reference
482	0.6416286	5.8008375	-0.8508128	-3.4391263	CD14+ Monocytes	control (reference)	reference
483	0.9697179	2.4072044	0.54174674	3.9853535	CD4+ T cells	control (reference)	reference
484	-0.9520663	0.5475185	0.93900293	2.8901112	CD4+ T cells	control (reference)	reference
485	-0.53521854	-1.7882434	1.2961882	2.1447392	NK cells	control (reference)	reference
486	-0.047597	-0.31259382	0.84100956	2.6101825	CD4+ T cells	control (reference)	reference
487	-0.20667368	-2.1308618	0.8171477	4.2499857	CD4+ T cells	control (reference)	reference
488	-1.4641833	2.7066646	3.1757212	1.6981982	CD4+ T cells	control (reference)	reference
489	0.11262977	0.655001	-0.7543496	0.30182686	CD14+ Monocytes	control (reference)	reference
490	0.91741145	-0.70371246	0.77877486	3.4885323	CD4+ T cells	control (reference)	reference
491	0.7702024	5.651413	-2.3757412	-1.2871337	CD14+ Monocytes	control (reference)	reference
492	-0.12110851	3.6368523	-1.9385831	-2.0145295	CD14+ Monocytes	control (reference)	reference
493	-0.24072784	3.3176477	1.4221997	3.4227815	CD4+ T cells	control (reference)	reference
494	-1.4617466	2.4908986	-2.3723378	-2.4915018	CD14+ Monocytes	control (reference)	reference
495	0.81023645	2.3473334	-0.48663184	0.043485925	CD16+ Monocytes	control (reference)	reference
496	0.103866614	5.7313366	-1.8988172	-1.9142791	CD16+ Monocytes	control (reference)	reference
497	-0.9159386	3.7604237	-0.4374643	-5.613679	CD14+ Monocytes	control (reference)	reference
498	-0.4507964	3.395086	1.6792238	3.6179264	CD4+ T cells	control (reference)	reference
499	-1.1524241	6.1810846	-1.6996222	-2.3220274	CD14+ Monocytes	control (reference)	reference
500	1.35041	1.6988212	1.9875163	4.364223	CD4+ T cells	control (reference)	reference
501	0.32979017	0.0781312	1.0336326	4.073122	CD4+ T cells	control (reference)	reference
502	0.29697382	3.4734495	1.2844527	2.6409578	CD4+ T cells	control (reference)	reference
503	1.2889687	1.4682698	0.6425171	5.0498285	CD4+ T cells	control (reference)	reference
504	0.34279186	0.47371283	1.712857	1.4496078	CD4+ T cells	control (reference)	reference
505	-1.1068772	2.2360158	1.1071026	-4.512662	CD14+ Monocytes	control (reference)	reference
506	1.223308	1.6822222	-0.56174743	3.3829417	CD4+ T cells	control (reference)	reference
507	0.37871906	7.804251	-0.80617493	-1.5235189	CD14+ Monocytes	control (reference)	reference
508	-0.7717714	4.7334366	0.3573867	1.7214622	CD14+ Monocytes	control (reference)	reference
509	-0.17729512	5.781348	-2.3914557	-0.88125545	CD14+ Monocytes	control (reference)	reference
510	1.1982646	3.8836095	-0.08432531	0.80733114	CD4+ T cells	control (reference)	reference
511	-2.153845	4.436092	0.3173073	-4.3963637	CD14+ Monocytes	control (reference)	reference
512	-0.98438936	4.7508416	-0.29458046	-3.8803015	CD14+ Monocytes	control (reference)	reference
513	0.23314953	1.2586772	-2.0088198	6.189558	CD4+ T cells	control (reference)	reference
514	0.3586178	3.374317	0.66250557	1.2012568	CD4+ T cells	control (reference)	reference
515	0.32529867	0.55381095	3.277747	1.4756434	CD14+ Monocytes	control (reference)	reference
516	-1.6704489	2.5644808	2.008304	3.93751	CD4+ T cells	control (reference)	reference
517	-1.8605506	7.972964	-2.5908942	-4.198652	CD14+ Monocytes	control (reference)	reference
518	0.09678352	2.3026562	0.20773637	-2.239535	CD14+ Monocytes	control (reference)	reference
519	-0.8936702	4.057276	-1.8727568	-1.2484514	CD14+ Monocytes	control (reference)	reference
520	0.08931269	4.6151104	-3.0743642	-0.4063046	CD14+ Monocytes	control (reference)	reference
521	0.28638652	2.6952033	0.40465394	5.548583	CD4+ T cells	control (reference)	reference
522	0.77529013	1.9000545	-1.216257	3.8321798	CD4+ T cells	control (reference)	reference
523	-0.9436021	5.382244	-0.835107	-4.4689994	CD14+ Monocytes	control (reference)	reference
524	-0.5175063	4.7570205	2.6060374	-3.0701258	CD14+ Monocytes	control (reference)	reference
525	-0.7908619	2.823538	-0.53220546	2.6474886	CD4+ T cells	control (reference)	reference
526	-0.80248904	4.551566	1.639024	3.1249027	CD4+ T cells	control (reference)	reference
527	-0.8489001	-1.5783925	1.9298946	3.9188688	CD8+ T cells	control (reference)	reference
528	0.44281843	2.0472953	0.2499026	4.018316	CD4+ T cells	control (reference)	reference
529	-0.24577153	5.9043612	-0.8640878	-3.6660523	CD14+ Monocytes	control (reference)	reference
530	-1.5761987	2.8560634	0.15724981	2.3091214	CD4+ T cells	control (reference)	reference
531	-0.5473277	8.2937355	-0.5415931	-3.7200022	CD14+ Monocytes	control (reference)	reference
532	0.43122822	0.026047736	0.9778263	3.525931	CD4+ T cells	control (reference)	reference
533	-0.14131664	-2.467383	2.1085088	1.9607391	CD4+ T cells	control (reference)	reference
534	-1.0640619	9.315408	-0.21899694	-3.462595	CD14+ Monocytes	control (reference)	reference
535	-0.7847816	-0.25823194	0.2560882	2.2581758	CD4+ T cells	control (reference)	reference
536	-0.087051645	1.5459152	0.87269294	2.3351035	CD4+ T cells	control (reference)	reference
537	-0.38606268	1.914479	-0.72008073	-4.363961	CD14+ Monocytes	control (reference)	reference
538	-1.4080875	0.11779086	0.055708796	-1.8895911	CD14+ Monocytes	control (reference)	reference
539	0.09603596	0.6020141	-2.7932863	-0.40206146	CD14+ Monocytes	control (reference)	reference
540	0.00955575	4.584516	1.4648147	2.0080998	CD4+ T cells	control (reference)	reference
541	0.45390943	2.8227262	1.2227235	3.4169238	CD4+ T cells	control (reference)	reference
542	-0.026870728	2.1280143	-0.7833528	5.6974864	CD4+ T cells	control (reference)	reference
543	-0.56574595	10.61275	-0.53379273	-1.08806	CD14+ Monocytes	control (reference)	reference
544	-0.040840924	5.1198654	-0.1044261	-2.9025521	CD14+ Monocytes	control (reference)	reference
545	-0.9420439	5.9956913	-0.6557018	-2.9393206	CD14+ Monocytes	control (reference)	reference
546	0.25729984	1.8908753	0.54227716	3.4971623	CD4+ T cells	control (reference)	reference
547	0.4963687	3.0003204	2.3592288	2.6430616	CD8+ T cells	control (reference)	reference
548	2.2461543	1.3587667	1.3852154	2.965049	CD4+ T cells	control (reference)	reference
549	-0.29219064	2.7148366	-1.5322869	-0.8626954	CD14+ Monocytes	control (reference)	reference
550	-0.4379329	3.0178633	2.683189	2.047821	CD4+ T cells	control (reference)	reference
551	1.3548143	1.3816366	0.96363163	3.6406417	CD8+ T cells	control (reference)	reference
552	-1.0845929	-1.5065459	-1.4671643	0.42125577	CD14+ Monocytes	control (reference)	reference
553	1.0408375	-0.17841691	-0.58366615	3.3126903	CD4+ T cells	control (reference)	reference
554	-0.37501717	2.1355286	2.2901611	3.6566565	CD4+ T cells	control (reference)	reference
555	-0.15692559	1.4266787	-0.9145329	-1.5544724	CD16+ Monocytes	control (reference)	reference
556	-0.39908683	2.1628404	0.09083712	4.573775	CD4+ T cells	control (reference)	reference
557	-0.1934284	3.096512	1.6449895	-4.9919696	CD14+ Monocytes	control (reference)	reference
558	0.088547945	2.5061095	2.1890304	2.6778283	CD4+ T cells	control (reference)	reference
559	-0.7295435	5.1795864	0.035971038	-5.0248218	CD14+ Monocytes	control (reference)	reference
560	0.7400552	4.505612	1.6070803	4.9760704	CD4+ T cells	control (reference)	reference
561	-1.5838062	2.9918976	2.716579	3.6741629	CD4+ T cells	control (reference)	reference
562	-0.37441075	1.3369002	-0.5941004	-2.8307369	CD14+ Monocytes	control (reference)	reference
563	0.11247371	4.985357	-0.9712064	-1.3505627	CD16+ Monocytes	control (reference)	reference
564	-0.38121048	4.2178655	0.9494013	-2.0774906	CD14+ Monocytes	control (reference)	reference
565	-1.0232894	2.7630625	1.1064098	3.5836976	CD4+ T cells	control (reference)	reference
566	-0.1483944	0.8026186	0.9035311	2.2549524	CD4+ T cells	control (reference)	reference
567	-0.5114248	3.0501823	-2.7343686	-1.8105228	CD14+ Monocytes	control (reference)	reference
568	-0.1724025	1.8971786	0.08499313	2.6359193	CD4+ T cells	control (reference)	reference
569	0.76516557	2.73301	0.23191151	-4.123443	CD14+ Monocytes	control (reference)	reference
570	0.58665776	1.575388	-2.1458364	-0.07084879	NK cells	control (reference)	reference
571	1.4591434	4.6599913	-1.8771238	5.071481	CD4+ T cells	control (reference)	reference
572	0.25689802	2.4907918	-1.1610005	-1.0469053	CD14+ Monocytes	control (reference)	reference
573	1.6615071	3.5629034	0.54618984	-2.9457588	CD14+ Monocytes	control (reference)	reference
574	0.8237386	1.0256394	-0.002614677	3.7969518	CD4+ T cells	control (reference)	reference
575	-0.88822424	0.50019413	-0.16640282	3.7429204	CD4+ T cells	control (reference)	reference
576	-1.571403	-0.78711677	0.12463369	3.6496227	CD4+ T cells	control (reference)	reference
577	-1.6912692	2.704906	0.3020574	-1.4675895	CD14+ Monocytes	control (reference)	reference
578	-0.8672307	9.870244	2.2300735	-3.133763	CD14+ Monocytes	control (reference)	reference
579	0.12011961	-0.9173715	0.37220383	5.0114093	CD4+ T cells	control (reference)	reference
580	-1.484973	5.7468204	-0.32045233	-3.3573318	CD14+ Monocytes	control (reference)	reference
581	-0.11674729	2.4081092	-0.5272947	1.7278897	CD4+ T cells	control (reference)	reference
582	-1.1690786	3.3518782	-1.0441628	-2.7743554	CD14+ Monocytes	control (reference)	reference
583	-1.1054268	-0.69984317	1.5096394	1.6064959	CD4+ T cells	control (reference)	reference
584	-0.80226237	0.6766851	0.26742706	-3.9591901	CD14+ Monocytes	control (reference)	reference
585	0.6183916	1.164404	-0.7019143	2.4612436	CD4+ T cells	control (reference)	reference
586	-0.79220647	4.287783	-0.2559584	-4.1787143	CD14+ Monocytes	control (reference)	reference
587	0.38771245	1.1947966	0.8790733	3.3218746	CD4+ T cells	control (reference)	reference
588	-1.6622596	4.7314777	0.34707987	-2.169207	CD14+ Monocytes	control (reference)	reference
589	-2.7777004	1.6751543	-0.1345728	-6.2503595	CD14+ Monocytes	control (reference)	reference
590	-2.2529485	-0.5371462	0.48709977	2.0738618	CD8+ T cells	control (reference)	reference
591	-0.10779594	1.3017132	-3.5226712	-1.4996209	CD14+ Monocytes	control (reference)	reference
592	0.6357442	2.5535352	-0.2541474	2.5124915	CD8+ T cells	control (reference)	reference
593	1.1201109	1.3352706	0.7206602	4.954796	CD4+ T cells	control (reference)	reference
594	0.46841744	1.8434653	0.21197242	2.60895	CD4+ T cells	control (reference)	reference
595	-0.9540653	-1.406521	1.3195531	-1.4267526	CD16+ Monocytes	control (reference)	reference
596	-1.1968493	0.05833742	2.330319	3.0945253	CD4+ T cells	control (reference)	reference
597	0.6454786	2.7194295	0.79883546	5.001501	CD4+ T cells	control (reference)	reference
598	-0.46168974	3.4034097	0.32060254	3.7857873	CD8+ T cells	control (reference)	reference
599	-0.42041117	3.2926714	0.64959806	2.7759042	CD4+ T cells	control (reference)	reference
600	-1.2084577	4.1631923	0.7170726	-2.1173472	CD14+ Monocytes	control (reference)	reference
601	-1.1842866	4.9455094	0.26137304	2.5223477	CD4+ T cells	control (reference)	reference
602	1.5104961	1.1185452	0.31292254	3.034851	CD4+ T cells	control (reference)	reference
603	1.2892696	3.052407	0.43031752	1.7293577	NK cells	control (reference)	reference
604	-0.4962132	3.5364912	2.1281796	1.8713584	CD8+ T cells	control (reference)	reference
605	-0.31333607	5.379366	0.59774595	3.2159438	CD4+ T cells	control (reference)	reference
606	0.38931945	3.041835	1.2279482	2.6667776	CD4+ T cells	control (reference)	reference
607	-0.9994417	-1.4925418	0.014028907	4.1410346	CD4+ T cells	control (reference)	reference
608	0.60240114	4.9918036	-0.35712683	3.2027392	CD4+ T cells	control (reference)	reference
609	-0.08887169	3.7512898	-1.2041211	-3.8820212	CD14+ Monocytes	control (reference)	reference
610	-0.35350934	1.1099336	0.06603062	3.8849082	CD4+ T cells	control (reference)	reference
611	-0.7833703	2.5315123	-0.31393746	-2.3594406	CD14+ Monocytes	control (reference)	reference
612	-0.21488076	0.08641876	1.6675191	3.947208	CD4+ T cells	control (reference)	reference
613	1.1500136	0.4909929	0.2155662	2.312004	CD4+ T cells	control (reference)	reference
614	-0.9676958	2.1389709	1.646178	2.313155	CD4+ T cells	control (reference)	reference
615	-1.880494	3.7844067	-0.045176342	-3.214494	CD14+ Monocytes	control (reference)	reference
616	-0.22282314	4.0934052	-1.0608582	-3.851812	CD14+ Monocytes	control (reference)	reference
617	0.971107	4.163455	-0.7084777	1.95048	CD4+ T cells	control (reference)	reference
618	0.26978984	3.0864587	-1.248686	-0.68100685	CD16+ Monocytes	control (reference)	reference
619	-0.14195251	1.1438508	0.39532202	4.292378	CD4+ T cells	control (reference)	reference
620	1.918891	0.042024612	-2.9379034	-1.3869631	CD16+ Monocytes	control (reference)	reference
621	0.21263504	0.954695	1.2492499	4.1022573	CD4+ T cells	control (reference)	reference
622	-0.43485528	5.512205	1.6797	2.5845127	CD4+ T cells	control (reference)	reference
623	-1.2436506	-0.38294917	0.5146686	5.89966	CD4+ T cells	control (reference)	reference
624	0.14936805	0.2582666	0.212579	2.1152272	CD4+ T cells	control (reference)	reference
625	0.8882445	2.245226	3.0996106	0.67642534	CD4+ T cells	control (reference)	reference
626	-0.39723	0.5319147	-0.43833306	3.013333	CD4+ T cells	control (reference)	reference
627	-1.8600795	2.1252224	-1.6381392	5.0021343	CD4+ T cells	control (reference)	reference
628	-1.7068907	4.2342186	-1.0000014	-5.576403	CD14+ Monocytes	control (reference)	reference
629	-0.2720554	0.3628973	-0.63168335	3.7336328	CD4+ T cells	control (reference)	reference
630	-0.38057393	4.939913	-0.3822534	4.0354342	CD4+ T cells	control (reference)	reference
631	-2.356611	6.1312585	-0.080604315	-3.243524	CD14+ Monocytes	control (reference)	reference
632	-0.5063548	2.1141531	-2.8627899	-1.8410401	CD14+ Monocytes	control (reference)	reference
633	-0.66689515	4.950128	-1.1633191	-3.8984497	CD14+ Monocytes	control (reference)	reference
634	-0.11327511	8.2648945	0.33215135	-2.3996167	CD14+ Monocytes	control (reference)	reference
635	0.7450989	2.0642757	-0.62627983	0.004257798	CD16+ Monocytes	control (reference)	reference
636	-1.3966565	5.324479	-0.85634977	-1.9052624	CD14+ Monocytes	control (reference)	reference
637	0.56605375	3.3019757	-1.3755343	-2.1859689	CD14+ Monocytes	control (reference)	reference
638	0.6797276	0.8501284	-0.36031428	2.8711703	CD4+ T cells	control (reference)	reference
639	-0.15956935	6.981271	-2.1436675	-6.0484962	CD14+ Monocytes	control (reference)	reference
640	-0.32182303	1.1584197	-1.051086	2.4404242	CD4+ T cells	control (reference)	reference
641	-0.24904555	3.762948	0.66279745	1.3666078	CD4+ T cells	control (reference)	reference
642	0.33359712	4.4028993	0.64006174	-4.1562376	CD14+ Monocytes	control (reference)	reference
643	-0.3726262	-0.13552675	-0.5880935	3.8626018	CD4+ T cells	control (reference)	reference
644	-0.33536607	0.12168503	1.0053135	2.0145025	CD4+ T cells	control (reference)	reference
645	1.4319782	0.88806355	-0.17531171	5.7937336	CD4+ T cells	control (reference)	reference
646	-0.21030328	4.9959126	2.549868	1.8944204	CD8+ T cells	control (reference)	reference
647	-0.70762223	3.6404505	1.244082	1.5328666	CD4+ T cells	control (reference)	reference
648	-2.437982	2.599729	2.4092472	1.458435	CD4+ T cells	control (reference)	reference
649	-0.85142684	4.9323015	2.479241	1.3017591	CD4+ T cells	control (reference)	reference
650	-0.9373606	5.568713	-0.8556295	-1.585342	CD14+ Monocytes	control (reference)	reference
651	-0.9962152	2.884458	1.4352518	3.2260795	CD4+ T cells	control (reference)	reference
652	-1.1370505	-1.0766842	1.0478014	2.8569317	CD4+ T cells	control (reference)	reference
653	-0.17942464	1.7443428	-0.53701925	3.8843718	CD4+ T cells	control (reference)	reference
654	-1.0683385	1.3890657	0.034145296	2.659597	CD4+ T cells	control (reference)	reference
655	-0.72533834	2.6101067	-0.29432935	5.573459	CD4+ T cells	control (reference)	reference
656	-1.1284086	1.8555679	1.4108835	3.771586	CD4+ T cells	control (reference)	reference
657	-0.70912373	2.690681	1.5536165	2.9752464	CD4+ T cells	control (reference)	reference
658	-0.4145401	3.2476795	-0.70605195	3.3479762	CD4+ T cells	control (reference)	reference
659	-0.54241157	3.3693683	0.22575319	2.6145692	CD4+ T cells	control (reference)	reference
660	0.59102154	5.514408	-0.6483443	-1.3530018	CD14+ Monocytes	control (reference)	reference
661	-0.853719	0.43431115	-1.7209649	3.7009432	CD4+ T cells	control (reference)	reference
662	-0.6553564	-1.2062941	0.99486893	3.5475237	CD8+ T cells	control (reference)	reference
663	-1.1896973	-0.73477066	0.9070022	1.1560817	CD4+ T cells	control (reference)	reference
664	0.043148175	6.4739423	-2.375897	-0.70322	CD14+ Monocytes	control (reference)	reference
665	-0.72488695	1.3924944	1.8660018	2.0117357	NK cells	control (reference)	reference
666	0.42913386	3.3764157	-0.27149272	3.3967113	CD4+ T cells	control (reference)	reference
667	-0.37948126	7.239372	-0.6526446	0.5391705	CD14+ Monocytes	control (reference)	reference
668	0.7872181	6.5710626	-1.8561037	-2.349364	CD14+ Monocytes	control (reference)	reference
669	0.87332433	3.8048341	-0.76454294	5.7235527	CD8+ T cells	control (reference)	reference
670	-0.84756607	2.0075254	0.8946792	3.6898394	CD4+ T cells	control (reference)	reference
671	-2.8433695	3.640205	-1.1794854	-4.751046	CD14+ Monocytes	control (reference)	reference
672	0.247127	3.616392	1.9021362	4.938427	CD4+ T cells	control (reference)	reference
673	-1.6026341	3.252867	1.8309308	2.5759013	CD4+ T cells	control (reference)	reference
674	0.15520081	2.687461	-0.4022186	-2.5462236	CD16+ Monocytes	control (reference)	reference
675	1.0883112	3.3078885	0.7470027	-1.9850767	CD14+ Monocytes	control (reference)	reference
676	1.0039287	4.3266215	0.37493807	4.1022906	CD4+ T cells	control (reference)	reference
677	-0.7109314	1.998229	3.0949135	3.858859	CD4+ T cells	control (reference)	reference
678	-0.4028955	0.38988388	2.0141373	1.1306841	CD4+ T cells	control (reference)	reference
679	0.9963333	1.3442254	-1.3659949	-1.3619547	CD16+ Monocytes	control (reference)	reference
680	-0.17230922	0.48254785	0.12266961	0.98739123	CD16+ Monocytes	control (reference)	reference
681	-2.7893786	6.254784	-0.1134578	-7.226102	CD14+ Monocytes	control (reference)	reference
682	-1.6053829	3.2250454	-1.6996834	-1.9916631	CD14+ Monocytes	control (reference)	reference
683	-1.1361997	3.1922896	0.9028805	-2.4098632	CD14+ Monocytes	control (reference)	reference
684	0.23726574	-0.47582102	2.036053	2.738699	CD4+ T cells	control (reference)	reference
685	-0.02283752	6.0195603	-0.55506223	-2.340303	CD14+ Monocytes	control (reference)	reference
686	-0.81240374	1.9246764	1.043183	1.7917163	CD4+ T cells	control (reference)	reference
687	0.29344863	1.6303835	1.3217295	3.1725116	CD4+ T cells	control (reference)	reference
688	-2.254337	3.4637492	-1.6869301	-3.6576407	CD14+ Monocytes	control (reference)	reference
689	-0.44522786	3.0178003	1.1734568	2.2804945	CD4+ T cells	control (reference)	reference
690	-1.0588106	6.823213	-1.895166	-3.6689124	CD14+ Monocytes	control (reference)	reference
691	0.01576066	3.308864	-2.3082418	0.25836623	CD14+ Monocytes	control (reference)	reference
692	-0.15356463	-1.2821627	-0.8608253	3.5918663	CD4+ T cells	control (reference)	reference
693	-1.3148339	8.040408	-1.0454404	-3.4120443	CD14+ Monocytes	control (reference)	reference
694	-0.36096033	2.845234	0.111053675	1.8105683	CD4+ T cells	control (reference)	reference
695	0.7106757	5.2667875	1.1065505	2.1734636	CD4+ T cells	control (reference)	reference
696	-1.6074865	2.5965276	1.2991724	3.5679536	CD4+ T cells	control (reference)	reference
697	-1.0983446	5.3597617	-1.9408176	-4.7577524	CD14+ Monocytes	control (reference)	reference
698	-0.13156974	3.208129	-2.6160703	-1.795021	CD14+ Monocytes	control (reference)	reference
699	-0.36814353	0.2214915	1.6394017	1.3056666	CD8+ T cells	control (reference)	reference
700	0.46231815	0.88741744	1.7245266	1.6221579	CD4+ T cells	control (reference)	reference
701	-1.671301	5.6777053	-1.3911843	-3.0457582	CD14+ Monocytes	control (reference)	reference
702	0.07152659	3.5337543	0.84525585	0.82773614	CD4+ T cells	control (reference)	reference
703	1.4938557	0.7202863	0.116415374	2.9956443	CD4+ T cells	control (reference)	reference
704	1.4802818	2.6550043	-0.29162824	2.0935824	CD4+ T cells	control (reference)	reference
705	0.7827908	0.63983226	-1.1441281	4.4712515	CD4+ T cells	control (reference)	reference
706	0.40911648	2.8845453	0.3773741	3.9084127	CD4+ T cells	control (reference)	reference
707	-1.1774378	5.7322855	-1.0847381	-2.6280804	CD14+ Monocytes	control (reference)	reference
708	2.280966	3.731904	0.27438316	2.9731631	CD8+ T cells	control (reference)	reference
709	0.0978533	6.633058	-1.0566285	-3.7106857	CD14+ Monocytes	control (reference)	reference
710	-0.5685219	0.6057033	0.36780402	4.2594886	CD8+ T cells	control (reference)	reference
711	1.6134791	-0.49469405	0.8655759	4.640608	CD8+ T cells	control (reference)	reference
712	0.09235886	1.3523465	-1.1511658	-2.5922885	CD14+ Monocytes	control (reference)	reference
713	-0.57480264	-1.1510146	0.8704092	3.8570633	CD4+ T cells	control (reference)	reference
714	0.6064637	4.7034087	0.5774254	2.8556547	CD8+ T cells	control (reference)	reference
715	-0.055613637	-1.2351698	0.6764443	1.2939423	CD4+ T cells	control (reference)	reference
716	-0.38349748	6.1946354	-1.5373265	-2.6684656	CD14+ Monocytes	control (reference)	reference
717	-0.30211255	7.5091414	-0.8102608	-1.6864927	CD14+ Monocytes	control (reference)	reference
718	0.05945006	5.7859974	-1.0210266	-2.030059	CD14+ Monocytes	control (reference)	reference
719	-2.1694834	3.9644973	-0.6923052	-3.6396646	CD14+ Monocytes	control (reference)	reference
720	-1.2121713	7.2107296	-0.042794764	-2.4195814	CD14+ Monocytes	control (reference)	reference
721	-0.4141356	11.262813	-1.2372159	-4.5230103	CD14+ Monocytes	control (reference)	reference
722	1.5732207	3.2436914	0.30927992	1.0188534	CD4+ T cells	control (reference)	reference
723	-0.8983096	3.9391174	1.135825	4.306363	CD4+ T cells	control (reference)	reference
724	-0.62288344	4.474462	-1.0764054	-2.8234973	CD14+ Monocytes	control (reference)	reference
725	0.49115896	-0.15414637	-0.98785084	5.901175	CD4+ T cells	control (reference)	reference
726	-0.9074756	6.1838045	0.017653286	2.7190073	CD4+ T cells	control (reference)	reference
727	-1.2791961	3.7347975	-0.27699333	-3.644158	CD14+ Monocytes	control (reference)	reference
728	-1.1475269	0.9603596	0.87619233	-3.8763752	CD14+ Monocytes	control (reference)	reference
729	-0.08619508	3.9217653	0.59932816	3.2378423	CD4+ T cells	control (reference)	reference
730	0.73250306	5.7454557	-1.1826833	0.41478515	CD4+ T cells	control (reference)	reference
731	-0.8124786	2.433599	1.6204716	2.5732884	CD8+ T cells	control (reference)	reference
732	1.0549603	1.7289081	0.33583432	3.6497078	CD8+ T cells	control (reference)	reference
733	0.07494477	-0.6545558	-0.6889112	3.9818676	CD4+ T cells	control (reference)	reference
734	-1.584423	2.7981286	0.6104996	4.8962364	CD4+ T cells	control (reference)	reference
735	-0.04149048	6.8042965	0.05464679	-3.2249472	CD14+ Monocytes	control (reference)	reference
736	1.144433	4.245887	-0.19416219	-0.80887604	CD16+ Monocytes	control (reference)	reference
737	-0.78603697	0.93823814	-1.633133	-1.9665048	CD14+ Monocytes	control (reference)	reference
738	-0.3851153	3.4632423	-0.08944821	-3.8297236	CD14+ Monocytes	control (reference)	reference
739	0.12779903	5.0575104	-0.60754824	0.009837747	CD14+ Monocytes	control (reference)	reference
740	-0.34413695	-0.23127976	1.0363466	1.2745011	NK cells	control (reference)	reference
741	0.6838237	3.0709682	-0.5243405	-1.4905319	CD14+ Monocytes	control (reference)	reference
742	-0.52980447	0.42936382	1.884093	3.1043696	CD4+ T cells	control (reference)	reference
743	0.62614286	1.0706137	-0.35599756	3.847074	CD4+ T cells	control (reference)	reference
744	0.59335184	1.3146764	-0.8319299	2.4571857	CD16+ Monocytes	control (reference)	reference
745	-0.8918292	1.961629	0.40439332	2.1917558	CD4+ T cells	control (reference)	reference
746	-0.6186879	-0.16724747	-0.094294816	3.6728008	CD4+ T cells	control (reference)	reference
747	-1.2317805	6.8582478	-1.6561189	-2.749949	CD14+ Monocytes	control (reference)	reference
748	-0.89783305	9.3787365	-0.68250567	-3.477114	CD14+ Monocytes	control (reference)	reference
749	0.062224388	-0.8103945	1.6677947	3.22646	CD4+ T cells	control (reference)	reference
750	-1.6352464	4.210874	1.2174234	0.5707644	NK cells	control (reference)	reference
751	-1.4193096	3.255409	-0.14506161	-3.865219	CD14+ Monocytes	control (reference)	reference
752	0.075751096	1.2680924	0.6289239	-3.2001002	CD14+ Monocytes	control (reference)	reference
753	-0.48300433	4.8327446	0.34650654	-1.9357728	CD14+ Monocytes	control (reference)	reference
754	-1.3280199	0.7059192	1.5271245	2.4788198	CD4+ T cells	control (reference)	reference
755	-0.6907666	2.7675755	0.9321171	1.2091659	CD4+ T cells	control (reference)	reference
756	0.08029024	1.908567	-0.48180106	3.6191325	CD4+ T cells	control (reference)	reference
757	-1.9775568	1.8732731	1.6141837	5.212036	CD4+ T cells	control (reference)	reference
758	1.5612067	1.8492727	-3.1717181	2.4374726	CD4+ T cells	control (reference)	reference
759	-0.57683325	2.69148	0.7542172	1.8176074	NK cells	control (reference)	reference
760	0.08082223	1.9692032	2.645732	2.9739316	CD4+ T cells	control (reference)	reference
761	-0.36525825	-0.76846397	0.3180067	3.783351	CD4+ T cells	control (reference)	reference
762	0.2471835	1.4580432	-1.4325299	2.9864328	CD4+ T cells	control (reference)	reference
763	-0.5036926	-3.2788017	1.7749734	2.1151056	CD4+ T cells	control (reference)	reference
764	0.40351123	1.3996078	1.0174661	3.7842083	CD4+ T cells	control (reference)	reference
765	0.18573529	4.717634	0.2737162	-1.7294922	CD16+ Monocytes	control (reference)	reference
766	0.43402013	1.613323	0.93780863	2.49223	CD4+ T cells	control (reference)	reference
767	0.21133432	-3.275349	1.5021083	1.8189971	CD14+ Monocytes	control (reference)	reference
768	-1.7542021	6.500678	-1.532018	-2.9078164	CD14+ Monocytes	control (reference)	reference
769	1.7168471	-1.1718931	-1.1149396	5.7578135	CD4+ T cells	control (reference)	reference
770	1.0585864	-0.8243382	0.82207	2.0158725	CD4+ T cells	control (reference)	reference
771	-0.08224781	1.2981427	1.2076428	3.9642901	CD4+ T cells	control (reference)	reference
772	-1.2913666	1.9979738	-0.3928088	2.133449	CD4+ T cells	control (reference)	reference
773	0.32466164	4.754511	-0.9440078	-2.304462	CD16+ Monocytes	control (reference)	reference
774	0.6899155	2.7190216	-0.61504906	3.359529	CD8+ T cells	control (reference)	reference
775	-2.006195	1.6561201	0.37717625	-1.3443668	CD14+ Monocytes	control (reference)	reference
776	-0.9793879	3.18092	1.2325007	-4.090777	CD14+ Monocytes	control (reference)	reference
777	1.0458115	5.2456355	1.1915838	2.0257075	CD4+ T cells	control (reference)	reference
778	-1.5814972	1.4944254	1.0792296	1.6281371	CD4+ T cells	control (reference)	reference
779	1.5626168	0.31313923	1.0506225	2.9772987	CD4+ T cells	control (reference)	reference
780	0.8091156	0.48958468	1.5721297	3.2897513	CD4+ T cells	control (reference)	reference
781	1.470772	1.6535487	-0.6237664	4.5045033	CD4+ T cells	control (reference)	reference
782	-0.04982418	1.9279003	2.4247196	1.8481346	CD4+ T cells	control (reference)	reference
783	-0.5073504	-0.13516164	0.40357268	1.7180117	CD4+ T cells	control (reference)	reference
784	-2.2955422	1.4129139	2.3175385	3.771291	CD4+ T cells	control (reference)	reference
785	0.16083494	-0.26558745	-0.70935094	3.3781512	CD4+ T cells	control (reference)	reference
786	-0.0429001	0.3947954	1.3613801	0.19506198	CD4+ T cells	control (reference)	reference
787	-0.14872156	-1.2892447	0.7096672	2.4803367	CD4+ T cells	control (reference)	reference
788	-1.413522	0.38909653	0.7329197	1.777366	CD4+ T cells	control (reference)	reference
789	0.5182142	4.81231	-2.463092	-0.118251026	CD14+ Monocytes	control (reference)	reference
790	-0.7939868	2.5458622	1.370285	2.6493053	CD4+ T cells	control (reference)	reference
791	0.9089873	-0.8304478	-1.9173038	-1.312065	CD14+ Monocytes	control (reference)	reference
792	-0.1713348	4.281	-0.8674854	-3.0211926	CD14+ Monocytes	control (reference)	reference
793	0.6592383	3.5987427	1.1790628	3.1438274	CD8+ T cells	control (reference)	reference
794	0.9531082	2.4226902	-1.9094466	0.767187	CD16+ Monocytes	control (reference)	reference
795	0.12825435	1.0612823	-1.1785774	3.248608	CD4+ T cells	control (reference)	reference
796	0.00028744672	3.0096831	-3.815976	0.5316992	CD14+ Monocytes	control (reference)	reference
797	0.76721835	0.6532637	1.350804	3.4195697	CD8+ T cells	control (reference)	reference
798	0.6253095	2.3561153	-0.16047639	3.6777434	CD4+ T cells	control (reference)	reference
799	-0.8217329	2.7469108	-0.06221634	-2.6737812	CD16+ Monocytes	control (reference)	reference
800	1.0120933	1.6574483	0.43024385	3.3572843	CD4+ T cells	control (reference)	reference
801	-1.0953681	6.8986707	-1.5819508	-0.4439652	CD14+ Monocytes	control (reference)	reference
802	0.2717237	2.351469	0.09605403	3.9044518	CD4+ T cells	control (reference)	reference
803	1.0024612	1.345357	1.2515161	4.758149	CD4+ T cells	control (reference)	reference
804	0.78209156	0.02239564	1.9157813	2.7342958	CD4+ T cells	control (reference)	reference
805	-0.83223784	3.642063	0.82513577	-3.5354629	CD14+ Monocytes	control (reference)	reference
806	0.12396002	0.28094494	0.061893582	2.322052	CD4+ T cells	control (reference)	reference
807	-0.36292902	2.421708	-1.7295189	-2.5787928	CD16+ Monocytes	control (reference)	reference
808	-0.38070068	0.091680884	0.06989469	3.4951527	CD8+ T cells	control (reference)	reference
809	0.08348272	1.7083788	0.26413137	2.8917127	CD4+ T cells	control (reference)	reference
810	-1.9591064	0.40866163	1.6501873	4.2978697	CD4+ T cells	control (reference)	reference
811	0.7103703	0.40233117	2.3645172	1.4933065	CD4+ T cells	control (reference)	reference
812	-0.66434	-1.3999157	1.6649277	0.74153256	CD4+ T cells	control (reference)	reference
813	-0.7138854	5.8456373	-0.23463708	-1.7292141	CD14+ Monocytes	control (reference)	reference
814	-1.0825697	3.1956706	-1.8465002	-2.462651	CD14+ Monocytes	control (reference)	reference
815	0.027200934	5.1322346	-2.072798	-2.0669067	CD14+ Monocytes	control (reference)	reference
816	-0.20205551	1.8118962	-1.5746319	-4.1596155	CD14+ Monocytes	control (reference)	reference
817	0.111991376	-1.1023514	0.56216	1.8413783	CD14+ Monocytes	control (reference)	reference
818	0.42062435	1.9294813	-1.7769549	-4.0909257	CD14+ Monocytes	control (reference)	reference
819	0.8944068	-0.72038066	1.549739	4.1685605	CD4+ T cells	control (reference)	reference
820	-1.5554919	6.761984	0.04500024	-4.3248525	CD14+ Monocytes	control (reference)	reference
821	0.22703369	-1.2779176	0.28766274	3.6490073	CD4+ T cells	control (reference)	reference
822	0.9571496	2.118504	1.0991317	4.5447583	CD4+ T cells	control (reference)	reference
823	-1.7809477	6.7139525	-0.11900747	3.5488548	CD4+ T cells	control (reference)	reference
824	-2.1557636	5.050324	0.51517826	-3.8254652	CD14+ Monocytes	control (reference)	reference
825	-1.2499434	3.372821	-0.13293213	-0.19132191	CD14+ Monocytes	control (reference)	reference
826	0.5475024	3.1334538	0.33002967	4.6567855	CD4+ T cells	control (reference)	reference
827	-1.0582447	-0.81075823	1.5717224	2.937536	CD4+ T cells	control (reference)	reference
828	0.4268556	-0.077849925	-0.3194482	0.36716223	CD4+ T cells	control (reference)	reference
829	-1.5738012	3.9451652	-1.0524254	-3.3359764	CD14+ Monocytes	control (reference)	reference
830	-0.40515974	2.9280162	2.4343824	3.6098099	CD4+ T cells	control (reference)	reference
831	-1.8526433	0.7799728	0.8073047	3.9639769	CD4+ T cells	control (reference)	reference
832	1.434107	2.201748	0.3635121	2.4891381	CD4+ T cells	control (reference)	reference
833	-0.8009823	3.2980456	1.8049389	1.9046929	CD4+ T cells	control (reference)	reference
834	-0.10422188	5.0721726	0.5732896	-0.42291468	CD16+ Monocytes	control (reference)	reference
835	-0.33383527	-1.0825689	0.1209041	3.1782787	CD4+ T cells	control (reference)	reference
836	-0.70941114	3.9984648	-0.86142814	2.481592	CD4+ T cells	control (reference)	reference
837	0.49311614	3.9178216	-0.5704412	3.5625083	CD4+ T cells	control (reference)	reference
838	-0.2881507	1.6769669	-1.9302839	-2.0783114	CD14+ Monocytes	control (reference)	reference
839	-0.21870118	3.5727513	0.018717855	2.3045516	CD4+ T cells	control (reference)	reference
840	-0.06804997	1.0046659	-3.2247396	1.7986639	CD14+ Monocytes	control (reference)	reference
841	-1.1775467	2.56117	1.5595064	3.543666	CD4+ T cells	control (reference)	reference
842	-1.5231743	-0.33203378	-0.15779698	2.7615552	CD4+ T cells	control (reference)	reference
843	1.3559146	3.6959019	-0.96598774	4.5770507	CD8+ T cells	control (reference)	reference
844	0.30331898	2.7192917	1.4647913	1.7665069	CD4+ T cells	control (reference)	reference
845	0.9250114	6.173072	-0.3997777	-3.1557345	CD14+ Monocytes	control (reference)	reference
846	-1.2035257	2.1795259	-1.0126328	-4.5689487	CD14+ Monocytes	control (reference)	reference
847	0.2333582	1.4533224	0.53362125	2.907327	CD4+ T cells	control (reference)	reference
848	-1.6186655	-1.3080736	0.7884014	3.570261	CD4+ T cells	control (reference)	reference
849	-0.025924116	0.24034697	-0.67216325	-4.014208	CD14+ Monocytes	control (reference)	reference
850	0.11389926	2.1285222	0.4339592	3.9262414	CD4+ T cells	control (reference)	reference
851	1.0611207	3.1488566	-1.8899379	5.1498246	CD4+ T cells	control (reference)	reference
852	-1.3817376	2.1154704	1.3247824	2.512356	CD4+ T cells	control (reference)	reference
853	-0.9126966	3.8825774	-2.1928127	-3.330598	CD14+ Monocytes	control (reference)	reference
854	-1.3761353	3.5039763	0.17819029	-2.1774116	CD14+ Monocytes	control (reference)	reference
855	-2.5279894	3.8321283	0.08526397	-4.6383495	CD14+ Monocytes	control (reference)	reference
856	0.8551841	0.092978686	1.0230203	3.5835261	CD4+ T cells	control (reference)	reference
857	-0.8189616	-0.7268392	1.7568836	4.533187	CD4+ T cells	control (reference)	reference
858	1.5042809	1.41688	-0.6163398	3.095079	CD8+ T cells	control (reference)	reference
859	-1.2093141	0.9287468	0.25724885	5.5301127	CD4+ T cells	control (reference)	reference
860	-0.49468753	7.90967	-1.7198582	-3.2370124	CD14+ Monocytes	control (reference)	reference
861	-0.7543354	2.8779821	0.8704895	4.073607	CD4+ T cells	control (reference)	reference
862	-0.06591582	-0.23794377	-0.042705834	-2.5306506	CD14+ Monocytes	control (reference)	reference
863	-0.38320452	0.6533571	1.7131679	2.5710065	CD4+ T cells	control (reference)	reference
864	-1.6926525	6.6160626	1.0471526	2.7403386	CD4+ T cells	control (reference)	reference
865	-0.8691495	4.2152157	2.1604233	2.8283777	NK cells	control (reference)	reference
866	0.57455754	-1.4580152	0.69864035	0.053125232	NK cells	control (reference)	reference
867	-0.5456385	6.1541624	-1.1566898	-2.9271863	CD14+ Monocytes	control (reference)	reference
868	-0.2090536	1.5562252	-0.9898736	-0.9116325	CD16+ Monocytes	control (reference)	reference
869	-2.8324075	2.1497884	0.22564793	3.1469717	CD4+ T cells	control (reference)	reference
870	-0.061460733	0.665572	1.7674878	3.212376	CD4+ T cells	control (reference)	reference
871	0.3011814	5.3712926	1.2194837	1.9785889	CD4+ T cells	control (reference)	reference
872	-0.77240074	8.561307	0.3933882	-3.0554016	CD14+ Monocytes	control (reference)	reference
873	-1.0875411	4.274885	0.888829	1.9284658	CD4+ T cells	control (reference)	reference
874	-0.33771437	2.954307	1.7591784	2.6371315	CD4+ T cells	control (reference)	reference
875	-2.1822834	3.358433	1.7362044	3.0988154	CD4+ T cells	control (reference)	reference
876	0.4715422	2.6459427	0.7651728	2.8251662	CD4+ T cells	control (reference)	reference
877	-0.4684835	3.934949	-2.447418	1.7176338	NK cells	control (reference)	reference
878	-0.31615388	2.60246	-0.24057293	-3.1403248	CD14+ Monocytes	control (reference)	reference
879	-0.055527806	2.057815	1.0147421	3.0395288	CD4+ T cells	control (reference)	reference
880	-1.8442671	7.1477427	-1.3091153	-1.399855	CD14+ Monocytes	control (reference)	reference
881	0.8348647	-2.2348018	1.198415	3.708608	CD4+ T cells	control (reference)	reference
882	-1.9956524	-2.7757335	1.1453922	3.5544925	CD4+ T cells	control (reference)	reference
883	-0.10067421	1.2067193	2.0707583	3.6393332	CD4+ T cells	control (reference)	reference
884	1.1817766	1.1609923	-0.80001074	-0.75766045	CD16+ Monocytes	control (reference)	reference
885	0.53785056	1.3263338	0.49829894	3.788445	CD4+ T cells	control (reference)	reference
886	-0.7540192	3.7059178	0.8834737	4.849874	CD4+ T cells	control (reference)	reference
887	-0.6651055	2.8428047	-1.0326157	-2.106367	CD14+ Monocytes	control (reference)	reference
888	-0.45420036	1.0992849	-0.23447311	2.5275092	CD4+ T cells	control (reference)	reference
889	-2.045353	6.9755454	-0.49723125	-3.9522462	CD14+ Monocytes	control (reference)	reference
890	1.0428953	3.2136059	0.46869183	4.599412	CD4+ T cells	control (reference)	reference
891	-0.71394366	0.9701176	0.91452265	2.7050476	CD4+ T cells	control (reference)	reference
892	-0.4610446	-2.6230545	2.5973155	5.1882725	CD4+ T cells	control (reference)	reference
893	0.048808485	0.28251514	0.73908097	2.074191	NK cells	control (reference)	reference
894	-1.8037449	-1.0691079	1.4220827	1.0139992	CD4+ T cells	control (reference)	reference
895	-0.26648405	2.2231557	3.6033168	1.8494282	CD8+ T cells	control (reference)	reference
896	-0.4648951	0.37217355	1.5302917	3.2014732	CD4+ T cells	control (reference)	reference
897	0.3938464	1.0214633	0.0017908663	3.0509398	CD4+ T cells	control (reference)	reference
898	0.96665096	5.259478	0.27277878	-3.325848	CD14+ Monocytes	control (reference)	reference
899	-1.5329951	5.3027034	0.6181859	-6.0733294	CD14+ Monocytes	control (reference)	reference
900	-0.53475845	-1.2673919	-0.5637895	2.8472183	CD4+ T cells	control (reference)	reference
901	0.5314075	0.6111363	0.20625941	4.2655067	CD8+ T cells	control (reference)	reference
902	1.029887	0.57490194	1.1705459	1.7933402	CD4+ T cells	control (reference)	reference
903	-0.23989141	-0.15233651	0.07454431	2.4817529	CD4+ T cells	control (reference)	reference
904	-0.35488132	5.329552	-3.0275006	-1.8767114	CD14+ Monocytes	control (reference)	reference
905	-1.6153588	3.6532822	-0.914623	4.00572	CD4+ T cells	control (reference)	reference
906	0.12679332	0.73482686	-1.0620315	1.9651539	NK cells	control (reference)	reference
907	-0.4339934	4.0769486	-1.7673208	-2.6901572	CD14+ Monocytes	control (reference)	reference
908	0.20714504	0.7650102	0.9530146	3.03423	CD4+ T cells	control (reference)	reference
909	0.4586539	0.39314747	1.5508947	5.9308815	CD4+ T cells	control (reference)	reference
910	-1.3164445	3.1607208	0.89975375	1.2216442	CD8+ T cells	control (reference)	reference
911	-1.2035894	3.6887074	-0.0946182	4.5283933	CD4+ T cells	control (reference)	reference
912	-0.058928132	3.3784864	0.66670746	-2.5409696	CD14+ Monocytes	control (reference)	reference
913	0.087791145	-0.42823163	0.087197185	2.121791	CD4+ T cells	control (reference)	reference
914	-2.7385097	0.73580587	1.1008947	2.4443073	CD4+ T cells	control (reference)	reference
915	0.06301209	4.313594	-0.65022075	-5.0613914	CD14+ Monocytes	control (reference)	reference
916	-1.6257069	4.577604	1.1639254	2.8491437	CD4+ T cells	control (reference)	reference
917	-0.8619552	-2.5107734	-0.1873483	3.9439485	CD4+ T cells	control (reference)	reference
918	-0.49902153	-2.0414157	1.7031341	2.6817915	CD4+ T cells	control (reference)	reference
919	0.049815908	7.299485	0.26127452	2.7561464	CD4+ T cells	control (reference)	reference
920	-0.5686958	1.447658	-0.5053918	3.2659261	CD4+ T cells	control (reference)	reference
921	-1.2019795	4.490741	0.24943122	3.1692173	CD4+ T cells	control (reference)	reference
922	0.15561248	2.3291702	-2.4803574	1.6917319	CD14+ Monocytes	control (reference)	reference
923	-1.9909927	2.3627698	2.520781	1.9201499	CD4+ T cells	control (reference)	reference
924	-0.00056556007	0.23279876	-0.9745122	-1.792483	CD16+ Monocytes	control (reference)	reference
925	-0.99906355	1.9926891	-1.8514473	-1.984602	CD14+ Monocytes	control (reference)	reference
926	-1.2528943	5.225236	3.6896796	-3.650619	CD14+ Monocytes	control (reference)	reference
927	0.22956312	3.04412	-0.6493191	-3.0679731	CD16+ Monocytes	control (reference)	reference
928	0.889332	3.6501071	-0.75676316	4.4702706	CD4+ T cells	control (reference)	reference
929	0.5780158	3.8383012	0.832629	-3.9584455	CD14+ Monocytes	control (reference)	reference
930	0.21503463	-1.4222353	0.67746025	3.916651	CD4+ T cells	control (reference)	reference
931	0.38822544	3.8917048	0.62713695	4.071101	CD8+ T cells	control (reference)	reference
932	-1.2267092	2.050565	-2.1051285	0.55452776	NK cells	control (reference)	reference
933	-0.30426347	2.755073	0.5381487	1.2701635	CD8+ T cells	control (reference)	reference
934	0.10427117	0.140181	0.201787	4.1029515	CD4+ T cells	control (reference)	reference
935	-1.6190639	5.763726	0.5404773	-2.5205293	CD14+ Monocytes	control (reference)	reference
936	0.27350378	5.010849	-1.2721963	-3.4616916	CD16+ Monocytes	control (reference)	reference
937	-2.3488972	4.299626	1.3670118	2.4158645	CD8+ T cells	control (reference)	reference
938	1.9618976	4.9633136	3.0213358	2.672027	CD4+ T cells	control (reference)	reference
939	0.58196944	2.3732493	1.8157117	2.448093	CD4+ T cells	control (reference)	reference
940	-1.1451889	5.201113	0.8157958	3.1609101	CD4+ T cells	control (reference)	reference
941	-0.44297716	6.1034603	0.3218834	-3.4916742	CD14+ Monocytes	control (reference)	reference
942	-0.3266402	0.7793599	0.06614503	-3.2660213	CD14+ Monocytes	control (reference)	reference
943	1.2499276	-2.02322	-0.22694258	3.4848022	CD4+ T cells	control (reference)	reference
944	-1.1443169	2.182767	-1.4381614	-5.711178	CD14+ Monocytes	control (reference)	reference
945	0.48337373	-1.7337348	-1.1534259	5.384301	CD4+ T cells	control (reference)	reference
946	-0.16627637	0.10781056	2.455801	2.176684	CD8+ T cells	control (reference)	reference
947	-2.0572484	-0.010992587	1.0891722	-4.967677	CD14+ Monocytes	control (reference)	reference
948	0.82614803	4.937559	1.584322	2.170753	CD4+ T cells	control (reference)	reference
949	-1.9124248	5.81712	0.85006213	-4.3194814	CD14+ Monocytes	control (reference)	reference
950	-2.4444242	4.108473	0.80684394	-4.2771034	CD14+ Monocytes	control (reference)	reference
951	0.10770358	0.4394717	0.98438334	3.22847	CD4+ T cells	control (reference)	reference
952	-1.7621825	5.0530467	0.5101952	5.424045	CD4+ T cells	control (reference)	reference
953	0.49577174	1.4904466	-0.17394905	4.4636574	CD8+ T cells	control (reference)	reference
954	-1.7640586	5.161443	0.3758844	-5.341395	CD14+ Monocytes	control (reference)	reference
955	0.589201	-1.1213598	0.9169802	2.0002346	CD4+ T cells	control (reference)	reference
956	-0.45404115	4.225156	-0.44156444	1.1126277	CD14+ Monocytes	control (reference)	reference
957	-0.020285428	2.6631389	0.777302	2.6658068	CD4+ T cells	control (reference)	reference
958	-0.23662242	0.8064911	0.7330454	2.7270408	CD8+ T cells	control (reference)	reference
959	0.92064166	-1.8688221	0.517763	3.1868975	CD4+ T cells	control (reference)	reference
960	-0.7418346	0.32142875	0.7113084	3.5523825	CD4+ T cells	control (reference)	reference
961	0.99002755	4.826204	-0.41930896	-1.5243843	CD16+ Monocytes	control (reference)	reference
962	-0.80700064	1.9067867	0.6429052	0.30492008	CD4+ T cells	control (reference)	reference
963	0.6982912	4.8879633	-0.16836613	2.6134574	CD8+ T cells	control (reference)	reference
964	0.62325996	3.1211195	0.09951368	2.6605086	CD4+ T cells	control (reference)	reference
965	-2.0361392	5.196147	0.37710047	2.5474977	CD4+ T cells	control (reference)	reference
966	0.7269766	-1.0010371	1.3431677	3.4443474	CD4+ T cells	control (reference)	reference
967	-0.53564906	7.9954076	0.15160331	-1.3502147	CD14+ Monocytes	control (reference)	reference
968	0.09756589	3.0830286	-0.61026436	4.0077305	CD4+ T cells	control (reference)	reference
969	-0.56841356	-0.26765513	0.83193094	2.964891	CD4+ T cells	control (reference)	reference
970	1.2644805	0.9060799	0.065508194	4.9522943	CD4+ T cells	control (reference)	reference
971	0.98422843	-1.5291506	0.5589133	3.3965135	CD4+ T cells	control (reference)	reference
972	-0.44429356	3.6785004	0.8690785	4.235004	CD4+ T cells	control (reference)	reference
973	1.4352417	0.996923	-0.36529645	5.026059	CD4+ T cells	control (reference)	reference
974	0.84777474	1.9554081	0.44630978	3.5088007	NK cells	control (reference)	reference
975	-2.4237638	1.7297912	1.8355044	1.456523	CD4+ T cells	control (reference)	reference
976	-1.4316511	2.3150744	0.217917	3.9909596	CD4+ T cells	control (reference)	reference
977	-0.030914187	-1.5702713	-0.36507976	2.6591146	CD4+ T cells	control (reference)	reference
978	0.099066764	1.544216	-1.1052794	-0.20699786	CD14+ Monocytes	control (reference)	reference
979	-0.63509166	2.0099063	0.69763184	2.0405245	CD4+ T cells	control (reference)	reference
980	-0.5686793	-0.89738655	-3.3086934	4.3355794	CD4+ T cells	control (reference)	reference
981	-0.2735542	4.850044	-1.6189278	3.1029024	CD4+ T cells	control (reference)	reference
982	-0.105482444	1.5415698	-1.3439276	2.6364818	CD4+ T cells	control (reference)	reference
983	-2.1812315	4.277133	-1.3766875	-0.8106664	CD14+ Monocytes	control (reference)	reference
984	0.36128	4.164965	-1.578365	-1.6694394	CD14+ Monocytes	control (reference)	reference
985	0.021567196	3.0548658	1.2622277	0.05088079	CD16+ Monocytes	control (reference)	reference
986	-0.5809393	2.7657123	0.8340205	5.318891	CD4+ T cells	control (reference)	reference
987	-0.04319358	4.7619853	-1.3194829	-3.5047514	CD14+ Monocytes	control (reference)	reference
988	0.23736015	5.2097034	-1.1009357	-0.584706	CD16+ Monocytes	control (reference)	reference
989	-0.57402223	3.1199558	0.17676532	-2.3822913	CD14+ Monocytes	control (reference)	reference
990	1.048765	3.8516707	0.3652353	3.8281493	CD4+ T cells	control (reference)	reference
991	0.6724906	-0.46888795	-2.849769	0.72093	CD16+ Monocytes	control (reference)	reference
992	-0.704998	-1.3295996	0.7501576	-0.4739896	CD14+ Monocytes	control (reference)	reference
993	-1.0376339	3.7598844	0.8320377	-2.4509745	CD14+ Monocytes	control (reference)	reference
994	-0.56574833	3.2508047	0.5250895	1.9378595	CD4+ T cells	control (reference)	reference
995	-0.6583563	5.0111604	-1.1835469	-2.7806845	CD14+ Monocytes	control (reference)	reference
996	-1.1693885	1.3729718	-0.017100573	-1.9632704	CD14+ Monocytes	control (reference)	reference
997	-1.0662197	2.632956	-2.3820066	-1.6985936	CD14+ Monocytes	control (reference)	reference
998	0.36417463	2.8676057	0.90719014	1.7585787	CD4+ T cells	control (reference)	reference
999	-0.16881394	2.3810372	-0.3603418	2.9369128	CD4+ T cells	control (reference)	reference
1000	0.2923634	1.1075358	1.5568308	2.5613785	CD8+ T cells	control (reference)	reference
1001	-0.059030235	1.9875541	-0.15105277	3.1827369	CD4+ T cells	control (reference)	reference
1002	-0.47452474	3.6466837	-0.38236815	3.049468	CD8+ T cells	control (reference)	reference
1003	0.14883304	5.416125	-3.0655625	-1.9450376	CD14+ Monocytes	control (reference)	reference
1004	0.6131008	0.8430264	-0.07304785	1.9349765	CD4+ T cells	control (reference)	reference
1005	0.05379145	1.531076	0.77768165	2.1266131	CD4+ T cells	control (reference)	reference
1006	-0.5905876	1.5425223	-2.352492	-3.6376684	CD14+ Monocytes	control (reference)	reference
1007	0.3206603	-0.0575504	1.9209346	2.702978	CD4+ T cells	control (reference)	reference
1008	-0.86539996	3.7744482	-2.588223	-3.5063472	CD14+ Monocytes	control (reference)	reference
1009	-0.5481156	3.67774	-2.4011726	3.8998501	CD4+ T cells	control (reference)	reference
1010	-1.1028955	3.2114768	1.5078521	2.4523559	CD4+ T cells	control (reference)	reference
1011	1.2501556	-2.609086	1.6612893	5.203067	CD4+ T cells	control (reference)	reference
1012	1.1971092	1.6761574	1.3198825	-1.3712971	CD16+ Monocytes	control (reference)	reference
1013	-0.9414579	0.2492522	0.7175181	3.2659695	CD4+ T cells	control (reference)	reference
1014	-1.1680294	0.5812017	1.091656	3.3469124	CD8+ T cells	control (reference)	reference
1015	-2.5935066	4.477237	-2.3173072	-3.9544	CD14+ Monocytes	control (reference)	reference
1016	2.2117853	0.27659237	-0.04689063	5.6889305	CD4+ T cells	control (reference)	reference
1017	0.42364144	3.4366295	-0.19692457	3.1916564	CD4+ T cells	control (reference)	reference
1018	-1.8411593	2.753249	2.996534	1.2180066	CD4+ T cells	control (reference)	reference
1019	-0.45672536	3.444428	-0.27262074	-2.9034011	CD16+ Monocytes	control (reference)	reference
1020	1.1583142	3.3229945	1.0980002	3.0800123	CD4+ T cells	control (reference)	reference
1021	-0.26237422	2.9215243	1.9529195	3.156252	CD4+ T cells	control (reference)	reference
1022	-0.7341765	2.9744287	-0.07428908	-1.093673	CD14+ Monocytes	control (reference)	reference
1023	0.37218386	3.677997	1.6307465	4.469232	CD4+ T cells	control (reference)	reference
1024	-2.7936742	3.6335638	-0.83562887	-3.0897691	CD14+ Monocytes	control (reference)	reference
1025	-0.10820952	1.2607142	1.5566729	1.5016295	CD4+ T cells	control (reference)	reference
1026	0.44877928	0.38811752	0.36661607	3.8631055	CD4+ T cells	control (reference)	reference
1027	-0.18684484	3.171902	-0.17857972	3.6512432	CD4+ T cells	control (reference)	reference
1028	0.6174575	2.2225664	-1.1952889	2.5908017	CD4+ T cells	control (reference)	reference
1029	-1.0552402	4.7010717	-3.1652555	-3.32575	CD14+ Monocytes	control (reference)	reference
1030	-0.7103327	-1.0203474	0.38530147	-2.539993	CD14+ Monocytes	control (reference)	reference
1031	0.94627976	3.9186983	-0.14348584	-0.1034497	CD16+ Monocytes	control (reference)	reference
1032	-0.002970159	3.3931127	-0.47315463	-1.2778114	CD14+ Monocytes	control (reference)	reference
1033	1.1359794	-2.6126099	-1.8006825	1.2045639	CD14+ Monocytes	control (reference)	reference
1034	0.008907609	-1.4363661	0.45128185	1.7834197	CD4+ T cells	control (reference)	reference
1035	0.9902668	2.4924116	-0.4957192	2.2381954	CD8+ T cells	control (reference)	reference
1036	-2.0800576	2.755676	-0.3892825	-3.9886198	CD14+ Monocytes	control (reference)	reference
1037	-1.2939637	1.9719201	0.7817151	0.9627259	CD4+ T cells	control (reference)	reference
1038	-0.4029379	-0.28327325	-0.3009816	2.4985719	CD4+ T cells	control (reference)	reference
1039	-0.37253383	6.510702	-1.5470914	-2.5300376	CD14+ Monocytes	control (reference)	reference
1040	0.07589501	0.5030916	2.539533	4.387623	CD4+ T cells	control (reference)	reference
1041	1.3989679	4.659075	0.5918919	4.2600765	CD4+ T cells	control (reference)	reference
1042	-1.4863865	2.9322333	0.599583	-1.3418766	CD14+ Monocytes	control (reference)	reference
1043	0.6218499	0.19755077	0.39112332	5.0892262	CD4+ T cells	control (reference)	reference
1044	-0.74941343	-0.7768488	0.78620803	0.23594874	CD4+ T cells	control (reference)	reference
1045	-0.21884508	-0.018144429	0.77111536	3.4571302	CD8+ T cells	control (reference)	reference
1046	-0.38482472	-0.48568028	0.6310246	3.6126583	CD4+ T cells	control (reference)	reference
1047	-0.25819016	0.51691246	1.1834277	1.962404	CD4+ T cells	control (reference)	reference
1048	-0.3427364	6.3569736	-1.1349943	-2.7250984	CD14+ Monocytes	control (reference)	reference
1049	-1.2223054	3.8433244	-1.140455	5.0491376	CD4+ T cells	control (reference)	reference
1050	-0.29742634	2.6693375	0.42245457	4.0880995	CD4+ T cells	control (reference)	reference
1051	-1.9669589	3.9389765	-0.68984395	3.4076	CD4+ T cells	control (reference)	reference
1052	-0.6575173	1.771986	0.41896707	2.360967	CD4+ T cells	control (reference)	reference
1053	1.9383569	2.998205	0.19249429	0.8296402	CD4+ T cells	control (reference)	reference
1054	-0.15856963	3.7332287	-2.5194197	-3.185968	CD14+ Monocytes	control (reference)	reference
1055	0.7622775	2.319427	1.5101774	4.9357147	CD4+ T cells	control (reference)	reference
1056	-0.84581053	5.158501	-0.69704676	-3.1611123	CD14+ Monocytes	control (reference)	reference
1057	0.07597697	0.8138171	1.2849334	3.1289434	CD4+ T cells	control (reference)	reference
1058	-1.2767295	2.002467	1.8203994	1.312582	CD4+ T cells	control (reference)	reference
1059	-0.12804422	3.7737882	1.9682758	2.631511	CD4+ T cells	control (reference)	reference
1060	1.8029158	0.0904358	-0.4428913	3.7256393	CD4+ T cells	control (reference)	reference
1061	-0.42940164	1.5505788	0.83234966	3.8449779	CD4+ T cells	control (reference)	reference
1062	-0.06085547	4.091518	0.15497214	2.4920752	CD4+ T cells	control (reference)	reference
1063	-0.39028934	-2.8480978	0.5749699	4.179101	CD4+ T cells	control (reference)	reference
1064	0.18585059	2.0482414	0.24056697	2.9605322	CD4+ T cells	control (reference)	reference
1065	1.272794	1.0055566	0.24206501	5.726518	CD4+ T cells	control (reference)	reference
1066	-0.5877018	1.4718417	0.9428015	1.8893634	CD4+ T cells	control (reference)	reference
1067	0.39888895	-1.6591631	0.35026693	3.08318	CD4+ T cells	control (reference)	reference
1068	0.4248854	0.79567826	0.6801263	2.705	CD4+ T cells	control (reference)	reference
1069	0.09773743	1.1166158	-1.5301067	1.9432396	CD14+ Monocytes	control (reference)	reference
1070	-0.13150206	-2.8160033	-0.32406634	2.1213765	NK cells	control (reference)	reference
1071	-0.4761953	2.1785352	0.83940715	3.0929053	CD4+ T cells	control (reference)	reference
1072	0.9397216	0.70051867	1.6789695	3.6224558	CD8+ T cells	control (reference)	reference
1073	-0.41759428	-1.5931028	-0.3606739	-3.732135	CD16+ Monocytes	control (reference)	reference
1074	1.1967402	-1.1001593	0.09350291	4.107232	CD4+ T cells	control (reference)	reference
1075	0.07232713	1.7188425	-0.27405953	3.3315628	CD4+ T cells	control (reference)	reference
1076	-1.6512362	3.97207	0.5494622	-0.6238185	CD14+ Monocytes	control (reference)	reference
1077	0.25545138	2.7731886	1.657172	0.84885013	CD4+ T cells	control (reference)	reference
1078	-0.60192466	6.8627276	-0.916971	-1.3286084	CD14+ Monocytes	control (reference)	reference
1079	-0.96228206	2.9713352	2.5261369	2.9757767	CD4+ T cells	control (reference)	reference
1080	0.21437997	4.4593024	0.83884704	3.8274264	CD4+ T cells	control (reference)	reference
1081	0.06709975	3.1672473	1.2393603	2.430427	CD8+ T cells	control (reference)	reference
1082	1.307179	1.3204392	0.77559334	2.609723	CD4+ T cells	control (reference)	reference
1083	-1.0627587	0.4984666	-0.030762225	4.8779078	CD4+ T cells	control (reference)	reference
1084	0.77420485	0.7795108	-1.2805196	-0.49210572	CD16+ Monocytes	control (reference)	reference
1085	-0.4875318	2.0361345	-0.3645496	1.3993009	CD8+ T cells	control (reference)	reference
1086	1.4212708	-2.867209	-1.1916711	2.8129456	NK cells	control (reference)	reference
1087	0.017308474	4.020552	0.40772617	-2.9556577	CD14+ Monocytes	control (reference)	reference
1088	0.40460396	6.502551	-1.7250787	-2.3680837	CD14+ Monocytes	control (reference)	reference
1089	0.22178584	2.6679711	1.3080028	1.4035984	CD4+ T cells	control (reference)	reference
1090	-0.41463926	3.680728	-1.5284181	-2.8219957	CD14+ Monocytes	control (reference)	reference
1091	-0.47084048	0.6984865	0.8850497	4.422412	CD4+ T cells	control (reference)	reference
1092	-1.3032851	2.7168927	0.25680733	3.1992607	CD4+ T cells	control (reference)	reference
1093	0.33325684	2.2259843	0.7845373	1.7536155	CD4+ T cells	control (reference)	reference
1094	-2.178845	0.9659741	-0.60384667	-1.656769	CD14+ Monocytes	control (reference)	reference
1095	-0.62333584	-0.5835748	0.4092336	-2.2733073	CD16+ Monocytes	control (reference)	reference
1096	1.1361573	4.236213	-0.9867202	0.34805042	CD14+ Monocytes	control (reference)	reference
1097	-2.514569	3.3649135	-0.32825804	1.350344	CD4+ T cells	control (reference)	reference
1098	0.6754593	0.23469305	-0.019418508	1.5014766	CD4+ T cells	control (reference)	reference
1099	0.712093	1.8905212	-1.5426193	-1.1046033	CD16+ Monocytes	control (reference)	reference
1100	0.18905763	1.9205133	1.0044831	3.965697	CD4+ T cells	control (reference)	reference
1101	0.54594886	4.130768	-0.7026967	4.3566136	CD4+ T cells	control (reference)	reference
1102	-0.05907894	2.0391893	-3.745966	-0.1255778	CD14+ Monocytes	control (reference)	reference
1103	0.43922374	1.904311	-0.45549434	-2.5091772	CD14+ Monocytes	control (reference)	reference
1104	-0.5504938	1.8154268	1.3585383	3.5599492	CD4+ T cells	control (reference)	reference
1105	-1.3496897	0.39944398	1.1131656	3.0979931	CD4+ T cells	control (reference)	reference
1106	0.6810973	2.8874173	0.4432056	1.9673346	CD4+ T cells	control (reference)	reference
1107	-0.6701839	3.1874945	0.38628024	0.79707175	CD8+ T cells	control (reference)	reference
1108	-0.8231119	3.9575505	1.116799	3.282786	CD4+ T cells	control (reference)	reference
1109	-2.2114055	0.9537766	2.2979403	2.153149	CD4+ T cells	control (reference)	reference
1110	-1.6595966	-0.8436949	0.23154175	4.542974	CD8+ T cells	control (reference)	reference
1111	-0.5279023	-0.29178748	-0.1540603	3.3040562	CD4+ T cells	control (reference)	reference
1112	0.14368099	3.9083774	0.20943433	2.3510234	CD8+ T cells	control (reference)	reference
1113	0.17999896	-0.90565175	0.33083752	3.209893	CD4+ T cells	control (reference)	reference
1114	-0.5999079	0.43584102	-0.014799476	3.5217037	CD4+ T cells	control (reference)	reference
1115	-2.3003507	2.1962814	2.4065766	1.4622215	CD4+ T cells	control (reference)	reference
1116	-0.70849633	4.0823464	1.4850347	3.7573586	CD4+ T cells	control (reference)	reference
1117	0.23425251	0.93567455	3.017654	3.813641	CD4+ T cells	control (reference)	reference
1118	-0.50357115	-1.9532928	-0.4585963	-2.3561609	CD14+ Monocytes	control (reference)	reference
1119	-0.44365385	1.6496515	-0.51713216	-1.056183	CD14+ Monocytes	control (reference)	reference
1120	0.13498634	2.5622401	1.9687299	2.7368457	CD8+ T cells	control (reference)	reference
1121	-0.82371306	3.185306	1.8977578	2.6354988	CD4+ T cells	control (reference)	reference
1122	0.89816594	1.7447304	-0.70114875	2.9759684	CD8+ T cells	control (reference)	reference
1123	-0.8058092	2.62467	0.57359636	2.7021966	CD4+ T cells	control (reference)	reference
1124	0.7977135	6.8612485	0.75294715	3.341412	CD8+ T cells	control (reference)	reference
1125	0.9692198	4.425781	-0.8639151	4.028055	CD8+ T cells	control (reference)	reference
1126	-0.57795656	0.8729549	-1.273524	-3.0001695	CD14+ Monocytes	control (reference)	reference
1127	-0.54307145	-0.4402671	1.0751568	3.0311542	CD4+ T cells	control (reference)	reference
1128	1.0003436	3.3277683	-0.24353999	3.610704	CD8+ T cells	control (reference)	reference
1129	-0.8844452	-0.24457982	-0.0028734803	4.782849	CD8+ T cells	control (reference)	reference
1130	0.34765065	1.9489441	2.2196183	1.8280927	CD8+ T cells	control (reference)	reference
1131	0.28966045	6.208251	1.2487481	-2.3800192	CD14+ Monocytes	control (reference)	reference
1132	-0.8084799	2.5881903	0.25657398	-3.786641	CD14+ Monocytes	control (reference)	reference
1133	-1.3237054	3.8188307	1.2155147	2.9925954	CD8+ T cells	control (reference)	reference
1134	0.5292856	0.9793416	-0.75251055	2.5716426	CD4+ T cells	control (reference)	reference
1135	-1.7962089	4.468159	3.0279853	-0.0012166202	CD4+ T cells	control (reference)	reference
1136	-0.438031	3.1095178	0.36172017	2.8719983	CD4+ T cells	control (reference)	reference
1137	-1.1755171	4.455307	2.5891004	1.3792477	CD8+ T cells	control (reference)	reference
1138	-0.7742682	0.51434976	1.4347956	3.095157	CD8+ T cells	control (reference)	reference
1139	-0.88786674	6.6186447	1.4885113	2.702446	CD4+ T cells	control (reference)	reference
1140	-1.0965562	1.7111899	0.6279416	4.5372725	CD8+ T cells	control (reference)	reference
1141	-0.5522606	-0.9974935	1.286382	2.273563	CD8+ T cells	control (reference)	reference
1142	-0.59744895	0.5144299	1.6135311	3.4347584	CD8+ T cells	control (reference)	reference
1143	0.14128311	5.8083596	1.0820531	3.8864346	CD4+ T cells	control (reference)	reference
1144	-2.3202949	2.709939	1.973322	1.5715567	CD4+ T cells	control (reference)	reference
1145	0.8027177	6.3991103	1.8111689	2.661832	CD8+ T cells	control (reference)	reference
1146	-1.5589442	4.245097	1.121797	3.3263395	CD8+ T cells	control (reference)	reference
1147	-0.84519136	0.44202632	1.2804654	2.4487605	CD4+ T cells	control (reference)	reference
1148	0.5535667	3.748758	0.48081303	3.293165	CD8+ T cells	control (reference)	reference
1149	-0.2053976	2.6907792	0.4417872	0.9811287	CD4+ T cells	control (reference)	reference
1150	0.10437283	0.54999363	0.81093544	3.0704484	CD4+ T cells	control (reference)	reference
1151	-0.21230721	1.0234528	0.48362356	2.1080098	CD4+ T cells	control (reference)	reference
1152	-0.82746375	2.0231047	-1.0317729	-1.9073983	CD14+ Monocytes	control (reference)	reference
1153	-1.103332	3.8933647	-0.0033834577	-3.4283767	CD14+ Monocytes	control (reference)	reference
1154	0.6890752	5.753374	-1.5014027	-0.07436895	CD16+ Monocytes	control (reference)	reference
1155	0.30452678	4.557163	-0.9896522	-2.4059317	CD14+ Monocytes	control (reference)	reference
1156	-0.4798002	0.6802159	0.08848992	4.9757175	CD8+ T cells	control (reference)	reference
1157	0.53185576	1.4082171	0.6816942	2.6102824	CD8+ T cells	control (reference)	reference
1158	0.7626495	2.8634334	0.30705094	3.1453476	CD8+ T cells	control (reference)	reference
1159	-0.089055985	2.413395	0.81836677	3.3284218	CD8+ T cells	control (reference)	reference
1160	0.7153938	-0.22878975	0.8997206	0.80660665	CD8+ T cells	control (reference)	reference
1161	1.2542748	1.095971	1.0583122	4.498591	CD8+ T cells	control (reference)	reference
1162	-0.64951193	3.6323285	2.5809612	2.6280415	CD4+ T cells	control (reference)	reference
1163	-2.1153731	1.9402652	-1.1027882	2.7650995	CD14+ Monocytes	control (reference)	reference
1164	0.95028806	0.13208164	0.53203654	1.8984427	CD8+ T cells	control (reference)	reference
1165	-2.5522954	0.98980963	0.23431605	3.3425496	CD4+ T cells	control (reference)	reference
1166	-0.92475146	4.829677	1.0394044	1.8704813	CD8+ T cells	control (reference)	reference
1167	-1.7311507	2.1095042	1.3734326	3.4476874	CD8+ T cells	control (reference)	reference
1168	-0.3781969	-0.6287656	1.6030128	2.6008148	CD8+ T cells	control (reference)	reference
1169	-1.2273335	1.9101915	0.83430654	1.9243793	CD8+ T cells	control (reference)	reference
1170	-1.0897859	3.5581965	1.3479054	2.871442	CD8+ T cells	control (reference)	reference
1171	0.42596507	3.598281	1.0824288	1.971617	CD8+ T cells	control (reference)	reference
1172	-2.6226566	-0.5164856	1.5984206	2.2335482	CD8+ T cells	control (reference)	reference
1173	-0.52358055	2.092455	2.0645163	4.192227	CD8+ T cells	control (reference)	reference
1174	-0.6128905	3.0571225	0.36488986	2.979944	CD8+ T cells	control (reference)	reference
1175	-0.19271892	2.1346836	0.15275559	3.4929953	CD8+ T cells	control (reference)	reference
1176	-0.3105598	0.0031958818	0.12827611	4.850651	CD4+ T cells	control (reference)	reference
1177	-0.94429266	0.09473893	-0.08227503	3.5390346	CD8+ T cells	control (reference)	reference
1178	-2.702756	3.2022622	1.2431251	2.0717082	CD4+ T cells	control (reference)	reference
1179	0.61921704	-0.5573527	1.0140786	3.84717	CD8+ T cells	control (reference)	reference
1180	-0.254862	6.332408	-1.2656869	-0.65910375	CD14+ Monocytes	control (reference)	reference
1181	0.17294154	0.9395941	-0.055978894	3.249815	CD8+ T cells	control (reference)	reference
1182	-0.9595864	6.04385	0.99049854	2.3169756	CD4+ T cells	control (reference)	reference
1183	-1.641921	8.182111	-1.2924664	-2.4896193	CD14+ Monocytes	control (reference)	reference
1184	-1.6308928	1.844046	0.7071112	2.721636	CD4+ T cells	control (reference)	reference
1185	-1.2977107	4.2578506	2.4492025	-1.3003395	CD8+ T cells	control (reference)	reference
1186	1.2855215	2.8809953	-0.49332178	3.8141274	CD4+ T cells	control (reference)	reference
1187	-2.2204137	4.7367725	-0.5664066	2.7452369	CD8+ T cells	control (reference)	reference
1188	-0.7354445	-1.8580297	0.1302129	3.7417524	CD8+ T cells	control (reference)	reference
1189	-0.09515774	2.6389189	1.0429927	1.6610632	CD4+ T cells	control (reference)	reference
1190	0.18779713	2.5306838	0.81649184	2.1528745	CD8+ T cells	control (reference)	reference
1191	0.5009035	-0.1312503	1.6842442	4.5011935	CD8+ T cells	control (reference)	reference
1192	0.87098604	0.4022038	0.12088448	3.2721193	CD4+ T cells	control (reference)	reference
1193	-1.3455882	0.12299217	2.4300838	1.5133197	CD8+ T cells	control (reference)	reference
1194	-1.3830183	5.479624	2.1195605	1.9805424	CD8+ T cells	control (reference)	reference
1195	0.6000174	4.1078887	0.6165397	4.489254	CD8+ T cells	control (reference)	reference
1196	0.445441	3.1144934	2.7420955	2.797992	CD4+ T cells	control (reference)	reference
1197	-0.44601253	2.3768551	3.341692	2.5129714	CD8+ T cells	control (reference)	reference
1198	-1.801233	3.0989258	0.6648711	-4.121604	CD14+ Monocytes	control (reference)	reference
1199	-1.0744605	2.1744595	0.6592775	2.6287825	CD8+ T cells	control (reference)	reference
1200	-0.536058	6.631682	0.41209352	2.3774898	CD8+ T cells	control (reference)	reference
1201	-0.10791397	2.8987055	0.891747	4.14179	CD8+ T cells	control (reference)	reference
1202	-0.3213128	0.93929255	0.97420967	4.949173	CD8+ T cells	control (reference)	reference
1203	0.32033825	-0.3161341	0.86211	3.8292198	CD4+ T cells	control (reference)	reference
1204	-0.06917113	4.803709	0.41988003	2.281584	CD8+ T cells	control (reference)	reference
1205	-1.2533146	2.8111267	0.44780356	3.4431782	CD4+ T cells	control (reference)	reference
1206	-1.842114	3.668312	0.6823808	3.7865436	CD8+ T cells	control (reference)	reference
1207	-1.4611675	-0.51581347	1.852399	2.5316474	CD4+ T cells	control (reference)	reference
1208	-2.016587	1.9789224	1.165209	3.2954607	CD8+ T cells	control (reference)	reference
1209	-1.5263832	5.12371	1.9401312	-3.8253186	CD14+ Monocytes	control (reference)	reference
1210	-0.4420737	2.6792195	0.59779453	3.2738986	CD8+ T cells	control (reference)	reference
1211	-0.59282905	1.3287868	1.5302562	3.230337	CD8+ T cells	control (reference)	reference
1212	-0.61685455	2.3831058	1.56025	3.7044785	CD8+ T cells	control (reference)	reference
1213	0.673137	2.7453532	-0.39244935	4.4438367	CD8+ T cells	control (reference)	reference
1214	-0.58231294	2.8877478	1.30283	2.0228138	CD8+ T cells	control (reference)	reference
1215	-1.5149475	2.9773204	0.55561566	4.0654373	CD4+ T cells	control (reference)	reference
1216	1.6006132	2.1341763	-0.4823773	1.9934007	CD8+ T cells	control (reference)	reference
1217	1.3498852	2.245126	0.6699147	1.0416019	CD8+ T cells	control (reference)	reference
1218	1.771528	2.1872585	-0.5744531	3.0825076	CD8+ T cells	control (reference)	reference
1219	0.47214943	4.0326533	0.40725702	2.1302042	CD4+ T cells	control (reference)	reference
1220	-0.6666061	1.9358228	2.4154432	2.2371523	CD8+ T cells	control (reference)	reference
1221	-0.5618931	4.4715104	-0.8505324	-1.5569263	CD14+ Monocytes	control (reference)	reference
1222	-1.1451972	4.0987406	-1.2222849	-1.2314254	CD14+ Monocytes	control (reference)	reference
1223	-0.6084373	2.6494837	0.86475074	2.8112454	CD8+ T cells	control (reference)	reference
1224	0.83769625	-1.9194113	-1.2307504	6.7388077	CD4+ T cells	control (reference)	reference
1225	-2.2749054	2.9758596	2.3451934	4.898993	CD4+ T cells	control (reference)	reference
1226	-1.3253927	3.6505923	1.79636	2.8588262	CD8+ T cells	control (reference)	reference
1227	-0.96572685	1.4114208	0.44621807	1.134227	CD8+ T cells	control (reference)	reference
1228	-0.3929993	2.3507829	-0.38101307	4.302304	CD8+ T cells	control (reference)	reference
1229	0.012390807	4.1605234	1.5467129	1.4188852	CD8+ T cells	control (reference)	reference
1230	-1.0026033	0.44999757	0.99942666	1.6907421	CD8+ T cells	control (reference)	reference
1231	0.5788684	6.387845	0.7438024	2.8573995	CD8+ T cells	control (reference)	reference
1232	-0.84796494	0.47400907	-0.17660496	3.0723536	CD8+ T cells	control (reference)	reference
1233	-1.9418945	4.1712976	0.3336181	-2.818571	CD14+ Monocytes	control (reference)	reference
1234	-1.8579557	3.5941572	1.7451954	-4.1356864	CD14+ Monocytes	control (reference)	reference
1235	-1.9809343	1.3963144	1.1775686	2.227404	CD8+ T cells	control (reference)	reference
1236	0.061023004	2.8918824	0.8600284	2.2541578	CD4+ T cells	control (reference)	reference
1237	1.7514416	4.6512794	-0.6477713	-0.41776535	CD14+ Monocytes	control (reference)	reference
1238	-0.0036521554	4.2656565	-0.5641711	-3.2433186	CD14+ Monocytes	control (reference)	reference
1239	-0.5505048	0.9178386	0.91084486	2.577335	CD8+ T cells	control (reference)	reference
1240	0.34033278	-1.6488773	1.8878987	2.7776773	CD4+ T cells	control (reference)	reference
1241	-2.1413083	2.8026757	-1.2371349	-4.576053	CD14+ Monocytes	control (reference)	reference
1242	0.9969365	3.9931843	-0.067397326	3.7562895	CD4+ T cells	control (reference)	reference
1243	0.4772389	1.857898	1.5720205	3.053389	CD8+ T cells	control (reference)	reference
1244	0.8185382	0.9604795	-0.687971	2.4283972	CD8+ T cells	control (reference)	reference
1245	1.0050583	2.2129622	0.23661286	0.49505663	CD8+ T cells	control (reference)	reference
1246	-0.9540165	4.4158177	-0.57189846	2.6805735	CD8+ T cells	control (reference)	reference
1247	1.8226228	-0.41247436	0.024205506	2.93243	CD8+ T cells	control (reference)	reference
1248	-1.1613991	1.5175992	1.757595	3.010504	CD8+ T cells	control (reference)	reference
1249	0.0687508	1.8148228	0.17050311	4.3942695	CD4+ T cells	control (reference)	reference
1250	-1.6461741	2.0619774	1.6111083	4.7711096	CD8+ T cells	control (reference)	reference
1251	-0.18884969	2.2105317	0.9846486	3.0490413	CD8+ T cells	control (reference)	reference
1252	-0.22607574	3.3217514	0.60094124	3.9919302	CD8+ T cells	control (reference)	reference
1253	-0.089647114	2.0994368	-0.9069553	2.5268745	CD4+ T cells	control (reference)	reference
1254	-0.81421125	3.265211	1.2155014	2.912538	CD8+ T cells	control (reference)	reference
1255	-1.0321858	-0.5391953	1.6203058	3.0102081	CD4+ T cells	control (reference)	reference
1256	-0.41672587	4.035539	0.32011226	-5.7973356	CD14+ Monocytes	control (reference)	reference
1257	-0.692251	4.661912	1.7816385	2.5344741	CD8+ T cells	control (reference)	reference
1258	-0.10919301	2.6216383	1.7292188	0.752707	CD8+ T cells	control (reference)	reference
1259	-0.286126	-0.18191677	0.6415358	2.9852877	CD8+ T cells	control (reference)	reference
1260	-0.62849617	3.4917448	-0.49730477	-1.0469778	CD14+ Monocytes	control (reference)	reference
1261	0.6879095	-0.328108	1.4954523	2.781538	CD8+ T cells	control (reference)	reference
1262	-0.8913309	1.7040838	0.63399684	2.5133557	CD8+ T cells	control (reference)	reference
1263	0.23125565	1.8601953	0.37775156	4.2744865	CD8+ T cells	control (reference)	reference
1264	0.6128026	2.97431	-1.1814169	-1.7743688	CD14+ Monocytes	control (reference)	reference
1265	-1.0791639	8.381402	0.16070892	-1.4605732	CD14+ Monocytes	control (reference)	reference
1266	0.7549594	2.1364617	0.83448374	3.888969	CD8+ T cells	control (reference)	reference
1267	-1.3978844	0.26696965	0.5052333	2.6862276	CD8+ T cells	control (reference)	reference
1268	-1.3783224	-0.994218	0.09066415	2.2773523	CD8+ T cells	control (reference)	reference
1269	0.58546436	4.387685	1.0010376	1.2035275	CD8+ T cells	control (reference)	reference
1270	-2.4001408	1.4966129	1.3142478	1.5763437	CD4+ T cells	control (reference)	reference
1271	-0.7648197	0.0803754	2.672592	0.8828576	CD4+ T cells	control (reference)	reference
1272	-2.0450914	1.4943175	1.623982	2.4569457	CD8+ T cells	control (reference)	reference
1273	1.412555	6.079342	1.0873046	2.7909896	CD8+ T cells	control (reference)	reference
1274	0.22692537	1.6895932	-0.32787353	2.7465274	CD4+ T cells	control (reference)	reference
1275	0.8488866	2.3692317	0.7002658	4.0461435	CD8+ T cells	control (reference)	reference
1276	1.3293607	2.110826	-0.6484709	2.202773	CD8+ T cells	control (reference)	reference
1277	-1.4379866	2.7486115	-0.8138679	3.7473547	CD4+ T cells	control (reference)	reference
1278	0.3326289	0.2677648	0.5656543	-1.4031713	CD14+ Monocytes	control (reference)	reference
1279	0.0642001	2.1463697	0.99930346	2.3990512	CD4+ T cells	control (reference)	reference
1280	-2.115405	2.7821717	1.0394955	2.9461172	CD4+ T cells	control (reference)	reference
1281	-2.523697	3.313146	2.018674	1.4243284	CD4+ T cells	control (reference)	reference
1282	0.047761135	5.3472195	1.1780336	-1.0254872	CD14+ Monocytes	control (reference)	reference
1283	-1.9109917	0.8376856	1.1616962	1.3777348	CD8+ T cells	control (reference)	reference
1284	0.115458675	2.0749733	-0.14990097	2.293113	CD8+ T cells	control (reference)	reference
1285	-0.37823606	5.2217054	0.7146703	3.9955091	CD4+ T cells	control (reference)	reference
1286	0.52040935	2.223107	-0.14791667	-1.0749025	CD14+ Monocytes	control (reference)	reference
1287	-0.29419202	2.9849954	1.6558024	3.5780342	CD8+ T cells	control (reference)	reference
1288	-1.5974581	3.3464663	-1.3202752	-2.8861399	CD14+ Monocytes	control (reference)	reference
1289	-0.6075049	3.6811736	0.6851862	2.0255759	CD8+ T cells	control (reference)	reference
1290	-2.1024227	1.3801959	1.5014789	1.5215716	CD8+ T cells	control (reference)	reference
1291	0.9574823	2.3622384	0.2199268	4.8468776	CD8+ T cells	control (reference)	reference
1292	-0.08489394	4.101045	0.746806	3.343058	CD4+ T cells	control (reference)	reference
1293	-2.1008153	3.1993496	2.0058174	1.0961597	CD8+ T cells	control (reference)	reference
1294	-0.80417436	2.8764737	2.6303751	3.0987556	CD8+ T cells	control (reference)	reference
1295	0.4243753	3.7905035	1.8969179	-1.9209135	CD16+ Monocytes	control (reference)	reference
1296	-1.285576	5.346344	-0.16062565	2.331674	CD8+ T cells	control (reference)	reference
1297	0.071274996	2.6480813	0.040633798	-0.16956961	CD16+ Monocytes	control (reference)	reference
1298	-0.5799922	1.4198304	0.11480679	3.431251	CD8+ T cells	control (reference)	reference
1299	0.22841519	3.4625287	0.30803448	1.9860932	CD8+ T cells	control (reference)	reference
1300	-0.5181249	2.3110433	2.0756564	3.6059551	CD4+ T cells	control (reference)	reference
1301	-0.5044571	2.4922829	1.1272061	2.132029	CD8+ T cells	control (reference)	reference
1302	-0.9863445	3.6635375	1.1017572	1.0641572	CD4+ T cells	control (reference)	reference
1303	-0.40458855	0.4273475	1.9433116	-0.6671665	CD8+ T cells	control (reference)	reference
1304	-0.33016217	1.3216062	-0.14131701	4.7798448	CD8+ T cells	control (reference)	reference
1305	-0.11771855	0.2677642	-0.2506146	4.5597453	CD8+ T cells	control (reference)	reference
1306	0.98562646	1.0033731	-0.9941522	1.8572197	CD16+ Monocytes	control (reference)	reference
1307	-0.007473707	1.030702	0.1315392	1.7232845	CD4+ T cells	control (reference)	reference
1308	0.116679	0.109493345	1.6775843	5.0708585	CD4+ T cells	control (reference)	reference
1309	-0.64746976	6.280904	1.2074211	2.291995	CD8+ T cells	control (reference)	reference
1310	-1.2942207	0.2917735	2.7362647	-0.048232615	CD4+ T cells	control (reference)	reference
1311	0.32311445	-0.09442639	0.9141639	4.831168	CD8+ T cells	control (reference)	reference
1312	-1.4742799	3.361726	0.9283022	2.992652	CD8+ T cells	control (reference)	reference
1313	-1.4267229	2.0597093	1.7555778	2.706956	CD8+ T cells	control (reference)	reference
1314	-0.56126916	2.1160345	1.4387822	1.3753862	CD8+ T cells	control (reference)	reference
1315	1.039693	2.7891753	-0.5212182	2.8566077	CD8+ T cells	control (reference)	reference
1316	-1.0526222	2.5664577	1.5087073	-1.5052077	CD4+ T cells	control (reference)	reference
1317	-0.8681685	1.7216109	1.3508868	4.0251484	CD8+ T cells	control (reference)	reference
1318	-1.3762718	0.40007418	-0.29889905	3.2083645	CD8+ T cells	control (reference)	reference
1319	0.6374594	4.5301533	0.24389836	1.9018307	CD8+ T cells	control (reference)	reference
1320	0.7916468	3.6817114	1.0049675	2.4837465	CD8+ T cells	control (reference)	reference
1321	-0.5859176	2.9072661	-1.4978809	4.743563	CD8+ T cells	control (reference)	reference
1322	-0.7857809	-0.851051	1.5344912	0.96473944	CD8+ T cells	control (reference)	reference
1323	0.12992895	3.2448287	1.5520945	2.03899	CD8+ T cells	control (reference)	reference
1324	-1.2119858	3.1874926	1.9801881	3.147271	CD8+ T cells	control (reference)	reference
1325	-1.2632228	2.7600863	1.8323014	5.148434	CD8+ T cells	control (reference)	reference
1326	0.7888566	1.5125284	-0.24629842	3.2389472	CD8+ T cells	control (reference)	reference
1327	1.6504414	1.8018987	-0.29579508	6.1598964	CD8+ T cells	control (reference)	reference
1328	0.2883558	3.8152492	-0.22297917	4.211482	CD8+ T cells	control (reference)	reference
1329	-1.3465161	1.2345684	0.60058457	3.019793	CD8+ T cells	control (reference)	reference
1330	0.17505234	-0.36043227	1.0584534	1.6276273	CD4+ T cells	control (reference)	reference
1331	-0.099651456	8.128916	-1.50561	-2.9433086	CD14+ Monocytes	control (reference)	reference
1332	0.26069728	5.638475	-0.07215661	1.6964531	CD8+ T cells	control (reference)	reference
1333	0.38628677	3.163806	0.6407656	3.068106	CD4+ T cells	control (reference)	reference
1334	-2.8254702	5.1680703	-0.8883058	-4.632792	CD14+ Monocytes	control (reference)	reference
1335	0.39571798	0.03455454	-0.65996295	1.1142006	CD16+ Monocytes	control (reference)	reference
1336	1.0317838	0.6070221	1.0618265	4.3921866	CD4+ T cells	control (reference)	reference
1337	0.2906385	0.98477024	1.800843	3.0378523	CD4+ T cells	control (reference)	reference
1338	-0.056835517	2.3832805	0.7976012	-1.1193984	CD16+ Monocytes	control (reference)	reference
1339	-1.7052917	1.6162205	0.85841876	2.1889167	CD8+ T cells	control (reference)	reference
1340	0.16065195	0.72177	2.877711	2.5236645	CD4+ T cells	control (reference)	reference
1341	-0.7933287	0.8503977	2.325199	0.5202114	CD4+ T cells	control (reference)	reference
1342	-0.6282836	1.2430123	1.8835943	3.8483186	CD8+ T cells	control (reference)	reference
1343	0.09199794	2.3969274	-0.271709	-3.3774886	CD14+ Monocytes	control (reference)	reference
1344	-0.45667076	2.254454	1.6689265	-3.5702822	CD14+ Monocytes	control (reference)	reference
1345	-1.0840722	1.5794148	-0.43821096	2.0727177	CD4+ T cells	control (reference)	reference
1346	-1.1481926	3.9793782	-0.5932903	-2.1213613	CD14+ Monocytes	control (reference)	reference
1347	-1.5042622	3.2748003	1.7227471	1.3003929	CD8+ T cells	control (reference)	reference
1348	-2.0789073	3.8036432	-1.5376761	-4.1398535	CD14+ Monocytes	control (reference)	reference
1349	-0.3755765	3.6545532	0.8589419	2.524266	CD8+ T cells	control (reference)	reference
1350	-0.4662886	4.4797087	0.7031908	3.3154988	CD8+ T cells	control (reference)	reference
1351	1.0333639	-1.5191777	-0.38463122	3.2737489	CD4+ T cells	control (reference)	reference
1352	1.3771427	4.6946697	0.61237603	4.4855685	CD8+ T cells	control (reference)	reference
1353	-1.7235622	2.02973	0.04935722	3.7379527	CD4+ T cells	control (reference)	reference
1354	-1.195108	1.7458365	0.9809339	2.2088292	CD8+ T cells	control (reference)	reference
1355	-0.90227216	3.1056967	0.14391261	2.1251311	CD8+ T cells	control (reference)	reference
1356	0.8290166	2.7984667	0.7003367	3.1426938	CD4+ T cells	control (reference)	reference
1357	0.54281104	3.0553198	0.21981251	3.6597586	CD8+ T cells	control (reference)	reference
1358	0.4077022	0.043604825	2.4149432	1.8865063	CD8+ T cells	control (reference)	reference
1359	0.76327825	2.4120579	-0.35999498	2.4668522	CD8+ T cells	control (reference)	reference
1360	-0.26397592	1.900954	-2.064153	-3.1282945	CD14+ Monocytes	control (reference)	reference
1361	-0.42857206	9.780363	-1.2500111	-1.1857728	CD14+ Monocytes	control (reference)	reference
1362	-2.754417	0.4672603	1.8010542	3.024737	CD4+ T cells	control (reference)	reference
1363	0.35235107	3.4587765	-0.13346411	1.6578482	CD8+ T cells	control (reference)	reference
1364	-0.98581934	2.403271	-1.0822214	4.9963503	CD8+ T cells	control (reference)	reference
1365	0.9657796	3.0932305	0.42700136	3.5278347	CD8+ T cells	control (reference)	reference
1366	0.4082207	-0.76813084	-0.7937981	-3.0559	CD14+ Monocytes	control (reference)	reference
1367	-0.5149316	0.9062034	0.60551417	3.0107918	CD8+ T cells	control (reference)	reference
1368	-0.053074867	4.326636	1.0569046	2.6288419	CD8+ T cells	control (reference)	reference
1369	0.13975677	1.0830564	-0.38538998	2.051313	CD8+ T cells	control (reference)	reference
1370	0.8162245	4.952262	0.5675142	4.5061264	CD4+ T cells	control (reference)	reference
1371	-1.6908259	5.0916853	-0.6756507	-3.0246768	CD14+ Monocytes	control (reference)	reference
1372	0.11821188	6.6481605	-0.21878484	-0.605037	CD14+ Monocytes	control (reference)	reference
1373	-0.075149834	-0.04096839	0.30073223	2.4552395	CD4+ T cells	control (reference)	reference
1374	-0.00312832	2.3090913	0.4013399	6.20219	CD4+ T cells	control (reference)	reference
1375	-0.7004905	7.26546	1.3931763	2.960027	CD8+ T cells	control (reference)	reference
1376	0.95184135	2.841009	1.2316225	1.056422	CD8+ T cells	control (reference)	reference
1377	0.58925146	5.6821203	2.1037357	3.8620121	CD4+ T cells	control (reference)	reference
1378	0.18108457	3.3784556	0.36066884	3.278174	CD8+ T cells	control (reference)	reference
1379	-0.8438675	2.6656382	1.2646198	4.1174145	CD4+ T cells	control (reference)	reference
1380	-2.1458879	0.4734075	1.2063595	2.5513852	CD8+ T cells	control (reference)	reference
1381	-0.84913903	6.659107	0.6353364	1.5928693	CD8+ T cells	control (reference)	reference
1382	0.04288785	1.7811323	0.6289927	3.8979716	CD8+ T cells	control (reference)	reference
1383	0.92079365	-1.0381627	-0.107819706	3.465732	CD4+ T cells	control (reference)	reference
1384	-1.122485	3.9669178	0.1157127	-2.1725163	CD14+ Monocytes	control (reference)	reference
1385	-0.9236669	-0.59179795	1.2583007	3.7025318	CD4+ T cells	control (reference)	reference
1386	0.49121022	3.666149	-0.54510176	3.2041576	CD16+ Monocytes	control (reference)	reference
1387	-0.11336887	-2.3259041	0.56305325	2.2951312	CD8+ T cells	control (reference)	reference
1388	-0.17570412	2.30981	2.3366039	3.249594	CD8+ T cells	control (reference)	reference
1389	-1.1346064	2.5593362	1.7209358	3.1696892	CD8+ T cells	control (reference)	reference
1390	-0.059054576	5.356161	1.310956	2.9235492	CD8+ T cells	control (reference)	reference
1391	0.046326146	3.3096704	0.6628115	2.4404886	CD8+ T cells	control (reference)	reference
1392	-0.6624528	4.666901	0.068097755	2.3068023	CD4+ T cells	control (reference)	reference
1393	0.7070213	5.5368814	-0.6427294	-1.2333012	CD14+ Monocytes	control (reference)	reference
1394	-0.7902882	3.5522425	2.4412007	2.8526201	CD8+ T cells	control (reference)	reference
1395	1.1091826	2.802618	0.5594669	3.816244	CD8+ T cells	control (reference)	reference
1396	-1.922235	3.6992285	1.4184961	2.3028939	CD8+ T cells	control (reference)	reference
1397	-0.7745825	4.038835	0.5947363	3.500113	CD4+ T cells	control (reference)	reference
1398	-0.73555994	2.3068404	1.3533225	4.6436605	CD4+ T cells	control (reference)	reference
1399	-0.38572252	2.2871263	1.2304721	-1.2761608	CD14+ Monocytes	control (reference)	reference
1400	-0.33401683	4.9662037	0.82677037	5.0314846	CD8+ T cells	control (reference)	reference
1401	-0.6646633	8.041273	-1.3839875	-0.5200625	CD14+ Monocytes	control (reference)	reference
1402	-0.20027806	8.449258	1.324989	1.5682027	CD8+ T cells	control (reference)	reference
1403	-0.8000697	1.924858	2.1995342	2.3155305	CD8+ T cells	control (reference)	reference
1404	-0.0464257	3.8921235	0.85882235	5.011428	CD8+ T cells	control (reference)	reference
1405	-0.87377906	3.5025613	0.2715252	3.4532123	CD4+ T cells	control (reference)	reference
1406	-1.0041381	2.6726053	1.2370844	2.8775988	CD8+ T cells	control (reference)	reference
1407	-0.23434824	2.0766366	0.8486332	2.1767392	CD4+ T cells	control (reference)	reference
1408	-2.3686013	1.8834089	1.9932997	2.209126	CD8+ T cells	control (reference)	reference
1409	-0.36551902	1.7683176	0.7403415	4.6438103	CD8+ T cells	control (reference)	reference
1410	0.37023702	4.29401	0.90596974	3.0051422	CD8+ T cells	control (reference)	reference
1411	-0.2044859	3.3698246	-1.5657564	3.0937443	CD8+ T cells	control (reference)	reference
1412	-0.52409124	1.4952918	2.2727258	0.9985163	CD8+ T cells	control (reference)	reference
1413	-0.045038342	2.451503	0.5605132	3.5688176	CD8+ T cells	control (reference)	reference
1414	-0.41774637	0.36304808	-0.13733578	3.5091844	CD4+ T cells	control (reference)	reference
1415	-0.96891844	1.6192061	1.1110222	2.022215	CD8+ T cells	control (reference)	reference
1416	-0.039982527	4.42247	1.902893	4.318131	CD8+ T cells	control (reference)	reference
1417	-1.3301564	-0.12845334	1.8993181	2.7703311	CD4+ T cells	control (reference)	reference
1418	-0.78357637	4.804403	-0.68464875	3.0301723	CD8+ T cells	control (reference)	reference
1419	-0.5635306	0.97335994	-0.089372754	3.8965888	CD4+ T cells	control (reference)	reference
1420	-1.8714805	1.0398116	0.775373	2.1397703	CD8+ T cells	control (reference)	reference
1421	-0.71605706	0.3815771	0.85856104	1.3034594	CD8+ T cells	control (reference)	reference
1422	-0.164502	4.074939	-2.719964	0.7993221	CD4+ T cells	control (reference)	reference
1423	-1.1660118	1.8010076	1.0850401	3.8914769	CD4+ T cells	control (reference)	reference
1424	-0.36717013	2.5791917	0.8635285	1.9897187	CD8+ T cells	control (reference)	reference
1425	-0.27324805	1.4403976	-0.0077768564	2.4349957	CD8+ T cells	control (reference)	reference
1426	-0.2730078	-0.22750238	0.44928855	4.5351405	CD8+ T cells	control (reference)	reference
1427	-1.6592368	3.782134	-1.736352	-0.3930105	CD14+ Monocytes	control (reference)	reference
1428	-1.1279297	3.6662545	1.7565922	-4.244763	CD14+ Monocytes	control (reference)	reference
1429	-0.47309414	2.2122855	-1.4379294	-0.99301153	CD14+ Monocytes	control (reference)	reference
1430	-0.23698902	2.2046468	-1.0268942	4.9457355	CD8+ T cells	control (reference)	reference
1431	0.44015145	-0.7352383	1.1790426	1.915966	CD8+ T cells	control (reference)	reference
1432	-0.05116853	-0.22160107	0.67118454	3.6595755	CD4+ T cells	control (reference)	reference
1433	-0.4703455	8.05136	-1.2639518	-0.83911264	CD14+ Monocytes	control (reference)	reference
1434	-0.39330247	-0.8381203	0.5281644	3.2361138	CD4+ T cells	control (reference)	reference
1435	1.1350603	3.222191	-0.8429494	0.03575173	CD16+ Monocytes	control (reference)	reference
1436	0.79662323	5.385348	-0.09363748	5.636487	CD8+ T cells	control (reference)	reference
1437	-2.0817811	3.9513025	1.7329407	2.1284194	CD8+ T cells	control (reference)	reference
1438	-0.7333321	3.961325	3.0748093	0.94300324	CD8+ T cells	control (reference)	reference
1439	-0.74171865	5.3506784	0.13013557	3.5970943	CD8+ T cells	control (reference)	reference
1440	-1.8971051	5.6724715	0.52754635	-0.53209484	CD14+ Monocytes	control (reference)	reference
1441	-1.7335463	1.4721274	-0.62660193	2.9650326	CD8+ T cells	control (reference)	reference
1442	-0.20946547	4.190386	-0.27550986	-1.5052544	CD14+ Monocytes	control (reference)	reference
1443	-0.057736754	3.9329257	-1.2913297	-4.182078	CD14+ Monocytes	control (reference)	reference
1444	-0.8037132	1.5616097	2.7670443	2.3222108	CD8+ T cells	control (reference)	reference
1445	-0.2670372	5.033769	-0.0055022836	3.4927359	CD8+ T cells	control (reference)	reference
1446	-0.45357606	3.0894172	-0.36322325	3.4288845	CD4+ T cells	control (reference)	reference
1447	-1.8260907	5.6163588	-1.335039	-3.5409267	CD14+ Monocytes	control (reference)	reference
1448	0.109823465	3.0563705	1.4488406	4.9793305	CD4+ T cells	control (reference)	reference
1449	0.59713256	3.6041589	-1.0481449	3.822659	CD8+ T cells	control (reference)	reference
1450	-1.7419529	3.3980103	-0.11251986	-2.7408152	CD14+ Monocytes	control (reference)	reference
1451	-0.8628447	6.234238	-0.27454826	-1.6897557	CD14+ Monocytes	control (reference)	reference
1452	0.16965213	3.391275	2.2876108	4.152827	CD8+ T cells	control (reference)	reference
1453	-2.1071534	1.8229871	0.5860859	1.0262091	CD8+ T cells	control (reference)	reference
1454	-1.4895238	3.343013	1.2061536	0.73393595	CD4+ T cells	control (reference)	reference
1455	0.2477948	1.8925515	1.3708123	2.85134	CD4+ T cells	control (reference)	reference
1456	-1.5414194	1.7384282	2.7684557	2.59892	CD8+ T cells	control (reference)	reference
1457	1.1351935	-2.6039884	0.99840724	2.6495612	CD4+ T cells	control (reference)	reference
1458	-2.3376305	4.7059507	0.59305525	-2.1542914	CD14+ Monocytes	control (reference)	reference
1459	-0.3140704	4.681932	-0.15131146	-0.9839291	CD14+ Monocytes	control (reference)	reference
1460	0.02554369	3.1975272	0.4464609	4.422137	CD8+ T cells	control (reference)	reference
1461	-1.7557017	3.762526	2.8037891	1.3381028	CD4+ T cells	control (reference)	reference
1462	-1.5582123	7.8893957	-1.0860779	-0.7510872	CD14+ Monocytes	control (reference)	reference
1463	-0.6639123	4.67032	0.65252507	-3.6699164	CD14+ Monocytes	control (reference)	reference
1464	-0.40504605	-1.6436124	2.6064744	3.644606	CD4+ T cells	control (reference)	reference
1465	-0.759513	3.610701	0.31690353	-2.7608547	CD14+ Monocytes	control (reference)	reference
1466	-1.0451443	-0.6052389	1.3644792	0.7881579	CD8+ T cells	control (reference)	reference
1467	0.69795054	2.4405377	0.20886528	2.859165	CD4+ T cells	control (reference)	reference
1468	-1.1052538	1.066577	1.6064513	2.1225674	CD8+ T cells	control (reference)	reference
1469	-0.7064401	6.0230002	1.1355774	-3.5803509	CD14+ Monocytes	control (reference)	reference
1470	-0.47251102	3.3148162	0.11193192	3.3564425	CD8+ T cells	control (reference)	reference
1471	-0.5812089	8.150559	1.3739601	-1.7119169	CD14+ Monocytes	control (reference)	reference
1472	-1.2178063	1.7816758	1.0881319	4.629523	CD4+ T cells	control (reference)	reference
1473	0.5172795	0.6556827	-0.2849769	2.5597148	CD8+ T cells	control (reference)	reference
1474	-2.4692085	0.8255992	0.8932551	1.2336313	CD8+ T cells	control (reference)	reference
1475	0.040940493	6.843469	0.06476367	0.2437391	CD14+ Monocytes	control (reference)	reference
1476	0.010481238	6.900212	-1.06201	-3.7604947	CD14+ Monocytes	control (reference)	reference
1477	-2.2212625	1.5632361	0.84022856	1.6452664	CD8+ T cells	control (reference)	reference
1478	0.71686697	-0.90617424	1.4577459	-0.5978595	CD4+ T cells	control (reference)	reference
1479	0.38469586	2.3515708	-0.10325062	4.297492	CD8+ T cells	control (reference)	reference
1480	-0.9887971	2.6718225	1.778493	3.208282	CD8+ T cells	control (reference)	reference
1481	-0.07848203	3.9059153	1.7850128	4.10322	CD8+ T cells	control (reference)	reference
1482	-1.074175	0.09766859	1.6738838	1.0655274	CD4+ T cells	control (reference)	reference
1483	1.0413444	0.3519921	1.6310012	1.09832	CD8+ T cells	control (reference)	reference
1484	-0.3772455	6.2652783	-0.36796817	-2.3405888	CD14+ Monocytes	control (reference)	reference
1485	-0.9048655	4.3595934	0.48347098	1.6725817	CD8+ T cells	control (reference)	reference
1486	-2.6081553	4.4105034	-0.75909805	4.2774887	CD4+ T cells	control (reference)	reference
1487	-0.7236732	0.9922542	-1.3575227	-2.436943	CD14+ Monocytes	control (reference)	reference
1488	0.4506912	2.5187895	0.5869528	3.37993	CD8+ T cells	control (reference)	reference
1489	-0.5930023	3.4614625	-0.3274476	0.73851746	CD14+ Monocytes	control (reference)	reference
1490	-0.63584405	4.498259	1.0880555	2.8648787	CD8+ T cells	control (reference)	reference
1491	-1.0356107	5.251608	-0.04270205	-1.1743163	CD14+ Monocytes	control (reference)	reference
1492	-0.0035196543	2.5435848	1.4085991	-1.867075	CD14+ Monocytes	control (reference)	reference
1493	-0.72733223	6.2245474	0.10433692	3.2657385	CD8+ T cells	control (reference)	reference
1494	0.65572244	3.4203556	1.1874393	1.5599952	CD8+ T cells	control (reference)	reference
1495	-0.71078813	2.9502637	0.90891564	2.8473847	CD8+ T cells	control (reference)	reference
1496	-1.745753	3.7939732	1.1444782	2.688674	CD8+ T cells	control (reference)	reference
1497	-0.41213292	2.1944325	0.5745745	1.4832695	CD8+ T cells	control (reference)	reference
1498	-0.5486999	5.2642446	-0.9978735	-1.2839595	CD14+ Monocytes	control (reference)	reference
1499	-1.784208	1.9205654	1.3210658	2.7753432	CD8+ T cells	control (reference)	reference
1500	-1.7584453	2.4159667	0.5538298	4.412898	CD8+ T cells	control (reference)	reference
1501	-0.9520755	0.35567266	0.6130504	1.9277749	CD4+ T cells	control (reference)	reference
1502	0.6199975	1.7749283	0.06216228	3.0362966	CD8+ T cells	control (reference)	reference
1503	-1.3443257	1.5806304	1.1167166	4.9994955	CD8+ T cells	control (reference)	reference
1504	-0.14329247	1.5840137	1.2066232	3.563304	CD4+ T cells	control (reference)	reference
1505	-0.65503037	5.055165	-0.45590848	1.9633238	CD4+ T cells	control (reference)	reference
1506	-0.45385996	2.6475236	-1.2019262	2.496078	CD8+ T cells	control (reference)	reference
1507	-0.409891	3.1067576	0.29366574	3.759466	CD8+ T cells	control (reference)	reference
1508	-0.86617184	3.8573496	-0.5348425	-2.5970554	CD14+ Monocytes	control (reference)	reference
1509	-0.56824696	3.813046	0.9013333	5.394903	CD8+ T cells	control (reference)	reference
1510	0.21680126	4.8715034	1.3852695	2.1457832	CD4+ T cells	control (reference)	reference
1511	0.72626114	2.016725	1.6709249	1.6804178	CD8+ T cells	control (reference)	reference
1512	-0.29639155	3.0319276	-0.5686405	-3.9218569	CD14+ Monocytes	control (reference)	reference
1513	0.020719796	3.7693837	0.47250196	2.761037	CD8+ T cells	control (reference)	reference
1514	-1.0478476	3.4542196	1.0411488	1.8227966	CD4+ T cells	control (reference)	reference
1515	-0.57232	-1.0343082	1.0974691	1.6650437	CD8+ T cells	control (reference)	reference
1516	0.68651855	2.495441	2.5438502	1.7174298	CD4+ T cells	control (reference)	reference
1517	-0.79084814	-0.24804713	1.4023474	1.4762762	CD8+ T cells	control (reference)	reference
1518	-1.0398635	2.9672065	0.4245722	2.6583416	CD8+ T cells	control (reference)	reference
1519	-0.0504705	0.5397115	-2.2346122	-2.5975466	CD14+ Monocytes	control (reference)	reference
1520	0.24390715	0.8072114	1.2448378	1.402771	CD8+ T cells	control (reference)	reference
1521	-0.052018046	2.9456959	-0.04935129	-2.7074018	CD14+ Monocytes	control (reference)	reference
1522	-1.281857	-0.06421646	1.6504201	3.096208	CD4+ T cells	control (reference)	reference
1523	-0.6438836	1.1851127	0.5416665	3.2700167	CD8+ T cells	control (reference)	reference
1524	0.8611455	4.924308	0.11428499	4.3304367	CD8+ T cells	control (reference)	reference
1525	-0.5461825	0.3581238	1.5684695	-1.2262434	CD16+ Monocytes	control (reference)	reference
1526	-0.95304936	2.2769442	0.050439477	2.2531762	CD8+ T cells	control (reference)	reference
1527	0.54601616	1.7496436	-2.7895343	-0.62023234	CD14+ Monocytes	control (reference)	reference
1528	-0.3389443	2.3974636	0.19066587	1.5752625	CD8+ T cells	control (reference)	reference
1529	1.2446363	4.383923	1.5954137	2.9140847	CD8+ T cells	control (reference)	reference
1530	-0.046784997	5.4892025	2.2547572	3.0594711	CD8+ T cells	control (reference)	reference
1531	-0.51352894	1.7962831	-0.03321311	3.3985295	CD4+ T cells	control (reference)	reference
1532	-0.21599329	2.3536496	1.1026045	1.184283	CD8+ T cells	control (reference)	reference
1533	-1.3524964	1.4240451	1.9661906	1.9874998	CD8+ T cells	control (reference)	reference
1534	-1.3566859	2.3665133	-0.98511755	-1.7586114	CD14+ Monocytes	control (reference)	reference
1535	0.033906154	1.5577459	1.8010383	4.5646515	CD4+ T cells	control (reference)	reference
1536	-0.2934997	4.3848085	0.6386479	-3.7706535	CD16+ Monocytes	control (reference)	reference
1537	-1.9882382	-0.15327302	1.9581919	3.0287766	CD8+ T cells	control (reference)	reference
1538	-0.69823045	1.8579525	0.47877634	-3.6185856	CD14+ Monocytes	control (reference)	reference
1539	0.21313904	2.8069677	1.9494472	3.2670221	CD4+ T cells	control (reference)	reference
1540	-1.0487173	4.6099916	1.3259047	2.9463205	CD8+ T cells	control (reference)	reference
1541	-0.8653772	0.43650338	0.10207565	4.0727654	CD8+ T cells	control (reference)	reference
1542	-0.82789373	2.333404	0.33247823	4.679562	CD8+ T cells	control (reference)	reference
1543	0.055680037	0.5955441	1.6098609	2.5969992	CD8+ T cells	control (reference)	reference
1544	-0.64544153	3.384799	1.5626945	2.7959518	CD4+ T cells	control (reference)	reference
1545	-0.08870584	0.77066857	-0.96401954	4.158648	CD8+ T cells	control (reference)	reference
1546	-0.48837754	-2.0114298	0.5202867	6.583722	CD8+ T cells	control (reference)	reference
1547	0.2659894	-1.5411456	1.1693662	3.3317463	CD8+ T cells	control (reference)	reference
1548	-0.36075827	4.644084	1.2487731	3.3443115	CD8+ T cells	control (reference)	reference
1549	-0.47585452	1.0521733	1.5468965	2.3627324	CD8+ T cells	control (reference)	reference
1550	-1.0542175	2.3304493	1.2723606	4.2522106	CD8+ T cells	control (reference)	reference
1551	0.5689297	5.7070026	-0.27702746	-0.9275181	CD14+ Monocytes	control (reference)	reference
1552	-1.0321386	2.5993786	0.76395667	3.582347	CD4+ T cells	control (reference)	reference
1553	-0.033767223	5.119055	-2.1340737	-0.21838742	CD14+ Monocytes	control (reference)	reference
1554	-0.53371793	4.817844	0.46087122	2.7658799	CD4+ T cells	control (reference)	reference
1555	0.2563695	2.1794493	1.4300164	-2.3685641	CD14+ Monocytes	control (reference)	reference
1556	0.3070831	3.6475081	-0.21793824	5.2314835	CD8+ T cells	control (reference)	reference
1557	0.33115357	5.1626616	0.22987947	5.3264318	CD8+ T cells	control (reference)	reference
1558	-0.1821903	2.64167	0.8923173	4.642264	CD8+ T cells	control (reference)	reference
1559	-2.8504581	4.041846	2.0073736	3.0035906	CD4+ T cells	control (reference)	reference
1560	-0.1699692	3.4936545	1.5715744	2.7651076	CD8+ T cells	control (reference)	reference
1561	0.13192311	3.4027984	-0.5724921	3.1280825	CD8+ T cells	control (reference)	reference
1562	-1.7719746	4.766111	0.11050701	-3.3318186	CD14+ Monocytes	control (reference)	reference
1563	0.09194408	2.0009227	-1.1203692	4.4399514	CD4+ T cells	control (reference)	reference
1564	-0.77548134	4.37988	0.05583465	-1.4611559	CD14+ Monocytes	control (reference)	reference
1565	-0.30473357	-0.1844371	1.0757102	2.1193318	CD8+ T cells	control (reference)	reference
1566	-0.1980381	0.5852401	0.5097438	-0.27981654	CD16+ Monocytes	control (reference)	reference
1567	-0.25410426	8.320392	0.10861541	-1.6822227	CD14+ Monocytes	control (reference)	reference
1568	0.1131224	1.5884145	-1.1759503	2.849547	CD4+ T cells	control (reference)	reference
1569	-0.3813138	1.6499194	-0.14046831	3.2941527	CD8+ T cells	control (reference)	reference
1570	-2.4055333	4.04873	2.3384728	2.9389215	CD8+ T cells	control (reference)	reference
1571	0.002787888	5.205524	-2.2868214	-1.7737107	CD14+ Monocytes	control (reference)	reference
1572	-0.4367943	2.9532752	1.022563	1.902044	CD8+ T cells	control (reference)	reference
1573	1.0348876	0.26101238	0.115412176	5.496773	CD8+ T cells	control (reference)	reference
1574	-0.62514126	-2.4328103	0.33371028	3.389761	CD4+ T cells	control (reference)	reference
1575	-0.08826113	2.1780052	0.9341012	-1.8911228	CD14+ Monocytes	control (reference)	reference
1576	-1.2244769	1.0968419	1.8225534	1.7885236	CD4+ T cells	control (reference)	reference
1577	-1.5628653	7.8211484	0.23021293	-1.8677255	CD14+ Monocytes	control (reference)	reference
1578	-0.35985047	1.046449	-0.042580247	4.1140537	CD8+ T cells	control (reference)	reference
1579	-1.1291125	-0.14744669	-0.18650651	4.639327	CD4+ T cells	control (reference)	reference
1580	0.48346752	0.26550046	1.9331102	1.8623929	CD4+ T cells	control (reference)	reference
1581	-1.5258977	2.2015176	1.6889923	1.4282624	CD4+ T cells	control (reference)	reference
1582	1.298732	-0.7107802	0.7704787	4.6469884	CD4+ T cells	control (reference)	reference
1583	-0.16719335	0.51365817	-0.2684585	-2.1995158	CD14+ Monocytes	control (reference)	reference
1584	0.79774	0.6809957	0.95220184	4.872197	CD8+ T cells	control (reference)	reference
1585	-0.270154	0.2326697	2.6242223	3.0212493	CD4+ T cells	control (reference)	reference
1586	-0.5749971	4.2414756	1.8704616	-1.4951887	CD14+ Monocytes	control (reference)	reference
1587	0.6218473	-0.19198182	0.8009737	3.951977	CD8+ T cells	control (reference)	reference
1588	-0.06096384	4.961145	1.2942672	1.143826	CD8+ T cells	control (reference)	reference
1589	-0.57150507	1.8472943	-0.17786065	-3.8141003	CD14+ Monocytes	control (reference)	reference
1590	-1.9079748	1.286186	1.3016685	2.476522	CD4+ T cells	control (reference)	reference
1591	0.8360629	2.5370774	2.0868087	2.952004	CD8+ T cells	control (reference)	reference
1592	-1.004874	-0.54636747	2.268107	3.8593748	CD8+ T cells	control (reference)	reference
1593	-2.6389685	7.6684074	-1.5881836	-2.9022803	CD14+ Monocytes	control (reference)	reference
1594	-0.8353202	-0.08948968	0.26517063	1.8412194	CD14+ Monocytes	control (reference)	reference
1595	-1.4591564	0.08782373	-0.15767142	-3.6306188	CD14+ Monocytes	control (reference)	reference
1596	-0.9631446	2.2391608	3.205235	2.634456	CD4+ T cells	control (reference)	reference
1597	-0.4893878	2.517858	-1.0899742	3.8393433	CD8+ T cells	control (reference)	reference
1598	0.34957808	7.1485777	2.174101	2.9640625	CD8+ T cells	control (reference)	reference
1599	-0.5364685	0.6588534	0.5451656	3.288548	CD4+ T cells	control (reference)	reference
1600	0.38155824	3.3506892	0.31235418	0.8814908	CD4+ T cells	control (reference)	reference
1601	0.6518117	3.6042101	0.10767862	4.007756	CD4+ T cells	control (reference)	reference
1602	-1.8047923	-1.6078527	1.4036276	1.7588251	CD4+ T cells	control (reference)	reference
1603	-0.34263003	1.9520857	0.16707996	2.4114792	CD8+ T cells	control (reference)	reference
1604	-0.9818785	6.0010977	0.8077637	-3.5477397	CD14+ Monocytes	control (reference)	reference
1605	-1.4153836	1.5780541	0.4766882	3.8257656	CD8+ T cells	control (reference)	reference
1606	0.4176587	2.4268434	1.3469621	2.2331297	CD4+ T cells	control (reference)	reference
1607	-1.2776314	4.178617	1.1387485	3.0482113	CD4+ T cells	control (reference)	reference
1608	0.5725	2.595835	0.5416065	2.748165	CD8+ T cells	control (reference)	reference
1609	0.37511998	1.1257985	-0.15852422	1.0492368	CD8+ T cells	control (reference)	reference
1610	-0.5053127	-0.013264239	1.6797991	2.7409847	CD4+ T cells	control (reference)	reference
1611	-0.3851421	2.0870464	1.8958397	2.6401389	CD8+ T cells	control (reference)	reference
1612	-1.610642	1.9208963	0.6948247	3.094525	CD4+ T cells	control (reference)	reference
1613	-0.013824776	1.4622344	2.433604	3.5231066	CD8+ T cells	control (reference)	reference
1614	-1.4215294	5.198537	1.1732737	-2.0470076	CD14+ Monocytes	control (reference)	reference
1615	-1.2189832	3.382581	1.2777605	1.9305341	CD4+ T cells	control (reference)	reference
1616	-0.61764365	3.1695266	2.2089849	-3.6326025	CD14+ Monocytes	control (reference)	reference
1617	-1.0475986	8.658358	-0.8938435	0.37023836	CD14+ Monocytes	control (reference)	reference
1618	-0.9765587	0.7279664	0.67237127	2.4387977	CD8+ T cells	control (reference)	reference
1619	-1.1545844	3.2043664	0.7583086	2.1741784	CD8+ T cells	control (reference)	reference
1620	-0.3254724	0.9124562	2.201834	-1.1158862	CD8+ T cells	control (reference)	reference
1621	-1.4726348	2.419163	1.2183709	1.7378734	CD8+ T cells	control (reference)	reference
1622	-0.13389623	3.5951726	0.8447815	2.666313	CD8+ T cells	control (reference)	reference
1623	-0.47222987	2.1313488	1.4156044	2.8765092	CD8+ T cells	control (reference)	reference
1624	-0.5531987	0.36957407	0.32650703	3.3884284	CD4+ T cells	control (reference)	reference
1625	0.013951182	2.7003999	2.6520722	2.6975298	CD8+ T cells	control (reference)	reference
1626	-0.6055184	4.6430273	0.23974216	-3.6896274	CD14+ Monocytes	control (reference)	reference
1627	-2.2396255	3.5660923	1.9369138	2.9154463	CD4+ T cells	control (reference)	reference
1628	0.11162466	4.992186	0.008823633	-1.3618166	CD14+ Monocytes	control (reference)	reference
1629	-0.32609954	3.2881653	-1.2974203	2.9870653	CD4+ T cells	control (reference)	reference
1630	0.82125854	2.383488	-0.1786575	3.3961365	CD4+ T cells	control (reference)	reference
1631	-0.80014455	4.2027826	-0.7393104	-2.9974287	CD14+ Monocytes	control (reference)	reference
1632	-1.8477191	3.1035278	0.2925738	2.7868373	CD8+ T cells	control (reference)	reference
1633	-0.37236184	3.4289756	-0.28019187	-2.4462829	CD14+ Monocytes	control (reference)	reference
1634	0.9420025	3.4237528	0.341769	2.3198678	CD8+ T cells	control (reference)	reference
1635	-0.47017175	1.9985352	1.3396623	4.2865133	CD8+ T cells	control (reference)	reference
1636	0.09077352	0.45686507	2.0524576	2.9430227	CD8+ T cells	control (reference)	reference
1637	0.20815969	2.8828099	0.4299504	-0.27898833	CD16+ Monocytes	control (reference)	reference
1638	-0.8801462	1.110326	-0.59189326	2.217136	CD4+ T cells	control (reference)	reference
1639	-0.729895	4.4183984	0.4591463	2.549636	CD8+ T cells	control (reference)	reference
1640	-1.5841084	2.6218777	1.3302269	1.8420262	CD8+ T cells	control (reference)	reference
1641	-0.68179953	-0.4198403	1.7150965	3.205597	CD8+ T cells	control (reference)	reference
1642	0.56013536	2.4670074	0.62036	2.5239573	CD4+ T cells	control (reference)	reference
1643	-0.4086575	1.4618007	2.1871605	-4.7198806	CD14+ Monocytes	control (reference)	reference
1644	-1.1107258	5.106142	-1.1737437	-2.139597	CD14+ Monocytes	control (reference)	reference
1645	-2.3455896	6.361863	0.80770385	-3.6572587	CD14+ Monocytes	control (reference)	reference
1646	-0.7813091	2.706587	0.321942	4.1195884	CD4+ T cells	control (reference)	reference
1647	-0.35673255	4.344858	-1.9969342	-0.6290549	CD14+ Monocytes	control (reference)	reference
1648	0.2555749	3.868266	0.43726417	5.3158736	CD8+ T cells	control (reference)	reference
1649	-1.311435	3.6310358	2.71392	1.9337722	CD4+ T cells	control (reference)	reference
1650	0.49014303	-5.9103665	0.71751	5.571143	CD4+ T cells	control (reference)	reference
1651	-0.73180735	2.1632416	-0.83753616	3.0926206	CD8+ T cells	control (reference)	reference
1652	1.3400612	2.499867	1.296886	4.0535254	CD8+ T cells	control (reference)	reference
1653	-0.6121721	0.7304567	0.7646753	2.353426	CD8+ T cells	control (reference)	reference
1654	0.6582707	2.1104598	1.2287064	2.6543815	CD8+ T cells	control (reference)	reference
1655	0.703936	5.1608644	-2.3364146	1.6588814	CD14+ Monocytes	control (reference)	reference
1656	-0.08132856	-2.4807975	1.1795201	3.520368	CD8+ T cells	control (reference)	reference
1657	-0.85665137	4.1559563	3.41726	1.6882169	CD8+ T cells	control (reference)	reference
1658	-1.0455794	5.3921957	-0.25293353	-4.3871813	CD14+ Monocytes	control (reference)	reference
1659	0.28457525	2.5864434	-0.2138764	-2.071705	CD14+ Monocytes	control (reference)	reference
1660	-1.2660787	4.961426	0.3847905	-1.7320963	CD14+ Monocytes	control (reference)	reference
1661	-0.90719265	0.598294	0.15823558	4.430554	CD8+ T cells	control (reference)	reference
1662	-0.5268932	1.0134445	0.9644779	6.425578	CD8+ T cells	control (reference)	reference
1663	-1.7605745	3.8179686	0.9948052	-1.2929697	CD14+ Monocytes	control (reference)	reference
1664	-0.18794554	3.6837091	-1.8634194	-2.779829	CD14+ Monocytes	control (reference)	reference
1665	0.38026604	1.639385	1.5342702	2.445592	CD4+ T cells	control (reference)	reference
1666	-0.020561147	1.9017347	0.8104023	2.8606331	CD8+ T cells	control (reference)	reference
1667	-0.6277926	3.2187502	1.6842785	3.4501834	CD8+ T cells	control (reference)	reference
1668	-0.07937017	1.4395685	0.62893224	1.4731772	CD8+ T cells	control (reference)	reference
1669	-1.2674377	-0.5344466	1.7374967	-2.262648	CD14+ Monocytes	control (reference)	reference
1670	0.30405462	8.35453	3.8299701	-3.4637408	CD14+ Monocytes	control (reference)	reference
1671	-0.39423835	2.999319	0.72571576	1.7626035	CD8+ T cells	control (reference)	reference
1672	-1.2738407	7.2315726	-0.8572446	-2.4283192	CD14+ Monocytes	control (reference)	reference
1673	-1.4982485	0.12775686	2.340194	2.6880808	CD8+ T cells	control (reference)	reference
1674	-0.3574401	3.8059235	2.0924575	4.381165	CD4+ T cells	control (reference)	reference
1675	0.7990031	4.7732677	-0.20460674	2.3411067	CD4+ T cells	control (reference)	reference
1676	0.43323898	3.000894	-0.25079393	0.8058996	CD8+ T cells	control (reference)	reference
1677	1.5988516	3.715804	0.8180369	2.5824022	CD8+ T cells	control (reference)	reference
1678	-1.447293	3.0735908	-1.092597	4.421271	CD8+ T cells	control (reference)	reference
1679	1.3033574	1.4398026	-1.6654772	0.20236242	CD14+ Monocytes	control (reference)	reference
1680	0.62687665	2.1842773	1.0688068	3.9395459	CD8+ T cells	control (reference)	reference
1681	-0.4497943	2.4224465	0.5617731	2.9615903	CD8+ T cells	control (reference)	reference
1682	1.1928403	3.5045116	0.9100044	2.3596702	CD8+ T cells	control (reference)	reference
1683	-0.21570843	2.6896164	0.8287289	3.8229918	CD8+ T cells	control (reference)	reference
1684	-0.95919347	-0.123007715	0.5590515	3.3346026	CD4+ T cells	control (reference)	reference
1685	-1.7621461	7.125678	-1.2102876	-2.2499208	CD14+ Monocytes	control (reference)	reference
1686	-0.76949245	0.006375551	1.5546978	2.153538	CD8+ T cells	control (reference)	reference
1687	-0.35574794	2.130823	-0.017362624	4.0599837	CD8+ T cells	control (reference)	reference
1688	-0.77154946	1.5264474	0.7144855	4.0209203	CD8+ T cells	control (reference)	reference
1689	0.0633327	-0.67621446	1.0884733	4.105953	CD4+ T cells	control (reference)	reference
1690	-0.26428738	-0.9427384	1.3960153	1.195734	CD8+ T cells	control (reference)	reference
1691	-0.24603885	0.46951675	1.1294336	1.8409514	CD4+ T cells	control (reference)	reference
1692	-1.7271222	3.233767	1.7403595	3.845551	CD8+ T cells	control (reference)	reference
1693	0.057795316	-0.17623955	0.90309983	-1.6551735	CD14+ Monocytes	control (reference)	reference
1694	0.6715511	0.9873781	0.43080303	1.4722805	CD4+ T cells	control (reference)	reference
1695	-0.92662096	4.7859817	-0.25292602	-2.474998	CD14+ Monocytes	control (reference)	reference
1696	0.023604989	5.8568993	0.21145779	-2.7748096	CD14+ Monocytes	control (reference)	reference
1697	-1.1486268	0.49890772	1.4412471	2.2768302	CD8+ T cells	control (reference)	reference
1698	0.5999057	0.8331824	-0.418873	-1.8919888	CD16+ Monocytes	control (reference)	reference
1699	0.25596032	0.71910024	0.92349267	0.6909546	CD8+ T cells	control (reference)	reference
1700	-0.34497374	5.4157476	-0.23030168	-0.16788828	CD14+ Monocytes	control (reference)	reference
1701	-0.2611134	-0.002130419	1.5010213	2.8441408	CD8+ T cells	control (reference)	reference
1702	-0.9375965	1.5036174	-1.1218027	-3.9808583	CD14+ Monocytes	control (reference)	reference
1703	0.32943588	0.5831287	-0.23220438	-4.345649	CD14+ Monocytes	control (reference)	reference
1704	0.22062671	2.8322704	-0.14521551	1.9712715	CD8+ T cells	control (reference)	reference
1705	-0.026727617	3.8031569	1.2846957	3.7429318	CD8+ T cells	control (reference)	reference
1706	-0.48334154	2.1037784	-0.88817465	-2.59515	CD14+ Monocytes	control (reference)	reference
1707	-0.60056496	2.5430923	-1.5029807	-1.8728818	CD14+ Monocytes	control (reference)	reference
1708	-0.24142003	2.0314658	0.8314352	2.149603	CD8+ T cells	control (reference)	reference
1709	-0.22765894	1.6830155	-1.9431863	-0.20237365	CD14+ Monocytes	control (reference)	reference
1710	1.0255651	-1.7841504	1.8467293	1.6434461	CD4+ T cells	control (reference)	reference
1711	-1.1627623	5.25176	-1.3053925	-2.7611217	CD14+ Monocytes	control (reference)	reference
1712	-0.9366623	3.1208923	-0.09137734	-3.7076108	CD14+ Monocytes	control (reference)	reference
1713	-0.85693806	2.7113485	1.3241636	3.028185	CD4+ T cells	control (reference)	reference
1714	-0.650085	1.906334	0.7024222	1.7405245	CD8+ T cells	control (reference)	reference
1715	-0.7309959	2.2208605	0.38760605	4.2993784	CD8+ T cells	control (reference)	reference
1716	-0.8849885	4.004717	-1.3173012	-1.0949874	CD14+ Monocytes	control (reference)	reference
1717	-0.28679544	2.5735462	1.9488387	2.4364865	CD8+ T cells	control (reference)	reference
1718	-0.27975255	2.4543586	1.7325027	2.8018112	CD8+ T cells	control (reference)	reference
1719	0.44179663	3.0760539	0.73068976	5.4060726	CD8+ T cells	control (reference)	reference
1720	0.4901414	4.862767	-0.75123346	-3.6941345	CD14+ Monocytes	control (reference)	reference
1721	-2.3912172	4.5477386	1.4180986	-3.5088854	CD14+ Monocytes	control (reference)	reference
1722	-0.031866044	2.344299	0.7067675	3.7275438	CD8+ T cells	control (reference)	reference
1723	-1.2825246	0.5758048	0.8354882	1.990765	CD8+ T cells	control (reference)	reference
1724	-0.08827257	6.7673993	-0.38637045	-0.5606831	CD14+ Monocytes	control (reference)	reference
1725	-0.40451884	3.0806358	1.3038924	3.0331624	CD4+ T cells	control (reference)	reference
1726	-0.46800128	2.166239	2.4579947	2.6883821	CD8+ T cells	control (reference)	reference
1727	-0.9647429	5.5375967	0.54134345	3.0470476	CD8+ T cells	control (reference)	reference
1728	-0.79990995	4.482891	-1.3656667	3.5747588	CD8+ T cells	control (reference)	reference
1729	1.122597	-3.6038787	0.6511684	2.5233507	CD8+ T cells	control (reference)	reference
1730	-0.40564096	1.6108298	0.82684743	1.9265697	CD8+ T cells	control (reference)	reference
1731	-0.35018432	0.10473141	0.74449253	3.3111491	CD8+ T cells	control (reference)	reference
1732	-0.5452746	4.07316	0.4729207	3.3152373	CD8+ T cells	control (reference)	reference
1733	-1.3846326	1.8719302	2.3373976	2.796648	CD8+ T cells	control (reference)	reference
1734	-0.89035696	5.0917263	0.21272653	2.8080997	CD8+ T cells	control (reference)	reference
1735	-1.4753559	2.8995147	0.80538785	3.811174	CD8+ T cells	control (reference)	reference
1736	-0.9803453	0.4120417	0.06844413	2.926282	CD8+ T cells	control (reference)	reference
1737	-1.0296102	4.5260024	0.53995687	0.9667918	CD8+ T cells	control (reference)	reference
1738	-0.20649117	-0.7318596	0.7995479	1.9941006	CD4+ T cells	control (reference)	reference
1739	-1.4582291	3.8947423	-2.750735	-1.1671834	CD14+ Monocytes	control (reference)	reference
1740	0.62228364	5.1801147	1.6976998	2.1595623	CD8+ T cells	control (reference)	reference
1741	-1.2954364	1.4552271	0.42023206	2.631938	CD4+ T cells	control (reference)	reference
1742	-0.022000356	6.058981	-0.5181056	-0.5185291	CD14+ Monocytes	control (reference)	reference
1743	0.07609807	1.8628895	-0.3373509	-0.5009336	CD14+ Monocytes	control (reference)	reference
1744	-1.1766739	3.674564	0.5450003	3.1471372	CD4+ T cells	control (reference)	reference
1745	-0.7756136	3.2105007	1.1446514	3.4292474	CD8+ T cells	control (reference)	reference
1746	-1.0151538	5.859693	0.41108763	-3.5421844	CD14+ Monocytes	control (reference)	reference
1747	-0.40556952	1.8469827	1.0966009	1.1454887	CD4+ T cells	control (reference)	reference
1748	-0.92672855	5.952858	1.8718396	1.8420005	CD8+ T cells	control (reference)	reference
1749	0.44981024	0.5090314	-0.5852536	-0.36891508	CD14+ Monocytes	control (reference)	reference
1750	-1.4343972	1.5952455	2.335537	2.7779408	CD4+ T cells	control (reference)	reference
1751	-1.5924972	5.6644263	0.39215153	-3.1901119	CD14+ Monocytes	control (reference)	reference
1752	0.332802	2.6767004	1.4990326	2.3164425	CD4+ T cells	control (reference)	reference
1753	0.13213629	0.28270572	1.298406	0.059564948	CD8+ T cells	control (reference)	reference
1754	0.03046459	3.7935982	2.57243	2.1634593	CD8+ T cells	control (reference)	reference
1755	-1.5488527	3.2735527	0.8761142	4.1861734	CD8+ T cells	control (reference)	reference
1756	-0.3605027	0.1262275	1.5577571	0.34987402	CD4+ T cells	control (reference)	reference
1757	0.124204814	1.784699	0.088591546	2.3722062	CD4+ T cells	control (reference)	reference
1758	-0.82232845	-1.3125409	1.5749449	2.6032495	CD8+ T cells	control (reference)	reference
1759	-0.74138916	4.543006	0.71533895	1.8251681	CD8+ T cells	control (reference)	reference
1760	-0.88833225	1.0462859	0.026350796	3.877389	CD8+ T cells	control (reference)	reference
1761	-0.8949022	1.1926847	0.7810033	-1.271124	CD14+ Monocytes	control (reference)	reference
1762	-1.1223015	4.819784	0.3169212	0.9820304	CD8+ T cells	control (reference)	reference
1763	-0.17664218	6.732417	0.23822784	1.8957676	CD8+ T cells	control (reference)	reference
1764	0.54418707	2.4679427	0.9623197	4.3506584	CD8+ T cells	control (reference)	reference
1765	1.7322378	0.9067096	0.38637155	-2.0550148	CD14+ Monocytes	control (reference)	reference
1766	-1.6546552	1.2730658	0.39863628	2.1749246	CD8+ T cells	control (reference)	reference
1767	-0.57592845	1.0843902	0.9827992	2.7624252	CD4+ T cells	control (reference)	reference
1768	-1.2063717	0.8772336	0.0020605326	-1.2663789	CD14+ Monocytes	control (reference)	reference
1769	-1.2487781	2.1783915	1.3911201	0.7324469	CD4+ T cells	control (reference)	reference
1770	-0.5649872	5.885705	-0.44980115	-2.744412	CD14+ Monocytes	control (reference)	reference
1771	-1.0021315	4.3452187	1.9739943	4.305627	CD8+ T cells	control (reference)	reference
1772	-0.642171	6.9521685	-0.43948615	-2.8474598	CD14+ Monocytes	control (reference)	reference
1773	-2.0586715	3.7324295	-0.82400036	-2.766255	CD14+ Monocytes	control (reference)	reference
1774	1.0600681	3.695712	-2.378035	-0.77452093	CD14+ Monocytes	control (reference)	reference
1775	-1.0936844	1.2653928	1.9367491	2.4497974	CD8+ T cells	control (reference)	reference
1776	-0.14794934	2.3877282	-2.019778	-2.604667	CD14+ Monocytes	control (reference)	reference
1777	-0.3509028	-0.5161921	1.0433965	3.3338375	CD4+ T cells	control (reference)	reference
1778	-0.68298686	1.9081585	-0.91222787	3.634985	CD8+ T cells	control (reference)	reference
1779	-0.66297704	4.009559	-0.43888855	-3.3816965	CD14+ Monocytes	control (reference)	reference
1780	-0.5601078	4.574255	0.3559892	2.5234702	CD8+ T cells	control (reference)	reference
1781	-0.18760017	4.116546	-1.0196408	2.6794817	CD8+ T cells	control (reference)	reference
1782	-0.8258602	1.0261898	2.778668	1.6898341	CD16+ Monocytes	control (reference)	reference
1783	-0.99054235	2.370973	0.485202	1.8078018	CD8+ T cells	control (reference)	reference
1784	0.9202375	1.2112979	0.19552483	4.7719736	CD8+ T cells	control (reference)	reference
1785	-1.2618828	0.889115	-1.876349	4.217003	CD4+ T cells	control (reference)	reference
1786	-0.8864028	-2.4010623	1.4139984	1.7968298	CD8+ T cells	control (reference)	reference
1787	-0.34456635	2.4310784	0.38591993	3.6946344	CD8+ T cells	control (reference)	reference
1788	-0.23242773	0.7323208	1.234592	1.8630091	CD8+ T cells	control (reference)	reference
1789	-0.35011023	-1.502954	-0.33626753	2.6141388	CD4+ T cells	control (reference)	reference
1790	0.49836618	4.67192	-0.43989852	2.2664464	CD4+ T cells	control (reference)	reference
1791	-1.2075328	3.856237	1.0549167	2.7675815	CD8+ T cells	control (reference)	reference
1792	0.031632073	1.4476515	0.3826053	1.9006709	CD8+ T cells	control (reference)	reference
1793	0.6303976	0.8322363	1.0730578	2.224441	CD4+ T cells	control (reference)	reference
1794	-1.4100852	5.561373	-0.70819235	-2.5821605	CD14+ Monocytes	control (reference)	reference
1795	-1.2840791	2.5708075	0.60269356	1.7651072	CD8+ T cells	control (reference)	reference
1796	-0.7355416	5.3415403	-0.3975751	3.2969394	CD8+ T cells	control (reference)	reference
1797	-0.5547891	4.986074	0.6773336	3.0986876	CD4+ T cells	control (reference)	reference
1798	0.45323774	-1.7851313	-0.18855366	4.3727293	CD4+ T cells	control (reference)	reference
1799	-0.2794376	1.7863183	1.3964982	4.6748295	CD8+ T cells	control (reference)	reference
1800	-1.3127277	3.874164	-0.94199663	0.26360053	CD14+ Monocytes	control (reference)	reference
1801	-0.58930755	3.342224	-2.271455	-0.70187753	CD14+ Monocytes	control (reference)	reference
1802	-0.7560844	4.926877	0.53883475	2.0131898	CD4+ T cells	control (reference)	reference
1803	-0.7809613	2.5916924	-0.6090444	3.3869755	CD8+ T cells	control (reference)	reference
1804	-0.7602609	3.4206815	-2.026109	-1.8558298	CD14+ Monocytes	control (reference)	reference
1805	-1.0937093	1.6800699	0.9441085	3.338855	CD8+ T cells	control (reference)	reference
1806	-0.81256783	3.6207666	1.4033796	3.459105	CD8+ T cells	control (reference)	reference
1807	-1.1534004	5.978931	0.7563652	2.2068694	CD8+ T cells	control (reference)	reference
1808	-0.27298597	1.1048138	0.54503745	-2.574131	CD14+ Monocytes	control (reference)	reference
1809	-0.4824475	0.8442556	1.6236469	4.645323	CD4+ T cells	control (reference)	reference
1810	0.14274655	4.5120854	0.9231039	2.3065484	CD8+ T cells	control (reference)	reference
1811	-0.81419116	3.754488	1.8581544	1.6145464	CD4+ T cells	control (reference)	reference
1812	-1.2179865	4.8310194	0.0007086396	2.5111735	CD4+ T cells	control (reference)	reference
1813	0.56147623	-0.8037566	0.79700965	2.0847068	CD4+ T cells	control (reference)	reference
1814	-1.146136	2.4984713	1.0707335	5.283075	CD4+ T cells	control (reference)	reference
1815	-0.46546644	3.7206593	2.3107462	0.26735297	CD8+ T cells	control (reference)	reference
1816	-0.33345294	1.1802424	1.0157318	4.207629	CD8+ T cells	control (reference)	reference
1817	-2.0722384	0.7131283	0.14466977	-3.5926487	CD14+ Monocytes	control (reference)	reference
1818	0.14895411	2.027113	1.512228	3.8712964	CD8+ T cells	control (reference)	reference
1819	0.18903193	2.5542328	0.42319155	2.2999077	CD4+ T cells	control (reference)	reference
1820	-2.5269845	1.8285642	1.2690519	-3.2227874	CD14+ Monocytes	control (reference)	reference
1821	0.9607785	1.8365101	-0.32528543	0.62726164	CD4+ T cells	control (reference)	reference
1822	-1.7783469	2.069695	2.4815688	-2.8153574	CD14+ Monocytes	control (reference)	reference
1823	-2.584703	0.95143604	1.976217	5.482501	CD8+ T cells	control (reference)	reference
1824	-1.5476189	4.570215	-0.27743995	-3.4401526	CD14+ Monocytes	control (reference)	reference
1825	-0.4132201	2.2151785	0.9542309	5.6011405	CD8+ T cells	control (reference)	reference
1826	0.50505596	7.9664955	-2.6505225	-2.043818	CD14+ Monocytes	control (reference)	reference
1827	-0.45759332	5.5307846	-1.6883868	-0.85835177	CD16+ Monocytes	control (reference)	reference
1828	-1.3866068	0.2518375	1.2551286	2.4806626	CD8+ T cells	control (reference)	reference
1829	-1.4812856	0.7932706	0.7463666	3.4439292	CD8+ T cells	control (reference)	reference
1830	-1.6124088	0.29416478	-1.3620181	3.2663183	CD4+ T cells	control (reference)	reference
1831	-0.33234474	-0.48489755	0.4990429	3.6751735	CD4+ T cells	control (reference)	reference
1832	-0.6797754	2.9599462	1.9162471	3.1988623	CD8+ T cells	control (reference)	reference
1833	0.36763498	-0.19103381	1.7076501	1.9090754	CD8+ T cells	control (reference)	reference
1834	-1.2508097	1.9545372	-1.1639881	0.9272334	CD14+ Monocytes	control (reference)	reference
1835	0.5057452	4.248321	0.35257912	0.4880571	CD16+ Monocytes	control (reference)	reference
1836	-0.6629819	4.3878484	-2.004634	-1.6643376	CD14+ Monocytes	control (reference)	reference
1837	0.6868691	1.2908739	1.1901617	4.4640045	CD8+ T cells	control (reference)	reference
1838	-1.1959629	1.963842	2.076585	3.1017408	CD8+ T cells	control (reference)	reference
1839	-0.4277897	3.5667315	-0.5012829	4.0292397	CD4+ T cells	control (reference)	reference
1840	-1.0936788	2.9046392	1.7698042	1.775024	CD8+ T cells	control (reference)	reference
1841	-0.62519646	0.5289792	0.9999975	3.5718813	CD8+ T cells	control (reference)	reference
1842	-1.4311421	2.2412035	0.3331102	1.4554324	CD8+ T cells	control (reference)	reference
1843	-1.265746	4.241502	-0.32451862	-2.2933135	CD14+ Monocytes	control (reference)	reference
1844	-0.20019382	0.9062048	-1.1829543	3.5211785	CD4+ T cells	control (reference)	reference
1845	0.119986	0.7602713	1.2722406	1.3238896	CD8+ T cells	control (reference)	reference
1846	0.59634066	4.231069	1.2448128	3.9365485	CD8+ T cells	control (reference)	reference
1847	-0.3490888	3.3838515	1.5072112	4.106721	CD4+ T cells	control (reference)	reference
1848	0.8119552	6.618045	1.2927675	1.8993776	CD4+ T cells	control (reference)	reference
1849	-0.7114074	-0.4562478	1.0935786	3.820219	CD8+ T cells	control (reference)	reference
1850	-3.5292394	1.6461631	1.0709909	1.7108904	CD8+ T cells	control (reference)	reference
1851	-0.2715583	5.799166	-0.5204042	-2.0914378	CD14+ Monocytes	control (reference)	reference
1852	0.8313159	-1.5061197	0.2218816	0.64097303	CD16+ Monocytes	control (reference)	reference
1853	-1.3358533	0.29291636	0.56594765	3.433055	CD8+ T cells	control (reference)	reference
1854	-0.9554643	1.5422623	1.4171433	2.6018982	CD8+ T cells	control (reference)	reference
1855	-0.16637015	1.2271066	0.37824017	1.9815409	CD8+ T cells	control (reference)	reference
1856	-1.1498448	0.91470575	1.2270019	3.5976608	CD8+ T cells	control (reference)	reference
1857	1.1233636	1.615314	0.14162622	3.7655072	CD8+ T cells	control (reference)	reference
1858	-0.013687193	1.6980302	1.4721597	2.5468493	CD8+ T cells	control (reference)	reference
1859	-0.7495687	5.4557633	-0.08250454	-2.2590806	CD14+ Monocytes	control (reference)	reference
1860	-1.7699051	1.2949089	-0.054614753	1.4775102	CD8+ T cells	control (reference)	reference
1861	-1.9831495	6.3476257	-1.5885307	-2.7585964	CD14+ Monocytes	control (reference)	reference
1862	0.36069533	0.67303896	0.85238016	2.4071226	CD8+ T cells	control (reference)	reference
1863	-0.25793886	2.152967	-0.40051055	2.775729	CD8+ T cells	control (reference)	reference
1864	1.5575552	2.4497325	0.66750824	3.7328556	CD8+ T cells	control (reference)	reference
1865	-0.52512443	3.744607	-0.0857611	2.9154289	CD4+ T cells	control (reference)	reference
1866	0.46519315	4.8029366	-0.7848406	-2.1606421	CD14+ Monocytes	control (reference)	reference
1867	-0.35224777	4.4603357	0.8675512	2.1181362	CD8+ T cells	control (reference)	reference
1868	0.79019344	1.1136789	-0.54594725	0.30124104	CD14+ Monocytes	control (reference)	reference
1869	-1.0228839	-0.029794887	-0.16761243	3.7283971	CD4+ T cells	control (reference)	reference
1870	-1.0036689	0.031448007	1.135045	2.3240914	CD8+ T cells	control (reference)	reference
1871	-0.8676857	2.2819912	0.93910813	2.8518128	CD4+ T cells	control (reference)	reference
1872	-0.027737737	3.2045698	-0.20198777	3.4225461	CD8+ T cells	control (reference)	reference
1873	-0.55662596	4.6161137	0.09189388	4.6327553	CD4+ T cells	control (reference)	reference
1874	0.783101	1.3312163	-0.9425187	1.8484598	CD8+ T cells	control (reference)	reference
1875	-1.3116547	3.0437737	-0.14112607	-4.896923	CD14+ Monocytes	control (reference)	reference
1876	-1.1116607	3.7377043	-0.70195055	4.3448267	CD8+ T cells	control (reference)	reference
1877	0.24872553	4.075208	0.51210177	4.127907	CD4+ T cells	control (reference)	reference
1878	-0.75318754	3.4951708	0.2734142	-0.9154645	CD14+ Monocytes	control (reference)	reference
1879	-0.59209573	3.564274	-1.6595129	2.921617	CD14+ Monocytes	control (reference)	reference
1880	-0.8248942	5.6488624	0.8077636	-3.7748215	CD14+ Monocytes	control (reference)	reference
1881	0.0048915744	-0.48438093	1.9987949	3.592644	CD8+ T cells	control (reference)	reference
1882	0.32573837	-0.57779384	1.2349634	3.6794171	CD8+ T cells	control (reference)	reference
1883	-0.5476546	6.7777734	1.8865116	1.8281885	CD4+ T cells	control (reference)	reference
1884	-0.28271386	2.7682133	1.1675086	3.7679849	CD8+ T cells	control (reference)	reference
1885	-1.0197493	2.866251	0.112368934	2.5798457	CD8+ T cells	control (reference)	reference
1886	-0.67254263	3.504769	-0.18315308	-1.2386123	CD16+ Monocytes	control (reference)	reference
1887	-0.26618966	2.5121827	1.5514052	5.521963	CD8+ T cells	control (reference)	reference
1888	-2.0813615	2.8450098	1.3080065	2.9500551	CD8+ T cells	control (reference)	reference
1889	-0.53662443	5.938901	1.3453774	2.2183774	CD8+ T cells	control (reference)	reference
1890	-0.11188099	5.5461955	-0.7078648	4.4744387	CD8+ T cells	control (reference)	reference
1891	-1.3518637	0.14837128	2.8394423	3.203425	CD8+ T cells	control (reference)	reference
1892	-0.052465368	2.8514452	0.65389943	1.9470522	CD8+ T cells	control (reference)	reference
1893	0.030404687	2.9622483	0.9793705	2.683255	CD8+ T cells	control (reference)	reference
1894	-0.56832445	6.2179313	-2.7117386	-0.022641897	CD14+ Monocytes	control (reference)	reference
1895	0.5837173	3.2681484	1.1800203	4.441114	CD4+ T cells	control (reference)	reference
1896	-0.48861703	2.2853577	2.6733932	3.0257273	CD8+ T cells	control (reference)	reference
1897	-0.8927578	1.7790004	2.517015	2.0339775	CD4+ T cells	control (reference)	reference
1898	-1.2836885	4.1845903	1.503629	2.0018628	CD4+ T cells	control (reference)	reference
1899	-0.5760781	1.0455714	0.47652814	4.9117146	CD8+ T cells	control (reference)	reference
1900	0.40823177	3.1349235	1.6989667	2.5160656	CD8+ T cells	control (reference)	reference
1901	0.558352	1.8305542	0.9394972	1.7110534	CD8+ T cells	control (reference)	reference
1902	-0.020660281	0.82581544	1.0630102	4.215728	CD8+ T cells	control (reference)	reference
1903	-1.3162239	2.8264554	1.2963232	2.8545163	CD8+ T cells	control (reference)	reference
1904	-0.89209545	3.071488	0.112415284	1.5863618	CD8+ T cells	control (reference)	reference
1905	0.29403383	-1.5039232	-1.0927289	4.338946	CD4+ T cells	control (reference)	reference
1906	0.42976913	1.3286058	0.22110553	1.4994719	CD8+ T cells	control (reference)	reference
1907	-0.17503402	2.5072377	1.9312775	3.1842585	CD4+ T cells	control (reference)	reference
1908	-2.7816138	3.6721168	1.2461884	-3.6381013	CD14+ Monocytes	control (reference)	reference
1909	-0.50712645	3.0410402	-0.38872105	2.2296748	CD8+ T cells	control (reference)	reference
1910	-1.345243	0.86142886	0.39777112	3.5847597	CD8+ T cells	control (reference)	reference
1911	-0.17270419	1.1865734	-0.12775671	2.553255	CD8+ T cells	control (reference)	reference
1912	0.2999633	4.8397694	1.9518063	3.2883117	CD4+ T cells	control (reference)	reference
1913	-0.711624	1.5665811	0.72478205	3.0562751	CD8+ T cells	control (reference)	reference
1914	-0.13039653	-0.19888443	0.573635	2.2733047	CD4+ T cells	control (reference)	reference
1915	0.2834025	2.7668386	0.66851825	3.6399143	CD4+ T cells	control (reference)	reference
1916	-2.6135137	6.5802464	-0.89076066	-3.1548867	CD14+ Monocytes	control (reference)	reference
1917	-1.2758558	2.3639817	2.2254848	1.837894	CD4+ T cells	control (reference)	reference
1918	0.46246064	-2.4920416	0.62147534	2.9437013	CD4+ T cells	control (reference)	reference
1919	-1.0507575	5.3105474	-0.62418664	-0.6704407	CD14+ Monocytes	control (reference)	reference
1920	0.85666794	4.4808583	0.023434088	2.3821795	CD8+ T cells	control (reference)	reference
1921	-1.5925764	3.649898	1.5630162	2.2768693	CD8+ T cells	control (reference)	reference
1922	-1.2835116	0.34571636	0.48328704	-3.670793	CD14+ Monocytes	control (reference)	reference
1923	-0.84793395	7.463541	0.67861557	-0.12858456	CD14+ Monocytes	control (reference)	reference
1924	-0.8040147	5.529215	1.1086767	2.006258	CD8+ T cells	control (reference)	reference
1925	-0.069955826	9.228196	0.4019152	-2.4651856	CD14+ Monocytes	control (reference)	reference
1926	-1.3703676	1.4256012	0.8520434	3.2707684	CD8+ T cells	control (reference)	reference
1927	-0.6145456	5.49888	-0.082918555	-2.1867456	CD14+ Monocytes	control (reference)	reference
1928	-0.47998363	2.6777742	2.5214527	-0.6897142	CD4+ T cells	control (reference)	reference
1929	-0.7661402	7.318547	0.277019	0.063161284	CD14+ Monocytes	control (reference)	reference
1930	-0.27601516	4.4896193	1.2026578	1.556678	CD8+ T cells	control (reference)	reference
1931	1.8347328	0.8698294	0.7366642	3.4585595	CD4+ T cells	control (reference)	reference
1932	0.98521614	-0.36279416	-1.0823064	4.381415	CD8+ T cells	control (reference)	reference
1933	0.25169316	2.389915	0.56243986	3.4304025	CD8+ T cells	control (reference)	reference
1934	0.22483641	2.1793287	0.2936415	3.1064343	CD8+ T cells	control (reference)	reference
1935	-0.9304655	3.3770428	-0.1835758	-4.925012	CD14+ Monocytes	control (reference)	reference
1936	-1.055691	1.5238762	2.0094657	2.886781	CD8+ T cells	control (reference)	reference
1937	-0.5799522	3.9885023	2.0912342	3.1339536	CD8+ T cells	control (reference)	reference
1938	-0.18576881	2.5271351	0.09523055	3.3633657	CD4+ T cells	control (reference)	reference
1939	-0.28715166	2.2035937	0.8230559	1.8732504	CD8+ T cells	control (reference)	reference
1940	-0.57405335	0.8268674	1.6031871	4.1256127	CD8+ T cells	control (reference)	reference
1941	-2.3157053	5.5084705	1.0891274	3.5624378	CD8+ T cells	control (reference)	reference
1942	-0.4881478	2.5277536	0.48606592	3.2206988	CD8+ T cells	control (reference)	reference
1943	-1.4144235	8.069203	1.0873408	-1.9158185	CD14+ Monocytes	control (reference)	reference
1944	-1.0180478	4.8945475	0.8384567	1.1427177	CD8+ T cells	control (reference)	reference
1945	0.96149313	4.567324	0.7768955	2.1876745	CD4+ T cells	control (reference)	reference
1946	-0.5298692	1.1202188	-0.21648017	3.9115975	CD4+ T cells	control (reference)	reference
1947	-1.236247	1.6001974	0.336153	2.4879415	CD4+ T cells	control (reference)	reference
1948	1.3087703	0.12214422	0.40348205	3.333322	CD8+ T cells	control (reference)	reference
1949	1.820811	2.8300457	0.3896105	4.3920207	CD8+ T cells	control (reference)	reference
1950	-0.946421	-2.0675876	0.51563716	0.47619754	CD8+ T cells	control (reference)	reference
1951	-0.5658505	0.806243	0.19923478	4.7126026	CD8+ T cells	control (reference)	reference
1952	-0.11638084	0.46999124	-0.95571244	4.6621604	CD8+ T cells	control (reference)	reference
1953	-1.3085546	2.584594	1.582733	0.77044165	CD4+ T cells	control (reference)	reference
1954	-0.7495653	4.7189407	0.012369901	-3.9515152	CD14+ Monocytes	control (reference)	reference
1955	0.20202664	3.1079464	1.215782	2.8327825	CD8+ T cells	control (reference)	reference
1956	-0.2878426	2.9998322	0.10057247	-1.6187348	CD14+ Monocytes	control (reference)	reference
1957	0.54399323	2.0794108	0.68283886	3.6687303	CD8+ T cells	control (reference)	reference
1958	-1.0346427	2.96869	1.3713112	0.8194385	CD8+ T cells	control (reference)	reference
1959	-2.0431893	2.3118286	1.2094562	1.1745157	CD4+ T cells	control (reference)	reference
1960	0.689537	2.5844095	-0.96781147	3.7365346	CD4+ T cells	control (reference)	reference
1961	-0.028645888	1.2311305	-0.7098281	1.5512187	CD8+ T cells	control (reference)	reference
1962	-0.94272	4.4449525	0.061576158	5.548111	CD8+ T cells	control (reference)	reference
1963	-0.33470833	1.2108078	0.5701848	2.4946687	CD8+ T cells	control (reference)	reference
1964	-0.3277297	5.3315673	-0.074930534	-3.1934688	CD14+ Monocytes	control (reference)	reference
1965	-1.2985252	0.45079327	2.3781137	3.2813587	CD4+ T cells	control (reference)	reference
1966	-1.9292586	-1.1814845	1.6581731	1.5288479	CD4+ T cells	control (reference)	reference
1967	-1.7099731	0.8973028	2.9401314	2.173726	CD8+ T cells	control (reference)	reference
1968	-0.3747332	0.9101816	1.2086129	3.9976947	CD4+ T cells	control (reference)	reference
1969	-1.0589061	3.6733553	-1.0299747	0.9482243	CD14+ Monocytes	control (reference)	reference
1970	1.4716567	3.7522726	-0.32532153	-1.3283017	CD14+ Monocytes	control (reference)	reference
1971	0.09351844	1.8371873	1.0147786	2.0617537	CD8+ T cells	control (reference)	reference
1972	0.025199026	0.159845	0.48825616	2.951806	CD8+ T cells	control (reference)	reference
1973	-0.6489965	6.3616443	1.2767131	3.0078535	CD8+ T cells	control (reference)	reference
1974	0.08046055	4.275175	1.481302	2.3142931	CD4+ T cells	control (reference)	reference
1975	0.5825213	4.8332467	-0.5863657	-1.4744588	CD14+ Monocytes	control (reference)	reference
1976	-0.2713616	-1.0259662	1.2830998	3.6135087	CD4+ T cells	control (reference)	reference
1977	0.90274745	-0.20948571	-0.21320894	3.4321449	CD4+ T cells	control (reference)	reference
1978	-1.376873	1.3902559	1.9636056	4.121942	CD4+ T cells	control (reference)	reference
1979	-0.29558772	3.6448245	-1.7761819	-2.5933907	CD14+ Monocytes	control (reference)	reference
1980	0.6176634	6.5398445	0.90447557	-3.078495	CD14+ Monocytes	control (reference)	reference
1981	0.36947078	2.8048797	0.1747542	3.54319	CD8+ T cells	control (reference)	reference
1982	-0.25177434	6.038608	-1.7114967	1.085455	CD14+ Monocytes	control (reference)	reference
1983	-0.24787983	1.7917231	2.6148496	1.8482589	CD4+ T cells	control (reference)	reference
1984	-0.5648235	1.8667583	1.0266445	2.8675072	CD8+ T cells	control (reference)	reference
1985	-0.8959241	1.277005	2.0060148	0.7221305	CD8+ T cells	control (reference)	reference
1986	-2.8001401	-0.49309927	0.7148108	1.5866597	CD8+ T cells	control (reference)	reference
1987	-0.6855656	7.1854057	-1.3202503	-0.15844184	CD14+ Monocytes	control (reference)	reference
1988	-0.102473974	1.7014127	0.98242474	2.1349242	CD8+ T cells	control (reference)	reference
1989	0.30342576	1.415736	-0.8273342	-1.4008524	CD16+ Monocytes	control (reference)	reference
1990	-1.6496902	2.4240882	2.9677553	2.085022	CD4+ T cells	control (reference)	reference
1991	2.3137395	2.91164	0.9104446	3.8730595	CD8+ T cells	control (reference)	reference
1992	-0.026878357	2.018888	2.722921	-4.8379583	CD14+ Monocytes	control (reference)	reference
1993	-0.10190352	5.063442	-0.40286	3.97565	CD8+ T cells	control (reference)	reference
1994	-0.42162707	3.798569	-1.9464496	3.8303561	CD8+ T cells	control (reference)	reference
1995	-0.060184866	0.93174607	0.6738887	4.6243773	CD8+ T cells	control (reference)	reference
1996	-0.59231323	0.81744814	0.1044938	2.4278657	CD8+ T cells	control (reference)	reference
1997	-0.13852394	0.010460377	0.219437	2.826386	CD4+ T cells	control (reference)	reference
1998	-0.45275444	3.7275553	0.020074695	5.0201626	CD8+ T cells	control (reference)	reference
[truncated: 34,228 more rows]

## Sheet: b_b_cell_node_decoder_weights
	decoder_weights	group
CD79A	1.1798915	SIGNALING_BY_THE_B_CELL_RECEPTOR
CD19	0.9669674	SIGNALING_BY_THE_B_CELL_RECEPTOR
BLNK	0.93202734	SIGNALING_BY_THE_B_CELL_RECEPTOR
BLK	0.9123204	SIGNALING_BY_THE_B_CELL_RECEPTOR
CD79B	0.78843415	SIGNALING_BY_THE_B_CELL_RECEPTOR
NR4A1	0.5344485	SIGNALING_BY_THE_B_CELL_RECEPTOR
TRIB3	0.516537	SIGNALING_BY_THE_B_CELL_RECEPTOR
REL	0.47820008	SIGNALING_BY_THE_B_CELL_RECEPTOR
BTK	0.3582273	SIGNALING_BY_THE_B_CELL_RECEPTOR
RASGRP3	0.3292847	SIGNALING_BY_THE_B_CELL_RECEPTOR
PLCG2	0.3069234	SIGNALING_BY_THE_B_CELL_RECEPTOR
LYN	0.26870576	SIGNALING_BY_THE_B_CELL_RECEPTOR
CASP9	0.25173652	SIGNALING_BY_THE_B_CELL_RECEPTOR
CARD11	0.2221347	SIGNALING_BY_THE_B_CELL_RECEPTOR
PIK3R1	-0.19748639	SIGNALING_BY_THE_B_CELL_RECEPTOR
CBL	-0.19419524	SIGNALING_BY_THE_B_CELL_RECEPTOR
FBXW11	0.19267319	SIGNALING_BY_THE_B_CELL_RECEPTOR
FOXO1	0.17157422	SIGNALING_BY_THE_B_CELL_RECEPTOR
FYN	-0.16689749	SIGNALING_BY_THE_B_CELL_RECEPTOR
PLCG1	0.15851769	SIGNALING_BY_THE_B_CELL_RECEPTOR
PSMA6	-0.1491146	SIGNALING_BY_THE_B_CELL_RECEPTOR
NFKBIE	0.13707797	SIGNALING_BY_THE_B_CELL_RECEPTOR
SH3KBP1	-0.13326772	SIGNALING_BY_THE_B_CELL_RECEPTOR
CD74	0.12940812	B_CELLS_DEG
AKT2	0.12818626	SIGNALING_BY_THE_B_CELL_RECEPTOR
PRKCB	0.1272663	SIGNALING_BY_THE_B_CELL_RECEPTOR
FOXO3	-0.12570289	SIGNALING_BY_THE_B_CELL_RECEPTOR
GSK3A	-0.1219249	SIGNALING_BY_THE_B_CELL_RECEPTOR
CREB1	0.11708391	SIGNALING_BY_THE_B_CELL_RECEPTOR
IKBKG	0.11590561	SIGNALING_BY_THE_B_CELL_RECEPTOR
THEM4	-0.099250816	SIGNALING_BY_THE_B_CELL_RECEPTOR
PSMD12	0.096997686	SIGNALING_BY_THE_B_CELL_RECEPTOR
PSME4	-0.09617919	SIGNALING_BY_THE_B_CELL_RECEPTOR
PSMD14	0.096080236	SIGNALING_BY_THE_B_CELL_RECEPTOR
SHC1	0.08679682	SIGNALING_BY_THE_B_CELL_RECEPTOR
NFKBIA	0.08654578	SIGNALING_BY_THE_B_CELL_RECEPTOR
CDKN1A	0.0841625	SIGNALING_BY_THE_B_CELL_RECEPTOR
IKBKB	0.07987865	SIGNALING_BY_THE_B_CELL_RECEPTOR
PSME2	-0.07526375	SIGNALING_BY_THE_B_CELL_RECEPTOR
ITPR3	0.072709076	SIGNALING_BY_THE_B_CELL_RECEPTOR
PDPK1	-0.07075111	SIGNALING_BY_THE_B_CELL_RECEPTOR
RASGRP1	-0.06991288	SIGNALING_BY_THE_B_CELL_RECEPTOR
ORAI1	0.069359936	SIGNALING_BY_THE_B_CELL_RECEPTOR
PSMD1	0.06096191	SIGNALING_BY_THE_B_CELL_RECEPTOR
CHUK	0.05498524	SIGNALING_BY_THE_B_CELL_RECEPTOR
AKT3	-0.051914003	SIGNALING_BY_THE_B_CELL_RECEPTOR
PIK3CD	-0.05087874	SIGNALING_BY_THE_B_CELL_RECEPTOR
RICTOR	0.047240682	SIGNALING_BY_THE_B_CELL_RECEPTOR
BCL10	0.044772785	SIGNALING_BY_THE_B_CELL_RECEPTOR
CBLB	-0.041106306	SIGNALING_BY_THE_B_CELL_RECEPTOR
PTEN	0.040463176	SIGNALING_BY_THE_B_CELL_RECEPTOR
MDM2	-0.039963458	SIGNALING_BY_THE_B_CELL_RECEPTOR
NCK1	-0.03817039	SIGNALING_BY_THE_B_CELL_RECEPTOR
SOS1	0.038123112	SIGNALING_BY_THE_B_CELL_RECEPTOR
PSMB9	-0.03593404	SIGNALING_BY_THE_B_CELL_RECEPTOR
HERPUD1	0.034219403	B_CELLS_DEG
AKT1	-0.033321213	SIGNALING_BY_THE_B_CELL_RECEPTOR
CDKN1B	-0.026793325	SIGNALING_BY_THE_B_CELL_RECEPTOR
NFKBIB	0.025312549	SIGNALING_BY_THE_B_CELL_RECEPTOR
PSMA4	-0.022959163	SIGNALING_BY_THE_B_CELL_RECEPTOR
STIM1	-0.02038212	SIGNALING_BY_THE_B_CELL_RECEPTOR
ITPR2	0.01861582	SIGNALING_BY_THE_B_CELL_RECEPTOR
KRAS	0.018470293	SIGNALING_BY_THE_B_CELL_RECEPTOR
MALT1	0.015072935	SIGNALING_BY_THE_B_CELL_RECEPTOR
PIK3AP1	0.015026962	SIGNALING_BY_THE_B_CELL_RECEPTOR
TSC2	-0.010741741	SIGNALING_BY_THE_B_CELL_RECEPTOR
CXCR4	0.0061137513	B_CELLS_DEG
SYK	0.006012473	SIGNALING_BY_THE_B_CELL_RECEPTOR
SOCS1	0.003146362	OTHERS
IRF8	0.0031277915	B_CELLS_DEG
CYBA	-0.0018351875	OTHERS
PSMC6	-0.0017630033	SIGNALING_BY_THE_B_CELL_RECEPTOR
H3F3B	-0.0004970938	OTHERS
TCF4	0.00042250392	B_CELLS_DEG
RPS12	-0.00018608908	B_CELLS_DEG
GALNT2	0.00013567449	OTHERS
RPS5	0.00011049211	B_CELLS_DEG
MT2A	-0.00010378542	OTHERS
GSTO1	-9.9388766e-05	B_CELLS_DEG
RGS2	8.0788974e-05	OTHERS
GBP4	5.4265023e-05	OTHERS
IFITM3	-4.9500144e-05	OTHERS
IRF1	3.9078528e-05	OTHERS
HLA-DMA	1.1856144e-05	B_CELLS_DEG

## Sheet: c_node_2_decoder_weights
	decoder_weights	INTERFERON_SIGNALLING	IFN_VS_CTRL_DEG	IMMUNE_SYSTEM
IFIT3	-0.23557505	True	True	True
IFIT1	-0.23393908	True	True	True
IFIT2	-0.23009476	True	True	True
ISG15	-0.21889523	True	True	True
IL1RN	-0.21734573	False	True	True
IFITM3	-0.19255568	True	True	True
TNFSF10	-0.17008168	False	True	False
MX1	-0.16799842	True	True	True
ISG20	-0.16492887	True	True	True
IFI6	-0.15986484	True	True	True
CXCL10	-0.15583111	False	True	False
IRF7	-0.14908291	True	True	True
GMPR	-0.14759596	False	True	False
IRF8	-0.14519623	True	False	True
DDX58	-0.13654898	True	True	True
IFI27	-0.13303672	True	True	True
MX2	-0.12811513	True	True	True
HERC5	-0.12605028	True	True	True
IFI35	-0.123198	True	True	True
SERPING1	-0.11851553	False	True	False
IFIH1	-0.11806938	False	True	True
OAS1	-0.111596815	True	True	True
IFITM2	-0.11149664	True	True	True
CD9	0.10482829	False	True	False
CD14	0.10225767	False	True	True
XAF1	-0.1016682	True	True	True
EIF2AK2	-0.10108818	True	True	True
SOCS1	-0.09324517	True	True	True
CXCL3	0.08504802	False	True	False
IFITM1	-0.08379722	True	True	True
CXCL2	0.0832612	False	False	False
OASL	-0.0823425	True	True	True
ZBP1	-0.07864315	False	True	True
CFLAR	-0.071266174	False	True	False
PLEK	-0.07100547	False	False	False
XRN1	-0.0706433	False	True	False
MT2A	-0.07057601	True	True	True
CXCL16	0.06886352	False	False	False
NADK	-0.06683872	False	True	False
CTSC	-0.06652447	False	True	True
CD274	-0.066403665	False	False	True
SDC2	0.06493154	False	False	False
HBEGF	0.06425768	False	False	False
AIM2	-0.062242184	False	True	True
DTX3L	-0.061767124	False	True	True
C5AR1	0.060498815	False	False	False
STAT2	-0.060159933	True	True	True
OAS2	-0.056966666	True	True	True
SLC38A5	-0.055896297	False	True	False
FBXO6	-0.055358257	False	True	True
GZMB	-0.055030465	False	False	False
KIFC3	0.054916274	False	False	False
CD40	-0.054202743	False	False	True
GBP4	-0.053742237	True	True	True
GLIPR1	0.053054113	False	True	False
LYN	-0.051644616	False	False	True
PML	-0.050415955	True	True	True
OAS3	-0.049567223	True	True	True
SCT	0.049300842	False	False	False
IRF2	-0.04889882	True	True	True
PLIN2	0.04879799	False	True	False
HPSE	-0.04837951	False	False	False
VCAN	0.047622107	False	True	False
UNC93B1	-0.04678742	False	True	True
TRADD	-0.045996424	False	True	False
ANXA1	-0.04466486	False	False	False
SELL	-0.044377767	False	True	True
THBS1	0.043691646	False	True	False
CST3	-0.043388356	False	False	False
AQP9	-0.042000934	False	False	False
STX11	-0.041727595	False	False	False
CYP27A1	0.040929694	False	True	False
SAT1	-0.04078144	False	True	False
CD47	-0.040258594	False	True	False
PSMA4	-0.040223077	False	True	True
CNDP2	-0.039513987	False	False	False
PSMB9	-0.039006375	False	True	True
LIMS1	0.038846344	False	True	False
ACTN1	0.03879107	False	False	False
RIPK2	-0.037221603	False	False	True
HSPB1	-0.03629202	False	True	False
JUP	-0.03584586	False	False	False
GAPDH	0.03576258	False	True	False
ADAR	-0.0353529	True	True	True
CEBPB	0.035345785	False	True	False
TAP1	-0.035234265	False	True	True
IL1B	0.033361092	False	True	True
UBE2F	-0.033208355	False	False	True
CHMP5	-0.033032585	False	True	False
MMP9	0.032997448	False	False	False
SNX2	-0.032991774	False	False	False
GNG5	-0.032591406	False	True	False
FOS	0.03251427	False	True	True
ATF3	-0.032119982	False	False	False
OAZ1	0.032092296	False	True	False
CCR1	-0.031668298	False	False	False
TXN	-0.031130567	False	False	True
CD86	-0.030711941	False	False	True
MOV10	-0.030211335	False	False	False
LILRB2	-0.030063484	False	False	True
CCL4	-0.029797709	False	False	False
CHST12	-0.029771287	False	True	False
CASP10	-0.02963561	False	False	True
TIMP1	0.028069215	False	True	False
C3AR1	0.02681765	False	False	False
GTF2B	-0.026655436	False	False	False
DAB2	0.026530044	False	False	False
HSP90AA1	-0.026050221	False	True	False
SYNE2	-0.02536953	False	False	False
UBE2Z	-0.024601119	False	False	True
STK24	0.024152886	False	False	False
CCR7	-0.02389398	False	False	False
PFN1	0.02385986	False	True	False
KCNJ15	0.023858182	False	False	False
TYMP	-0.023404768	False	True	False
NMUR1	0.023291145	False	False	False
GLRX	-0.023049872	False	False	False
ARHGAP18	0.022649953	False	False	False
MKRN1	-0.022399787	False	False	True
LCK	0.021964863	False	False	True
CD44	0.021864753	True	True	True
CTSH	0.021342218	False	False	True
OAZ2	0.02130794	False	False	False
LMNA	0.021215264	False	False	False
ACSL1	-0.020833008	False	False	False
RGS19	0.020592794	False	False	False
GBP1	-0.02025529	True	True	True
DOCK8	-0.02012791	False	False	False
DOK2	0.019821996	False	False	False
UCP2	0.01956646	False	False	False
CALR	0.01934047	False	False	True
LILRB4	-0.01914092	False	False	True
NBN	-0.019116905	False	False	False
HMOX1	-0.018823022	False	False	False
TUBB	0.018290551	False	False	False
CD3E	0.018235845	False	False	True
POLD4	0.018152552	False	False	False
ITGB1	0.017718416	False	False	True
NUMB	0.01755379	False	False	False
GNB4	-0.01752165	False	False	False
MARCKS	-0.017161774	False	True	False
MAX	-0.01679092	False	False	False
PSAP	0.01674211	False	False	False
JAK2	-0.016714038	True	False	True
RPS18	-0.016643833	False	False	False
CXCR4	0.016485712	False	False	False
PSME2	-0.016455501	False	True	True
CD3D	0.016372925	False	False	True
CASP4	-0.016018216	False	True	True
CD2AP	-0.015952185	False	False	False
PLAUR	0.015754614	False	True	False
SLC3A2	0.015661692	False	False	False
IFNGR1	0.01551511	True	False	True
ATP6V0B	0.014947007	False	True	False
SLC7A7	-0.014890554	False	False	False
RPS12	-0.014889221	False	False	False
TBXAS1	0.014782734	False	False	False
PMAIP1	-0.014542723	False	False	False
ZFP36L1	0.014457075	False	False	False
SPSB1	-0.013938752	False	False	True
ATP6V1B2	-0.013636704	False	False	False
KYNU	0.013429612	False	False	False
SLC2A3	0.01327402	False	False	False
NT5C2	-0.013199512	False	False	False
PTPN6	0.012984666	True	False	True
IL7R	0.012949381	False	False	True
H2AFZ	0.012678439	False	False	False
DYNLL1	0.012603145	False	True	True
SRGAP2	-0.012588307	False	False	False
SPHK1	0.01238256	False	False	False
GNA15	0.011978433	False	False	False
LILRB1	-0.011864184	False	False	True
CTSZ	-0.011650509	False	False	False
LMNB1	-0.011606387	False	False	False
TPMT	-0.011558109	False	False	False
PNP	0.011520726	False	False	False
RPLP1	-0.0115065435	False	False	False
BSG	0.01108549	False	False	False
TANK	-0.0109391995	False	False	True
CD55	0.010456249	False	False	True
FASLG	-0.010226312	False	False	False
PRLR	-0.0101651475	False	False	True
FAS	-0.010116195	False	False	False
FTH1	0.010003324	False	True	False
GBP5	-0.009937113	True	True	True
CYBA	0.009743237	False	True	True
HK2	-0.009713544	False	False	False
RPL5	0.009503126	False	True	False
PREX1	0.009390469	False	False	False
FYN	0.009220303	False	False	True
MAPK1	0.009206375	False	False	True
TPM3	-0.009061229	False	False	False
CASP7	-0.008909243	False	False	False
AP1S2	0.008696136	False	False	True
EHD1	0.008576966	False	False	False
RPL30	-0.00845983	False	False	False
CXCL1	0.008389646	False	False	False
JUN	0.008346139	False	False	True
CD58	0.00817996	False	False	False
TGFBI	0.00807011	False	False	False
BID	0.007891142	False	False	False
ACADVL	0.00787757	False	False	False
LAT	0.0077696936	False	False	True
PSMD14	0.007637309	False	False	True
IL2RG	0.0076310225	False	False	True
AP2S1	0.007509391	False	False	True
FCGR1A	-0.0074150153	True	False	True
RHOC	0.0073119383	False	False	False
MAP3K8	0.0072739264	False	False	True
CDS2	-0.007250784	False	False	False
CNPY3	0.0072259884	False	False	True
TKT	0.0071545923	False	False	False
CASP3	-0.0070859957	False	False	False
ARRB2	0.0070183454	False	False	False
CD151	0.0069057224	False	False	False
IFNGR2	0.0067547206	True	False	True
FKBP1A	0.006690598	False	False	False
CASP8	-0.0064274836	False	False	True
CTSS	-0.006291693	False	True	True
TLR7	-0.006150637	False	False	True
SH3KBP1	0.005964295	False	False	True
ZFP36	-0.005774406	False	False	False
NFKBIA	-0.0057326425	False	False	True
ACAA1	0.005634933	False	False	False
CCL5	-0.0056016175	False	False	False
RPS19	-0.0054299263	False	False	False
S100A12	0.005191261	False	False	True
RPL3	0.0051396433	False	False	False
RPS23	-0.0050277486	False	False	False
APPL1	-0.0050011314	False	False	False
SMOX	0.004973679	False	False	False
PSENEN	0.0048200563	False	False	False
SLC16A3	0.0047333585	False	False	False
AQP3	0.004559218	False	False	False
RAPGEF1	0.00455485	False	False	True
PANK2	-0.004532166	False	False	False
IGFBP4	-0.0045098383	False	False	False
TINF2	-0.0044175554	False	False	False
PLEC	0.004122248	False	False	False
FPR1	0.004116011	False	False	False
XCL1	0.00405824	False	False	False
RPL31	-0.0039115585	False	False	False
EIF3A	0.0038751278	False	False	False
MGST1	0.0038076884	False	False	False
CYP1B1	0.003758182	False	False	False
ARHGEF3	-0.0037384906	False	False	False
VIM	-0.0037382275	False	True	False
FTL	0.0036758438	False	True	False
CAPZA2	-0.0036706834	False	False	True
SLC11A1	0.0035611133	False	True	False
TAGAP	-0.0034373056	False	False	False
HMOX2	0.0034297265	False	False	False
TLR4	-0.0033236926	False	False	True
REL	0.0033213797	False	False	True
CASP1	-0.0032944123	False	True	True
NDUFV3	0.003200452	False	False	False
RBPJ	0.0031793534	False	False	False
EVL	-0.0030348955	False	False	True
JUNB	-0.0029756906	False	False	False
MEFV	-0.0027967633	False	False	True
RPL38	-0.0027503495	False	False	False
CCR5	-0.002742836	False	False	False
HLA-DPA1	-0.002678665	True	False	True
CNTRL	-0.0026238842	False	False	False
P2RY10	0.0026202141	False	False	False
NUPL2	0.0025962936	True	False	True
RPL23A	-0.0025710517	False	False	False
RPS8	-0.0025618642	False	False	False
PSTPIP1	0.002541639	False	False	True
RALB	-0.002506799	False	False	False
RPL34	-0.0024646414	False	False	False
PIK3AP1	-0.0023592648	False	False	True
PTGER4	0.0023546375	False	False	False
GNGT2	0.0022978429	False	False	False
ST8SIA4	-0.002253184	False	False	False
FDPS	0.0022310582	False	False	False
RHOG	-0.00222831	False	False	False
CFD	-0.00221087	False	False	True
LGALS3	0.0021795009	False	False	True
BLNK	-0.002155748	False	False	True
TMSB4X	0.0021376936	False	False	False
DHX9	0.0021333192	False	False	False
LPIN2	-0.0020596415	False	False	False
VEGFA	0.0020424218	False	False	False
CEBPD	-0.0020408295	False	False	False
FDFT1	0.002004687	False	False	False
ITGB7	0.0019722467	False	False	True
STX3	-0.0018925781	False	False	False
GPR68	0.0018448327	False	False	False
CTSB	-0.0018320491	False	False	True
H3F3B	-0.0018127994	False	True	False
GLA	0.0018108904	False	False	False
HLA-DMA	0.0016498135	False	False	True
BAK1	-0.0015375635	False	False	False
KCNAB2	0.0015117619	False	False	False
CKB	-0.0015031944	False	False	False
SLC43A2	0.0014781926	False	False	False
IRF3	0.001463915	True	False	True
MEF2A	-0.0014602707	False	False	True
DDB1	0.0014398037	False	False	False
TNFRSF10B	0.0014254868	False	False	False
ACTN4	0.0013980961	False	False	False
CCNH	0.0013526618	False	False	False
RIT1	0.0013152177	False	False	False
CX3CR1	0.0013141204	False	False	False
VASP	0.001300049	False	False	True
PRKCH	0.0012517103	False	False	False
HLA-A	0.0012506924	True	False	True
PYCARD	0.0012460423	False	False	True
CD63	0.0012352241	False	False	False
PANX1	-0.0012337168	False	False	True
TCF4	-0.0012280064	False	False	False
TLN1	0.0012215558	False	False	False
MGAT1	-0.0011888245	False	False	False
AKAP13	0.0011125624	False	False	False
C1GALT1	-0.001094521	False	False	False
EXT1	-0.0010908978	False	False	False
CYBB	-0.0010870389	False	False	True
MAFF	0.0010797516	False	False	False
ARHGAP25	-0.0010154331	False	False	False
RAD9A	-0.0010117296	False	False	False
ITGAE	0.0009961078	False	False	False
RPL10A	0.0009851934	False	False	False
PDIA6	-0.0009697331	False	False	False
EIF4E	0.00094453234	True	False	True
SMS	0.00087062235	False	False	False
NFKB2	0.00086861313	False	False	True
HIST1H2BK	0.0008296168	False	False	False
PIK3R5	0.0008081569	False	False	False
GPCPD1	0.0008007289	False	False	False
RPS6KA1	0.0007614974	False	False	True
CACNA1A	-0.0007405068	False	False	False
MAPK13	0.0007244849	False	False	True
BRCA2	-0.0006934025	False	False	False
TGFB1	-0.00067718537	False	False	False
PHAX	0.0006726659	False	False	False
MAD2L2	0.00065515167	False	False	False
ARRB1	0.00065008714	False	False	False
MALT1	0.00062264735	False	False	True
PRKCZ	0.0006217266	False	False	False
RPS5	-0.00061923184	False	False	False
NEU1	0.00060633314	False	False	False
ST3GAL1	0.00058626116	False	False	False
CD2	0.00057426246	False	False	False
PDE7A	-0.000560771	False	False	False
PTPRC	0.0005394921	False	False	True
DOCK5	0.0005345484	False	False	False
RALBP1	0.00052190723	False	False	False
ALCAM	0.0005012951	False	False	False
RTN4	0.0004925205	False	False	False
CDKN2D	-0.00048647425	False	False	False
GATA3	0.000477524	False	False	False
RASGRP3	-0.0004750488	False	False	True
ATP1B3	0.00047499314	False	False	False
H2AFX	0.00047102186	False	False	False
GBP2	0.00046540587	True	True	True
PAPSS1	0.00044934626	False	False	False
TPM4	0.000433438	False	False	False
TATDN2	0.0004143957	False	False	False
PDXK	0.0004069414	False	False	False
PIGG	0.00040596712	False	False	False
MYD88	-0.00039407122	False	False	True
RXRA	0.00039287598	False	False	False
RHOF	0.00038989203	False	False	False
SRD5A1	-0.00038659142	False	False	False
PIK3R1	0.00038057333	False	False	True
S1PR4	0.00036292546	False	False	False
ORAI1	0.0003538523	False	False	True
NCOR2	0.00034537585	False	False	False
PMEPA1	0.00034018466	False	False	False
B3GNT2	-0.00032930833	False	False	False
UBE2G2	0.00032738165	False	False	True
BLOC1S1	-0.0003206255	False	False	False
ARF3	0.0003187973	False	False	False
TRIM25	-0.0003072298	True	False	True
TGFBR1	0.00029668293	False	False	False
GTF2E2	-0.00028342206	False	False	False
EXOC2	-0.0002814728	False	False	False
DCP1A	-0.00027008686	False	False	False
PRKCE	-0.00026617316	False	False	False
RPS21	-0.00025753985	False	False	False
ARAP2	-0.00025292952	False	False	False
CTSA	0.00024737837	False	False	True
ACTA2	-0.00024700904	False	False	False
E2F3	0.00023897173	False	False	False
ROCK1	0.00023637892	False	False	False
PTGS1	0.00023559137	False	False	False
HSPA5	0.00022767897	False	False	True
FCGR1B	-0.0002186349	True	False	True
POLR2L	0.00021292851	False	False	False
NSF	0.00020083052	False	False	False
FFAR2	-0.0001931556	False	False	False
RPS24	-0.00018793071	False	False	False
PPBP	-0.00018154393	False	False	False
PGAM1	0.00018122821	False	False	False
MGLL	-0.00018101285	False	False	False
TRAF3	0.00018087658	False	False	True
ABCD1	-0.00016279006	False	False	False
PACS1	0.00015207089	False	False	False
GPAA1	0.00014330092	False	False	False
HMGCR	0.00013132923	False	False	False
ST3GAL6	0.00012781931	False	False	False
HLA-DPB1	-0.00012645009	True	False	True
LPCAT2	-0.00011685572	False	False	False
SF3A1	0.00011580769	False	False	False
TPM1	0.000112937414	False	False	False
ZNF528	0.00010974624	False	False	False
EXOC6	-0.000103362196	False	False	False
HLA-B	-9.6808246e-05	True	True	True
CAP1	-9.358255e-05	False	False	False
PHKB	8.693844e-05	False	False	False
CHMP4B	8.573418e-05	False	False	False
RPS3	8.411519e-05	False	False	False
ITGA5	8.099311e-05	False	False	False
PLA2G16	-7.208914e-05	False	False	False
PAK1	-7.189665e-05	False	False	True
GK	7.1808754e-05	False	False	False
RPL14	6.860861e-05	False	False	False
MCOLN1	6.119069e-05	False	False	False
ATP11B	6.012933e-05	False	False	False
SLC8A1	-5.9987942e-05	False	False	False
OAT	5.7372148e-05	False	False	False
CHPF2	5.359616e-05	False	False	False
CHST2	5.068083e-05	False	False	False
ATP6V1D	4.629395e-05	False	False	False
SLC38A1	4.605198e-05	False	False	False
EXOC1	-4.4052664e-05	False	False	False
UBA7	-4.2636704e-05	True	False	True
GNAI2	4.0398387e-05	False	False	False
TNFAIP3	4.0181738e-05	False	False	True
MYC	-3.7793303e-05	False	False	False
TUBA4A	3.7424034e-05	False	False	False
C1QB	-3.457471e-05	False	False	True
PF4	-2.9903313e-05	False	False	False
CYSLTR1	2.9886898e-05	False	False	False
NEO1	-2.9367337e-05	False	False	False
CKS1B	-2.7992704e-05	False	False	False
DUSP4	2.5361369e-05	False	False	True
POLR2B	2.0284613e-05	False	False	False
DOK1	1.4592719e-05	False	False	False
HSP90B1	2.795714e-06	False	False	True

## Sheet: c_node_1_decoder_weights
	decoder_weights	SIGNALING_BY_GPCR	IMMUNE_SYSTEM	MYELOIDS_DEG	MYELOIDS_STIMULATED_DEG
RGS2	0.22608991	True	False	False	False
TIMP1	-0.20132011	False	False	True	True
CCL2	-0.19000953	True	False	True	True
PLA2G7	-0.18519388	False	False	True	False
HSPB1	-0.17965157	False	False	False	True
CX3CR1	0.16627616	True	False	False	False
CYSLTR1	0.15773878	True	False	False	False
PTGER2	-0.1384269	True	False	False	False
GMPR	-0.13279767	False	False	False	True
CCR5	-0.12765735	True	False	False	False
CTSB	-0.1275591	False	True	True	False
ADA	-0.12258185	False	False	True	False
PDE7A	-0.11461015	True	False	False	False
TXN	-0.10875453	False	True	False	True
GCLM	-0.10678442	False	False	False	False
SCT	0.10595424	True	False	False	False
SELL	0.1048544	False	True	False	False
SATB1	0.10462951	False	False	False	False
CD63	-0.10403688	False	False	True	False
HPSE	-0.1039415	False	False	False	True
NOP56	0.10362038	False	False	False	False
GSTO1	-0.100188896	False	False	True	False
MEF2C	0.099072434	False	True	False	False
SLC24A4	0.09838781	False	False	False	False
FYN	0.09834803	False	True	False	False
MGST1	-0.0982846	False	False	True	False
XPC	0.09395614	False	False	False	False
PIGX	0.092518486	False	False	False	False
S1PR4	0.09224612	True	False	False	False
GLIPR1	0.09208675	False	False	False	True
NR3C1	0.09115394	False	False	False	False
LGALS3	-0.091129035	False	True	True	False
XCL2	0.09003463	True	False	False	False
CD9	-0.08983697	False	False	True	True
GNG2	0.089026846	True	False	False	False
P2RY13	0.088340454	True	False	False	False
ISG20	-0.08657745	False	True	False	True
CD2	0.08464188	False	False	True	False
CTSD	-0.08359451	False	True	True	False
CTSC	-0.08324629	False	True	False	True
CNPY3	0.08161202	False	True	False	False
FTL	-0.0809471	False	False	True	False
VAMP8	0.074556574	False	False	False	False
XPA	0.07450258	False	False	False	False
CD274	-0.07262925	False	True	False	False
GGCT	0.07243886	False	False	False	False
KPNA2	0.0723817	False	True	False	False
KLF5	0.07218597	False	False	False	False
PRNP	0.07201476	False	False	False	False
HIST1H2BC	-0.07128803	False	False	False	False
PTGER4	0.0711793	True	False	False	False
PPP2R5A	0.070892096	False	True	False	False
KYNU	-0.070754334	False	False	True	False
IFITM1	-0.06954765	False	True	False	True
EZR	0.06859083	False	False	False	False
SDCBP	-0.06838514	False	False	True	False
RAC2	0.06695414	True	False	False	False
CCR7	-0.06687989	True	False	True	False
UBE2Z	-0.066675775	False	True	False	False
GBP5	-0.06665869	False	True	False	True
ADSS	0.06656224	False	False	False	False
IRF8	0.06353614	False	True	False	False
GBP1	-0.06312993	False	True	False	True
ISG15	-0.06311274	False	True	False	True
LBR	0.063107416	False	False	False	False
PMAIP1	0.06261303	False	False	False	False
RGS1	0.06257465	True	False	False	False
LIMS1	-0.0618249	False	False	True	True
CHPT1	0.061718617	False	False	False	False
HSP90AA1	-0.061234277	False	False	False	True
CAT	0.060159467	False	False	False	False
LILRB4	-0.059928656	False	True	True	False
ADK	0.059431914	False	False	False	False
EIF4EBP1	0.05888957	False	False	False	False
PARP1	0.058377072	False	False	False	False
ARHGAP15	0.057153046	False	False	False	False
TPM4	-0.05712942	False	False	True	False
SEC11C	0.055794932	False	False	False	False
RIT1	-0.054145843	False	False	False	False
NADK	-0.053843055	False	False	False	True
ACTN1	-0.05240802	False	False	False	False
SPHK1	-0.051981512	False	False	False	False
CD55	0.049853265	True	True	False	False
GPR65	0.049649037	True	False	False	False
RTN4	-0.049336262	False	False	True	False
HMGB2	0.04925813	False	False	False	False
GLUL	-0.04885697	False	False	True	False
PIK3R1	0.048782174	True	True	False	False
TPMT	-0.047906335	False	False	False	False
SLC35A1	0.04775528	False	False	False	False
SQSTM1	-0.04724836	False	True	False	False
MARCKS	-0.04702206	False	False	False	True
PPP1R15A	-0.04654608	False	False	False	False
IL7R	-0.045888305	False	True	False	False
TDP1	0.04575374	False	False	False	False
IFITM3	-0.045661654	False	True	False	True
TMSB4X	0.04536544	False	False	True	False
PRKAR1A	0.045073304	True	False	False	False
RAC1	-0.04466382	True	True	True	False
CXCL16	0.044487692	True	False	True	False
CALR	-0.044096045	False	True	False	False
RNF125	0.04409015	False	True	False	False
ZFP36L1	0.04400143	False	False	False	False
ATF3	-0.043914232	False	False	False	False
ARHGAP10	-0.042712174	False	False	False	False
ODC1	0.042530164	False	False	False	False
SRGN	0.04236088	False	False	False	False
CASP4	-0.0423255	False	True	False	True
NFKBIA	-0.041888013	False	True	True	False
CD46	0.0415255	False	True	False	False
XCL1	0.040671155	True	False	False	False
SLBP	0.04059033	False	False	False	False
IFIT3	0.04032408	False	True	False	True
GATA2	0.04032141	False	False	False	False
BID	-0.040311817	False	False	True	False
SERPINB2	-0.040099595	False	False	False	False
NMUR1	0.03960646	True	False	False	False
CHST7	-0.038845416	False	False	False	False
BIRC2	0.03874867	False	True	False	False
IDH3B	0.03828333	False	False	False	False
DUT	0.038230572	False	False	False	False
PGM1	0.037713274	False	False	False	False
FCER1G	-0.037427712	False	False	True	False
SERPING1	-0.037129905	False	False	False	True
LYZ	-0.03674778	False	False	True	False
CTSZ	-0.036698636	False	False	False	False
MATK	0.03668613	False	False	False	False
IDI1	0.03639362	False	False	False	False
TYROBP	-0.036304016	False	True	True	False
ZFP36	0.035677735	False	False	False	False
CYP1B1	-0.03485928	False	False	True	False
CKS1B	0.034374464	False	False	False	False
STX10	0.034159355	False	False	False	False
RAB27A	0.03404694	False	False	False	False
PDE4D	0.03390344	True	False	False	False
TKT	0.033419687	False	False	False	False
PTPRC	0.033246666	False	True	False	False
KIF22	0.033211168	False	True	False	False
SLC1A5	0.033141147	False	False	False	False
S1PR5	0.03241893	True	False	False	False
LPAR6	-0.032068744	True	False	False	False
OAS1	0.031977102	False	True	False	True
IL1RN	-0.031742457	False	True	False	True
PDXK	-0.031442568	False	False	False	False
MTMR6	0.031350072	False	False	False	False
MYB	0.03118553	False	False	False	False
SEC11A	0.031124674	False	False	False	False
RDH11	0.031017922	False	False	False	False
TCF4	0.030908726	False	False	False	False
CCL4	-0.030623458	True	False	False	False
CEPT1	0.030543191	False	False	False	False
CD74	0.030005345	False	True	False	False
PGAP1	0.029952105	False	False	False	False
ITGAE	0.029436866	False	False	False	False
NR4A2	0.02940131	False	False	False	False
USP11	0.028547537	False	False	False	False
HERPUD1	0.028499642	False	False	False	False
UBE2F	-0.028127205	False	True	False	False
KLRD1	0.028123032	False	True	False	False
MCM3	0.028039977	False	False	False	False
TPD52	0.027970174	False	False	False	False
CHST12	0.027672363	False	False	False	False
PRKAG1	0.027644858	False	False	False	False
MAT2B	0.027632546	False	False	False	False
PFN1	-0.027622104	False	False	True	True
KMO	-0.027579648	False	False	False	False
PGAM1	0.027550213	False	False	False	False
LMNA	-0.027485788	False	False	True	False
TGIF1	0.027419772	False	False	False	False
GEMIN7	0.02735235	False	False	False	False
SUPT16H	0.02727418	False	False	False	False
TXNIP	-0.02721359	False	True	False	False
ELOVL5	0.026960624	False	False	False	False
H2AFZ	0.026376275	False	False	False	True
CFLAR	-0.026192727	False	False	False	True
AKAP9	0.026139658	False	False	False	False
ALDH9A1	0.026004152	False	False	False	False
POLR2L	0.025815401	False	False	False	False
ATP6V1H	-0.025757434	False	False	False	False
RPS6KB1	0.02505048	False	False	False	False
TUBB	0.024994122	False	False	False	False
DYNLL1	-0.024855118	False	True	False	False
SGMS2	0.024080042	False	False	False	False
TAP1	-0.02399204	False	True	False	True
GYG1	0.023963181	False	False	False	False
CCNB1	0.023882179	False	False	False	False
MGAT1	-0.023485642	False	False	False	False
GLRX	-0.023130761	False	False	False	True
FDFT1	0.02300328	False	False	False	False
VPS37B	0.02269223	False	False	False	False
SLC39A3	0.022585755	False	False	False	False
POLRMT	0.022269811	False	False	False	False
HDAC2	0.022175252	False	False	False	False
TALDO1	-0.022075603	False	False	True	True
CTSS	0.02196267	False	True	True	True
CXCR4	0.021801537	True	False	True	False
MIS18BP1	0.021703882	False	False	False	False
RSU1	0.021401083	False	False	False	False
RRN3	0.021200318	False	False	False	False
PPP2R5C	0.020912284	False	True	False	False
CD47	-0.020864068	False	False	False	True
USP1	0.020395134	False	False	False	False
IFI27	-0.01985502	False	True	False	True
TIMM17A	0.019745648	False	False	False	False
EIF3A	0.019284364	False	False	False	False
CD44	0.019278415	False	True	False	True
PLEK	-0.018886471	False	False	True	True
EIF2B5	0.01862787	False	False	False	False
SPCS3	-0.018482126	False	False	False	False
CSGALNACT1	0.018387504	False	False	False	False
DNAJB9	0.018337322	False	False	False	False
RALBP1	0.01824016	False	False	False	False
PMEPA1	0.01803961	False	False	False	False
CXCL3	-0.018017542	True	False	True	False
CDC40	0.017910143	False	False	False	False
FDPS	0.01770373	False	False	False	False
CD81	-0.017654391	False	True	False	False
PPP1CB	0.017464692	False	False	False	False
VIM	-0.017447546	False	False	False	True
PMVK	0.016715445	False	False	False	False
GBP2	0.01645918	False	True	False	False
CYBA	-0.016359217	False	True	False	False
STX11	-0.016335445	False	False	False	True
GNG7	0.016167467	True	False	False	False
MAML2	-0.016043779	False	False	False	False
SOCS3	0.015938021	False	True	False	False
FBXL5	0.015784752	False	False	False	False
TNFRSF1A	-0.015306932	False	False	False	False
TUBA1A	0.015295765	False	False	False	False
IFI6	0.015215899	False	True	False	True
RPL10A	0.015139147	False	False	True	True
DDB1	0.01511968	False	False	False	False
IFIT1	0.014989172	False	True	False	True
IFITM2	-0.0149194095	False	True	False	True
OAT	0.014675827	False	False	False	False
JUNB	-0.014519546	False	False	False	False
ACTR1B	0.014485118	False	True	False	False
UBE2T	0.014449039	False	False	False	False
SF3B3	0.014251045	False	False	False	False
AP2S1	0.01422093	False	True	False	False
PSAT1	0.014181472	False	False	False	False
SLC3A2	-0.014159074	False	False	False	False
VIPR2	0.01405636	True	False	False	False
RPL5	0.0139592	False	False	True	True
ATP6V1C1	-0.01357683	False	False	False	False
CXCR3	0.013318893	True	False	False	False
HIF1A	0.013063327	False	False	False	False
MED11	0.012831091	False	False	False	False
B2M	-0.012527579	False	True	True	True
TNFSF10	0.011854034	False	False	False	True
GAPDH	-0.011818236	False	False	True	True
SDC2	-0.0116279805	False	False	False	False
ARAP2	0.011620254	False	False	False	False
IL5RA	0.011300114	False	True	False	False
BCL2L11	0.011282905	False	False	False	False
RPS12	-0.011052748	False	False	True	False
PYCARD	0.011009182	False	True	False	False
HEBP1	-0.01098889	True	False	False	False
IRF1	0.010820098	False	True	False	False
ZMYM2	0.010762772	False	False	False	False
SLC2A3	0.010557066	False	False	False	False
RPL30	-0.01054912	False	False	True	False
TYMP	-0.010382499	False	False	True	True
MED31	0.00980154	False	False	False	False
EREG	-0.009393634	False	False	False	False
IRF3	0.009305426	False	True	False	False
DDB2	0.009197594	False	False	False	False
MBD4	0.008576098	False	False	False	False
PGLS	0.00850438	False	False	False	False
HLA-DQA1	0.008463386	False	True	False	False
GALT	0.008353355	False	False	False	False
RPL34	0.00781992	False	False	True	True
EIF2AK2	0.007394554	False	True	False	True
CD3D	0.0073295226	False	True	True	False
XBP1	0.007288538	False	False	False	False
RPL3	0.0070619425	False	False	True	True
DUSP4	0.0070365574	False	True	False	False
UBE2G1	0.0070022773	False	True	False	False
PNPLA8	0.006861571	False	False	False	False
ATM	0.006396793	False	False	False	False
RPS24	-0.0062638996	False	False	False	False
HLA-DMB	0.006236152	False	True	False	False
ST8SIA4	-0.006232661	False	False	False	False
TREM1	-0.006221397	False	False	False	False
CD151	-0.0062077288	False	False	False	False
B3GNT5	-0.006036005	False	False	False	False
GRAP	0.0059426315	False	False	False	False
LRIG1	0.0057658674	False	False	False	False
SAR1B	0.0056863967	False	True	False	False
TUBA4A	0.0056684287	False	False	False	False
EBP	0.005664602	False	False	False	False
RAB5A	-0.0056126863	False	False	False	False
RPS19	0.0056090252	False	False	True	False
UBE2J1	0.005474983	False	True	False	False
JMJD1C	0.0053442484	False	False	False	False
AP1S2	0.0053205807	False	True	True	False
PIGT	0.005309227	False	False	False	False
TGFBR2	0.0052488837	False	False	False	False
RAB6A	0.005218954	False	False	False	False
CCND3	0.0051478846	False	False	False	False
LMAN1	0.005109125	False	False	False	False
OFD1	0.005023611	False	False	False	False
RPLP1	-0.0049528955	False	False	True	False
H3F3B	-0.0048565436	False	False	False	True
PNP	-0.004833186	False	False	False	False
ACTB	-0.0047323806	False	False	True	True
KIF13A	-0.00460029	False	False	False	False
ACP5	-0.004565358	False	False	False	False
SPTBN1	0.0044774786	False	False	False	False
NT5C2	-0.0044297716	False	False	False	False
TAGAP	0.004351506	False	False	False	False
RPL14	0.0043207053	False	False	True	True
HIST1H1C	0.004314348	False	False	False	False
RNMT	0.004301047	False	False	False	False
OPN3	0.0042496556	True	False	False	False
DSE	-0.004243492	False	False	False	False
TNF	-0.004238748	False	False	False	False
PRKAA1	0.0041035246	False	False	False	False
APBB1IP	0.004073498	False	False	False	False
SUMF2	0.0040450403	False	False	False	False
VPS36	0.0039713243	False	False	False	False
SKIL	0.0039060565	False	False	False	False
MAPK1	0.0037721957	True	True	False	False
SIRPB1	-0.0037685933	False	False	False	False
CD247	0.0037620093	False	True	False	False
CERS2	0.0036220688	False	False	False	False
SRSF6	0.0036086699	False	False	False	False
SGPL1	-0.0035493176	False	False	False	False
KIFC3	-0.0035371229	False	False	False	False
RHOF	0.003511268	False	False	False	False
RALB	-0.0034582599	False	False	False	False
GLB1	0.0034312021	False	False	False	False
SLC30A5	0.003170676	False	False	False	False
ARRB2	0.003170359	False	False	False	False
SYNE2	0.0030810218	False	False	False	False
SLC20A1	0.0029666428	False	False	False	False
SLC39A6	0.0027195811	False	False	False	False
PSME2	-0.002711613	False	True	False	True
SMS	0.0026969719	False	False	False	False
SMC3	0.0026369	False	False	False	False
BNIP2	0.0025273557	False	False	False	False
CD79B	0.0024715783	False	True	False	False
RBPJ	0.0024630893	False	False	False	False
SIKE1	0.0024165625	False	True	False	False
CXCL2	-0.0024060216	True	False	True	False
ADRB2	0.002377101	True	False	False	False
IRF2	-0.0023321065	False	True	False	True
TPM3	-0.0022488402	False	False	False	False
DHX9	0.0022003234	False	False	False	False
PICALM	-0.0021187305	False	False	False	False
STX3	-0.0020795122	False	False	False	False
FKBP1A	0.0019485848	False	False	False	False
SACM1L	0.0019409254	False	False	False	False
SEC61B	0.0019379861	False	True	False	False
GBP4	-0.0018849317	False	True	False	True
MAN1B1	0.0018742017	False	False	False	False
KLRC1	0.0018577145	False	True	False	False
IL2RG	-0.0018556558	False	True	False	False
HERC5	0.0018064519	False	True	False	True
RAD1	0.0017919587	False	False	False	False
UBE2A	-0.0017797209	False	True	False	False
RGS9	0.0017245756	True	False	False	False
BHLHE40	0.0017165814	False	False	False	False
NUP214	0.0017147255	False	True	False	False
CDS2	-0.0016833053	False	False	False	False
SPRY1	0.001676742	False	False	False	False
HNRNPL	0.0016323288	False	False	False	False
EXOC5	0.0016295861	False	False	False	False
MGLL	-0.001618719	True	False	False	False
TIMM44	0.0015865413	False	False	False	False
THBS1	-0.0015537015	False	False	True	False
RARA	0.0015500577	False	False	False	False
PSENEN	-0.0014246954	False	False	False	False
EXOC2	0.0013914716	False	False	False	False
CD79A	0.0013891007	False	True	False	False
RPS6KA4	0.0013778377	False	False	False	False
TNFRSF10B	0.0013539863	False	False	False	False
MLH3	0.001351644	False	False	False	False
NXF1	0.0013451194	False	False	False	False
PSAP	-0.0012291139	False	False	True	False
ALG6	0.0012088396	False	False	False	False
ACTA2	0.00120833	False	False	False	False
RNGTT	0.0011643028	False	False	False	False
MAP2K3	0.0011613074	False	True	False	False
ZNF92	0.0011504336	False	False	False	False
HBB	-0.0011465584	False	False	False	False
B3GAT3	0.0011274476	False	False	False	False
RHOT1	0.001111569	False	False	False	False
IFIT2	0.0010845404	False	True	False	True
PCF11	0.0010002954	False	False	False	False
IDH1	0.0009852801	False	False	False	False
SPSB1	-0.00096053095	False	True	False	False
GPI	0.0009581968	False	False	False	False
HLA-DPA1	0.0009497809	False	True	False	False
MAN1A2	0.0009418677	False	False	False	False
PCM1	0.0009221537	False	False	False	False
MKRN1	0.0008903574	False	True	False	False
SIAH2	0.00089005404	False	False	False	False
RNF41	0.0008778493	False	True	False	False
STAT1	0.00087239826	False	True	False	True
TLR2	-0.00085105805	False	True	False	False
STX8	0.0008413887	False	False	False	False
MAP2K7	0.0008254552	False	True	False	False
IGFBP3	0.00081062363	False	False	False	False
LONP2	0.0007953646	False	False	False	False
OASL	-0.0007580678	False	True	False	True
SMUG1	0.0007441222	False	False	False	False
TNNT1	-0.0006885667	False	False	False	False
PIK3R5	-0.0006827272	True	False	False	False
RBL2	0.0006814952	False	False	False	False
DBF4	0.0006685058	False	False	False	False
MCM7	0.00066047953	False	False	False	False
TLN1	-0.0006167906	False	False	False	False
RPS3	-0.0005732359	False	False	True	True
FN1	-0.00057294406	False	False	False	False
DDX58	-0.00054950686	False	True	False	True
IFNGR1	0.000542587	False	True	False	False
HCST	-0.0005386147	False	True	False	False
FAR2	0.00053252536	False	False	False	False
TIAM1	0.00052987353	True	False	False	False
EBF1	0.00049488747	False	False	False	False
ANXA1	-0.000494282	True	False	False	False
STK24	-0.0004929098	False	False	False	False
UBTF	0.00048279378	False	False	False	False
SF3A1	0.00046402786	False	False	False	False
SLC25A32	0.00046230876	False	False	False	False
PNOC	0.0004601609	True	False	False	False
PRKCZ	0.00044024154	False	False	False	False
TUBA1B	0.00044001616	False	False	False	False
ZNF571	0.00040451973	False	False	False	False
HIP1R	0.0003799192	False	False	False	False
RPL38	-0.00037451554	False	False	False	False
CKB	-0.00037095894	False	False	False	False
PLAUR	-0.0003662809	False	False	True	True
RPS6KA5	0.00035400724	False	True	False	False
HLA-B	0.00034819846	False	True	True	True
PTTG1	0.00034515804	False	False	False	False
SLC25A4	0.00032366812	False	False	False	False
UBE2E2	0.00031874224	False	True	False	False
SUMF1	0.00031757785	False	False	False	False
GNGT2	0.00029999926	True	False	False	False
HDAC5	0.0002963558	False	False	False	False
LDLRAP1	0.00028846064	False	False	False	False
CST3	-0.00028642046	False	False	True	True
LNPEP	0.00028139434	False	True	False	False
PIK3CD	0.0002735157	False	True	False	False
ACAA1	0.0002602095	False	False	False	False
CD8A	0.00025100273	False	True	False	False
AGMAT	0.00024168089	False	False	False	False
TBL1X	0.00022812583	False	False	False	False
CTNNA1	-0.00021454133	False	False	False	False
COPB1	0.00020496012	False	False	False	False
RAPGEF1	-0.00020261848	False	True	False	False
RPS5	0.00019444089	False	False	True	False
CENPK	0.00018508203	False	False	False	False
GNAL	0.00018337322	True	False	False	False
PDIA3	-0.0001704988	False	True	False	False
LY86	0.0001687131	False	True	False	False
PPIL2	0.00016302872	False	False	False	False
GALNT2	0.00015030114	False	False	False	False
CHPF2	0.00014920987	False	False	False	False
HIST1H2BJ	0.00014268706	False	False	False	False
CD86	0.00014262949	False	True	True	False
SH3KBP1	0.00013947848	False	True	False	False
CHST2	-0.00013825815	False	False	False	False
HK1	0.0001244779	False	False	False	False
NEO1	0.00012419414	False	False	False	False
MX1	0.0001209341	False	True	False	True
CD8B	0.000118695665	False	True	False	False
IRS2	0.000117331685	False	True	False	False
ICAM1	-0.00011635205	False	True	False	False
RBM5	0.00011238939	False	False	False	False
AKAP13	0.000111546135	True	False	False	False
CACNA2D3	0.00010246504	False	False	False	False
SLC30A1	-9.841536e-05	False	False	False	False
PSMD1	9.515451e-05	False	True	False	False
U2AF2	9.221019e-05	False	False	False	False
GPR18	8.978322e-05	True	False	False	False
MYC	8.870795e-05	False	False	False	False
PPP3R1	8.339557e-05	True	False	False	False
MBOAT7	-8.337345e-05	False	False	False	False
CHMP5	8.120219e-05	False	False	False	False
RPS6	7.9027785e-05	False	False	True	True
SRP54	7.072603e-05	False	False	False	False
TUBB2A	-6.8646856e-05	False	False	False	False
TERF1	6.216677e-05	False	False	False	False
CUL2	5.9488113e-05	False	True	False	False
F2R	5.9467915e-05	True	False	False	False
ST6GAL1	5.9350103e-05	False	False	False	False
ATP6V0B	-5.5384822e-05	False	False	True	True
MVD	5.142315e-05	False	False	False	False
DAB2	-4.921318e-05	False	False	False	False
PIK3CB	4.847627e-05	False	True	False	False
RCOR1	4.81162e-05	False	False	False	False
CDKN2D	4.7510664e-05	False	False	False	False
MAFK	-4.6127767e-05	False	False	False	False
ZBP1	-4.4100627e-05	False	True	False	False
HSPA1B	-4.1939027e-05	False	False	False	False
ATP10A	-4.1341526e-05	False	False	False	False
EIF4E	4.0551997e-05	False	True	False	False
MYO9B	-3.7961523e-05	False	False	False	False
IMPDH1	3.4296827e-05	False	False	False	False
ZNF606	3.3408753e-05	False	False	False	False
ACSL1	-3.0182535e-05	False	False	False	False
CCNT1	2.9979332e-05	False	False	False	False
TNRC6A	2.9266113e-05	False	False	False	False
C1GALT1	2.4491223e-05	False	False	False	False
SLC38A5	-1.914706e-05	False	False	False	False
CNOT2	1.3704586e-05	False	False	False	False
SMARCA5	1.1486816e-05	False	False	False	False
RPA1	1.0031043e-05	False	False	False	False
ANAPC1	8.318864e-06	False	True	False	False
IFI35	-6.758666e-06	False	True	False	True
AP3B1	6.147835e-06	False	False	False	False
AMPD2	4.5830966e-06	False	False	False	False
VPS4B	4.359754e-06	False	False	False	False
EVL	3.1599193e-06	False	True	False	False
EPS15L1	2.6784255e-06	False	False	False	False

## Sheet: g_h_i_query_umap
	umap_1	umap_2	TMSB4X_expression	cell_type	node_3_scores
0	-0.58708936	10.190309	45.0	CD14+ Monocytes	-0.4564369320869446
1	-0.8794114	11.069763	79.0	CD14+ Monocytes	1.676876425743103
2	0.52253604	10.280785	110.0	CD14+ Monocytes	2.0151517391204834
3	13.944603	5.784485	56.0	CD4+ T cells	1.405799388885498
4	-0.8173366	9.643616	43.0	CD14+ Monocytes	-0.7645341157913208
5	13.868713	6.130028	31.0	T	-0.6318032145500183
6	14.867754	5.235824	50.0	CD4+ T cells	1.6811587810516357
7	12.494517	4.5165195	39.0	CD8+ T cells	-0.9271796345710754
8	-0.5853254	11.294851	13.0	CD14+ Monocytes	-0.12921859323978424
9	14.143012	4.41359	69.0	CD4+ T cells	2.0196008682250977
10	14.578089	5.527104	56.0	T	0.009449899196624756
11	13.507451	5.2431846	78.0	CD8+ T cells	0.21714770793914795
12	12.442401	4.6558247	31.0	CD8+ T cells	-0.718436062335968
13	14.227496	6.146583	74.0	CD4+ T cells	1.6671688556671143
14	11.524281	5.0694933	0.0	T	-5.21243143081665
15	14.264769	4.035123	45.0	CD4+ T cells	-1.645894169807434
16	-0.631634	11.216165	33.0	CD14+ Monocytes	-1.767230749130249
17	11.639992	4.757257	5.0	T	-3.1357903480529785
18	13.462916	4.7904425	52.0	CD8+ T cells	0.8491938710212708
19	13.642748	2.8210115	78.0	CD4+ T cells	1.4452173709869385
20	14.972202	5.3230715	59.0	CD4+ T cells	0.35143887996673584
21	9.429663	5.536961	6.0	B	-2.5755629539489746
22	13.394492	5.5652213	49.0	CD4+ T cells	1.0276637077331543
23	-0.0969288	10.731499	40.0	CD14+ Monocytes	-0.337583065032959
24	-0.34963802	8.0197935	0.0	CD14+ Monocytes	-3.7359132766723633
25	14.332619	3.861359	46.0	CD8+ T cells	1.6586027145385742
26	10.315328	5.0328083	35.0	B	-2.2642924785614014
27	9.653602	4.3482895	14.0	B	-1.3174464702606201
28	13.682768	3.6105926	43.0	CD4+ T cells	-1.2846298217773438
29	-0.6540831	10.402262	21.0	CD14+ Monocytes	-0.4699997305870056
30	14.389753	6.2080755	30.0	CD4+ T cells	0.7803255319595337
31	1.3551314	10.506261	71.0	DC	0.014236241579055786
32	12.077045	5.171287	20.0	T	-2.7405686378479004
33	-0.1607861	6.777937	97.0	CD16+ Monocytes	0.95958411693573
34	-0.6304646	9.288267	72.0	CD14+ Monocytes	-0.26530322432518005
35	0.6446269	10.502232	38.0	CD14+ Monocytes	0.47125399112701416
36	12.561672	3.5401897	25.0	NK cells	-1.0718804597854614
37	10.899955	5.9775004	8.0	B	-2.160468101501465
38	-0.74041814	8.558609	114.0	CD16+ Monocytes	-0.6300947070121765
39	13.154206	5.714927	35.0	NK cells	0.42752203345298767
40	14.661309	5.7212963	88.0	CD4+ T cells	2.505575656890869
41	13.877097	3.3425539	60.0	CD4+ T cells	0.6193103194236755
42	-1.5880122	10.3578415	26.0	CD14+ Monocytes	-0.36749839782714844
43	15.090326	4.2254953	36.0	CD4+ T cells	0.799616277217865
44	13.792615	2.7556827	33.0	CD4+ T cells	-0.309708833694458
45	14.729004	4.644016	50.0	NK cells	1.5504341125488281
46	11.715019	4.1530194	22.0	CD8+ T cells	-0.22046604752540588
47	11.187872	3.4334342	41.0	CD4+ T cells	-0.15015536546707153
48	0.6385443	10.404754	20.0	CD14+ Monocytes	1.74989652633667
49	-0.4317678	11.464077	26.0	CD14+ Monocytes	0.3322361707687378
50	13.5804825	2.8496597	23.0	CD4+ T cells	0.9776545763015747
51	14.0420475	3.5401917	25.0	CD4+ T cells	-1.345133662223816
52	-1.2774633	9.460969	93.0	CD14+ Monocytes	0.27152663469314575
53	14.936223	4.296699	39.0	CD4+ T cells	0.706497073173523
54	-0.6013129	8.211039	35.0	CD14+ Monocytes	0.004486650228500366
55	-0.47653732	9.662079	82.0	CD14+ Monocytes	-0.6226855516433716
56	0.53046656	7.1353326	137.0	CD16+ Monocytes	0.44634783267974854
57	-0.25150257	9.61766	60.0	CD14+ Monocytes	0.2405068576335907
58	12.865346	4.7730517	35.0	CD4+ T cells	-0.12881562113761902
59	10.983812	6.1198487	11.0	B	-0.4192144274711609
60	12.75499	4.728114	59.0	CD8+ T cells	-0.04347248375415802
61	-0.34567332	5.7361255	110.0	CD16+ Monocytes	1.161077857017517
62	13.62311	4.5246773	47.0	CD8+ T cells	1.0179104804992676
63	14.4985695	5.2955465	70.0	CD4+ T cells	0.547248899936676
64	-0.6005242	10.464937	51.0	CD16+ Monocytes	0.4529547691345215
65	0.06374619	11.173319	44.0	CD14+ Monocytes	-0.28349724411964417
66	0.3686192	8.842522	128.0	CD16+ Monocytes	1.0837016105651855
67	10.5262165	6.378813	11.0	B	-1.8572185039520264
68	12.802067	4.9147067	23.0	T	-1.227049469947815
69	-0.37629262	7.1457114	74.0	CD16+ Monocytes	1.3576558828353882
70	14.905602	5.615654	65.0	CD4+ T cells	1.5501924753189087
71	9.446364	5.072118	33.0	B	-2.3236870765686035
72	15.344398	4.5797777	97.0	CD4+ T cells	1.4059910774230957
73	1.3418057	8.879322	95.0	CD14+ Monocytes	-0.4910382032394409
74	-0.3246805	11.276833	28.0	CD14+ Monocytes	0.581875205039978
75	0.11019443	7.1556025	120.0	CD16+ Monocytes	0.07656490802764893
76	0.98607737	9.539866	39.0	CD14+ Monocytes	0.03796234726905823
77	14.352616	5.228107	31.0	T	-1.7045013904571533
78	-0.2370543	6.3747873	148.0	CD16+ Monocytes	1.284017562866211
79	0.6416313	11.086656	14.0	CD14+ Monocytes	-0.7679732441902161
80	1.2081892	9.195233	145.0	DC	-0.7620130181312561
81	14.264354	3.314027	56.0	CD4+ T cells	-1.8118290901184082
82	13.806924	3.4404993	57.0	CD4+ T cells	1.4920711517333984
83	-0.22754815	9.606073	130.0	CD14+ Monocytes	-0.511867880821228
84	-1.3962511	10.104318	82.0	CD14+ Monocytes	1.6727927923202515
85	1.0010008	10.589715	20.0	CD14+ Monocytes	-0.6194261908531189
86	-0.059382763	9.929119	25.0	CD14+ Monocytes	-1.0693427324295044
87	14.8641	4.5202885	66.0	CD4+ T cells	0.2491266131401062
88	1.2573344	10.424824	19.0	CD14+ Monocytes	0.8865008354187012
89	13.332163	4.5791845	21.0	CD4+ T cells	0.012123294174671173
90	14.827496	6.2731695	69.0	CD14+ Monocytes	0.41485410928726196
91	12.855101	4.9448833	45.0	NK cells	1.2917125225067139
92	10.850798	5.6934485	8.0	B	-1.4321017265319824
93	11.007008	6.1216464	11.0	B	-0.9959862232208252
94	-0.62255484	10.300001	22.0	CD14+ Monocytes	-1.0256366729736328
95	0.1542929	7.7771344	113.0	CD16+ Monocytes	-0.6536692380905151
96	14.551094	5.8898506	92.0	CD8+ T cells	0.6055784225463867
97	9.040734	4.0885644	18.0	B	-1.8538293838500977
98	-1.0060453	9.617209	16.0	CD14+ Monocytes	1.1924223899841309
99	14.11547	5.2122707	59.0	CD4+ T cells	1.0720036029815674
100	0.5319942	9.767469	21.0	CD14+ Monocytes	-1.2940032482147217
101	12.785953	5.135566	73.0	NK cells	-0.5336503386497498
102	-0.51067364	10.935334	41.0	CD14+ Monocytes	-0.9577608108520508
103	13.212032	3.7780156	53.0	CD4+ T cells	0.780265748500824
104	-0.33731496	9.156785	38.0	CD16+ Monocytes	-0.7774746417999268
105	-0.8779423	11.142131	31.0	CD14+ Monocytes	0.014911726117134094
106	0.7345104	10.127662	14.0	CD14+ Monocytes	-0.2577548027038574
107	0.6911375	9.037304	26.0	CD14+ Monocytes	-0.05100858211517334
108	0.619429	9.353585	32.0	CD14+ Monocytes	-0.8857454657554626
109	12.838312	3.748707	61.0	CD4+ T cells	0.6484231948852539
110	-1.1845742	10.692026	86.0	CD14+ Monocytes	0.4490775465965271
111	-1.2159492	10.737192	50.0	CD14+ Monocytes	0.9050043821334839
112	1.6976528	9.821026	194.0	DC	-0.4325920343399048
113	14.818435	4.4810452	28.0	CD4+ T cells	0.06499636173248291
114	10.32213	6.1902194	14.0	B	-2.7615909576416016
115	14.341712	5.3204827	43.0	CD4+ T cells	0.1627475917339325
116	-1.4943892	10.846891	216.0	CD14+ Monocytes	3.164346694946289
117	-0.099111795	11.079158	73.0	CD14+ Monocytes	0.3694114089012146
118	12.448078	4.385462	31.0	CD8+ T cells	0.4026188850402832
119	13.88212	4.6619	55.0	CD4+ T cells	1.4191542863845825
120	0.661845	9.215115	101.0	CD16+ Monocytes	1.0049339532852173
121	13.583031	5.9290714	49.0	CD4+ T cells	1.0937128067016602
122	14.274901	5.3160157	58.0	CD8+ T cells	0.30551064014434814
123	12.046464	5.084478	70.0	T	-3.196084499359131
124	14.791717	4.602675	52.0	CD4+ T cells	0.606685996055603
125	-1.524496	10.338957	27.0	CD14+ Monocytes	0.7231333255767822
126	13.966115	5.008814	40.0	CD4+ T cells	-0.3948058485984802
127	-0.80576456	10.434044	73.0	CD14+ Monocytes	0.8738442063331604
128	0.7390017	9.814312	51.0	CD14+ Monocytes	-0.3528715968132019
129	-1.2594706	10.46206	36.0	CD14+ Monocytes	1.2369986772537231
130	1.0214401	9.865698	15.0	CD14+ Monocytes	0.8533557057380676
131	14.661109	4.750852	25.0	CD4+ T cells	0.29107922315597534
132	14.369816	3.3198657	29.0	CD4+ T cells	1.3252381086349487
133	12.662748	3.0406225	40.0	CD4+ T cells	0.15495723485946655
134	9.752142	5.2889953	32.0	B	-3.741569995880127
135	13.581616	6.1736817	26.0	CD4+ T cells	1.8779048919677734
136	-0.09627409	9.957325	49.0	CD14+ Monocytes	-0.09510456025600433
137	0.8367983	10.506932	7.0	CD14+ Monocytes	-1.4869734048843384
138	-0.2333518	9.227977	43.0	CD14+ Monocytes	-0.5994763374328613
139	14.081089	5.5990467	40.0	CD4+ T cells	0.908146858215332
140	1.0240636	10.455164	68.0	CD14+ Monocytes	-0.3608681559562683
141	-0.9641775	9.374462	85.0	CD14+ Monocytes	-1.1375927925109863
142	0.59500694	10.928592	90.0	CD14+ Monocytes	0.35566213726997375
143	13.927446	5.928439	53.0	CD4+ T cells	1.423110008239746
144	9.786723	5.2872667	45.0	B	0.3243582844734192
145	10.313321	5.914602	26.0	B	-3.787402629852295
146	0.03441974	11.24063	12.0	CD14+ Monocytes	0.03187046945095062
147	10.202193	5.044441	21.0	B	-2.477156162261963
148	13.488882	4.6171336	52.0	CD4+ T cells	0.7267852425575256
149	0.74300605	8.898153	129.0	CD14+ Monocytes	-0.25523531436920166
150	9.635831	5.478792	34.0	B	-2.318195343017578
151	11.494255	5.824209	11.0	B	-0.785742998123169
152	-0.5952329	11.05345	65.0	CD14+ Monocytes	0.7656661868095398
153	12.293965	5.025651	66.0	CD8+ T cells	0.8577587604522705
154	14.84435	4.5821757	29.0	CD4+ T cells	-0.36521315574645996
155	13.107337	4.405494	10.0	T	-1.9372951984405518
156	1.9815575	9.391432	248.0	DC	2.668513536453247
157	14.047231	5.807416	35.0	CD4+ T cells	0.8241844177246094
158	13.792149	2.3693576	17.0	T	-1.3861043453216553
159	10.497991	5.988304	16.0	T	-3.277735710144043
160	13.721412	4.507926	44.0	CD4+ T cells	-1.0792198181152344
161	14.00332	4.1674023	51.0	CD4+ T cells	0.8094848990440369
162	10.018975	5.6973214	2.0	B	-4.307072162628174
163	13.423949	4.3543854	41.0	CD4+ T cells	-1.796247959136963
164	13.155872	4.633315	62.0	CD8+ T cells	0.9079945087432861
165	-0.25130385	11.364028	9.0	CD14+ Monocytes	-1.0635898113250732
166	14.756763	3.9701629	62.0	CD4+ T cells	1.4920628070831299
167	13.590213	4.966838	50.0	CD4+ T cells	1.1359189748764038
168	0.2684754	7.1938915	220.0	CD16+ Monocytes	-0.1948816478252411
169	14.74399	4.319713	37.0	CD4+ T cells	-0.6600202322006226
170	14.9876995	5.600622	56.0	CD4+ T cells	1.0341057777404785
171	14.646085	5.06975	67.0	CD4+ T cells	0.15362757444381714
172	11.001686	5.7076283	6.0	B	-2.3821685314178467
173	0.021484708	10.667121	26.0	CD14+ Monocytes	0.1506454348564148
174	13.743521	3.713052	26.0	CD4+ T cells	-0.1066429615020752
175	-0.80750746	10.552527	54.0	CD14+ Monocytes	-0.45819637179374695
176	-0.34746066	5.723889	164.0	CD16+ Monocytes	2.404953956604004
177	-1.4238012	9.619198	75.0	CD14+ Monocytes	0.3601529002189636
178	11.76104	3.8013656	44.0	CD8+ T cells	0.170884907245636
179	-1.8683206	9.285769	40.0	CD14+ Monocytes	1.4851099252700806
180	14.699424	4.29249	46.0	CD4+ T cells	0.626394510269165
181	15.147054	4.668915	37.0	CD4+ T cells	-0.196370929479599
182	12.6898775	4.938644	30.0	NK cells	0.531994104385376
183	13.072459	3.844764	8.0	T	-1.921682596206665
184	-1.1110159	9.427842	31.0	CD14+ Monocytes	-1.7368519306182861
185	0.40086353	10.488612	51.0	CD14+ Monocytes	-0.7642574310302734
186	9.437484	5.4021688	7.0	B	-0.5487817525863647
187	0.5550416	8.109188	70.0	CD16+ Monocytes	2.5313239097595215
188	-1.2539858	9.363566	97.0	CD14+ Monocytes	1.6166146993637085
189	-0.544271	9.289373	33.0	CD14+ Monocytes	1.0902011394500732
190	1.9638174	9.279336	242.0	DC	2.9112706184387207
191	1.1738954	10.414973	78.0	DC	0.6978539228439331
192	14.344653	4.9749765	56.0	CD4+ T cells	0.8811756372451782
193	-0.29554868	9.579796	72.0	CD14+ Monocytes	-2.0434603691101074
194	-1.275245	10.27242	8.0	CD14+ Monocytes	1.9424450397491455
195	0.7226859	11.033947	67.0	CD14+ Monocytes	-0.6345854997634888
196	-0.9900046	10.80291	56.0	CD14+ Monocytes	-0.5759432315826416
197	-0.91292965	10.481741	44.0	CD14+ Monocytes	-1.0409893989562988
198	13.258449	3.9597142	31.0	T	-0.43637019395828247
199	10.548758	5.576583	15.0	B	-0.7268284559249878
200	12.403952	2.1576324	30.0	CD4+ T cells	-1.0063214302062988
201	2.0489428	9.148724	227.0	DC	4.525149822235107
202	0.20013517	7.4044037	105.0	CD16+ Monocytes	1.5129084587097168
203	14.050922	6.042898	45.0	CD8+ T cells	-0.45789772272109985
204	15.072608	5.307923	60.0	CD4+ T cells	1.5517247915267944
205	13.662222	4.505667	64.0	CD4+ T cells	0.9547107219696045
206	0.16557147	9.632663	68.0	CD16+ Monocytes	0.8022933006286621
207	0.35163087	11.072844	37.0	CD14+ Monocytes	-0.9931867122650146
208	9.840881	5.9606037	12.0	B	-4.744138717651367
209	-0.7388197	9.846167	38.0	CD14+ Monocytes	0.4621490240097046
210	-1.0653466	3.2531574	96.0	CD16+ Monocytes	-0.5842898488044739
211	10.961413	6.0969143	5.0	B	-2.9112563133239746
212	0.21261178	8.013798	200.0	CD16+ Monocytes	1.2483686208724976
213	13.247289	2.7871354	38.0	CD4+ T cells	-0.6713563203811646
214	-0.2964117	6.3707924	69.0	CD16+ Monocytes	-0.9271658658981323
215	1.2429235	9.158375	28.0	CD14+ Monocytes	0.6395996809005737
216	0.7011011	11.218813	26.0	CD14+ Monocytes	-0.32561126351356506
217	15.202272	4.912728	36.0	CD4+ T cells	-0.2249748706817627
218	-0.16920044	8.256267	12.0	CD14+ Monocytes	-1.6379337310791016
219	-0.0003054312	10.126599	145.0	CD14+ Monocytes	0.8735726475715637
220	10.092742	5.154033	15.0	B	-3.121410846710205
221	11.401671	2.0468915	35.0	CD4+ T cells	-1.0698113441467285
222	13.623892	3.0939555	51.0	CD4+ T cells	-0.09617340564727783
223	-0.51656646	7.015548	170.0	CD16+ Monocytes	1.440284252166748
224	0.102188215	9.408694	244.0	CD16+ Monocytes	0.19966846704483032
225	9.7244215	5.878129	14.0	B	-4.233051300048828
226	-0.61650956	10.641282	40.0	CD14+ Monocytes	-0.21849477291107178
227	11.903865	3.8345296	59.0	T	-0.2293340265750885
228	0.26015773	9.665126	64.0	CD14+ Monocytes	-1.1144427061080933
229	14.312521	6.239921	65.0	CD4+ T cells	-0.1453191637992859
230	-1.0850873	10.778155	39.0	CD14+ Monocytes	0.25347423553466797
231	0.36014506	10.450374	41.0	CD14+ Monocytes	-1.6480648517608643
232	14.413444	3.2820983	47.0	CD4+ T cells	0.5485478043556213
233	1.1327386	10.589829	24.0	CD14+ Monocytes	-1.6766490936279297
234	14.718476	5.5718822	63.0	CD4+ T cells	1.9660582542419434
235	12.016839	4.438669	46.0	NK cells	-0.6457232236862183
236	0.80084556	10.547777	25.0	CD14+ Monocytes	0.004006937146186829
237	1.8382747	9.083418	290.0	DC	3.1848654747009277
238	-1.2654485	9.756317	48.0	CD14+ Monocytes	-0.16440139710903168
239	0.6303848	11.148143	53.0	CD14+ Monocytes	1.390310525894165
240	-1.0045656	9.488974	28.0	CD14+ Monocytes	1.6199347972869873
241	11.351574	3.9179037	95.0	CD8+ T cells	-0.011898219585418701
242	12.307317	5.0531654	51.0	CD8+ T cells	-0.7785691022872925
243	0.036419645	10.620313	16.0	CD14+ Monocytes	0.8869829773902893
244	13.6037	5.4330597	32.0	CD4+ T cells	0.41266894340515137
245	11.329621	3.6383746	39.0	NK cells	-0.6547627449035645
246	11.728116	3.5279462	35.0	NK cells	-0.20685788989067078
247	10.655099	6.321246	18.0	B	-0.256880521774292
248	0.35361457	11.202667	66.0	CD14+ Monocytes	0.20144407451152802
249	12.868173	5.576243	36.0	CD4+ T cells	-0.3450052738189697
250	0.34245634	8.809457	100.0	CD14+ Monocytes	0.16518670320510864
251	12.6972065	3.1689525	48.0	CD4+ T cells	-0.36006852984428406
252	-0.77801335	11.111463	48.0	CD14+ Monocytes	0.4316178560256958
253	-0.25789046	8.621345	142.0	CD16+ Monocytes	-0.017973780632019043
254	-0.5871352	9.836569	11.0	CD14+ Monocytes	-2.500838041305542
255	0.8067715	8.654859	174.0	CD16+ Monocytes	0.8521110415458679
256	10.396031	5.4206357	15.0	B	-0.0587620735168457
257	14.673933	4.5115037	57.0	CD4+ T cells	-1.087301254272461
258	12.6759815	4.5058327	17.0	B	-2.6617748737335205
259	-0.48704636	10.157257	48.0	CD14+ Monocytes	-0.47983914613723755
260	11.338165	6.1370764	13.0	B	-1.8564212322235107
261	-0.19076706	6.827113	115.0	CD16+ Monocytes	0.31147825717926025
262	14.382567	4.585351	29.0	CD4+ T cells	-0.43866851925849915
263	12.009706	2.0970864	34.0	CD4+ T cells	0.2480640411376953
264	-0.94224894	11.042244	46.0	CD14+ Monocytes	2.011812686920166
265	0.3500631	11.078163	62.0	CD14+ Monocytes	0.06276017427444458
266	11.090015	5.550633	4.0	B	-2.442277431488037
267	14.529859	4.242515	59.0	CD4+ T cells	1.2818968296051025
268	14.9738035	5.342641	33.0	CD4+ T cells	2.2237586975097656
269	13.094289	4.1704583	85.0	CD14+ Monocytes	2.686683416366577
270	14.023627	6.4007697	43.0	CD4+ T cells	1.2469565868377686
271	14.094059	3.4186563	76.0	CD8+ T cells	0.43409618735313416
272	15.0888815	4.487667	26.0	CD4+ T cells	0.967876136302948
273	13.889912	4.509935	29.0	CD4+ T cells	-1.4928487539291382
274	14.387905	5.2287507	99.0	CD4+ T cells	-1.2682337760925293
275	0.74215037	9.823019	143.0	DC	1.4016342163085938
276	-1.1675587	9.82668	12.0	CD14+ Monocytes	-0.34361177682876587
277	-0.5418827	10.804134	40.0	CD14+ Monocytes	0.07743948698043823
278	14.69541	5.5012927	52.0	CD4+ T cells	0.016656935214996338
279	13.9714575	5.261695	37.0	NK cells	0.3806757628917694
280	10.655257	6.2655864	22.0	B	0.04363811016082764
281	13.57641	3.0616438	64.0	CD4+ T cells	0.886136531829834
282	13.762565	3.950952	42.0	CD4+ T cells	1.5372166633605957
283	10.7881155	5.2222586	23.0	B	-1.1556886434555054
284	13.711186	5.3157387	33.0	CD4+ T cells	-0.19876225292682648
285	14.097134	3.7774937	28.0	T	-0.42559611797332764
286	-1.534692	9.929827	40.0	CD14+ Monocytes	-0.3808514475822449
287	15.000839	4.0097756	85.0	CD4+ T cells	-0.05521628260612488
288	-0.7066436	10.728913	63.0	CD14+ Monocytes	-0.4684443771839142
289	14.0868845	6.186731	66.0	CD4+ T cells	1.5159084796905518
290	12.42568	4.2217245	77.0	NK cells	0.23153412342071533
291	-0.9359967	10.856417	105.0	CD14+ Monocytes	0.2454366385936737
292	-1.2965515	10.386898	207.0	CD14+ Monocytes	1.5850558280944824
293	0.095359676	10.792351	8.0	CD14+ Monocytes	-2.2598190307617188
294	11.094237	6.1596727	51.0	B	-0.17047742009162903
295	-0.7523052	11.045672	59.0	CD14+ Monocytes	0.7731893062591553
296	11.59046	5.638896	20.0	B	-1.3653533458709717
297	14.171748	6.1688547	40.0	CD4+ T cells	0.683167040348053
298	12.990486	5.03838	80.0	CD4+ T cells	0.801971971988678
299	-0.594034	7.75413	18.0	CD14+ Monocytes	0.3450155258178711
300	14.002238	4.5803013	41.0	CD4+ T cells	-0.6699552536010742
301	12.3469095	4.169404	47.0	CD4+ T cells	-0.8366609215736389
302	13.562631	3.4298437	47.0	CD4+ T cells	-0.787577748298645
303	14.839989	3.9823325	34.0	CD4+ T cells	-1.0365140438079834
304	-0.3400134	6.710952	104.0	CD16+ Monocytes	-0.5358734726905823
305	-0.58385825	10.319622	18.0	CD14+ Monocytes	1.214714765548706
306	1.763986	9.617004	84.0	DC	1.3091496229171753
307	15.209212	4.847984	73.0	CD4+ T cells	2.3720104694366455
308	-0.24996197	8.434288	6.0	CD14+ Monocytes	-0.7013492584228516
309	-0.63185734	11.103275	25.0	CD14+ Monocytes	-1.3920010328292847
310	-0.50965136	10.812261	20.0	CD14+ Monocytes	2.325524091720581
311	14.489474	3.4404385	34.0	T	-0.9871163368225098
312	14.493696	5.1237087	31.0	CD4+ T cells	0.5577641725540161
313	14.702323	4.572267	31.0	CD4+ T cells	0.8212690353393555
314	-0.6163332	9.318277	24.0	CD14+ Monocytes	-0.5116418600082397
315	-0.63224727	10.021799	39.0	CD14+ Monocytes	-0.6806091070175171
316	-0.20976198	10.323549	10.0	CD14+ Monocytes	-0.8801871538162231
317	-0.34347773	8.961603	42.0	CD14+ Monocytes	1.2140061855316162
318	10.682205	6.170424	15.0	B	-1.213032603263855
319	-0.99591833	9.075439	89.0	CD16+ Monocytes	2.5287365913391113
320	12.346859	3.4456809	18.0	T	-2.078455686569214
321	1.9098119	9.056776	357.0	DC	2.4035956859588623
322	14.092982	3.7935796	72.0	CD4+ T cells	2.238560676574707
323	-0.116708905	10.340595	30.0	CD14+ Monocytes	0.3640750050544739
324	-1.0319538	10.199454	83.0	CD14+ Monocytes	1.1427289247512817
325	1.0242871	10.28877	39.0	CD14+ Monocytes	-0.35345658659935
326	13.848481	5.3032618	63.0	CD4+ T cells	0.7653651237487793
327	-0.08331057	10.0933275	64.0	CD14+ Monocytes	-0.25360673666000366
328	11.009293	5.909912	14.0	B	-0.7472889423370361
329	-0.5435259	9.292057	17.0	CD14+ Monocytes	-0.8436040878295898
330	14.629213	5.0620193	33.0	CD4+ T cells	1.7195461988449097
331	13.963458	5.373175	58.0	CD4+ T cells	0.2397252917289734
332	11.651095	5.9178843	76.0	B	-0.4795060455799103
333	14.45819	5.9069223	51.0	CD4+ T cells	0.12793582677841187
334	14.805265	6.1955113	61.0	CD4+ T cells	0.3982955813407898
335	10.216719	5.1599736	13.0	B	-1.689417839050293
336	2.0852923	8.62194	201.0	DC	3.6210684776306152
337	14.092874	5.0585003	77.0	CD4+ T cells	0.9308989644050598
338	11.318961	4.0104795	38.0	NK cells	-0.06266018748283386
339	13.5362	3.495971	34.0	CD4+ T cells	-0.4819018244743347
340	14.976766	4.706952	57.0	CD4+ T cells	1.9460980892181396
341	1.5718377	9.050433	113.0	DC	2.2220051288604736
342	13.126261	4.321634	40.0	CD8+ T cells	0.9426895380020142
343	15.3046055	4.6771994	90.0	CD4+ T cells	1.1058781147003174
344	14.819477	5.007794	72.0	CD4+ T cells	1.192089557647705
345	-1.2244098	9.907413	49.0	CD14+ Monocytes	0.9960888624191284
346	-1.2366706	9.553156	19.0	CD14+ Monocytes	-0.6848955154418945
347	0.2871144	9.887666	28.0	CD14+ Monocytes	0.5724834203720093
348	0.24009815	9.509572	31.0	CD14+ Monocytes	0.8979332447052002
349	14.628295	5.275735	56.0	CD4+ T cells	0.5328143239021301
350	0.6459113	10.627705	28.0	CD14+ Monocytes	-0.8755398392677307
351	12.774791	3.9265547	75.0	CD8+ T cells	1.020505428314209
352	12.911217	4.909988	33.0	T	-3.2166078090667725
353	-0.11619778	8.604938	70.0	CD14+ Monocytes	-0.08693069219589233
354	2.2630887	9.554014	150.0	DC	2.0345146656036377
355	0.5398659	9.461038	71.0	CD14+ Monocytes	0.7056588530540466
356	-0.20524913	6.9176006	138.0	CD16+ Monocytes	1.0594196319580078
357	-1.2229722	10.460881	51.0	CD14+ Monocytes	-0.8624786138534546
358	-1.772698	10.128277	18.0	CD14+ Monocytes	-0.3523377776145935
359	15.047389	4.524407	43.0	CD4+ T cells	0.32163572311401367
360	0.22202563	10.115359	85.0	CD14+ Monocytes	-1.4634668827056885
361	10.169675	5.3140903	49.0	B	-2.202061176300049
362	-0.67503184	9.7702265	47.0	CD14+ Monocytes	-0.6023111343383789
363	-0.14546753	6.459026	71.0	CD16+ Monocytes	0.4424717426300049
364	0.6278547	9.847215	22.0	CD14+ Monocytes	0.96428382396698
365	13.696832	2.8084614	80.0	CD4+ T cells	1.2443063259124756
366	-0.29250047	10.19441	31.0	CD14+ Monocytes	1.254148006439209
367	-1.2862879	10.583703	21.0	CD14+ Monocytes	-0.7235598564147949
368	2.3931007	8.734506	347.0	DC	5.027168273925781
369	-1.5319825	9.816899	35.0	CD14+ Monocytes	-0.3708898723125458
370	14.205447	3.968086	21.0	CD4+ T cells	0.11443248391151428
371	13.695505	3.0188246	26.0	CD4+ T cells	1.1350904703140259
372	-0.25413492	8.427554	134.0	CD14+ Monocytes	0.5948885679244995
373	14.694133	5.5773377	80.0	CD4+ T cells	1.1444382667541504
374	15.002445	4.291548	52.0	CD4+ T cells	0.6527179479598999
375	10.249838	5.036462	77.0	NK cells	-2.0797433853149414
376	10.302672	5.756004	17.0	B	-0.9602785706520081
377	0.21450664	9.993001	28.0	CD14+ Monocytes	-0.39671334624290466
378	1.4999338	8.753423	16.0	CD14+ Monocytes	-1.576624870300293
379	-0.19338828	11.338077	41.0	CD14+ Monocytes	0.9933691024780273
380	12.612523	3.9402273	18.0	CD8+ T cells	-1.5549671649932861
381	12.188197	4.136847	35.0	NK cells	-0.4038308560848236
382	13.203679	4.5543118	38.0	CD4+ T cells	0.6997940540313721
383	-1.3136466	10.329905	14.0	CD14+ Monocytes	-2.9860897064208984
384	14.449944	3.477471	10.0	T	-2.2435078620910645
385	10.221999	6.098262	4.0	B	-2.808830738067627
386	13.056021	5.1103697	22.0	T	-0.24502131342887878
387	12.219082	4.862568	20.0	CD8+ T cells	-1.0564954280853271
388	13.203669	3.85977	40.0	CD4+ T cells	0.4636801481246948
389	13.65805	5.0549154	66.0	CD4+ T cells	-0.12170451879501343
390	12.169188	3.51202	46.0	NK cells	1.3753490447998047
391	12.285681	2.8510206	23.0	CD4+ T cells	0.08702373504638672
392	-1.1313936	10.812631	37.0	CD14+ Monocytes	-1.5648964643478394
393	-1.2775816	10.271189	38.0	CD14+ Monocytes	-0.23960450291633606
394	14.086057	3.59153	32.0	CD4+ T cells	0.5448837280273438
395	-0.7395374	8.444859	57.0	CD14+ Monocytes	-0.4995802044868469
396	11.041513	6.3089485	16.0	B	-1.751734733581543
397	-1.5583551	9.404031	40.0	CD14+ Monocytes	0.8145145177841187
398	15.013327	5.1290946	57.0	CD4+ T cells	0.46711891889572144
399	-0.41892907	9.622379	26.0	CD14+ Monocytes	2.0736894607543945
400	-0.37042052	10.499195	27.0	CD14+ Monocytes	-0.42613455653190613
401	11.901166	4.338799	35.0	NK cells	0.8100125789642334
402	1.9469322	9.31283	88.0	CD16+ Monocytes	1.156248688697815
403	14.63657	5.970306	71.0	CD4+ T cells	-0.4668784737586975
404	-0.58863795	11.0391445	17.0	CD14+ Monocytes	-3.242516279220581
405	-1.6392406	9.569303	24.0	CD14+ Monocytes	0.36820903420448303
406	0.7605314	9.050457	185.0	CD14+ Monocytes	0.61318039894104
407	-1.4718648	9.982993	34.0	CD14+ Monocytes	1.1001458168029785
408	15.188008	4.7709913	41.0	CD4+ T cells	0.7825042605400085
409	14.856772	4.4962764	36.0	CD4+ T cells	0.6851654052734375
410	13.932055	3.5576973	47.0	CD4+ T cells	2.657032012939453
411	11.059565	5.5972004	30.0	B	0.8397989273071289
412	-0.5265419	9.111481	40.0	CD14+ Monocytes	0.7944840788841248
413	11.782231	3.4914424	25.0	T	-0.8830545544624329
414	14.523302	4.0646806	39.0	CD8+ T cells	1.5910230875015259
415	-0.92984277	9.39729	15.0	CD14+ Monocytes	-0.9616492986679077
416	-0.48668855	7.3376656	213.0	CD16+ Monocytes	2.5626108646392822
417	10.60739	5.2795205	77.0	B	0.5307372212409973
418	0.15509562	10.708526	125.0	CD14+ Monocytes	0.11970335245132446
419	14.27721	3.892476	29.0	CD4+ T cells	-0.12681929767131805
420	14.360921	4.3542013	19.0	CD4+ T cells	-1.7677868604660034
421	0.68375885	11.191326	48.0	CD14+ Monocytes	-0.5684328675270081
422	-0.9244994	8.398775	76.0	CD16+ Monocytes	0.3586648106575012
423	0.44025356	10.611903	26.0	CD14+ Monocytes	0.5339069962501526
424	-0.5330845	11.255446	47.0	CD14+ Monocytes	-0.3637443780899048
425	13.918608	3.8437479	32.0	CD4+ T cells	0.17136691510677338
426	0.2781978	7.9956465	98.0	CD16+ Monocytes	1.4842640161514282
427	0.2044038	9.35061	83.0	CD14+ Monocytes	0.30866479873657227
428	-0.25180647	9.011785	48.0	CD14+ Monocytes	-1.0710382461547852
429	-0.47726318	9.356628	50.0	CD14+ Monocytes	-0.33908453583717346
430	10.978932	5.508284	7.0	T	-3.2164061069488525
431	2.1094055	8.482982	249.0	DC	2.9526283740997314
432	13.632581	3.0455315	35.0	CD4+ T cells	-1.5041977167129517
433	13.285851	3.5985324	29.0	T	-1.220057487487793
434	-0.3609166	8.905808	5.0	CD14+ Monocytes	-0.6395096778869629
435	13.597662	3.2158206	36.0	CD4+ T cells	0.674086332321167
436	0.34117952	7.8886566	148.0	CD16+ Monocytes	0.2878226339817047
437	-0.15035799	11.213077	36.0	CD14+ Monocytes	0.2916489839553833
438	-0.4945971	11.048316	13.0	CD14+ Monocytes	-0.3766573965549469
439	-1.049324	10.084817	81.0	CD14+ Monocytes	0.15257081389427185
440	11.741596	4.5417767	24.0	NK cells	-0.8620040416717529
441	12.014255	4.2131176	49.0	CD8+ T cells	0.5084500908851624
442	12.238911	3.3243449	20.0	CD4+ T cells	0.42864519357681274
443	-0.34176052	11.371266	72.0	CD14+ Monocytes	0.9961071014404297
444	0.80783886	9.868418	30.0	CD14+ Monocytes	0.5264235734939575
445	13.636966	4.9934926	63.0	CD8+ T cells	-0.521233856678009
446	-0.3863718	11.333527	32.0	CD14+ Monocytes	-0.7340923547744751
447	0.352885	10.159039	75.0	CD14+ Monocytes	0.5116625428199768
448	13.010117	4.2023025	38.0	T	-2.250974655151367
449	-0.3872181	6.4118524	111.0	CD16+ Monocytes	2.8166863918304443
450	9.855198	5.5997477	55.0	B	-2.235028028488159
451	-0.70354176	9.54682	225.0	CD14+ Monocytes	0.7485657334327698
452	12.4567375	5.1956663	153.0	CD8+ T cells	0.10849416255950928
453	12.959626	4.8480754	78.0	CD8+ T cells	-0.8861926794052124
454	13.969258	4.538884	39.0	CD4+ T cells	1.9173064231872559
455	0.80829495	10.696447	49.0	CD14+ Monocytes	0.09096933156251907
456	14.961504	6.1425943	62.0	CD4+ T cells	0.16143229603767395
457	-0.4590045	10.628107	49.0	CD14+ Monocytes	-0.5516558885574341
458	9.892341	4.8105855	24.0	B	-2.2046213150024414
459	0.5703156	9.639089	3.0	CD14+ Monocytes	-2.335371494293213
460	-0.86252767	9.213552	232.0	DC	0.14485254883766174
461	1.7266767	9.584838	238.0	DC	3.7246267795562744
462	-0.5778374	8.837313	81.0	CD14+ Monocytes	-0.15768569707870483
463	0.87261313	10.906995	44.0	CD14+ Monocytes	-0.02774708718061447
464	13.956251	5.0349817	56.0	CD4+ T cells	0.09274911880493164
465	14.8957815	5.5843287	39.0	CD4+ T cells	0.2509973645210266
466	-0.81852305	4.260919	63.0	CD16+ Monocytes	2.444561004638672
467	13.84	3.628196	64.0	CD4+ T cells	1.2177884578704834
468	-0.31517228	8.175765	120.0	CD16+ Monocytes	0.5066876411437988
469	-0.123129286	10.780332	37.0	CD14+ Monocytes	-0.30001625418663025
470	13.910054	5.6950126	39.0	CD4+ T cells	-0.511375904083252
471	0.85588926	11.131034	161.0	DC	1.3247451782226562
472	13.900512	2.7532682	37.0	CD4+ T cells	1.7262027263641357
473	0.25224438	8.26927	119.0	CD16+ Monocytes	1.7058579921722412
474	0.71164197	9.285813	56.0	CD14+ Monocytes	-0.7157955169677734
475	-1.2714345	9.597129	21.0	CD14+ Monocytes	-0.4408712685108185
476	14.452442	6.2161407	74.0	CD4+ T cells	0.6501873731613159
477	0.28272423	9.467289	49.0	CD14+ Monocytes	-0.015310324728488922
478	13.95728	6.456578	42.0	CD4+ T cells	0.7273015975952148
479	0.5675735	11.095604	34.0	CD14+ Monocytes	1.058319330215454
480	-1.0717719	11.041479	49.0	CD14+ Monocytes	-0.3909420371055603
481	13.84986	5.1940293	72.0	CD4+ T cells	1.6590917110443115
482	14.412959	4.51782	48.0	CD4+ T cells	0.49459999799728394
483	15.154836	5.121714	62.0	CD4+ T cells	0.1693897843360901
484	12.751145	4.646538	57.0	NK cells	-0.9896641969680786
485	-0.57366556	9.193071	172.0	CD16+ Monocytes	-0.07134239375591278
486	12.416947	4.0227013	30.0	T	-1.090919852256775
487	-0.69442683	9.206247	15.0	CD14+ Monocytes	-0.6626242399215698
488	0.83815646	10.626492	68.0	DC	-0.9332819581031799
489	14.135425	4.9029484	66.0	CD4+ T cells	-0.5861640572547913
490	14.943163	5.2884026	43.0	CD4+ T cells	0.9381166696548462
491	9.464085	5.279866	45.0	B	-2.8037827014923096
492	1.3980755	10.387757	146.0	DC	-0.12198074162006378
493	14.224336	5.2458825	46.0	CD4+ T cells	-0.21029900014400482
494	10.422642	5.7806363	12.0	B	-1.77530837059021
495	-1.0275664	10.81703	44.0	CD14+ Monocytes	0.843255341053009
496	0.53940505	9.284725	108.0	CD14+ Monocytes	-0.4278712272644043
497	14.532919	3.513286	58.0	CD4+ T cells	2.2907421588897705
498	-0.39022315	6.724333	111.0	CD16+ Monocytes	1.088956356048584
499	14.635243	5.6688223	62.0	CD4+ T cells	2.614737033843994
500	-1.5778093	9.774706	54.0	CD14+ Monocytes	-1.0880712270736694
501	14.5007715	3.6481886	44.0	CD4+ T cells	-0.6872266530990601
502	13.425024	5.5151367	58.0	T	-0.5837516784667969
503	12.2652855	3.9013495	20.0	T	-4.229189872741699
504	0.24597713	9.266924	118.0	CD16+ Monocytes	-0.18210279941558838
505	-0.9106543	11.011295	28.0	CD14+ Monocytes	-1.970316767692566
506	1.6636274	9.361381	193.0	DC	1.9378246068954468
507	1.1797571	9.022874	12.0	CD14+ Monocytes	-2.4398441314697266
508	0.8450981	10.8070755	47.0	CD14+ Monocytes	0.8399304151535034
509	-0.3276661	10.999473	40.0	CD14+ Monocytes	-1.3751065731048584
510	13.411211	3.40665	44.0	T	0.04508411884307861
511	13.744847	5.6823792	1.0	CD4+ T cells	-3.6043477058410645
512	12.439745	3.633744	43.0	CD4+ T cells	0.01274866983294487
513	14.558521	4.1082506	48.0	CD4+ T cells	0.8810369968414307
514	-1.2347988	8.954732	27.0	CD14+ Monocytes	1.24312424659729
515	-1.0820153	9.656601	14.0	CD14+ Monocytes	1.9975550174713135
516	1.8356395	9.848135	74.0	DC	0.13212716579437256
517	13.211763	5.412007	65.0	CD4+ T cells	-0.988602876663208
518	-0.8220236	11.148163	64.0	CD14+ Monocytes	-0.451130211353302
519	10.62479	4.1635256	24.0	B	-1.5392245054244995
520	13.615381	4.2473364	54.0	CD4+ T cells	1.2768030166625977
521	-0.3894663	6.834767	150.0	CD16+ Monocytes	0.6450887322425842
522	9.512897	5.1587114	80.0	B	-0.8372005224227905
523	0.52049005	11.086581	51.0	CD14+ Monocytes	1.555291771888733
524	13.9093685	4.0099263	58.0	CD4+ T cells	1.200622797012329
525	-1.3553429	10.036415	31.0	CD14+ Monocytes	0.2158840298652649
526	-0.56248677	10.973815	25.0	CD14+ Monocytes	0.10327006876468658
527	11.686146	4.3406963	52.0	NK cells	1.676317572593689
528	-0.8673247	9.561046	19.0	CD14+ Monocytes	-0.5885934233665466
529	0.18156354	8.065296	123.0	CD16+ Monocytes	1.8962323665618896
530	9.926637	5.021674	15.0	B	-1.5644572973251343
531	0.1958862	8.331611	84.0	CD16+ Monocytes	2.748730182647705
532	11.28183	4.040119	19.0	T	-4.104466915130615
533	14.327764	4.3972545	43.0	CD4+ T cells	2.8254857063293457
534	0.9034677	10.003517	37.0	CD14+ Monocytes	-1.873159646987915
535	1.8785282	9.255543	245.0	DC	3.985701084136963
536	12.856355	3.8441749	71.0	CD8+ T cells	1.7057671546936035
537	13.811199	5.85318	34.0	CD4+ T cells	0.0699053406715393
538	14.403428	4.05348	41.0	CD4+ T cells	0.05518370866775513
539	0.83599794	8.210165	77.0	T	-0.13462403416633606
540	-0.64539534	10.427166	20.0	CD14+ Monocytes	-0.5294058322906494
541	-0.46868008	10.878362	19.0	CD14+ Monocytes	1.662784218788147
542	12.370227	5.1889305	54.0	NK cells	0.2600424587726593
543	-0.950098	10.689048	85.0	CD14+ Monocytes	-0.8990687131881714
544	14.130842	4.6971073	46.0	CD4+ T cells	2.6498522758483887
545	0.061558776	8.124695	11.0	CD14+ Monocytes	-0.8868139982223511
546	14.032846	4.992159	64.0	T	-0.3891552686691284
547	9.094992	2.9860127	14.0	B	-2.3286590576171875
548	-1.5423399	10.029095	41.0	CD14+ Monocytes	1.926824927330017
549	15.065077	5.571194	44.0	CD4+ T cells	-0.536755383014679
550	-0.2581454	9.514921	55.0	CD14+ Monocytes	0.8737408518791199
551	-0.72396255	10.377106	34.0	CD14+ Monocytes	0.3096240758895874
552	12.688494	4.818793	53.0	NK cells	0.5732131004333496
553	-0.18277763	9.765996	142.0	CD16+ Monocytes	1.2630138397216797
554	0.9981429	10.388246	56.0	DC	0.3749159276485443
555	10.759862	5.7436748	8.0	B	-1.7934560775756836
556	13.908651	5.6631246	70.0	CD4+ T cells	2.077826976776123
557	12.82129	5.647324	27.0	CD4+ T cells	-1.0496399402618408
558	1.6266505	9.3269415	84.0	CD14+ Monocytes	2.247206211090088
559	-0.8597785	10.839191	65.0	CD14+ Monocytes	-0.4605224132537842
560	13.725056	5.6118073	60.0	CD4+ T cells	0.9883880615234375
561	11.158041	1.6822957	3.0	CD4+ T cells	-3.062528610229492
562	0.118906885	6.9777446	90.0	CD16+ Monocytes	1.9701571464538574
563	12.0386095	3.8965635	22.0	T	-1.8223130702972412
564	12.672571	4.6239915	45.0	CD4+ T cells	-1.1695277690887451
565	0.18496634	11.129931	79.0	CD14+ Monocytes	1.3186914920806885
566	-0.9918059	10.368009	43.0	CD14+ Monocytes	-1.6861037015914917
567	-1.669812	9.484273	42.0	CD14+ Monocytes	-0.25243687629699707
568	-0.39814708	6.0979433	13.0	CD16+ Monocytes	-0.8208396434783936
569	12.918895	3.8743818	35.0	CD4+ T cells	1.4344182014465332
570	0.9279796	11.024243	52.0	CD14+ Monocytes	-0.7117124795913696
571	0.38798264	9.811141	65.0	CD14+ Monocytes	-2.0790703296661377
572	10.69417	5.514195	33.0	B	-0.27607715129852295
573	15.101512	4.7094364	42.0	CD4+ T cells	0.6648885011672974
574	12.730399	4.900776	72.0	CD8+ T cells	0.8146402835845947
575	14.816997	4.4088135	41.0	CD4+ T cells	0.5045015811920166
576	12.364164	4.6883187	27.0	CD8+ T cells	0.32413116097450256
577	1.1577389	9.705875	14.0	CD14+ Monocytes	0.1622895449399948
578	13.228332	5.0629735	90.0	CD4+ T cells	-0.7944676876068115
579	12.310243	3.7984917	25.0	NK cells	-0.6201746463775635
580	-1.5476717	9.340657	40.0	CD14+ Monocytes	-0.582493245601654
581	14.253345	5.298752	41.0	CD4+ T cells	0.7886945605278015
582	-1.7013187	10.129351	51.0	CD14+ Monocytes	-0.23241865634918213
583	10.446941	5.3032846	34.0	B	0.28020960092544556
584	-0.274319	9.522156	27.0	CD14+ Monocytes	-1.2788459062576294
585	-0.9316019	8.86201	31.0	CD14+ Monocytes	-0.7382017374038696
586	13.790215	5.6679025	20.0	CD4+ T cells	-1.1694257259368896
587	10.423795	5.8918915	20.0	B	-1.823901653289795
588	-0.011151003	10.75394	19.0	CD14+ Monocytes	0.2849751114845276
589	-1.8490932	9.65331	13.0	CD14+ Monocytes	-0.892822265625
590	0.6862287	11.329832	46.0	CD14+ Monocytes	-0.2137419879436493
591	11.260277	3.7769933	64.0	NK cells	0.9058716893196106
592	0.56278926	11.146549	23.0	CD14+ Monocytes	-0.15316921472549438
593	0.49381834	9.060658	131.0	CD16+ Monocytes	2.094419240951538
594	1.7339923	10.146353	41.0	DC	0.33773112297058105
595	13.299949	4.2588816	49.0	CD4+ T cells	0.8851306438446045
596	13.677929	6.160907	92.0	CD4+ T cells	2.477815866470337
597	0.7692763	9.678463	36.0	CD14+ Monocytes	0.20020055770874023
598	14.0036125	6.33459	107.0	CD4+ T cells	1.9385932683944702
599	14.009857	6.086314	94.0	CD8+ T cells	1.1705312728881836
600	-0.3282162	9.491704	44.0	CD14+ Monocytes	0.2705223560333252
601	0.7078274	9.154031	124.0	CD16+ Monocytes	-0.23548623919487
602	14.45543	4.616711	35.0	CD4+ T cells	-0.33218204975128174
603	0.23499258	9.7483	107.0	CD14+ Monocytes	-0.04883508384227753
604	12.336889	4.218411	65.0	CD8+ T cells	2.044625759124756
605	14.198728	6.234684	93.0	CD4+ T cells	1.238574743270874
606	0.0018449917	9.466924	136.0	CD16+ Monocytes	1.118790626525879
607	0.3601272	8.96718	39.0	CD14+ Monocytes	0.183330237865448
608	0.0906366	10.739422	44.0	CD14+ Monocytes	-0.8164604902267456
609	-0.6476916	9.5256605	36.0	CD14+ Monocytes	-0.4997187852859497
610	0.781364	9.545004	33.0	CD14+ Monocytes	0.23821505904197693
611	-0.6619783	9.489647	39.0	CD14+ Monocytes	-1.337092638015747
612	12.246871	5.4120646	69.0	CD8+ T cells	-0.0008674561977386475
613	1.0253851	9.742959	113.0	CD14+ Monocytes	-1.8377591371536255
614	11.010487	5.847709	16.0	B	0.17228108644485474
615	-1.6035479	9.848505	26.0	CD14+ Monocytes	0.030330777168273926
616	0.8006244	8.8529215	84.0	CD14+ Monocytes	-0.2953591048717499
617	13.61234	4.6446686	36.0	CD4+ T cells	0.19916069507598877
618	10.150033	5.7017593	22.0	B	-1.7949169874191284
619	-0.7984248	10.309232	27.0	CD14+ Monocytes	-1.7155041694641113
620	0.14324947	8.107665	3.0	CD14+ Monocytes	-2.4834179878234863
621	13.60472	5.7875285	42.0	CD4+ T cells	0.603463351726532
622	-0.35886967	7.8321595	18.0	CD14+ Monocytes	-0.4113740622997284
623	-0.07423401	6.423833	193.0	CD16+ Monocytes	0.4355791211128235
624	0.6304102	8.370331	151.0	CD16+ Monocytes	-1.1578080654144287
625	14.029601	5.907658	32.0	CD4+ T cells	-0.5405769348144531
626	13.367581	5.9550037	29.0	CD4+ T cells	-0.6131952404975891
627	-0.9455657	8.648248	72.0	CD16+ Monocytes	1.0739564895629883
628	0.15584669	10.655274	58.0	CD14+ Monocytes	0.5335622429847717
629	-1.3180144	10.5404	99.0	CD14+ Monocytes	0.25818324089050293
630	-1.6386445	9.192399	76.0	CD14+ Monocytes	0.6599360704421997
631	0.40473914	9.1708555	21.0	CD14+ Monocytes	-2.3074636459350586
632	12.5977335	4.67734	45.0	NK cells	0.03544677793979645
633	14.14187	5.786618	52.0	CD4+ T cells	0.29788488149642944
634	10.326218	5.843142	13.0	B	-1.5656541585922241
635	-0.18786386	9.127491	79.0	CD14+ Monocytes	0.26276519894599915
636	1.5558459	10.007047	50.0	DC	-0.5151032209396362
637	-0.079473816	9.124055	34.0	CD14+ Monocytes	-1.858638048171997
638	-1.5265399	8.821672	139.0	CD14+ Monocytes	0.72064208984375
639	12.754457	3.9507873	61.0	NK cells	-0.9049394726753235
640	11.718956	3.6082592	94.0	CD8+ T cells	0.5938442945480347
641	11.42362	5.3731937	5.0	B	-5.488670349121094
642	-0.7939719	11.098435	108.0	CD14+ Monocytes	0.7688955664634705
643	14.557745	4.1662045	44.0	CD4+ T cells	-0.7770647406578064
644	12.03786	4.843395	5.0	T	-4.456521511077881
645	14.769069	4.9262495	26.0	CD4+ T cells	0.006715357303619385
646	15.184948	4.354475	39.0	CD4+ T cells	0.36059969663619995
647	-0.47718284	10.165821	23.0	CD14+ Monocytes	-0.7744837999343872
648	0.32295743	10.993655	27.0	CD14+ Monocytes	1.0807369947433472
649	15.127866	5.782606	57.0	CD4+ T cells	0.6271441578865051
650	-0.24600844	7.423843	84.0	CD16+ Monocytes	0.021553516387939453
651	-0.94302547	10.132725	56.0	CD14+ Monocytes	-0.6820684671401978
652	-0.14253147	10.275256	25.0	CD14+ Monocytes	2.1395466327667236
653	-1.2673278	9.724143	73.0	CD14+ Monocytes	-1.0179643630981445
654	1.4900326	9.238644	264.0	DC	1.8025683164596558
655	2.27406	9.253143	371.0	DC	1.1990143060684204
656	-0.0077351634	10.3759	25.0	CD14+ Monocytes	1.150889277458191
657	11.381554	2.4363735	44.0	T	0.8792909979820251
658	-1.3647282	8.954582	86.0	CD14+ Monocytes	0.2985337972640991
659	14.996966	5.757735	38.0	CD4+ T cells	1.4693353176116943
660	-1.1755494	8.8296795	139.0	CD16+ Monocytes	-0.696690559387207
661	0.4284979	9.6289625	91.0	CD14+ Monocytes	-1.2461804151535034
662	1.0445858	8.43243	60.0	CD16+ Monocytes	1.6269282102584839
663	9.709172	5.131049	18.0	B	-2.3305084705352783
664	0.058996875	6.634707	75.0	CD16+ Monocytes	1.65857994556427
665	-1.4115233	9.16969	22.0	CD14+ Monocytes	-0.18929636478424072
666	0.06647302	10.827645	39.0	CD14+ Monocytes	0.2971010208129883
667	12.621676	4.6626167	39.0	T	-1.15706205368042
668	-1.5733709	9.693471	82.0	CD14+ Monocytes	-0.9078981876373291
669	13.003519	5.6997843	37.0	CD4+ T cells	1.1058659553527832
670	15.105385	4.487591	67.0	CD4+ T cells	1.2839014530181885
671	-1.2555624	9.283233	29.0	CD14+ Monocytes	-0.298178493976593
672	0.71315825	7.9757566	163.0	CD16+ Monocytes	1.280129313468933
673	9.700394	5.865204	13.0	B	-2.6636037826538086
674	10.579053	5.567534	8.0	B	-1.5386793613433838
675	-0.20190904	11.431124	32.0	CD14+ Monocytes	-2.1726160049438477
676	-0.6114928	9.233452	33.0	CD14+ Monocytes	0.3149033784866333
677	10.575166	5.975416	4.0	B	-2.979290008544922
678	-0.4926111	9.549999	26.0	CD14+ Monocytes	0.47851794958114624
679	-0.3406948	6.3285546	120.0	CD16+ Monocytes	2.791731357574463
680	10.061628	6.001265	16.0	B	-1.5847865343093872
681	-1.0751663	8.939373	14.0	CD14+ Monocytes	-1.0587918758392334
682	0.6846833	8.659707	62.0	CD16+ Monocytes	0.26348036527633667
683	12.91253	5.6939073	24.0	T	-0.6184311509132385
684	0.00010424975	11.014565	54.0	CD14+ Monocytes	-0.45830315351486206
685	-0.054339305	8.901956	15.0	CD14+ Monocytes	0.1438501477241516
686	11.667521	2.491873	22.0	T	-1.7380988597869873
687	14.754561	4.6213527	39.0	CD4+ T cells	-1.0179954767227173
688	11.976838	2.9016135	41.0	CD4+ T cells	0.7034629583358765
689	9.153533	5.019483	21.0	B	-3.383101463317871
690	1.2597836	10.520131	76.0	CD14+ Monocytes	-0.3029748797416687
691	-0.20829628	7.207687	114.0	CD16+ Monocytes	3.2650556564331055
692	0.46059346	9.168245	38.0	CD14+ Monocytes	-1.1546038389205933
693	0.82496405	9.337188	91.0	CD16+ Monocytes	-0.3626158833503723
694	-0.44944927	8.477324	25.0	CD14+ Monocytes	-0.45960676670074463
695	14.330941	5.370462	62.0	CD4+ T cells	2.0943963527679443
696	13.794616	4.0870996	37.0	CD4+ T cells	0.6099778413772583
697	13.799902	5.415305	30.0	CD4+ T cells	0.16444599628448486
698	15.133763	5.6607265	48.0	CD4+ T cells	2.157271385192871
699	0.3479217	8.854847	86.0	CD16+ Monocytes	1.026972770690918
700	-0.5067071	9.068746	42.0	CD14+ Monocytes	0.9798460602760315
701	14.69307	5.4984803	79.0	NK cells	0.6595994234085083
702	15.139966	3.8007166	45.0	CD4+ T cells	-1.3289690017700195
703	-0.11826027	9.935543	20.0	CD14+ Monocytes	0.507697343826294
704	10.093449	6.182879	12.0	B	-2.986283302307129
705	-1.5029474	10.328711	33.0	CD14+ Monocytes	-0.16793575882911682
706	12.846045	3.778301	35.0	CD4+ T cells	1.1826651096343994
707	2.1081617	9.476646	183.0	DC	3.1300034523010254
708	0.848	8.880724	40.0	CD14+ Monocytes	-0.3897886276245117
709	2.1465156	9.132968	172.0	DC	3.996250629425049
710	-0.5297991	4.9198694	119.0	CD16+ Monocytes	1.4260525703430176
711	-0.36525068	7.1255317	345.0	CD16+ Monocytes	0.4514787793159485
712	-1.2468219	10.545005	74.0	CD14+ Monocytes	0.31185102462768555
713	0.53547984	10.965273	35.0	DC	-0.04186432063579559
714	0.03310655	10.792493	13.0	CD14+ Monocytes	0.1720796823501587
715	-0.76263213	10.472703	93.0	CD14+ Monocytes	1.7932372093200684
716	15.0093355	4.478845	59.0	CD4+ T cells	1.240125060081482
717	13.911819	5.7570333	27.0	CD4+ T cells	2.395771026611328
718	-1.4386569	10.392885	17.0	CD14+ Monocytes	1.1861062049865723
719	0.8596056	8.348521	54.0	CD16+ Monocytes	0.171902596950531
720	0.03782026	10.14531	59.0	CD14+ Monocytes	-0.020739853382110596
721	0.12156423	7.213471	132.0	CD16+ Monocytes	1.350136637687683
722	13.270564	5.0258336	45.0	CD4+ T cells	-0.7726995348930359
723	12.650539	4.731753	59.0	NK cells	2.8939363956451416
724	-0.22522132	6.8026395	212.0	CD16+ Monocytes	0.6557387113571167
725	11.677805	3.99517	12.0	T	-3.345869302749634
726	0.11279083	6.852519	62.0	CD16+ Monocytes	0.5656290054321289
727	10.368843	5.5310073	13.0	B	-1.4680097103118896
728	14.013761	3.3516595	78.0	CD4+ T cells	1.4085571765899658
729	-1.3200259	9.457984	29.0	CD14+ Monocytes	-0.9705944061279297
730	15.110747	4.5360527	44.0	CD4+ T cells	-0.34094148874282837
731	11.7001295	4.144473	32.0	NK cells	1.300731897354126
732	-1.2139006	9.882824	17.0	CD14+ Monocytes	-0.34758222103118896
733	-1.3163252	9.679313	13.0	CD14+ Monocytes	0.7640348672866821
734	0.8184574	10.856497	56.0	CD14+ Monocytes	1.3814512491226196
735	1.3229631	10.085286	123.0	CD14+ Monocytes	1.3729054927825928
736	-0.124904364	10.534607	59.0	CD14+ Monocytes	-0.16865715384483337
737	12.449749	3.9869907	30.0	NK cells	0.4360091984272003
738	14.697564	5.4371367	71.0	CD4+ T cells	0.38052254915237427
739	14.116625	4.4799747	15.0	T	-2.9575397968292236
740	13.477563	6.3000765	51.0	NK cells	0.05814569443464279
741	12.334326	4.567325	62.0	CD8+ T cells	0.9387238621711731
742	0.27255577	10.055933	19.0	CD14+ Monocytes	-1.9306659698486328
743	10.218474	5.307401	20.0	B	-1.437601923942566
744	10.942293	6.145862	17.0	B	0.21880227327346802
745	0.017680466	10.7767315	78.0	CD14+ Monocytes	-0.156305730342865
746	13.159353	4.8264027	55.0	NK cells	-0.7307889461517334
747	14.561111	5.1297116	55.0	CD4+ T cells	0.9781991243362427
748	-0.012013175	10.198957	42.0	CD14+ Monocytes	-1.5312023162841797
749	-0.6418493	9.097705	54.0	CD14+ Monocytes	2.8751606941223145
750	14.975531	4.9297843	46.0	CD4+ T cells	0.47146230936050415
751	10.363375	5.5011787	21.0	B	-0.9655008316040039
752	-0.9515147	10.186622	21.0	CD14+ Monocytes	1.175418496131897
753	-1.3166121	10.309389	34.0	CD14+ Monocytes	0.8719624280929565
754	12.714091	4.955486	62.0	NK cells	1.823042631149292
755	-0.8919673	3.3052008	168.0	CD16+ Monocytes	0.3288905620574951
756	-0.08521693	9.846442	26.0	CD14+ Monocytes	0.3550722599029541
757	14.561251	4.0591197	42.0	CD4+ T cells	0.488599956035614
758	14.970149	4.3233995	48.0	CD4+ T cells	0.6819279193878174
759	-0.87905574	11.038558	15.0	CD14+ Monocytes	0.4813365638256073
760	0.13315852	10.019303	95.0	CD14+ Monocytes	-1.3658511638641357
761	14.218328	4.886614	46.0	CD4+ T cells	0.5897055268287659
762	12.836212	4.5605354	53.0	NK cells	0.4216357469558716
763	13.859899	4.4366465	87.0	CD4+ T cells	1.0949469804763794
764	9.893394	5.7280493	7.0	B	-3.093625068664551
765	0.10880399	6.4590316	98.0	CD16+ Monocytes	1.2513697147369385
766	12.54233	2.1716597	39.0	CD4+ T cells	0.4880562424659729
767	14.510528	4.166356	75.0	CD4+ T cells	2.7761096954345703
768	14.646369	4.5852747	40.0	CD4+ T cells	0.49112647771835327
769	0.46283185	11.282622	26.0	CD14+ Monocytes	0.3708629608154297
770	0.79994345	10.896637	39.0	CD14+ Monocytes	1.39513099193573
771	0.08963775	11.126284	35.0	DC	-0.5995206832885742
772	1.1209799	10.030578	53.0	CD14+ Monocytes	-1.2454168796539307
773	14.481039	4.448889	49.0	CD4+ T cells	0.6184702515602112
774	-0.50814193	8.266365	47.0	CD16+ Monocytes	1.653843641281128
775	9.550609	4.749791	15.0	B	-1.4031829833984375
776	-0.97084934	9.35749	36.0	CD14+ Monocytes	-0.49125897884368896
777	12.112472	3.8655725	45.0	T	-1.3758350610733032
778	12.669008	2.6745698	26.0	T	-0.6075268983840942
779	-0.6540703	8.598657	20.0	CD14+ Monocytes	1.529761552810669
780	11.81066	4.0093107	53.0	CD8+ T cells	-0.7129384279251099
781	13.776293	6.003272	56.0	CD8+ T cells	1.5520371198654175
782	0.20579804	9.291441	215.0	CD14+ Monocytes	2.628831386566162
783	11.787644	4.0439544	50.0	NK cells	-0.07189927995204926
784	13.293279	2.78385	65.0	CD8+ T cells	2.1412312984466553
785	-1.3880278	10.128186	22.0	CD14+ Monocytes	0.4687963128089905
786	14.53071	5.31778	73.0	CD4+ T cells	3.2591893672943115
787	-0.5156763	11.1408	17.0	CD14+ Monocytes	-1.5980141162872314
788	14.706776	3.728192	42.0	CD4+ T cells	0.3499630093574524
789	14.391371	5.608874	104.0	CD4+ T cells	1.1838490962982178
790	13.327169	4.0208564	7.0	CD4+ T cells	-0.7824057340621948
791	13.891294	3.4843857	32.0	T	-0.8357899188995361
792	12.43395	4.4642158	69.0	NK cells	1.1672792434692383
793	14.038189	5.964361	45.0	CD4+ T cells	-0.40609461069107056
794	11.082735	6.4130716	17.0	B	-1.1597015857696533
795	-0.004786364	10.7248535	8.0	CD14+ Monocytes	1.694692611694336
796	14.162418	3.8265479	48.0	CD4+ T cells	0.7956838011741638
797	-1.5767437	10.248727	91.0	CD14+ Monocytes	0.08957290649414062
798	14.722567	4.0460486	59.0	CD4+ T cells	2.215834379196167
799	0.20660342	9.788522	19.0	CD14+ Monocytes	-0.530025064945221
800	-0.9108551	9.213428	202.0	CD14+ Monocytes	-0.29391539096832275
801	-1.3043112	10.610245	29.0	CD14+ Monocytes	0.0929967612028122
802	14.107571	3.0586479	26.0	CD4+ T cells	-0.5918754935264587
803	-0.4226667	9.747244	37.0	CD16+ Monocytes	0.8275592923164368
804	0.40634644	11.516497	58.0	CD14+ Monocytes	-1.5078730583190918
805	14.23191	3.2905583	55.0	CD4+ T cells	2.2278571128845215
806	14.4539795	4.0551715	69.0	CD4+ T cells	0.9626399278640747
807	11.512212	3.8652697	51.0	NK cells	0.9463450312614441
808	14.674271	5.745335	45.0	CD4+ T cells	-0.49580931663513184
809	15.235188	4.7342896	43.0	CD4+ T cells	0.8522703051567078
810	14.364433	5.5357943	41.0	CD4+ T cells	1.3265624046325684
811	15.008873	5.6925135	28.0	CD4+ T cells	-0.37946075201034546
812	13.474705	4.9351125	52.0	CD4+ T cells	0.9691563844680786
813	0.717299	9.532546	35.0	CD14+ Monocytes	-0.6682826280593872
814	15.058098	5.0290694	71.0	CD8+ T cells	0.798721194267273
815	-0.06986416	6.7882905	103.0	CD16+ Monocytes	0.34013280272483826
816	13.809529	3.7285132	31.0	CD4+ T cells	0.7884653806686401
817	12.787784	4.9099274	48.0	NK cells	1.3043718338012695
818	14.309394	6.2365875	36.0	CD8+ T cells	0.14742723107337952
819	10.71419	6.3554263	10.0	B	-3.204103708267212
820	13.775676	4.896174	85.0	CD4+ T cells	1.426505446434021
821	14.171052	3.0984907	30.0	CD4+ T cells	-1.1211419105529785
822	13.105982	3.3792865	43.0	CD4+ T cells	0.10155424475669861
823	14.2285595	3.6039994	28.0	CD4+ T cells	0.8452189564704895
824	12.433758	3.26632	16.0	T	-1.4756442308425903
825	13.791124	5.253455	43.0	T	0.9055070281028748
826	10.236806	4.8364363	26.0	B	-1.973677158355713
827	12.977787	4.050081	14.0	T	-1.4034087657928467
828	13.342677	3.3390498	64.0	CD4+ T cells	-0.7835620045661926
829	-0.33789408	10.9731045	48.0	CD14+ Monocytes	1.4880423545837402
830	9.710484	5.689602	20.0	B	-2.5214784145355225
831	10.923824	5.7157745	26.0	B	0.026137232780456543
832	-1.1654758	9.522031	16.0	CD14+ Monocytes	-1.5206844806671143
833	-0.021383995	9.372778	82.0	CD14+ Monocytes	1.1605404615402222
834	10.902321	5.6420474	8.0	B	-1.8857918977737427
835	13.6273365	3.8234522	60.0	CD8+ T cells	0.561061680316925
836	-0.9447101	10.25299	22.0	CD14+ Monocytes	0.1817595660686493
837	-0.05601125	6.6475854	149.0	CD16+ Monocytes	0.8562957048416138
838	14.62484	5.2528734	48.0	CD4+ T cells	0.08441150188446045
839	14.03951	4.7434497	37.0	CD4+ T cells	1.003399133682251
840	11.632396	5.670192	12.0	B	0.544624388217926
841	-0.49652126	8.752134	83.0	CD16+ Monocytes	2.0008444786071777
842	0.41689548	9.0103445	81.0	CD14+ Monocytes	-0.8433547019958496
843	13.783918	5.8141847	54.0	CD4+ T cells	0.36890822649002075
844	-1.7281029	9.973095	33.0	CD14+ Monocytes	-1.0506222248077393
845	13.566914	5.825822	75.0	CD4+ T cells	2.5419905185699463
846	12.64868	4.3834805	37.0	CD8+ T cells	0.6109079122543335
847	11.855117	4.585093	42.0	CD8+ T cells	1.6163287162780762
848	1.1481289	10.758747	107.0	DC	-1.5413398742675781
849	1.0427432	9.419835	143.0	CD14+ Monocytes	0.3788897395133972
850	0.4108581	11.15293	64.0	CD14+ Monocytes	-1.6786346435546875
851	-0.39791828	10.494546	40.0	CD14+ Monocytes	0.22447460889816284
852	1.6842614	9.5340605	123.0	DC	0.14318501949310303
853	0.53861076	9.377853	115.0	CD14+ Monocytes	-0.9994304180145264
854	0.87099624	9.656982	37.0	CD14+ Monocytes	-0.9497300982475281
855	-0.36685577	9.964811	54.0	CD14+ Monocytes	-0.07946551591157913
856	-0.330186	7.3960385	118.0	CD16+ Monocytes	1.4007811546325684
857	-0.74345225	10.630573	80.0	CD14+ Monocytes	1.5975407361984253
858	13.790216	5.0533233	78.0	CD4+ T cells	-0.3136283755302429
859	13.798488	5.308887	34.0	CD4+ T cells	1.317825436592102
860	9.74572	3.9408772	24.0	B	-3.504420280456543
861	15.073889	5.6467834	44.0	CD4+ T cells	-0.47968590259552
862	-1.876055	9.053231	41.0	CD14+ Monocytes	-0.2400456666946411
863	-1.0956218	10.554795	65.0	CD14+ Monocytes	1.0440500974655151
864	1.3425547	10.633048	30.0	CD14+ Monocytes	-0.3775539994239807
865	13.617554	3.4339683	35.0	CD4+ T cells	0.3266907334327698
866	-1.3838454	10.598634	57.0	CD14+ Monocytes	0.25097715854644775
867	10.251261	5.0406933	31.0	B	-1.2387484312057495
868	-0.395535	10.140447	22.0	CD14+ Monocytes	1.0040085315704346
869	13.612242	4.042625	30.0	CD4+ T cells	1.1806923151016235
870	14.862233	4.3697243	37.0	CD4+ T cells	1.088403344154358
871	12.613061	4.4581823	55.0	CD8+ T cells	0.6581164598464966
872	1.106604	10.491983	86.0	DC	-0.8171573281288147
873	-1.0597668	9.072318	92.0	CD14+ Monocytes	-1.5663294792175293
874	-0.069502644	8.721578	98.0	CD16+ Monocytes	0.938357949256897
875	14.460187	3.6169186	50.0	CD4+ T cells	0.6284290552139282
876	1.9764568	9.697642	85.0	DC	2.2984352111816406
877	14.446552	5.9515433	85.0	CD4+ T cells	0.6884519457817078
878	-0.51410145	9.27538	79.0	CD14+ Monocytes	-1.982321858406067
879	12.956002	4.9803987	72.0	NK cells	-1.2472752332687378
880	-0.9095983	10.623583	24.0	CD14+ Monocytes	1.0696747303009033
881	13.905664	4.3139606	73.0	CD4+ T cells	0.5808241963386536
882	-1.4439733	9.83531	58.0	CD14+ Monocytes	0.6815133690834045
883	-0.22416049	9.974495	54.0	CD14+ Monocytes	-0.21613110601902008
884	10.620548	6.5047693	10.0	B	-3.6596293449401855
885	13.525071	6.054751	86.0	CD8+ T cells	1.2390555143356323
886	-0.3099592	11.053832	128.0	CD14+ Monocytes	-0.7064769268035889
887	-0.18208358	6.874782	68.0	CD16+ Monocytes	1.021132469177246
888	-1.3556491	9.964771	38.0	CD14+ Monocytes	0.9771043062210083
889	15.011049	4.2088733	32.0	CD4+ T cells	0.42263856530189514
890	-0.8327307	10.950512	59.0	CD14+ Monocytes	-0.3820134699344635
891	14.7107315	5.2009425	59.0	CD4+ T cells	0.10199818015098572
892	13.108418	4.2548904	34.0	CD4+ T cells	1.2807869911193848
893	12.724355	4.8106737	17.0	CD4+ T cells	-0.23443716764450073
894	10.239284	6.036326	10.0	B	-2.8745322227478027
895	14.030604	5.0200596	35.0	CD4+ T cells	0.000848621129989624
896	-0.41208616	10.623608	22.0	CD14+ Monocytes	-1.3640105724334717
897	12.964389	4.23179	41.0	CD4+ T cells	-2.232013702392578
898	0.4225928	7.4836497	125.0	CD16+ Monocytes	1.5549426078796387
899	-1.7498872	9.710588	58.0	CD14+ Monocytes	-0.7543841600418091
900	13.909983	6.2179904	35.0	CD4+ T cells	-0.30108964443206787
901	12.397408	3.9950988	55.0	CD8+ T cells	1.7391798496246338
902	-0.28515035	10.401845	52.0	CD14+ Monocytes	-1.6985069513320923
903	0.039425496	7.312293	87.0	CD16+ Monocytes	1.8270184993743896
904	-1.1906513	9.091242	41.0	CD14+ Monocytes	-0.7020332217216492
905	13.541737	3.9627686	68.0	CD4+ T cells	1.6481850147247314
906	12.928855	5.1819525	41.0	NK cells	-1.9164812564849854
907	13.958884	3.9373176	55.0	CD4+ T cells	1.0024774074554443
908	-0.4199791	10.34343	46.0	CD14+ Monocytes	0.8934969902038574
909	14.9898205	4.3803506	73.0	CD4+ T cells	0.7367645502090454
910	13.136358	5.639289	113.0	NK cells	-0.40898680686950684
911	0.51871943	9.521299	54.0	CD14+ Monocytes	0.5763100981712341
912	9.543811	5.0398407	16.0	B	-2.3986377716064453
913	14.755116	3.4618406	44.0	CD4+ T cells	0.12647311389446259
914	12.508536	4.734005	47.0	CD8+ T cells	-0.13131427764892578
915	-1.4285158	10.385329	15.0	CD14+ Monocytes	-0.8352190256118774
916	15.138849	4.432751	29.0	CD4+ T cells	-0.4132484197616577
917	13.690158	4.4285803	32.0	T	-1.3356895446777344
918	-0.36458853	6.611906	67.0	CD16+ Monocytes	1.7401988506317139
919	0.27738187	8.797719	34.0	CD14+ Monocytes	2.0056657791137695
920	0.5258469	10.650549	15.0	CD14+ Monocytes	-0.9051438570022583
921	-0.08598089	7.458927	112.0	CD16+ Monocytes	1.222172737121582
922	-1.0343708	9.492738	37.0	CD14+ Monocytes	0.3695172369480133
923	15.004452	4.6785893	58.0	CD4+ T cells	0.8860759735107422
924	-0.76543206	10.87835	21.0	CD14+ Monocytes	-0.19110043346881866
925	14.941071	4.857136	44.0	CD4+ T cells	2.3557355403900146
926	-0.57073814	7.576349	99.0	CD16+ Monocytes	1.2245652675628662
927	0.68926793	11.08953	48.0	DC	0.39562803506851196
928	14.2228	5.5717783	72.0	CD4+ T cells	2.248906135559082
929	12.211999	5.2649913	9.0	T	-4.599862575531006
930	11.021016	5.8006454	22.0	B	0.0855247974395752
931	14.459756	6.2810054	71.0	CD8+ T cells	3.7530124187469482
932	0.059349112	8.681744	31.0	CD14+ Monocytes	-2.2374861240386963
933	-0.21862023	9.459112	82.0	CD14+ Monocytes	0.33564478158950806
934	13.415735	5.011883	50.0	CD4+ T cells	2.781294822692871
935	13.372091	5.2382507	30.0	CD8+ T cells	1.4900128841400146
936	-0.6823294	9.505602	59.0	CD14+ Monocytes	0.335102915763855
937	1.5777277	9.601286	72.0	DC	-0.09886936843395233
938	-0.32783487	10.740203	129.0	CD14+ Monocytes	-0.5521674156188965
939	13.644785	5.033222	45.0	CD4+ T cells	-0.0024382472038269043
940	0.3881801	8.74948	21.0	CD14+ Monocytes	-0.8290239572525024
941	-0.59739774	10.228745	89.0	CD14+ Monocytes	-1.462174654006958
942	0.67977166	10.208132	71.0	CD14+ Monocytes	-1.1601228713989258
943	13.6691265	5.3970633	43.0	CD4+ T cells	1.4485710859298706
944	-0.7227504	9.395019	59.0	CD16+ Monocytes	0.8346191644668579
945	13.769036	5.455322	38.0	CD4+ T cells	-0.7264003157615662
946	11.654329	3.9042587	60.0	NK cells	0.42554351687431335
947	14.473274	3.9569628	31.0	CD4+ T cells	0.19204553961753845
948	-0.32952604	10.199162	51.0	CD14+ Monocytes	0.4636254906654358
949	-0.2819802	6.9166226	88.0	CD16+ Monocytes	0.6654308438301086
950	0.057729077	10.903027	62.0	CD14+ Monocytes	-0.665280818939209
951	-0.16094641	9.606344	34.0	CD14+ Monocytes	0.2645707130432129
952	14.705164	4.1019263	39.0	CD4+ T cells	0.7665588855743408
953	-1.3284454	10.06202	45.0	CD14+ Monocytes	-1.264350414276123
954	14.902362	5.483654	68.0	CD4+ T cells	0.0975455641746521
955	1.4315372	10.163355	141.0	DC	0.3202984929084778
956	9.750381	5.682346	7.0	B	-2.475454807281494
957	14.377149	5.2612576	36.0	CD4+ T cells	0.1618034839630127
958	-1.23365	10.284121	51.0	CD14+ Monocytes	1.4664740562438965
959	-1.6166052	10.421295	17.0	CD14+ Monocytes	-0.26302075386047363
960	0.47986224	10.527278	54.0	CD14+ Monocytes	-0.008433043956756592
961	12.481751	4.594462	33.0	NK cells	1.087390661239624
962	14.909523	4.0394964	59.0	CD4+ T cells	0.2015874981880188
963	11.476355	3.611171	37.0	NK cells	-0.6330776810646057
964	15.204043	5.18632	63.0	CD4+ T cells	1.279008150100708
965	0.58478516	10.75223	45.0	CD14+ Monocytes	-0.30844515562057495
966	-0.6003118	10.086976	26.0	CD14+ Monocytes	-0.4622005820274353
967	-1.7529709	10.092556	10.0	CD14+ Monocytes	2.5414865016937256
968	15.220698	5.2392964	119.0	CD4+ T cells	1.1617670059204102
969	12.07398	3.5237803	58.0	CD8+ T cells	1.1190385818481445
970	13.971587	3.8702204	44.0	CD4+ T cells	-0.3493780791759491
971	-1.0476217	9.905404	117.0	CD16+ Monocytes	-0.21183982491493225
972	0.5439111	10.231679	61.0	CD14+ Monocytes	-0.43171846866607666
973	9.228326	3.5240955	108.0	B	1.4720197916030884
974	1.7741222	8.979447	114.0	DC	1.828983187675476
975	13.03168	3.1713727	26.0	CD4+ T cells	0.9208863973617554
976	0.39458933	9.2375965	9.0	CD14+ Monocytes	-1.833953857421875
977	12.671756	5.14997	45.0	NK cells	-0.43136781454086304
978	10.762032	5.8397646	33.0	B	0.9111360907554626
979	-0.1093197	9.275728	108.0	CD14+ Monocytes	-0.833621084690094
980	12.437611	4.608039	17.0	NK cells	-2.456538677215576
981	13.127016	4.486198	32.0	NK cells	-0.4154045879840851
982	14.335851	4.354106	66.0	CD4+ T cells	0.9096039533615112
983	13.631833	3.8271158	85.0	CD8+ T cells	1.209525227546692
984	12.456392	3.2525237	19.0	T	-2.096287965774536
985	11.311003	2.9941375	36.0	CD4+ T cells	-0.20260272920131683
986	-0.303497	2.8286755	29.0	CD16+ Monocytes	1.397146224975586
987	-0.41709608	11.387703	17.0	CD14+ Monocytes	0.48766210675239563
988	13.234405	5.1470776	15.0	T	-2.092768430709839
989	-0.15570287	10.127218	16.0	CD14+ Monocytes	-0.047140687704086304
990	-0.38980693	10.238422	57.0	CD14+ Monocytes	0.4034419655799866
991	11.8885	4.4739842	43.0	NK cells	-0.8992000222206116
992	9.577071	5.5629487	22.0	B	-2.768094539642334
993	13.631874	5.7358136	55.0	CD8+ T cells	0.4332476258277893
994	1.0283874	8.001532	67.0	CD14+ Monocytes	0.7281399369239807
995	0.73154557	10.9619465	45.0	CD14+ Monocytes	0.2338438630104065
996	13.9794	6.4221215	75.0	CD4+ T cells	0.1955130696296692
997	0.43914732	10.373306	64.0	CD14+ Monocytes	-0.06870520114898682
998	13.092976	4.848374	43.0	CD8+ T cells	0.7204598188400269
999	-1.6072752	9.607863	50.0	CD14+ Monocytes	-1.0238349437713623
1000	11.93619	4.1338935	40.0	NK cells	-1.3033945560455322
1001	0.7235605	9.607693	114.0	CD14+ Monocytes	0.6440137624740601
1002	14.516462	5.43603	26.0	CD8+ T cells	-0.05450431630015373
1003	10.826393	5.520674	20.0	B	-1.7775709629058838
1004	-1.0444788	11.09336	17.0	CD14+ Monocytes	0.9976171255111694
1005	13.756189	3.7733288	99.0	CD4+ T cells	2.982069969177246
1006	10.106137	5.630641	4.0	B	-3.2157740592956543
1007	10.354534	6.218189	2.0	B	-4.477964878082275
1008	-0.6353401	9.620507	31.0	CD14+ Monocytes	0.4511330723762512
1009	0.128358	8.867418	17.0	CD14+ Monocytes	-0.19324105978012085
1010	1.6991336	9.029458	218.0	DC	0.6619225144386292
1011	0.7661956	11.08074	21.0	CD14+ Monocytes	-1.410673975944519
1012	14.975256	5.3898835	56.0	CD4+ T cells	0.2396553009748459
1013	12.642046	2.9294095	28.0	CD4+ T cells	-0.2840680480003357
1014	-0.91246307	10.348514	81.0	CD14+ Monocytes	0.5728209614753723
1015	-0.77050966	10.189594	34.0	CD14+ Monocytes	-1.2455863952636719
1016	13.343404	4.9064493	56.0	CD4+ T cells	1.281402587890625
1017	14.164209	4.109726	13.0	CD4+ T cells	-3.066167116165161
1018	-1.0354123	8.417307	62.0	CD16+ Monocytes	1.1208291053771973
1019	13.3384495	2.7134345	67.0	CD4+ T cells	2.576200246810913
1020	13.910828	4.852368	82.0	CD4+ T cells	1.722945213317871
1021	14.145735	4.6945634	94.0	CD8+ T cells	1.2199429273605347
1022	14.2272005	6.0312862	92.0	CD8+ T cells	0.6911678314208984
1023	14.440935	6.348452	45.0	CD4+ T cells	-1.2425053119659424
1024	14.129421	6.3698688	62.0	CD4+ T cells	1.5062224864959717
1025	14.369415	6.2790875	50.0	CD4+ T cells	0.5363541841506958
1026	14.337206	4.1430144	43.0	CD4+ T cells	-0.06722705066204071
1027	-0.31464377	8.264454	230.0	CD16+ Monocytes	1.4862223863601685
1028	12.061371	4.542844	81.0	NK cells	1.44900381565094
1029	-0.88350445	10.975797	48.0	CD14+ Monocytes	0.6719034910202026
1030	13.207711	3.6745322	37.0	CD4+ T cells	0.13502302765846252
1031	0.2991627	10.78288	95.0	CD14+ Monocytes	0.3175544738769531
1032	0.09244353	8.921702	186.0	CD14+ Monocytes	2.151712417602539
1033	13.275806	4.47286	41.0	CD8+ T cells	-0.4566776156425476
1034	-1.0650375	10.168299	21.0	CD14+ Monocytes	0.8357790112495422
1035	10.477827	5.38445	7.0	B	-3.1223363876342773
1036	14.090801	6.4049654	75.0	NK cells	0.6953332424163818
1037	13.229441	4.0856853	49.0	CD8+ T cells	0.40589815378189087
1038	14.918096	3.980168	56.0	CD4+ T cells	2.4932351112365723
1039	14.438674	3.76422	49.0	CD4+ T cells	1.3807283639907837
1040	0.4895417	10.825615	44.0	CD14+ Monocytes	-0.2968273162841797
1041	-0.1532942	6.355642	60.0	CD16+ Monocytes	0.3638235032558441
1042	-0.80493087	9.40291	40.0	CD14+ Monocytes	0.3728916645050049
1043	-0.9566407	10.824885	80.0	CD14+ Monocytes	1.4670315980911255
1044	14.888032	4.3811293	36.0	CD4+ T cells	0.131951704621315
1045	14.756846	5.6414337	73.0	CD4+ T cells	0.9644632935523987
1046	10.073305	5.052735	20.0	B	-1.5894362926483154
1047	0.33228385	11.526756	20.0	CD14+ Monocytes	0.21424764394760132
1048	10.951753	6.0602374	11.0	B	-1.4898793697357178
1049	-0.2093316	9.856463	19.0	CD14+ Monocytes	-0.5928504467010498
1050	0.48752436	9.31808	34.0	CD14+ Monocytes	-0.19591931998729706
1051	13.945282	4.820411	87.0	CD4+ T cells	1.9886419773101807
1052	14.49642	4.2488275	40.0	CD4+ T cells	0.44831645488739014
1053	-0.13610613	6.568463	70.0	CD16+ Monocytes	1.2214696407318115
1054	-0.6847201	8.531612	45.0	CD14+ Monocytes	0.505844235420227
1055	-0.22656667	7.4033012	92.0	CD16+ Monocytes	1.96463942527771
1056	-0.9357029	10.445322	15.0	CD14+ Monocytes	-0.40844741463661194
1057	14.168493	4.7506657	34.0	CD4+ T cells	1.7030434608459473
1058	-1.3075334	10.365	80.0	CD14+ Monocytes	-0.9716460704803467
1059	10.602978	6.0395985	23.0	B	0.37654364109039307
1060	14.005054	5.0394416	43.0	CD4+ T cells	1.7749038934707642
1061	-0.40231735	9.871269	21.0	CD14+ Monocytes	-1.5004665851593018
1062	12.253312	4.6607814	53.0	NK cells	0.4393306374549866
1063	13.998354	3.7712	28.0	CD4+ T cells	1.4080138206481934
1064	0.88862693	10.498754	20.0	CD14+ Monocytes	0.3400574326515198
1065	-1.0283567	9.10574	43.0	CD14+ Monocytes	-0.7183810472488403
1066	14.633908	3.9027698	55.0	CD4+ T cells	1.9599106311798096
1067	-0.65573514	9.140271	49.0	CD14+ Monocytes	0.5475080013275146
1068	-1.1470686	9.6117115	65.0	CD14+ Monocytes	-0.6885363459587097
1069	0.44872662	9.635638	102.0	CD16+ Monocytes	1.0674210786819458
1070	12.166433	4.436252	104.0	CD8+ T cells	0.30993109941482544
1071	13.622451	5.6798987	33.0	CD4+ T cells	0.7110907435417175
1072	-0.2630696	11.33321	23.0	CD14+ Monocytes	-0.7083844542503357
1073	0.11779776	11.225849	17.0	CD14+ Monocytes	-1.3016643524169922
1074	15.313111	4.957912	57.0	CD4+ T cells	1.0929239988327026
1075	0.54939073	10.189983	37.0	CD14+ Monocytes	0.2936311960220337
1076	14.059699	3.7112074	39.0	CD4+ T cells	0.11593696475028992
1077	10.029152	5.800824	3.0	B	-1.9536408185958862
1078	14.440767	3.471638	37.0	CD4+ T cells	0.1944250464439392
1079	12.598772	4.6744614	112.0	CD8+ T cells	0.3307722806930542
1080	-0.45661458	10.94429	33.0	CD14+ Monocytes	0.5156750679016113
1081	14.480014	6.065347	57.0	CD4+ T cells	0.6853379011154175
1082	-0.79902714	10.405697	13.0	CD14+ Monocytes	2.332892894744873
1083	0.2867024	10.537485	44.0	CD14+ Monocytes	-0.06711515784263611
1084	1.2940692	10.01941	53.0	CD14+ Monocytes	0.10475750267505646
1085	1.1870627	10.320023	11.0	CD14+ Monocytes	-1.1521492004394531
1086	13.490213	2.8492608	28.0	CD4+ T cells	1.530060052871704
1087	0.8034786	9.8217945	36.0	CD14+ Monocytes	-0.847835898399353
1088	-0.60219353	9.578772	19.0	CD14+ Monocytes	0.04676079750061035
1089	-0.33100203	6.6014285	118.0	CD16+ Monocytes	0.9404734373092651
1090	-0.8525058	9.6284685	52.0	CD14+ Monocytes	-0.07963454723358154
1091	-0.08451547	6.8277617	119.0	CD16+ Monocytes	1.367116928100586
1092	14.802447	4.6432133	51.0	CD4+ T cells	1.959864854812622
1093	14.646179	5.5471597	74.0	CD4+ T cells	0.45447295904159546
1094	-0.1413946	9.903883	105.0	CD16+ Monocytes	0.38639020919799805
1095	13.715463	3.2468736	46.0	CD4+ T cells	1.6539766788482666
1096	14.5159445	5.007967	61.0	CD4+ T cells	0.8259277939796448
1097	14.805217	5.492208	62.0	CD8+ T cells	0.16373290121555328
1098	13.826302	4.485305	59.0	CD4+ T cells	0.11139458417892456
1099	13.97498	3.6029923	22.0	CD4+ T cells	0.4317420423030853
1100	10.918613	5.454324	20.0	B	-1.464537262916565
1101	-0.64260757	11.041901	20.0	CD14+ Monocytes	0.19982732832431793
1102	13.426615	5.057984	49.0	CD8+ T cells	-0.12349987030029297
1103	11.843567	4.9583035	18.0	T	-1.774383544921875
1104	13.25172	4.508744	48.0	CD8+ T cells	1.2909133434295654
1105	-0.86994755	10.047529	103.0	CD14+ Monocytes	-0.7167190909385681
1106	-0.6672367	9.547099	4.0	CD14+ Monocytes	-2.0452632904052734
1107	14.363245	5.745248	59.0	CD4+ T cells	0.7298636436462402
1108	12.374357	5.8321767	232.0	CD8+ T cells	-1.3342199325561523
1109	0.899773	10.722309	28.0	CD14+ Monocytes	0.28309452533721924
1110	13.043176	5.4869027	28.0	CD4+ T cells	-0.0030133724212646484
1111	12.231409	4.998008	47.0	CD8+ T cells	-0.35919463634490967
1112	14.568736	4.5802155	29.0	CD4+ T cells	1.4355098009109497
1113	0.66077304	7.911893	122.0	CD16+ Monocytes	-0.46006903052330017
1114	14.343723	3.1265876	60.0	CD4+ T cells	1.7486460208892822
1115	1.5246471	10.331273	55.0	DC	-0.8455893993377686
1116	12.5891285	3.6323512	36.0	NK cells	-0.01810331642627716
1117	13.840962	5.9449453	90.0	T	2.051560401916504
1118	9.490909	4.203256	28.0	B	-0.38714468479156494
1119	13.49095	4.5915437	48.0	CD4+ T cells	3.304769515991211
1120	0.630119	10.0292015	37.0	CD14+ Monocytes	0.5144088268280029
1121	11.656045	3.0175138	29.0	NK cells	0.4031106233596802
1122	-0.16514435	8.190341	157.0	CD16+ Monocytes	1.2145706415176392
1123	-0.72559226	9.994992	40.0	CD14+ Monocytes	-3.199040412902832
1124	13.235215	3.9397957	35.0	CD4+ T cells	-0.8950846195220947
1125	14.581349	3.1149194	40.0	CD4+ T cells	-0.058518171310424805
1126	11.129876	6.2786813	18.0	B	-2.2804675102233887
1127	0.41041702	7.8356957	131.0	CD16+ Monocytes	1.7618666887283325
1128	11.682498	2.9388974	23.0	T	0.3536197543144226
1129	-0.009354358	10.465102	30.0	CD14+ Monocytes	-1.5581092834472656
1130	0.9447455	3.4693596	268.0	DC	3.0720295906066895
1131	-0.63247657	10.683887	34.0	CD14+ Monocytes	-0.046195268630981445
1132	12.828817	3.2760339	27.0	CD4+ T cells	0.09235584735870361
1133	15.33238	4.2439127	51.0	CD4+ T cells	1.953141212463379
1134	0.5449732	8.170741	62.0	CD16+ Monocytes	1.4479804039001465
1135	10.336786	5.129012	36.0	B	-1.6434035301208496
1136	10.166224	5.721132	7.0	B	-1.8683507442474365
1137	1.0995557	10.398431	74.0	DC	0.4890967309474945
1138	12.630929	3.930249	34.0	CD4+ T cells	-1.6916320323944092
1139	10.463506	5.446224	10.0	B	-1.3472976684570312
1140	-0.391648	10.275124	27.0	CD14+ Monocytes	0.6938116550445557
1141	-0.67520255	9.345029	62.0	CD14+ Monocytes	0.14639019966125488
1142	0.24784394	11.25575	56.0	CD14+ Monocytes	-0.512923002243042
1143	14.811134	3.943346	46.0	CD4+ T cells	1.3117080926895142
1144	10.79728	6.34081	11.0	B	-2.667560577392578
1145	0.07482591	11.464938	43.0	CD14+ Monocytes	-0.8825603723526001
1146	10.172394	6.172253	4.0	B	-5.249635696411133
1147	10.376202	5.7106905	32.0	B	-1.2495002746582031
1148	-1.5651684	10.394677	22.0	CD14+ Monocytes	0.7832082509994507
1149	-1.0970244	10.084908	16.0	CD14+ Monocytes	0.5946393013000488
1150	14.673112	4.410084	76.0	CD4+ T cells	2.5983192920684814
1151	14.78923	5.457733	58.0	CD4+ T cells	0.24361258745193481
1152	12.911778	4.9036765	33.0	CD4+ T cells	-0.42681261897087097
1153	0.3075224	9.098507	67.0	CD14+ Monocytes	-0.6616427302360535
1154	12.886857	4.928322	23.0	CD4+ T cells	0.14891275763511658
1155	-0.090768926	9.438421	77.0	CD14+ Monocytes	0.9058239459991455
1156	13.891328	4.1868978	42.0	CD4+ T cells	-0.25376126170158386
1157	-0.58951443	10.18875	30.0	CD14+ Monocytes	0.7749719619750977
1158	-0.32929194	11.524296	26.0	CD14+ Monocytes	-1.553268313407898
1159	11.408088	4.647155	1.0	T	-7.291925430297852
1160	9.584423	5.1758614	8.0	B	-4.103832721710205
1161	-0.39606833	10.826776	34.0	CD14+ Monocytes	1.5116522312164307
1162	-0.41390526	6.0993614	107.0	CD16+ Monocytes	-0.9024785757064819
1163	14.398999	4.597135	56.0	CD4+ T cells	1.0545188188552856
1164	-0.94871664	10.544395	59.0	CD14+ Monocytes	0.32242923974990845
1165	0.04132415	8.393692	40.0	CD14+ Monocytes	0.051534950733184814
1166	10.45811	5.873791	33.0	B	-2.6164302825927734
1167	12.002016	3.881813	38.0	NK cells	0.963300347328186
1168	12.994039	4.1684055	42.0	CD8+ T cells	-0.8139883875846863
1169	14.322874	6.197135	57.0	CD4+ T cells	0.5743598937988281
1170	-0.96689564	10.252452	6.0	CD14+ Monocytes	-2.7973737716674805
1171	12.343519	4.706288	35.0	CD8+ T cells	-1.510754108428955
1172	-0.14024001	11.085285	53.0	CD14+ Monocytes	-0.15977193415164948
1173	0.59267515	8.877208	62.0	CD16+ Monocytes	0.09053939580917358
1174	-0.81814784	11.050615	61.0	CD14+ Monocytes	0.19015651941299438
1175	14.643526	4.149071	100.0	CD4+ T cells	0.5602242946624756
1176	14.251052	5.330091	60.0	CD4+ T cells	0.930409848690033
1177	1.6143264	10.461816	46.0	DC	-0.09744539856910706
1178	10.806967	6.1947184	10.0	B	-3.432171583175659
1179	2.2582238	8.534455	98.0	DC	4.293391704559326
1180	12.140976	3.9769766	15.0	NK cells	-1.4210686683654785
1181	11.974667	3.8802083	63.0	CD8+ T cells	0.7181040644645691
1182	0.5190508	7.8036184	306.0	CD16+ Monocytes	-0.426632285118103
1183	-0.124371134	7.1606236	163.0	CD16+ Monocytes	2.9498424530029297
1184	14.065314	4.3688173	55.0	CD4+ T cells	1.0346059799194336
1185	-0.46985626	8.805098	32.0	CD14+ Monocytes	0.10483920574188232
1186	0.83657	10.1333065	142.0	CD16+ Monocytes	0.9289599061012268
1187	14.70994	5.450732	42.0	CD4+ T cells	-0.2675112187862396
1188	13.813852	3.9058828	70.0	CD4+ T cells	1.4845236539840698
1189	1.1382917	9.350737	189.0	DC	-0.6359786987304688
1190	10.1980095	5.004821	6.0	B	-5.178826332092285
1191	13.988575	4.8836336	34.0	CD4+ T cells	-0.09362435340881348
1192	14.679192	5.4956117	51.0	CD4+ T cells	0.8348962068557739
1193	-0.5146475	9.900488	16.0	CD14+ Monocytes	-0.17183706164360046
1194	0.5737567	9.943034	81.0	CD14+ Monocytes	-0.5135878324508667
1195	12.667376	4.1844764	91.0	CD4+ T cells	0.3956982493400574
1196	11.683968	5.0049	11.0	T	-4.719810485839844
1197	11.336824	4.2277837	23.0	T	-3.801302909851074
1198	-0.96262985	9.887574	28.0	CD14+ Monocytes	1.1925954818725586
1199	-0.26774073	7.0303564	165.0	CD16+ Monocytes	1.1599339246749878
1200	14.612991	4.722976	29.0	CD4+ T cells	0.040541648864746094
1201	14.818784	5.710528	93.0	CD4+ T cells	-0.49835264682769775
1202	14.401198	4.680405	45.0	CD4+ T cells	-0.3231205940246582
1203	-1.0234206	10.977916	40.0	CD14+ Monocytes	0.8924925923347473
1204	1.8957143	8.642813	189.0	DC	4.141706943511963
1205	-1.219881	3.2702203	117.0	CD16+ Monocytes	0.8333775997161865
1206	11.7401495	4.2003837	22.0	T	-2.6187973022460938
1207	13.433817	5.3649316	56.0	CD8+ T cells	1.4566621780395508
1208	14.357535	3.9157376	40.0	CD4+ T cells	0.042273133993148804
1209	10.890697	4.835994	3.0	T	-4.213932991027832
1210	14.207673	5.1262283	41.0	CD4+ T cells	-1.109810709953308
1211	12.127925	4.1786966	21.0	T	0.4896583557128906
1212	13.773646	3.3937414	50.0	CD4+ T cells	1.6112048625946045
1213	12.3549795	5.0072427	71.0	NK cells	0.48600107431411743
1214	13.894511	3.1456842	37.0	CD4+ T cells	1.1053459644317627
1215	13.638399	5.135332	84.0	CD4+ T cells	1.2095165252685547
1216	13.543579	4.2147336	138.0	CD4+ T cells	1.4167238473892212
1217	-0.08826766	10.426879	54.0	CD14+ Monocytes	0.08237192034721375
1218	-0.33554202	9.285185	17.0	CD14+ Monocytes	-1.520484209060669
1219	10.3858795	6.235623	19.0	B	-2.8445823192596436
1220	11.451812	3.917706	48.0	NK cells	0.26710817217826843
1221	-0.7756278	10.998931	18.0	CD14+ Monocytes	-2.2934019565582275
1222	10.865626	5.7062025	15.0	B	-4.736471176147461
1223	14.3350725	5.8771434	51.0	CD4+ T cells	-1.424879789352417
1224	14.616925	4.5302787	36.0	CD4+ T cells	-0.39444613456726074
1225	0.10731909	9.136479	71.0	CD14+ Monocytes	0.4263611137866974
1226	14.548279	3.7163012	59.0	CD4+ T cells	0.7644519805908203
1227	1.5831769	10.5111265	34.0	DC	-1.6502102613449097
1228	-0.77948123	10.289021	101.0	CD14+ Monocytes	-0.6703910827636719
1229	14.414571	4.419593	44.0	CD4+ T cells	0.43725916743278503
1230	11.910291	4.3785763	41.0	NK cells	0.6515238285064697
1231	0.40847084	9.13183	26.0	CD14+ Monocytes	-1.3174896240234375
1232	13.484372	5.4828525	51.0	CD8+ T cells	-0.1347375065088272
1233	14.242392	6.156668	63.0	CD4+ T cells	0.6125722527503967
1234	-0.3296489	10.21928	32.0	CD14+ Monocytes	1.4758591651916504
1235	0.4832984	8.83249	81.0	CD14+ Monocytes	0.1458735466003418
1236	14.906425	5.179763	39.0	CD4+ T cells	1.4578982591629028
1237	0.008512696	11.271012	23.0	CD14+ Monocytes	0.08783434331417084
1238	1.8369495	9.930818	90.0	DC	-0.5002702474594116
1239	-1.1323543	10.397717	149.0	CD16+ Monocytes	1.579908847808838
1240	10.912907	6.4456925	9.0	B	-2.845189332962036
1241	-0.30416176	9.688298	160.0	CD14+ Monocytes	1.0871844291687012
1242	-0.5021016	11.188168	47.0	CD14+ Monocytes	-0.6515669226646423
1243	-0.12399988	9.7418	29.0	CD14+ Monocytes	0.16759327054023743
1244	-1.0179993	9.020904	24.0	CD14+ Monocytes	0.9339916110038757
1245	15.373941	4.8139215	42.0	CD4+ T cells	0.22955536842346191
1246	2.392953	9.223833	170.0	DC	4.02763557434082
1247	1.5670029	9.479925	289.0	DC	1.6724519729614258
1248	-0.27716345	7.0535207	195.0	CD16+ Monocytes	1.8053189516067505
1249	-0.0219156	7.2207355	105.0	CD16+ Monocytes	2.413484811782837
1250	14.0750885	5.495569	22.0	CD4+ T cells	0.5434331893920898
1251	13.299708	5.5679097	71.0	CD4+ T cells	0.5332679152488708
1252	11.695607	4.0667543	62.0	NK cells	1.89654541015625
1253	14.319114	4.6169868	16.0	CD4+ T cells	0.7021924257278442
1254	11.20213	4.3049483	56.0	CD8+ T cells	0.3221700191497803
1255	10.478251	5.3622293	8.0	B	-2.4690160751342773
1256	11.55933	4.149381	15.0	T	-4.0224103927612305
1257	13.944715	3.9289148	88.0	CD4+ T cells	0.7974555492401123
1258	0.5930056	8.270771	53.0	CD14+ Monocytes	-1.4828917980194092
1259	-0.74304897	11.342283	22.0	CD14+ Monocytes	-1.2032452821731567
1260	12.784069	4.405967	51.0	NK cells	0.9001333117485046
1261	-1.4870282	9.185258	21.0	CD14+ Monocytes	-1.220780611038208
1262	14.3758135	5.9818697	60.0	CD4+ T cells	1.2204787731170654
1263	14.884638	4.9567957	98.0	CD4+ T cells	3.531843662261963
1264	-0.7025765	10.309925	20.0	CD14+ Monocytes	-0.14649033546447754
1265	0.40302685	11.022176	33.0	CD14+ Monocytes	-0.5793662667274475
1266	12.805982	3.7080119	42.0	CD4+ T cells	-0.37455257773399353
1267	13.312126	2.8701413	30.0	CD4+ T cells	-1.284092664718628
1268	13.990255	2.5998657	41.0	CD4+ T cells	1.0602810382843018
1269	14.084703	4.1061406	30.0	CD4+ T cells	0.06979405879974365
1270	11.316677	3.9859684	25.0	T	-2.6484601497650146
1271	0.84364045	10.369217	278.0	DC	1.261338710784912
1272	14.697744	6.062456	80.0	CD4+ T cells	0.30782461166381836
1273	0.7324562	9.072475	21.0	CD14+ Monocytes	-1.0650405883789062
1274	14.364541	4.1055326	85.0	CD4+ T cells	2.677586317062378
1275	0.07180642	9.287073	26.0	CD14+ Monocytes	1.7545349597930908
1276	14.408916	6.161093	96.0	CD4+ T cells	1.1744670867919922
1277	-0.49311274	9.130482	85.0	CD14+ Monocytes	1.1474398374557495
1278	9.267352	5.5083346	7.0	B	-2.0725884437561035
1279	-1.368619	10.425327	91.0	CD14+ Monocytes	-0.5251883864402771
1280	12.052928	4.1406236	37.0	NK cells	0.044988200068473816
1281	14.736855	5.16219	83.0	CD4+ T cells	1.696326732635498
1282	0.21674223	10.792333	29.0	CD14+ Monocytes	-1.3070902824401855
1283	-0.27190533	9.837958	33.0	CD14+ Monocytes	-1.052217960357666
1284	-1.1212019	8.264969	24.0	CD14+ Monocytes	-1.502589464187622
1285	12.885438	4.7893248	26.0	NK cells	-1.6054245233535767
1286	0.36899304	10.361055	24.0	CD14+ Monocytes	-0.6286911964416504
1287	10.2451515	5.378379	19.0	B	-1.5579406023025513
1288	15.047305	5.8823886	16.0	CD4+ T cells	-1.9172862768173218
1289	-0.6288123	11.184844	15.0	CD14+ Monocytes	0.21761161088943481
1290	12.572782	4.8922424	16.0	CD4+ T cells	0.11826953291893005
1291	0.17903276	11.070005	33.0	CD14+ Monocytes	1.113274335861206
1292	14.523205	5.9466925	39.0	CD4+ T cells	-0.14647801220417023
1293	-0.48272386	8.883976	8.0	CD14+ Monocytes	-0.9885824918746948
1294	14.930198	5.9335194	52.0	CD4+ T cells	1.1687592267990112
1295	15.264826	4.4345264	56.0	CD4+ T cells	0.9805838465690613
1296	-1.1016872	8.784757	50.0	CD14+ Monocytes	-0.379375159740448
1297	13.837532	3.867906	49.0	CD4+ T cells	0.23767703771591187
1298	11.767773	4.659931	17.0	T	-3.365682363510132
1299	1.8559355	9.844986	129.0	DC	1.319785237312317
1300	13.669063	5.664272	47.0	CD4+ T cells	-0.12183928489685059
1301	0.43296066	8.37647	67.0	CD14+ Monocytes	-0.9789671897888184
1302	-1.4952304	9.08899	21.0	CD14+ Monocytes	-0.7274243235588074
1303	11.616526	3.8557749	68.0	NK cells	0.9435950517654419
1304	-0.46336284	10.819318	29.0	CD14+ Monocytes	0.620639443397522
1305	-0.29785666	10.364754	62.0	CD14+ Monocytes	0.619148313999176
1306	13.641852	3.5440142	38.0	CD4+ T cells	1.3464778661727905
1307	11.788699	5.7329526	12.0	B	-1.387434482574463
1308	13.499746	3.01263	33.0	CD4+ T cells	0.2956611216068268
1309	-0.29818827	9.641069	31.0	CD14+ Monocytes	-1.1080265045166016
1310	14.5262375	5.9848366	79.0	CD4+ T cells	2.0259885787963867
1311	12.8896055	3.896224	56.0	CD4+ T cells	0.2921653687953949
1312	10.759172	5.4183807	12.0	B	-1.5118906497955322
1313	-0.670398	9.807234	26.0	CD14+ Monocytes	-0.3055313229560852
1314	12.255945	4.2237287	68.0	NK cells	-0.7328150868415833
1315	14.208101	5.419856	36.0	CD4+ T cells	0.40201127529144287
1316	0.064578414	6.891492	119.0	CD16+ Monocytes	0.9970455765724182
1317	14.4625845	4.907616	52.0	T	-1.8564419746398926
1318	-1.0509979	10.597529	71.0	CD14+ Monocytes	0.30498015880584717
1319	0.066317424	10.653665	48.0	CD14+ Monocytes	0.03551405668258667
1320	-0.9039053	8.476375	12.0	CD14+ Monocytes	-0.48529818654060364
1321	14.240263	3.8073277	43.0	CD4+ T cells	0.5110431909561157
1322	14.553713	3.6136224	49.0	CD4+ T cells	0.6564638018608093
1323	13.508692	3.3085117	54.0	CD8+ T cells	0.9654402732849121
1324	1.4379083	10.037799	211.0	DC	2.802332878112793
1325	14.531912	4.799279	78.0	CD4+ T cells	0.948664665222168
1326	2.019144	9.100702	214.0	DC	2.5125365257263184
1327	13.919596	5.831222	51.0	CD4+ T cells	-0.36329153180122375
1328	14.778275	4.8409905	137.0	CD4+ T cells	0.7397643327713013
1329	12.445246	5.153271	78.0	NK cells	1.2988022565841675
1330	13.9353695	5.403815	46.0	CD4+ T cells	1.1902140378952026
1331	-1.2318281	9.708441	8.0	CD14+ Monocytes	-1.1138818264007568
1332	9.152116	5.126256	7.0	B	-3.4791107177734375
1333	13.440715	4.8263946	78.0	CD8+ T cells	0.7894279360771179
1334	0.51170677	9.450282	177.0	CD16+ Monocytes	2.368126630783081
1335	13.942521	3.4465272	25.0	CD4+ T cells	0.7852518558502197
1336	11.721799	3.652823	36.0	NK cells	0.2936280071735382
1337	13.456829	4.3575892	28.0	CD8+ T cells	0.4858665466308594
1338	14.121681	3.9562626	52.0	CD4+ T cells	1.5364112854003906
1339	-0.27547243	7.038114	53.0	CD16+ Monocytes	-1.1375558376312256
1340	-0.8211565	10.087232	77.0	CD14+ Monocytes	-0.05895423889160156
1341	14.049	3.7703068	73.0	CD4+ T cells	2.188951015472412
1342	15.264559	5.1604204	71.0	CD4+ T cells	1.8484138250350952
1343	-0.6279432	10.357199	48.0	CD14+ Monocytes	1.2623801231384277
1344	0.34444442	7.927417	136.0	CD16+ Monocytes	0.24160021543502808
1345	13.640852	3.7057319	33.0	CD4+ T cells	-0.568060040473938
1346	11.517081	5.0812373	27.0	T	-4.466495990753174
1347	-0.18731387	10.4439945	24.0	CD14+ Monocytes	-0.6351503133773804
1348	11.759677	3.8517454	63.0	CD8+ T cells	0.6391685009002686
1349	-0.22406216	11.292185	16.0	CD14+ Monocytes	-0.8433653116226196
1350	11.90817	4.2224455	61.0	NK cells	0.025598958134651184
1351	13.48172	4.267467	60.0	CD4+ T cells	0.8782917857170105
1352	0.40928563	11.086293	91.0	CD14+ Monocytes	0.7468389868736267
1353	0.3440218	10.033639	35.0	CD14+ Monocytes	1.775205373764038
1354	10.924143	5.3337693	26.0	B	0.1527230143547058
1355	1.2453225	9.9253435	124.0	DC	0.807106077671051
1356	0.99388653	11.266465	76.0	CD14+ Monocytes	-0.975024938583374
1357	-0.026285065	7.2631593	244.0	CD16+ Monocytes	2.6541402339935303
1358	-0.9776458	10.221632	51.0	CD14+ Monocytes	0.8050354719161987
1359	0.849892	8.708465	255.0	CD14+ Monocytes	-0.9620332717895508
1360	0.6612456	9.6442585	106.0	CD14+ Monocytes	-0.5347685813903809
1361	11.618171	3.9313805	30.0	NK cells	0.7397271394729614
1362	-0.6608933	9.480559	57.0	CD14+ Monocytes	-1.5104715824127197
1363	0.36428154	8.965859	56.0	CD16+ Monocytes	1.6205830574035645
1364	14.968546	5.271588	40.0	CD4+ T cells	-0.15237075090408325
1365	14.862302	5.571975	57.0	CD4+ T cells	1.4556022882461548
1366	-0.051511567	7.784123	134.0	CD16+ Monocytes	0.7846940755844116
1367	-0.552286	10.482631	31.0	CD14+ Monocytes	0.8104110956192017
1368	12.322005	4.662068	61.0	NK cells	-0.38472825288772583
1369	15.013555	5.629848	48.0	CD4+ T cells	-0.061767950654029846
1370	14.4588175	3.3806045	34.0	CD4+ T cells	-0.2721608281135559
1371	-1.5758003	9.807759	154.0	CD14+ Monocytes	1.102264404296875
1372	11.335706	5.7546597	12.0	B	-1.3829673528671265
1373	14.088871	6.2560844	62.0	CD4+ T cells	0.44497716426849365
1374	14.781829	5.1636724	31.0	CD4+ T cells	-0.3153865933418274
1375	14.723296	3.8128672	51.0	CD4+ T cells	-0.4751049876213074
1376	1.5847541	10.448548	25.0	CD14+ Monocytes	-1.8057397603988647
1377	-0.69918126	10.060581	28.0	CD14+ Monocytes	0.25792619585990906
1378	14.88687	5.5325317	24.0	CD4+ T cells	1.3940082788467407
1379	-1.2437128	10.818046	91.0	CD14+ Monocytes	0.08184823393821716
1380	-0.43048468	10.958387	10.0	CD14+ Monocytes	0.21746844053268433
1381	1.2034057	10.609898	75.0	CD14+ Monocytes	1.4914485216140747
1382	11.842633	4.895765	3.0	T	-4.411557674407959
1383	9.482875	5.5961485	8.0	B	-3.2680153846740723
1384	15.009801	4.5202484	66.0	CD4+ T cells	2.4904050827026367
1385	2.3343852	8.902598	183.0	DC	2.8561744689941406
1386	10.4284	5.266883	22.0	B	-3.2311606407165527
1387	-0.955612	9.730479	24.0	CD14+ Monocytes	1.5356554985046387
1388	13.400354	5.99905	102.0	CD8+ T cells	0.4293387830257416
1389	12.432435	4.658428	35.0	CD4+ T cells	0.17171920835971832
1390	13.817245	5.504703	127.0	CD4+ T cells	0.6913794875144958
1391	0.8788683	8.709979	3.0	CD14+ Monocytes	-1.5600254535675049
1392	12.416796	5.3562613	23.0	T	-3.121291160583496
1393	-1.2607397	8.90773	49.0	CD14+ Monocytes	-1.3553168773651123
1394	13.239754	5.0855026	72.0	CD4+ T cells	0.5575876235961914
1395	0.8096547	9.513202	37.0	CD14+ Monocytes	-0.6502282619476318
1396	-1.4109826	10.793357	133.0	CD14+ Monocytes	-0.5096967220306396
1397	-0.3043008	10.0880785	55.0	CD14+ Monocytes	-1.0818018913269043
1398	-0.021193955	6.736952	161.0	CD16+ Monocytes	0.06718489527702332
1399	10.897224	6.2071013	22.0	B	-0.26815277338027954
1400	-0.36296627	10.622126	28.0	CD14+ Monocytes	0.3033170700073242
1401	13.913105	4.585297	22.0	CD4+ T cells	-0.12988334894180298
1402	13.610906	3.5336738	35.0	CD4+ T cells	2.241560459136963
1403	0.48208565	10.79064	38.0	CD14+ Monocytes	0.3255651593208313
1404	0.8576971	11.154177	55.0	CD14+ Monocytes	-0.49942001700401306
1405	0.669539	10.141522	23.0	CD14+ Monocytes	0.944476842880249
1406	-1.487924	10.04255	72.0	CD14+ Monocytes	0.3921867311000824
1407	12.928765	2.7689297	14.0	CD4+ T cells	0.1632463037967682
1408	15.102599	4.269032	55.0	CD4+ T cells	0.5900583267211914
1409	9.68553	5.349075	2.0	B	-2.9966177940368652
1410	-0.11737144	7.1769476	120.0	CD16+ Monocytes	1.8640649318695068
1411	10.764785	5.402565	13.0	B	-1.9988174438476562
1412	13.928549	5.789386	72.0	CD4+ T cells	2.5761678218841553
1413	14.59344	3.3868177	63.0	CD4+ T cells	1.6137526035308838
1414	10.304834	5.1910377	20.0	B	-2.3717665672302246
1415	-0.08925533	10.820335	14.0	CD14+ Monocytes	-1.3267031908035278
1416	-0.88537186	9.61671	14.0	CD14+ Monocytes	0.4775620996952057
1417	-0.2612185	10.942133	36.0	CD14+ Monocytes	0.8539948463439941
1418	13.028984	5.3791046	105.0	CD8+ T cells	-0.2989805042743683
1419	0.052076727	8.734995	99.0	CD16+ Monocytes	0.35241955518722534
1420	-1.6735827	9.512702	51.0	CD14+ Monocytes	0.46983423829078674
1421	-0.2077288	9.271889	25.0	CD14+ Monocytes	-1.3546664714813232
1422	12.52787	5.813268	16.0	B	-1.3564561605453491
1423	13.696457	5.230386	51.0	CD4+ T cells	2.6708922386169434
1424	11.167694	5.253554	0.0	T	-6.643372058868408
1425	14.161023	4.380756	43.0	CD4+ T cells	0.45829910039901733
1426	-0.2715548	10.84998	80.0	CD14+ Monocytes	-2.3332114219665527
1427	14.342922	5.489928	40.0	CD4+ T cells	1.4950307607650757
1428	13.685383	3.8188443	40.0	CD4+ T cells	1.5142288208007812
1429	13.304399	5.1314325	61.0	CD8+ T cells	-0.323583722114563
1430	-1.1274718	10.299642	22.0	CD14+ Monocytes	-1.3585740327835083
1431	-0.68345684	10.366898	27.0	CD14+ Monocytes	-0.7977980375289917
1432	12.611559	4.720367	61.0	CD8+ T cells	1.5324190855026245
1433	0.30304688	8.386847	26.0	CD14+ Monocytes	-0.1985124945640564
1434	-1.0101204	8.966788	12.0	CD14+ Monocytes	-0.29209718108177185
1435	0.28181705	10.641093	42.0	CD14+ Monocytes	-0.06601941585540771
1436	0.99975127	9.251856	41.0	CD14+ Monocytes	-0.3559415638446808
1437	0.3854916	10.64798	8.0	CD14+ Monocytes	0.9564892053604126
1438	-0.3423079	8.972223	40.0	CD14+ Monocytes	0.23678049445152283
1439	-0.45074698	6.543548	66.0	CD16+ Monocytes	0.8409854173660278
1440	14.0298	6.204594	32.0	CD4+ T cells	0.9637031555175781
1441	12.074736	4.194401	57.0	NK cells	-0.9900761246681213
1442	10.182798	5.033299	25.0	B	-1.1618213653564453
1443	14.6844425	6.2054315	41.0	CD4+ T cells	-1.1675879955291748
1444	0.020268101	10.686663	22.0	CD14+ Monocytes	1.3992878198623657
1445	13.631819	6.0489755	58.0	CD4+ T cells	1.9219439029693604
1446	13.588707	2.0581744	63.0	CD8+ T cells	1.6316860914230347
1447	14.59899	4.51921	80.0	CD4+ T cells	1.3305561542510986
1448	0.31916723	7.610768	21.0	CD16+ Monocytes	0.5928215384483337
1449	-1.101465	11.000831	23.0	CD14+ Monocytes	0.8711749315261841
1450	14.596327	4.542271	25.0	CD4+ T cells	-0.17281998693943024
1451	0.40537843	9.620303	25.0	CD14+ Monocytes	-0.4148673415184021
1452	9.476238	5.258556	5.0	B	-1.5726414918899536
1453	-1.1163032	9.307706	226.0	CD14+ Monocytes	1.1680951118469238
1454	-0.37241346	10.902757	7.0	CD14+ Monocytes	0.8563746213912964
1455	-0.94095224	10.092385	19.0	CD14+ Monocytes	0.31378549337387085
1456	14.737288	4.7332873	34.0	CD4+ T cells	0.08800007402896881
1457	-1.1335374	9.340985	28.0	CD14+ Monocytes	0.6815909743309021
1458	13.661547	3.4041584	44.0	CD4+ T cells	0.9187878966331482
1459	13.166916	5.4413056	48.0	CD4+ T cells	0.7598556280136108
1460	9.939713	5.5226307	26.0	B	-1.1238809823989868
1461	11.199919	4.264788	53.0	NK cells	0.5313782691955566
1462	13.897612	3.6832888	27.0	CD4+ T cells	0.48939627408981323
1463	-1.2471329	10.205269	26.0	CD14+ Monocytes	0.12916156649589539
1464	0.516787	8.871604	41.0	CD14+ Monocytes	2.4795982837677
1465	10.731968	5.8261137	12.0	B	-1.2859785556793213
1466	9.723386	5.1237087	47.0	B	-0.6617566347122192
1467	-0.21991299	10.313767	39.0	CD14+ Monocytes	-0.09380704164505005
1468	13.0082655	4.8010535	61.0	CD8+ T cells	1.2906628847122192
1469	14.816544	4.6642747	28.0	CD4+ T cells	1.3173940181732178
1470	-0.22268319	10.998011	33.0	CD14+ Monocytes	0.5778093934059143
1471	10.309469	6.216073	13.0	T	-1.388940453529358
1472	0.5642492	9.711986	32.0	CD14+ Monocytes	0.4587063491344452
1473	-0.016818743	9.755624	16.0	CD14+ Monocytes	0.03861856460571289
1474	14.666891	4.5752954	42.0	CD4+ T cells	-1.1372822523117065
1475	14.86109	5.7189207	33.0	CD4+ T cells	-0.36314600706100464
1476	14.566022	4.9937444	66.0	CD4+ T cells	1.1953823566436768
1477	-1.4764872	9.574859	87.0	CD14+ Monocytes	0.46076059341430664
1478	13.54021	4.2709365	45.0	CD8+ T cells	1.9534968137741089
1479	-1.5293021	10.487108	18.0	CD14+ Monocytes	-1.4825336933135986
1480	14.368571	5.3605494	28.0	CD4+ T cells	1.5284093618392944
1481	1.6750382	10.381625	45.0	CD14+ Monocytes	0.2183654010295868
1482	12.559264	4.401954	68.0	NK cells	0.9440643191337585
1483	0.20514596	8.789788	74.0	CD16+ Monocytes	0.8505003452301025
1484	14.067314	5.2568164	50.0	CD8+ T cells	1.2493234872817993
1485	15.232612	5.1657662	40.0	CD4+ T cells	-0.5221216678619385
1486	12.346854	4.0413275	56.0	NK cells	-0.3245326280593872
1487	13.96521	6.077642	71.0	CD8+ T cells	1.434319257736206
1488	-0.35156393	9.934978	43.0	CD14+ Monocytes	-0.7712149024009705
1489	14.546648	3.433386	32.0	CD4+ T cells	-1.0687596797943115
1490	0.71900135	9.065021	75.0	CD14+ Monocytes	0.16900599002838135
1491	-0.96681637	9.684911	65.0	CD14+ Monocytes	-0.4662034809589386
1492	10.615922	4.717149	50.0	B	0.0502963662147522
1493	-0.49322632	8.280909	46.0	CD14+ Monocytes	0.8097214698791504
1494	-0.5847353	9.531308	79.0	CD14+ Monocytes	-1.2143921852111816
1495	0.38654602	8.99498	17.0	CD14+ Monocytes	-0.7517005801200867
1496	-0.7366528	9.767547	33.0	CD14+ Monocytes	0.5859845876693726
1497	12.136569	4.3377337	32.0	NK cells	-0.1409531682729721
1498	0.5594858	8.5692625	9.0	CD14+ Monocytes	-1.7500288486480713
1499	0.40861505	9.482878	23.0	CD14+ Monocytes	0.15189895033836365
1500	-0.426306	10.751992	27.0	CD14+ Monocytes	-1.1541221141815186
1501	14.600941	5.9439373	41.0	CD4+ T cells	0.505283534526825
1502	12.6690235	5.7769785	69.0	CD8+ T cells	-1.5139813423156738
1503	11.692631	4.964509	2.0	T	-7.08051872253418
1504	0.5123966	10.01539	66.0	CD14+ Monocytes	1.4220623970031738
1505	-1.530194	10.18929	39.0	CD14+ Monocytes	-0.6792517900466919
1506	0.5965527	9.950929	17.0	CD14+ Monocytes	-1.0082780122756958
1507	0.30620867	11.153452	22.0	CD14+ Monocytes	-0.8518228530883789
1508	12.22406	4.4418287	61.0	NK cells	0.3433256149291992
1509	-0.28556016	8.682365	3.0	CD14+ Monocytes	-3.424694299697876
1510	13.931584	5.384788	47.0	CD4+ T cells	1.0166534185409546
1511	11.31998	4.1599054	10.0	T	-4.711406707763672
1512	-1.2219387	9.5289345	41.0	CD14+ Monocytes	-0.2612832188606262
1513	14.549463	4.588947	31.0	CD4+ T cells	-0.378692626953125
1514	11.1368685	6.309688	9.0	B	-2.5449533462524414
1515	13.653606	4.2684593	38.0	NK cells	1.8036136627197266
1516	13.129527	5.020659	54.0	CD8+ T cells	-1.259453296661377
1517	11.818813	6.1315002	77.0	CD4+ T cells	-1.6519144773483276
1518	13.756052	3.98397	65.0	CD4+ T cells	-1.0896626710891724
1519	-0.5766212	10.645429	55.0	CD14+ Monocytes	0.5095382332801819
1520	15.060179	4.3339643	56.0	CD4+ T cells	1.8887267112731934
1521	13.727208	3.8839843	78.0	CD4+ T cells	0.7027438879013062
1522	14.924684	5.425458	95.0	CD4+ T cells	0.8678948879241943
1523	-0.7765354	9.642293	46.0	CD14+ Monocytes	-1.1824045181274414
1524	9.385825	5.1717806	41.0	B	-3.3052480220794678
1525	10.150393	5.425676	16.0	B	-1.7263250350952148
1526	13.369288	3.733886	53.0	CD4+ T cells	1.2035949230194092
1527	13.655715	3.452167	36.0	CD8+ T cells	2.736342191696167
1528	15.224961	5.940655	64.0	CD4+ T cells	0.16988325119018555
1529	14.058029	4.13523	70.0	CD4+ T cells	0.8459921479225159
1530	0.4145524	11.036478	45.0	CD14+ Monocytes	-0.46446776390075684
1531	0.2081658	9.520695	36.0	CD14+ Monocytes	0.5817762613296509
1532	0.74029744	8.956849	84.0	CD14+ Monocytes	0.717424750328064
1533	-1.0640601	10.982027	31.0	CD14+ Monocytes	-0.667621374130249
1534	1.7201254	10.357016	98.0	DC	0.043018996715545654
1535	10.662843	5.94826	9.0	B	-0.6315274238586426
1536	13.75083	4.0134215	74.0	NK cells	0.5112981796264648
1537	-0.36709327	10.804749	19.0	CD14+ Monocytes	-0.7364926338195801
1538	10.905981	6.245136	52.0	B	1.7069900035858154
1539	9.698034	5.0602355	29.0	B	0.008990287780761719
1540	0.5305851	7.5636916	85.0	CD16+ Monocytes	0.42185986042022705
1541	0.7378884	10.787364	43.0	DC	1.2341867685317993
1542	0.013924446	7.859245	270.0	CD16+ Monocytes	0.895969569683075
1543	12.404724	4.127507	38.0	NK cells	0.7540063261985779
1544	14.619182	3.574211	46.0	CD4+ T cells	1.2266569137573242
1545	13.125576	4.8512263	74.0	CD4+ T cells	1.8577417135238647
1546	-0.052501272	9.79706	41.0	CD14+ Monocytes	-0.37126946449279785
1547	13.419744	3.8549304	77.0	CD4+ T cells	-0.7069153785705566
1548	-0.40488458	10.782745	26.0	CD14+ Monocytes	0.8817007541656494
1549	14.412331	4.659287	89.0	CD4+ T cells	0.49183446168899536
1550	-0.09531461	9.346322	67.0	CD14+ Monocytes	-0.01227635145187378
1551	11.795905	4.636839	21.0	T	-2.4664528369903564
1552	13.589737	4.3601875	83.0	CD4+ T cells	3.2136197090148926
1553	10.779457	6.2000113	14.0	B	-1.7936286926269531
1554	14.156953	2.9263422	34.0	CD4+ T cells	0.11973464488983154
1555	14.122481	5.2622194	31.0	CD4+ T cells	-0.8881806135177612
1556	1.0641665	10.332636	93.0	CD16+ Monocytes	1.6582849025726318
1557	12.361744	3.332122	26.0	CD4+ T cells	0.2705078721046448
1558	1.3309367	9.924629	19.0	CD14+ Monocytes	0.39822298288345337
1559	-0.7760216	10.425686	40.0	CD14+ Monocytes	0.4363071024417877
1560	-1.3682841	9.279114	27.0	CD14+ Monocytes	-0.10556638240814209
1561	14.955387	3.4288273	21.0	CD4+ T cells	0.6296714544296265
1562	-1.3241396	8.731318	50.0	CD14+ Monocytes	-2.4511537551879883
1563	13.434291	3.3289962	114.0	T	-0.914518415927887
1564	1.3812838	8.611879	151.0	DC	1.8218796253204346
1565	0.075250745	9.627671	57.0	CD14+ Monocytes	1.4137904644012451
1566	-1.1636899	9.952122	48.0	CD14+ Monocytes	0.8007773160934448
1567	0.28878108	8.990606	30.0	CD14+ Monocytes	-1.4469857215881348
1568	12.006493	4.161499	45.0	NK cells	0.8055094480514526
1569	0.9402378	9.633044	85.0	DC	-1.2013165950775146
1570	-0.5805572	9.618833	158.0	CD16+ Monocytes	0.8403834104537964
1571	0.3376567	10.044788	49.0	CD14+ Monocytes	-1.0762310028076172
1572	-0.4507009	11.314934	26.0	CD14+ Monocytes	0.10429829359054565
1573	13.039467	3.803461	47.0	CD4+ T cells	-1.4576032161712646
1574	-0.66346544	8.881488	9.0	CD16+ Monocytes	-1.0054759979248047
1575	14.851609	3.760851	52.0	CD4+ T cells	-0.0032622218132019043
1576	0.6218901	10.164285	42.0	CD14+ Monocytes	1.1994867324829102
1577	1.4213078	10.267091	88.0	DC	-1.3341816663742065
1578	13.451513	5.0192523	47.0	CD4+ T cells	2.0610289573669434
1579	14.015529	4.606316	45.0	CD4+ T cells	-1.1912236213684082
1580	0.77332234	8.17495	189.0	CD16+ Monocytes	1.0266773700714111
1581	1.7932504	9.185271	210.0	DC	0.7252610921859741
1582	-1.2278459	9.562067	61.0	CD14+ Monocytes	0.2656541168689728
1583	0.325249	10.015419	90.0	DC	-0.842269778251648
1584	-0.06832987	9.299454	70.0	CD14+ Monocytes	-0.8892279267311096
1585	11.969897	4.017455	77.0	NK cells	-0.6941137909889221
1586	12.339209	3.0099616	44.0	CD8+ T cells	0.6686414480209351
1587	11.6978445	3.92414	30.0	NK cells	-0.8164511919021606
1588	1.1549398	10.893215	37.0	CD14+ Monocytes	0.8544926643371582
1589	-0.6995228	9.554211	12.0	CD14+ Monocytes	-0.5232547521591187
1590	-1.0205832	10.83044	59.0	CD14+ Monocytes	-1.7351070642471313
1591	-0.4397237	10.785768	50.0	CD14+ Monocytes	0.6073293685913086
1592	13.55569	3.0900636	86.0	CD4+ T cells	1.4026819467544556
1593	0.5346995	9.177125	56.0	CD14+ Monocytes	0.49276280403137207
1594	1.61146	9.101502	32.0	B	-1.4258333444595337
1595	1.5468423	9.983983	100.0	DC	0.0012853145599365234
1596	14.750548	3.8678489	55.0	CD4+ T cells	0.6702250242233276
1597	9.509661	5.3098736	16.0	B	-3.3365557193756104
1598	14.479944	4.6600237	51.0	CD4+ T cells	2.0422728061676025
1599	-0.87700766	10.8591795	26.0	CD14+ Monocytes	-0.7130714654922485
1600	13.752891	5.5618267	86.0	CD4+ T cells	2.7517361640930176
1601	-0.005572768	8.158783	101.0	CD16+ Monocytes	0.47023826837539673
1602	1.518877	9.591009	53.0	DC	0.7270445823669434
1603	-0.37719116	11.486075	53.0	CD14+ Monocytes	1.1902412176132202
1604	0.29128012	10.562348	30.0	CD14+ Monocytes	-0.40679633617401123
1605	14.557346	4.807857	39.0	CD4+ T cells	0.7244850397109985
1606	0.10642227	11.109258	47.0	CD14+ Monocytes	-1.7784136533737183
1607	14.656921	5.30167	46.0	CD4+ T cells	-0.19828617572784424
1608	14.967421	4.519027	38.0	CD4+ T cells	2.6066012382507324
1609	0.8489842	9.0429325	39.0	CD14+ Monocytes	-0.2606934905052185
1610	14.162715	5.815642	53.0	CD4+ T cells	1.8398354053497314
1611	10.517539	5.485908	59.0	B	-0.686292290687561
1612	1.6534197	9.981603	98.0	DC	-0.47806453704833984
1613	13.414699	5.300061	34.0	CD4+ T cells	-1.0331108570098877
1614	1.2357014	9.122182	64.0	CD14+ Monocytes	-0.5867325663566589
1615	-0.2755403	7.268602	184.0	CD16+ Monocytes	2.2650928497314453
1616	13.16429	4.409406	43.0	CD4+ T cells	1.945383071899414
1617	14.494837	4.0700045	61.0	CD4+ T cells	0.2999163568019867
1618	0.24333781	7.4254436	153.0	CD16+ Monocytes	-0.33157360553741455
1619	-0.428178	10.674874	18.0	CD14+ Monocytes	0.1733483076095581
1620	14.6466465	3.6236436	41.0	CD4+ T cells	-0.294168084859848
1621	14.203329	3.9455478	46.0	CD4+ T cells	0.678612232208252
1622	14.09329	4.155807	48.0	CD4+ T cells	1.8412991762161255
1623	-0.9341636	9.798099	9.0	CD14+ Monocytes	-1.2995309829711914
1624	10.299592	5.344747	49.0	B	0.4051104784011841
1625	14.907279	4.6702952	46.0	CD4+ T cells	-0.22131702303886414
1626	0.50007826	9.458983	112.0	CD14+ Monocytes	0.9068020582199097
1627	14.571428	4.0205035	38.0	CD4+ T cells	1.0425530672073364
1628	14.561844	4.9617686	55.0	CD4+ T cells	0.29209208488464355
1629	-0.8872924	8.720472	100.0	CD14+ Monocytes	-1.525890827178955
1630	13.434237	2.9769218	55.0	CD4+ T cells	1.4827406406402588
1631	0.2170382	11.053741	21.0	CD14+ Monocytes	-0.29531362652778625
1632	14.180598	5.002028	97.0	CD4+ T cells	0.9983622431755066
1633	13.376834	4.8139806	63.0	CD4+ T cells	1.5685758590698242
1634	12.835466	5.2289696	72.0	NK cells	0.8968313932418823
1635	-0.8787083	10.145844	28.0	CD14+ Monocytes	1.6203227043151855
1636	12.6227045	6.052305	25.0	T	-2.438699722290039
1637	-0.42811295	10.224077	34.0	CD14+ Monocytes	-0.8187033534049988
1638	-1.5724981	8.878014	22.0	CD14+ Monocytes	-0.5872275233268738
1639	13.251209	4.228057	46.0	CD4+ T cells	-0.44741618633270264
1640	-0.9745583	9.264816	42.0	CD14+ Monocytes	0.33545759320259094
1641	0.07355356	11.127093	30.0	CD14+ Monocytes	0.9663475751876831
1642	-1.2917268	9.047407	18.0	CD14+ Monocytes	-1.6613225936889648
1643	-0.17602357	10.885719	90.0	CD14+ Monocytes	1.4287784099578857
1644	13.371735	5.3589053	48.0	CD4+ T cells	-0.5784326791763306
1645	14.116983	5.931936	83.0	CD4+ T cells	1.646619439125061
1646	-0.7905839	11.000577	145.0	CD14+ Monocytes	0.9027813076972961
1647	11.598503	4.3417153	60.0	NK cells	-0.24066001176834106
1648	10.542966	6.022342	7.0	B	-1.9600318670272827
1649	0.111430086	2.556689	25.0	CD14+ Monocytes	-0.5194842219352722
1650	0.2565377	7.9947457	196.0	CD16+ Monocytes	1.4814807176589966
1651	12.441126	3.9785051	43.0	CD8+ T cells	-1.7129707336425781
1652	10.535053	5.455045	18.0	B	-2.109990119934082
1653	13.034493	5.451427	55.0	CD4+ T cells	-0.8586006760597229
1654	0.8572896	9.158851	11.0	CD14+ Monocytes	-1.2995400428771973
1655	0.8194193	0.9010757	37.0	CD16+ Monocytes	-0.8517872095108032
1656	-0.09267412	6.698592	79.0	CD16+ Monocytes	-0.051292240619659424
1657	12.022739	3.2074974	23.0	CD4+ T cells	-0.3438742160797119
1658	2.099687	9.234866	297.0	DC	1.996358871459961
1659	0.33793056	10.578934	27.0	CD14+ Monocytes	-1.7398061752319336
1660	13.73923	4.747313	42.0	NK cells	1.795877456665039
1661	14.751034	4.9246087	52.0	CD4+ T cells	0.5870568752288818
1662	-1.358547	9.714467	31.0	CD14+ Monocytes	-1.0823408365249634
1663	14.323107	6.311385	53.0	CD4+ T cells	-0.4783754348754883
1664	-0.9567363	10.411907	40.0	CD14+ Monocytes	-0.0738781988620758
1665	0.37930945	9.996659	18.0	CD14+ Monocytes	0.07683366537094116
1666	14.033042	4.03435	53.0	NK cells	-1.0757074356079102
1667	0.7613788	9.978696	35.0	CD14+ Monocytes	0.2100948542356491
1668	0.4623196	10.456016	11.0	CD14+ Monocytes	-1.304935336112976
1669	-0.049173195	8.25938	43.0	CD14+ Monocytes	-1.9979959726333618
1670	-0.58108526	8.834506	25.0	CD14+ Monocytes	0.4149490296840668
1671	11.761521	5.8878417	10.0	B	-0.8975574970245361
1672	14.455934	4.9790683	83.0	CD4+ T cells	0.5799902677536011
1673	-0.107025355	0.5794414	28.0	CD14+ Monocytes	-0.37709879875183105
1674	0.22502983	7.3440948	86.0	CD16+ Monocytes	0.5171734094619751
1675	-1.5100245	10.914655	60.0	CD14+ Monocytes	1.268691897392273
1676	-0.23868418	6.7441225	50.0	CD16+ Monocytes	2.0983152389526367
1677	13.29736	3.838407	49.0	CD8+ T cells	1.5741091966629028
1678	13.51491	4.851205	49.0	CD4+ T cells	-0.12311053276062012
1679	15.020951	5.479849	58.0	CD4+ T cells	1.078437089920044
1680	12.3246565	3.819774	72.0	CD8+ T cells	2.4699220657348633
1681	-0.8593206	9.171527	54.0	CD14+ Monocytes	1.0564216375350952
1682	-0.3506329	6.949185	70.0	CD16+ Monocytes	1.7847166061401367
1683	13.295247	5.227127	90.0	CD4+ T cells	1.1170138120651245
1684	11.01698	4.907203	22.0	B	-1.1409530639648438
1685	1.0385157	10.422106	20.0	CD14+ Monocytes	0.007265567779541016
1686	-1.1065437	10.82767	71.0	CD14+ Monocytes	0.6064237952232361
1687	14.992292	5.0069275	53.0	CD4+ T cells	0.8134211301803589
1688	0.110730045	7.745281	175.0	CD16+ Monocytes	0.9228432178497314
1689	-0.9861262	9.768627	32.0	CD14+ Monocytes	-1.7987595796585083
1690	0.10162473	10.307712	72.0	CD14+ Monocytes	1.2295448780059814
1691	0.06199904	9.913233	18.0	CD14+ Monocytes	-0.0439477264881134
1692	9.786631	5.0368104	43.0	B	0.9100554585456848
1693	0.21245964	11.3307295	29.0	CD14+ Monocytes	0.643632709980011
1694	13.4625225	3.4247203	78.0	CD4+ T cells	0.6363572478294373
1695	12.684616	3.2978802	25.0	T	-0.6363998651504517
1696	14.972446	4.856182	33.0	CD4+ T cells	1.2515926361083984
1697	-1.1403029	9.566506	29.0	CD14+ Monocytes	0.1837039589881897
1698	13.902515	4.066883	90.0	CD4+ T cells	0.07463452219963074
1699	0.7264922	10.021075	58.0	CD14+ Monocytes	0.5844175815582275
1700	-0.2531188	9.528322	23.0	CD14+ Monocytes	-2.0069007873535156
1701	14.981883	5.1403384	37.0	CD4+ T cells	0.4174402356147766
1702	13.674305	4.3166213	41.0	CD4+ T cells	0.9023234844207764
1703	1.9817266	9.654947	202.0	DC	2.36810302734375
1704	14.264518	5.598225	38.0	CD4+ T cells	1.7568988800048828
1705	11.344694	4.322249	28.0	T	-1.621755599975586
1706	11.98108	4.647311	8.0	T	-3.089799165725708
1707	-0.1567119	6.1752896	83.0	CD16+ Monocytes	0.7829553484916687
1708	-1.2046965	10.629849	59.0	CD14+ Monocytes	0.6666162014007568
1709	14.549446	5.9918766	65.0	CD4+ T cells	-0.04877781867980957
1710	-0.98670095	9.981366	96.0	CD14+ Monocytes	1.0041781663894653
1711	-0.058841236	8.837075	5.0	CD14+ Monocytes	-2.1666524410247803
1712	1.1639115	9.5832405	69.0	DC	-1.4990664720535278
1713	13.384518	5.2561407	28.0	CD8+ T cells	-1.4611386060714722
1714	1.3809321	9.675049	54.0	DC	-1.205843448638916
1715	12.962335	4.7980742	33.0	T	-0.09194862842559814
1716	14.913535	5.5376744	49.0	CD4+ T cells	1.1603238582611084
1717	0.18533461	10.650967	26.0	CD14+ Monocytes	-1.0000081062316895
1718	-0.7603558	4.6211834	33.0	CD16+ Monocytes	0.13261914253234863
1719	0.53205633	9.18886	21.0	CD14+ Monocytes	-1.4054853916168213
1720	-0.9701991	8.995744	36.0	CD14+ Monocytes	-0.6554080247879028
1721	14.777681	4.1277614	57.0	CD4+ T cells	1.355001449584961
1722	13.777926	4.4563136	77.0	CD4+ T cells	-0.12460911273956299
1723	9.326041	5.2604733	28.0	B	-2.4902470111846924
1724	0.43329784	10.852866	64.0	CD14+ Monocytes	1.8591361045837402
1725	2.1552129	9.04049	353.0	DC	4.544538497924805
1726	0.48469687	7.3573103	169.0	CD16+ Monocytes	0.2672136425971985
1727	13.897171	4.707595	69.0	CD4+ T cells	0.07757061719894409
1728	-0.063150376	9.18014	33.0	CD14+ Monocytes	0.4400275945663452
1729	0.6508205	7.3058	302.0	CD16+ Monocytes	0.8233018517494202
1730	10.789188	6.0829988	14.0	B	-1.1586711406707764
1731	10.934573	5.4404616	4.0	B	-4.133933067321777
1732	11.593901	4.1759706	68.0	CD8+ T cells	0.5946651101112366
1733	-1.0666684	10.675276	86.0	CD14+ Monocytes	0.806217610836029
1734	0.7452242	10.478135	28.0	CD14+ Monocytes	-0.9060531854629517
1735	12.814567	2.9340127	53.0	CD4+ T cells	0.013278871774673462
1736	-1.3333501	9.47581	31.0	CD14+ Monocytes	-1.1128504276275635
1737	1.151285	9.554048	67.0	CD14+ Monocytes	-2.4514827728271484
1738	13.595596	4.476698	71.0	CD4+ T cells	1.4788343906402588
1739	13.523483	3.8755984	66.0	CD4+ T cells	2.1906137466430664
1740	12.216577	5.592403	21.0	T	-0.14054280519485474
1741	14.288896	4.9338574	66.0	CD4+ T cells	0.5349776744842529
1742	15.044948	4.0632043	48.0	CD4+ T cells	1.2993372678756714
1743	12.636653	3.5745752	11.0	CD4+ T cells	-3.876970052719116
1744	-1.3427924	9.755645	39.0	CD14+ Monocytes	-0.749800443649292
1745	12.776031	5.4881396	8.0	T	-1.7402007579803467
1746	-0.19083303	10.161294	17.0	CD14+ Monocytes	0.214288592338562
1747	0.78409886	8.77815	102.0	CD14+ Monocytes	0.5689646601676941
1748	0.41554555	9.578893	49.0	CD14+ Monocytes	-0.3253275752067566
1749	10.246279	5.9852815	42.0	B	0.13487201929092407
1750	13.732827	5.359048	48.0	CD4+ T cells	0.7966670989990234
1751	11.364588	6.2297697	16.0	B	-1.2104308605194092
1752	14.830048	5.704755	62.0	CD4+ T cells	1.073004126548767
1753	2.2300353	9.24879	256.0	DC	2.963264226913452
1754	14.051989	3.0135162	33.0	CD4+ T cells	0.5607023239135742
1755	13.428371	5.1928205	65.0	CD8+ T cells	2.238145351409912
1756	-0.89023757	10.656404	19.0	CD14+ Monocytes	1.9434664249420166
1757	14.83179	5.774589	75.0	CD8+ T cells	3.0660479068756104
1758	12.519787	3.7325017	14.0	CD8+ T cells	-0.15651744604110718
1759	13.512122	4.3648267	59.0	CD4+ T cells	-0.6868503093719482
1760	0.24350527	10.583143	42.0	CD14+ Monocytes	0.7478992342948914
1761	0.44347972	8.965606	29.0	CD14+ Monocytes	-0.4955950081348419
1762	-1.2281944	9.646888	23.0	CD14+ Monocytes	0.827498197555542
1763	11.881353	4.3411694	54.0	NK cells	0.6686950922012329
1764	-1.0770116	9.98749	13.0	CD14+ Monocytes	0.5989425182342529
1765	0.33087638	8.688914	77.0	CD14+ Monocytes	0.8934205770492554
1766	9.511034	4.2585635	29.0	B	-2.118842363357544
1767	-0.13140537	7.374919	110.0	CD16+ Monocytes	0.1296679973602295
1768	12.902274	4.0372305	26.0	NK cells	-1.2981274127960205
1769	0.20442212	11.012291	60.0	CD14+ Monocytes	0.8359049558639526
1770	12.357216	5.433102	36.0	NK cells	-0.9443750381469727
1771	11.853686	4.395782	19.0	T	-1.1962552070617676
1772	-1.2493325	10.884814	48.0	CD14+ Monocytes	0.6731246709823608
1773	11.191536	3.5792193	8.0	T	-2.182060956954956
1774	14.653329	5.3227286	84.0	CD4+ T cells	0.9474430084228516
1775	1.3849117	9.26525	312.0	DC	2.0672459602355957
1776	10.571	6.577011	16.0	B	-4.107999324798584
1777	14.91339	4.6712346	61.0	CD4+ T cells	-0.39319050312042236
1778	12.551119	4.5102625	38.0	T	-0.012512505054473877
1779	10.107784	5.100384	56.0	NK cells	0.2685544490814209
1780	13.995077	3.233625	40.0	CD4+ T cells	0.4877193868160248
1781	-0.7224836	9.970821	30.0	CD14+ Monocytes	-0.4499512314796448
1782	12.481733	4.4320364	47.0	CD4+ T cells	0.5090029835700989
1783	13.775662	5.904916	68.0	T	-0.4144977927207947
1784	14.658661	4.4447556	62.0	CD4+ T cells	1.7099835872650146
1785	-0.9603291	9.41383	122.0	CD14+ Monocytes	1.309532880783081
1786	0.34350845	9.365858	30.0	CD14+ Monocytes	-1.147508144378662
1787	14.774111	4.496904	49.0	CD4+ T cells	0.7847540378570557
1788	-1.6614712	9.962391	17.0	CD14+ Monocytes	-0.399380087852478
1789	-0.5613614	10.821389	7.0	CD14+ Monocytes	0.9187670946121216
1790	-1.6019956	10.150032	60.0	CD14+ Monocytes	0.1876963973045349
1791	0.31120595	7.739029	347.0	CD16+ Monocytes	-0.18027323484420776
1792	-0.17834325	11.227375	138.0	CD14+ Monocytes	0.5756460428237915
1793	10.3450775	4.8200097	7.0	B	-2.0749571323394775
1794	12.715028	5.1546993	55.0	CD8+ T cells	0.32664674520492554
1795	11.919088	3.8748574	109.0	CD8+ T cells	-0.35506993532180786
1796	0.54584235	8.921404	45.0	CD14+ Monocytes	-0.63008713722229
1797	0.073995076	7.7866664	59.0	CD14+ Monocytes	0.3288688063621521
1798	1.2820275	9.273551	375.0	DC	3.740243911743164
1799	13.856795	4.98798	16.0	T	0.14483046531677246
1800	-1.1912347	9.482206	19.0	CD14+ Monocytes	-1.2538645267486572
1801	-0.7720876	9.458244	18.0	CD14+ Monocytes	-0.008943021297454834
1802	-1.220287	10.829786	32.0	CD14+ Monocytes	0.7151325941085815
1803	9.692521	4.353406	8.0	B	-2.3185629844665527
1804	14.83947	3.8477428	63.0	CD4+ T cells	0.4351043701171875
1805	0.14888361	10.915687	16.0	CD14+ Monocytes	0.48325473070144653
1806	14.702594	5.999456	31.0	CD4+ T cells	-0.9528858661651611
1807	12.184895	1.9074752	20.0	T	0.49543654918670654
1808	13.2402725	2.9684796	37.0	CD4+ T cells	0.4502541124820709
1809	0.93957126	9.719251	70.0	CD14+ Monocytes	-0.6261335015296936
1810	12.307076	3.9905052	74.0	NK cells	1.3275516033172607
1811	14.615545	3.787604	14.0	CD4+ T cells	-1.4014533758163452
1812	-0.24041703	10.040084	79.0	CD14+ Monocytes	0.17187798023223877
1813	12.882001	5.0531306	32.0	CD8+ T cells	-0.3252165913581848
1814	-0.81394106	9.255903	106.0	CD16+ Monocytes	1.1351873874664307
1815	1.2053154	10.131594	40.0	CD14+ Monocytes	-1.3657042980194092
1816	1.0958527	8.906654	40.0	CD14+ Monocytes	1.1067739725112915
1817	0.42778367	8.177782	154.0	CD16+ Monocytes	-0.5653604865074158
1818	1.1794555	10.50851	32.0	CD14+ Monocytes	-1.2621896266937256
1819	14.485948	5.5009446	39.0	CD4+ T cells	0.34292924404144287
1820	13.419095	5.4988327	46.0	CD8+ T cells	0.9004184007644653
1821	-0.8168694	10.312902	44.0	CD14+ Monocytes	-1.3948750495910645
1822	10.414804	6.017048	10.0	B	-2.2237460613250732
1823	10.485758	5.478994	33.0	B	-1.7408311367034912
1824	-1.5849975	10.101612	105.0	CD14+ Monocytes	-1.0486271381378174
1825	12.350784	3.365536	64.0	NK cells	-0.08011478930711746
1826	13.500385	3.8908298	59.0	CD4+ T cells	-0.5328694581985474
1827	11.431219	4.034006	70.0	NK cells	1.4589545726776123
1828	14.358635	3.7918699	36.0	CD4+ T cells	-1.1380562782287598
1829	14.6002655	4.402754	58.0	CD4+ T cells	0.9286730289459229
1830	2.0937657	9.168644	272.0	DC	1.2648757696151733
1831	12.948323	4.895989	49.0	CD8+ T cells	-1.7940014600753784
1832	14.080526	3.8008592	44.0	CD4+ T cells	1.0815337896347046
1833	1.3516034	10.282822	145.0	DC	1.3916360139846802
1834	13.954533	5.283988	64.0	CD4+ T cells	-0.1774929016828537
1835	14.6938925	4.94514	46.0	CD4+ T cells	1.5954190492630005
1836	-0.7650896	9.527893	60.0	CD14+ Monocytes	-0.27656489610671997
1837	-0.8038324	9.156186	75.0	CD14+ Monocytes	1.0239150524139404
1838	11.546711	3.7145016	49.0	NK cells	0.9593862295150757
1839	0.4902301	8.351564	143.0	CD16+ Monocytes	0.11812486499547958
1840	0.22419995	8.344984	37.0	CD14+ Monocytes	-1.8036739826202393
1841	0.31049177	11.290005	42.0	CD14+ Monocytes	0.8045315742492676
1842	14.141482	5.9650836	59.0	CD8+ T cells	1.4252372980117798
1843	1.1878074	10.596212	166.0	DC	1.5054365396499634
1844	0.5998804	9.718943	84.0	CD14+ Monocytes	-0.5717540979385376
1845	11.325875	3.9648275	37.0	NK cells	0.7115017175674438
1846	14.378011	5.9367104	26.0	CD4+ T cells	0.5929722189903259
1847	10.639726	5.3400187	12.0	B	-1.241701602935791
1848	9.5152	5.2539315	19.0	B	-1.1628912687301636
1849	13.200494	3.2331705	39.0	T	-0.40971189737319946
1850	-0.6527709	11.245903	56.0	CD14+ Monocytes	-0.3152720332145691
1851	14.630832	5.388255	31.0	CD4+ T cells	-0.3196370601654053
1852	-0.9539562	9.266057	189.0	CD16+ Monocytes	1.462594747543335
1853	-1.3446816	11.012026	33.0	CD14+ Monocytes	-0.8303247094154358
1854	14.43488	6.194758	60.0	CD4+ T cells	2.128369092941284
1855	0.83573514	9.287934	197.0	CD14+ Monocytes	1.2147636413574219
1856	14.192018	4.321707	26.0	CD4+ T cells	-0.11643087863922119
1857	0.1862441	7.7784104	125.0	CD16+ Monocytes	0.6322365403175354
1858	-0.21804285	10.10734	83.0	CD14+ Monocytes	-0.26463836431503296
1859	0.8720741	9.446353	54.0	CD14+ Monocytes	1.6348644495010376
1860	13.327389	5.8401	31.0	CD4+ T cells	0.9936246871948242
1861	-0.7127357	10.622442	16.0	CD14+ Monocytes	0.1613023579120636
1862	13.784199	2.971741	32.0	CD4+ T cells	-0.08473241329193115
1863	-0.102608666	10.986363	16.0	CD14+ Monocytes	-0.352311372756958
1864	13.157322	4.34149	46.0	CD4+ T cells	0.28146791458129883
1865	11.719401	4.28175	94.0	NK cells	0.34312278032302856
1866	-1.2155323	9.500398	13.0	CD14+ Monocytes	1.1598297357559204
1867	11.361742	3.1448605	32.0	T	-2.528285026550293
1868	-0.09789318	9.199411	46.0	CD14+ Monocytes	-1.734775424003601
1869	13.699145	5.5761843	66.0	NK cells	1.1966782808303833
1870	0.6123164	9.558567	16.0	CD14+ Monocytes	-0.5567384362220764
1871	13.369218	3.6727538	24.0	T	-0.9910284280776978
1872	14.530901	5.932843	41.0	CD4+ T cells	2.7526068687438965
1873	-0.91130155	9.853539	49.0	CD14+ Monocytes	1.969643473625183
1874	-0.7598682	10.709357	15.0	CD14+ Monocytes	-1.6219302415847778
1875	-0.30839148	8.582386	47.0	CD14+ Monocytes	0.9555505514144897
1876	14.740153	4.22176	67.0	CD4+ T cells	1.1200480461120605
1877	1.6158518	10.066131	260.0	DC	0.4473613500595093
1878	14.766371	3.5119276	86.0	CD4+ T cells	1.2859243154525757
1879	-0.66218406	8.48776	46.0	CD14+ Monocytes	-1.1167625188827515
1880	12.330105	6.0778055	21.0	B	0.7493264675140381
1881	12.250115	3.653017	11.0	T	-2.955962657928467
1882	-1.3648968	9.563457	39.0	CD14+ Monocytes	2.705612897872925
1883	-0.9418968	10.112618	29.0	CD14+ Monocytes	-0.5567904710769653
1884	0.8165084	0.8090039	20.0	CD14+ Monocytes	0.2370745837688446
1885	0.79255897	10.006781	88.0	CD14+ Monocytes	0.034699827432632446
1886	14.267886	4.451736	78.0	CD8+ T cells	1.160652756690979
1887	11.641682	3.547573	24.0	CD8+ T cells	-1.7114485502243042
1888	-0.17566445	3.6569026	31.0	CD14+ Monocytes	0.7092753648757935
1889	-1.4810392	9.741071	62.0	CD14+ Monocytes	0.8153625726699829
1890	-1.0566077	10.506943	55.0	CD14+ Monocytes	1.230687141418457
1891	13.747736	4.679468	36.0	CD4+ T cells	0.9946181774139404
1892	13.687524	5.665528	96.0	CD4+ T cells	1.9734243154525757
1893	12.871474	4.9285483	36.0	NK cells	-1.7570288181304932
1894	13.831949	4.316177	17.0	CD4+ T cells	-1.0278375148773193
1895	13.479002	2.9415092	50.0	CD4+ T cells	0.3255675435066223
1896	-1.4260421	10.841877	37.0	CD14+ Monocytes	-0.18748396635055542
1897	0.34214294	9.479151	26.0	CD14+ Monocytes	-0.40085655450820923
1898	12.547559	4.9317894	42.0	NK cells	2.2173452377319336
1899	14.756595	5.7252603	41.0	CD4+ T cells	0.827377200126648
1900	0.03763456	11.079208	75.0	CD14+ Monocytes	-0.4778892695903778
1901	14.583695	5.952241	37.0	CD4+ T cells	3.3747782707214355
1902	10.143327	5.904337	22.0	B	-1.0923972129821777
1903	-1.1857601	10.831479	28.0	CD14+ Monocytes	0.416151225566864
1904	10.523309	5.4730277	8.0	B	1.3230748176574707
1905	0.06082582	10.471023	17.0	CD14+ Monocytes	0.8936794996261597
1906	13.32279	4.785872	57.0	CD4+ T cells	1.0140228271484375
1907	-0.86730593	9.329163	22.0	CD14+ Monocytes	0.5149115920066833
1908	11.158309	5.850881	34.0	B	0.1269754320383072
1909	12.921597	4.8796887	16.0	T	0.012015283107757568
1910	13.8586235	5.6309514	57.0	CD8+ T cells	1.163390874862671
1911	12.704476	4.0011373	59.0	CD8+ T cells	1.540608525276184
1912	-1.1672585	9.278749	38.0	CD14+ Monocytes	0.25793594121932983
1913	0.24110651	11.036499	75.0	CD14+ Monocytes	0.9392521381378174
1914	0.4361912	9.37167	90.0	DC	-1.0261627435684204
1915	13.386477	6.040383	30.0	CD8+ T cells	-0.8411028981208801
1916	1.2241411	9.60971	64.0	DC	-2.4116334915161133
1917	13.693529	3.5870514	151.0	CD4+ T cells	3.663583278656006
1918	12.8486595	5.379943	46.0	NK cells	0.565538763999939
1919	14.307724	5.474402	51.0	CD4+ T cells	1.984921932220459
1920	10.807542	6.314466	9.0	B	-1.3647979497909546
1921	0.9183984	9.695279	4.0	CD14+ Monocytes	0.1803988218307495
1922	-0.2634811	8.608316	59.0	CD14+ Monocytes	0.7714685201644897
1923	14.995208	4.890684	89.0	CD4+ T cells	2.9419989585876465
1924	13.970243	5.93174	45.0	CD4+ T cells	0.4996351897716522
1925	0.5832597	8.189013	72.0	CD14+ Monocytes	-0.7800816297531128
1926	-1.0762348	9.45205	52.0	CD14+ Monocytes	-0.9957855939865112
1927	-0.48624948	9.072322	35.0	CD14+ Monocytes	0.6049790382385254
1928	0.2298137	8.374191	30.0	CD14+ Monocytes	-0.41822075843811035
1929	15.025095	4.5521894	44.0	CD4+ T cells	1.104421615600586
1930	13.65747	5.1263547	78.0	CD8+ T cells	0.5057358145713806
1931	13.137289	3.6965582	52.0	CD4+ T cells	0.21133080124855042
1932	-0.96862906	9.738877	15.0	CD14+ Monocytes	-0.4892233908176422
1933	2.3399196	9.026129	371.0	DC	2.463644027709961
1934	14.049145	6.2088733	48.0	CD4+ T cells	1.3739042282104492
1935	12.152919	5.2935476	20.0	T	-3.8380513191223145
1936	-1.6298902	10.018707	80.0	CD14+ Monocytes	0.8236724138259888
1937	14.388271	3.8961983	40.0	CD4+ T cells	1.5804975032806396
1938	0.9251463	9.714199	34.0	CD14+ Monocytes	-0.259799599647522
1939	0.025137559	9.892516	31.0	CD14+ Monocytes	-0.3305889070034027
1940	14.699963	5.6954064	37.0	CD4+ T cells	0.4412025809288025
1941	13.79403	5.576623	28.0	B	-0.10728450864553452
1942	-0.3709843	11.226892	38.0	CD14+ Monocytes	0.9855265021324158
1943	9.672192	5.291535	39.0	B	-0.6792907118797302
1944	13.365203	5.0685964	84.0	T	0.7994616627693176
1945	0.041465282	7.6450787	90.0	CD16+ Monocytes	-0.2407856583595276
1946	-0.3240014	7.003852	68.0	CD16+ Monocytes	0.30730870366096497
1947	12.754205	4.1447377	34.0	CD4+ T cells	-0.9963492751121521
1948	10.182463	5.5810475	48.0	B	-1.9571430683135986
1949	0.3342154	10.826722	28.0	CD14+ Monocytes	0.5204176306724548
1950	-0.70219755	9.4265585	100.0	CD14+ Monocytes	-0.6007579565048218
1951	0.10720454	10.833003	29.0	CD14+ Monocytes	0.6871234774589539
1952	14.408366	6.0888734	53.0	CD4+ T cells	0.6067996025085449
1953	-1.0168681	10.210012	49.0	CD14+ Monocytes	-0.43201321363449097
1954	11.809057	3.0244431	23.0	CD4+ T cells	-0.2373288869857788
1955	13.976146	4.4297404	28.0	CD4+ T cells	0.8435676097869873
1956	11.3164625	6.170138	4.0	B	-2.2457435131073
1957	14.480524	5.7854857	79.0	CD4+ T cells	1.0929762125015259
1958	13.960421	4.2388916	24.0	CD4+ T cells	0.2605738937854767
1959	15.06904	4.1431675	32.0	CD4+ T cells	1.1203763484954834
1960	14.350159	5.9916697	61.0	CD4+ T cells	0.7465195655822754
1961	-0.58305156	6.971524	7.0	CD14+ Monocytes	-1.6727778911590576
1962	-0.69369453	10.497224	23.0	CD14+ Monocytes	0.8570262789726257
1963	12.002303	4.043741	17.0	T	-2.674529790878296
1964	14.253735	4.778722	48.0	CD4+ T cells	0.14976277947425842
1965	2.0489626	9.156845	374.0	DC	2.4564311504364014
1966	14.826946	4.161567	70.0	CD4+ T cells	0.8727469444274902
1967	0.17640078	11.166605	31.0	CD14+ Monocytes	-0.13204002380371094
1968	12.603138	5.1473746	27.0	T	-1.300857424736023
1969	14.0665655	3.632303	48.0	CD4+ T cells	-0.7072253227233887
1970	12.218312	4.2603884	40.0	NK cells	0.6739414930343628
1971	13.719927	6.131432	84.0	CD4+ T cells	-0.12527883052825928
1972	14.614478	3.9326057	42.0	CD4+ T cells	0.10400968790054321
1973	12.98448	3.0175188	19.0	T	-2.0699028968811035
1974	14.748626	3.417617	20.0	CD4+ T cells	-1.3969669342041016
1975	0.08215867	11.377511	18.0	CD14+ Monocytes	0.46819716691970825
1976	13.678573	4.872027	61.0	CD4+ T cells	2.857353925704956
1977	14.774292	4.6326847	45.0	CD4+ T cells	0.08401742577552795
1978	13.926946	2.4003508	31.0	CD8+ T cells	-0.20925715565681458
1979	-0.1703223	8.013931	91.0	CD16+ Monocytes	1.2729781866073608
1980	-1.1639119	10.43468	22.0	CD14+ Monocytes	-1.0991599559783936
1981	0.45050767	10.618304	34.0	CD14+ Monocytes	-0.22874145209789276
1982	14.832773	4.254792	43.0	CD4+ T cells	-0.2812288701534271
1983	0.6809178	9.31422	20.0	CD14+ Monocytes	-1.678195834159851
1984	0.43450463	8.514975	169.0	CD16+ Monocytes	1.673219919204712
1985	11.140073	5.2396626	14.0	B	-2.665968656539917
1986	9.725243	4.9225717	54.0	B	0.2262597680091858
1987	0.14739485	6.8438716	50.0	CD16+ Monocytes	-0.8005915880203247
1988	-0.830295	8.911629	26.0	CD14+ Monocytes	-0.8666309118270874
1989	-0.10163355	9.593576	114.0	CD16+ Monocytes	-1.5325205326080322
1990	10.781066	6.198395	17.0	B	-2.6293044090270996
1991	11.050059	2.663181	26.0	CD8+ T cells	-0.5367775559425354
1992	14.295932	6.0237355	64.0	CD4+ T cells	-0.8486988544464111
1993	0.3462346	9.152412	52.0	CD14+ Monocytes	-0.8960208892822266
1994	0.47764468	9.654068	14.0	CD14+ Monocytes	-0.6754129528999329
1995	12.318895	5.512521	5.0	T	-3.379917621612549
1996	12.588106	4.144754	36.0	CD4+ T cells	-0.568611204624176
1997	14.618698	4.702999	33.0	CD4+ T cells	1.1502296924591064
1998	0.479979	10.835569	59.0	CD14+ Monocytes	0.14338432252407074
[truncated: 11,577 more rows]
