# Supplementary material for: Biologically informed deep learning to query gene programs in single-cell atlases
Source: Nat Cell Biol. 2023 Feb 2;25(2):337–50. doi: 10.1038/s41556-022-01072-x (PMC9928587; doi:10.1038/s41556-022-01072-x)
Supplement: Source Data Fig. 5 — UMAP coordinates for Fig. 5b,c, expiMap latent scores for Fig. 5c,d and results from CellChat for Fig. 5f. [file 41556_2022_1072_MOESM17_ESM.xlsx]

## Sheet: b_c_umap
umap_1	umap_2	cell_type	source	source2
8.797035	2.8248641	CD16+ Monocytes	control	control
-1.54722	-1.4857526	CD4+ T cells	control	control
11.296649	3.592106	CD14+ Monocytes	control	control
12.123132	4.170653	CD14+ Monocytes	control	control
-4.123797	1.3618815	NKT cells	control	control
12.395455	4.0721364	CD14+ Monocytes	control	control
12.213964	3.2506475	CD14+ Monocytes	control	control
-0.132929	-1.3667777	HSPCs	control	control
9.317384	5.0467515	HSPCs	control	control
-4.526645	1.0067422	NKT cells	control	control
-3.911284	-0.5320758	CD8+ T cells	control	control
-2.994497	1.2512438	CD8+ T cells	control	control
1.5700682	-2.9721887	Erythrocytes	control	control
11.074674	2.2973363	CD14+ Monocytes	control	control
0.22633663	-1.3710144	CD10+ B cells	control	control
-1.766309	2.7269566	NKT cells	control	control
3.397603	-0.9985125	Plasmacytoid dendritic cells	control	control
8.848451	3.239373	CD16+ Monocytes	control	control
0.29865092	-2.4140182	CD10+ B cells	control	control
11.313558	4.423179	Monocyte progenitors	control	control
-3.2461674	-1.4220665	CD4+ T cells	control	control
-3.928538	2.0261772	NKT cells	control	control
-1.8720773	-0.33234605	CD4+ T cells	control	control
-4.035296	0.2181992	CD4+ T cells	control	control
-4.337386	1.3559369	NKT cells	control	control
-4.430719	-0.15806788	CD4+ T cells	control	control
-0.46077904	-0.21379156	CD10+ B cells	control	control
-2.7037272	-2.0823238	CD4+ T cells	control	control
-3.9372914	-0.40421382	CD8+ T cells	control	control
-1.1219769	-3.988308	B	control	control
-1.6722336	2.7098837	NKT cells	control	control
10.4118595	3.8111331	CD14+ Monocytes	control	control
0.9399022	-1.2168934	HSPCs	control	control
-4.8489394	0.5359427	CD4+ T cells	control	control
-3.6237574	1.624659	NKT cells	control	control
-4.1703334	-1.0327251	CD4+ T cells	control	control
-4.0495276	-0.7868856	CD4+ T cells	control	control
12.32563	3.3141758	CD14+ Monocytes	control	control
8.741447	2.9403858	CD16+ Monocytes	control	control
-3.059517	2.35206	NKT cells	control	control
-1.4573619	-0.6737726	CD4+ T cells	control	control
-4.8448834	0.25125536	CD4+ T cells	control	control
12.358721	3.9497087	CD14+ Monocytes	control	control
-4.217415	1.3856015	CD4+ T cells	control	control
2.1832309	-3.4033833	Erythrocytes	control	control
-4.5636673	0.8893893	CD4+ T cells	control	control
1.8420516	-1.4893671	Monocyte progenitors	control	control
1.0492904	-3.4502363	Erythrocytes	control	control
11.530445	4.9314804	Monocyte progenitors	control	control
11.21496	4.870933	CD14+ Monocytes	control	control
-4.634445	-0.10115031	CD4+ T cells	control	control
9.17724	5.185307	Monocyte progenitors	control	control
-3.738989	1.4986414	NKT cells	control	control
9.943655	4.7863903	Monocyte-derived dendritic cells	control	control
-3.3745306	2.1575508	NKT cells	control	control
11.060242	2.9429398	CD14+ Monocytes	control	control
-2.5360723	-1.3267491	CD4+ T cells	control	control
-4.288787	0.8786014	CD8+ T cells	control	control
2.078644	-1.3335183	Plasma cells	control	control
-4.626432	-0.2621015	CD8+ T cells	control	control
-4.1336236	0.44074708	CD4+ T cells	control	control
-4.8467107	-0.7760767	CD8+ T cells	control	control
0.26608202	-2.8867273	CD10+ B cells	control	control
0.2566258	-2.6354554	CD10+ B cells	control	control
1.7973164	-2.8272092	Erythroid progenitors	control	control
-4.6051	1.2501014	NKT cells	control	control
-2.179166	1.9515716	NKT cells	control	control
-3.7294858	-1.8228698	CD8+ T cells	control	control
1.033709	-2.8747048	Erythrocytes	control	control
1.0212779	-1.7167505	HSPCs	control	control
0.68584085	-1.3250941	HSPCs	control	control
-1.2997503	0.2789726	Erythrocytes	control	control
-4.2309175	-0.15510182	CD4+ T cells	control	control
-3.1476154	-1.7671242	CD4+ T cells	control	control
-4.75938	-0.05160831	CD4+ T cells	control	control
-4.5289865	0.66291696	CD4+ T cells	control	control
-3.066824	-1.940598	CD4+ T cells	control	control
0.73179084	-2.1645474	HSPCs	control	control
-4.146743	0.6482058	CD8+ T cells	control	control
0.37340787	-2.4943671	CD10+ B cells	control	control
-3.5403497	2.198985	NKT cells	control	control
-4.558617	0.9804027	NKT cells	control	control
-3.8234327	1.8460395	NKT cells	control	control
11.097169	4.6901364	Monocyte progenitors	control	control
-3.8384573	0.6070697	CD4+ T cells	control	control
-2.8275473	-0.8297674	CD4+ T cells	control	control
0.6574157	-1.1190141	HSPCs	control	control
9.367471	4.965439	Monocyte progenitors	control	control
-3.756399	-2.409105	CD4+ T cells	control	control
0.5680652	-2.1328452	CD10+ B cells	control	control
-3.674465	-0.9245989	CD4+ T cells	control	control
0.5146585	-1.7156268	HSPCs	control	control
-4.262268	0.10689408	CD4+ T cells	control	control
-2.7571018	2.2465575	NKT cells	control	control
1.6006491	-1.9575257	Megakaryocyte progenitors	control	control
-3.6213558	-1.4970686	CD4+ T cells	control	control
-4.401448	1.2999274	NKT cells	control	control
10.340463	4.6726265	Monocyte progenitors	control	control
-4.1790414	-0.26808038	CD8+ T cells	control	control
-3.982571	0.1978985	CD4+ T cells	control	control
-1.9762917	-0.8008707	Erythroid progenitors	control	control
2.400851	-3.4308693	Erythroid progenitors	control	control
1.0519664	-1.0440527	Monocyte progenitors	control	control
0.38732508	-1.4710197	HSPCs	control	control
10.316525	4.9472117	Monocyte-derived dendritic cells	control	control
9.546502	5.2098365	Monocyte progenitors	control	control
0.79633826	-1.1743482	Monocyte progenitors	control	control
9.567566	3.5560765	CD14+ Monocytes	control	control
12.783057	3.593114	CD14+ Monocytes	control	control
12.106927	3.7099276	Monocyte progenitors	control	control
1.3007267	-2.3567083	Megakaryocyte progenitors	control	control
-4.7287064	-0.13625681	CD4+ T cells	control	control
12.138164	3.2250366	CD14+ Monocytes	control	control
0.71074444	-3.1817482	Erythrocytes	control	control
-3.845401	1.4514058	NKT cells	control	control
0.45335382	-1.2528278	Monocyte progenitors	control	control
-0.13176233	-2.9941218	Plasma cells	control	control
0.8771715	-1.6214594	Plasma cells	control	control
1.3205699	-3.4371676	Erythrocytes	control	control
-2.2802598	4.7748923	NK cells	control	control
-0.04344192	-1.2631439	HSPCs	control	control
3.56235	-0.9900339	Plasmacytoid dendritic cells	control	control
11.498636	2.548395	CD14+ Monocytes	control	control
9.588284	5.369002	Monocyte-derived dendritic cells	control	control
-1.7142757	4.2091484	NK cells	control	control
-1.3732196	3.3707757	NKT cells	control	control
-4.929473	0.29156122	CD4+ T cells	control	control
-2.689031	2.3124802	NKT cells	control	control
-4.944346	-0.6515082	CD4+ T cells	control	control
12.500263	3.8196456	Monocyte progenitors	control	control
-3.6505113	1.5250404	NKT cells	control	control
0.21519236	-2.8349192	CD10+ B cells	control	control
-3.4344444	-2.2056477	CD4+ T cells	control	control
9.033085	3.5098379	CD16+ Monocytes	control	control
-4.429271	-0.5293959	CD4+ T cells	control	control
12.275882	4.5354285	CD14+ Monocytes	control	control
0.2473446	-1.1440907	HSPCs	control	control
-4.8692265	0.15860873	CD4+ T cells	control	control
-4.81162	0.1037302	CD8+ T cells	control	control
-3.6015363	0.8276993	CD4+ T cells	control	control
-4.1836934	1.8418993	NKT cells	control	control
-4.9079103	-0.62167954	CD4+ T cells	control	control
10.397135	4.039083	CD14+ Monocytes	control	control
9.616057	5.5296626	Monocyte-derived dendritic cells	control	control
-4.925529	0.628372	NKT cells	control	control
2.2885497	-1.4622667	Plasma cells	control	control
11.959614	3.5171793	CD14+ Monocytes	control	control
2.607404	-3.0304868	Erythroid progenitors	control	control
-2.1151567	2.6211112	NKT cells	control	control
0.5757929	-2.8375506	Erythrocytes	control	control
11.9644575	4.2353973	CD14+ Monocytes	control	control
11.134416	3.0326777	CD14+ Monocytes	control	control
12.307874	3.778357	CD14+ Monocytes	control	control
-1.8399559	-0.86743677	CD4+ T cells	control	control
-4.844225	-0.80545586	CD4+ T cells	control	control
0.4218004	-1.3133731	HSPCs	control	control
-3.323185	0.9510914	NKT cells	control	control
-1.1490719	-0.60657203	CD8+ T cells	control	control
10.265222	4.6335573	Monocyte-derived dendritic cells	control	control
12.629352	3.7722523	CD14+ Monocytes	control	control
-4.629132	0.563921	NKT cells	control	control
12.25415	3.0223832	CD14+ Monocytes	control	control
-1.1942661	0.5379086	CD4+ T cells	control	control
-4.4237075	-0.5463236	CD4+ T cells	control	control
10.082915	5.0593963	Monocyte-derived dendritic cells	control	control
1.0093305	-1.580464	HSPCs	control	control
11.49227	4.4598756	CD14+ Monocytes	control	control
0.6843855	-1.6347613	HSPCs	control	control
-4.0226374	-1.7755713	CD4+ T cells	control	control
-1.9300216	2.893832	NKT cells	control	control
8.899154	2.9389179	CD16+ Monocytes	control	control
-3.7686665	1.7326025	NKT cells	control	control
0.111168444	-1.1435385	HSPCs	control	control
10.200344	4.0682354	Monocyte-derived dendritic cells	control	control
11.326389	4.2374907	CD14+ Monocytes	control	control
-3.7243888	1.2613531	NKT cells	control	control
10.459895	3.0108213	CD14+ Monocytes	control	control
1.2888172	-1.8750237	Megakaryocyte progenitors	control	control
-4.6724005	-0.7584355	CD4+ T cells	control	control
0.4761749	-1.5466527	HSPCs	control	control
-3.105321	0.23243475	CD4+ T cells	control	control
1.8711327	-3.7454307	Erythrocytes	control	control
-0.15776183	-4.1978436	CD10+ B cells	control	control
9.555483	5.553309	Monocyte-derived dendritic cells	control	control
1.8369381	-2.820689	Erythroid progenitors	control	control
0.73610723	-1.4285959	Megakaryocyte progenitors	control	control
-2.848048	1.2836931	NKT cells	control	control
-1.5334069	-0.36566684	CD8+ T cells	control	control
-0.7681179	-1.3580303	HSPCs	control	control
1.3037593	-1.0378618	Monocyte progenitors	control	control
9.264311	3.4129093	CD16+ Monocytes	control	control
-4.2296762	0.5975632	NKT cells	control	control
12.08011	2.9235811	CD14+ Monocytes	control	control
-3.9860952	1.7624933	NKT cells	control	control
-4.2858047	0.6847419	CD4+ T cells	control	control
-4.0911074	1.9911267	NKT cells	control	control
0.69036126	-1.569926	Megakaryocyte progenitors	control	control
-5.001228	0.37813386	CD4+ T cells	control	control
-3.8068788	-0.40420294	CD4+ T cells	control	control
1.3551768	-2.2932425	Megakaryocyte progenitors	control	control
0.89494866	-1.2416856	Monocyte progenitors	control	control
0.9213188	-3.2534873	Erythrocytes	control	control
-4.336336	0.31758863	CD8+ T cells	control	control
11.392575	3.731231	CD14+ Monocytes	control	control
12.496056	4.177508	CD14+ Monocytes	control	control
-3.221561	1.602319	NKT cells	control	control
1.897871	-3.616298	Erythrocytes	control	control
2.945707	-1.0929506	Plasmacytoid dendritic cells	control	control
-3.4578483	2.48177	NKT cells	control	control
12.074595	4.5662255	Monocyte progenitors	control	control
2.6599329	-0.8922902	Plasmacytoid dendritic cells	control	control
0.53085595	-1.479017	HSPCs	control	control
0.6634894	-1.3239031	HSPCs	control	control
-2.6576178	1.6826218	CD4+ T cells	control	control
-3.7143085	1.9167522	NKT cells	control	control
2.4625564	-3.2823448	Erythrocytes	control	control
0.29816768	-2.1724467	CD10+ B cells	control	control
2.0114622	-1.2378368	Plasma cells	control	control
-2.0122302	1.7676146	Megakaryocyte progenitors	control	control
12.034516	4.5294814	CD14+ Monocytes	control	control
2.2020679	-3.676285	Erythrocytes	control	control
3.6588721	-0.8577896	Plasmacytoid dendritic cells	control	control
9.549448	3.052567	CD16+ Monocytes	control	control
12.471413	4.0280232	CD14+ Monocytes	control	control
-4.681808	1.0303918	NKT cells	control	control
-3.931867	1.761254	NKT cells	control	control
-4.40925	1.0560272	NKT cells	control	control
11.783087	2.8859348	CD14+ Monocytes	control	control
0.48525983	-1.0325059	HSPCs	control	control
-3.857727	1.8676524	CD8+ T cells	control	control
-3.1578867	1.5868005	CD8+ T cells	control	control
0.6376156	-1.6837184	HSPCs	control	control
11.807551	3.6645544	CD14+ Monocytes	control	control
-4.7250376	0.094544835	CD4+ T cells	control	control
-2.7913785	3.3438473	NK cells	control	control
-3.5702834	1.8241234	NKT cells	control	control
0.2873706	-2.5051491	CD10+ B cells	control	control
-1.9828609	-1.4954183	CD4+ T cells	control	control
11.244122	4.268777	Monocyte progenitors	control	control
10.836483	4.3879747	CD14+ Monocytes	control	control
-4.407136	0.49076718	CD4+ T cells	control	control
-3.8603475	1.2635236	CD4+ T cells	control	control
-0.5583021	-0.013683981	HSPCs	control	control
-4.2801147	1.2365638	NKT cells	control	control
-4.451956	0.4833657	CD4+ T cells	control	control
-4.383398	1.5427381	NKT cells	control	control
10.934198	4.607702	Monocyte progenitors	control	control
10.738699	3.0061312	CD14+ Monocytes	control	control
-3.202564	1.3998976	NKT cells	control	control
-4.5197687	0.69815046	CD4+ T cells	control	control
9.1565895	3.1191943	CD16+ Monocytes	control	control
0.9470445	-1.0756316	Plasmacytoid dendritic cells	control	control
11.707921	3.2437751	CD14+ Monocytes	control	control
1.827191	-3.4800866	Erythrocytes	control	control
0.98420525	-2.2639997	CD10+ B cells	control	control
2.0167282	-3.6867783	Erythrocytes	control	control
9.9800825	5.531174	Monocyte progenitors	control	control
-1.598937	-4.28675	CD10+ B cells	control	control
10.736615	4.9959087	Monocyte progenitors	control	control
-3.808073	-0.060866736	CD4+ T cells	control	control
11.296202	3.8544126	CD14+ Monocytes	control	control
11.401106	4.6540594	Monocyte progenitors	control	control
-4.3798633	-0.7497701	CD8+ T cells	control	control
-4.7737494	0.6731349	NKT cells	control	control
0.9259074	-1.0392095	Monocyte progenitors	control	control
-3.3567333	-1.9415658	CD8+ T cells	control	control
-4.338292	0.8638786	CD4+ T cells	control	control
-4.516408	-1.6228852	CD4+ T cells	control	control
9.86559	3.1961079	CD16+ Monocytes	control	control
-4.5659475	1.1428136	NKT cells	control	control
-2.1465905	0.8935494	CD8+ T cells	control	control
-4.179642	0.22397551	CD4+ T cells	control	control
-4.4293466	0.2892611	CD8+ T cells	control	control
-4.3717647	-1.4254937	CD4+ T cells	control	control
-4.3578167	1.5340345	NKT cells	control	control
-3.964895	0.6331372	CD8+ T cells	control	control
-2.837387	1.7582377	NKT cells	control	control
-3.776084	0.50763774	Erythrocytes	control	control
-4.7631087	0.09193343	CD4+ T cells	control	control
0.9544688	-0.8807974	Monocyte progenitors	control	control
11.686282	2.2704039	CD14+ Monocytes	control	control
12.385154	3.9696124	CD14+ Monocytes	control	control
11.661831	4.916255	CD14+ Monocytes	control	control
0.37903532	-1.3117479	HSPCs	control	control
11.148714	2.5270276	CD14+ Monocytes	control	control
1.1363382	-1.2472453	Monocyte progenitors	control	control
-1.757429	-0.80810606	CD8+ T cells	control	control
-3.2111635	2.2059374	NKT cells	control	control
-4.246026	1.6195666	NKT cells	control	control
8.947676	3.5339541	CD16+ Monocytes	control	control
-4.3497386	-1.0032078	CD4+ T cells	control	control
-2.7940593	1.5870504	NKT cells	control	control
10.4362135	5.121977	Monocyte-derived dendritic cells	control	control
8.86701	2.780811	CD16+ Monocytes	control	control
11.673484	2.413628	CD14+ Monocytes	control	control
11.678934	3.0674293	CD14+ Monocytes	control	control
-4.1381464	0.84203964	CD4+ T cells	control	control
10.286748	3.9675863	Monocyte-derived dendritic cells	control	control
0.24962579	-1.3746606	Megakaryocyte progenitors	control	control
-0.39307424	-1.5456462	HSPCs	control	control
0.842171	-1.4842929	HSPCs	control	control
-1.1698124	0.43732318	CD4+ T cells	control	control
-1.5157803	3.436918	NKT cells	control	control
-4.994744	0.72913015	CD4+ T cells	control	control
2.692528	-3.296099	Erythroid progenitors	control	control
-3.2921937	-1.846554	CD8+ T cells	control	control
-3.5215092	2.268661	NKT cells	control	control
-4.9169602	0.087601505	CD8+ T cells	control	control
1.7732815	-3.5880353	Erythrocytes	control	control
1.9955462	-1.4866705	Plasma cells	control	control
-1.4737321	-4.7455287	B	control	control
11.173417	3.295352	CD14+ Monocytes	control	control
2.3716905	-3.4774382	Erythroid progenitors	control	control
1.0020348	-3.4951696	Erythrocytes	control	control
-4.8755975	1.1730602	NKT cells	control	control
11.170666	3.05512	CD14+ Monocytes	control	control
11.306524	3.022547	CD14+ Monocytes	control	control
-4.673888	0.731044	NKT cells	control	control
-3.5347712	0.45447442	CD4+ T cells	control	control
-3.5552802	-0.532074	Erythrocytes	control	control
2.5832624	-3.129817	Erythroid progenitors	control	control
9.242247	2.9932444	CD16+ Monocytes	control	control
10.585297	4.615318	CD14+ Monocytes	control	control
-3.4156234	1.515764	NKT cells	control	control
-4.1435127	1.2415425	NKT cells	control	control
-4.689568	1.0878475	NKT cells	control	control
-2.979652	2.4998825	NKT cells	control	control
12.095809	3.6196058	CD14+ Monocytes	control	control
11.345815	3.577348	CD14+ Monocytes	control	control
-2.747918	-2.0643065	CD4+ T cells	control	control
-1.8046627	-0.8500966	CD4+ T cells	control	control
-1.6548727	2.4117918	NKT cells	control	control
11.155244	2.8289793	CD14+ Monocytes	control	control
11.770327	4.763069	CD14+ Monocytes	control	control
-3.9711077	0.48518062	CD8+ T cells	control	control
-2.4676852	1.3366473	NKT cells	control	control
0.20675014	-1.4158105	HSPCs	control	control
-3.4782329	1.7959167	NKT cells	control	control
3.8678303	-0.95090055	Plasmacytoid dendritic cells	control	control
10.912022	3.7010405	CD14+ Monocytes	control	control
-4.2006826	1.4585711	NKT cells	control	control
11.286374	3.3168845	CD14+ Monocytes	control	control
-4.1625576	-0.5104466	CD4+ T cells	control	control
-2.3792448	1.374193	NKT cells	control	control
11.8849745	3.1652617	CD14+ Monocytes	control	control
12.151803	3.8818262	CD14+ Monocytes	control	control
-3.8433974	0.5624016	CD4+ T cells	control	control
-4.033475	1.8703817	NKT cells	control	control
9.818324	5.6116443	Monocyte progenitors	control	control
0.32319754	-2.0434077	HSPCs	control	control
-3.5171978	0.9822634	CD4+ T cells	control	control
10.072738	5.410481	Monocyte progenitors	control	control
11.008846	2.4836822	CD14+ Monocytes	control	control
-4.5392046	-0.9342672	CD8+ T cells	control	control
0.7194485	-1.1029879	Monocyte progenitors	control	control
-1.0932024	-4.293593	B	control	control
-4.155276	-1.026385	CD8+ T cells	control	control
10.423723	4.9476786	Monocyte-derived dendritic cells	control	control
-4.818723	-0.484594	CD4+ T cells	control	control
12.696756	3.8767688	CD14+ Monocytes	control	control
10.30293	3.5136409	CD14+ Monocytes	control	control
0.9555967	-3.1448805	Erythrocytes	control	control
-4.0049157	-0.6309603	CD4+ T cells	control	control
2.6737921	-3.380586	Erythroid progenitors	control	control
-3.706857	-2.0920563	CD4+ T cells	control	control
12.21406	3.3497336	CD14+ Monocytes	control	control
11.934388	3.4211903	Monocyte progenitors	control	control
-3.601663	1.5521642	NKT cells	control	control
9.857663	2.913596	CD14+ Monocytes	control	control
-3.563384	2.2075553	NKT cells	control	control
1.3063556	-3.1302314	Erythrocytes	control	control
-3.283476	1.4138079	NKT cells	control	control
0.47237357	-2.4304247	CD10+ B cells	control	control
2.6810951	-3.3419752	Erythroid progenitors	control	control
11.738564	2.9392269	CD14+ Monocytes	control	control
0.79264915	-1.1455781	Monocyte progenitors	control	control
-3.868532	-2.1388764	CD4+ T cells	control	control
11.961505	2.593211	CD14+ Monocytes	control	control
-4.991877	0.2946147	NKT cells	control	control
11.016503	2.8662138	CD14+ Monocytes	control	control
0.31217578	-2.0304148	HSPCs	control	control
9.161162	3.4523675	CD16+ Monocytes	control	control
-4.294516	0.9021445	CD4+ T cells	control	control
9.155509	3.2661922	CD16+ Monocytes	control	control
-3.0572648	1.9502534	NKT cells	control	control
-4.7116623	-0.5942011	CD4+ T cells	control	control
-3.881523	2.069522	NKT cells	control	control
3.639009	-0.89209914	Plasmacytoid dendritic cells	control	control
-0.11168054	-1.6123949	HSPCs	control	control
2.0702915	-1.3789469	Plasma cells	control	control
-3.3977625	-2.0059543	CD8+ T cells	control	control
9.172882	3.5270724	CD16+ Monocytes	control	control
11.3028	3.217276	CD14+ Monocytes	control	control
0.15208192	-1.3446091	HSPCs	control	control
-0.45386145	-0.8409716	HSPCs	control	control
-0.21508989	-3.0070987	CD10+ B cells	control	control
-5.14069	0.43765798	CD4+ T cells	control	control
10.638291	2.868015	CD14+ Monocytes	control	control
-3.4645786	-1.7140448	CD4+ T cells	control	control
-4.0450525	2.1960092	NKT cells	control	control
10.241739	3.4906228	CD14+ Monocytes	control	control
1.0784086	-1.4373745	Monocyte progenitors	control	control
11.200762	4.1531954	CD14+ Monocytes	control	control
0.07738176	-1.0727218	HSPCs	control	control
1.1331812	-3.5682018	Erythrocytes	control	control
3.5051441	-0.9545622	Plasmacytoid dendritic cells	control	control
-1.4669026	2.1265244	NKT cells	control	control
1.1598759	-1.389173	Plasma cells	control	control
12.355648	3.2332432	CD14+ Monocytes	control	control
1.3040743	-1.2063239	Monocyte progenitors	control	control
12.205312	3.4417658	CD14+ Monocytes	control	control
9.912778	5.478835	Monocyte-derived dendritic cells	control	control
2.7075722	-3.3642714	Erythroid progenitors	control	control
2.427258	-3.4963722	Erythroid progenitors	control	control
-4.3615475	-0.9705082	CD4+ T cells	control	control
-2.9253957	-0.10920785	CD4+ T cells	control	control
0.9480986	-0.92934114	Monocyte progenitors	control	control
-3.746128	2.046483	NKT cells	control	control
0.3126271	-1.2729079	HSPCs	control	control
2.7124028	-3.2242026	Erythroid progenitors	control	control
-2.3899736	0.6671616	CD8+ T cells	control	control
9.973784	3.337799	CD14+ Monocytes	control	control
0.4255056	-1.2705851	HSPCs	control	control
-4.041157	-1.669602	CD4+ T cells	control	control
-4.717472	0.61669457	NKT cells	control	control
9.607061	4.8149996	Monocyte-derived dendritic cells	control	control
-4.4381013	-1.0187652	CD4+ T cells	control	control
-3.667267	-2.2439334	CD4+ T cells	control	control
-0.72608125	-3.121165	CD10+ B cells	control	control
0.55258864	-0.9542786	HSPCs	control	control
-3.4374502	-1.3542004	CD8+ T cells	control	control
-4.9516535	-0.45545226	CD8+ T cells	control	control
-1.0339096	-3.4169137	B	control	control
-0.744869	-0.79187804	HSPCs	control	control
11.043492	4.5061955	CD14+ Monocytes	control	control
-1.8704786	-1.9695529	CD4+ T cells	control	control
12.414661	4.5526495	CD14+ Monocytes	control	control
0.1039769	-1.3996065	HSPCs	control	control
10.2322645	5.4937267	Plasmacytoid dendritic cells	control	control
8.8831	3.2361388	CD16+ Monocytes	control	control
11.626181	4.5009136	Monocyte progenitors	control	control
-2.044374	2.1611736	Erythrocytes	control	control
1.01352	-3.1431904	Erythrocytes	control	control
11.319223	3.764535	CD14+ Monocytes	control	control
-3.2404068	3.419128	NK cells	control	control
0.042083405	-2.4432719	CD10+ B cells	control	control
-2.9488082	2.250604	NKT cells	control	control
0.7153103	-2.1073506	CD10+ B cells	control	control
-4.2949667	1.0885582	CD4+ T cells	control	control
-3.8455694	0.5000255	CD4+ T cells	control	control
11.43254	4.6280236	Monocyte progenitors	control	control
-0.7251732	-4.4188633	CD10+ B cells	control	control
-4.382539	0.68918973	CD4+ T cells	control	control
-5.0385623	-0.6897997	CD4+ T cells	control	control
-1.640786	-3.6841283	NKT cells	control	control
-4.193913	1.1095403	CD4+ T cells	control	control
1.3072307	-3.3678832	Erythrocytes	control	control
0.905765	-0.9266495	Monocyte progenitors	control	control
2.2594442	-3.4766974	Erythrocytes	control	control
0.15224552	-1.4141716	HSPCs	control	control
-4.434701	-1.4874668	CD4+ T cells	control	control
2.0067225	-3.7090728	Erythrocytes	control	control
0.45425317	-1.6493375	Megakaryocyte progenitors	control	control
-3.6261334	1.3607314	NKT cells	control	control
10.342307	5.140116	Monocyte-derived dendritic cells	control	control
-4.3932004	-0.62436545	CD8+ T cells	control	control
-4.389753	0.32824373	CD4+ T cells	control	control
-4.890918	-0.6738641	CD4+ T cells	control	control
10.396335	3.1455197	CD14+ Monocytes	control	control
-3.9509604	-1.4194652	CD4+ T cells	control	control
-0.4348054	-3.799306	CD10+ B cells	control	control
0.28725103	-1.5347672	HSPCs	control	control
10.301599	4.6965113	Monocyte progenitors	control	control
-3.506531	1.9277523	Erythrocytes	control	control
-4.419463	-1.798735	CD8+ T cells	control	control
-3.5028412	1.415565	CD8+ T cells	control	control
0.9475115	-1.5152793	HSPCs	control	control
2.8814054	-3.2287538	Erythroid progenitors	control	control
-3.5880013	0.68872404	NKT cells	control	control
-4.19647	1.2203588	CD4+ T cells	control	control
0.029572329	-1.0695361	HSPCs	control	control
-2.8201537	-0.2942293	CD4+ T cells	control	control
-2.4010746	3.528896	NKT cells	control	control
-1.6329786	2.20337	NKT cells	control	control
-3.7884493	-0.35792744	CD4+ T cells	control	control
0.24177733	-2.4208407	CD10+ B cells	control	control
0.9133672	-3.1501682	Erythrocytes	control	control
1.7002655	-3.7018454	Erythrocytes	control	control
9.989894	5.367216	Monocyte-derived dendritic cells	control	control
10.100038	2.6345954	CD14+ Monocytes	control	control
0.83240575	-1.5370524	Megakaryocyte progenitors	control	control
-4.9917727	0.2779027	CD4+ T cells	control	control
10.848437	3.9725845	CD14+ Monocytes	control	control
-0.015900612	-0.8886124	HSPCs	control	control
1.1054372	-1.7021357	Megakaryocyte progenitors	control	control
-4.6540523	1.3952506	NKT cells	control	control
8.75386	2.68146	CD16+ Monocytes	control	control
-2.4851763	4.315467	NK cells	control	control
-3.935864	1.6988472	NKT cells	control	control
-1.138483	-1.4038248	HSPCs	control	control
9.889162	5.42855	Monocyte-derived dendritic cells	control	control
-3.309087	-1.8929338	CD4+ T cells	control	control
-4.367196	-1.0848373	CD4+ T cells	control	control
9.256485	2.9445407	CD16+ Monocytes	control	control
-4.163969	-0.68159217	CD4+ T cells	control	control
-3.6397676	0.9067463	NKT cells	control	control
-3.63793	-1.8899168	CD4+ T cells	control	control
-3.718724	0.36702505	CD4+ T cells	control	control
-4.321467	1.4682446	NKT cells	control	control
-2.393774	-2.296944	CD4+ T cells	control	control
-2.994974	-1.8795242	CD4+ T cells	control	control
11.020363	3.2648864	CD14+ Monocytes	control	control
-3.8902395	-0.01736207	CD4+ T cells	control	control
1.8255054	-3.5732956	Erythrocytes	control	control
1.3860059	-3.4537694	Erythrocytes	control	control
3.7452548	-1.0066948	Plasmacytoid dendritic cells	control	control
-0.17124231	-2.2772915	CD10+ B cells	control	control
-2.120584	3.210505	NK cells	control	control
1.8599266	-3.494381	Erythrocytes	control	control
0.9773523	-3.351416	Erythrocytes	control	control
-4.2632604	1.3883395	NKT cells	control	control
-4.35998	-1.724637	CD4+ T cells	control	control
12.180643	2.9490159	CD14+ Monocytes	control	control
-4.5792184	1.2159908	NKT cells	control	control
0.5944423	-1.3118259	HSPCs	control	control
-4.6436	-0.027749265	CD4+ T cells	control	control
-0.030691689	-2.2755203	CD10+ B cells	control	control
-4.1932874	1.0418088	NKT cells	control	control
-3.9023285	1.1003962	CD4+ T cells	control	control
0.8823834	-2.9818165	Erythrocytes	control	control
9.995836	5.368395	Monocyte progenitors	control	control
-4.354994	1.5282075	NKT cells	control	control
11.027436	3.4457684	CD14+ Monocytes	control	control
-2.083903	-0.9969384	CD4+ T cells	control	control
-3.0401807	2.827024	NKT cells	control	control
-4.517942	0.35295352	CD4+ T cells	control	control
2.5466363	-3.3005075	Erythroid progenitors	control	control
-4.3370132	-1.7621223	CD4+ T cells	control	control
1.9814583	-3.845444	Erythrocytes	control	control
-2.1051712	2.9005942	NKT cells	control	control
-4.58409	1.1625104	NKT cells	control	control
2.6984208	-3.2474334	Erythroid progenitors	control	control
9.035534	3.030656	CD16+ Monocytes	control	control
2.6174526	-3.1981182	Erythroid progenitors	control	control
0.5758416	-2.23979	CD10+ B cells	control	control
10.529788	3.6956468	CD14+ Monocytes	control	control
2.5838425	-3.234638	Erythroid progenitors	control	control
-4.0387497	1.7836473	NKT cells	control	control
11.924214	4.381967	CD14+ Monocytes	control	control
-1.8318162	0.6616656	CD4+ T cells	control	control
2.7957256	-3.562311	Erythroid progenitors	control	control
10.681034	3.5601256	Monocyte progenitors	control	control
8.805076	3.274947	CD16+ Monocytes	control	control
-1.7336159	-0.049351018	CD4+ T cells	control	control
-4.004249	1.7461863	NKT cells	control	control
0.49311167	-1.701081	HSPCs	control	control
-3.8042324	-1.7907279	CD4+ T cells	control	control
0.9347464	-0.8741317	Monocyte progenitors	control	control
11.845379	3.6130784	CD14+ Monocytes	control	control
-4.571388	-1.2037394	CD4+ T cells	control	control
0.60380995	-1.584787	HSPCs	control	control
-4.7279196	-1.1644195	CD4+ T cells	control	control
11.145385	4.4473186	CD14+ Monocytes	control	control
2.073699	-2.745137	Megakaryocyte progenitors	control	control
-2.1600397	0.8542108	CD4+ T cells	control	control
0.80101556	-1.3945191	Monocyte progenitors	control	control
1.3291262	-1.3306937	Plasma cells	control	control
-4.822523	0.253487	CD4+ T cells	control	control
-3.2433	-1.9268292	CD4+ T cells	control	control
12.609176	3.9016786	CD14+ Monocytes	control	control
-3.7726855	1.0511163	CD4+ T cells	control	control
-2.6713686	-1.7486837	CD4+ T cells	control	control
-3.6454148	0.42762765	CD4+ T cells	control	control
1.8616863	-3.5326	Erythrocytes	control	control
11.381151	2.7459114	CD14+ Monocytes	control	control
-4.2581716	-0.9757381	CD4+ T cells	control	control
1.1973646	-0.9709748	Plasma cells	control	control
3.37274	-1.0790323	Plasmacytoid dendritic cells	control	control
-3.917185	0.8471019	CD4+ T cells	control	control
-3.2204676	2.4787443	NKT cells	control	control
10.752172	4.630424	Monocyte-derived dendritic cells	control	control
11.788674	4.866821	Monocyte progenitors	control	control
-2.329799	2.4622207	NKT cells	control	control
3.7182853	-1.1781983	Plasmacytoid dendritic cells	control	control
-3.9103775	1.3252268	CD4+ T cells	control	control
9.00831	3.3764365	CD16+ Monocytes	control	control
1.0462655	-3.1237688	Erythrocytes	control	control
-4.8330812	0.76721716	CD4+ T cells	control	control
-0.5742415	-2.2434053	CD10+ B cells	control	control
2.7422411	-1.0281972	HSPCs	control	control
-4.094071	1.1317625	NKT cells	control	control
-2.585264	1.0199108	Erythrocytes	control	control
-2.991602	3.1177483	NKT cells	control	control
-3.3503592	-2.235027	CD4+ T cells	control	control
-4.753676	-0.35876364	CD4+ T cells	control	control
0.8502343	-3.1450117	Erythrocytes	control	control
-4.8071914	-0.3345494	CD4+ T cells	control	control
-3.4358366	-0.05557825	CD4+ T cells	control	control
1.374346	-1.5467443	Monocyte progenitors	control	control
10.247152	4.8036313	Monocyte-derived dendritic cells	control	control
10.042803	5.227335	Monocyte progenitors	control	control
12.3948	3.6836793	CD14+ Monocytes	control	control
10.317535	3.7558746	CD14+ Monocytes	control	control
-4.676186	0.10250568	CD4+ T cells	control	control
-3.7793524	0.6996178	CD8+ T cells	control	control
0.20159464	-1.6170108	Megakaryocyte progenitors	control	control
10.940242	5.311384	Monocyte progenitors	control	control
0.80097884	-1.0906351	Monocyte progenitors	control	control
11.297095	3.5800967	CD14+ Monocytes	control	control
11.904029	3.560179	CD14+ Monocytes	control	control
-4.510146	1.2980769	NKT cells	control	control
12.325282	4.307339	CD14+ Monocytes	control	control
-3.9808028	1.3222504	NKT cells	control	control
-3.4440217	-1.6032531	CD4+ T cells	control	control
-4.8363624	0.5875821	CD4+ T cells	control	control
-2.8195841	2.5358608	Erythrocytes	control	control
0.50826615	-1.5427394	Megakaryocyte progenitors	control	control
2.5633006	-3.5639453	Erythroid progenitors	control	control
0.11735475	-0.9635746	CD10+ B cells	control	control
-2.2309997	1.6956998	HSPCs	control	control
-3.3530488	-1.8134489	CD4+ T cells	control	control
-4.629202	0.21868135	CD4+ T cells	control	control
-2.3420923	1.957355	Erythrocytes	control	control
-3.0507817	1.9281044	Erythrocytes	control	control
-2.3617573	-2.0055017	CD4+ T cells	control	control
-2.2038364	-2.1439922	CD4+ T cells	control	control
10.04963	2.7241285	CD14+ Monocytes	control	control
-3.8813853	0.834925	CD4+ T cells	control	control
-0.29349157	-3.658264	CD10+ B cells	control	control
-4.4481606	0.835721	NKT cells	control	control
0.40027842	-1.1517555	Monocyte progenitors	control	control
3.356482	-0.93430066	Plasmacytoid dendritic cells	control	control
-4.6239085	-0.18700518	CD4+ T cells	control	control
2.160242	-3.414057	Erythrocytes	control	control
0.9264578	-1.4400238	Megakaryocyte progenitors	control	control
-0.16080618	-1.4842302	Plasma cells	control	control
-3.7496831	-2.036572	CD4+ T cells	control	control
-4.4902754	-0.7270547	CD4+ T cells	control	control
0.99104005	-2.0109606	Megakaryocyte progenitors	control	control
-3.8020215	-1.5920597	CD8+ T cells	control	control
9.174941	5.063604	Monocyte-derived dendritic cells	control	control
0.8729329	-2.1306288	CD10+ B cells	control	control
11.008157	3.4816418	CD14+ Monocytes	control	control
11.087642	4.571519	CD14+ Monocytes	control	control
-3.2500763	2.6560318	NKT cells	control	control
12.2022085	4.7082334	Monocyte progenitors	control	control
-4.610855	0.45105174	NKT cells	control	control
-3.9266992	-1.6120695	CD4+ T cells	control	control
0.119322814	-1.2468698	Megakaryocyte progenitors	control	control
-2.823131	2.936808	NKT cells	control	control
-0.83387226	-4.122684	CD10+ B cells	control	control
11.7483	3.0112581	CD14+ Monocytes	control	control
-3.8463104	0.25258037	CD4+ T cells	control	control
12.47353	4.4533777	CD14+ Monocytes	control	control
0.7425059	-2.9686735	Erythrocytes	control	control
-1.233922	-4.552038	B	control	control
-4.5454907	0.7337623	CD4+ T cells	control	control
-4.1213865	1.0754879	NKT cells	control	control
-3.5454867	-1.9301192	CD8+ T cells	control	control
2.707651	-3.358817	Erythroid progenitors	control	control
-4.055095	-1.6129866	CD4+ T cells	control	control
0.8554987	-1.1681368	HSPCs	control	control
-4.584797	1.3418956	NKT cells	control	control
11.18736	3.064841	CD14+ Monocytes	control	control
-2.460375	-1.9099605	CD4+ T cells	control	control
-3.7282884	1.2315093	NKT cells	control	control
11.594857	4.936194	HSPCs	control	control
11.228588	2.6350172	CD14+ Monocytes	control	control
-3.608086	0.87916654	CD4+ T cells	control	control
1.2927308	-1.8412879	Megakaryocyte progenitors	control	control
-4.850926	-0.26210976	CD4+ T cells	control	control
0.876695	-1.6217576	HSPCs	control	control
-0.25746593	-0.82106185	HSPCs	control	control
-4.415279	-1.8498513	CD4+ T cells	control	control
1.6548877	-3.3943207	Erythrocytes	control	control
1.3680184	-3.4634573	Erythrocytes	control	control
11.116095	3.4625392	CD14+ Monocytes	control	control
-4.0865545	-1.5440603	CD4+ T cells	control	control
11.058081	4.593196	CD14+ Monocytes	control	control
2.5782425	-3.5513766	Erythrocytes	control	control
-1.7393941	-0.09732557	CD4+ T cells	control	control
9.412601	3.318711	CD14+ Monocytes	control	control
1.0952817	-2.1313202	HSPCs	control	control
-2.0325148	1.6690485	NKT cells	control	control
-0.4721718	-3.292028	CD10+ B cells	control	control
-2.5878713	1.6093482	NKT cells	control	control
10.870988	5.0575643	Monocyte progenitors	control	control
-4.2652407	1.8201206	NKT cells	control	control
11.4074335	3.3372965	CD14+ Monocytes	control	control
-3.025021	0.5057702	CD4+ T cells	control	control
0.7458869	-1.9899856	Megakaryocyte progenitors	control	control
1.9820156	-1.7869543	Plasma cells	control	control
-3.0980153	2.1751966	NKT cells	control	control
-4.648413	0.79357606	CD4+ T cells	control	control
-1.5896769	-4.605866	B	control	control
-3.798486	-1.5182879	CD4+ T cells	control	control
-2.505044	0.25568387	CD4+ T cells	control	control
-3.7784786	-2.0504797	CD4+ T cells	control	control
8.979065	2.9040318	CD16+ Monocytes	control	control
-2.458548	1.3847564	CD4+ T cells	control	control
-4.2585983	0.9073742	CD4+ T cells	control	control
1.1405696	-3.0326092	Erythrocytes	control	control
-3.8156838	1.1955054	NKT cells	control	control
-3.9016645	-2.2264457	CD4+ T cells	control	control
-0.4753797	-4.3146486	B	control	control
1.0341747	-3.1260338	Erythrocytes	control	control
2.5547667	-3.395756	Erythroid progenitors	control	control
9.163738	2.8892508	CD16+ Monocytes	control	control
-4.282292	-0.8997469	CD4+ T cells	control	control
0.07686406	-2.3666434	CD10+ B cells	control	control
8.974955	3.5814505	CD16+ Monocytes	control	control
-4.4841905	1.4962034	NKT cells	control	control
0.07676493	-1.3497409	HSPCs	control	control
2.588162	-3.6601822	Erythrocytes	control	control
-3.9902534	0.32528058	CD4+ T cells	control	control
-3.314371	1.5834587	CD4+ T cells	control	control
9.98433	5.491759	Monocyte progenitors	control	control
-4.7602654	0.7579871	CD4+ T cells	control	control
2.0916984	-3.0285256	Erythroid progenitors	control	control
-2.6798549	-1.2134659	CD4+ T cells	control	control
-4.5783257	1.7268852	NKT cells	control	control
-1.760778	-4.0102806	B	control	control
-3.0580816	1.313392	CD10+ B cells	control	control
-2.7484424	1.1183982	CD4+ T cells	control	control
2.6721876	-3.1194308	Erythroid progenitors	control	control
11.949032	3.8099618	Monocyte progenitors	control	control
-1.4544469	-3.464864	CD4+ T cells	control	control
10.240991	5.289331	Monocyte-derived dendritic cells	control	control
-4.597695	0.8280224	CD4+ T cells	control	control
12.323068	4.8291664	CD14+ Monocytes	control	control
0.8532575	-1.2185552	HSPCs	control	control
2.358752	-3.4570754	Erythrocytes	control	control
9.811064	5.158906	Monocyte-derived dendritic cells	control	control
0.07532603	-1.6400574	HSPCs	control	control
0.50635254	-1.1834784	Monocyte progenitors	control	control
-0.492479	-4.431203	B	control	control
0.16962944	-1.3813187	HSPCs	control	control
-3.330158	2.370706	NKT cells	control	control
-3.7475078	2.2298937	NKT cells	control	control
0.8206105	-2.79181	Erythrocytes	control	control
0.9456231	-1.986107	HSPCs	control	control
-1.9747373	-1.2086582	CD8+ T cells	control	control
0.6008462	-1.4109716	HSPCs	control	control
-3.0848155	-0.67954457	CD4+ T cells	control	control
2.5946515	-3.3565888	Erythrocytes	control	control
-4.220843	1.3624765	NKT cells	control	control
3.2982845	-0.68365574	Plasmacytoid dendritic cells	control	control
-4.8441277	-0.07663762	CD4+ T cells	control	control
1.1338968	-1.2761462	Monocyte progenitors	control	control
-1.9199666	-4.1654897	B	control	control
1.4739801	-1.0714663	Monocyte progenitors	control	control
-4.658446	-0.028517734	CD8+ T cells	control	control
-2.26568	3.3226595	NKT cells	control	control
-4.597896	-0.94989604	CD4+ T cells	control	control
11.511426	2.3559403	CD14+ Monocytes	control	control
1.9050308	-2.5412376	Megakaryocyte progenitors	control	control
0.18946204	-0.9462272	HSPCs	control	control
2.306738	-3.7679238	Erythrocytes	control	control
-1.0064638	-4.7573304	B	control	control
9.839771	5.3754373	Monocyte progenitors	control	control
12.080577	2.5344024	CD14+ Monocytes	control	control
2.2893906	-3.5351474	Erythroid progenitors	control	control
10.398511	2.945242	CD14+ Monocytes	control	control
-4.7960024	0.17469971	CD4+ T cells	control	control
1.7459253	-3.4065552	Erythrocytes	control	control
-4.7732253	0.38361883	CD4+ T cells	control	control
1.1261953	-0.84764487	Monocyte progenitors	control	control
-0.11293096	-1.2634655	HSPCs	control	control
0.09206526	-1.4385042	HSPCs	control	control
-2.1499267	0.6736818	CD4+ T cells	control	control
11.079504	3.860331	CD14+ Monocytes	control	control
-2.4881017	3.736253	NK cells	control	control
-3.5671117	-2.0109272	CD8+ T cells	control	control
-0.067086704	-0.9229689	HSPCs	control	control
-1.5165937	-1.3953204	CD8+ T cells	control	control
10.982267	5.1622562	CD14+ Monocytes	control	control
11.449961	4.381192	Monocyte progenitors	control	control
2.668045	-3.4682503	Erythroid progenitors	control	control
2.6791682	-3.4281497	Erythroid progenitors	control	control
2.0161707	-2.7864687	Megakaryocyte progenitors	control	control
10.574475	5.225429	Monocyte progenitors	control	control
0.82285225	-1.5207813	Megakaryocyte progenitors	control	control
-3.6338458	2.2200592	NKT cells	control	control
-4.147484	2.0390224	NKT cells	control	control
-2.457804	1.7059516	NKT cells	control	control
11.406344	3.2354257	CD14+ Monocytes	control	control
9.848197	4.8703275	Monocyte-derived dendritic cells	control	control
2.5498714	-3.2133458	Erythroid progenitors	control	control
-4.289644	1.025894	NKT cells	control	control
9.968266	4.2136188	Monocyte-derived dendritic cells	control	control
10.708222	3.087821	CD14+ Monocytes	control	control
12.032952	3.570811	Monocyte progenitors	control	control
11.250503	4.6440463	CD14+ Monocytes	control	control
-4.298032	1.4389293	NKT cells	control	control
10.884609	4.829891	HSPCs	control	control
1.1532279	-1.7730757	HSPCs	control	control
-2.2223766	-1.1493564	CD4+ T cells	control	control
-4.751673	-0.9734033	CD4+ T cells	control	control
12.342312	3.2030966	CD14+ Monocytes	control	control
-0.14712968	3.5023286	CD4+ T cells	control	control
11.83944	4.0263596	CD14+ Monocytes	control	control
-3.0202587	2.583622	NKT cells	control	control
12.121427	2.8034005	CD14+ Monocytes	control	control
-1.4916548	0.30561632	CD4+ T cells	control	control
-4.484331	-0.29756382	CD4+ T cells	control	control
-2.802251	-0.58207107	CD4+ T cells	control	control
12.408037	3.1414769	CD14+ Monocytes	control	control
12.30902	3.3598304	Monocyte progenitors	control	control
-1.1503282	-0.662395	HSPCs	control	control
11.670503	4.6868625	CD14+ Monocytes	control	control
-1.428323	3.1973073	NKT cells	control	control
0.8531926	-1.065727	Monocyte progenitors	control	control
-3.9268916	0.4125466	CD8+ T cells	control	control
1.0665051	-3.2222488	Erythrocytes	control	control
10.283226	4.701786	Monocyte-derived dendritic cells	control	control
2.732712	-3.1954234	Erythroid progenitors	control	control
-4.3616037	-1.8004208	CD4+ T cells	control	control
-0.37810913	2.876912	CD4+ T cells	control	control
-4.9884043	-0.19748439	CD8+ T cells	control	control
-3.9061267	2.0207062	NKT cells	control	control
-2.9614463	-2.2726316	CD4+ T cells	control	control
-2.5506308	1.4791751	HSPCs	control	control
12.071413	3.138741	CD14+ Monocytes	control	control
-4.6362076	0.26686412	CD4+ T cells	control	control
-2.7881474	2.4669409	NK cells	control	control
11.47414	2.924769	CD14+ Monocytes	control	control
-4.4948745	-0.93968236	CD4+ T cells	control	control
-1.7575842	-4.059369	B	control	control
-4.011881	-0.4612007	CD4+ T cells	control	control
9.945845	3.3974674	CD14+ Monocytes	control	control
3.689229	-0.91749626	Plasmacytoid dendritic cells	control	control
10.927279	4.893884	CD14+ Monocytes	control	control
-5.1200323	0.111144796	NKT cells	control	control
10.732138	5.1007524	Monocyte progenitors	control	control
3.2220612	-0.8118371	Plasmacytoid dendritic cells	control	control
0.38890317	-0.88427114	HSPCs	control	control
-3.7014098	2.0789618	NKT cells	control	control
-0.033448886	-1.6641532	Erythrocytes	control	control
11.630044	3.9157336	CD14+ Monocytes	control	control
10.4281	3.520109	CD14+ Monocytes	control	control
-3.5375714	-2.2856498	CD4+ T cells	control	control
-4.5575047	-1.0902196	CD4+ T cells	control	control
-4.589792	1.0402884	NKT cells	control	control
-3.3236177	0.9214169	CD8+ T cells	control	control
2.0450609	-3.4519148	Erythrocytes	control	control
-0.6142791	-4.323491	Erythrocytes	control	control
1.5530972	-2.36899	Megakaryocyte progenitors	control	control
-4.663147	0.3800528	CD4+ T cells	control	control
-4.755442	0.51799345	CD4+ T cells	control	control
0.09525169	-2.406008	CD10+ B cells	control	control
0.8918031	-3.0385265	Erythrocytes	control	control
10.533874	3.411406	CD14+ Monocytes	control	control
-0.80154634	-1.3701692	HSPCs	control	control
-3.7917259	1.3010509	NKT cells	control	control
11.637073	2.3899152	CD14+ Monocytes	control	control
-4.469422	-0.77473617	CD4+ T cells	control	control
11.033658	3.6222782	CD14+ Monocytes	control	control
2.719043	-3.5374773	Erythroid progenitors	control	control
9.755568	5.347193	Erythroid progenitors	control	control
10.655598	3.2583313	CD14+ Monocytes	control	control
-2.6363952	0.34091413	CD4+ T cells	control	control
0.47673327	-1.7448401	CD10+ B cells	control	control
9.810375	3.0981593	CD14+ Monocytes	control	control
-1.9416286	2.2062879	NKT cells	control	control
1.210597	-1.02748	Monocyte progenitors	control	control
-3.9423654	0.23642509	CD8+ T cells	control	control
10.204582	5.1680284	Monocyte progenitors	control	control
11.626387	2.6027792	CD14+ Monocytes	control	control
-3.6973703	-1.5952393	CD4+ T cells	control	control
-3.9644227	0.9955564	CD4+ T cells	control	control
1.7610741	-2.3744285	Megakaryocyte progenitors	control	control
0.96244174	-1.2524076	Monocyte progenitors	control	control
11.120909	2.6037633	CD14+ Monocytes	control	control
1.6241094	-1.4691987	Plasma cells	control	control
-3.1583736	3.1557755	NK cells	control	control
11.146283	4.267612	CD14+ Monocytes	control	control
-0.13209642	-0.49603564	Megakaryocyte progenitors	control	control
-3.0870981	0.81175804	HSPCs	control	control
-2.3169863	-2.097829	CD4+ T cells	control	control
2.5247366	-3.310499	Erythrocytes	control	control
11.560556	2.7429633	CD14+ Monocytes	control	control
3.473138	-0.9237342	Plasmacytoid dendritic cells	control	control
10.176882	5.0583243	Monocyte progenitors	control	control
-0.027771158	-1.359	HSPCs	control	control
-0.88091123	-0.5423258	HSPCs	control	control
-4.9911246	-0.56265014	CD4+ T cells	control	control
-1.4776828	0.69016564	CD8+ T cells	control	control
-0.1388842	-1.0026125	HSPCs	control	control
-1.4934502	-1.1221168	CD4+ T cells	control	control
1.3667809	-1.1733478	Plasma cells	control	control
-4.4359827	1.118859	NKT cells	control	control
0.189331	-1.0334575	HSPCs	control	control
-4.8209524	0.54183674	NKT cells	control	control
11.713219	3.0971348	CD14+ Monocytes	control	control
-1.2272011	-0.38964	CD8+ T cells	control	control
-3.5888343	-1.9867754	CD4+ T cells	control	control
11.061599	4.7265844	CD14+ Monocytes	control	control
10.039572	3.5896251	CD14+ Monocytes	control	control
-4.2503185	-0.55822027	CD4+ T cells	control	control
2.1389103	-1.5276896	Plasma cells	control	control
-3.762712	1.9912181	NKT cells	control	control
-2.2090778	0.9990653	HSPCs	control	control
-4.0927305	-1.463105	CD4+ T cells	control	control
-4.312106	0.9054317	CD8+ T cells	control	control
-4.8906918	0.20916452	CD4+ T cells	control	control
-4.0067015	1.98043	NKT cells	control	control
1.3789907	-3.1231081	Erythrocytes	control	control
2.228436	-1.5913012	Plasma cells	control	control
9.960031	5.38111	Monocyte progenitors	control	control
1.2544006	-1.3700683	Plasma cells	control	control
9.583191	5.531722	Monocyte progenitors	control	control
11.574145	4.6457257	Monocyte progenitors	control	control
11.493086	2.8061113	CD14+ Monocytes	control	control
2.2289767	-3.7571309	Erythrocytes	control	control
9.628511	5.1001315	Monocyte-derived dendritic cells	control	control
2.300096	-3.2477565	Erythroid progenitors	control	control
0.47309074	-1.7517124	HSPCs	control	control
-1.694347	-3.9148114	B	control	control
-3.3421066	-2.180694	CD4+ T cells	control	control
11.6642065	2.8700144	CD14+ Monocytes	control	control
0.26902378	-2.657103	CD10+ B cells	control	control
0.5045183	-1.2237011	Monocyte progenitors	control	control
-4.30987	0.6966832	NKT cells	control	control
-2.7704525	0.99759054	NKT cells	control	control
9.816672	5.46608	Monocyte-derived dendritic cells	control	control
-4.4892178	0.49024308	CD4+ T cells	control	control
-4.618183	-0.9105351	CD4+ T cells	control	control
2.5480626	-2.8431513	Erythroid progenitors	control	control
-4.7580028	0.31944898	NKT cells	control	control
0.8171245	-3.0701144	Erythrocytes	control	control
-4.4928594	0.7070147	CD4+ T cells	control	control
1.6615366	-3.6247377	Erythrocytes	control	control
0.18203476	-1.3470972	Megakaryocyte progenitors	control	control
-4.4228826	1.4170122	CD4+ T cells	control	control
-0.04107108	-3.9183073	CD10+ B cells	control	control
11.192229	2.8179383	CD14+ Monocytes	control	control
12.230083	3.5053666	CD14+ Monocytes	control	control
-2.509751	0.436364	CD4+ T cells	control	control
3.9553668	-0.7427432	Plasmacytoid dendritic cells	control	control
2.566344	-3.5254338	Erythrocytes	control	control
11.764833	3.4609938	CD14+ Monocytes	control	control
-0.6724317	-1.6742823	Megakaryocyte progenitors	control	control
0.556359	-2.1967394	CD10+ B cells	control	control
-2.6516762	2.5903366	NKT cells	control	control
12.278796	3.6948948	CD14+ Monocytes	control	control
-4.3003764	1.5218755	NKT cells	control	control
-3.3474977	-1.8793437	CD4+ T cells	control	control
-2.7251332	-1.6386372	CD4+ T cells	control	control
3.6296806	-0.9057431	Plasmacytoid dendritic cells	control	control
-3.323839	-1.8073267	CD8+ T cells	control	control
-2.5634162	-2.1941793	CD4+ T cells	control	control
2.2475607	-3.1925354	Erythroid progenitors	control	control
10.789169	4.5380874	HSPCs	control	control
2.9135852	-3.4651828	Erythroid progenitors	control	control
0.23330793	-2.3487039	CD10+ B cells	control	control
-1.1861043	-3.9207282	B	control	control
1.5106522	-3.2057307	Erythrocytes	control	control
0.18055657	-1.3588914	HSPCs	control	control
9.411213	5.5305266	Monocyte-derived dendritic cells	control	control
-4.430892	1.008178	NKT cells	control	control
2.3962643	-3.4285338	Erythroid progenitors	control	control
-4.6436095	0.4863694	CD4+ T cells	control	control
1.5489314	-3.1397116	Erythrocytes	control	control
-3.9874601	1.0916212	CD4+ T cells	control	control
-3.7380755	0.34901756	CD4+ T cells	control	control
-4.286137	1.5060003	NKT cells	control	control
-4.4898205	-0.3661251	CD8+ T cells	control	control
0.7545841	-1.5993258	HSPCs	control	control
2.3910306	-3.0485919	Erythroid progenitors	control	control
11.074791	4.041834	CD14+ Monocytes	control	control
-1.6425035	2.9856348	NKT cells	control	control
-4.8965693	-0.98379827	CD4+ T cells	control	control
-2.239394	1.0440794	CD8+ T cells	control	control
11.968868	2.8451638	CD14+ Monocytes	control	control
9.878922	4.944493	Monocyte-derived dendritic cells	control	control
0.93741006	-1.0472605	Monocyte progenitors	control	control
2.4416955	-0.9302723	Monocyte progenitors	control	control
2.5289752	-3.4854443	Erythroid progenitors	control	control
0.38246036	-1.0441991	Megakaryocyte progenitors	control	control
-3.474862	-2.330507	CD8+ T cells	control	control
0.5944227	-1.8989022	HSPCs	control	control
1.69302	-0.82801384	Monocyte progenitors	control	control
-4.730263	-0.6190378	CD4+ T cells	control	control
0.48420918	-1.1193568	Megakaryocyte progenitors	control	control
-2.8401918	3.5800002	NK cells	control	control
-4.627879	-0.92222685	CD4+ T cells	control	control
-4.871976	0.8273659	NKT cells	control	control
-4.8707986	-0.58672494	CD4+ T cells	control	control
1.301714	-3.552258	Erythrocytes	control	control
2.266008	-3.561165	Erythrocytes	control	control
0.8373422	-1.0807045	Monocyte progenitors	control	control
8.72721	2.9629016	CD16+ Monocytes	control	control
2.2023532	-3.3458757	Erythroid progenitors	control	control
-4.070672	-0.9864511	CD4+ T cells	control	control
1.6849852	-3.508438	Erythrocytes	control	control
-4.0950065	1.7634827	NKT cells	control	control
-4.1733384	0.77596605	CD8+ T cells	control	control
2.3813767	-3.3483064	Erythroid progenitors	control	control
0.2732009	-2.3295596	CD10+ B cells	control	control
-3.900199	1.6266984	NKT cells	control	control
2.0317614	-3.606901	Erythrocytes	control	control
0.48674327	-2.0890079	CD10+ B cells	control	control
1.8082914	-1.6153746	Plasma cells	control	control
-4.415435	-0.64218235	CD4+ T cells	control	control
-4.1903915	1.0355315	CD4+ T cells	control	control
-4.5655985	-0.3705077	CD4+ T cells	control	control
2.1841166	-2.921005	Erythroid progenitors	control	control
-4.7348685	0.11755482	CD4+ T cells	control	control
-1.1239177	-0.2912502	CD4+ T cells	control	control
-3.7417407	1.4959017	NKT cells	control	control
-1.7101004	-4.3817806	B	control	control
10.98585	4.3675814	CD14+ Monocytes	control	control
-3.6708317	1.1879135	NKT cells	control	control
-0.31653872	-1.6739166	HSPCs	control	control
0.73804444	-2.768705	Erythrocytes	control	control
2.723397	-3.4315078	Erythroid progenitors	control	control
-2.922024	1.9207678	NKT cells	control	control
-2.863301	1.0702658	CD4+ T cells	control	control
12.215333	4.297514	CD14+ Monocytes	control	control
0.6443879	-1.2426684	HSPCs	control	control
0.5650458	-2.0517967	Megakaryocyte progenitors	control	control
11.391072	4.5230446	CD14+ Monocytes	control	control
2.6528344	-3.3747995	Erythroid progenitors	control	control
-4.3679957	1.5550544	NKT cells	control	control
1.6378816	-3.4535508	Erythrocytes	control	control
-3.7267022	1.3866061	NKT cells	control	control
-4.568898	0.37795484	CD4+ T cells	control	control
2.763287	-1.396959	HSPCs	control	control
3.511955	-0.98081976	Plasmacytoid dendritic cells	control	control
9.502577	5.229097	Monocyte-derived dendritic cells	control	control
-4.629646	1.3276628	CD4+ T cells	control	control
-1.4139981	0.20646125	NKT cells	control	control
9.509963	5.42293	Monocyte-derived dendritic cells	control	control
1.1320488	-3.3160048	Erythrocytes	control	control
-3.474927	2.323356	NKT cells	control	control
-1.595124	-1.089507	CD4+ T cells	control	control
-4.89604	0.46828318	CD4+ T cells	control	control
-3.0679703	2.8395817	NKT cells	control	control
-2.9515667	-1.2850025	CD4+ T cells	control	control
11.287961	4.638642	CD14+ Monocytes	control	control
1.0798042	-2.7563355	Erythrocytes	control	control
11.252091	3.8351927	CD14+ Monocytes	control	control
1.2759151	-2.9875374	Erythrocytes	control	control
-2.5587301	-1.2166364	CD4+ T cells	control	control
12.132492	3.489787	Monocyte progenitors	control	control
11.53548	2.53107	CD14+ Monocytes	control	control
9.778202	5.2444954	Monocyte-derived dendritic cells	control	control
-1.5243268	-1.7822143	HSPCs	control	control
12.00998	3.473804	CD14+ Monocytes	control	control
2.0196838	-3.7123995	Erythrocytes	control	control
-2.2095122	2.8424788	NKT cells	control	control
1.1678979	-3.3818858	Erythrocytes	control	control
2.8281357	-3.4520717	Erythroid progenitors	control	control
-3.3616838	1.7164689	NKT cells	control	control
0.95835996	-2.9913647	Erythrocytes	control	control
11.909286	2.5000834	CD14+ Monocytes	control	control
0.9147015	-1.4482712	HSPCs	control	control
12.460845	4.633334	CD14+ Monocytes	control	control
0.5999543	-1.6307144	HSPCs	control	control
1.0905818	-2.9429784	Erythrocytes	control	control
9.264575	3.124405	CD16+ Monocytes	control	control
1.8584327	-2.5179918	Megakaryocyte progenitors	control	control
1.9431717	-3.584611	Erythrocytes	control	control
10.788893	4.251276	Monocyte-derived dendritic cells	control	control
9.298095	5.163567	Monocyte progenitors	control	control
-3.9221358	-1.432969	CD4+ T cells	control	control
-2.5317562	-0.6235572	CD4+ T cells	control	control
0.76353145	-1.9431889	CD10+ B cells	control	control
3.7317379	-0.88082945	Plasmacytoid dendritic cells	control	control
-4.751902	0.9476865	NKT cells	control	control
-4.8480644	-0.6841151	CD4+ T cells	control	control
0.44788906	-1.3382004	HSPCs	control	control
-1.6589272	2.5002449	NKT cells	control	control
0.81749606	-2.098363	CD10+ B cells	control	control
10.811614	4.2539635	CD14+ Monocytes	control	control
0.43190187	-1.8905859	HSPCs	control	control
-1.4579561	3.271375	NKT cells	control	control
1.0956924	-3.3530147	Erythrocytes	control	control
0.6001612	-1.150434	HSPCs	control	control
2.725388	-3.102569	Erythroid progenitors	control	control
-4.417795	-0.27575526	CD4+ T cells	control	control
0.41960028	-1.886509	CD10+ B cells	control	control
-3.1170025	-1.9893185	CD4+ T cells	control	control
-4.579571	-0.22959878	CD4+ T cells	control	control
1.7077264	-3.1538436	Erythrocytes	control	control
-4.6665583	0.9787022	NKT cells	control	control
0.7219923	-1.5762374	HSPCs	control	control
-2.1638918	-1.815203	CD4+ T cells	control	control
0.45024338	-1.7289611	HSPCs	control	control
10.987451	3.947612	CD14+ Monocytes	control	control
0.0063525517	-1.0570524	HSPCs	control	control
0.73717374	-1.1844522	Monocyte progenitors	control	control
0.13833107	-1.0701677	HSPCs	control	control
-4.4473343	-1.6211724	CD4+ T cells	control	control
9.905892	5.409583	Monocyte-derived dendritic cells	control	control
11.403399	4.210059	CD14+ Monocytes	control	control
1.3179332	-3.2467582	Erythrocytes	control	control
11.73289	3.3657491	CD14+ Monocytes	control	control
1.2522001	-3.4804282	Erythrocytes	control	control
1.0241933	-3.337232	Erythrocytes	control	control
-3.8698099	1.4315151	NKT cells	control	control
11.113204	3.0730183	CD14+ Monocytes	control	control
0.52631414	-1.4604456	CD10+ B cells	control	control
1.1088736	-3.1325357	Erythrocytes	control	control
1.3838286	-2.1378021	Erythroid progenitors	control	control
-4.423349	0.9716715	NKT cells	control	control
-0.5798921	-1.3634819	HSPCs	control	control
2.0340881	-1.5220596	Plasma cells	control	control
1.0159457	-1.1950698	HSPCs	control	control
11.133549	3.9242244	CD14+ Monocytes	control	control
10.0499	5.210447	Monocyte-derived dendritic cells	control	control
11.9527235	3.9335494	CD14+ Monocytes	control	control
-2.7114286	-0.4146518	CD4+ T cells	control	control
-3.8930008	1.8681135	NKT cells	control	control
2.494115	-3.00617	Erythroid progenitors	control	control
0.39600933	-1.3742257	HSPCs	control	control
-3.9161818	0.06211467	NKT cells	control	control
-2.3835142	2.4016879	CD4+ T cells	control	control
2.557934	-3.292657	Erythroid progenitors	control	control
-4.0033507	1.7141845	NKT cells	control	control
-4.2825384	1.5411043	NKT cells	control	control
11.775839	2.691984	CD14+ Monocytes	control	control
0.23974803	-1.2268959	HSPCs	control	control
10.015578	5.1138487	Monocyte-derived dendritic cells	control	control
-1.6730616	0.18149479	CD4+ T cells	control	control
9.7634	5.3826	Monocyte progenitors	control	control
1.2955265	-3.2969675	Erythrocytes	control	control
11.988496	4.302766	Monocyte progenitors	control	control
-4.455978	-1.2929238	CD4+ T cells	control	control
1.2320739	-2.1536639	Megakaryocyte progenitors	control	control
-2.0030782	3.8696988	NK cells	control	control
1.2715669	-2.1177568	Megakaryocyte progenitors	control	control
-4.8674994	1.0972837	CD4+ T cells	control	control
-1.5976454	-4.0615163	B	control	control
-1.4265014	-3.6727366	B	control	control
9.881463	5.308067	Monocyte progenitors	control	control
-3.7126145	2.3189342	NKT cells	control	control
-4.741527	0.023895303	CD4+ T cells	control	control
-4.230063	-1.6879543	CD4+ T cells	control	control
10.618955	2.416533	CD14+ Monocytes	control	control
2.1805127	-3.509646	Erythrocytes	control	control
0.93729633	-1.2519242	Monocyte progenitors	control	control
-4.0475163	1.744132	NKT cells	control	control
9.828036	4.8303456	Monocyte-derived dendritic cells	control	control
1.2211818	-1.058327	Monocyte progenitors	control	control
-2.7738624	1.6696671	NKT cells	control	control
2.5738208	-3.408985	Erythroid progenitors	control	control
0.8687734	-2.0149236	CD10+ B cells	control	control
-3.3838782	1.7419513	NKT cells	control	control
-3.7178502	1.5827267	NKT cells	control	control
-4.789884	-0.9650139	CD4+ T cells	control	control
-4.1664186	1.2114742	NKT cells	control	control
10.874282	2.7606966	CD14+ Monocytes	control	control
11.686514	4.9266963	CD14+ Monocytes	control	control
1.9429928	-3.7702727	Erythrocytes	control	control
-3.508481	0.5182596	CD4+ T cells	control	control
-0.4242806	-0.6626027	HSPCs	control	control
1.8586069	-3.6126225	Erythrocytes	control	control
0.76438385	-1.3112295	HSPCs	control	control
-1.2461511	-4.0230765	B	control	control
11.622832	3.9037342	CD14+ Monocytes	control	control
0.025801156	-1.3298953	HSPCs	control	control
8.8564625	3.2223074	CD16+ Monocytes	control	control
3.4119992	-1.0269692	Plasmacytoid dendritic cells	control	control
2.656465	-3.262672	Erythroid progenitors	control	control
9.429761	3.2275684	CD16+ Monocytes	control	control
10.709183	3.0692225	CD14+ Monocytes	control	control
-1.9075272	-0.5931656	CD4+ T cells	control	control
-0.51540154	-3.8348775	CD10+ B cells	control	control
-3.792	1.8834559	NKT cells	control	control
11.79809	4.128896	CD14+ Monocytes	control	control
-2.4842553	2.1570334	NKT cells	control	control
-4.5417423	-1.4632221	CD4+ T cells	control	control
10.046423	4.8901467	Monocyte-derived dendritic cells	control	control
-1.8913554	-1.9358313	CD4+ T cells	control	control
-3.7533832	-2.047039	CD4+ T cells	control	control
1.758778	-3.5998287	Erythrocytes	control	control
0.45060486	-1.4206351	HSPCs	control	control
-3.8691955	-0.13646165	CD4+ T cells	control	control
2.5444503	-3.2022636	Erythroid progenitors	control	control
-1.5300499	0.99884367	CD4+ T cells	control	control
-3.2784345	1.7616047	NKT cells	control	control
2.247784	-3.5153406	Erythrocytes	control	control
2.5752332	-3.3418522	Erythroid progenitors	control	control
1.7435251	-3.4424977	Erythrocytes	control	control
10.189494	2.9840543	CD14+ Monocytes	control	control
9.253618	5.359167	Monocyte progenitors	control	control
-3.4597259	-2.5031133	CD4+ T cells	control	control
-3.3290656	2.6247447	NKT cells	control	control
1.9220597	-2.6447482	Erythroid progenitors	control	control
-1.4976836	-3.8635502	B	control	control
1.8624862	-2.493229	Megakaryocyte progenitors	control	control
9.557147	5.3341527	Monocyte progenitors	control	control
11.628426	2.186424	CD14+ Monocytes	control	control
12.577	4.0051966	HSPCs	control	control
11.13224	3.3911579	CD14+ Monocytes	control	control
-3.7937126	2.113672	NKT cells	control	control
11.335124	4.0102153	CD14+ Monocytes	control	control
10.478641	5.145908	Monocyte-derived dendritic cells	control	control
-3.4347289	1.177423	CD4+ T cells	control	control
12.411882	3.1659527	CD14+ Monocytes	control	control
12.186705	3.3492522	CD14+ Monocytes	control	control
3.6999786	-1.0272899	Plasmacytoid dendritic cells	control	control
-3.8669388	-1.0483229	CD4+ T cells	control	control
-4.395706	0.105603226	CD4+ T cells	control	control
-3.174624	3.1454847	CD14+ Monocytes	control	control
-3.9782171	1.4829113	NKT cells	control	control
-3.2313716	-0.35597274	CD4+ T cells	control	control
12.203443	3.5159616	CD14+ Monocytes	control	control
12.015126	4.2325435	CD14+ Monocytes	control	control
11.595112	3.4054828	CD14+ Monocytes	control	control
10.879945	4.179236	CD14+ Monocytes	control	control
1.3422471	-1.8727465	Megakaryocyte progenitors	control	control
-4.3761473	0.6577294	NKT cells	control	control
-4.0032983	1.1690712	CD4+ T cells	control	control
10.566916	4.2899313	Monocyte progenitors	control	control
3.1784065	-0.8548658	Plasmacytoid dendritic cells	control	control
10.523591	4.8696976	Monocyte progenitors	control	control
-4.217939	-0.5146634	CD4+ T cells	control	control
-4.4653997	1.4043485	NKT cells	control	control
1.9839381	-3.8618171	Erythrocytes	control	control
1.3199571	-1.6199583	Monocyte progenitors	control	control
1.1198585	-3.030069	Erythrocytes	control	control
0.54123014	-1.5183635	Megakaryocyte progenitors	control	control
-0.58953345	-4.5591197	CD10+ B cells	control	control
12.129372	4.1265	CD14+ Monocytes	control	control
-3.8741424	1.94955	NKT cells	control	control
10.8269	4.1624184	CD14+ Monocytes	control	control
3.6081228	-0.96072876	Plasmacytoid dendritic cells	control	control
-3.2432287	1.2370971	NKT cells	control	control
0.790495	-1.2749624	Monocyte progenitors	control	control
1.2474082	-2.1287158	Megakaryocyte progenitors	control	control
-4.7411137	0.39794627	CD4+ T cells	control	control
-0.32311812	-0.43084687	CD10+ B cells	control	control
-3.3843186	1.6076347	NKT cells	control	control
9.700932	5.6737437	Monocyte-derived dendritic cells	control	control
-4.516691	-0.42377362	CD4+ T cells	control	control
-1.5692563	1.8550509	NKT cells	control	control
-4.1732183	1.3847955	NKT cells	control	control
2.389758	-3.5719833	Erythroid progenitors	control	control
-0.49718875	-1.0922152	HSPCs	control	control
-2.921902	0.46164614	CD8+ T cells	control	control
-1.3224255	-4.5052986	B	control	control
9.581014	5.416783	Monocyte-derived dendritic cells	control	control
-3.99281	2.1096032	NKT cells	control	control
-4.2158103	1.3078266	NKT cells	control	control
-4.3705177	1.5535238	NKT cells	control	control
-3.4922347	-1.9660548	CD4+ T cells	control	control
11.896417	3.3932548	CD14+ Monocytes	control	control
-4.076539	-1.2004305	CD4+ T cells	control	control
0.93554854	-0.7221996	Monocyte progenitors	control	control
12.543496	3.5448055	CD14+ Monocytes	control	control
10.235609	4.832511	Monocyte-derived dendritic cells	control	control
0.026380423	-0.52565956	Monocyte progenitors	control	control
-0.2611983	-1.4519237	HSPCs	control	control
-4.6827955	1.1683892	CD4+ T cells	control	control
-4.464581	0.96652204	CD4+ T cells	control	control
11.092202	5.026616	Monocyte progenitors	control	control
2.6251245	-3.3531787	Erythroid progenitors	control	control
-2.9213579	-1.915105	Erythrocytes	control	control
11.746849	2.847567	CD14+ Monocytes	control	control
-4.658877	1.1086788	CD4+ T cells	control	control
-4.8489637	0.29355603	CD4+ T cells	control	control
10.365436	5.196954	Monocyte-derived dendritic cells	control	control
1.4647642	-2.2575448	Megakaryocyte progenitors	control	control
11.623903	4.2628713	Monocyte progenitors	control	control
10.921239	2.9224951	CD14+ Monocytes	control	control
0.34139007	-2.391943	CD10+ B cells	control	control
-2.6405392	1.931911	NKT cells	control	control
2.3198874	-3.259471	Erythroid progenitors	control	control
10.163155	4.1906066	CD14+ Monocytes	control	control
11.359832	2.94087	CD14+ Monocytes	control	control
-0.6212615	-1.3064678	HSPCs	control	control
-3.2728696	0.2220099	CD4+ T cells	control	control
-4.8298554	0.69822276	NKT cells	control	control
-2.332119	-2.2428412	CD4+ T cells	control	control
0.5117858	-1.6330113	HSPCs	control	control
-4.2810764	0.7805531	CD4+ T cells	control	control
11.170426	5.0248556	CD14+ Monocytes	control	control
0.70330715	-1.5111719	HSPCs	control	control
11.31934	4.2279115	CD14+ Monocytes	control	control
11.832938	3.662052	CD14+ Monocytes	control	control
2.2047565	-3.563752	Erythrocytes	control	control
-4.531555	1.380062	NKT cells	control	control
-1.7119426	1.970584	NKT cells	control	control
-4.4362535	1.6020255	NKT cells	control	control
-2.8532999	3.5545974	NKT cells	control	control
-4.5628586	0.07090438	CD4+ T cells	control	control
0.90850234	-1.1296479	HSPCs	control	control
1.1996818	-2.9537601	Erythrocytes	control	control
-4.9389687	-0.065716974	CD8+ T cells	control	control
-4.1575556	-1.8864355	CD4+ T cells	control	control
12.173987	3.3952825	CD14+ Monocytes	control	control
-2.4462376	-1.2289225	CD4+ T cells	control	control
9.332979	4.742198	Monocyte-derived dendritic cells	control	control
-4.38033	-1.1755335	CD8+ T cells	control	control
-3.399345	1.9567136	NKT cells	control	control
0.8305623	-3.0506978	Erythrocytes	control	control
0.4225781	-1.503257	HSPCs	control	control
1.9358935	-3.6557484	Erythrocytes	control	control
12.275152	4.8712773	Monocyte progenitors	control	control
12.282868	3.100851	CD14+ Monocytes	control	control
-4.4839015	-0.5768991	CD4+ T cells	control	control
-4.3896623	-1.1207327	CD4+ T cells	control	control
1.3564479	-3.186047	Erythrocytes	control	control
-3.294863	1.8248268	NKT cells	control	control
9.145991	3.2586398	CD16+ Monocytes	control	control
-0.2594794	-1.0269351	HSPCs	control	control
-3.7945583	1.9307005	NKT cells	control	control
-2.5730848	2.082424	NKT cells	control	control
-4.321296	-1.1736965	CD4+ T cells	control	control
0.68822265	-1.2493644	HSPCs	control	control
-4.2728167	1.5046055	NKT cells	control	control
10.827205	2.9626203	CD14+ Monocytes	control	control
-4.328236	0.48040682	CD4+ T cells	control	control
11.165671	4.127882	CD14+ Monocytes	control	control
-1.8092921	0.1569624	CD4+ T cells	control	control
0.64258534	-1.1185964	HSPCs	control	control
-4.2960153	-1.7148691	CD4+ T cells	control	control
1.0416449	-1.1361346	Monocyte progenitors	control	control
-3.3356457	2.181245	Erythrocytes	control	control
11.446782	3.5986218	CD14+ Monocytes	control	control
11.708159	4.1261234	Erythrocytes	control	control
9.030134	3.6708276	CD16+ Monocytes	control	control
-4.746787	1.1178131	NKT cells	control	control
12.07894	4.116473	CD14+ Monocytes	control	control
1.1763976	-2.1794796	Megakaryocyte progenitors	control	control
-4.739174	-0.63473094	CD4+ T cells	control	control
-1.7183119	-3.8764591	B	control	control
-4.8482075	0.8796448	CD4+ T cells	control	control
-1.9961934	2.3115904	NKT cells	control	control
1.1649864	-1.1544539	HSPCs	control	control
-4.017363	1.8240811	NKT cells	control	control
10.841456	2.5429194	CD14+ Monocytes	control	control
-4.9160337	0.91042477	NKT cells	control	control
-4.200362	-1.2149583	CD4+ T cells	control	control
1.3679507	-2.0499976	Plasma cells	control	control
10.539611	2.4751737	CD14+ Monocytes	control	control
-2.1603746	2.1251209	NKT cells	control	control
10.017587	5.341087	Monocyte-derived dendritic cells	control	control
-1.3216095	4.112759	NK cells	control	control
2.1676457	-3.5493946	Erythrocytes	control	control
-3.5946798	-0.22838946	CD4+ T cells	control	control
2.08616	-3.50155	Erythrocytes	control	control
10.107371	5.2488823	Monocyte-derived dendritic cells	control	control
9.400604	5.2372622	Monocyte-derived dendritic cells	control	control
-0.6124494	-1.3572825	HSPCs	control	control
11.16235	2.1377833	CD14+ Monocytes	control	control
-1.2704123	-4.098882	CD10+ B cells	control	control
0.5418173	-2.0044718	CD10+ B cells	control	control
12.388702	3.5400717	CD14+ Monocytes	control	control
-4.360734	-1.247967	CD4+ T cells	control	control
-4.382956	0.08636815	CD4+ T cells	control	control
-3.8660862	1.0221044	CD4+ T cells	control	control
12.256755	3.1350124	CD14+ Monocytes	control	control
10.927303	4.3457828	CD14+ Monocytes	control	control
-4.8697815	0.79827005	NKT cells	control	control
-3.2158024	1.2963912	CD4+ T cells	control	control
0.9496484	-1.7152648	HSPCs	control	control
9.560571	5.218385	Monocyte-derived dendritic cells	control	control
11.967447	2.9379888	CD14+ Monocytes	control	control
1.1416837	-3.2299345	Erythrocytes	control	control
11.728259	3.0682244	Erythrocytes	control	control
-3.2205992	0.1872469	CD4+ T cells	control	control
12.614475	3.4871483	CD14+ Monocytes	control	control
-2.7550166	-0.975119	CD4+ T cells	control	control
12.061267	4.3426466	CD14+ Monocytes	control	control
-4.3354964	-1.2409183	CD4+ T cells	control	control
-3.453934	1.8018466	NKT cells	control	control
-1.4460434	-1.0573721	Erythrocytes	control	control
-2.7817373	2.3304594	NKT cells	control	control
-2.1293788	2.2487261	NKT cells	control	control
11.716743	3.6402209	CD14+ Monocytes	control	control
-5.013178	-0.059765328	CD4+ T cells	control	control
11.440727	3.2173808	CD14+ Monocytes	control	control
9.162425	5.4760985	Monocyte progenitors	control	control
0.26508796	-1.398449	HSPCs	control	control
-0.511928	-2.8820791	CD10+ B cells	control	control
-4.2379513	1.4113075	NKT cells	control	control
11.981116	2.8881624	CD14+ Monocytes	control	control
-2.9207177	-0.7254247	CD8+ T cells	control	control
2.0067468	-1.5244302	Plasma cells	control	control
2.2303183	-3.5740578	Erythrocytes	control	control
10.799752	3.4947824	CD14+ Monocytes	control	control
-2.5810301	0.8737165	CD8+ T cells	control	control
-4.618347	-0.8684048	CD4+ T cells	control	control
-4.511645	-0.15972985	CD4+ T cells	control	control
9.032296	3.2015646	CD16+ Monocytes	control	control
-1.8097706	2.6035833	NKT cells	control	control
-4.864146	0.39335337	NKT cells	control	control
-3.083029	-2.0906775	CD4+ T cells	control	control
-3.2672143	-1.7800069	CD4+ T cells	control	control
-4.7161283	1.043041	NKT cells	control	control
-3.7525039	1.5963118	NKT cells	control	control
9.714378	5.3925858	Monocyte-derived dendritic cells	control	control
11.588253	3.286579	Monocyte progenitors	control	control
-3.4320886	-2.244725	CD8+ T cells	control	control
0.897641	-1.2205731	Megakaryocyte progenitors	control	control
-4.1756825	-1.1881775	CD4+ T cells	control	control
10.45682	4.3034444	Monocyte-derived dendritic cells	control	control
11.475921	4.377899	CD14+ Monocytes	control	control
11.723234	4.967174	Monocyte progenitors	control	control
-4.445637	-1.1027606	CD4+ T cells	control	control
2.3596022	-3.3428502	Erythroid progenitors	control	control
9.090538	5.3100886	Monocyte progenitors	control	control
0.62377584	-0.9772208	Monocyte progenitors	control	control
-4.401183	1.3838196	NKT cells	control	control
-4.209911	0.7346157	CD4+ T cells	control	control
-2.1360795	4.8949656	NK cells	control	control
-4.3412633	-1.1823983	CD8+ T cells	control	control
2.648144	-3.499606	Erythroid progenitors	control	control
2.434903	-3.3174703	Erythrocytes	control	control
-3.2270176	0.025826879	CD4+ T cells	control	control
0.049779106	-1.3210267	Megakaryocyte progenitors	control	control
0.024678245	-2.9463015	CD10+ B cells	control	control
0.24845505	-2.4881036	CD10+ B cells	control	control
10.156154	5.2278953	Monocyte progenitors	control	control
-2.9308333	-1.3733851	CD4+ T cells	control	control
0.111830726	-0.6550298	HSPCs	control	control
2.5305283	-3.5932798	Erythrocytes	control	control
-0.10859164	-0.93686485	HSPCs	control	control
-4.5161543	1.189566	CD4+ T cells	control	control
-4.812758	-0.2604495	CD4+ T cells	control	control
3.3518105	-1.1400282	Plasmacytoid dendritic cells	control	control
2.3374343	-3.0497518	Erythroid progenitors	control	control
12.448035	4.028267	Monocyte progenitors	control	control
10.893728	2.9818428	CD14+ Monocytes	control	control
-4.485997	0.36551246	CD4+ T cells	control	control
10.1133375	4.993752	Monocyte-derived dendritic cells	control	control
0.71750027	-1.665398	HSPCs	control	control
0.79786545	-1.2615151	HSPCs	control	control
11.315072	2.9925253	CD14+ Monocytes	control	control
-4.05526	0.95060533	CD4+ T cells	control	control
-2.4098587	-1.6651161	CD4+ T cells	control	control
10.430234	4.2907557	HSPCs	control	control
-3.1049721	-2.0125892	CD4+ T cells	control	control
-0.704167	-0.32252187	HSPCs	control	control
11.354814	3.209286	CD14+ Monocytes	control	control
-4.445376	1.5218488	NKT cells	control	control
2.1165597	-2.553512	Megakaryocyte progenitors	control	control
0.9738156	-1.0419483	Monocyte progenitors	control	control
0.7578788	-1.1608803	HSPCs	control	control
-1.396446	-4.924166	B	control	control
9.73215	5.0756364	Monocyte progenitors	control	control
10.139078	4.6821966	Monocyte progenitors	control	control
0.18409374	-2.5854595	CD10+ B cells	control	control
12.37354	3.7748942	CD14+ Monocytes	control	control
1.0498626	-3.2583148	Erythrocytes	control	control
-4.4696527	-0.6998972	CD4+ T cells	control	control
9.88433	2.2581367	CD16+ Monocytes	control	control
-4.758306	0.10422982	CD4+ T cells	control	control
3.0190015	-3.0735495	Erythroid progenitors	control	control
-2.1452081	2.9371471	NKT cells	control	control
-3.4788642	2.3932626	NKT cells	control	control
10.023992	5.627481	Monocyte progenitors	control	control
-0.99886626	-4.1474085	B	control	control
-2.683561	1.9260688	NKT cells	control	control
9.445555	3.375948	CD16+ Monocytes	control	control
-4.69574	-0.64205414	CD4+ T cells	control	control
-4.7653985	0.064236954	CD4+ T cells	control	control
2.0903432	-3.6519995	Erythrocytes	control	control
-1.2832731	0.23502085	CD4+ T cells	control	control
-3.9431849	-2.048211	CD4+ T cells	control	control
-3.5673804	1.7994268	NKT cells	control	control
2.3425329	-2.9836135	Erythroid progenitors	control	control
-4.497484	0.010794005	CD4+ T cells	control	control
-1.4215038	-4.738543	B	control	control
2.304803	-2.5688808	Megakaryocyte progenitors	control	control
-4.3557944	0.34957618	CD4+ T cells	control	control
-4.672958	-1.4348824	CD4+ T cells	control	control
12.237636	2.4869	CD14+ Monocytes	control	control
-4.7169247	0.81586146	CD4+ T cells	control	control
-4.6651278	0.1417266	CD4+ T cells	control	control
11.937322	4.105816	CD14+ Monocytes	control	control
0.97926795	-2.8781888	Erythrocytes	control	control
-0.18698591	-2.196288	CD10+ B cells	control	control
10.417094	3.3367078	CD14+ Monocytes	control	control
0.3692883	-1.5839641	HSPCs	control	control
11.772949	4.4853477	CD14+ Monocytes	control	control
-1.7875497	2.2718592	NKT cells	control	control
1.2269129	-3.3100228	Erythrocytes	control	control
12.2137985	3.0227966	CD14+ Monocytes	control	control
9.437346	3.177073	CD16+ Monocytes	control	control
11.324495	4.155135	CD14+ Monocytes	control	control
0.8035815	-3.2220721	Erythrocytes	control	control
10.397158	3.1918664	CD14+ Monocytes	control	control
-1.3366933	-4.010963	B	control	control
0.31817222	-0.90309143	HSPCs	control	control
-4.5916476	-0.82247597	CD4+ T cells	control	control
-4.3430233	1.508923	NKT cells	control	control
12.016571	3.420026	CD14+ Monocytes	control	control
-4.7905498	0.9264305	CD4+ T cells	control	control
-2.4818585	-1.9487288	CD4+ T cells	control	control
10.530876	3.0185738	CD14+ Monocytes	control	control
-4.6377916	0.6948121	CD4+ T cells	control	control
-1.6037729	0.4225419	CD4+ T cells	control	control
-3.9842613	1.8303525	CD4+ T cells	control	control
3.2629013	-1.1526932	Plasmacytoid dendritic cells	control	control
10.764046	5.247276	Monocyte progenitors	control	control
-1.6783915	-1.3686645	CD8+ T cells	control	control
-2.8202252	-1.7611451	CD4+ T cells	control	control
-4.426648	-0.8981136	CD4+ T cells	control	control
-2.880908	0.4123788	CD4+ T cells	control	control
10.132931	4.521187	CD14+ Monocytes	control	control
-0.8624854	-4.3546987	B	control	control
-4.0263395	-1.1718894	CD4+ T cells	control	control
-4.784641	0.45340413	CD4+ T cells	control	control
-3.6114948	2.3069758	NKT cells	control	control
-3.1705196	2.6706853	NKT cells	control	control
0.95903856	-1.8158969	Megakaryocyte progenitors	control	control
-1.1028085	-3.2022412	B	control	control
-1.9715337	2.4580073	NKT cells	control	control
-4.039217	0.09207305	CD4+ T cells	control	control
-4.706573	-0.6333779	CD4+ T cells	control	control
-4.2599087	0.95100236	CD4+ T cells	control	control
-4.370137	1.3812448	NKT cells	control	control
-3.5096357	1.0418587	CD4+ T cells	control	control
-3.6703622	-0.9438284	CD4+ T cells	control	control
-3.4270515	2.1277194	NKT cells	control	control
9.760204	5.5219026	Monocyte-derived dendritic cells	control	control
3.0689735	5.85547	Megakaryocyte progenitors	control	control
-1.3175654	-0.15323707	CD4+ T cells	control	control
-3.0095751	2.1226614	NKT cells	control	control
-2.9234188	1.4139603	NKT cells	control	control
-3.822867	-2.0217004	CD4+ T cells	control	control
-4.5222282	0.55948	NKT cells	control	control
-2.832321	1.5007048	NKT cells	control	control
11.172495	2.512026	CD14+ Monocytes	control	control
-3.7716906	1.8332878	NKT cells	control	control
0.5874334	-1.4604912	CD10+ B cells	control	control
-4.6614723	0.9128182	NKT cells	control	control
9.712707	5.504061	Monocyte-derived dendritic cells	control	control
-4.327283	-1.399921	CD4+ T cells	control	control
10.552606	5.1057677	Monocyte progenitors	control	control
-4.3680387	-0.9158355	CD8+ T cells	control	control
-1.7577555	3.746461	NKT cells	control	control
-4.5449424	1.1924555	NKT cells	control	control
9.69141	5.023465	Monocyte-derived dendritic cells	control	control
-4.2984834	-0.10826378	CD4+ T cells	control	control
10.54807	4.153192	CD14+ Monocytes	control	control
2.6538448	-3.2017806	Erythroid progenitors	control	control
10.456007	5.127195	Monocyte progenitors	control	control
-1.763866	4.4694357	NK cells	control	control
2.6730366	-3.3325894	Erythroid progenitors	control	control
2.9355848	5.4993343	Megakaryocyte progenitors	control	control
-4.693422	0.33408648	NKT cells	control	control
1.5338584	-1.4425598	Plasma cells	control	control
-4.360837	-0.26468357	CD4+ T cells	control	control
10.612018	4.829468	CD14+ Monocytes	control	control
10.911728	4.3335624	CD14+ Monocytes	control	control
0.45411557	-1.3239607	HSPCs	control	control
-4.420282	1.3055124	NKT cells	control	control
-1.609144	-1.4993058	CD8+ T cells	control	control
-1.8514019	0.58921576	CD4+ T cells	control	control
11.621743	4.7989306	CD14+ Monocytes	control	control
10.15395	3.6612482	Monocyte-derived dendritic cells	control	control
-4.3581834	1.0388856	NKT cells	control	control
1.8352622	-3.7673738	Erythrocytes	control	control
11.560818	3.349343	Monocyte progenitors	control	control
-1.6174753	-1.465588	CD4+ T cells	control	control
-4.479144	-1.1489418	CD4+ T cells	control	control
9.556195	4.8399367	Monocyte-derived dendritic cells	control	control
0.76605797	-3.1455674	Erythrocytes	control	control
-2.9546633	2.3892488	NKT cells	control	control
9.65441	5.581742	Monocyte-derived dendritic cells	control	control
-4.398621	0.97623235	NKT cells	control	control
9.501296	3.1574864	CD16+ Monocytes	control	control
9.889008	5.507515	Monocyte-derived dendritic cells	control	control
1.5467734	-1.5657713	Plasma cells	control	control
10.579705	4.393898	CD14+ Monocytes	control	control
-0.34902707	-1.563254	HSPCs	control	control
0.8736505	-1.5527678	HSPCs	control	control
-5.0030546	-0.0759848	CD4+ T cells	control	control
11.548701	3.8814275	Monocyte progenitors	control	control
-4.435526	0.09799727	CD4+ T cells	control	control
-4.5541253	-1.2413415	CD4+ T cells	control	control
2.4800732	-3.4189737	Erythrocytes	control	control
-3.7885096	1.2890723	NKT cells	control	control
9.886988	5.3730536	Monocyte-derived dendritic cells	control	control
-0.113062315	-1.496911	HSPCs	control	control
-4.235964	1.3883795	NKT cells	control	control
2.10066	-3.4289002	Erythrocytes	control	control
-1.8552872	-4.115988	B	control	control
10.291605	4.9470205	Monocyte progenitors	control	control
1.1280006	-1.3345525	Monocyte progenitors	control	control
9.00149	2.874472	CD16+ Monocytes	control	control
1.5786694	-2.376026	Megakaryocyte progenitors	control	control
-1.3001114	-1.1619272	HSPCs	control	control
-1.6567197	-2.9992356	HSPCs	control	control
9.034167	3.0425978	CD16+ Monocytes	control	control
1.9149405	-1.1563303	Plasma cells	control	control
2.6776383	-3.2096782	Erythroid progenitors	control	control
-3.1556077	1.5833015	NKT cells	control	control
-4.2040567	-0.79280424	NKT cells	control	control
10.867994	3.5291958	CD14+ Monocytes	control	control
-1.007808	3.2203581	NKT cells	control	control
-3.5842526	0.8134302	NKT cells	control	control
11.247719	4.682629	CD14+ Monocytes	control	control
12.22759	4.0385146	CD14+ Monocytes	control	control
-3.8763354	1.2383884	CD4+ T cells	control	control
0.21341597	-2.390596	CD10+ B cells	control	control
-3.3220937	2.2273886	NKT cells	control	control
12.123626	3.3716192	CD14+ Monocytes	control	control
9.749426	4.85215	Monocyte-derived dendritic cells	control	control
-3.9390125	0.81420404	NKT cells	control	control
-4.106031	-0.25948578	CD4+ T cells	control	control
0.9772899	-1.3883061	HSPCs	control	control
-1.9774996	0.72222334	CD4+ T cells	control	control
10.972687	4.876305	Monocyte progenitors	control	control
-3.9513383	1.7544779	NKT cells	control	control
-0.7783975	-1.4332821	HSPCs	control	control
2.258315	-3.6834195	Erythrocytes	control	control
11.384513	3.7317293	CD14+ Monocytes	control	control
-0.73515105	-4.314409	B	control	control
0.95977235	-1.1604936	Monocyte progenitors	control	control
-3.9965806	1.5210979	NKT cells	control	control
-3.3257852	1.645731	CD4+ T cells	control	control
-4.7263503	0.98888797	NKT cells	control	control
-2.3024628	2.1529891	NKT cells	control	control
3.092195	-0.98826224	Plasmacytoid dendritic cells	control	control
2.4247313	-3.3293254	Erythrocytes	control	control
11.819832	5.052223	CD14+ Monocytes	control	control
2.268983	-3.5727336	Erythrocytes	control	control
11.501924	4.717666	CD14+ Monocytes	control	control
0.40738356	-2.2202885	CD10+ B cells	control	control
-4.468824	1.1629503	CD4+ T cells	control	control
0.78764755	-1.6199728	Megakaryocyte progenitors	control	control
11.979216	2.6991913	CD14+ Monocytes	control	control
-2.5271814	-1.7774905	CD4+ T cells	control	control
0.48404393	-1.9725949	CD10+ B cells	control	control
-3.6876717	-1.3934314	CD4+ T cells	control	control
-4.1891646	1.1993357	NKT cells	control	control
-4.478492	-1.3557458	CD4+ T cells	control	control
12.294383	4.007867	CD14+ Monocytes	control	control
-1.5785146	-1.1800022	CD10+ B cells	control	control
0.53829926	-1.4666564	HSPCs	control	control
1.1678945	-1.4465808	Plasma cells	control	control
9.79447	4.9916205	Monocyte progenitors	control	control
-4.3633933	1.6801223	NKT cells	control	control
12.119782	4.699781	CD14+ Monocytes	control	control
0.29663938	-2.4878883	CD10+ B cells	control	control
0.7835181	-1.496397	Monocyte progenitors	control	control
-3.5866618	1.3008099	CD8+ T cells	control	control
0.98008436	-2.8695707	Erythrocytes	control	control
-3.245933	-1.8085526	CD4+ T cells	control	control
12.050255	3.4499438	CD14+ Monocytes	control	control
-4.8296814	-0.31175396	CD4+ T cells	control	control
-2.3658466	1.6795431	HSPCs	control	control
-4.4066873	0.26971772	CD4+ T cells	control	control
1.9987334	-3.4629464	Erythrocytes	control	control
-4.007426	-0.033879954	CD4+ T cells	control	control
-2.9844074	-0.7027245	CD4+ T cells	control	control
-0.47205716	-1.2834834	HSPCs	control	control
-4.1936235	-0.79435873	CD4+ T cells	control	control
-0.42878318	-1.1252306	HSPCs	control	control
-4.006464	1.7489033	NKT cells	control	control
10.246531	4.8734703	Monocyte-derived dendritic cells	control	control
12.180543	3.4254723	CD14+ Monocytes	control	control
-3.7031014	0.3119567	CD8+ T cells	control	control
10.436036	4.547524	CD14+ Monocytes	control	control
-3.9526253	-1.3686132	CD8+ T cells	control	control
-3.9267092	-1.6098635	CD8+ T cells	control	control
-3.6135347	1.8815739	NKT cells	control	control
9.383552	5.554648	Monocyte-derived dendritic cells	control	control
-3.1434474	2.4296362	NKT cells	control	control
9.730165	5.4157815	Monocyte-derived dendritic cells	control	control
2.5724366	-3.454915	Erythroid progenitors	control	control
0.0054880735	-3.2232983	CD10+ B cells	control	control
-2.3859131	-3.1654184	NKT cells	control	control
-3.1462257	2.5738983	NKT cells	control	control
0.5549259	-1.0816085	Monocyte progenitors	control	control
11.879831	2.9122941	CD14+ Monocytes	control	control
-3.7865293	1.7551197	CD4+ T cells	control	control
-2.913911	-1.6721908	CD8+ T cells	control	control
1.3940843	-3.2379491	Erythrocytes	control	control
-3.3129272	0.87809086	CD4+ T cells	control	control
11.893498	2.5972354	CD14+ Monocytes	control	control
-3.7572224	1.5302851	NKT cells	control	control
-4.337888	0.72527766	NKT cells	control	control
0.89761657	-1.527908	HSPCs	control	control
0.13965718	-1.2114438	HSPCs	control	control
11.292447	3.383657	CD14+ Monocytes	control	control
11.624813	2.719668	CD14+ Monocytes	control	control
11.534307	2.6865127	CD14+ Monocytes	control	control
12.27981	3.939283	CD14+ Monocytes	control	control
-0.91705424	1.0341733	Plasma cells	control	control
11.446416	3.6045268	CD14+ Monocytes	control	control
9.156349	5.4336467	Monocyte progenitors	control	control
-3.831631	1.5866272	NKT cells	control	control
-2.9736311	2.2286987	NKT cells	control	control
-0.20269395	-0.8211307	Megakaryocyte progenitors	control	control
0.2541041	-1.6817267	CD10+ B cells	control	control
1.5492766	-2.3675034	Megakaryocyte progenitors	control	control
-3.7651727	1.8507633	NKT cells	control	control
-4.7531857	-0.6549181	CD4+ T cells	control	control
10.398995	4.3258243	Monocyte-derived dendritic cells	control	control
-4.3214555	0.52644336	CD4+ T cells	control	control
0.5338644	-2.3564548	CD10+ B cells	control	control
10.068439	3.443476	CD14+ Monocytes	control	control
-0.44292793	-0.8864348	HSPCs	control	control
-4.6355824	-0.45298678	CD4+ T cells	control	control
-4.298253	1.0627534	NKT cells	control	control
-4.2431235	-1.6008978	CD4+ T cells	control	control
1.3396558	-1.2922441	Plasma cells	control	control
2.0451314	-3.5697882	Erythrocytes	control	control
11.252968	3.4617417	CD14+ Monocytes	control	control
2.553968	-3.3369863	Erythroid progenitors	control	control
9.253535	2.691182	CD14+ Monocytes	control	control
-2.9026453	0.33394167	CD4+ T cells	control	control
-4.7859893	0.59785	NKT cells	control	control
-4.651598	1.0742462	CD4+ T cells	control	control
-3.0165439	-2.188167	CD8+ T cells	control	control
0.3647547	-0.375932	Plasmacytoid dendritic cells	control	control
1.3975546	-2.099495	Megakaryocyte progenitors	control	control
9.316997	5.4907036	Monocyte-derived dendritic cells	control	control
-4.1351595	1.2265686	NKT cells	control	control
-1.3745227	2.7218537	NKT cells	control	control
-3.5148563	-2.0157712	CD8+ T cells	control	control
-1.3339067	-0.41518846	CD4+ T cells	control	control
3.6012545	-0.9001488	Plasmacytoid dendritic cells	control	control
-4.395331	0.5943592	CD4+ T cells	control	control
-3.1414018	2.0714862	NKT cells	control	control
11.291749	2.8728995	CD14+ Monocytes	control	control
0.80119646	-2.2937284	CD10+ B cells	control	control
-1.3393734	-0.93007565	HSPCs	control	control
8.908366	3.205305	CD16+ Monocytes	control	control
10.460911	3.4332786	CD14+ Monocytes	control	control
9.196406	3.4310536	CD14+ Monocytes	control	control
-4.1764874	1.4176373	NKT cells	control	control
-3.7814083	1.4069848	NKT cells	control	control
1.7876945	-3.503468	Erythrocytes	control	control
11.782362	2.3081527	CD14+ Monocytes	control	control
-3.657248	1.651998	NKT cells	control	control
2.4149404	-3.2941186	Erythroid progenitors	control	control
-2.1780782	4.576942	NK cells	control	control
2.360953	-2.9171464	Megakaryocyte progenitors	control	control
10.596839	4.691592	CD14+ Monocytes	control	control
2.4460647	-3.013207	Erythroid progenitors	control	control
10.671141	5.299459	Monocyte-derived dendritic cells	control	control
-4.2691293	-1.718061	CD4+ T cells	control	control
1.362958	-3.2523704	Erythrocytes	control	control
-4.798625	0.27116594	CD4+ T cells	control	control
9.362614	2.9159396	CD16+ Monocytes	control	control
0.9052548	-1.0710034	Monocyte progenitors	control	control
4.1325917	-0.6286267	Plasmacytoid dendritic cells	control	control
9.40562	5.438414	Monocyte progenitors	control	control
-0.7178679	-1.7868683	HSPCs	control	control
-4.3122616	-1.5237244	CD4+ T cells	control	control
3.417388	-0.9467362	Plasmacytoid dendritic cells	control	control
-4.73263	0.46205702	CD4+ T cells	control	control
12.501435	4.3382535	CD14+ Monocytes	control	control
1.1881663	-2.804651	Erythrocytes	control	control
11.9716835	3.485278	CD14+ Monocytes	control	control
-4.2176213	1.3627832	NKT cells	control	control
-4.221733	1.3378611	NKT cells	control	control
9.567012	4.9616947	Monocyte-derived dendritic cells	control	control
-3.772726	1.9437395	NKT cells	control	control
-2.1336656	-1.5239435	CD4+ T cells	control	control
-1.4578604	3.9333808	NK cells	control	control
1.8469367	-3.6915803	Erythrocytes	control	control
-4.4314804	1.776622	NKT cells	control	control
0.78145283	-1.4787372	HSPCs	control	control
2.4644024	-3.2113016	Erythroid progenitors	control	control
-4.4216504	1.3226432	NKT cells	control	control
2.3532374	-3.167061	Erythroid progenitors	control	control
-0.12246449	-1.1949356	HSPCs	control	control
11.447402	3.627385	CD14+ Monocytes	control	control
3.7936327	-1.181133	Plasmacytoid dendritic cells	control	control
9.563765	4.8384213	Monocyte-derived dendritic cells	control	control
0.17945004	-2.3855898	CD10+ B cells	control	control
12.313146	4.3782396	CD14+ Monocytes	control	control
0.6352402	-1.9074136	HSPCs	control	control
1.0621108	-1.1664331	Monocyte progenitors	control	control
-3.5338445	1.8586831	NKT cells	control	control
11.44123	4.655784	CD14+ Monocytes	control	control
0.33539334	-1.4970891	HSPCs	control	control
-0.85896695	-3.7650454	B	control	control
0.32324955	-0.79971945	Monocyte progenitors	control	control
-3.8540492	0.8013657	CD4+ T cells	control	control
-4.509925	-0.40287974	CD4+ T cells	control	control
-4.6710386	0.7308653	NKT cells	control	control
-0.41834804	-1.5808879	HSPCs	control	control
0.4451893	-1.9223926	CD10+ B cells	control	control
9.09041	5.296813	Monocyte progenitors	control	control
-4.7793655	-0.7438576	CD4+ T cells	control	control
0.27883363	-1.6254797	Megakaryocyte progenitors	control	control
0.35219157	-2.5744805	Erythroid progenitors	control	control
-4.262302	-1.0327836	CD4+ T cells	control	control
0.87487584	-1.0440995	Monocyte progenitors	control	control
-3.566722	1.6541244	NKT cells	control	control
-0.6047896	3.5571868	CD4+ T cells	control	control
-4.479493	1.2780758	NKT cells	control	control
-1.6360922	4.131876	NK cells	control	control
12.551201	4.408312	Monocyte progenitors	control	control
-3.7923121	1.7932304	CD4+ T cells	control	control
-4.0049963	1.6191437	CD4+ T cells	control	control
9.510751	5.5622997	Monocyte-derived dendritic cells	control	control
-4.3822803	0.3771615	CD4+ T cells	control	control
11.985831	4.375342	Monocyte progenitors	control	control
9.571669	5.230784	Monocyte-derived dendritic cells	control	control
0.02164832	-1.5653135	CD10+ B cells	control	control
-1.6263658	-1.3921894	CD4+ T cells	control	control
-4.4439588	0.6071417	CD4+ T cells	control	control
0.38541386	-2.30162	CD10+ B cells	control	control
2.728759	-3.214781	Erythroid progenitors	control	control
8.828117	3.4770339	CD16+ Monocytes	control	control
2.1483316	-2.9557502	Erythroid progenitors	control	control
-4.765468	-0.4304199	CD4+ T cells	control	control
-2.5452185	1.8718393	CD14+ Monocytes	control	control
-4.789779	0.6492068	NKT cells	control	control
0.6042606	-0.72441286	Monocyte progenitors	control	control
12.510394	3.5512629	CD14+ Monocytes	control	control
-4.287922	0.4619831	CD4+ T cells	control	control
-2.47988	-1.5913378	CD4+ T cells	control	control
-3.962175	-1.742956	CD4+ T cells	control	control
0.29670382	-1.0641762	HSPCs	control	control
0.8732986	-3.3136787	Erythrocytes	control	control
-4.126735	-0.01659097	CD4+ T cells	control	control
9.584971	2.9047759	CD16+ Monocytes	control	control
3.6548665	-0.9400524	Plasmacytoid dendritic cells	control	control
-4.6696396	1.0592399	NKT cells	control	control
-3.711249	1.7732042	NKT cells	control	control
0.74277395	-1.3080139	HSPCs	control	control
11.408496	4.725509	Monocyte progenitors	control	control
-2.338732	0.38416868	CD8+ T cells	control	control
0.27457374	-1.1768119	HSPCs	control	control
11.719053	4.2474627	Monocyte progenitors	control	control
11.404751	3.2799938	CD14+ Monocytes	control	control
11.557834	4.24017	CD14+ Monocytes	control	control
0.43478024	-1.149534	HSPCs	control	control
0.5941162	-1.6628083	Megakaryocyte progenitors	control	control
-1.1914388	-0.53732836	CD4+ T cells	control	control
0.9787021	-3.0931404	Erythrocytes	control	control
-4.2719784	-0.7614476	CD4+ T cells	control	control
-2.6533813	1.2673609	CD4+ T cells	control	control
1.126813	-3.1240456	Erythrocytes	control	control
0.3770771	-1.4855242	HSPCs	control	control
-3.798182	0.10355447	CD4+ T cells	control	control
-1.6479412	-0.25522444	Erythrocytes	control	control
0.4229031	-1.1067512	HSPCs	control	control
0.665366	-1.4732656	HSPCs	control	control
-2.4190264	-2.2057261	CD4+ T cells	control	control
9.469075	5.298886	Monocyte-derived dendritic cells	control	control
2.1142101	-3.413815	Erythrocytes	control	control
-3.2355583	-2.6263325	CD4+ T cells	control	control
2.4207747	-3.1653416	Erythroid progenitors	control	control
-3.1099102	-1.6700368	CD4+ T cells	control	control
-3.6613705	1.2982581	NKT cells	control	control
-4.790179	-1.0834242	CD4+ T cells	control	control
2.4069488	-3.4574912	Erythroid progenitors	control	control
-4.817342	-0.007236718	CD4+ T cells	control	control
-1.5157326	0.4092141	CD4+ T cells	control	control
-4.210995	-1.3361434	CD4+ T cells	control	control
-2.7152302	-1.547389	CD4+ T cells	control	control
11.221598	2.8299685	CD14+ Monocytes	control	control
-3.1181934	-0.88693994	CD4+ T cells	control	control
9.919959	3.0074008	CD14+ Monocytes	control	control
11.070121	2.6463737	CD14+ Monocytes	control	control
9.453631	5.454324	Monocyte-derived dendritic cells	control	control
9.367026	5.606429	Monocyte-derived dendritic cells	control	control
-3.8179734	2.1379023	NKT cells	control	control
-3.9866242	-1.5391963	CD8+ T cells	control	control
12.262744	4.5909905	Monocyte progenitors	control	control
9.148082	3.2838953	CD16+ Monocytes	control	control
9.727815	5.5802603	Monocyte-derived dendritic cells	control	control
2.7101355	-3.4830306	Erythroid progenitors	control	control
-3.2839916	-2.111684	CD4+ T cells	control	control
11.121924	4.392184	Monocyte progenitors	control	control
2.2467103	-2.9480982	Erythroid progenitors	control	control
9.905347	5.42752	Monocyte progenitors	control	control
10.782832	4.3317714	CD14+ Monocytes	control	control
-2.9332135	-2.0881214	CD8+ T cells	control	control
-3.5501873	2.4019268	NKT cells	control	control
-4.5139413	-1.0405313	CD4+ T cells	control	control
0.81920457	-1.9225144	Megakaryocyte progenitors	control	control
9.648302	3.0004609	CD16+ Monocytes	control	control
-3.7357078	-1.7806054	CD4+ T cells	control	control
0.38612086	-1.607362	CD10+ B cells	control	control
11.978589	3.318603	CD14+ Monocytes	control	control
-1.018441	2.6121633	CD4+ T cells	control	control
0.74897945	-1.7887609	Megakaryocyte progenitors	control	control
-1.6107324	-0.53397775	CD4+ T cells	control	control
-3.5704775	1.5408027	NKT cells	control	control
-4.038861	-1.8774834	CD4+ T cells	control	control
12.435362	3.5259938	CD14+ Monocytes	control	control
-5.0189924	0.11779441	CD4+ T cells	control	control
9.008901	5.198103	Monocyte progenitors	control	control
-2.1222446	-3.8076108	B	control	control
9.815254	2.930605	CD16+ Monocytes	control	control
1.5419897	-1.2828168	Plasma cells	control	control
0.32321042	-2.1694107	Erythrocytes	control	control
-4.2389455	1.4712398	NKT cells	control	control
-2.4494114	-2.0983396	CD8+ T cells	control	control
-4.2530727	-0.82461375	CD4+ T cells	control	control
-4.6452904	-0.6660546	CD4+ T cells	control	control
-2.693332	-0.7681154	CD4+ T cells	control	control
-2.7769566	-2.3317914	CD4+ T cells	control	control
11.269438	3.026986	CD14+ Monocytes	control	control
2.4796543	-3.1224084	Erythroid progenitors	control	control
9.893151	5.068315	Monocyte progenitors	control	control
3.782942	-0.82026744	Plasmacytoid dendritic cells	control	control
11.601472	4.1278324	CD14+ Monocytes	control	control
-2.8966203	2.6614888	NKT cells	control	control
11.235203	2.9417331	CD14+ Monocytes	control	control
-0.24093235	-2.174411	CD10+ B cells	control	control
0.1808581	-1.3000667	HSPCs	control	control
11.088183	3.7262506	CD14+ Monocytes	control	control
-3.6183121	1.7406136	NKT cells	control	control
0.7424782	-1.7627059	HSPCs	control	control
-3.688214	2.0167713	NKT cells	control	control
-3.6738694	2.0315557	CD14+ Monocytes	control	control
10.100978	3.4456348	CD14+ Monocytes	control	control
-4.3314543	-1.5308408	CD4+ T cells	control	control
-2.7541144	0.8249044	NKT cells	control	control
-2.8930864	3.163656	NKT cells	control	control
11.349202	2.8567512	CD14+ Monocytes	control	control
-4.6116943	1.092415	NKT cells	control	control
0.14132759	-2.7069373	CD10+ B cells	control	control
-3.866604	-1.6992186	CD4+ T cells	control	control
-2.42962	-2.1649287	CD4+ T cells	control	control
-4.0764246	1.618611	NKT cells	control	control
-2.991045	1.7451628	NKT cells	control	control
0.8810387	-3.2972164	Erythrocytes	control	control
9.600908	5.640765	Monocyte-derived dendritic cells	control	control
2.4279656	-3.5211112	Erythrocytes	control	control
1.731505	-3.6541896	Erythrocytes	control	control
-4.4249377	0.104438715	Monocyte progenitors	control	control
-3.9810266	-0.33433145	CD4+ T cells	control	control
11.301856	2.7332406	CD14+ Monocytes	control	control
12.211112	3.2662907	CD14+ Monocytes	control	control
-2.914061	0.78774244	CD4+ T cells	control	control
0.73698723	-1.221283	HSPCs	control	control
10.608251	4.710713	Monocyte progenitors	control	control
0.69957703	-1.4700847	HSPCs	control	control
1.6529874	-0.94743913	Monocyte progenitors	control	control
-4.486231	-0.6347074	CD4+ T cells	control	control
-4.978048	-0.061839856	CD4+ T cells	control	control
11.67852	3.844087	CD14+ Monocytes	control	control
-3.9628885	-1.762901	CD4+ T cells	control	control
-4.345815	0.90197843	NKT cells	control	control
-3.1960018	1.7982402	NKT cells	control	control
-4.025598	-0.09465883	CD4+ T cells	control	control
-1.794235	-1.951681	HSPCs	control	control
10.527623	4.7661843	Monocyte progenitors	control	control
-3.3628147	1.4122342	CD4+ T cells	control	control
2.4186184	-3.277033	Erythroid progenitors	control	control
-2.4747922	3.0030668	NKT cells	control	control
-4.433714	-0.4014666	CD4+ T cells	control	control
9.249765	3.6349998	CD16+ Monocytes	control	control
0.6389832	-1.864145	Megakaryocyte progenitors	control	control
-3.1086793	-2.053124	CD4+ T cells	control	control
2.5389721	-3.2748017	Erythroid progenitors	control	control
-4.3442802	0.3063208	CD4+ T cells	control	control
1.234621	-3.1114452	Erythrocytes	control	control
0.84668577	-1.1139573	Monocyte progenitors	control	control
-2.836139	-2.3240526	CD4+ T cells	control	control
2.4353714	-3.5059662	Erythroid progenitors	control	control
11.181106	4.7146306	CD14+ Monocytes	control	control
9.217546	5.2292724	Monocyte progenitors	control	control
-4.3037133	0.09338933	CD4+ T cells	control	control
11.805702	4.6976156	CD14+ Monocytes	control	control
-3.8704882	-1.2097839	CD4+ T cells	control	control
11.339486	5.059862	Monocyte progenitors	control	control
0.3562915	-1.3985631	HSPCs	control	control
2.7927794	-3.332677	Erythroid progenitors	control	control
9.245735	5.2195787	HSPCs	control	control
3.2572196	-1.0366703	Plasmacytoid dendritic cells	control	control
-4.706844	-1.2902333	CD4+ T cells	control	control
-3.8479226	1.3773615	NKT cells	control	control
2.7845268	-3.3110425	Erythroid progenitors	control	control
1.0455856	-3.0569265	Erythrocytes	control	control
-3.6414843	1.0025833	NKT cells	control	control
0.28943473	-0.9619011	HSPCs	control	control
9.72635	5.183618	Monocyte-derived dendritic cells	control	control
-1.6420497	-1.7702603	CD8+ T cells	control	control
-4.1615715	2.1281846	NKT cells	control	control
-4.221778	0.6404532	NKT cells	control	control
-2.1519375	-2.1713388	CD4+ T cells	control	control
10.965524	4.406241	CD14+ Monocytes	control	control
-3.5072713	2.1771147	NKT cells	control	control
-3.8941422	2.2155523	NKT cells	control	control
11.598277	2.776441	CD14+ Monocytes	control	control
11.613278	4.8415527	Monocyte progenitors	control	control
1.1638722	-3.490773	Erythrocytes	control	control
0.118535414	3.2149289	Megakaryocyte progenitors	control	control
-1.7370893	-1.4484887	CD4+ T cells	control	control
0.12301331	-1.1123796	HSPCs	control	control
-2.631448	3.217584	NKT cells	control	control
3.1624625	-0.94598633	HSPCs	control	control
2.6634834	-3.0405307	Erythroid progenitors	control	control
-4.2242165	0.96271557	CD4+ T cells	control	control
11.545471	3.263836	CD14+ Monocytes	control	control
-3.0021505	2.4212668	NKT cells	control	control
2.438818	-3.418051	Erythroid progenitors	control	control
-4.7825522	-0.98390585	CD4+ T cells	control	control
-3.6188188	-1.4259611	CD4+ T cells	control	control
0.92594874	-1.6447027	HSPCs	control	control
0.94338703	-2.9142542	Erythrocytes	control	control
2.5965326	-3.2651227	Erythrocytes	control	control
[truncated: 62,813 more rows]

## Sheet: d_e_latent_scores
METABOLISM_OF_PROTEINS	RIG_I_MDA5_MEDIATED_INDUCTION_	SIGNALING_BY_ILS	SIGNALING_BY_GPCR	PLATELET_ACTIVATION_SIGNALING_	SRP_DEPENDENT_COTRANSLATIONAL_	APOPTOSIS	CYTOKINE_SIGNALING_IN_IMMUNE_S	ADAPTIVE_IMMUNE_SYSTEM	INNATE_IMMUNE_SYSTEM	CIRCADIAN_CLOCK	GPCR_LIGAND_BINDING	CLASS_A1_RHODOPSIN_LIKE_RECEPT	METABOLISM_OF_RNA	IMMUNE_SYSTEM	NUCLEOTIDE_BINDING_DOMAIN_LEUC	HEMOSTASIS	METABOLISM_OF_AMINO_ACIDS_AND_	INTERFERON_SIGNALING	IMMUNOREGULATORY_INTERACTIONS_	GPCR_DOWNSTREAM_SIGNALING	MHC_CLASS_II_ANTIGEN_PRESENTAT	MUSCLE_CONTRACTION	RESPONSE_TO_ELEVATED_PLATELET_	PEPTIDE_LIGAND_BINDING_RECEPTO	METABOLISM_OF_MRNA	GENERIC_TRANSCRIPTION_PATHWAY	cell_type	source2
1.8685157	0.3468279	1.242729	3.4368446	1.9953696	1.4975665	1.0442545	-0.40599066	3.021453	0.95823586	-0.12991488	-0.844874	-2.5253425	-1.0855904	-0.5599725	0.9827684	1.2425431	1.8585726	2.9122396	1.0771949	-1.6105149	0.1169392	-0.32352442	-0.16426447	1.7756963	-1.2431726	1.1169527	CD16+ Monocytes	control
0.6394299	-1.4629135	-0.904603	-3.364345	-1.3513045	-0.4752208	-0.43428156	-0.12402633	0.96856654	0.70664525	-0.7565137	-1.382594	0.4051057	1.5326041	1.7828269	0.17650968	-0.6436851	1.0681657	-0.44935197	-0.7975366	0.20912161	0.59130365	-0.3856831	0.20552886	-1.7334546	2.5182402	-1.1236709	CD4+ T cells	control
1.8258036	-0.39809528	-1.3618817	2.402735	0.21037892	-0.48260674	-0.16974393	-2.0926373	2.715839	1.360589	0.5999257	-0.88553965	-1.0956852	0.91885865	-0.7229372	-0.9882456	1.6056305	1.131516	-0.27301794	0.41628486	0.07849269	-0.17836928	1.2106704	0.49210602	1.0467424	0.01924768	0.42287183	CD14+ Monocytes	control
1.8286071	-0.57160735	-0.8069949	0.88932997	-0.6219473	-1.1325395	-0.9135327	-1.2742832	2.2760923	1.1272506	2.3964076	-1.284954	-1.6108879	1.2285452	-1.0098904	-1.679523	1.2156942	0.9336579	-0.35585952	0.17375156	2.5199106	-1.7336743	1.7610123	0.12383674	1.2471212	-0.8942597	0.25651473	CD14+ Monocytes	control
0.53194857	1.3990214	0.16326737	-1.2611525	-0.87048805	2.0500715	-0.2758985	-1.1696715	0.44318876	0.20230353	-0.95134664	-0.8299861	2.4638948	0.63857776	1.8322529	0.6710452	-0.4699816	-1.1951658	-1.1885227	0.17508233	-0.5134826	0.50570023	-0.058678776	2.5441356	0.35462642	1.8796618	-1.1699833	NKT cells	control
1.6024518	1.1415777	0.63072795	1.6656752	0.12120797	-2.0550385	0.17187214	-0.08757156	2.090886	0.6385597	0.10469675	-0.28081578	-1.7812653	0.20976281	-1.1952895	0.1748088	1.1363033	1.9240434	-1.1339235	0.69953287	1.6708188	-1.6595795	0.26236153	0.46299466	2.7707295	0.022615135	1.014251	CD14+ Monocytes	control
1.3870417	-0.22126094	0.79036236	0.90633845	0.6706018	0.01348412	0.23453027	-0.19071859	1.9930995	0.73833233	1.2428268	-0.82493496	-1.1388593	1.8502295	-1.4107301	0.22227442	1.6097759	1.4037502	0.8666219	0.5352767	0.77553546	-1.3737227	2.269485	-0.103601515	0.08834893	-1.2795233	1.4552606	CD14+ Monocytes	control
0.36848858	-2.6611762	1.4638939	0.49395537	-1.4435853	-1.4936062	0.5215393	-0.91902006	0.7058979	0.16467181	2.300585	-0.15384322	1.476125	0.60699487	-0.16159333	-1.547862	0.24041927	-1.6000036	0.16881903	-1.080826	0.51546603	-0.45621938	-0.5414951	-0.70715845	1.1663198	2.679628	-0.60184646	HSPCs	control
1.1341858	-0.8153161	0.578344	0.5400799	-0.73316216	-2.3147404	0.4408732	1.9132644	0.95751196	-2.1838179	0.76785517	2.925515	-0.56210756	-0.202455	-0.6839207	-0.3312411	-0.09647325	0.0153770335	-1.4472313	-0.6353384	0.2307174	0.42811254	-0.81551737	0.22109112	0.7110482	1.6447917	2.2166317	HSPCs	control
1.762815	1.4853873	-0.9353444	-1.1130397	-0.23749802	1.4942297	1.4062971	-0.5491767	0.6020336	1.0838529	1.2930641	-1.1623756	2.0407765	-0.56540036	1.9803984	0.11915076	-1.0252984	-0.7507347	0.20015801	0.58787984	-2.757889	0.016624719	0.7119433	0.90852857	0.07565582	1.0942122	-0.34037554	NKT cells	control
1.0993606	-0.96504974	-0.8186214	-2.3942623	0.8064159	0.7340087	1.5813725	-0.8151118	-0.20153794	0.69171685	1.4609079	0.068377316	0.35665074	0.8764528	1.8819761	1.8474377	-0.2411977	-1.5625786	-0.3769999	1.1308727	-0.3021318	-0.3292788	-0.4554003	-0.15800142	-1.0452139	2.870511	-2.2335591	CD8+ T cells	control
1.538879	-0.14013016	2.0396485	-1.4292649	-0.30822352	1.4625471	-0.26042515	-1.9449031	0.1322647	1.6755468	-0.38070974	1.47499	-0.57112116	0.3017034	1.9752327	-0.011964023	-1.0124303	0.18102893	-1.2538021	0.2823537	-0.24777757	-0.7493609	-0.5383769	0.843656	-0.59423584	2.4259205	-0.7109313	CD8+ T cells	control
1.0652707	0.4842139	0.7897128	0.8394481	0.19745123	-2.4581277	-2.7255068	-0.2219338	0.052119285	-0.21209338	1.731453	-0.6761586	0.6267407	-1.0236725	-0.8277736	-0.07720786	-0.43158206	-0.21455027	-0.88377464	0.48059303	0.9498739	-1.5930226	0.51932025	-2.3901787	0.47762126	0.0021147057	1.0018872	Erythrocytes	control
1.7339807	0.554466	0.9504338	2.1905	0.1601117	-1.3730967	-0.44518617	-0.8695147	2.7505615	1.1207515	0.15617588	-0.12402648	0.36374533	2.1473334	-1.1072671	-0.25869393	1.4965076	1.0442789	0.47735193	0.26272687	0.30369133	0.40607405	1.1623459	-1.5994954	0.001618132	-0.24075179	0.6517944	CD14+ Monocytes	control
1.2158073	-2.5995476	-0.08482036	0.32623643	-0.66035056	-2.6291184	0.44087863	-0.17422742	-0.37481233	-2.1030383	-0.237239	0.20572245	0.30846402	-0.21701622	-0.07683273	-0.6655746	-1.3880452	-0.03403318	0.11130305	-0.3702889	0.25334287	1.3286287	-0.083075665	-1.289941	1.3647288	1.4228538	1.4004385	CD10+ B cells	control
1.3284583	-0.30086333	-0.3800527	1.0332665	2.1506405	0.62689847	0.5573871	-1.3376291	1.1450512	-0.46792403	-3.119461	-1.6724789	1.7246085	-0.2680584	2.1756866	-1.3617716	-0.7951543	-0.7217051	1.5069151	1.1886522	-3.045609	1.4507251	-0.1324776	0.17751491	0.99845517	1.01221	0.3849695	NKT cells	control
0.78183883	-1.7618709	-1.3953146	0.1173706	0.47826207	-1.3103862	1.2565526	1.4748933	1.8721633	-2.7641103	0.40254968	1.8978975	1.0893905	-0.05016288	-1.0634043	-1.5337734	0.3936113	-0.24825123	-2.3152938	0.24205568	-1.1986225	0.766554	-0.21169639	-0.062086284	0.042393196	0.24194238	0.07651308	Plasmacytoid dendritic cells	control
1.387304	-0.66075903	-0.7974548	2.2685642	1.6043829	1.0081725	0.6277962	-0.2212604	2.6668367	0.15735793	1.121368	-0.20910697	-1.4710033	0.9249408	-0.31287664	2.13699	1.3358282	2.705112	1.4674082	1.4227861	0.6206602	0.2760123	-0.6899872	0.84379023	0.987328	-1.8543948	-0.55174726	CD16+ Monocytes	control
1.4366679	0.591826	-0.80834526	0.51866275	0.08273189	-2.1989536	0.95213056	1.2885537	-0.05828072	-2.2413387	-1.7166703	0.94256806	1.566448	-2.0595584	-0.35914236	-2.6761408	-0.99819225	-0.6685795	-1.2768698	-0.5549612	1.1058958	0.5987649	0.03586992	-0.31322676	-0.019536674	0.39985448	0.12880492	CD10+ B cells	control
1.8120801	0.64889336	0.3950562	0.4164586	1.2921982	-1.8723296	-0.39477766	-0.34450507	1.5760899	1.0296307	-0.13807765	-0.81615305	1.7078084	1.3268244	-0.8144055	0.77575874	0.7894849	0.09927076	-2.219932	0.4345614	1.2542475	0.0068401396	1.2694283	0.2157355	-0.08623296	-0.306561	1.407209	Monocyte progenitors	control
1.1810071	-1.3213439	1.7053254	-1.8986318	0.19332442	0.25084862	0.08419851	-2.2423391	-0.5284072	1.5731273	-0.7389033	-0.20985496	-0.6602837	-0.54311275	2.2442017	1.1222345	-1.3342974	-0.7807608	0.4960298	0.40618217	-0.11868059	-0.6737005	0.54256797	0.08746827	-1.3245064	2.7158666	-1.1264546	CD4+ T cells	control
1.4141282	1.4466312	-0.33565348	-0.37771013	0.8349981	1.4394172	2.0148058	-0.83783805	0.16049887	-0.024181068	-0.4100613	-0.63573074	1.3081325	0.5097692	1.7262429	-0.88282704	-0.83842593	-0.9840948	0.6924906	-0.30897254	-1.1808937	0.15272649	-0.7335168	0.42628175	-2.0542607	0.54775286	-0.7527687	NKT cells	control
1.3270794	-0.32385707	-0.34857428	-0.9698131	-1.4361718	-0.3193772	0.7777909	0.44357282	0.421735	0.09404045	-0.38417497	0.9507108	0.14178407	-0.105483085	2.1581604	-0.2130099	-0.4476058	-1.1969777	-1.7651567	1.3519361	0.12687702	-1.4271511	-0.6134455	1.0654655	0.46434182	3.0455024	-0.31371388	CD4+ T cells	control
1.3364729	0.4653322	-0.041184485	-0.28414023	-0.2930673	-0.025759071	0.28343377	-0.20438108	0.37938362	0.48248023	0.37807557	0.079599366	-1.3829305	1.1477063	1.7559946	-1.5351233	-0.7230213	0.37968156	-0.064196885	0.6871581	-0.5130939	0.5401373	0.03758028	1.9960139	-0.10175417	0.5322042	-2.0692453	CD4+ T cells	control
1.0324694	0.6412446	0.7035196	-0.9916143	0.9872744	0.676233	1.9561176	-0.7697923	0.58313715	1.4524243	0.9752288	0.1364403	2.1174467	-0.6276258	1.8205065	-0.07047068	-0.41813964	0.19284475	-0.55292714	-0.043772638	-1.2269578	-0.025133193	0.24137604	-0.3784855	-1.9890995	1.5699564	-1.4974065	NKT cells	control
1.4550499	-0.040602684	-0.2661426	-1.9049762	-1.2715124	1.2924579	0.81564856	-1.0268476	0.752316	0.30269164	-0.9526991	-0.3650864	-1.0275389	0.53528476	1.884419	-1.4286807	-1.0527072	-1.9221745	-0.45325607	-0.98694044	-0.29261947	-1.6846323	1.7055008	-1.3805442	-1.0102446	1.9970044	-0.24637628	CD4+ T cells	control
1.2575364	0.5646626	-0.32637614	-1.197331	0.83199203	-1.7151957	0.36612433	0.5589204	0.42259717	-1.4248202	-1.4437194	0.3679049	0.74592495	-0.123754114	0.10940032	0.09929295	-0.41096207	0.74760604	0.48473734	-0.32053268	0.048636913	1.1672956	-0.008216649	-0.31184942	0.35365272	0.3367212	0.47728777	CD10+ B cells	control
1.1088613	0.2753324	-0.33899242	0.117592245	0.48985878	0.64985347	-0.4329894	-0.8382768	0.3014302	1.2277274	-0.8300687	1.2539325	0.94165695	1.3852748	1.9465408	-0.22072804	0.0071946084	0.21314597	-0.06946929	-0.3641613	-0.47609866	0.67889243	0.54590154	-1.1064944	-0.45458573	2.5737278	0.5788971	CD4+ T cells	control
1.1717736	1.6256607	0.120744236	-1.7488257	0.51558083	-0.8184142	-0.104721576	-0.30189162	1.3076313	0.08286774	-0.6246534	0.8231461	-0.7479005	0.0060050488	1.7949855	-1.1261766	-1.4216378	-0.10644066	0.99015474	1.441575	-0.73041654	0.21734725	0.20377298	-1.1995795	-1.067193	2.863873	-1.5841393	CD8+ T cells	control
0.39250445	2.7947726	0.1656837	-0.53150195	0.30007464	-0.2835917	-0.26648498	2.031915	2.1292381	-3.397811	-1.160319	0.116463155	-0.6221977	1.4396415	-0.25689512	1.5654497	-0.06513567	0.10978195	0.04542893	-0.49100858	-2.0331066	2.9846475	0.18060154	-0.2555287	0.13813657	2.9567835	-0.027222157	B	control
1.9385935	-1.7950475	1.401439	-0.38729215	1.9411842	1.3345816	1.9325682	-0.52981293	0.85029334	-0.67757094	-0.28462312	-0.9509556	2.7839408	-0.35283545	2.0030518	-1.9746192	-1.0182563	-0.4759714	0.74536467	0.6845025	-1.2203653	2.576154	0.80980176	2.3183858	-0.9052636	-0.5032259	0.9421426	NKT cells	control
1.7266765	-0.11045769	1.6997141	1.0464215	0.35912699	-0.5493406	0.4242268	-0.5783876	3.1571429	0.40084186	2.2520778	-0.53222716	-0.5725799	0.005939603	-1.0236121	2.361621	1.1053201	2.3766012	0.29536098	0.26568568	0.7465454	1.0042032	1.8718642	-0.40534356	-1.4113748	-0.36917216	0.39528996	CD14+ Monocytes	control
0.8500983	-0.5643945	-0.032346107	0.5645165	-0.2566435	-3.383574	1.0863094	-0.52791834	-0.22903278	-0.485574	-2.4844403	-1.926713	-0.46985683	0.4235534	-0.30370906	-1.6537944	0.7781241	-0.6907232	-1.4313754	-0.8026798	2.3017159	-0.13676791	-0.060658753	-0.46854407	-0.82830405	2.2785032	1.0102471	HSPCs	control
1.8496758	0.57386374	0.5657275	-1.1934291	-0.40359977	0.9512406	0.45984834	-0.45241725	0.4185033	-0.1437915	-0.72131664	0.21581765	1.453239	0.60067	2.151928	0.65651834	-1.6657007	-0.33639115	0.6445371	1.2284383	-1.4899341	-0.18433912	0.7677946	0.4675243	0.05901313	1.7597289	-1.2466644	CD4+ T cells	control
1.8780862	0.6240474	2.4668074	-0.15144497	1.379772	1.8422806	-0.43617925	-0.24292517	0.61822045	0.7871295	0.99132925	-0.99166846	1.9148669	0.31306434	2.0541105	0.76151013	-1.0769689	-0.38649547	0.12433231	0.14317313	-1.8385968	-0.09672538	-0.56889415	0.80094135	-1.779825	0.40284657	-0.9561362	NKT cells	control
0.7966138	-0.065666884	-1.5655009	-1.5393754	0.85030246	0.0699994	1.6287441	-0.38868982	-0.8328192	1.3862818	0.43622553	-0.67086226	0.04752177	0.5894966	2.085953	1.6666317	-0.57539487	-1.3116349	-0.15736735	-0.562917	0.09289232	0.39892262	-0.23057562	0.8052586	0.13982773	3.3114872	1.4820895	CD4+ T cells	control
0.958273	0.15965068	-0.29170567	0.1934045	-0.19491905	-0.1199809	-0.3993395	-0.28442222	0.581164	1.871665	1.0257938	-0.6760478	-0.49758708	0.42616197	1.6953185	0.8039407	-0.92481333	-0.5420836	-1.0562813	-0.98892224	-0.6393752	0.066720426	0.26365995	-0.99352103	-1.297978	2.9067311	-2.4220316	CD4+ T cells	control
1.4071592	-0.13950233	-1.4375496	2.7070255	-0.21630031	-0.911786	0.67968524	-1.0707994	2.243544	1.4196894	0.080632895	-0.666748	-0.09423536	1.6369225	-1.1439173	0.75768876	1.4134841	1.5424321	-0.43907082	-0.12622124	0.5472125	-0.9740713	0.9807862	0.91492164	-0.09354219	-0.24072641	1.239186	CD14+ Monocytes	control
1.709983	-0.9070153	0.08618605	2.1479	1.8842243	1.7225142	0.48416635	1.4108946	2.8408234	0.3996111	-1.5911515	0.030246906	-1.7851918	-0.32396117	-0.5235668	0.6378132	0.9809961	2.9389203	1.967482	1.1593573	0.3642804	-0.86532116	0.2706805	0.1189267	0.5081923	-0.95155483	1.2870933	CD16+ Monocytes	control
0.92572254	2.2610373	-0.03711599	-0.49412915	0.7862963	0.41789395	1.3806024	-0.286504	1.1458412	0.32414466	-0.3449016	-1.0745465	1.3150394	-0.4041184	1.1529832	-1.7858331	-0.9957055	0.30816472	1.1056201	1.1134415	-1.0914388	-0.49286476	-1.1728609	-0.10220623	-0.31861994	1.2443975	0.8710701	NKT cells	control
0.40167412	-1.4953173	-0.11473131	-0.22110957	1.1176574	0.29944545	-0.467044	-0.7273929	-0.328747	0.12447676	0.2524829	0.40755433	-0.25203073	0.85439646	1.7951819	-0.17937589	-0.5335045	-0.29896975	0.017085016	-1.0541859	-1.3707023	0.7965722	-0.38764736	-0.2204696	-1.8001378	2.95759	-1.1688954	CD4+ T cells	control
1.7522689	1.0402055	0.4203754	-0.7264703	1.0093646	0.18453011	-0.9636791	-1.4724964	1.1297332	0.5782187	-0.25292853	-1.0373907	-1.9046841	-0.092131674	1.8870788	-0.92735785	-0.8836265	1.2787479	1.541486	-1.0564616	-0.8951721	-1.0506027	1.3379275	0.7470663	-0.7337629	1.3619219	-0.60632205	CD4+ T cells	control
1.8522677	-1.8908117	-0.3745227	0.75400186	0.5678974	-1.747082	0.82135665	-0.6725765	2.5782325	1.2475741	2.628172	-1.5295918	-0.3918085	0.8737272	-0.97844756	-1.4649612	1.0154321	1.7493186	-0.7042141	0.4173355	1.9154772	-1.5870544	1.2785035	0.55416405	-0.5568918	-1.1497425	1.1282405	CD14+ Monocytes	control
1.2867943	1.2210255	-0.110177845	-1.0631763	-1.3510778	1.5280666	1.4010333	-0.7177	0.58416784	-0.1317987	-0.5145985	-0.12143272	0.9194783	0.04845357	2.1267562	-0.8438298	0.03175281	0.57059485	-0.96663487	1.0291728	-0.54551625	-0.32386237	1.1147269	0.89642245	-2.2960768	1.1152537	-1.5700309	CD4+ T cells	control
0.9033739	0.03371042	-0.19620852	-0.34797427	-1.4008536	-0.9593747	-2.0912635	0.78461456	-2.280344	-2.7374613	1.4712336	1.3542767	0.42027578	-1.8807102	-0.7861307	-0.85683215	-2.0468144	-1.2556306	-1.3440813	0.108270615	2.3722413	-0.74799216	-2.7874835	-2.226915	0.021485925	0.6558295	1.3289819	Erythrocytes	control
1.0639883	2.1051679	0.17522472	-0.22758424	-0.27816185	0.8317082	-0.87215126	-1.2956619	0.27161646	-0.2588402	-0.93905014	-1.3688955	0.2758497	1.3817695	1.6875921	-0.27178216	-1.235574	-0.59068006	-0.40545928	-0.15866897	-1.0169991	-1.1068522	1.2715508	2.402493	-1.7752045	2.2505984	0.28618312	CD4+ T cells	control
0.9592326	-1.0025716	0.015898287	0.06654334	-0.13910004	-2.79108	0.2899875	-0.59103084	0.28095782	-1.1531444	0.5190391	0.8161	0.50942534	-0.3662569	-0.343817	-0.80833626	-0.08832003	-0.010333911	0.22241569	-0.97918165	0.0002156794	0.88779885	-0.62852633	-0.35956413	-1.0356909	1.2168158	-0.7687459	Monocyte progenitors	control
-0.27891615	1.0677303	-0.82655686	-0.46799523	0.16804004	0.5856049	-1.290516	0.45413834	-1.6974025	-1.2363129	-0.30664647	1.4839599	2.232646	-1.6628332	-0.33308733	-0.13347071	-1.9646406	-1.0421818	-0.5687483	-0.6978235	1.0615964	-1.4675876	-3.942208	-1.5577716	1.1110531	-0.39462566	1.743446	Erythrocytes	control
1.3672035	-0.8413851	0.5703342	0.105611086	1.0072134	0.18084233	1.1774677	-0.4225533	0.8774725	-0.5534866	-1.528903	0.063363135	1.2563895	1.3990425	0.0566667	-1.0683343	0.3255406	-0.75413525	-0.4609556	0.566663	-0.09974073	0.19234964	0.7349714	-0.53829086	-1.3465657	-0.19367614	0.5907505	Monocyte progenitors	control
1.6515131	0.34614378	-0.2495142	1.9937397	0.47674763	-1.0263666	0.6710096	-1.7767606	2.5251327	1.659525	1.054939	-2.6254575	-0.89173937	1.1114471	-0.64658016	0.4940059	1.2730529	1.2439004	-1.0284195	0.43838337	-0.49376124	-1.5453823	1.7468452	0.68064976	1.1301446	-0.79025656	1.700013	CD14+ Monocytes	control
0.6064853	-1.0845029	1.2124957	-2.5080206	-0.78450984	1.3101786	0.5927594	-0.37099874	0.43522793	0.40385643	0.03363668	1.6876884	0.88896006	0.6403874	1.895499	-0.46234974	-1.3441777	0.5988178	-0.74227196	-0.1503617	-0.86887753	-0.3488283	-0.40961435	1.6786293	-1.2468121	3.1322112	-1.7598367	CD4+ T cells	control
1.721223	-1.5599439	-0.666888	0.39936405	-0.37068647	-1.975951	0.4841671	0.53552943	0.8714356	-1.4026272	1.6696616	-0.5775174	-1.0729289	0.7759772	-0.31904197	-0.48437127	0.90603286	-0.62293553	-1.4440767	0.18275097	0.8108745	-0.79097533	1.7970662	1.7049986	0.9525033	0.5661779	0.5806721	Monocyte progenitors	control
0.9951181	0.695669	1.2735827	-1.3727756	-0.07196522	0.79979	-0.46529287	0.7489704	0.7704835	-0.25604686	0.88991386	-0.09537247	2.1090252	0.153039	1.7476432	0.81825966	-0.9891676	-1.4938623	0.56400925	1.1239657	-0.2233611	-0.51692593	0.12546968	0.48613685	-0.6990261	1.7846599	-1.4061668	NKT cells	control
1.9803555	-0.4531551	1.2352594	0.5257094	1.9721014	-1.4188423	0.79520947	-0.85259116	2.1841884	-1.1759037	0.49784353	-1.194896	-0.2698427	-0.2661235	-0.8682076	-0.6833351	0.6625188	1.3372056	0.60564244	-0.005119264	0.46028498	1.7897809	1.7171447	0.5619761	0.28733194	0.22302282	1.8816059	Monocyte-derived dendritic cells	control
1.1218333	-1.722777	-0.07831299	0.86106324	0.23612404	2.0116956	-0.950959	-1.0440104	0.86012477	-0.14559832	0.8422536	-0.69991237	2.359822	-0.81638503	1.8714534	-0.78429866	-0.12804917	-1.5763471	-0.047704488	1.6446676	-1.4993974	0.498925	0.55633134	0.6079764	-0.7078977	0.6959892	0.08122066	NKT cells	control
1.5506302	2.2697966	-0.70397574	2.338372	-0.57908654	-1.4115211	1.6590068	-1.3898757	2.2619555	1.2388673	0.03260249	-1.9946146	-0.7464348	1.2492741	-1.3562756	0.86696184	1.936525	2.106078	0.92007667	-0.40687445	1.8198555	-1.2511997	0.6719825	0.54586077	-0.10990614	-0.030293748	0.05763018	CD14+ Monocytes	control
1.5701247	-0.23047939	-0.32557583	-2.0447605	-0.14215675	0.4665683	-1.1693141	-0.55699974	0.15683913	0.18144977	-0.989041	1.5285051	-0.43074465	1.056757	2.0984676	-1.8323913	-1.3639755	-0.2328977	-2.4995472	-0.17174727	0.18430102	0.2728184	-0.8207223	-0.91059077	-0.37716526	2.3235466	-0.2010144	CD4+ T cells	control
0.80247015	-1.178396	-0.18233196	-1.4311824	-0.17602026	0.4468997	0.45540327	0.8623444	0.6073507	-0.12197286	-1.2413486	-0.1261046	1.0828046	-0.5768646	2.0528095	0.54459566	-0.11901392	-0.20623186	0.3708821	0.10275592	0.14506596	-1.1047788	1.1308831	-0.4632232	-1.0941664	2.647872	-0.37969023	CD8+ T cells	control
-0.071361504	1.6430247	-0.9916596	0.7923044	-1.36234	0.43126935	-0.21196303	1.48563	2.3966417	-0.6939329	-0.4526878	2.0119348	0.3359226	-0.75011086	0.34112316	-1.5794563	0.20671201	-0.032132506	-1.4765732	-2.9904501	-0.60831666	-0.101450816	0.019542396	-0.9145091	-0.64222443	-0.37273923	1.9158379	Plasma cells	control
0.5265991	-0.4585175	-0.5452223	-1.6856394	-0.6301528	-0.103947476	0.09286195	0.9960631	0.7234747	0.13434467	1.6035157	1.6008726	-0.88392556	0.94023657	2.0064347	-0.8023068	-1.2428869	0.5279141	-0.0018333197	-0.6788616	-0.065712035	0.6318978	1.1989028	0.3744626	0.29590565	3.3797405	-0.48877287	CD8+ T cells	control
0.7330769	0.9837297	-0.029824376	-1.0681983	-0.67526513	0.8409093	1.9092493	-1.234134	0.20638207	1.3783438	-0.77488077	0.4154136	-0.2330426	1.1500103	2.1073325	0.338796	-1.4797971	-0.8210748	0.109360576	0.12703833	-0.54333246	-0.16810209	-1.3563024	-1.6132445	0.29919884	2.9754024	-2.4187713	CD4+ T cells	control
1.8874421	0.14065948	0.22458915	-1.8818157	-0.6693798	-0.17903416	0.45551217	-0.2017898	0.2823817	0.92440516	1.9901514	0.027401328	-0.5438409	0.34476417	2.2175095	-0.578825	-1.5283368	-0.5289147	-0.21376394	1.3321209	-0.08777881	-1.5689557	0.6942498	1.8628339	-0.47798157	1.9996619	-0.9106549	CD8+ T cells	control
1.7710305	-1.7730496	-0.37093046	0.572958	-2.2714286	-0.97093767	-1.1520298	0.8425362	0.28005055	-2.313924	-1.1323076	1.7122772	0.02882281	-1.0609946	-0.5005946	0.32126534	-1.1113542	-0.9906062	-0.801718	-0.7344977	0.16264491	1.1208459	-0.3564724	-1.5660219	-0.94420195	-0.7010037	0.2304937	CD10+ B cells	control
1.2765305	-0.70898974	-0.786597	0.33253908	0.017814696	-0.85782015	-0.81817853	0.6331648	0.48470497	-1.7787721	0.618701	1.9477919	0.10601011	-1.8967243	-0.39412826	0.59484994	-0.74858654	-0.45443502	-0.5233418	-0.98459846	0.2370789	0.8260326	1.1438503	-1.7788048	-1.3855826	-0.10396752	0.56648344	CD10+ B cells	control
0.6369338	0.43807203	-1.589221	0.8385746	-0.6775675	-1.7066131	-0.32373816	1.688282	-1.0432992	-2.5160496	-0.73096275	0.39910662	1.5887077	-1.0210342	-0.2500008	-1.7459365	-1.079983	-0.67332923	-0.45302242	-0.20952356	1.2217743	-1.380332	-1.4238077	-1.0096855	0.2448386	1.5098798	0.8504219	Erythroid progenitors	control
1.2982526	0.7884966	0.78975546	-0.07415414	2.2389927	1.4235414	1.8748567	0.5914258	0.724711	1.5323433	0.3908557	0.029885411	0.67552674	0.49477565	1.8283112	-0.10040766	-1.205395	-0.5661696	1.1836097	-1.0860679	-2.3211114	-1.7185237	0.5684496	0.10515161	-1.100794	2.157312	-0.97359556	NKT cells	control
2.1020148	-0.5982028	1.6558958	-1.2232515	0.77701026	0.3179509	-0.29424423	-0.8140216	0.16716552	-0.4233054	-0.13224995	-0.6601954	2.3256776	-0.77242064	1.8674276	-0.25540423	-0.8834865	0.035766304	0.7925626	0.8634753	-0.41986725	3.0279374	0.38043687	1.5427091	-1.0628227	0.2070795	-0.5522353	NKT cells	control
0.73925406	-0.19017836	-0.55725336	-1.7311108	-0.47002652	-0.03865519	1.2899618	-1.0345576	-0.09069319	0.5713793	0.39395738	-0.36427736	0.5231223	1.6979744	1.8156492	-1.0140285	-1.2152439	0.4591447	0.013708435	0.4654438	-0.29374725	-0.36212295	0.97345537	1.1000067	0.28589773	2.3460243	-1.1989264	CD8+ T cells	control
-0.77874243	-0.27970558	0.35315913	1.4379498	-1.0184016	-0.31685254	-1.0922205	0.050117552	-0.7603715	-0.7878582	0.4499569	1.485563	-0.2135815	-0.6465974	-0.16440284	1.6688522	-2.0047338	0.92062396	-0.37727553	0.06817129	0.80118763	-0.77364945	-2.4465156	-0.83887905	-0.12575883	0.18456127	-0.089747116	Erythrocytes	control
1.3295854	0.029055476	-1.08439	-0.40520725	-0.0964258	-2.583999	0.36890286	-0.075856075	0.8883081	-1.6843255	-0.9058018	0.66674197	0.07696223	-0.66420275	-0.53786063	-1.4239002	0.09071258	-0.10326958	-0.78798884	-0.23425719	0.23834708	1.1388297	1.7452829	-0.8487723	1.6151407	1.6872704	0.29742053	HSPCs	control
0.69644845	-0.20569429	-0.38235557	0.4661886	-1.5408541	-3.3424783	0.2290641	-0.04416755	0.32383168	-2.5243597	-0.89445376	0.0133232325	-0.9870108	-0.05624783	-0.53345466	-1.5580503	-0.10198599	0.026037782	-0.6384262	-0.7496442	0.443999	0.49900854	0.30348408	-0.95169353	1.0204911	2.3082767	-0.4771245	HSPCs	control
0.6523294	1.7418947	-1.6579936	-1.4455992	-1.0812708	0.6460472	2.4079156	-0.02363495	-0.3202922	-0.25370097	1.2763635	1.2281666	-0.081418626	0.84811604	1.1819305	-0.73305213	-1.6315019	-0.97292054	-0.4710331	-0.268693	-0.46480477	-0.108837605	-1.1790035	-1.767739	-0.10440633	1.8582078	-0.20566975	Erythrocytes	control
1.3548032	-0.33279753	0.91767937	-0.008042306	0.6255537	2.2481804	1.4362874	0.7068463	0.4365725	0.92093134	1.5890877	-0.625443	0.85853744	-0.14684261	1.8191872	0.6606475	-1.2937119	-1.7941259	1.2558811	-0.54864496	-0.14500535	-0.7347412	0.35621372	-1.0836941	-1.9958835	0.7086679	-0.35326493	CD4+ T cells	control
1.0938106	1.4791999	-1.0677463	-1.6001738	0.26275158	0.46391767	2.6299133	-0.8900433	-0.60142636	-0.8190343	0.54048103	0.26450092	-0.9235705	0.5106783	2.226303	2.5599804	-1.6883332	-1.4159005	-1.1990807	1.1737672	-0.10913411	0.56669635	0.875474	-0.01800266	-0.13594988	2.4554684	-0.60924184	CD4+ T cells	control
1.0166191	0.6832584	0.8649759	-0.80689895	-0.42386582	1.0189896	1.3729016	0.3722938	1.0165391	0.8211711	-1.1709278	-1.0065154	-1.6257029	0.5894302	2.0547652	0.85088074	-0.73444223	-0.10462257	0.3763771	0.8655781	-0.23369344	-1.1697633	-0.10858224	0.07053672	-0.2833367	2.423529	0.38312405	CD4+ T cells	control
1.5887026	1.1391362	-0.11250794	-1.2647856	-0.23911898	1.9671394	0.9517282	0.3291057	0.27565384	-0.10825133	2.239253	-1.4651135	-0.2357581	-0.40461862	1.7935793	0.32862306	-0.5826267	-1.0947543	-1.6480489	-0.71217257	-0.4542414	-0.06859007	-0.0031633377	1.8824279	-2.2771301	0.7719787	-1.4845023	CD4+ T cells	control
0.7685875	0.25643727	1.5862339	-1.3421012	-0.25642443	1.3184502	1.4646603	-1.7004821	0.039779738	1.9987481	0.37377197	1.5866067	0.0104854405	1.0800585	2.0000398	1.0969962	-2.00629	-0.5473932	-0.090800166	1.5223612	1.1963794	-0.56037277	0.23323822	-0.26849976	0.5981616	2.2744777	-0.98916733	CD4+ T cells	control
1.0184807	-0.73550415	-1.1106788	0.4732506	-0.7541961	-1.829956	-1.2889671	1.0655415	1.2199538	-1.9442844	-0.4988618	1.8583513	0.4717735	-2.0960467	-0.9068067	-1.4098715	-0.018085346	0.39564067	-3.1485314	-1.0711062	0.29144028	0.3028102	1.1362405	-0.86205703	-0.21210869	-0.98097444	1.5145627	HSPCs	control
0.56267655	0.109110855	-0.028158665	-0.5815476	-0.6174723	2.2398508	-1.0875599	0.43592456	1.0721748	0.032367818	-0.60895824	0.7895357	0.381837	1.08109	2.0406015	1.6018975	-0.6227699	0.47023323	-0.05131653	0.30838326	-0.69885135	-0.59279686	0.3829466	0.2567104	0.051964596	2.2825263	-0.35415894	CD8+ T cells	control
1.2511092	0.39812815	-0.52845997	1.0889959	-1.3076292	-1.1144723	-0.93137145	0.07391675	-0.581751	-1.5362877	-1.1133219	1.4744842	0.3143409	-1.2021071	-0.15822197	1.3272069	-1.0156877	-1.1199954	-1.6669172	-0.74828315	-0.21863154	0.17629306	0.26850027	-0.9670213	0.45972162	0.36920613	-0.066147745	CD10+ B cells	control
1.4826541	0.5582693	-0.0052682236	-0.98660696	-0.4816759	1.8859442	0.70746017	-0.75225806	1.14034	-0.116586655	1.3356985	-2.0593	1.6761069	-1.3294487	2.168555	1.0404804	-0.40036666	1.1336154	-0.17497593	1.8435261	-2.2172213	0.48326334	1.6670933	1.728806	0.020557761	0.6362951	0.00990897	NKT cells	control
1.584811	1.2452295	0.20517437	-0.71361685	0.85381395	0.9014103	1.9636048	0.8766109	0.6409968	0.5460735	0.96946603	-1.5421212	0.5398001	-0.74885327	1.9459058	-0.31614095	-0.44213834	-1.4396619	-0.4016769	-0.42634895	-2.2081404	0.4818496	0.9641601	0.5753241	-1.9075658	0.853017	-1.4027077	NKT cells	control
0.5461182	0.7282423	-0.7812885	-0.794664	-0.86944234	1.1804098	0.41207647	0.31262118	0.86232996	1.6897564	0.030116111	-1.0898383	1.4523906	-0.12774861	1.9349002	-0.2812092	-0.54961306	-1.9263355	-0.5364824	1.2696788	-1.5650693	-0.82518715	-0.50298285	0.59812564	-1.0806812	1.9903053	-0.78193325	NKT cells	control
1.540651	-1.0711576	0.00973475	0.10009654	0.8300941	-1.8288088	0.031480998	-0.89104134	1.4235694	-0.3374578	0.08599031	0.20359486	-0.34353092	1.6558349	-1.1827581	-0.36282277	0.7501381	0.6260475	-2.2341976	0.49812186	1.0648599	-1.097358	2.650445	-0.5586873	-0.053224444	-0.0065816864	2.0210392	Monocyte progenitors	control
1.6794642	0.8154025	0.38531706	-0.8020935	0.6225078	0.28603777	-0.18183279	0.23372808	0.8138792	1.4851617	1.0761993	-0.27543443	0.27038085	1.2576188	1.6811589	0.051367164	-1.7079191	0.8031196	0.34531587	0.7274995	0.2069076	-0.6014658	0.43181366	-0.7690747	-1.952378	1.9544809	-0.5043286	CD4+ T cells	control
0.7789	0.5661013	0.38359773	-1.0747727	-0.39703447	1.6629801	1.1064172	-0.36136958	-0.2405124	1.1680155	0.1926391	0.78569937	-0.3751362	0.17330337	2.407126	-0.52091724	-0.32305607	-0.90284467	-1.190937	-0.95262647	-1.313698	-1.7288756	0.454059	-0.7812783	0.1310137	2.2964528	0.26205134	CD4+ T cells	control
0.67239946	-1.4634054	0.04482442	0.30376503	-0.43122998	-3.3688996	-0.053784043	0.64492905	0.8213412	-1.2563064	-0.82434833	-0.38530636	-0.8192588	-0.56190926	-0.18312141	-0.21282059	-0.2553695	-0.7032163	0.4114659	-0.7965301	0.82651913	0.24677566	0.12557831	-0.6330894	1.0775584	2.5626945	-0.4624108	HSPCs	control
1.173125	-1.7494394	0.7795224	0.6113323	-0.5182247	-2.2581542	0.019208113	-0.9925934	0.26044443	-0.25305408	-1.1264629	-1.2979844	-0.9470341	0.060585856	-0.8987002	-1.6344277	0.46103448	-0.32537478	-0.3507564	0.4671849	0.785618	0.12203011	1.3104272	1.3734488	1.0306075	0.8652945	1.2073572	Monocyte progenitors	control
0.82823837	1.3558168	-0.15527591	0.19947106	-1.2348875	1.4787707	-1.1544571	-1.0424869	-0.08263129	-1.349352	3.3568892	1.2645267	-0.9842715	1.0452913	1.8191411	0.6825936	-0.73723435	0.205829	-0.3508316	-1.5155513	0.5322933	-1.423634	0.7870048	-0.30916625	-0.20492339	2.7685409	-1.6833754	CD4+ T cells	control
1.6857625	-0.14111325	-0.913639	0.31762168	-0.72642446	-1.8627138	-1.6095548	0.8357175	0.23604792	-2.106299	0.7213744	1.1613663	-0.3735288	-2.6597183	-0.67377377	-0.05328226	-0.7556864	-0.72761726	-1.5022298	-2.0725212	0.8534256	0.1212064	0.68811536	0.22879946	-1.2201295	0.32048845	-0.38903663	CD10+ B cells	control
0.7593399	1.1158361	-0.20513469	-0.84592044	1.0289686	0.14387718	-0.17000312	0.42277515	1.3261728	1.3151644	0.3197739	-1.0349216	-0.1244145	0.84578645	1.8034374	-0.008032322	-0.90076995	0.035004437	-1.7058251	-0.7387952	0.5409324	-0.96968895	-0.33529353	-0.5328161	-0.3053842	3.2164216	-2.7062416	CD4+ T cells	control
0.5772636	0.5031401	-1.4178793	0.6504643	-1.6137146	-2.0766346	-1.3780673	0.5371045	-0.4077948	-1.0735906	1.8913417	-0.07065013	0.0005944073	1.3192989	-0.17304154	-1.4226952	1.0157405	0.22419453	-0.5719282	-0.89647186	0.87834764	1.4723159	-1.5109351	-0.19586906	1.5583978	2.7945135	1.5091974	HSPCs	control
1.5160899	0.5726348	1.5199542	-1.9996647	-0.8553843	1.2041049	0.6155288	-0.27143696	0.20544569	0.9080322	-1.6929342	1.1909646	-0.98289686	0.67260295	2.0984237	0.04415062	-1.5733922	0.20023409	-0.27434933	1.0119557	-0.19241327	-0.97638494	0.547012	-0.8346227	-1.6102536	2.314006	-1.1935446	CD4+ T cells	control
1.7642186	-0.09337367	-0.32431597	0.015313603	0.9512896	1.315151	0.58555627	2.312149	0.7224463	0.29531732	-0.8029464	-0.1885052	2.088418	-1.5578114	1.6999943	-1.1075038	-1.1207137	-0.12505041	0.048133433	2.3432336	-1.1475025	-0.4189814	-0.68144286	0.2981593	0.07777085	0.39805087	-0.7396834	NKT cells	control
1.4309901	-0.70333004	0.18071228	0.7265719	0.91151726	-2.133458	-0.9340606	-0.30846125	0.120215304	-2.841419	0.54712605	-0.056659523	-0.41305053	-1.8575656	-0.86910164	-1.5324409	-0.35164914	-0.28587866	-0.3648306	-0.8973471	1.2257887	-0.47085264	-0.2838435	-0.12265074	0.32264012	1.1656451	0.6364825	Megakaryocyte progenitors	control
0.72918123	0.3692572	-0.45135945	-3.2540162	-0.4381053	0.4793265	-0.4326207	-1.3439825	-0.33810127	-1.2669059	-0.14894773	1.2622186	-0.032564998	1.07964	1.9031549	0.69812953	-0.70762336	0.105100095	-1.9616072	0.04502663	0.81505275	0.8342339	0.18783294	0.17753813	-0.5676234	2.864045	0.1026749	CD4+ T cells	control
0.9667556	1.857568	0.944643	-0.39468732	-0.37032372	1.6875807	-0.10798693	-0.29216802	0.42134714	0.0052744746	-2.9014363	-0.6686365	1.1771799	-0.23140079	2.4068418	1.0900788	-0.8719959	-0.5357186	-0.22502017	1.187015	-1.202407	-0.4671156	-0.08614436	1.1128483	-0.32606637	1.1900648	0.41881594	NKT cells	control
1.4691509	-0.19621183	-1.4865746	1.1598139	1.3793191	-1.2474133	-0.075829685	-1.3199309	1.850922	-0.26680815	-0.7013217	-0.47753996	-0.3176456	0.6622288	-1.3293622	-1.8959422	0.91545594	-0.20657045	-0.41181964	-0.4716658	1.0326811	-1.6372306	1.6267338	2.640759	0.83858943	-0.37203124	2.5134258	Monocyte progenitors	control
0.7505046	1.1203634	-0.43524307	-1.1494504	0.801152	-0.11293174	0.5666717	-0.030204471	0.7700043	-0.30178532	-0.99002427	-0.0507316	1.2001214	1.0278909	1.9816273	0.2544573	-1.0176874	0.5500022	0.16154832	1.0268838	-1.5531548	-0.29395628	-0.55088633	0.7732341	-0.81603897	2.665888	-0.6484462	CD8+ T cells	control
1.3539855	-1.1213673	0.2660836	-0.39660466	0.29104084	0.85990536	0.1645152	-1.2541568	-0.011157531	0.8090694	-0.6490625	-0.4125502	-0.549219	0.32246923	2.0822337	-1.2833648	-0.8786719	-0.38744885	-1.5353495	-1.1682163	-0.4481855	0.7111508	-0.21713725	-0.9988547	-2.3946538	2.0356293	-0.42200118	CD4+ T cells	control
1.3430513	-0.06491865	0.4950966	-0.39437687	-0.93617094	0.29588255	-0.86792195	-0.4021755	-0.4293244	-0.7127352	-1.3719851	1.2558162	-1.4577838	0.14285995	0.79360884	-0.21057385	-1.8238105	-0.890473	-3.4292295	0.01074779	0.3820846	-0.6911727	-1.5915791	0.9494196	-0.6118063	1.6070682	-0.2771893	Erythroid progenitors	control
0.65739095	0.840105	-1.4296595	0.40485272	-0.7028564	-1.5968348	-2.4530544	1.318686	-1.9296125	-2.9771352	-1.7932742	0.6148832	0.8593738	-2.1533756	-1.0412548	0.58631396	-1.5815707	-0.70287275	-1.8535038	-1.2114699	2.7038174	-0.9119625	-2.4014878	-2.037288	0.3464414	1.7174002	0.48227808	Erythroid progenitors	control
0.77111465	-0.4520356	-0.6492804	-0.08197238	1.0040259	-3.3329954	-0.34155768	0.22510514	-0.04290106	-1.5521333	0.3544234	-0.7810309	-0.11468455	2.6057048	-0.42528653	-1.1989306	0.49544102	-0.006231487	-0.2463144	0.15890668	1.2764771	-1.8087145	0.10599166	0.2608257	0.24806559	2.2116144	-1.1869032	Monocyte progenitors	control
0.36989498	0.047179878	0.83445674	0.7331463	-0.13163912	-1.7964643	-0.51591754	-0.007599063	0.5448614	-0.7371402	-0.63686204	-2.176846	-1.0674314	1.3093302	0.08637758	-1.3901579	-0.03481093	-1.3028643	0.43610603	-1.25328	2.1457868	0.67139196	1.2760319	0.57421964	1.0694066	2.8480644	-0.60730517	HSPCs	control
1.7629995	-1.2692372	1.4542787	1.694683	1.4851886	-1.7954832	-0.17613414	-1.3412801	2.6577766	-0.878569	0.6591893	-1.8192152	0.9836918	-0.080269605	-0.95017034	-0.100620925	1.2501706	0.068648994	0.06080398	-0.72412777	0.22489047	1.6675782	2.329753	0.05294676	0.6044923	0.20014505	1.3688595	Monocyte-derived dendritic cells	control
0.74314594	0.0025897622	0.888342	-0.62955475	0.5064101	-2.2957914	0.73979723	-0.2918927	0.6718506	-0.24188262	0.676609	-1.4741468	1.0496516	-0.08188665	-0.6037836	-0.99915713	0.26776844	-0.053003952	-2.064696	-0.1791823	1.2232335	0.25182682	2.0158932	-0.1408923	0.6764767	0.968933	1.3544672	Monocyte progenitors	control
0.93275183	1.174542	-0.6110916	0.31548387	-0.5400171	-2.8542383	0.17674059	0.71219134	0.69641817	-2.2733803	0.73162925	-1.6253351	-0.21259578	0.88546085	-0.32836497	-2.2870588	0.82767975	0.030453771	0.652762	0.64429367	-0.45806912	-0.7352963	0.31149653	-0.06671357	1.912508	2.3162525	0.10126518	Monocyte progenitors	control
2.1752818	0.17690355	1.4229378	2.2432163	1.8753861	0.66957366	-0.13639715	-1.3075075	2.1711717	0.35390386	1.2462575	-1.4694008	-0.21398841	1.4511815	-1.0795382	1.0431175	1.6909549	2.1060019	0.7798633	1.3440616	0.30472603	1.6036073	0.3668555	0.8354152	1.067884	-1.2060527	2.358374	CD14+ Monocytes	control
1.7879623	-0.32423022	0.60509443	2.221944	0.5646117	-2.4764752	0.028860569	-1.2665148	3.2428126	0.83454627	0.7497082	-1.2460754	-1.2682993	0.6627924	-1.0084417	-1.4047966	1.8542454	2.8419745	-0.87857115	0.32027656	0.571854	-0.41884226	1.8247306	1.2226897	-0.328494	-0.540756	1.102823	CD14+ Monocytes	control
1.2734985	1.039604	0.57901365	1.0417421	0.010733414	-1.0957003	0.15307564	-0.8597435	1.5934552	0.6904286	-0.4226184	-1.5537112	-1.9104226	1.0608597	-0.9919357	-1.5597241	1.4693953	1.3243624	-1.7266686	0.11844143	1.3017967	-2.0219774	2.2178411	0.59583765	0.96147156	-1.5005947	0.3618976	Monocyte progenitors	control
0.9702228	-0.12846303	-0.8783312	-0.29102015	-0.5976356	-2.1268833	-0.29023767	0.76956034	-0.32564944	-2.276461	-1.6444893	0.13296787	-0.13550895	-1.4649198	-0.6325595	-0.49769622	-0.20202634	-1.0125182	-1.0625637	-0.5279226	1.7426722	-1.090178	-2.1227973	-0.9539593	0.8252468	1.9379138	-0.18488143	Megakaryocyte progenitors	control
1.3489603	0.33500338	-2.3927438	-0.99884516	-1.3301353	0.46934697	2.2140846	-0.91155493	0.28264588	0.0855028	-1.8590455	-0.956126	0.85968345	-0.14275321	1.7972574	-0.22711101	0.24952435	0.5846268	-0.49929166	0.36263967	-2.1427715	-1.3647698	-1.9710052	-0.792468	-0.83167255	1.1433988	-1.8374472	CD4+ T cells	control
2.055687	-0.50367665	-0.10224886	2.3546908	0.21953541	-1.1460398	-0.74963665	-0.10166916	2.0542102	0.7203783	0.20203254	-0.05941397	-0.26863152	0.72803855	-0.9865949	-1.2992992	1.4319221	0.9111241	-0.22848585	0.62701976	-0.10179712	-1.4384543	1.8213	0.396753	-0.21339443	-0.97096634	0.3718012	CD14+ Monocytes	control
-0.266888	1.427153	0.9913851	1.1512456	-0.89495385	0.68599033	-0.9917033	0.43263432	-0.5731606	-0.2715264	-0.053517915	0.17872357	-0.079006135	0.037267298	-0.6212295	-1.2354846	-1.7915248	0.9561377	-0.37034613	0.7342152	0.0019548982	0.02492708	0.1614202	-2.417718	0.5919538	-0.31856516	1.6272422	Erythrocytes	control
0.7714359	2.642901	-1.0032896	0.00036597252	-1.245123	1.4511659	2.741607	1.3464825	0.9712615	1.2802875	0.38401383	-1.4251292	2.380796	1.1379898	1.9571797	0.36143994	-0.94053316	-1.3224953	-1.292705	1.7882445	-1.0161662	0.44853535	-0.21876642	1.1253128	-0.65695906	1.3018303	-0.77869356	NKT cells	control
0.7507327	1.5226814	-1.6630806	-0.31537938	0.34289294	-2.4851587	-0.94773966	-0.5755031	0.95978814	-1.0828745	0.9284749	-0.49022394	-0.1508482	1.7756084	-0.2981901	-0.074219465	0.1959025	-0.5430718	-0.32377413	-1.7397673	0.718712	-0.654923	0.05670631	-0.4413624	0.97429276	2.2802238	1.2978823	Monocyte progenitors	control
-0.26741266	2.0346622	0.2917744	-0.042681813	-2.2184782	-0.037934482	1.3663895	-0.36825716	2.203409	-1.160093	0.5154798	0.6512809	0.2371104	-0.50973785	0.50788677	0.14263014	0.34621313	0.503679	-1.9603423	-2.732728	-1.1750163	0.33524394	-0.42587587	-1.187466	-1.178688	0.4668479	-0.1852597	Plasma cells	control
0.55488193	1.6903249	-0.23529187	0.19289348	-0.04993514	-0.016304284	0.5259026	1.0307341	0.81101143	-0.87062	0.6486319	0.29839146	1.6230701	0.28541178	1.1690849	-0.041076064	0.08702463	0.104859546	-1.1870295	-0.07072352	-1.2000215	0.09617457	0.082586706	0.14478466	-0.8334763	1.4619365	-0.78317755	Plasma cells	control
0.29701838	-0.463428	-0.8786686	0.20542824	-0.7411539	0.2188627	-0.5242418	0.04620713	-0.3577416	0.07649271	2.6163335	0.046966687	-0.37226593	-0.49816793	0.09980038	-0.4510801	-1.7904207	1.960252	-0.61072946	0.85809124	0.7620287	-0.39419162	-1.644407	-1.0233194	0.7003193	-0.67491263	1.0013443	Erythrocytes	control
1.2611716	1.4728523	1.9345423	1.5688472	1.243907	-0.1637391	1.9725441	2.1543815	1.0858395	-0.27156723	0.34066296	-1.437231	2.0747857	-0.80097127	1.1566924	-2.5693011	0.218261	-1.668767	2.238613	2.4328544	-1.4126313	-2.040757	-1.4147362	-0.7573218	0.968833	-0.030096218	0.9621753	NK cells	control
1.0550401	-0.9438393	-0.106193185	-0.29331845	-2.1757553	-2.3381815	1.3906226	-0.57659113	0.18479419	-0.48338664	0.22291577	-0.2384401	0.6963797	-0.27202755	-0.36054036	-1.1726912	0.48351458	-1.2270826	-0.6049473	-0.65310353	2.7515433	-0.07393724	-0.097107425	2.0827417	1.2893647	2.5088122	0.3357621	HSPCs	control
0.64322627	-1.9105115	-1.4652176	0.35511348	0.27585447	-0.52171206	0.0045567453	0.690384	1.9445275	-1.4030762	0.1565308	2.328415	0.75937814	0.20016718	-0.8636011	0.44322717	0.7320199	-1.8115337	-2.3715038	-0.21145608	0.15531051	1.3256811	-1.491906	-0.033057094	-0.97703123	1.1905826	-0.54851353	Plasmacytoid dendritic cells	control
1.4695554	0.17769238	0.505069	3.0799706	0.33880895	-0.09050673	-0.022839129	-2.0330186	2.6376903	1.4160746	2.4324217	-1.5022163	1.2245941	0.52406204	-0.54238695	-1.2545512	0.7231596	1.6800556	1.6236285	-0.07713276	-0.99536985	1.1182085	1.5657334	0.06901562	0.1423797	0.10951247	0.06584107	CD14+ Monocytes	control
2.104466	-2.3266845	0.63194484	1.6432345	1.5202138	-1.7876446	0.78098375	0.4175371	2.674858	-0.8099922	-0.26198664	-0.5155844	-0.8131507	-0.36968243	-0.94539195	-1.3508854	0.90887344	1.4318538	-0.2673305	-0.90780795	0.9326966	2.2572854	2.0766296	0.99690473	-1.3913964	0.16186771	0.85924625	Monocyte-derived dendritic cells	control
1.1092985	1.2816099	1.337682	2.7171578	0.5457989	0.7232914	0.8158551	0.82142645	0.9999774	-0.20549236	0.3217454	0.19442868	2.5781486	-0.58622056	1.1130459	-0.016858846	-0.7738533	-0.33650437	1.0495111	2.594082	-0.391536	-0.5842904	-0.7571825	-0.5263381	-0.9036279	0.5395895	-0.09855151	NK cells	control
1.7461932	2.009757	0.91464937	1.0874622	1.4960008	1.5405834	1.0173454	0.3075089	0.9240449	-1.0844705	1.1570405	-2.1452286	1.9191774	-1.7924625	1.759777	0.08800131	-1.425966	-0.11864615	0.25136542	1.4062874	-2.0962574	0.012006879	-0.59489346	0.86346567	-1.2411575	-0.039989095	-0.7867437	NKT cells	control
1.4726433	-0.58912754	1.1216953	-2.0416644	-0.64779955	0.63804173	0.54838985	-1.0949267	0.31362453	1.2819568	-0.45778173	0.094135344	-0.16359039	0.8953468	1.9880276	1.2603245	-1.0353019	-0.55551255	1.1322318	-0.030135721	0.68415296	-0.2646574	-0.044243068	0.5211501	-1.531963	2.5136204	-2.157662	CD4+ T cells	control
0.919643	-0.3765651	0.09017944	0.32125923	-0.3169833	0.9361697	0.716936	1.1845874	0.7146913	0.6709156	-0.7273454	-0.9301945	2.4596872	-0.32444823	2.046757	-0.33566028	-1.0176133	0.5634653	-0.6326421	1.108476	-1.8177196	0.6764818	0.7904694	2.0373378	0.7947351	0.9218037	-0.4741465	NKT cells	control
1.4040962	-0.7407994	-0.48838776	-0.8490696	-0.5623441	1.6423595	-0.12038919	0.39762557	0.76503223	0.74832773	0.8981134	-0.15567318	0.56933075	1.0717138	2.0239146	0.6834656	-0.851369	0.95802474	-0.034456328	0.5631834	-1.284034	-0.69370407	0.16808367	-0.34918115	0.20566458	3.0712736	-1.7596271	CD4+ T cells	control
1.5044055	1.188489	-0.26991534	0.029906929	-0.73118305	-2.3718488	0.89494014	0.41093284	1.0564876	-0.49786103	-0.6940162	-1.4728277	-1.0644425	2.7396407	-0.8939749	0.74586606	0.68277407	-0.9272547	-1.7737805	1.9543531	0.071441874	-0.27869767	2.1092496	0.8436159	0.27420956	-0.09655159	0.91288376	Monocyte progenitors	control
1.235799	0.8031876	-0.6869538	-0.7610516	1.102525	1.6175325	0.9686452	-0.6298269	1.0820905	-0.52679956	-0.8058187	-0.42109913	1.9110997	-0.09471184	1.4468395	0.63568425	-1.385753	-1.5889561	-0.7691109	1.4060991	-1.920878	-0.046942353	-1.2401447	-0.9253969	-2.0208142	0.623879	-1.067603	NKT cells	control
1.3806326	-0.2938956	-1.0810844	-0.7500537	-1.8598459	-1.9256506	-0.4684315	1.5332799	-0.27332065	-1.6803552	-0.6329552	2.0126352	0.74158174	-1.9539049	-0.22460496	-0.564018	-0.94069135	-0.35390812	-0.22649473	-1.999994	0.20293851	1.6083823	1.005529	-2.3839695	0.076544166	1.1618028	0.11572395	CD10+ B cells	control
0.80729306	0.32984194	-0.5046513	-2.5750866	-0.86892164	0.9802066	-0.30211854	-0.2537542	0.45336875	1.0209708	-0.32213748	-0.5917799	0.92098117	0.9494089	2.2836008	2.6195135	-0.7509763	0.1615001	1.5560986	0.49387035	-0.36722657	1.0143405	-0.37815186	-0.47011042	-1.2583377	2.7796617	0.9213232	CD4+ T cells	control
1.5823575	0.91471106	1.2456248	1.5767808	1.1587507	0.19847731	-1.6983721	0.19578184	3.2712157	0.50726986	1.6810386	0.16179991	-0.8918148	-1.4644303	-0.63113505	2.2041485	1.443844	2.0271688	2.848082	0.5048709	-0.19419032	-0.5365852	0.31535986	1.4645654	0.35310197	-0.63104665	1.858749	CD16+ Monocytes	control
1.188677	1.2979194	-0.7467256	-1.1190372	0.6911713	0.055303954	0.36146733	-0.2758882	0.724918	0.6141707	-0.48488855	1.0670599	-0.7813894	0.18699092	1.7086489	1.7007998	-0.6321634	-0.36877972	-0.76048046	-0.8474053	0.73239934	-1.1765549	-0.10091382	0.85785055	1.2665414	2.769078	-0.16315895	CD4+ T cells	control
1.6830884	-1.656606	-0.1553627	1.1447304	0.58130485	-1.2524824	-0.5915435	-0.79694366	2.4446564	1.8278143	1.8091404	-0.77551603	-0.83236474	-0.19565001	-0.97024137	-0.6804818	1.2303813	1.117039	-0.8856818	0.2822296	0.636117	-0.16431314	1.3474869	0.36798385	0.8922001	-0.22277959	0.9158057	CD14+ Monocytes	control
0.46150982	-2.8074276	0.32854092	0.45853207	-1.4936091	-2.8936858	-0.89087534	-0.39112544	0.3357395	-1.5958884	-1.1455071	0.44658965	-0.34489787	0.14929458	-0.57908916	-1.4949706	0.64426136	-0.21481699	-0.25545025	-0.9856585	0.20296031	1.5064138	0.7614865	0.8641966	1.378654	2.442505	-0.30143273	HSPCs	control
0.94912875	2.0749526	0.441243	-1.4805038	-0.14664644	-0.7062288	1.2851518	-0.6840792	0.20270501	0.59380776	-2.5046246	0.027022779	1.39159	0.80005777	1.6720837	-0.062837996	-0.13544008	0.23377861	-0.3053497	0.40388322	-0.5720804	0.5758841	-0.78543943	-0.12728643	0.42717344	2.610336	-0.9172794	CD4+ T cells	control
1.3980573	-1.8363993	-0.029444456	-1.7541101	0.7666599	0.42780352	0.58397627	0.76995385	0.29896837	0.51400423	-0.99578387	0.58034515	-0.48560584	0.6571295	1.498452	-0.698028	-1.0283439	-1.4798629	0.12904955	-0.53227353	0.14890172	-0.3328722	0.12958026	0.4844216	-2.2715077	2.7963173	-2.1509454	CD8+ T cells	control
1.3634943	0.4431112	0.9176078	-0.53592205	0.16251618	1.4387642	-0.10536432	0.7459757	0.6831534	0.44161406	-1.0519458	-1.4344218	-1.7987397	1.9814837	1.7317632	1.3712566	-1.3996794	-0.45957893	-0.23702815	-0.0023636818	0.16781835	-1.2210332	-0.7003472	-1.3900204	-0.4455707	1.838339	-0.9637816	CD4+ T cells	control
1.3741144	0.09633976	0.15882206	-0.29097563	-0.18943961	2.617718	0.46133068	0.850124	1.2180493	0.19102946	0.4624734	0.96272314	1.8481582	-0.91092384	1.5208535	0.2606335	-0.05977881	-0.765819	-2.7917929	-0.739305	-0.51441544	-0.16687581	-1.5146207	0.95125663	-0.50044245	1.169888	-1.5604348	NKT cells	control
0.6456314	-0.71307033	-0.20480467	-0.66341376	0.23267424	2.0633879	1.1768482	-2.084745	0.8531591	1.1774874	0.10938727	0.20942958	0.8549232	0.90236527	2.2965257	0.08832094	-1.0755738	-1.2933159	-0.4399676	0.35385814	-0.7564264	0.603019	-0.59984833	1.1395801	0.37706503	2.271786	-0.61810386	CD4+ T cells	control
1.8911607	-0.58589685	-1.0906731	2.0479212	1.3612819	-0.85729295	0.69796467	-1.8399833	3.2767181	0.85082936	1.246226	-0.9261185	-0.49307412	0.0777318	-0.8198007	-0.8940474	1.6147126	2.5678122	0.3144528	0.6120775	0.26834896	0.19740337	1.3416922	0.3393725	0.31842995	-0.7747105	0.43489003	CD14+ Monocytes	control
1.6920445	-0.4461518	-0.31316578	0.5513059	1.5702051	-1.6463714	-0.83221537	1.790343	1.8904853	-1.3105315	1.1698915	-1.5012455	-0.23131883	-0.8051469	-1.1830525	-0.44012704	0.5282018	0.040462315	-2.462444	-0.69374233	-0.6491433	1.4915913	2.308621	1.0020916	1.1758504	-0.14737207	0.8930032	Monocyte-derived dendritic cells	control
1.3705628	1.4980401	-0.16650037	-0.8729276	-0.90159327	0.4185614	2.0639412	-0.10092774	1.4918436	0.092929125	-0.47909456	-0.6262342	2.1860542	0.6903055	1.8370728	1.3171594	-0.4814742	-0.94732267	0.9986158	-1.3143606	-0.9969618	-1.2010976	0.4406527	0.82416195	-2.0318935	0.7928134	-0.6564415	NKT cells	control
-0.024155663	-1.051999	-0.6697376	-0.2839725	-0.93972266	-0.8175347	0.28832656	0.92429554	2.6457996	-0.82663023	-0.32882768	1.6628218	0.8254447	-1.2777252	0.8066791	-2.0376	0.04074669	-0.27664492	-1.889123	-2.3346298	0.5785339	-0.86283094	-0.87329066	-0.2328988	0.36198705	-0.82424253	0.39991352	Plasma cells	control
1.6281009	-0.38054073	1.8082337	1.6680994	-0.34219873	-1.9719801	-0.37057763	-1.6449386	1.8074893	0.8771899	-0.5728059	-0.39212227	-0.2548535	1.0415447	-1.1683066	-0.28198487	1.5422031	1.2842947	-1.3567281	0.27646536	-0.18228674	-1.8795321	1.3998125	-0.6533436	0.47097737	-0.53580236	0.24219346	CD14+ Monocytes	control
0.60364664	-1.5895493	-0.16619298	0.24126461	-0.5031747	-1.7384249	-0.7951358	0.45668167	-1.9465317	-2.9365857	-0.5460701	0.6056336	1.488759	-1.3071278	-0.94797456	0.968799	-1.6749511	-0.5688421	-0.72001797	-1.1567284	2.2855923	-1.6150166	-2.163213	-1.9035155	0.52887034	1.7602665	-0.3092335	Erythroid progenitors	control
1.0904272	0.6710591	-0.666787	0.6018283	-0.16087985	0.39870068	2.6274366	1.7894253	1.4419435	-0.51611125	-0.31521133	-1.9244151	1.7296972	-0.7068779	1.6470195	1.308738	-0.32034153	0.36710736	1.3859844	1.1878909	-0.3953276	-0.72347975	-1.0865245	1.6610202	0.08261317	0.96576023	-0.77228695	NKT cells	control
-0.6542542	1.651229	0.31892097	-0.3796754	-2.388175	0.13939703	-1.6444875	1.4503003	-1.3042595	-0.8757375	2.1432884	1.2439142	0.93821555	-1.8640306	-0.025571078	1.1423314	-2.1067874	-1.4439559	0.73067284	1.8410372	0.46540612	-0.3527568	-0.32037878	-1.7050573	-0.61938876	-0.23687963	0.12263912	Erythrocytes	control
1.9418628	-0.6785739	-1.1885837	1.5542452	0.82406616	-1.6272087	-0.14776838	-1.7615656	2.2508733	1.0553113	-0.12255633	-1.7156799	-0.36589652	0.52919805	-1.2562313	-0.93801266	0.75641865	1.4581933	-1.2160177	0.30446222	0.09855321	-2.3144224	1.6166507	-1.2781762	-0.5131191	-0.2701426	0.26816976	CD14+ Monocytes	control
1.8228638	1.6457808	0.2653079	1.2723129	0.27001855	-0.32716066	-0.43996817	-1.3405237	2.4071517	1.3789381	-0.24922997	-1.3839027	-0.23449235	2.0651505	-0.7963624	-0.3002916	1.1130214	1.8456161	-0.14100981	0.36284494	0.21162738	-1.0202484	1.7245715	-0.41692853	1.629504	-1.185307	1.0118704	CD14+ Monocytes	control
1.7126743	-0.4209272	1.1820657	1.8758595	-0.4667134	0.51120675	-0.6290394	-2.7569935	2.2526116	1.7418302	0.11952233	-1.996358	-2.511469	0.8865379	-0.7322841	1.1326407	1.5606766	1.9351046	0.9591058	0.08233172	0.6571376	-0.7775085	1.3872933	1.7397568	0.66949505	-0.90562147	2.1789703	CD14+ Monocytes	control
1.168575	0.9792773	-0.09523153	-2.5226607	-0.957594	1.3752861	-0.9751667	-0.8365934	0.65971375	1.3106483	-0.3721191	0.6986516	-1.7251762	0.6680745	1.7511492	1.5876033	-1.8644795	0.32726952	0.8067923	-0.33878922	-0.07216868	0.20093703	0.3699164	-1.1934838	-0.047029436	2.576898	0.3851282	CD4+ T cells	control
1.8611407	-0.81187075	1.7858367	-1.6928415	-0.14004427	0.14194219	-0.6735321	-0.19756305	0.44782996	1.9894111	-0.328923	0.51225996	-0.9538891	0.8382788	1.827595	0.14670268	-1.7801001	-1.7870735	-0.8403593	-0.31150007	-1.6952171	-0.76899993	0.14227694	-0.45579734	-0.68829453	2.1307254	-2.55783	CD4+ T cells	control
0.8905383	-2.1254728	0.6522036	-0.256006	-1.5295746	-2.7786872	-0.46208954	0.022759303	0.26135546	-1.22631	-0.76473534	0.8263648	-1.218111	-0.038534455	-0.28892747	-0.51514703	0.18611108	-0.2093649	-0.49384505	-0.9878575	-1.1445854	-0.2023392	-0.5116805	-1.0011454	0.7013418	1.989079	-0.1276896	HSPCs	control
0.8359319	2.6855683	0.0115249455	-0.21596786	-0.9436696	0.020996332	2.4461405	0.28579736	0.16769528	0.107574284	-0.7238018	0.6752809	2.770475	0.24257773	1.8182395	-0.56764257	-1.062028	-1.6154462	-0.33315563	0.34883425	-0.29298735	-0.6423154	-0.27369794	0.0082909465	-0.0043025613	1.9140779	-0.31144533	NKT cells	control
1.0658122	1.7623658	0.104944184	-1.2571669	0.083859146	-0.23306659	0.02841407	-0.7523859	1.1814033	0.51811886	-0.38165355	0.64457834	1.5275404	0.065187484	1.8381186	-0.39184523	-2.132823	-0.6355752	-0.5497625	0.8972812	-1.0185547	0.26099744	0.33992678	-0.39347553	1.5949712	2.5183146	-0.18643332	CD8+ T cells	control
1.742634	0.95370454	-0.011056498	1.4813544	1.7040409	-1.3453339	-0.36341715	-1.1870127	2.957349	0.32554427	-0.040545136	-0.7374696	-0.6716968	0.8679364	-0.8696766	-0.03976809	1.0364693	1.6461401	0.7748611	-1.1490135	0.3653828	1.2050712	1.8384489	0.8305609	-0.57720876	0.6203892	-0.3449281	Monocyte-derived dendritic cells	control
1.4818392	0.24527916	-0.13259391	2.577894	-0.25050318	-0.89825743	1.0701618	-0.26307392	2.2199147	1.1555691	-1.1649445	-2.07645	-1.1679928	2.1737342	-0.66649747	0.8680172	1.2358712	0.060702354	-0.1680928	0.29653907	0.67439044	-1.1568887	2.3598394	0.2486578	0.1818808	-1.0721538	0.13801014	CD14+ Monocytes	control
0.9665111	1.3717673	0.100206435	-0.8701159	-1.1244799	1.458872	1.4323435	0.48738098	0.9016433	0.98697114	0.35952044	-1.0748669	1.3634408	-0.19779909	1.8121701	0.87949055	0.08085572	-0.40916887	0.73197955	-0.95377004	-0.6132443	0.8954715	-1.4469919	-0.97987163	-0.27932376	1.726438	-2.352219	NKT cells	control
1.3384616	0.96557665	0.88520944	1.8904152	-1.3495188	0.30072874	1.5855471	-2.3372748	3.4200106	0.82034665	1.8388134	-1.2360337	-0.7167379	1.0080297	-0.6802078	0.2393233	1.7887088	2.16173	-0.60593283	-0.86834	1.2436469	-0.13201582	0.48658252	0.09478074	0.47496963	-0.84141433	1.8938917	CD14+ Monocytes	control
1.8229058	-0.51822466	0.54105794	-0.354775	0.7084275	0.92876846	0.7421745	1.2987466	0.82670283	-0.12657294	-0.73951715	0.82442296	-0.73145205	-0.28790942	2.1466987	0.17654344	-1.146889	-0.85444754	0.7734355	0.35346705	-2.1183834	-0.48485643	0.6908194	0.6947429	-1.0726564	2.2424107	0.49560887	CD4+ T cells	control
1.3286605	0.90692425	-0.27072427	-1.0292844	-1.3475381	1.2956471	0.54547304	-0.43852645	0.89036006	1.8137838	0.8653625	-0.38587898	-0.19529796	0.81786436	1.7485576	-1.903179	-1.208229	-0.4789361	0.054331064	-0.34278226	-0.059348747	-0.545228	0.628512	0.7117548	-1.5459164	2.6724422	-1.4980516	CD4+ T cells	control
1.5750332	0.018093884	-1.0556935	0.91940725	0.31175083	-1.6903273	-0.2991103	0.086265445	2.807677	-1.1352907	2.2285721	-1.1102282	-0.8324467	0.24872595	-0.72141916	-0.025532875	0.5965922	1.4035878	0.2089991	0.64284205	-0.164027	2.708224	1.3711687	-0.13109225	0.15951127	0.71930754	-0.35162577	Monocyte-derived dendritic cells	control
0.80196595	-0.4655208	-0.71553785	0.29740015	-0.19844657	-2.7821703	-0.83687687	0.7745238	0.5772733	-1.8301177	-0.78732884	0.08685815	0.70452064	-0.9639165	-0.7191138	-2.7737925	-0.13433124	-0.088431805	-1.9666969	-1.0019461	0.33328223	0.8930182	1.0497932	-1.1842397	1.35658	1.4598289	0.56461734	HSPCs	control
1.0848769	0.03154683	0.8591963	1.4543928	0.18577817	-0.9359106	0.37492067	-2.225157	1.9705472	0.9906906	0.46857888	-1.0211685	-2.0652797	1.2072222	-0.8361012	1.7472929	1.5905114	2.6905615	-0.19393861	-0.10513422	0.7442919	-1.0469886	2.0748057	-0.23198399	2.4511836	-0.82385904	0.71925896	CD14+ Monocytes	control
0.67614084	-0.7966527	0.015374459	0.4432188	-2.1609604	-2.7681215	-0.13530546	-0.16142434	0.12681293	-1.8405974	0.74597555	0.1534723	-1.0576334	0.3512034	-0.22910617	-0.4076177	0.24227712	-0.97595257	-0.07026954	-1.688563	-0.0051717237	0.5087458	-1.4773059	-0.37616608	2.0548086	2.4963522	-0.74547344	HSPCs	control
1.3795174	-0.6313664	-0.4700391	-1.727956	0.17570165	0.07742423	0.5963873	0.053693533	1.0524083	1.1943666	0.72648144	0.4847975	-0.097576216	1.1955209	1.5653298	0.23790783	0.5082995	-2.3737833	-1.4202875	1.1091658	-0.7772556	0.46715108	1.5648855	1.6042738	-0.5119277	2.4565613	-0.5685934	CD4+ T cells	control
1.3628976	-0.26537472	0.13796282	-0.20525339	0.40840322	2.1844285	-0.50876266	-0.5659529	2.1080446	-0.0755595	-0.48042473	-1.1699212	1.5951359	-1.0981573	1.8142039	1.4045515	-0.5620341	-0.61444795	-0.19307548	1.9457912	-1.6923997	0.77782863	0.51893294	2.570769	0.9993507	0.7251452	1.1885712	NKT cells	control
2.114292	0.32831496	1.5548463	3.3311872	2.5463784	0.2824967	-0.2198856	0.46812928	3.1713462	0.9565651	1.4593853	-0.45699924	0.4928254	0.19994456	-0.4987483	0.8592428	1.5957891	2.2889194	2.3910441	1.2917509	-0.47481287	-0.0881331	-0.0359886	-0.8404259	-0.5379988	-1.1154964	1.2728388	CD16+ Monocytes	control
1.3990381	0.39010197	1.2443128	-0.41522893	0.36659575	1.7473003	2.1502998	0.3937338	0.8561443	0.33723056	0.6834231	-0.7287772	1.8679394	-0.22115104	1.7252077	0.35332954	-0.44983268	-0.0018455088	-0.37237456	-0.8925552	-0.6878531	0.85130596	0.32408962	-0.47585285	-1.376794	0.7118004	-2.0668995	NKT cells	control
0.5478892	-1.6649489	-1.0034593	-0.5934552	-1.6848289	-1.9006903	0.28781578	-1.2474432	0.6813881	-0.14550543	-1.371197	-1.0805221	-0.6204304	0.6475345	-0.08556763	0.3936668	-0.39239085	0.36481485	0.35539684	0.08682424	0.80577284	-0.06948206	-0.046417877	-0.16131485	1.2077272	2.4366074	0.023287594	HSPCs	control
1.6351428	-0.5426541	1.07044	0.83736706	0.25143176	-2.2822766	0.44148198	1.6112106	2.723057	-0.7108152	1.8978322	-1.5953507	-0.54741156	-0.16290784	-1.0629095	-0.31027308	1.1963438	1.8188481	-0.104236156	-0.78325593	0.622707	1.5763367	1.9062916	-0.75522834	-1.677141	0.084612936	-0.060390294	Monocyte-derived dendritic cells	control
1.5195161	-0.58073515	-0.5398954	1.5233244	0.2386954	-0.80333894	-0.14174056	-0.36513257	2.9347754	0.7082175	-0.17097223	-0.8193411	0.1728428	1.3488126	-0.8663643	-0.44323182	1.0829414	2.2136216	1.3486726	0.88475984	1.1512204	0.066623986	1.6848118	0.882221	-0.96308917	0.41579485	0.35910866	CD14+ Monocytes	control
1.4453747	1.5199759	0.44626445	-0.91298205	1.9855452	0.7883104	0.29671732	0.26908678	1.0791484	0.44203833	-0.8818494	0.44400305	0.30450386	-0.064716905	1.5226563	-0.14620002	-0.69460374	1.1679816	0.46156558	0.33793348	-1.6820571	-0.1106091	-1.6156249	0.8900255	-1.31861	1.5815313	-1.5274609	NKT cells	control
1.8094486	1.4521081	1.9406834	1.4388585	0.6712579	-0.8603709	0.4335283	-0.41664657	3.077363	1.4559466	1.1910498	-1.3125515	0.08173681	1.9301996	-0.6840989	1.2894652	1.0601844	2.5480642	0.5817989	0.3225878	0.91041595	0.36911818	0.8646774	0.92576736	-0.42997533	-0.4430639	1.4634092	CD14+ Monocytes	control
1.5293573	0.41514516	-0.7564038	1.5120598	0.24363846	-2.1932316	-0.36021054	0.7773658	-0.8446544	-2.4631104	-1.9420044	0.11005558	-0.7870953	-1.5651648	-0.6957515	-0.3957657	0.15450358	0.35662013	-0.14789845	-1.3541856	1.1828804	-0.3897621	-2.4260814	1.3788112	0.79162407	0.20370641	0.8119836	Megakaryocyte progenitors	control
0.6178287	-0.503409	-1.590409	-0.37283966	-0.7935441	0.034192324	0.28192765	-1.864785	0.15668505	0.5015124	-0.32317352	0.2789592	-0.5072446	1.5681863	1.775017	-0.91639245	-0.4411286	0.19507276	0.2363379	-0.68761605	-0.44105417	-0.5371882	0.8107015	0.33253935	0.69891113	2.2852604	1.1859055	CD4+ T cells	control
1.1029198	0.35959345	1.1892362	0.47456887	-2.391423	-2.5673852	0.24032095	0.5275698	0.22304769	-0.9395294	-0.9755292	-0.16119826	0.05364713	-0.313582	-0.022115022	-1.1183773	-0.055094212	0.27013785	0.934192	-1.5047334	0.15504068	-0.59013104	0.025862306	0.64134705	1.7724435	2.1973188	0.60117626	HSPCs	control
0.8317583	-1.3243786	0.4273001	-1.557004	-0.9794066	-0.0040872395	-0.60495305	0.3580235	0.084924735	1.7958611	0.44855496	-0.3764971	-0.27150536	0.15041995	1.7082835	-0.7334664	-1.1067318	-0.4084629	-0.6284735	0.42349538	-1.3353661	-1.2311974	-1.4970145	0.19180852	0.2787835	2.4736476	-0.69552815	CD4+ T cells	control
0.5030405	-0.5163887	-0.6326223	0.037780195	-0.49309728	0.5752505	-1.9358071	2.0918615	-1.1909573	-0.51337636	-0.21313235	1.7869784	0.33314466	-1.6981792	-0.6295376	1.5835032	-1.328521	-1.3963764	-1.3354833	0.46810216	2.9778345	-0.80320215	-2.132247	-1.7005044	1.6174321	-1.1133565	0.7233788	Erythrocytes	control
1.4326053	1.7518907	-1.2717927	0.5113684	-1.7583165	-0.34175974	-0.5060774	0.6078714	1.5927118	-2.0719447	-1.0567583	0.6888225	0.43146133	-1.1942744	0.35571894	0.0038917512	-0.3867656	0.7659502	0.51951414	-1.8689269	-0.89827394	2.4413185	0.79928124	-0.24877307	-0.8512367	0.23284642	-1.4394794	CD10+ B cells	control
1.899288	-0.92846495	-1.1707069	0.63760495	1.7193301	-2.1963632	-0.22965133	0.82907224	1.3148011	-0.8580129	-1.8053803	0.016566306	0.27510554	-2.2368412	-0.9286227	-0.021614432	0.14106745	0.23221767	-0.8428565	-0.7185384	1.310738	1.4219468	2.4171174	-0.008741971	-0.4665744	-0.08176872	1.0273993	Monocyte-derived dendritic cells	control
1.0311478	-0.7423725	-0.091000035	-0.117893174	-0.80590934	-1.3500365	-1.6772451	-0.9853668	-1.2654716	-1.9592998	0.44695163	-0.57499814	0.7716804	-1.2973523	-0.53608525	-0.5977346	-1.5960455	0.69240224	-0.51327693	0.37271294	2.5399466	-0.11617642	-1.1935291	-0.8888657	1.5178206	1.438514	-0.14934295	Erythroid progenitors	control
1.7099257	0.182679	-0.8162172	-0.13927892	-0.53941786	-2.5178409	-0.8349006	0.6687193	-0.31190068	-2.6284459	1.9201401	-0.4775001	1.0655264	-0.3931849	0.1483146	-1.42277	-0.057598487	-1.1262866	-1.4086652	1.6720966	0.9606006	-1.0155367	-1.354742	1.2495323	0.24187917	1.1606154	-0.450097	Megakaryocyte progenitors	control
0.98892176	1.7703621	0.5162015	-1.3042537	0.855721	1.2091374	0.73053014	-0.2930917	1.1170812	0.44354787	1.2503324	-1.7781429	1.2562184	0.49639618	1.6998397	0.9710463	-0.17931515	-0.6582835	-0.085220054	0.21278846	-1.1981305	1.253063	-0.588226	1.5285634	-0.31544754	1.3502719	-0.31956565	NKT cells	control
1.0185602	1.0492767	-0.08926752	-1.3430114	-1.8213239	1.0258609	0.17855641	-0.5606923	0.25717273	0.016587377	-0.056213215	0.59386146	0.19601446	0.7863453	2.107727	-0.43299842	-0.4349283	-1.3343451	0.47297317	0.30652672	0.19420376	-0.89592224	-0.01252888	-0.70821464	-1.8340297	2.8515499	-1.7363623	CD8+ T cells	control
0.17610055	-0.56488883	0.5136424	-0.320073	-1.5587342	-2.5982895	-0.9073878	-1.0999354	0.055350423	-0.5402945	0.19880138	-1.1958945	0.9140224	1.3666806	0.07054547	-3.4644902	0.34050375	-0.49427244	-0.028640792	-0.14786541	1.0657103	0.31828964	0.8468394	-1.2371511	2.0617635	2.776138	1.2327881	HSPCs	control
1.3028092	-0.288182	0.52021736	0.2281532	-0.099862486	-2.5271573	0.491647	0.14082754	1.0227798	-1.7639279	0.32692903	0.30303466	0.8670012	-0.22292024	-0.5311226	-1.3972344	0.5910668	-0.11959801	-0.64251995	0.36202058	0.33254197	0.7193787	2.4251518	-1.7387114	0.36100298	1.9344395	0.6009533	Monocyte progenitors	control
1.2367382	-0.17618534	1.4372396	1.3712054	1.9059594	1.1257937	-0.17502722	-1.0407498	1.6278642	0.8811107	-0.35072732	-0.92176175	1.0331208	-0.84303075	0.3869374	1.7226505	1.0674738	1.9578209	1.8956959	1.8813002	-0.1320458	-0.07226495	0.85868824	-0.8674696	0.11533704	-0.21170188	0.72827995	CD16+ Monocytes	control
1.1378728	1.4630044	-0.24665861	-1.7584919	0.54115045	1.6135505	0.27658305	-0.9680934	0.80248487	0.12857562	0.40746877	-0.42010313	2.0248117	0.4486798	2.0966127	-0.28621107	-0.81272715	-0.8942963	-0.2299411	1.5017309	-1.2779261	0.3651315	-0.06741831	-1.9948277	0.050760627	0.90846807	-0.25236136	NKT cells	control
1.6720152	0.051204264	1.6059002	2.7025306	0.02527225	-0.46023956	-0.24617416	-1.1956097	2.9420366	0.470999	0.8406429	-2.0096602	0.2756992	0.2940461	-1.1974957	-0.6271028	1.5965012	0.9611381	0.054199412	0.50488776	-0.26759037	-1.9548601	2.2215674	1.710125	1.2776309	-0.51715446	0.7855668	CD14+ Monocytes	control
1.0925822	0.80073047	-1.5692225	-2.1756382	0.11739823	0.73486996	-0.5672872	0.27884352	0.67615116	0.79412436	-0.9165648	-1.9940164	1.7458857	0.7660093	2.0229027	0.27070233	-1.1600866	-0.6107056	-1.4357338	0.306281	-2.1838508	-1.0138391	-0.6480821	1.5460451	-0.44506437	2.3086874	-1.3078272	NKT cells	control
1.600101	0.44676676	0.55257756	-0.464243	-0.19907296	0.2954591	1.1134042	-0.24578801	0.23535317	1.3547087	1.0098438	-1.5203934	-1.8217213	0.19784415	1.894894	-2.0751019	-1.1934838	0.8825249	-1.0211015	-0.9607718	0.1964587	0.27196392	0.69847405	2.4228642	-1.2799448	1.2100301	-1.6848235	CD4+ T cells	control
1.1240504	-0.48693156	2.154849	0.8596022	0.91234785	1.6486001	-0.38794053	0.07040629	1.1960335	-1.4942968	1.1254439	-0.27936262	1.3205936	0.6248616	1.5942014	1.0809504	-1.0639578	-0.5952083	-1.4070203	0.99734366	-0.5522329	-0.61778855	0.49812055	-0.4879428	-1.5003655	1.2318666	0.38749868	NKT cells	control
0.3804202	0.016593635	-0.23472649	0.32668668	-1.5444522	-2.7916834	0.12643635	0.8020476	-0.62548447	-0.35778648	-0.6157219	-0.14969538	0.5582529	-0.40826428	-1.0584587	-1.8197141	0.65283495	0.124283925	-0.6369288	-2.2221355	1.5102878	-0.8142569	-0.28280145	-1.040993	0.7737753	2.0801344	-0.14583188	Megakaryocyte progenitors	control
0.38562748	2.002778	-0.14146937	-0.68766147	0.085163936	1.1491296	0.9435507	0.25027636	1.0765092	0.056007832	1.9347013	-2.4503894	-0.9927455	0.883758	1.3643523	0.1386894	-1.117837	-0.6209216	0.1937347	-1.4408195	-1.4845194	-0.59860164	0.7127028	-1.0669367	0.21965054	2.3540866	0.10034397	CD4+ T cells	control
1.1358352	1.4343628	0.12717922	-0.6880641	0.0047689974	0.034622252	0.9353205	-1.5843315	0.8402285	-0.7679728	0.38088688	0.14536458	-0.5751516	0.6008819	1.97205	0.6023767	-1.3774894	0.8784815	0.14552583	-1.3129491	0.9888153	-0.41751793	-0.1619111	-1.1694531	0.7877585	2.5138996	-0.6138383	CD4+ T cells	control
0.97625244	-0.19397473	0.33011162	0.20499721	-0.3200695	-2.893644	-0.11500737	1.1435974	-0.16132122	-3.011494	-0.8664123	1.6632392	-0.56616646	-1.2374014	-0.40016085	-0.40394402	-0.31333077	-0.55206937	-1.3962824	-0.4780712	1.8102994	-1.341095	-1.428081	1.3047564	0.91954255	1.9401345	-0.5679879	Megakaryocyte progenitors	control
0.5747694	0.533268	0.4897706	-0.71520346	-1.281075	-1.7193717	-0.37319684	0.104599416	0.41468298	-1.3545352	0.06023816	-1.5510184	0.05990097	1.7662767	-0.6020158	-0.59422594	0.009861454	0.76979494	-1.0795678	0.081026375	0.31267023	-0.4255856	-0.17269626	1.0042351	1.3918467	1.9303195	1.6209261	Monocyte progenitors	control
-0.09927882	0.6102111	0.573749	-0.21978939	0.1942786	-0.52496934	-3.008636	-0.7315718	-1.0105551	0.4993366	0.47972468	1.3036785	1.5165098	-0.268829	-0.09839125	-1.0056306	-2.3151445	1.0065461	-2.6834626	0.65354	-0.97620535	-0.8186481	-0.32925916	-0.9686452	1.0971917	0.3561543	0.3795045	Erythrocytes	control
1.0261921	1.4862102	-0.093393624	-0.7347995	-1.5009341	-0.07579301	-0.32662272	-0.14482602	0.53770477	0.4836255	-0.8842689	-0.023751646	-0.7224954	1.1416212	2.4071338	2.366457	-0.54532444	0.488761	0.4779436	0.53469473	-0.9082827	-0.6355488	0.40023804	2.4864028	-0.48369673	2.461081	-2.167457	CD8+ T cells	control
1.5927582	0.8711575	1.4688511	2.2969408	0.0017137975	-1.0782737	-0.3994217	-2.0092673	2.1836536	0.8827184	0.6713353	-1.2357237	-0.07987428	2.3073485	-1.301313	1.0426438	1.4087584	0.032341987	-0.15270725	-0.040328145	0.9347267	-1.8817431	1.6581913	-0.7403381	0.46889448	-0.8849683	1.7209435	CD14+ Monocytes	control
1.4961327	-0.42025918	0.29257035	2.0008059	0.039944485	-0.41066772	0.33603662	-1.3984017	2.6250837	0.89920795	1.7539082	-2.1001272	-1.0616504	0.752182	-0.86367416	0.32389823	1.2642087	1.9706216	-1.9261585	0.3600781	1.0363332	-1.9387354	1.8019116	0.50545317	-1.3635218	-0.22190508	0.46385294	CD14+ Monocytes	control
1.1622688	0.8956469	0.26133752	0.08673656	0.097641826	0.86733055	-0.10078871	-0.8980454	0.45560893	0.89212203	-1.3344561	-0.38399494	2.0435288	-0.20525339	1.8233433	-0.5241871	-0.9013994	-1.5360501	-0.7767408	1.017243	-0.061832786	1.4112302	-0.9110969	2.4520485	-2.06875	1.2006949	0.49315077	NKT cells	control
0.70957875	0.51003134	-0.40113312	0.69719183	0.26800558	-1.2101923	-3.151923	0.26314443	-2.1198077	-2.5269856	0.5932888	0.38927007	0.08592105	-2.109855	-0.60603356	-0.36045855	-1.5561545	-1.4366078	-1.329228	0.3441826	0.7759625	-0.1181981	-2.7268393	-1.6809264	0.5640878	-0.7521914	0.30259445	Erythrocytes	control
0.84902316	-1.334402	0.8337724	1.3642999	-1.2878315	-1.7109919	0.8896351	1.1655555	1.6659076	-1.9498596	-1.558397	2.507441	1.1780989	0.0932003	-0.8158075	-1.5095038	0.63680196	0.8234366	-1.2549379	-1.4381375	0.72241336	0.5534586	0.495858	-0.59214437	-0.9779421	0.74241686	0.28914875	Plasmacytoid dendritic cells	control
2.023906	0.9458472	-0.46054804	-0.06579375	0.80452406	0.9563319	1.8236593	0.36381248	1.6632031	-0.18191195	0.8993247	-0.24292862	2.0695233	-0.20996225	1.7518731	1.1808387	0.26547873	0.5737285	0.27071828	0.71542406	-1.6773171	0.37030154	-0.08805041	-0.935067	-1.7423122	1.1105018	-1.3188536	NKT cells	control
1.370325	-0.8157453	-0.06822276	1.0111954	0.31581014	-2.5283706	0.041773528	-0.6886506	1.7158622	0.39403746	-1.2402849	-1.7071774	0.41378555	2.3553178	-1.1796553	-1.5773933	0.96025246	0.85052234	-1.7367754	0.26078737	0.53255576	-0.30799732	1.4461507	0.31288627	-0.38686746	0.2685888	0.73229265	Monocyte progenitors	control
0.92354584	-0.1945023	-0.23479012	-0.25365138	-0.70629776	-1.201845	-0.11835667	1.9735316	1.9282963	-2.6458364	0.6280451	0.482785	0.47509488	-0.07857233	-0.761413	-2.5980105	0.09720126	-0.5768439	0.403848	-0.09960599	0.19218808	0.78540146	0.59784573	0.28995627	0.9113624	1.3066922	0.111147255	Plasmacytoid dendritic cells	control
0.66848475	0.10014756	-0.35024273	0.08407733	-0.11275679	-1.7053206	-0.48919532	-0.087663054	0.118891284	-1.7562553	-0.34751377	0.39750397	-0.20460865	-0.057489734	-0.5614102	-0.9117664	-0.23729055	-0.45202085	1.0035795	-0.7273555	-0.11437085	0.37926823	0.71565676	-1.4420812	1.4594917	2.478551	1.165502	HSPCs	control
0.9664924	1.1680794	-0.32550102	0.57734793	-1.201457	-2.1935782	-0.33082372	0.08700383	1.1136023	-1.2359642	-1.1341187	-0.1467587	-1.4027367	-0.2774043	0.20868264	-1.9552078	-0.25171626	-1.5475856	-0.6240876	-1.4132445	1.2194641	0.63061124	0.43269905	-0.21680355	-0.20880187	2.4124634	-0.6136417	HSPCs	control
1.4641976	-0.59895974	0.7317881	-1.3225551	0.7398265	1.5166495	0.09202176	0.33841598	-0.13717254	0.29269728	1.2721095	0.10526064	1.2653745	-1.2571886	1.9364623	0.19201809	-1.4033301	0.00059441477	-0.20531431	-0.7992053	-1.3197796	-1.189107	-0.059053093	1.4968338	-0.62713563	0.5970309	0.34278196	CD4+ T cells	control
1.4017441	0.7886966	-1.3725941	-0.32912076	1.4815624	-0.17289057	-0.099083066	-0.9120895	1.7336495	0.22282583	0.45420367	-0.31737304	2.3357146	0.57139695	1.7309384	-1.2213796	-0.95959055	-1.1490995	-1.2490135	1.9270877	-1.0392475	0.47727692	-1.1112711	-0.7475219	-1.4854972	1.3534474	-1.9158516	NKT cells	control
1.0437367	-0.6251058	-1.4113932	-0.66034627	-1.9938546	-1.3300825	-2.5635433	2.7262783	-2.11076	-2.4136727	-2.1970832	1.4011371	1.1927555	-2.0098279	-0.77288264	-0.11514902	-1.5505168	-0.28851378	-3.4534674	-0.33536044	1.8000044	-1.9885464	-2.4166489	-1.4259933	0.9661386	0.5628012	0.110813856	Erythrocytes	control
1.5188446	-1.6017151	-0.72664267	0.32203367	-1.9035039	-1.5463055	-0.7061913	0.8688547	0.2982132	-1.901422	-0.86489415	2.3211799	-0.13583232	-0.9770106	-0.39212877	-1.1725885	-0.3640417	0.35605586	-0.27239227	-1.7964323	0.41600487	1.0696058	0.21298265	-0.66242445	0.05227302	-0.113552324	-0.23792374	CD10+ B cells	control
0.2194444	0.99818575	0.20514715	0.40697995	0.37584397	-0.97078246	1.9029408	1.0098919	2.1264358	0.16972652	0.3464361	0.68932223	1.5271239	0.36295584	0.33349293	0.08618781	0.1719555	0.15274595	-1.4269888	-1.9690986	-0.37251458	-0.8751449	0.4342358	-0.43923116	1.1148046	1.3676169	-0.1862598	Plasma cells	control
1.0352294	-0.56544244	1.283979	0.022944622	1.2848114	-1.5076295	1.1933479	0.8004041	0.15731774	-1.9947236	-1.0793334	-1.8561813	0.23757565	-1.0494324	0.14912164	-0.2536166	0.6222768	0.5315346	-1.0743937	0.9270377	-0.19938892	-0.01984986	1.5055292	2.6045132	-1.3026471	1.2479473	0.042149425	Megakaryocyte progenitors	control
1.6331271	-0.8368542	-0.74550223	1.8579062	0.75581694	-0.4546852	-1.8021083	-0.20073336	1.1199191	0.8412714	0.5752256	-1.1438293	-1.2368461	2.205631	-1.2386132	1.4234973	0.94140923	0.94997907	-1.0654929	0.026486576	1.3661582	-2.1810575	0.54540277	0.72173774	1.0201011	-0.022538021	0.67204344	CD14+ Monocytes	control
0.95833284	0.3058523	-0.36146343	-0.15175349	0.6486955	-0.83208454	-2.867186	0.38603377	-1.4204917	-1.1616478	0.6055279	1.6408637	-0.4943949	-1.7749591	-0.19671342	0.32950228	-1.9340671	-1.0321255	0.11535841	0.5874909	1.4497813	-0.17607433	-1.5636563	-1.1165605	0.51916754	-0.5657969	0.9173932	Erythrocytes	control
1.0840787	-0.5524087	0.71431506	0.7980812	0.50418186	-1.4386128	0.3118252	2.4183917	2.1974692	-1.2921822	-1.2421877	2.2895846	-0.7294792	-0.05290398	-0.9437734	-1.8722894	0.44399163	1.2399174	-1.7611147	-0.46002096	-0.9811448	0.682328	1.2569511	-1.6300344	-1.773246	0.6001682	0.72977346	Plasmacytoid dendritic cells	control
1.5550425	0.60827005	0.16533351	1.6847875	1.7415115	-0.96475977	-0.72343504	-0.7896086	2.8723533	0.12140429	1.615431	-0.8493722	-1.1602795	0.11262694	-1.1679189	1.9983817	1.7301478	2.9019783	0.90544474	0.98016	-0.8277609	1.0260656	-0.31952184	0.7260468	-1.0932374	-0.3832713	1.0932999	CD16+ Monocytes	control
1.9081652	-0.3469767	0.18545449	2.088159	-0.37916338	-0.7684289	-1.2004015	0.10718942	2.5641463	1.0857122	1.8390949	-1.5691408	0.5760771	0.73454297	-0.69472647	-0.35840112	1.1749271	0.27999818	-0.8587044	0.44075426	0.7617126	-0.5275588	1.8685895	0.20635289	0.58601767	-0.43637258	1.0993031	CD14+ Monocytes	control
1.3037063	1.1921022	0.62222403	-1.1558502	-0.22696191	1.949151	0.2690164	-0.71026903	0.5314984	0.63320535	2.2509904	-0.77711165	0.94356924	-0.2935358	1.755808	1.1789547	-0.645357	1.000008	-0.43355536	0.03483224	-1.2090201	-0.62147504	0.6805526	0.71852666	-1.2483635	0.77941024	-1.5092261	NKT cells	control
0.80981874	1.3637626	-0.6108037	-0.5972403	0.6642226	2.1828816	0.52396035	0.7871694	0.9978649	-0.47774872	-0.09526195	-1.2103784	2.349224	-0.1365313	1.6653668	-0.9022971	-0.16770488	0.9718072	1.4701561	1.3352147	-1.1059594	0.23494431	0.1254881	0.73005664	-2.2030854	1.2159259	-0.42836607	NKT cells	control
0.38732883	2.2222655	0.56394935	-0.7477881	-0.27743608	0.44132316	0.7502279	0.42821306	0.5719737	0.76168096	0.59038657	-1.542509	1.7508075	-0.041412562	1.6146067	-0.41957524	-1.0113294	0.8280977	-1.3938189	-1.6399492	-1.9925699	-0.7542876	0.078973025	1.6332963	-0.9160876	1.8928938	-0.49480397	NKT cells	control
1.6792934	0.36448294	2.698438	2.0432487	-0.004445553	-1.3431572	0.16111434	-0.8184656	1.8576363	0.8107134	0.3769571	-1.5375109	-1.1552675	1.5420822	-0.92928743	-0.47774395	1.0997753	1.8195146	-0.9529404	0.7894944	0.11829746	-0.6828227	1.553094	0.96936256	-0.43301597	-0.5171298	0.64444536	CD14+ Monocytes	control
0.44198397	1.5673122	0.8129631	0.47898602	-0.9043822	-2.0745142	-0.08641331	-1.5598352	-0.15712062	-0.77539337	-2.3205495	-1.6381255	-0.458961	0.63788235	-0.26228908	1.0511063	0.44650185	0.35419562	-0.53976804	-1.5571337	0.837839	2.1927903	1.8934078	0.1978319	-0.82766604	2.459819	0.37661704	HSPCs	control
1.3739344	1.8247827	-0.7363415	-0.8436422	0.7733815	0.57541054	0.5445003	-0.64233404	0.7501804	0.12156361	-1.6593627	0.5109012	0.3813709	0.15414996	1.8471079	-0.83035237	-0.07566792	-1.1278406	-1.0833515	1.5511911	-0.3441984	0.6499615	0.4172138	-0.05540791	0.18361384	2.2169933	-0.49419513	CD8+ T cells	control
0.8455279	-1.4036744	0.24148662	-0.38204882	-0.3267394	0.77455676	-0.48189527	-0.6715786	0.50507104	0.4247362	0.3372321	0.32745126	0.25953245	0.4155652	1.7432073	-0.2542016	-0.117320105	-1.1531422	-0.8898193	1.152296	-1.1047791	1.2557	1.0385605	-1.2582961	-0.8082995	3.2016163	-0.4554989	CD8+ T cells	control
0.66805494	-0.2880538	0.55944026	0.31895947	-1.4795942	-2.926264	-0.16357651	0.0031218827	0.0653804	-2.2427697	0.3762843	0.7071574	-0.2587061	-0.39490068	-0.40020153	-0.7307785	-0.60328305	-1.3454494	-1.6140941	-2.222125	0.5947722	0.56622773	0.3245258	0.44375953	2.1021457	1.9820046	-0.036123455	HSPCs	control
1.3265224	-1.3459237	0.6472634	1.9373844	0.7706176	0.24472569	0.57780087	-0.7547843	3.0985014	0.44334275	1.9662166	-0.7788403	-0.21892172	1.4325088	-1.0595891	-1.0341272	1.7107246	2.2181678	0.7282153	-0.12812504	0.6882871	0.9004016	1.6694571	-0.10111639	0.39620626	-0.2090864	0.9922015	CD14+ Monocytes	control
1.158276	1.0208253	-1.8858672	-1.645696	0.48171607	1.2830436	0.2720476	-0.10810716	0.6519819	0.94617057	-0.98008364	-1.1907017	0.19323927	0.06156501	2.0616848	-0.12066597	-1.144333	0.54984415	-1.711148	-0.6020496	-1.9624836	-2.080418	1.3428079	1.3241934	-0.15379286	1.9646686	0.76645666	CD4+ T cells	control
1.1425331	0.98820484	0.9226422	0.13761795	2.4941888	-0.09554064	-0.43620807	0.44254977	0.34725896	-1.1001265	0.17335801	-0.40526217	1.5521729	-0.39849952	1.1089897	-0.538837	-0.5300056	-0.21891922	0.80421686	2.1490679	-2.34161	-0.4953952	-1.0965123	-2.1190934	0.64781773	0.92182845	0.54785484	NK cells	control
1.0912254	0.11667007	1.4727025	-1.2013409	-0.3053005	2.3117392	0.21306318	-1.239294	0.5609264	-1.306451	0.16846398	-0.00545159	1.1432806	0.27812773	1.8529925	0.8734154	-0.97114253	-0.52387196	0.28330046	0.79513323	-0.7835286	1.7367568	0.7235223	-0.05355966	-0.9771449	1.1384499	0.41726947	NKT cells	control
1.5404538	-1.1294405	-0.6869294	0.28888032	-2.542914	-1.2573599	0.012099564	1.2737974	-0.22435187	-2.2146795	-0.4659617	0.25139928	0.92750543	-1.0665092	-0.37777004	0.42314234	-1.6881781	-0.8350785	-1.9438972	-2.1377723	1.5829974	0.7818148	-0.5122592	1.0273445	-0.23013827	0.46558744	1.2779608	CD10+ B cells	control
0.3392651	-0.4225545	-0.9512807	-2.4792056	0.6097597	0.17201714	2.1121402	1.822963	0.6518028	-0.8356558	-1.98094	-0.078154564	-0.6804909	1.2278137	2.347819	0.37312037	-1.0902821	-1.4731019	-0.30817538	-1.2956065	-1.4135022	-0.680344	-0.14104658	0.0800883	1.8719387	3.5284324	-0.974251	CD4+ T cells	control
1.4092488	0.1612764	0.49944288	1.6390139	2.1843526	-0.12709868	0.24419373	-0.3068534	2.288486	0.0062289685	0.08360696	-1.4799532	-0.7527846	1.1474541	-0.46642837	-2.414532	0.9622905	0.6403935	-0.77449787	0.9207312	-0.0567109	0.106633365	1.1031067	0.7583041	0.4795411	0.162404	0.6339638	Monocyte progenitors	control
1.9812635	-0.39900413	-0.25461853	1.6175225	0.99586904	-1.4777601	0.15134597	0.27418083	1.4482397	0.57644093	-1.1563492	-1.4025638	-0.39221883	0.64208394	-1.0889789	-0.62314916	1.0668099	0.7186726	0.64142656	0.75392514	0.6423951	-1.88698	2.5486372	0.038622856	-0.7832911	-0.9206462	0.80388314	CD14+ Monocytes	control
1.7029823	0.5258963	-0.5881243	-1.1987655	1.2397871	0.36001575	1.8245757	0.6625698	0.4799835	0.7418267	1.318656	-0.79232156	-1.0998559	-0.6772421	1.8010794	-1.7434862	-1.0981535	0.18040368	1.4824183	-1.4512682	-0.56925374	-0.9989652	1.7389399	1.5061152	0.4956553	1.2091043	0.58258474	CD4+ T cells	control
0.9011331	-0.52005035	-0.31204742	-0.34259593	-0.5718636	0.9319244	1.4654806	-1.4239447	1.1648257	1.1097137	-0.045343794	-1.288317	2.1523788	0.03802979	1.8833303	-0.5218955	-0.7681291	0.76639974	0.11430447	-1.0173597	-2.125494	-0.7708834	-1.0971305	-0.59448296	-0.84450305	2.2398913	-0.73342717	CD4+ T cells	control
0.6474992	-0.25371146	0.77452326	1.0431306	-1.2590735	-1.7503353	-0.022074837	-0.1297772	1.2569408	-0.02203831	1.7225947	1.8115535	-0.630724	1.5730197	0.00042164326	0.04061404	0.71578306	0.21044677	-0.7614672	-0.3529629	-0.39346635	0.79130834	0.91767883	-0.018770106	0.69170207	2.608417	-0.5902649	HSPCs	control
1.2225018	0.8113257	1.3830318	-0.029559016	1.5866653	1.3996663	0.41757005	-0.18051499	0.16088162	1.1946265	0.5355587	-1.788511	1.9954513	0.26611406	2.0839715	0.029577434	-0.9276036	0.33040044	0.21082327	0.37237996	0.050290287	0.6595913	0.46594107	-0.05869866	-1.6514572	1.6526796	-1.1268406	NKT cells	control
1.0705296	1.4424627	-0.6790871	-1.3164518	0.49855304	0.49968284	1.576964	-0.22521356	0.39393145	-0.8483784	2.0127966	-1.2298776	-0.4478528	-1.0949146	1.7489189	-0.22710043	0.29521602	-1.632078	0.55737495	-0.23695874	-1.2444453	0.0023792982	1.2072446	0.26754177	-1.5861508	1.8906896	0.6994056	CD4+ T cells	control
1.6809068	1.0920854	0.7598697	-0.88557947	1.0896755	2.8453975	-0.3908825	-0.78235346	0.8085848	0.89349246	0.096466474	-1.1953764	2.143792	0.30584213	1.9039758	-0.26589388	-1.0733825	-0.44256318	-0.39254206	-1.2984773	-1.0860722	-1.3775774	-0.34920302	0.8026248	-2.7150085	0.024794713	-0.39939925	NKT cells	control
1.4510484	-0.56963325	-1.4409802	0.8991949	0.3881697	-0.4245289	-0.87396616	0.68751067	1.158818	0.50341415	-0.07342096	-0.4363226	1.0533751	1.9091916	-0.3077569	-0.06290233	0.25003228	-0.2024128	-0.85208416	0.46715474	0.21878403	-1.5508087	0.9598171	0.27700573	-0.5440442	-0.8141682	0.18623304	Monocyte progenitors	control
1.5700531	1.4660926	1.423402	1.7084255	0.72960025	-1.7780676	-1.2659914	-0.693904	2.5319633	0.5952132	1.9643414	-2.262303	-0.96908605	0.16676831	-1.1945719	-0.54897666	1.8406017	1.9461658	0.5407	-0.45895243	0.29502365	-1.5706884	1.6274616	0.11402708	0.28321725	0.16737652	0.57680285	CD14+ Monocytes	control
0.8694783	0.44097564	1.9631923	-0.77396953	-0.11895946	0.8528055	0.27649325	1.0058963	0.82599795	0.801377	-0.9573178	-0.7351634	0.99378693	0.51343566	2.1604295	-0.82776606	-1.3811984	-0.65964246	-1.0785496	0.537983	-1.9717923	0.07661982	-0.04120657	0.023578227	0.4951132	2.4042225	-0.858018	NKT cells	control
1.1318159	0.69305164	0.07926321	-0.77736527	0.49020165	2.018345	0.025455743	-0.12940602	0.39711055	0.28476167	0.65930796	0.0023418665	-3.1718707	1.6174772	1.9572438	1.0609835	-1.4118989	0.08820422	-1.4635125	-0.6814183	-2.1509843	-0.09990848	1.2873089	0.3984373	-0.8003726	1.8752252	-1.758795	CD4+ T cells	control
1.5524756	-0.103560895	-0.729478	1.6976374	1.126617	0.039198756	-1.1420823	1.1094575	2.4264808	-0.62445444	1.7917476	-0.40098256	-1.606717	0.045664698	-1.0007985	1.4781704	1.2679485	2.3821218	2.3973868	1.3091133	-0.90124714	-0.29150105	0.020572618	1.3734028	-1.2151253	-1.0386138	2.1765525	CD16+ Monocytes	control
0.8462126	-1.4536684	-0.09312408	0.033737034	-1.000824	-1.6477815	0.489022	0.42267317	2.1899889	-0.4798143	-0.24918951	1.6364319	-0.27455205	-0.3589291	-0.20547457	-2.799048	0.6609183	0.25776735	-0.955081	-0.694534	-0.2030741	1.9822412	0.80587995	-1.8069017	-0.2306875	0.8738156	-0.12279102	Plasmacytoid dendritic cells	control
1.8643355	-0.23236129	0.7488158	1.0047349	0.07127798	-0.07355468	0.29667017	-1.4239805	3.140129	0.57677674	0.81118536	-1.6308577	-0.18451342	0.6001179	-0.83300924	1.783494	1.5070267	1.2532678	0.06762554	0.703553	-0.5417102	-0.89496785	1.3019065	-0.5788804	2.490458	-1.1455258	0.7918597	CD14+ Monocytes	control
1.2178583	-2.1351366	-0.961631	1.4466817	-1.813749	-0.201633	-4.2006984	0.7394975	-1.8733325	-1.6789448	-0.86071867	-0.3149404	0.5824254	-0.6157766	-0.5547977	-1.0818359	-1.8960063	-1.185671	-0.51301	0.70500934	1.1588334	-0.7857347	-2.399434	-1.3921459	1.9195489	-0.8699258	0.44473952	Erythrocytes	control
1.2892879	0.5367676	-1.8795712	0.20600948	-0.104114234	-2.1520045	-0.5078121	0.6386639	-0.44986218	-2.8308263	-1.6213737	1.5599449	0.52145064	-1.3687733	-0.7040626	-1.713879	-1.2162414	-1.1526724	-2.1082726	-1.4782124	1.189559	1.0498579	0.13220179	-1.4586141	-0.5394834	0.74225265	0.5008779	CD10+ B cells	control
0.68496704	-2.4532964	-2.220422	-0.6591698	-0.236626	-0.19955105	-2.9492157	1.8723675	-2.2531116	-0.82641226	-0.22400777	-0.066679776	1.7156615	-2.0781908	-1.060974	-0.09635374	-1.5128198	-0.29281104	-2.1275573	0.3413349	2.5944636	-1.1408046	-2.169664	-0.9225185	-0.6636847	-0.22724028	1.3322828	Erythrocytes	control
1.3683733	0.166139	0.5008535	0.697285	0.80918115	-3.001082	1.386106	1.0743856	1.2151022	-0.7840769	-1.2278249	-1.2751037	-0.2328178	0.49718273	-0.63680947	0.42159957	1.4631853	0.5769044	-1.6498337	0.75161517	0.16031316	0.12014386	1.3149334	0.2379324	0.7225671	1.0556906	1.3744376	Monocyte progenitors	control
1.3559781	0.54388523	1.3017218	-0.0057043433	-1.2897403	-0.7976999	1.6739982	2.5536187	0.67265856	-1.542342	0.4211108	1.0302126	0.030763626	1.249403	0.024286523	1.204143	-0.25421524	0.37540564	-1.4613767	-1.758251	0.33075255	2.539344	-0.8284187	-1.2140281	-2.420198	0.723474	-1.7121644	CD10+ B cells	control
1.7464432	-0.8931345	0.7901714	0.9751532	1.2372893	-1.6010284	0.887238	-1.1033615	1.8163854	-0.51657236	-0.060816377	-0.47583732	-1.3860482	0.66279763	-1.2017496	0.59317964	0.59464353	0.5054835	-1.5776553	-0.44715375	-0.2502169	-0.8141644	2.2045407	0.4120835	0.45008734	0.00301525	1.9682214	Monocyte progenitors	control
1.0790179	1.8047487	2.0233455	-0.7967893	0.8160338	0.12539284	0.85448086	0.38747317	0.16687033	0.37718672	-0.49260277	1.4461405	-0.86476576	1.2798696	1.5647438	0.80252254	-1.1365753	-1.2000278	-0.08553068	-0.76747346	-1.1295972	0.5992143	0.019695818	0.50058573	0.5038624	3.0435162	-0.31403625	CD4+ T cells	control
1.5515553	-0.7042683	1.4120252	1.6630971	-0.36119053	-0.22763309	1.415691	-1.7047695	2.1889637	1.1849002	0.83864725	-1.2967479	-0.43500507	0.9137971	-1.4115745	-0.037903488	0.9365077	1.6131887	0.29777676	-0.00074866414	0.720008	-0.7032413	1.7474097	-0.14017016	0.40539145	-0.9427149	1.0839436	CD14+ Monocytes	control
1.3361275	1.3508548	0.019739255	1.4710503	1.6954738	-0.4407323	-1.1197783	0.022278607	1.9014617	-0.3745693	1.6103408	-0.6981193	-1.2779653	0.57213056	-0.77547634	-0.6638119	0.4134743	0.09769218	-1.3265518	0.54109025	0.12356344	0.4236779	1.0443437	0.97287047	0.6850307	0.4601909	-0.15420806	Monocyte progenitors	control
1.2625284	1.3839487	0.62567306	-0.265557	-0.81572104	0.4958195	1.1017771	-1.2813252	-0.45412713	-0.5489218	1.3456033	1.321254	0.984423	1.4719536	1.8448888	1.6682174	-0.9734863	0.51922315	-0.2662185	-0.0029088855	0.23206878	0.27558607	1.4195583	-0.5334651	-1.0519468	2.9119205	1.0733445	CD8+ T cells	control
1.7899559	-0.09454137	0.21052054	-1.3405442	0.72816235	1.4844941	1.5786442	-1.2748048	1.2058969	0.78524435	-2.0078301	0.081569165	1.1994636	0.010046944	1.2392994	1.3130718	-0.49041355	0.14404318	-0.8317968	0.031968363	-1.087818	-0.71342456	-0.36372262	-0.6345372	-1.9079103	0.30329013	-0.32428324	NKT cells	control
0.7505312	0.048524052	1.0660961	-0.1891948	0.20902179	-2.2151055	-1.350167	-0.5527744	0.17296268	-2.1054099	0.047949545	-0.11179671	-0.85919493	1.24511	-0.85676885	-1.0747962	0.22218941	-1.1150212	-0.7292027	-0.90257907	1.0340027	-1.3535931	0.2881277	1.2065169	0.39872855	2.0312872	1.4233704	Monocyte progenitors	control
0.92860585	1.3227549	0.008349359	-2.7017493	-1.2682045	0.13866213	1.0401344	-0.774132	0.15870033	-0.86192477	-0.9700986	-0.14142656	0.22341594	1.2515541	1.9943479	-0.5209258	-1.2335901	-1.0452876	-0.9327839	0.8307219	-0.5883881	-0.9990808	-2.085986	0.66230035	-0.63957006	2.9479084	0.11602992	CD8+ T cells	control
0.904933	0.9480308	0.50936425	-0.715596	0.70317495	0.29912442	0.8097254	0.32364917	0.1271506	1.4781709	-0.44693834	0.8190839	-0.18236743	1.1359403	1.6488703	0.0018256307	-2.1083093	-0.056895792	0.47727096	-0.5436916	-1.3870027	1.4215045	0.103499174	1.6998285	-0.905442	2.347882	-0.7656838	CD4+ T cells	control
1.2339989	0.37972578	0.4322308	-1.2240808	-1.0790129	0.9094927	-0.036335185	-2.6722474	0.5391551	1.9983194	-1.3341122	0.9070621	-0.54690075	0.3394469	1.8198874	0.116274655	-1.1473652	-0.33500826	-0.8168855	-0.26119453	-0.67391175	-0.54177594	-0.54840326	-0.1918866	-1.0019782	2.6619086	-2.6624117	CD4+ T cells	control
1.9128336	0.6930042	1.2892855	2.1043324	0.9915742	-0.2865865	0.9396732	0.055783182	2.4388359	0.14420027	-0.13186014	0.79297245	-1.485599	-0.18921116	-0.38479125	0.2758949	1.0545417	2.326682	1.6152503	0.20758644	-0.80988777	-0.47402433	-0.32224792	0.83186746	-0.26337177	-0.76970834	1.0544244	CD16+ Monocytes	control
1.2891834	1.2769239	1.8500247	-0.510519	0.13980189	2.0690498	0.8120099	-0.07799256	0.703704	1.3585384	-0.5440293	-0.594137	1.2949667	0.63281953	1.8512572	0.1316609	-0.5483798	-2.3845546	-0.97418374	0.50473654	-0.44508585	0.33446616	1.3685892	1.198055	-0.33898908	1.0960804	-0.3195696	NKT cells	control
1.1220033	0.6426878	0.13162348	-1.7426894	1.3995252	-0.28220975	-0.032134622	-0.16725591	0.7377846	-1.125107	-0.2288274	0.03505379	0.06846361	0.4271874	2.3319297	0.33082408	-0.89155746	-0.86177516	-0.62377936	1.9344898	-0.6697223	-0.5825518	-0.28068352	-1.377059	0.005901158	2.9094555	-1.1759794	CD8+ T cells	control
1.3748399	0.93834984	0.35447586	-1.1621438	-0.122547865	0.06269455	-0.596668	0.51432335	-0.07873914	1.572362	0.788003	-0.5564568	-0.90119886	0.20040649	1.7960176	1.0308895	-0.74847436	-1.6600202	-0.73500067	1.1369349	-0.53603005	-0.014683664	0.02489996	0.35581926	-1.1673791	2.1116624	-0.6790242	CD4+ T cells	control
1.1531943	1.093205	-0.25308388	-0.22781485	0.5437417	-0.42842668	-0.10955262	0.3820246	0.2696457	0.14275777	0.03661631	-0.039709985	-0.27667677	0.47869286	1.9979378	0.17010105	-0.55384094	-0.71901375	0.2603588	0.7661295	-1.0496601	-0.61152756	0.5753296	0.29859364	-1.6292164	2.72797	-1.2867961	CD8+ T cells	control
0.98134756	-1.2713728	-0.7353188	-2.2862725	0.34138173	0.5385718	0.97050434	-0.72719216	0.97268844	1.307809	-1.3412954	-0.16738808	-1.1727393	0.7817149	2.1550665	0.66216993	-0.9367503	0.7880068	-1.7798767	0.14011073	0.048412755	0.40731353	-0.8056071	0.32429516	-1.0808617	2.932862	-0.14888376	CD4+ T cells	control
1.3148818	2.0045018	0.7013914	-1.1390405	0.32049078	1.1396506	1.5343595	0.9705177	1.043858	-0.2823051	-2.0582511	-2.0117383	2.1688921	0.3954179	1.891564	0.56297827	-1.0243573	-0.8846508	-1.3935163	0.33382115	-1.8964144	-0.3070808	0.636801	2.290218	-0.6016363	1.3334126	-0.66172194	NKT cells	control
1.6592169	0.66003144	-0.3363552	-0.6499166	0.21710849	0.5111866	0.21104094	0.29737648	1.0427059	0.45356944	-1.2620968	0.5969123	0.6817498	0.75199914	1.7119569	-0.339911	-1.4793253	-1.1142539	-0.52787304	0.7327089	-1.2635288	-0.86962545	0.6720184	-0.12683365	-0.9956808	1.9464368	-0.98015344	CD8+ T cells	control
0.94669294	2.881887	0.22575444	0.14218308	-0.16753085	0.6667002	0.68317056	0.2718054	0.85430163	0.15660545	-0.64614624	-1.2429541	0.67543507	-0.3999117	1.7416897	-0.9067827	-0.58692646	-0.2522398	-0.88112897	0.32773882	-2.1144254	1.0402253	0.2591264	1.635967	-0.97101605	1.6381092	0.10979852	NKT cells	control
0.848082	1.5539529	0.5879396	-0.5531713	-0.52191406	1.264822	-0.07267213	-0.21725701	-0.16485053	0.92244637	-0.26891866	0.107032746	1.4828233	0.44231933	1.2192912	0.37866968	-1.5724962	0.70243883	-0.8164776	-0.52264524	-0.13326909	-0.35982585	-0.15439421	0.9187757	-0.62248904	1.0018982	-0.65830404	Erythrocytes	control
1.3332341	0.9821307	0.37395456	-0.14663197	-0.19515526	0.49378312	-0.22321296	-0.22914854	0.44570112	-0.6945361	-0.6263242	1.6545228	0.1492385	-0.33110338	1.580214	-1.859031	-1.1601342	-0.15092602	-0.37714127	-0.34909785	0.17606437	-1.0977188	1.2052921	1.7484392	0.8937841	1.6964133	-1.2840632	CD4+ T cells	control
1.0339351	-0.118772	0.26632953	0.5947786	1.2957311	-2.1066244	-0.014562428	-1.009302	0.0703665	-1.1563907	0.14009613	-0.73947877	-0.15134263	1.2937343	-0.9311654	-1.19217	0.67015815	0.121148676	-2.249227	-0.4785908	0.32104683	-0.74659765	-0.15872093	0.72025764	0.3085103	1.4646592	0.20636743	Monocyte progenitors	control
1.6798812	1.4163002	-1.3507005	2.3930368	0.7119539	-2.0751967	0.38367888	-0.7369644	2.533046	1.3374854	1.0685904	-1.6796901	-0.6053784	1.994306	-1.0797616	-0.69840926	1.0855792	1.6004674	0.2173425	-0.051096544	1.07306	-0.8060302	1.4365413	-0.5380688	0.8584329	-0.18213154	0.31178194	CD14+ Monocytes	control
1.5094948	0.9084417	-1.2711967	2.1959383	-0.18969792	-1.7419416	0.07870769	-0.9307543	2.2190652	0.56455123	1.2092226	-2.0849228	-0.6701671	0.50789154	-1.1042173	0.7809764	1.5487342	1.4242276	-1.072839	0.99755096	0.3673117	-0.037730455	1.8312293	-0.4542216	0.3661473	-0.5214501	-0.73397994	CD14+ Monocytes	control
1.7889678	0.73139054	1.5461984	2.4255364	1.2561074	-1.2356879	-0.032741547	-1.1146836	2.4869466	1.5787724	1.59919	-0.89898133	0.6676842	1.6227221	-1.0255085	0.08376771	1.0668238	1.7760531	0.8036172	0.073027015	0.894708	-0.27929118	1.6173584	-0.5557309	-0.18684757	0.049696203	0.6046192	CD14+ Monocytes	control
0.90455735	-0.22849455	1.1619551	-0.5440442	-1.4294996	-2.0381093	0.43438813	-0.041744813	0.7879042	-1.718488	1.0306572	0.7934791	0.52317226	-0.74120903	0.1005793	-0.6282377	-0.10427827	0.23904738	-1.1211835	-1.4187465	1.5259864	1.0873276	0.7798917	-2.410241	1.2515967	2.018187	0.5320543	HSPCs	control
1.152902	1.2744317	-0.05038899	-0.010499597	-0.28345725	-1.8240857	0.5505584	-0.14152764	2.329486	0.26968807	2.1894727	-1.9336635	-1.1619883	1.941716	-0.8456722	-0.078792065	1.9797435	1.4976302	-0.091278195	0.70795393	0.87561804	0.18742266	1.319078	0.5313705	-0.57617694	-0.07374266	0.8550963	CD14+ Monocytes	control
0.9068959	0.22770756	-0.14965102	0.40303022	0.016931176	-2.9230568	-0.058821425	0.16965006	1.2852318	-1.4990584	0.08109118	-1.4134368	-0.40449905	0.27327612	-0.99004745	-1.7079759	0.31480297	-1.0073669	-0.41447473	-1.5265168	-0.9384427	-0.036595285	1.1285802	-0.37197456	2.4672248	1.9862224	0.84617674	Monocyte progenitors	control
1.0455532	-0.4704045	1.47835	-0.2559268	-0.7089888	-0.4507055	-0.09113267	0.033221245	0.62783265	-0.9966017	1.0194465	0.40527612	0.5110678	0.33510318	2.1680295	1.0314078	-1.3989577	0.78207934	-1.7659738	-0.1597422	1.132686	-0.7851797	-0.13952842	-0.573363	1.0678606	2.689567	1.3608553	CD8+ T cells	control
1.0448935	1.1390089	0.8060245	0.058762286	0.57259864	1.8884311	1.0165908	0.6400906	0.7009942	-0.5795789	-1.2320275	-1.7188379	1.7171057	-0.70201576	1.901978	-0.028798789	-0.94993985	-0.49326745	0.37593728	1.4585173	-2.1084752	0.58615243	-0.8165074	1.0495845	-1.2480338	0.7998352	0.8211592	NKT cells	control
1.271551	0.9882979	0.59963906	-1.3865756	1.1539255	1.0987782	-0.3902844	-0.94940865	0.90041953	0.95593786	0.43807614	-0.25353795	1.9235363	-0.35117254	1.9837959	0.30373532	-0.80759263	-0.06544745	-0.4969179	0.9509973	-1.0602423	1.4539089	-0.7262472	2.384084	-1.410003	1.336269	-1.5679953	NKT cells	control
1.5522189	-0.93653315	1.28351	1.4230591	1.7509286	0.78518647	0.10188455	-0.73185223	2.815712	1.1621779	2.7200239	0.75243604	-1.4362836	0.42627594	-0.4694504	-1.2531545	1.685405	1.6969658	1.2090603	1.2681603	-0.14179382	0.33937117	-1.5309851	-0.45113444	-0.7721979	-0.5783989	2.5906882	CD16+ Monocytes	control
0.88189006	-0.20857888	1.5651016	-0.2768861	-0.4112759	0.6751263	0.065600336	0.92678857	0.32737416	0.15839225	-0.17047805	-0.5978586	0.10942304	0.2514135	1.8210816	1.0614154	-1.0851042	-0.9341787	0.034236997	-0.41311675	-0.25792888	-1.735132	0.009382896	-0.095811605	2.0837393	2.7213523	-0.306593	CD4+ T cells	control
1.5519373	0.24772614	0.28218508	-0.8436392	1.0305694	1.1437593	1.9922203	-0.8458333	1.3600893	0.92446226	0.48970363	-1.9438121	2.3204532	-0.062085394	2.0480704	0.48143446	-0.87324375	0.15966612	-1.4858277	1.2768676	-0.9199859	0.21646024	-1.8504572	1.217211	-1.4960848	0.8422221	-0.11294693	NKT cells	control
1.8425959	0.3710333	0.106028855	0.8939435	0.8506545	-0.5271074	0.5966652	-0.83401585	2.9712315	-0.7396398	0.3163401	-1.167777	0.09753066	-0.28356367	-0.96316713	-1.0572927	1.3941177	0.93399	-0.6066015	-0.043780565	0.6637722	1.6665757	1.4637495	0.46237788	-0.9269283	-0.3333225	0.23622146	Monocyte-derived dendritic cells	control
1.6063601	0.4535743	3.529542	2.4775887	1.1159639	1.5526601	0.63617486	0.16322356	2.9105198	0.033555686	0.10519543	0.045279294	-0.8481212	-1.6696868	-0.67580026	0.69124615	1.5202907	1.6839797	2.3821638	1.4050826	-0.6065176	-0.16184148	-0.3158521	-1.2971675	0.2761231	-1.4049459	1.955297	CD16+ Monocytes	control
1.6963211	-0.4758193	1.5388026	2.7299225	0.22862042	-1.6408297	0.80088675	-1.4753155	3.3536162	1.264738	-1.3947196	-1.3714858	-0.84577775	0.8785527	-0.92232794	-0.3783568	1.9319474	1.3235918	-0.45019537	0.80106235	0.16649485	-0.10511865	2.1725318	0.65300274	0.5515847	-0.70285267	1.5321178	CD14+ Monocytes	control
1.6284378	-0.009960271	0.7471309	2.364166	1.0920689	-1.0145695	1.4741282	-0.09335077	2.430351	0.9532506	2.6254728	-1.3489518	-0.48178005	1.2340052	-0.93849134	-1.1316835	1.736594	2.5093327	-0.67704344	0.5893546	-0.22224253	-1.9189863	1.3325133	0.868721	-1.0339837	-0.3018225	1.1874692	CD14+ Monocytes	control
1.1428629	-0.5516043	0.7006896	-0.85680145	0.22662209	1.2462392	-0.61851853	0.0384363	0.85541135	1.2521	-0.6317897	0.69331104	0.8281156	0.875699	1.6739404	1.0934303	-1.6749651	-0.8703767	0.13558397	-0.8461897	-0.8399809	1.3667741	0.9466908	0.15773991	-1.3678393	0.6714133	0.11226098	CD4+ T cells	control
1.6112777	0.38409188	1.5406432	2.1655397	0.39123386	-0.6063235	-0.110720575	0.29055986	2.2971992	-0.5111747	1.487828	-0.72790104	-0.2566404	-0.42580453	-0.7082408	-0.33915138	1.3186626	2.1615763	0.42235363	0.17764816	-0.9018442	2.0228035	0.981163	0.2500522	1.222321	-0.0027263314	-1.0622296	Monocyte-derived dendritic cells	control
0.75015634	0.016506126	0.4863822	0.6249967	-0.82022583	-2.632664	-0.75363135	0.23560484	0.28941575	-1.1217191	-0.017728299	-0.5148045	-0.81290144	0.40452048	-0.5164504	-1.0950687	-0.41181818	-0.43355167	-1.5723442	-0.039318264	-0.5613494	-1.1207851	-0.20960039	-1.3624277	-0.77070206	1.9293405	0.9242274	Megakaryocyte progenitors	control
0.47736692	0.14885645	0.53081375	1.0285227	-1.1019138	-2.1542892	0.5333314	1.3928947	0.27302596	-0.6633957	0.8039368	0.5223793	-0.08285543	0.6090636	-0.56043446	-1.6124029	-1.2724122	-0.34585875	-1.2135601	-1.6504954	0.8773338	0.69701487	0.47606558	-1.9028096	0.48604366	2.9398649	-1.2660242	HSPCs	control
0.7609462	0.93002784	0.94862205	-0.047662616	-1.3473787	-3.0745118	-0.31641975	-0.69795823	0.5015904	-1.5548642	0.44069484	0.59976315	0.5223208	-0.3596348	-0.38752258	-1.3510866	-0.16865396	-1.7930589	-0.5480562	-0.70383453	0.16882427	0.49126595	0.6519379	-2.0676782	1.4485667	2.228717	1.0338758	HSPCs	control
1.3940467	-0.43630114	0.44087714	-0.6154701	1.3667028	0.58392256	-1.6437193	-0.61947143	0.019203544	1.6283785	0.6528429	-1.5654092	-1.9061097	-0.8283104	2.2473044	0.9624803	-1.5061247	-1.2719404	2.4518886	1.0715739	-1.4946458	-0.29097465	1.7180328	-1.6385369	1.1110878	1.6641105	1.3299798	CD4+ T cells	control
1.8539181	1.4094965	-0.17342377	-0.7025846	1.9124408	1.6617453	0.7662816	-0.06489891	1.0755436	-0.29293483	-1.4260769	-1.1513085	1.7052622	-1.3331082	1.9477677	-0.053857446	-0.4472949	-1.5008543	0.26613212	1.6821828	-1.4504222	0.21015024	0.6883295	0.5608456	0.21564957	0.466186	0.7330369	NKT cells	control
0.9834283	1.2411386	0.9505253	-1.2670006	-0.22814476	1.5485582	0.4574176	-1.3999087	1.1993767	0.14036053	0.8190725	-1.1471579	-0.7713306	0.9571923	1.972282	0.16278052	-2.3522153	0.55835265	0.4354546	-0.6475371	-1.4041588	0.08324888	0.48758173	0.48395267	-1.258873	1.1532676	-1.4647732	CD4+ T cells	control
0.6408544	0.6695251	-0.31200534	0.3082749	0.70455325	-2.711112	-1.4666452	1.3057971	-1.8855038	-3.1931221	0.69884574	2.3313	0.29016364	-2.0442772	-1.2923877	-1.6416638	-1.5940067	0.19482017	-1.8596897	-0.28211313	3.1927629	-1.5292699	-2.607122	-1.1828673	1.6439707	1.8258737	0.7418463	Erythroid progenitors	control
0.9521294	-0.9608853	-2.143962	-1.5067534	-1.8598791	-0.19220018	0.37260476	-1.0748076	0.6855613	1.5897778	-0.47269186	0.45073193	-0.39101616	0.5025253	2.1096983	0.020604596	-1.1177807	0.7371286	0.25251013	0.95987815	0.26414862	-0.2775158	-2.1064801	0.497863	0.44244987	2.837952	-0.72318536	CD8+ T cells	control
1.4108269	1.223527	0.26656297	-0.014709502	0.3796893	0.31715155	1.43273	-0.667529	0.9099303	-0.06596303	-0.914256	-0.8189144	1.0572994	-0.029206157	1.804042	-0.7616276	-0.75325537	-0.14178684	1.2156823	-0.32868436	-1.7068537	1.1229229	-0.5334409	0.39330447	-1.7091463	1.6859524	0.056970596	NKT cells	control
1.5919116	-0.5087666	0.75580436	-1.4517668	1.3483826	0.15918759	1.2549584	-1.9123623	0.022729784	1.241895	2.5054634	0.09822279	-0.36069041	0.36555317	1.9976135	-0.2520827	-0.7435323	-0.7053385	-0.4615605	0.830403	-0.05081305	-1.1161021	1.2278678	-0.26533234	-1.853916	2.675991	-0.44263476	CD8+ T cells	control
0.44208518	0.3301141	-1.3063073	0.6631118	-2.1470299	0.7550732	-3.9210815	0.45020992	-2.63894	-0.8273278	-0.39777634	0.39754978	1.0432473	-1.1150227	-0.7965845	-0.8718424	-1.642843	-1.0891147	-1.201661	0.1461332	1.9719841	-0.21418726	-0.76106906	-2.1642356	0.78513324	-1.6038364	0.13629931	Erythrocytes	control
0.3939525	-1.3618289	1.3485905	-0.2276946	-1.7583897	-0.6356202	1.4406238	0.67452353	1.9892883	-0.8171878	0.3516694	0.9444004	1.1463202	-1.0090632	0.9285452	0.6399911	-0.41511905	0.61972725	-0.6712931	-0.79307675	0.04904169	0.44116855	0.18253057	-1.4185294	0.59221876	-0.5765431	-0.014852583	Plasma cells	control
1.2544376	0.21146184	1.6100326	0.3627326	-0.61177695	0.4316275	2.037486	2.101396	2.3134327	-0.32340127	1.0140966	0.6802472	1.3287554	-0.12488988	0.3610728	-1.045053	-0.2202459	-0.4716681	0.18950495	-0.9037116	-0.24841711	2.4459355	-0.55234253	-1.8371408	-1.3956443	1.8639095	-1.4518396	B	control
1.2013277	-0.4523573	-0.7145636	2.078595	1.2420149	-1.5044794	-0.6003237	-2.0474403	1.8030678	1.1398166	2.3082118	-1.9212155	-0.7821139	1.8278748	-1.1753855	-1.2205555	0.67382973	1.80356	1.3248453	1.6851792	1.0252513	-1.2692326	0.65581304	-1.2326646	0.6061037	-0.6959276	0.11217752	CD14+ Monocytes	control
0.61292124	0.46454746	-0.5030079	0.7653767	-0.83244467	-1.8896018	-1.1239316	0.37821788	-2.3069444	-2.609875	1.0842807	0.45233282	0.053542614	-2.187883	-1.1632628	-1.2128465	-1.5589683	-1.0657722	-2.583177	-0.3006187	3.256091	-1.4649653	-2.2884295	-1.849569	2.545599	1.0860503	0.33657727	Erythroid progenitors	control
0.12824212	1.1874008	0.4193645	0.59660196	-0.39442584	0.5550386	-3.3808663	0.68692344	-0.47122627	0.04775533	1.7362322	0.08722544	0.42694962	-1.4566429	-0.034581695	0.08787727	-1.6884469	-0.21608397	0.107508704	0.6964902	-1.2486765	-0.5878022	0.014223099	-2.5838995	-0.021569759	-0.6291524	0.43880585	Erythrocytes	control
1.494756	0.36479476	0.3590715	-0.6067159	0.3210342	1.4386947	0.6606656	0.15656069	0.4856637	0.7652157	0.14931008	1.0326067	1.5587139	0.73062783	1.7974845	0.019508004	-1.6317058	-1.6807456	-0.49200648	1.2239085	-1.3035269	0.96417964	-0.5357453	0.48144338	-2.435058	0.8913032	0.5154413	NKT cells	control
1.8460706	0.6983265	0.30956286	2.4113812	0.97837573	0.5315791	1.4954227	0.024458528	2.201428	2.0657272	2.5051446	-1.5049039	-1.999155	1.5816333	-0.6582301	-1.38417	1.6466826	2.26591	0.022055328	0.69002354	1.1617489	-0.25994658	2.1000934	-0.097523294	-0.23443109	-0.8611916	-0.70509905	CD14+ Monocytes	control
1.5489141	0.6788026	-0.33746195	1.2598946	0.54778284	0.07821947	1.3752965	-0.69782716	3.1162305	1.4942768	0.43244004	-2.6537952	-0.8675847	1.5149409	-0.78639644	-0.62428755	1.4825978	2.1985612	0.9458001	0.8438517	0.88952506	0.042905368	2.3847957	0.19275211	-0.63022715	-0.92991173	-0.27970073	CD14+ Monocytes	control
1.2582972	1.4715855	-0.49364823	-0.675129	-0.6056484	2.2842531	0.0063561816	-1.1982921	0.8882245	0.88646907	0.6714723	-1.0499601	0.5399673	0.5258085	1.8990716	-0.34286505	-0.9901709	-0.04372242	-1.6422646	-0.39154494	-2.5332882	0.42377004	0.5254719	0.51314646	-1.922679	0.78185564	-0.4350223	NKT cells	control
1.2177908	0.5053284	1.105743	-0.74842745	1.007612	-0.54435664	2.3792698	-1.575333	0.20717391	0.24261086	0.28182468	-1.6601853	0.850973	1.2549682	1.8836914	-1.4137875	-1.4593476	-0.19189896	-0.89772606	-0.8459203	0.16896553	-2.6923738	-0.32729405	-0.06250644	-0.4496793	0.5151246	0.62438905	CD4+ T cells	control
0.21682593	0.75764	-0.9426837	-1.688379	1.2799444	2.4888003	-0.4897901	-1.9592072	-0.38242137	-0.1688511	-0.37758115	0.92972064	1.3017981	0.4031582	1.3698503	0.06816012	-0.95186955	-0.088272005	-1.2829776	0.9631827	-0.1007736	0.5293978	0.26190954	-0.9324706	-0.5015163	2.017719	-0.4246812	Erythrocytes	control
0.6373268	-1.3352789	-0.62860084	-0.2986607	-0.012354955	-1.9804417	-1.5542111	0.8915608	-1.8833967	-2.6354473	-0.73057014	1.0690668	0.21238726	-1.5247424	-0.9207484	-0.86298263	-1.2447975	-0.86366796	-2.0556872	-2.2344358	2.0218308	-1.6533638	-3.1387293	-1.1886597	0.86079264	1.2929063	1.1413515	Erythroid progenitors	control
1.8685596	0.7140502	2.0098915	2.8582373	1.9972942	-0.14378306	-0.049682796	0.0661574	3.0570245	0.20277303	1.4333224	1.011554	-0.15197349	1.3604226	-0.64247006	-0.4294914	1.1764816	2.029881	1.9030423	0.40995428	0.19489571	0.64829993	-0.19718346	0.23928922	0.9621066	-0.65099937	3.5160785	CD16+ Monocytes	control
1.278786	1.6087916	1.0300977	1.3424783	1.0508068	0.6486257	0.5865115	-1.4328289	2.8689544	0.20895636	-0.9366696	-1.463429	0.2728151	1.6937445	-0.8865965	-2.0214255	1.3261236	1.1163421	0.12046075	-0.12157005	1.0149957	0.8482397	0.30505505	-0.630999	0.5176771	-0.66992205	0.3995701	CD14+ Monocytes	control
1.070034	0.4521795	-0.5961215	0.9601491	0.63387275	1.010006	-1.6171726	0.29440555	0.70104796	-0.6222366	0.4903556	-2.190488	1.6890004	-0.1558495	1.3679062	0.016929805	-0.7569404	-0.18991056	-1.7307796	1.8627855	-0.58967435	-0.88562036	0.27047154	-0.027828574	-1.5627489	1.667477	-1.8364356	NKT cells	control
1.1592522	-1.3700433	0.25880164	-0.09701726	0.53052694	1.0064037	0.7816273	-1.2362092	1.143606	0.55302733	0.32301134	0.03919363	1.5395174	1.1996886	1.9184693	-0.24731386	-1.1134	0.9055929	-0.31577277	0.9719752	-0.83884674	0.3404261	0.8523946	0.4021411	-1.1051136	1.4676117	-0.6991217	NKT cells	control
0.706306	0.9100413	1.0455018	0.071905464	0.07144654	1.2920127	0.8831302	-1.1536987	0.43761235	0.64095354	0.50935745	-1.247735	1.9029834	1.4971234	1.9902941	-0.6494121	-1.0612472	0.5470648	-0.26270783	-1.2839847	-1.2213963	-0.12120408	-0.57312536	-0.46249866	-2.3039322	1.9745764	-0.69706064	NKT cells	control
0.74784	0.9602469	2.4233952	-0.60107577	-0.42587528	1.1123698	-0.1663439	0.872556	0.9240327	0.5048046	-0.5872737	-0.76354057	2.1494198	0.45471036	2.0631204	1.7142301	-0.27075607	-0.83526134	-0.81086385	1.5006278	-1.6349607	1.385824	-0.41101375	0.015298188	-1.7007931	0.9876438	-1.9270724	NKT cells	control
1.3700336	0.42821994	0.05984193	0.93953097	0.3433999	-0.72762764	0.9860686	-0.87082696	2.1982114	1.3606946	1.1024163	-1.0944217	1.386419	1.1386956	-0.41098735	-1.3050089	0.7385079	1.4741378	0.7126416	1.2342793	-0.25112545	-0.2320573	1.7849635	-0.34491593	-0.5054829	-0.041599713	0.7824537	CD14+ Monocytes	control
1.0915458	-0.19313484	0.0792072	1.0342185	0.28064123	-0.98025584	0.9321041	-0.58362067	1.5001884	0.1150378	-0.86421156	-1.2620739	1.3167211	0.24885935	0.5145328	0.13499051	-0.24582675	0.8637463	-1.3194113	1.6808081	-1.6885003	-0.29045093	-0.18783575	0.00064879656	-0.5302797	-0.889871	1.1197222	CD14+ Monocytes	control
0.45697832	0.86563486	0.11978552	-1.4501436	-0.05181709	-1.0682223	0.5929491	-1.2661223	0.058166504	0.23302263	-0.17187083	-0.32513535	-0.34374356	1.2581606	1.8984394	0.7215193	-1.3910874	-0.65536255	-0.4962957	0.020782128	-0.42428476	1.1411878	0.2813176	0.32858494	-1.2096201	3.9897594	0.2910087	CD4+ T cells	control
1.5388013	0.45076215	-0.20253503	-0.9250129	-0.18732798	1.5373065	0.38777927	-1.3300332	0.26957312	-0.47125453	0.9807897	0.84026533	-1.2066065	1.2811254	1.8108834	1.205529	-1.2923877	-0.30161676	-0.8649361	-0.21764567	-1.4652095	-0.3593214	0.41110104	0.97010523	0.6448649	1.7122684	0.72645813	CD4+ T cells	control
0.8978477	0.8551067	0.5376394	-0.40387926	1.798302	1.4785608	-1.2883166	0.8438615	1.1661168	-0.6750849	-0.4485484	-0.56483245	2.8306391	-0.866169	2.3122747	1.0012884	-0.83004856	-1.2378746	0.8895576	1.3555459	-0.03573674	0.85937613	-0.047858417	0.68136805	-1.3562883	0.6392928	-0.5144975	NKT cells	control
1.6300731	0.9249415	-1.0132241	1.7378572	1.8296467	-0.7537794	1.1455634	-0.61359125	2.6065843	1.940071	1.5567493	-1.1765909	-1.3973485	-0.28807852	-0.52721006	-0.9494251	1.478414	2.297267	0.40669656	0.7842773	-0.0046285987	0.42693007	1.2201353	0.9599328	-0.5502078	-0.59903926	0.23566377	CD14+ Monocytes	control
1.423453	-1.3555971	-0.8073553	2.109966	0.29241702	-0.4807204	-0.5830253	-1.6264694	1.4719396	1.4871264	1.275486	-0.87794304	-1.5902479	0.20504183	-0.4119965	0.25626525	1.6661127	1.3451883	-0.12610716	-0.3382523	-0.23488826	-1.9576443	0.7545265	0.29283622	-0.43303838	-1.0740271	1.3754046	CD14+ Monocytes	control
1.5767702	-1.2145786	1.4375484	-0.5823908	0.41524106	0.9318897	1.0009989	-0.5861515	0.1748186	-0.01067549	-0.49893913	-0.36574084	0.42559248	0.7393003	2.055177	-0.12555078	-0.82157725	-0.6999439	1.1236494	1.0342288	0.66967237	-0.8633786	-1.5861301	0.15588865	-1.7732987	2.044647	-1.8505812	CD8+ T cells	control
1.212845	0.8074535	-0.011072934	-0.17396641	-0.44639653	1.0535378	2.0183077	0.7603258	0.7052283	0.62695384	0.89519167	-0.68380845	1.3031833	-0.45708248	2.0407624	-0.9470557	-0.7263242	-2.3055878	-0.033453252	1.3160694	-1.142318	1.3345454	-0.71984935	-0.56433934	-0.20821133	1.286031	-1.6182306	NKT cells	control
0.49222338	-0.040599108	-0.30314517	-0.6092115	-1.556862	-2.1301508	-0.39589828	-0.8061106	0.1679255	-1.3259648	-1.0604779	0.44154543	0.85973257	-0.75381416	-0.23600906	-0.968156	-0.95882297	-0.61423254	-1.564378	0.109880514	1.173159	0.86301005	0.5189674	-1.6387683	2.0701404	2.136837	-0.7617934	HSPCs	control
1.3176137	2.9212568	0.39595604	0.22261888	0.4724503	1.0933895	0.12441251	1.5685178	0.89787686	-0.5589596	0.049261026	-1.9620688	1.080169	0.25094587	2.0553591	-0.35680243	-0.33805376	-0.042798676	-1.4627177	0.20701112	-0.9283774	-0.60726035	-0.040992767	-0.054153204	-1.4253806	0.4640658	-0.8589395	NKT cells	control
1.2373552	-1.3501282	0.1607405	0.6694805	-0.08801782	-1.2948264	0.81494886	1.0152171	1.9066899	-1.4521053	-1.1905065	1.596188	-0.11357069	-1.2048839	-0.92476296	-1.7737856	0.9028176	-0.57230544	-1.8467869	0.12179114	-0.14628595	0.9184256	1.2976129	-0.60366577	-0.40648752	0.29802793	1.0200267	Plasmacytoid dendritic cells	control
1.9862189	-2.208714	-0.5693878	2.5883627	0.75394285	-0.6696613	-0.11365293	0.31125063	2.2554965	1.0789665	-0.8188601	-0.88796884	-1.4812424	1.1309841	-0.98648345	1.0192103	1.3644629	2.3787954	1.2490766	0.67406845	0.16336444	-0.83940166	1.357497	0.85249007	-0.52656406	-0.7218018	0.2922833	CD14+ Monocytes	control
1.035164	1.8304317	1.7175589	-0.25601113	-1.2190065	0.24370506	1.084476	0.080657005	1.2101661	1.3149102	-0.3219583	-1.7094775	1.1699885	0.5465481	1.3134588	-1.2053151	-1.663405	-0.6606273	-0.3980679	0.23706505	-2.0352159	-0.037424926	0.6811625	0.7467675	-1.3469632	1.3205122	-1.2489498	NKT cells	control
1.5207008	-0.7901274	0.5205687	2.2638776	1.5923324	1.8390372	-1.4339743	-0.55944705	2.488234	1.7819098	1.4864148	-0.7334316	1.0823655	1.7187853	-0.049291	-0.20318437	0.75941426	0.9272471	-1.5327744	1.4682801	-0.72595793	-0.09428705	1.1292863	-1.2637001	-2.4726627	-0.87967104	-0.14474165	CD14+ Monocytes	control
0.8637888	0.6462616	-1.5542538	-0.16151859	1.1837984	1.1294732	1.6416042	-0.18884088	0.8571376	1.1982646	-1.0140501	-0.60647845	-1.7094809	0.6926966	1.8535144	0.24561518	-0.7425302	-0.9714401	-1.8874137	0.25362113	-0.14090073	-0.9747162	0.53564614	-1.8117433	-0.22112256	1.9273335	-1.064044	CD4+ T cells	control
0.3244898	2.2201757	0.9991342	-0.029569358	0.80705965	1.3182492	1.9747809	0.11903623	0.52200437	1.0615529	0.9999388	-0.32775986	1.9557602	0.7283936	1.5525744	-1.2025136	-1.0535736	-0.7201655	0.5786745	-1.6071647	-1.1456025	-2.1500182	1.0532584	0.24663633	0.6321156	2.235842	1.0933523	NKT cells	control
1.824643	1.1584792	0.8267332	1.2398747	0.55529046	0.4186898	0.19239819	-1.2810682	2.538821	2.1245577	0.77512854	-0.48089606	-0.6151445	0.5612699	-0.96617377	-1.3256587	1.2524084	1.644122	-0.017969161	0.7062593	1.36899	-1.7724464	0.45980653	0.37678453	1.0667233	-2.2783077	1.773017	CD14+ Monocytes	control
1.7651966	-1.0508163	-0.04336962	0.18597814	-0.8043763	-1.4803455	0.7107811	-0.58915615	1.1294442	1.4941703	0.967691	-1.0017619	-1.9964502	0.81454337	-0.023331285	1.0115002	0.5584825	0.60598946	-0.398297	1.1231238	-0.10077753	-1.8507179	1.3979542	0.66109717	-0.16397926	1.0890917	1.3427665	CD14+ Monocytes	control
1.1335776	-0.8128162	0.37998694	-0.29413056	0.052518934	0.5774723	-1.1189529	0.024839908	1.1287332	-0.28148323	0.32800043	0.77779746	0.87785804	0.65934587	1.9984652	1.2142565	-1.5754358	0.24102545	-0.2745802	-1.0484663	0.41730458	-1.15276	1.0105724	1.2085218	-0.07287437	2.5563557	-0.9720443	CD4+ T cells	control
1.4229568	1.7228996	1.6034739	0.5086018	0.21229008	0.7961967	0.37072006	-0.1312674	0.9661099	0.600061	-1.621458	-0.5483795	1.3447134	-0.088512525	1.8164257	0.6230907	-0.4461167	-0.12195769	0.112507716	0.20579967	-1.8102589	0.266378	-0.4319389	-0.12660915	-1.3929386	0.69892377	0.4419203	NKT cells	control
1.4931504	0.07199362	-0.6558335	0.96255165	-0.1952155	-1.7700664	1.3692652	0.68393505	0.9921488	-0.6061949	-0.36821216	-1.7005036	-1.4957852	-0.2440501	-1.1360966	-0.83802533	0.93657804	0.41453975	-1.5910131	0.3123995	0.40622038	0.8186667	1.5282614	0.31219995	0.8582201	0.17518756	1.6457162	Monocyte progenitors	control
0.75265074	-0.9709214	-0.96823066	-0.19018225	-2.1521544	-2.925966	0.65758085	0.5206542	0.1755504	-0.5469316	-0.88119984	0.02278316	-0.6316612	0.47034732	-0.48182878	-1.9095705	1.0404116	-1.6272054	0.8928878	-2.6680646	0.049634725	0.95227146	0.33184308	-0.09157607	-0.45478576	2.7243214	-0.070708096	HSPCs	control
1.0984461	1.7339114	1.9119062	-1.342243	-0.07185444	0.41144502	1.2010928	-1.3338487	-0.17269489	0.33397737	-0.5808142	0.00017744303	0.93740857	1.1338254	1.8268949	0.606047	-0.22288382	0.016295195	-1.9317067	-1.2031453	-1.5824835	0.10449809	-0.75207794	0.9856808	0.7112947	2.0747368	-1.5291531	CD4+ T cells	control
1.4004799	-0.08239341	-0.0756709	0.7808904	1.7779982	-1.819577	-0.65607584	-0.8143287	0.39045894	-0.98327327	0.40181503	-0.080718786	-0.7272485	0.815958	-0.81793314	-1.0482464	1.0035422	0.66180754	-1.3464177	0.16796008	0.884114	0.318541	1.2417367	0.016305864	0.26346892	1.06816	2.372774	Monocyte progenitors	control
1.4509443	-0.00147295	1.7727588	2.267179	0.90908736	-1.1826538	0.6418999	-0.74453115	2.5950377	1.9374373	1.6590865	-1.1411018	-0.111183345	0.650336	-0.9111743	-0.12259984	1.7069005	1.9370637	2.8702626	0.255788	1.0589739	-0.27293468	1.6416848	-1.1420795	0.34487408	-0.5434321	0.78627825	CD14+ Monocytes	control
1.12484	-0.22823286	-1.1559265	-1.3012271	-0.3452604	-0.27383623	1.4695473	-1.1169118	-0.07924199	0.5192896	-1.7365026	-0.04427682	0.7242726	0.73190093	2.0255744	-0.17797044	-1.1109697	-1.3353196	-0.00958091	0.5397886	-0.5083322	-1.5988727	0.94801795	-0.10451377	0.06021002	2.4560063	-2.4978013	CD8+ T cells	control
1.157171	-0.5283836	-0.34648883	0.72891	-0.21261737	-1.3629413	0.78680074	0.07611379	0.7784212	-0.98428786	2.1887083	0.39412242	0.7867652	0.5327471	-0.5736315	-0.9809822	0.92085123	-0.0032878965	-1.5361269	-0.68023777	0.64412105	0.8350054	1.5523716	0.5118283	1.2793126	1.9263183	0.3874157	Monocyte progenitors	control
0.98338497	0.06873286	-1.4206696	0.022841275	-1.107808	-0.14088434	0.37806726	1.7524139	1.2656076	-0.3762897	0.3417595	1.4024109	-1.4583972	0.9066446	-0.032109737	0.73896265	-0.6297173	-0.9126327	-0.37015063	-1.1958771	-1.6463847	3.0945487	-1.7162527	-1.3925936	0.58328044	1.9582595	0.6456349	B	control
1.2412512	-0.3734393	0.5092226	-2.1712527	-0.6521561	-0.26556137	-1.1401308	-0.57154936	0.8656634	0.3664041	-0.5838041	0.71269614	-0.7586626	0.61517584	2.0000741	2.0568993	-1.1313455	0.19495437	0.6717819	0.07567033	-0.2258789	-0.7265144	1.0152566	-0.24109007	-0.29618657	2.517496	-2.726052	CD8+ T cells	control
1.356222	-0.224008	-1.3887713	2.0023437	0.74526155	-0.67032075	0.45575505	1.5772696	2.3132734	-0.61563706	0.7928284	-1.5252099	-1.199067	0.4686564	-0.8035092	-0.37895408	1.2376587	1.5241911	0.6579796	0.006829411	0.3066934	2.2629385	1.9215511	-0.08175844	-0.24002868	0.16891906	0.83220303	Monocyte-derived dendritic cells	control
1.8314108	-2.2607992	2.5469952	-0.8700286	-1.9074017	1.3293457	-0.30916917	0.36247808	0.46827313	0.5411794	-0.6811151	0.9222768	-0.21023837	1.2737799	1.9864839	-1.164787	-0.76693475	-1.0389643	-0.54533213	-0.55063355	-0.817117	-0.50390565	-0.26018977	0.17519985	-0.4265147	2.192655	-1.1352277	CD4+ T cells	control
1.4835267	-0.8710735	0.09712285	0.74178004	1.0528198	-1.6800681	-0.28705895	-1.6258688	2.3545594	1.1781754	-0.76357394	-1.1765372	-0.62099653	3.0668716	-1.1158541	-0.9006462	1.505808	-0.42612013	0.04990743	0.84033585	-0.6241134	-1.0991546	0.68267345	1.7036071	0.79039466	-0.05383277	1.3812004	CD14+ Monocytes	control
1.3744333	-0.5805169	0.5415664	2.4819467	0.9944915	0.065287575	0.049156412	-0.9434964	3.162311	0.18975222	3.1359315	-0.2842934	-0.17088443	0.26265192	-1.077573	0.98411196	1.7946739	1.868539	1.6571115	0.03781572	0.40722913	-0.102709025	0.47752225	0.9426395	-0.22952348	-0.6792708	0.5424527	CD14+ Monocytes	control
0.031832602	-0.1883075	0.17248106	0.55770457	-0.64986587	0.47646695	-0.73970044	0.77699727	-1.7572832	-0.06105447	-0.1896326	1.5115153	1.0585395	-1.6021752	-0.031031013	0.5234083	-2.2263768	1.6929529	-1.4213483	0.90251946	0.44932273	0.31486845	-2.1909204	-2.241033	0.9732754	-0.6560327	0.3710345	Erythrocytes	control
0.8459494	1.3300543	0.87430364	-2.170601	1.4520316	0.25841206	-0.3346324	0.19355397	-0.8597126	2.1912236	-0.40153039	-1.8475558	-0.7702968	-0.3454889	2.1268446	2.325064	-1.228846	-1.4942952	-1.0928651	-1.4108636	0.13870627	0.07644129	1.6179534	0.26640198	-1.5082359	1.9827441	-1.996074	CD4+ T cells	control
1.0853822	-0.25718486	0.16129768	0.2891779	-0.086717665	-2.3466542	-1.9824123	1.5036099	-1.6922188	-2.4456525	-0.80561703	1.4782461	0.6073247	-2.095529	-0.76103604	-1.0986621	-1.3199118	-0.85322386	-0.9142864	-2.1846972	2.733564	-1.6008174	-1.7993743	-0.1279593	1.0178404	1.0809982	0.20240802	Erythroid progenitors	control
1.3173712	0.7265084	-0.7647508	-1.7878538	1.2217282	0.90953845	2.497187	-0.7609412	0.35229087	0.00041931868	-0.48890263	-0.38517517	0.1458657	0.7132875	2.1908143	2.1724217	-0.96731853	-0.652976	0.08835089	0.12976393	-0.19880635	-0.3077118	-0.6993283	0.8475498	-0.37899068	2.7963507	-0.07209334	CD4+ T cells	control
2.0677946	-0.7653562	0.18206744	1.4186351	0.82396936	-1.1913047	2.0813425	-0.45523167	2.4532313	2.0607924	-1.6877226	-0.59083056	-0.4470276	1.470081	-0.9937527	1.2354431	1.3307534	2.2616673	1.1099209	0.68434155	1.069584	-1.1931458	1.7993364	1.1097586	0.08757651	-0.6118209	0.86192834	CD14+ Monocytes	control
1.5327512	0.03415078	0.6535364	1.9186873	0.22359502	-0.3278417	-1.472116	-0.12857829	1.1983396	-0.97948766	1.3799844	-0.89828044	-0.7630264	0.45069233	-0.8034703	-0.005045116	0.9642829	0.23601988	-1.9493307	1.1855744	1.2284604	-0.55173075	1.3429562	-0.15042254	-1.047615	-0.1478525	0.86533004	Monocyte progenitors	control
0.9397382	1.1833379	-1.2420722	-0.055917114	0.8672961	1.6388955	1.5433186	1.2168869	0.85124743	1.2817979	-0.8780768	-0.0111074	2.8041356	0.06660226	2.0929568	-0.39634308	0.4689083	1.6507437	0.6883858	0.13868512	-0.71386087	0.14487195	0.035871208	0.15317512	1.0727009	1.6141398	-0.03758499	NKT cells	control
2.3366742	1.848736	0.64764476	2.941994	0.8647357	-0.5347149	0.16595048	-1.7312112	3.314616	0.7419293	0.30776417	-0.3768734	-1.3567257	-0.03861435	-1.0735232	-1.0157464	1.248522	1.8987205	2.3531227	0.19947253	-0.19081579	1.281179	0.7701403	0.018674836	0.69522506	-0.68556577	1.5998725	CD14+ Monocytes	control
0.9061418	1.1613721	1.1507788	0.06300263	-0.05726868	1.428123	0.38682157	0.771256	1.4007506	0.8092756	-1.4939034	-0.24582233	2.2586474	-0.9302747	1.7215912	-0.5226485	-0.75762403	0.016429603	-0.029196702	2.0572164	-2.7493515	0.463423	0.14530532	0.36497366	-0.46590698	0.6563379	0.22857982	NKT cells	control
-0.5048164	-0.10947931	-1.497753	0.41831127	0.56520236	-1.7802081	-2.273587	-1.7435557	-2.0767424	1.1569655	-0.7699084	0.69240606	0.10134184	-2.098485	0.23359182	0.3109259	-1.925945	0.7558994	-0.058319926	-0.6584735	0.17774022	-0.7404069	0.037061065	-0.3578832	0.14380836	0.14683531	1.1753336	Erythrocytes	control
1.0936358	-0.92783445	1.0217214	0.02431985	-0.34717298	1.26603	0.5325077	-0.20392153	0.9689546	-0.48001522	1.5856625	-0.6765871	2.2816827	0.35452035	1.6774025	-0.06596339	-0.95113486	1.3810005	0.61607385	1.9572186	-1.3942466	0.88311243	-0.45231748	0.38879323	-1.6690137	0.65192425	-1.4743214	NKT cells	control
1.0814043	0.6821925	-0.52060807	-0.22038037	-1.6415824	-2.0874052	-0.77878326	2.4182591	-0.41074592	-1.9223567	-1.3899649	1.9214902	0.5558765	-1.6127645	-0.41579697	-1.5240328	-1.2012355	-0.41593197	-1.5191784	-1.3701112	0.8513427	1.2199175	0.011966683	-0.8236738	-1.4030086	0.8319859	-0.41625988	CD10+ B cells	control
0.68220794	0.9821151	-1.1664646	-0.26360214	-0.039658964	-2.2303667	-2.4789343	0.6147858	-1.7053804	-2.937428	0.2621896	0.8015454	0.30316916	-2.029842	-0.6387666	0.1809647	-1.5624824	-0.43382606	-1.9743125	-0.5717487	2.38799	-1.7556818	-2.7779384	-1.6977515	2.8105102	1.4125497	0.33979553	Erythroid progenitors	control
1.5683542	1.3763763	0.71576047	1.6587615	-0.86617136	-1.3122065	0.16423255	-1.4203902	3.0877635	0.4527094	0.99524367	-1.8493047	-0.49368197	1.4974759	-0.9099633	-1.66314	1.3953522	2.0653276	-0.6766637	0.2596685	-0.11948502	0.059924617	2.0362878	0.50948435	0.34406748	0.26560777	1.4845936	CD14+ Monocytes	control
1.1129092	-0.2465511	0.03624375	-0.11333889	-0.85804904	-2.001635	-0.4822979	-1.5054697	0.11672575	-0.72225666	-1.7803609	-0.3551189	0.2581423	-0.22742188	-0.3595873	-1.5324092	0.89823717	-0.3011767	-1.0254853	-1.1732897	1.1946108	0.43917212	1.5848243	-0.34572434	0.29329163	1.5379686	0.41328576	Monocyte progenitors	control
0.9323603	1.0243667	-0.067825526	-1.0584717	-0.60268766	-0.4875313	0.5986005	-0.51552415	0.11818391	0.008136809	-1.1629299	1.2533069	-1.3357191	1.3968029	2.0721054	0.0990006	-0.4528158	-2.0639505	0.8701672	-0.5303885	-1.3279912	-1.1833333	-2.1477833	-0.0689864	0.23957396	2.561422	-2.240856	CD4+ T cells	control
1.1911323	1.4150125	-1.6104827	1.8377314	1.4214101	-2.328836	0.6374223	-0.3648867	1.7045468	1.1494057	1.3598303	-1.4853117	-0.1127255	2.281519	-1.1698846	0.72080815	0.79494804	2.153674	-0.7196502	-0.37949568	0.58524907	-0.43096817	1.9949166	0.051192224	-0.36767194	0.30847266	0.26991254	CD14+ Monocytes	control
1.1943527	2.6878688	1.4207097	-0.12316185	-0.7772211	1.2377536	1.0611199	-1.0309755	0.64986855	1.2890842	1.0173631	-0.22985649	1.8790355	0.63767016	1.7125882	0.42424795	-1.3432386	0.33167443	-0.36001766	-0.62222725	-1.0483334	-1.0304556	-0.069176346	0.046502918	-1.1547644	1.4769713	-0.38024998	NKT cells	control
1.3962746	1.0284562	-0.34604007	2.106279	0.7538386	-0.7667408	-0.72511804	-2.7164433	3.0778024	0.09583104	-0.83001506	-0.9908506	-0.6726671	1.8314908	-1.0943519	1.1425414	1.4876696	1.6857653	1.2469618	0.39573357	0.69424534	-0.034853175	-0.3941519	-2.333247	0.50870717	-0.29095435	-0.88070947	CD14+ Monocytes	control
-0.034817927	0.08451602	-0.85070133	0.6122105	-0.36259907	-2.2969823	-1.2966361	0.09096878	0.37155956	-0.82307535	-2.1110594	-0.709058	-0.3437152	0.60579276	-0.6210102	-0.15230179	0.5268753	1.3959584	-0.96094495	-2.2565022	-0.8881048	1.2119753	2.1613517	-1.4794691	-0.20473394	2.4475477	0.02622652	HSPCs	control
2.1299143	-2.4749172	1.7076852	1.7906497	2.1734905	2.3406014	0.2856981	0.2596146	2.8133497	-0.2987309	0.2790863	-1.588795	-1.1220424	-1.0286365	-0.5723901	0.55825365	1.5662745	3.1420386	1.9603852	1.0716676	-0.0057078153	0.6318705	1.0956622	-0.3606517	1.3823845	-1.5755283	0.68399453	CD16+ Monocytes	control
1.0816171	1.393493	-2.1439662	-0.31967744	0.6869067	1.4208144	0.9916069	0.6849618	0.6567696	0.54333925	1.3819798	1.545898	0.15463579	1.0693032	1.5748745	0.13692123	-1.5672774	-0.19474542	-1.2421625	0.14735514	-1.7698736	-1.4430108	-0.34828538	-0.31617698	0.26995587	2.3740516	0.39133364	CD4+ T cells	control
1.8205427	1.1198425	1.745683	1.5299695	1.7068228	1.0056071	-0.2767949	0.33595657	2.9574764	0.24066913	0.74237525	-2.1593409	-0.42188442	-1.0890877	-0.8827631	0.41583663	1.436605	1.8946667	1.6935241	0.4330332	-0.85643286	0.29883102	0.63566387	-0.797452	0.6927835	-1.4627028	1.3193073	CD16+ Monocytes	control
1.854361	1.4861271	1.3198197	-1.3894639	0.8394049	1.7149695	0.97286713	0.11184923	1.5992974	0.9914646	-1.4086401	-0.7581837	1.9384835	-0.7119774	1.7875007	0.73973936	-0.69060385	-2.0123963	-0.9632787	1.8131274	-1.5201555	1.3702797	-0.047892094	1.8986241	0.77437836	0.6022153	-0.912187	NKT cells	control
0.91782016	1.5882002	-0.021008193	-1.2076355	-0.26744556	0.94188464	2.0256336	-0.021228641	0.39123875	0.75863856	-0.90385234	-0.32767797	0.41248238	1.3882374	1.88683	-0.06794679	-0.40901715	-2.1790786	-1.2578809	-0.95452976	-1.0384977	-0.41215885	-1.352048	1.2596551	1.2162284	2.5245621	-1.0350497	CD4+ T cells	control
0.959993	1.8442576	0.049838305	-1.3691585	0.80816245	0.9112872	1.5380923	-0.9913304	0.8288685	0.051785186	-1.1573792	-1.2952279	1.7504807	-0.031521887	1.601153	-1.3721095	-0.10665253	0.6718383	-0.50381696	2.7057965	-2.1962788	0.8491325	-0.8868227	0.5952757	-0.3283719	1.1360149	-0.12750906	NKT cells	control
0.1925757	-1.8349104	-0.5050476	0.59512556	0.410761	-1.3096054	0.632164	1.025299	1.74442	-1.3004411	-1.1537719	2.4706874	-0.018138904	0.6429366	-1.3728895	-1.6044008	0.4325834	-0.34565163	-0.19077247	0.98204434	-0.46231076	0.97152823	-0.3537857	-0.7854965	-0.61290145	1.4426271	2.270232	Plasmacytoid dendritic cells	control
0.89357835	0.28919885	-0.3867675	0.18713619	-0.45317012	-2.3533766	-0.5654271	0.92793155	0.3414493	0.5057213	2.613156	-1.0190945	-0.5920497	1.2824714	-0.04972581	-1.2114446	0.42469245	-0.2886305	-0.08324745	-1.1608666	0.43213263	2.0435743	0.6485327	-0.26224172	0.33575365	2.2142105	-1.4306172	HSPCs	control
0.31749287	0.010343611	-0.17067361	0.4593402	-1.5681943	-1.6687338	0.062236026	0.78287196	2.6629841	-0.13530777	1.0346444	1.7118484	-1.2801557	-0.22652934	0.4390942	0.1252026	0.562865	0.27484983	-0.061465025	-1.1967463	-0.38149893	-0.091450706	0.2265421	-0.50147164	0.3503344	-0.18365318	-0.12346423	Plasma cells	control
0.39741892	-0.8380243	0.625454	-2.5327535	0.82601935	0.21900246	-1.4814683	-0.63123053	0.20350389	1.8038936	-0.17060217	1.1215949	-1.4614961	1.2183882	1.9450021	1.3624486	-1.0457567	-0.7924634	-1.1745535	-0.21303546	0.5270835	-1.593991	-0.68338454	0.7996136	0.8166207	3.5370364	-0.52072334	CD8+ T cells	control
1.6826416	1.3685993	0.6994594	2.0764623	2.5673351	1.425494	0.26784363	-0.046388716	3.2238927	0.4168982	-0.019353926	-1.0792665	-2.3838198	0.38463262	-0.8765675	0.39221132	1.0259966	2.6461568	1.991597	1.3258106	-0.5901737	0.60781264	0.8170298	1.1684513	0.817467	-0.744685	1.0383933	CD16+ Monocytes	control
1.768779	0.368516	-0.40775657	1.0012342	1.5739794	0.46460938	-0.7844113	-0.24751627	2.7464101	2.1849759	1.137835	-1.2449661	1.2821715	0.32512364	0.14195505	1.1263964	1.2800767	2.7048686	0.35651967	1.9576435	-0.16645804	-1.1851387	0.89182	-0.33634093	-0.68967754	-0.39170486	1.5532919	CD14+ Monocytes	control
0.75154436	-0.96917117	0.97274685	-0.38884687	0.26800507	-2.868086	0.69713694	-0.4167498	1.3659055	-1.9964526	-0.18625826	-0.16558513	-2.5550218	-0.48569265	-0.37824443	-1.3210441	0.60345995	-0.60725605	-0.5945518	-2.6088989	0.4573941	0.50754666	-0.15540634	-0.38399503	-0.06979793	2.3778164	-0.8406729	HSPCs	control
-0.0166222	-1.896036	-2.255403	1.3539829	-1.1686947	0.69722235	-0.06920534	-1.4331267	0.87687606	1.1139225	0.04524546	-0.5867328	0.9293138	0.03590927	0.42564267	1.6413248	1.2113769	-0.5035237	1.1368415	-1.4397273	0.030824505	-0.5063668	1.8532386	-0.118509896	0.16107938	-1.0045823	-0.683735	HSPCs	control
0.50183827	0.32855582	0.2552504	0.017244458	-1.9870509	-2.5905027	1.7543368	0.88968015	-0.06435217	-0.5669824	1.4681256	0.332434	0.38071102	-0.65744793	0.16166127	0.49043274	-0.31963363	-0.7510121	0.80191875	-0.46200472	-0.03597503	1.9194844	0.87507373	-0.91248095	-0.4479378	2.3238337	-0.5221355	CD10+ B cells	control
1.611477	1.6637719	1.7212577	-1.0436584	1.056703	1.3141832	0.5177262	0.2603091	0.92440826	-0.72729087	-1.1965966	-0.23724198	-1.247642	0.12903464	1.7390419	0.4388649	-1.1815343	-0.8260273	-0.0041671693	-0.4303971	-0.9277077	-0.8111962	1.4987978	0.81401443	0.17360985	0.9089478	1.1793956	CD4+ T cells	control
1.3800191	1.6933477	1.60875	1.2685581	1.3565826	-1.457082	0.0576728	-0.13267703	1.9764012	0.7392847	0.75037783	-1.126986	-1.3673263	1.5317712	-1.331908	0.4991046	1.7333566	0.88792026	0.6296407	0.71092904	0.97736955	-0.0067852624	2.0413587	1.1855423	-0.45579305	-0.45616162	0.9393305	CD14+ Monocytes	control
1.5710225	-0.4423398	-0.2797057	-1.4267461	1.0331541	-0.5612098	-0.28590068	-0.37552738	1.0283191	-0.01762557	-0.8917752	-0.97135055	-0.83454996	1.1243794	2.2259152	-1.353627	-0.4630006	-0.039361835	0.5399786	0.5323082	-0.853648	-0.749809	0.6581595	0.23534623	-0.5181156	2.337479	-2.4988613	CD4+ T cells	control
1.6110291	1.7878616	0.18597695	-1.3337257	0.8486718	1.7710121	0.8960489	-0.24467725	1.0726599	0.17757513	0.71438324	-0.030567825	1.7091038	-0.25300917	1.7170677	0.3809723	-0.45191622	-1.3456929	0.1969533	-1.008088	-1.5115541	0.45181096	-1.3544245	1.3752718	-1.6780427	0.22145545	-0.30085135	NKT cells	control
1.8024567	0.4113571	0.10839991	2.2385256	-0.07353279	-0.15984976	0.19932401	-2.5352376	2.6101756	0.17125863	0.47480804	-1.0117459	-0.49243477	0.43193012	-0.871702	0.375475	1.7256355	2.3543208	1.0227408	0.4133442	0.5376841	0.8733116	0.7887411	1.1635286	1.5956657	-0.3183437	1.1096784	CD14+ Monocytes	control
1.3227234	-1.021397	0.041749597	0.7031977	0.33528453	-2.8890953	0.37284613	0.53309	0.9973261	-0.12789309	-0.3247005	-1.6342987	-0.037120104	-0.77587914	-0.20371684	-1.8200879	0.7681059	-0.5446961	0.27765393	-0.770558	-0.055718288	-0.9204032	0.76741636	1.0112319	1.3305666	1.6632622	0.97700787	Monocyte progenitors	control
1.7220935	-1.8683364	0.7107211	2.0724072	1.3814356	-1.6389095	-0.6419465	-0.8229875	2.7262704	0.84657776	1.1724838	-2.137106	0.15990037	1.5628791	-0.5000089	-1.0235853	1.1752917	1.2255803	-1.0244707	0.71773183	0.23472494	-0.5417517	1.243607	0.88020414	-0.53757155	-0.30683413	0.35690618	CD14+ Monocytes	control
0.16849029	-0.5542882	-0.19189754	0.03705868	-0.37363636	-1.2448196	0.19234076	1.1671767	0.6178236	-0.13256465	0.23730105	1.9784627	-0.24025033	-0.06700042	0.12947774	-2.3990655	-0.33119327	0.2684412	-1.207871	-0.19923462	0.4206708	0.46294922	-1.1514754	-0.8750197	0.33431	1.7787352	0.32328844	HSPCs	control
-0.5584985	-1.677616	0.5835169	1.0978229	0.120016485	-0.70861304	-1.0423045	1.330555	-0.97659683	-1.182558	-0.32132098	0.14346242	1.035343	-1.8800912	-0.044488415	-0.5096268	-1.9584175	-0.00450179	-1.5942969	0.058406442	2.1139374	1.4764311	-0.686895	-0.5728128	0.08921191	0.2669117	1.1025833	Erythrocytes	control
0.60834706	-0.86396104	0.37505645	0.6230643	-0.842386	-0.9833607	0.45707148	1.9300014	1.6410265	-1.8432884	0.84382236	2.5377116	-0.051083386	-0.40859395	-0.8349457	-0.89029306	0.85315704	-0.19032836	-1.1669565	-0.066807255	-0.81912017	0.6648869	-0.07511106	-1.8154242	-0.33249903	1.0800095	-0.6009574	Plasmacytoid dendritic cells	control
1.609391	-0.45088542	-0.43873084	1.1536576	2.7089767	1.3861723	-0.3098125	1.7723733	1.6350999	-0.016726017	0.23570752	-0.9635812	2.5938609	-0.6015433	2.155074	0.59381753	-0.40475464	-0.38177687	0.55253386	-0.5128707	-0.9548445	-0.70699966	0.33089215	0.70061094	0.06131047	0.43228355	1.3250039	NKT cells	control
0.27435514	1.6021576	-0.15520488	0.27546585	-0.9645308	-0.964529	2.7559018	1.4213783	0.8913866	-0.46425998	0.36817247	0.6064671	1.1699114	-0.73870385	0.99934	-0.5390831	-0.3786037	-0.5094368	-0.49134743	0.48323336	-1.0082402	-0.060412645	0.96070415	0.0027750432	-0.3428499	1.3337076	0.38817573	Plasma cells	control
1.4037874	0.29479828	0.47951353	2.3654866	-0.09326309	1.2902727	-0.14198261	-2.3594966	2.9387736	1.433305	0.6956772	-2.229228	-0.9910821	0.73706096	-1.1648002	0.062235504	1.2678617	1.3109709	0.7508492	0.3429565	0.07954644	-1.5534959	0.39083624	-0.20212147	0.077696204	-1.167	0.87642807	CD14+ Monocytes	control
1.1391791	0.11681348	-0.8668362	0.9954539	0.4017773	-2.6322358	0.045617998	0.20633353	0.69818604	-1.76213	-0.31319588	-0.2585635	-0.6698789	1.3946385	-1.0326214	-0.8074167	0.93692446	1.3817888	-1.3256576	-0.29272497	0.040062755	-0.41701484	1.7146819	0.16912901	-1.5929768	1.0035326	1.4809325	Monocyte progenitors	control
1.9865339	0.586755	1.06599	1.952377	0.92200714	-0.06790897	1.7095287	-0.114224315	2.1993895	2.7148564	0.10830015	-1.5647234	-0.1408453	0.43271595	-0.46102282	1.566188	1.4307566	1.580412	-1.0617454	1.554324	-0.091397695	-1.0514805	0.87664795	0.58486146	0.37259483	-1.0361297	-0.27480274	CD14+ Monocytes	control
1.3491269	-0.5985226	-1.4655516	0.89633626	0.8156763	-2.1149452	0.34968945	0.7657846	0.74290645	-1.5410482	0.66218734	-0.43179396	-1.0076082	-0.83468693	-1.2604077	-0.33408847	0.15863968	0.3209155	-1.0418259	-0.56844527	0.7597893	1.0875378	1.8096677	0.14424539	1.6089178	0.16120446	1.5485642	Monocyte-derived dendritic cells	control
0.9650337	-0.122089684	0.32638824	0.5339444	-0.7007825	-2.3916504	-1.3614429	2.569931	-2.6802604	-2.5566354	0.22356558	0.92264634	0.7158129	-2.328315	-0.93978256	0.041589975	-1.6637	-0.77822316	-3.3135753	-1.1172383	2.430231	-3.0155296	-2.8827295	-1.7699666	1.6552341	0.6128944	0.064171076	Erythroid progenitors	control
1.0020047	-0.41064584	-1.7299016	-0.2838605	-1.1021413	-2.6172671	-2.860134	0.52804714	-1.8819945	-2.0854084	2.0469635	0.92361623	0.92599845	-1.4734066	-0.75991327	-1.2173076	-1.4559648	-0.79106605	-1.5688337	-0.00052294135	2.8524096	-1.3795669	-1.2889302	-1.4915658	-1.1763618	1.4784801	1.0347991	Erythroid progenitors	control
1.6187571	0.64794254	0.4075275	0.40230697	1.0662261	1.8620968	0.89775276	-0.48300952	0.062869936	-0.35767993	0.2506476	-0.1905356	0.31133673	0.46712717	2.0713243	1.4710547	-0.33024588	0.24293825	-1.3482862	0.3422221	-0.35498786	-0.7188206	0.075246334	2.013678	-1.2525547	2.2208474	0.46071935	CD4+ T cells	control
0.841048	-0.7917538	-0.02050142	-1.4071167	0.083360165	1.3832499	-0.13251221	0.8436489	-0.46747774	0.094969094	-0.55794376	0.87740237	-1.5078921	1.3751401	2.1614304	-1.0770917	-1.2534616	-0.45977652	0.26434994	-1.1117522	-0.8118166	0.3355161	1.3719035	1.2367096	-1.6912415	2.7561073	-1.3320156	CD4+ T cells	control
1.3081152	-0.5797877	1.6867647	0.108275026	1.2951891	-3.1869092	-0.5092685	-1.4516361	0.5837753	-0.7888222	1.2441164	-0.3462442	0.8649318	1.3800288	-1.2204348	-1.6581349	0.7307602	-0.5388782	-0.68555015	0.3115509	0.5362473	-0.35448033	1.6616979	0.6371823	1.2222937	0.6941382	1.0254474	Monocyte progenitors	control
1.2638751	0.8705288	-0.028462887	-0.15278184	0.5582131	1.1684291	0.87298286	-0.5897686	0.5722169	0.37244427	1.0943483	0.18532944	1.8987682	-0.540215	1.954747	0.6609082	-0.25807145	0.16197257	-0.8984296	1.8638396	-2.7044044	-0.7499894	-0.44469035	2.3626645	-1.3707422	0.7688992	-0.35268563	NKT cells	control
0.5734533	0.9159237	-0.815091	1.2479465	-2.5407505	-3.066265	-0.3921035	-0.5923507	-0.78358716	-0.5103222	-1.071997	-0.67492837	-0.43003762	1.1531087	0.22574002	-0.9984338	0.37113726	0.20324066	-0.7040087	-1.1664555	-0.48044527	1.7889851	0.14881659	-0.53713274	0.7782885	2.5637383	-1.4261813	HSPCs	control
0.97387505	0.30872238	-0.5166655	-0.10433957	-0.7187797	-2.4513848	-0.4793567	0.8151354	-1.724403	-3.2370462	-0.53288877	1.9027457	0.70582634	-2.641355	-1.0691065	-1.170043	-1.2506263	-1.7665589	-1.7739804	-0.7696074	2.3443258	-0.82043564	-3.7579217	-2.3995962	1.6117597	1.1934528	0.27650908	Erythroid progenitors	control
0.8078413	0.19952148	0.3040974	-1.631257	0.5659341	0.9384036	-1.3228145	-0.05336882	0.12805717	0.37864196	-0.020095699	-0.20010816	-0.74167717	0.6762441	2.1269367	0.6481122	-1.6401119	-0.37499833	-1.0609214	-0.123845994	-1.1878524	1.0981733	-1.0314437	0.021003708	-0.24021608	2.861334	0.6482823	CD8+ T cells	control
1.7805202	1.4793864	1.9467142	2.0860913	1.1068307	-0.3386724	-0.19887039	-2.029275	2.6179528	0.49544987	-0.81588316	-0.91060424	0.028709434	0.3185886	-1.1005435	1.3793992	1.2624383	0.85483485	-0.60115844	0.3473625	-0.38872328	0.8917291	-0.25354877	-1.1125687	0.1317618	-0.8363234	0.89092445	CD14+ Monocytes	control
0.5479491	0.5859503	1.40941	0.12662461	-1.6035929	-2.037281	-0.52022976	1.1926101	0.6351381	-1.3246993	1.1390336	0.5382751	1.1442647	-0.04224971	-0.17003903	-1.1473248	0.013581805	-0.008687407	-0.2538689	-0.013248026	0.62580884	-0.31831992	0.59682536	-1.215126	2.5568504	2.5638626	-0.10770771	HSPCs	control
0.30854875	1.9639492	0.12134683	-2.3196898	-0.45203483	0.7963313	0.079330206	-1.1616957	0.205616	1.0110619	-1.1557163	-0.3295626	-1.8764123	0.6564108	1.9715153	1.3172288	-1.17727	-1.2693331	0.15409133	-2.1474319	-0.23633495	0.07920772	-0.9971275	-1.7547393	0.24389517	3.1611574	-0.47055382	CD4+ T cells	control
1.0621749	0.9187436	0.5677471	0.5827411	0.5353874	3.3278513	-0.131578	-1.452313	1.1660514	-0.33894503	0.5727785	0.51416314	-1.3070862	0.21212065	2.50769	0.32531932	-0.60645413	-0.53164697	-0.5539415	-0.27582324	-0.39808792	0.68676084	-0.47166026	-0.9208309	-0.919418	1.6868879	-0.85720396	NKT cells	control
1.6104591	-1.0541432	2.7941256	0.4560663	0.9153694	-1.7527857	0.5207089	0.7013314	2.2549915	-0.62859964	2.5118692	-1.3637218	-0.6401074	-0.27264765	-0.5603079	-0.5966725	1.1267273	0.62387544	-0.3722188	0.2447196	0.6739194	2.339305	1.8981886	-0.69190526	-0.0644092	0.5640154	0.10101863	Monocyte-derived dendritic cells	control
1.3091526	0.9481795	-0.41497505	-0.5394078	1.6785166	1.1800126	1.2823503	-0.34420073	0.94916123	1.1310956	0.086163476	-0.11044386	0.472745	0.90359545	1.8272793	0.3033331	-1.6256931	-0.9321363	0.878346	-1.4672221	-0.4304228	-2.207637	-0.29163826	-0.24510396	-0.11584236	2.209963	-1.4538829	CD4+ T cells	control
0.3613655	0.6858711	0.61589605	-1.2277493	-0.5048851	0.26579186	0.8506355	-0.5811048	0.27170983	0.3675995	0.36699623	0.6573522	0.24983764	0.52857864	1.4535908	2.5307765	-0.71769464	0.44645303	0.9156974	-0.84131104	-0.1530483	-0.8444524	0.87709224	0.018766195	-0.06362757	3.5037193	-0.74531394	CD4+ T cells	control
1.1239785	-1.2629297	-0.4878654	0.24024284	-2.5534477	-0.4527518	-0.44745433	0.771992	-0.10479349	-0.5771903	0.02379173	0.81588167	1.2444234	-0.103646114	0.2842593	-1.3588654	0.4151631	-0.4249712	-1.9630477	-0.7951312	-1.0678173	1.7770436	-0.7138999	-0.45605376	-1.023142	1.0054616	0.034052372	CD10+ B cells	control
0.9612782	-1.3889525	-0.18223989	-0.03610774	-1.8129177	-3.0735989	0.19653445	0.60595083	0.5909355	-0.6738203	0.0506939	0.2943207	-0.3213128	-1.0895271	-0.1720555	-0.6427051	-0.59025204	-0.7813326	0.806272	-0.8470716	0.7050049	1.3940146	0.28238222	-0.038101673	0.60945094	2.292522	-0.6939567	HSPCs	control
1.2279035	2.1024024	0.09311831	-1.3807962	1.0585983	-0.028893143	1.5061418	-0.11720227	-0.16446999	-0.340423	0.28017423	0.4640602	-2.841668	1.1889875	1.7352765	-1.2219285	-1.2852783	1.1545626	-0.08516726	0.5575058	-0.045422316	-0.51344913	0.24506694	0.07665622	-0.5937125	2.5878384	-1.1456999	CD8+ T cells	control
0.91875726	-0.23600432	0.033293262	-0.67740303	1.4352429	0.9185769	1.086701	0.80314785	0.20710528	-0.21476291	-0.6528413	1.2094269	-1.1554763	1.2496727	2.0301318	2.1285949	-1.4149822	-0.95263493	0.41808313	-0.34680957	-0.65269065	-1.351088	0.6289893	0.89026207	-0.021047115	2.4703054	-1.150225	CD8+ T cells	control
0.12041323	1.4421908	0.99852926	-0.026225388	0.13045427	-0.003335178	0.6391176	1.018558	1.5618515	-1.4384853	1.0899353	0.5845368	0.46181074	1.2303971	0.37528184	0.552764	-1.8737125	0.1430634	-2.3642602	-2.069025	0.18925372	2.8328564	-0.254165	-1.1792141	2.0499694	2.8536265	-1.1478779	B	control
0.7370917	0.85099936	0.37014467	-0.3421809	-0.57062155	-1.6561875	0.50501525	-0.3344568	0.080560274	-0.083384424	-0.413338	0.28970194	-0.6993949	-0.14376922	0.51627874	-0.76761234	-0.15149264	-0.5444893	-1.3312606	-0.09082177	0.31518558	1.5254468	0.15943968	-0.8490485	0.48594314	2.4794612	-0.3048454	HSPCs	control
1.2694675	0.73013616	-1.9385004	1.8901742	1.5372229	-0.6874629	-0.35208195	-1.0311147	1.642731	0.38981256	-0.8697573	-2.1927552	-0.5154429	0.33076608	-1.229151	-0.84561294	0.936012	0.6455055	-0.8506424	0.92879415	1.1332644	-2.2270784	1.4361805	0.26523042	1.2836423	-0.0019527525	1.5330223	CD14+ Monocytes	control
1.2189833	-0.5749196	0.43753213	-0.96484506	-1.8778249	1.244836	-0.37740204	-0.64021116	0.67284703	1.4348512	-0.16458288	1.248961	-0.5789591	0.6809494	1.9373119	0.11670509	-0.7696341	-1.0438613	2.0118804	-1.1960156	1.9130893	0.065203846	-0.08084595	-0.06827954	0.002330184	2.5957313	-2.333254	CD4+ T cells	control
1.6802783	-0.0716886	0.7246823	0.61641943	-0.5024846	-1.489066	-0.071596	-1.5651002	1.490033	1.1944597	-0.09613967	-2.162723	-0.9799727	1.8378246	-0.9282869	-0.5835501	1.0132701	1.1249936	-1.0700089	0.90122277	1.6910155	-0.024383783	1.8676834	-0.5554141	0.14178285	-0.8090739	0.6270212	CD14+ Monocytes	control
0.6167239	0.90976894	-1.0203291	0.9804232	-0.11122233	-2.2043505	-0.84227645	0.17428856	0.47410786	-0.5583694	0.09175608	-1.1015605	-0.9783025	1.2107302	-0.24276027	-1.1181688	0.16798835	-0.28419614	0.91181993	-0.93074185	0.70455927	0.4909954	1.4000726	0.63611543	1.0343733	2.7865577	-0.6601691	HSPCs	control
0.37823525	0.20397162	-0.3805283	1.0442742	0.37676078	-1.0920932	-1.5662179	-0.040749133	1.9267932	-1.9203222	-3.1905751	1.3485655	-0.3267412	1.2181497	-1.0904202	-1.7288234	0.9181889	-0.73464507	-0.68469405	0.052469507	-0.55763125	1.2926428	-0.09644115	-0.5671538	0.98359495	1.0182874	0.3458959	Plasmacytoid dendritic cells	control
1.5659279	-0.2741236	1.9612266	2.4772122	1.814986	0.89271367	-1.3611388	1.0851784	2.784372	1.1712404	-0.7375149	-0.58330625	-0.1515753	-0.6471667	-0.42024755	0.6493555	1.6822311	2.2386887	1.0977597	0.90601707	-1.2490995	-0.6104543	0.19010109	-0.17364538	-0.14333439	-1.2175627	0.19534677	CD16+ Monocytes	control
1.7582523	-1.1051717	0.15642089	0.69690144	-0.451661	0.42934415	-0.044664383	-1.1156679	1.7126721	0.065111846	-0.0071793348	-1.7922142	0.60382974	0.58859724	-1.0626775	-1.3587974	0.9942702	0.47049057	-1.3437395	0.7188638	1.2330889	-0.77624947	1.6410736	1.372031	1.0095527	-0.72270846	0.3354993	Monocyte progenitors	control
0.79423225	0.1250202	0.6776167	-0.05309093	1.591839	2.5354433	0.056456268	0.5611322	0.92265123	-0.4039115	-0.22667485	-0.47674328	1.8761574	0.4202933	1.3108385	-0.7340457	-1.9084098	-0.8052181	0.40790677	0.75725514	-2.6968799	0.2766334	-0.47946653	-0.8609637	-0.88300735	0.6259895	0.13715789	Erythrocytes	control
-1.077187	1.9328536	0.4534972	1.0841843	-0.93444294	0.471431	-0.53951204	-0.54140484	-1.2916495	-0.65855455	-0.6999053	-0.399636	0.95303357	-0.40183103	-0.36719096	-1.4763403	-2.2033877	0.15489048	0.09617531	0.8751745	-1.1952722	-0.50085753	-0.16568783	-0.06717494	1.3316296	0.009868532	0.94883895	Erythrocytes	control
1.5990139	-1.951676	0.40685606	2.1823037	0.71354413	-1.1226523	0.998253	-1.6660913	2.1603186	1.201676	1.0305473	-1.9362948	-0.6287458	1.4066896	-0.77372843	-2.6922808	1.5871596	1.0512152	1.1673383	1.1692739	-0.08821395	0.08808161	2.6688442	-0.8303462	-0.73954564	-0.024136245	0.6080271	CD14+ Monocytes	control
1.025667	1.4147803	1.9993042	0.69886607	1.3417013	-0.42260334	0.28557658	2.0493662	1.296664	0.23386452	0.6640155	-0.82950854	1.349087	-1.1511121	1.1961997	0.28068095	0.3158669	-1.518542	0.25515562	2.1346285	-2.3653378	0.48708302	-1.1285944	1.907906	-0.31439483	1.310291	-0.61600316	NK cells	control
1.7372794	0.32787004	1.3763437	0.13490056	-1.6752486	-1.8563977	-0.4993439	0.6969073	0.39717224	-2.221864	-1.1175406	1.2051725	-0.11654143	-0.6323912	-0.5324456	0.19732925	-0.5259568	-0.82650465	-1.4094156	-0.22026485	0.02619414	0.99966663	-1.2588875	-0.15173167	-2.4849436	0.049960837	-0.18295564	CD10+ B cells	control
2.0383189	1.3756046	1.6966012	-0.7101722	0.99253476	0.6635679	0.3308533	0.53462106	0.80536836	0.045787543	-0.32070765	-0.8093186	1.5265338	-0.6912508	1.9196653	-1.9253135	-0.15775368	0.33262452	0.83962333	2.0908444	-1.7483242	2.1511855	-0.61081344	1.4002268	-1.0657805	0.038887564	-0.25543264	NKT cells	control
1.2947047	0.114992976	0.29842663	-0.28658798	-1.2561355	-1.6224602	-1.5392146	1.5900322	-0.04899673	-1.4558958	-0.52664155	1.0676231	0.72482526	-1.3786908	-0.6760434	-0.28545424	-0.30522603	0.17136809	-1.3864042	-0.60381866	-0.23469299	0.5120126	0.9888201	-1.8088596	-0.6726455	0.25200856	-0.28603348	CD10+ B cells	control
1.0712681	1.4373167	-1.21746	-0.91865206	-0.7221085	1.5646657	-2.1097353	-0.535961	0.63477975	1.3934995	0.38113186	-1.2227107	-1.0080378	0.1143989	2.1118865	-0.230939	-0.17749107	-0.6630783	-1.2419668	-0.9702989	-1.9100842	0.036734745	-0.9050141	1.0952662	-0.69274235	1.6836908	0.10257569	CD4+ T cells	control
1.5104954	-0.4341452	-0.48558846	-0.25084373	1.6504236	1.4853953	1.8791709	-0.37656742	-0.40399054	1.1084234	-0.20720363	0.8525691	-0.79657775	-0.84489346	2.2152734	1.6461313	-0.7699539	0.01887253	0.55895764	0.35595277	-0.82278997	-0.21120824	1.906222	0.74386096	0.6435653	2.111373	-0.7360894	CD4+ T cells	control
1.5667688	-0.14898275	1.1190418	1.0394571	0.3263026	-2.0560527	-0.14702034	-0.68443847	1.0433977	-0.43752465	-0.556087	-1.2946155	-0.58181715	1.0371003	-1.1933947	-0.7169279	0.65881455	0.67885727	-1.1071235	0.588264	1.0327296	-1.2508152	2.0043442	1.7407472	0.773523	-0.9875989	0.36465025	Monocyte progenitors	control
1.2105697	0.21287966	0.11807066	-0.5529369	-2.3314342	-0.22365427	-0.1530663	0.9897436	1.6147482	-1.8617574	-0.23610379	0.73273474	-0.59780157	0.3377288	-0.0021963418	-0.6137505	-0.79987544	0.11587188	0.3717535	-0.631912	-0.8860665	0.7603642	0.4061737	-2.095971	0.8990772	0.97209406	-1.6582158	CD10+ B cells	control
1.3825144	1.1152847	-0.4332261	-0.3767578	-1.1347299	0.008563042	-0.46131533	-0.74995846	0.18372017	0.186355	1.2096901	0.24987921	-1.4667914	0.6410538	1.6806552	-0.53758365	-0.8039479	-0.85427547	0.33164117	-0.071968675	-1.7993004	-1.0488911	0.0043207705	0.4113338	-1.8801721	1.8492079	-0.5610422	CD4+ T cells	control
0.345628	-1.580296	1.1146886	0.036870927	-1.7609825	1.5853764	1.2162291	0.23406735	0.19429764	1.075659	0.64916235	-1.4574134	-0.59246355	0.6931363	1.925859	0.902305	-1.6514324	-1.9370475	0.71046287	-0.8929546	-0.72850776	-1.2462714	0.51356786	-0.41661012	-1.4720678	3.4827514	-1.9179151	CD4+ T cells	control
0.6988657	1.2009543	-0.19310486	-1.3368616	-1.1041112	0.6165394	0.887765	0.03528905	1.1595985	-0.63976437	-0.68115157	0.6512279	1.3636837	-0.11880715	1.2763531	-0.29398254	-1.4795926	-0.4429276	0.79995894	-2.3867702	-1.552447	2.8450773	-1.1401703	-0.5922323	-1.3459313	1.2330354	-1.3923315	NKT cells	control
0.8185235	1.6392877	-0.564478	-0.48006213	0.15802157	1.0285002	-0.6149378	-1.7136776	0.87252676	2.0277193	1.2598773	-1.8523217	-0.86238265	1.9009144	1.9873245	-0.25096592	-0.58559537	0.7594114	-0.523106	0.45370343	-0.26945072	-0.78500307	0.000101137906	0.9806112	-1.8548334	2.9174728	-1.0781169	CD4+ T cells	control
-0.55524445	0.12293102	0.30788064	1.684258	-0.30878046	-1.1322361	-2.6069508	-0.4857799	-1.0210648	-0.15540093	-0.19795568	-1.0486975	0.8197342	-2.1134171	-1.08556	-1.6935501	-2.0621543	1.1679409	-1.7322177	0.300628	1.5132253	-0.94993615	-2.6332953	-0.45062363	0.5695212	-0.3739248	1.3637794	Erythrocytes	control
1.0927985	0.9359852	-0.7694412	0.8738655	-0.5554359	-2.3647118	0.4871622	-0.5420212	0.19037795	-0.8768598	-0.15006728	-0.6652145	-1.8713177	1.2012699	-0.5231471	-1.076335	1.2206258	-0.35055295	-1.6924989	0.36290586	0.45942566	-0.810287	2.4046206	-0.058779746	-0.40717357	1.5388504	0.050844193	Monocyte progenitors	control
0.8779541	0.47737038	-2.223386	0.40369877	-1.8455828	-0.028928488	-2.8049512	0.6698525	-1.148109	-1.5825837	-1.1377804	1.4030243	-0.089478135	-0.5691271	-0.5995369	-0.46007723	-1.3945327	-0.38189238	-1.6239861	0.34502748	2.7384477	-1.1700004	-2.3468244	-0.86183774	-0.012755275	-1.7525284	1.7618252	Erythrocytes	control
0.9164896	-0.5663029	-0.64963186	0.41885877	-1.2714815	-1.7710974	-0.3675924	0.83373934	0.7521497	-0.43927777	0.35597882	-1.2208498	-0.027226686	0.1581021	-0.8708766	-0.28761908	0.5072562	-1.2173833	-0.32514793	-0.72563994	0.7776723	0.8636314	1.9301306	-0.07238823	-0.52174675	2.3505912	1.3051603	HSPCs	control
1.200249	0.96505	0.44417867	-1.2169456	0.6256777	0.9527999	0.15225846	-1.5455712	0.71653783	0.8117472	-1.5532169	-0.9271391	-0.7238061	0.4824391	1.9345411	-0.79400265	-0.48713702	-0.8073661	1.5276492	0.5146134	0.16357166	0.22968322	-1.3720465	1.1689651	0.5786597	2.517591	-0.86161435	CD4+ T cells	control
0.42624664	0.59668946	-1.8870778	1.2426354	-1.2243898	0.3072188	-2.422642	1.911613	-1.53968	-0.7315155	-0.515789	0.9961836	-0.8183025	-1.7106019	-0.21344407	-1.2031754	-2.0470366	-0.2526038	-0.6476999	-0.6028049	0.3356545	0.09338018	-2.0010774	-0.37516445	-0.13691592	-0.7748825	0.1992904	Erythrocytes	control
1.095875	-0.520305	0.5381782	0.5849915	-0.5412169	-2.2315867	0.17553267	-0.0868824	0.03673646	-1.1890225	-0.8373182	0.30251393	-0.7242038	-0.77122223	-0.75753	-1.6030558	0.13459313	0.025583267	-1.2515337	-1.8024349	0.4276023	-1.1382008	1.013464	-0.073608965	1.3422922	1.7514735	-0.23545873	Megakaryocyte progenitors	control
0.8348625	0.94426054	0.014205664	-0.3396326	0.8175657	0.59120727	0.8427836	-0.15887253	0.9456083	-0.13427718	0.62067777	0.9179229	2.4287677	0.19312985	2.0379808	-0.6286064	-0.02049753	-1.0949333	-1.2028263	0.23248194	-1.976877	0.24724555	-1.1461754	1.4974856	-1.5578183	1.2840805	-2.0311682	NKT cells	control
2.0063958	-1.8207871	-0.13320751	1.4306408	0.34590703	-1.6784253	0.36744043	-0.35681838	2.7854328	-0.6125467	0.47790706	-0.19677472	0.2639311	0.5158262	-0.7150979	-0.7251016	1.2396933	1.4557132	-0.6863448	0.37662867	0.9455407	2.5959976	1.0596489	0.44434705	1.3840764	-0.36168072	0.83872736	Monocyte-derived dendritic cells	control
1.2652104	-0.37215242	0.7549457	-1.2018799	-1.3327805	0.6559298	-0.55825794	-1.6469474	-0.24164307	0.1993804	0.83171356	0.12256271	-1.1893921	0.9563713	1.9288032	0.5666852	-1.4019953	-0.24326828	-0.05682093	0.17857976	0.78711617	-1.0874636	0.15682802	0.63458526	-2.2362301	2.5445402	-1.864583	CD8+ T cells	control
1.7574728	1.1070312	0.6017908	0.017703474	-0.33834088	0.2870485	-0.46836132	-1.5144947	0.11850703	0.084076285	-0.098100275	0.15197092	-0.025039196	0.32628706	1.6247146	-0.8128942	-0.90854394	-1.3677826	-1.2298877	-0.18977123	-1.305067	0.044591844	0.068835646	1.3015953	-0.57578933	0.43825775	0.003536135	CD4+ T cells	control
1.0972161	1.4771996	0.49974072	-1.8773489	1.5490875	0.47002196	1.2034408	-1.374158	0.3251427	0.9476672	-0.43391263	0.8438412	0.42708784	0.9691992	2.0236273	0.030864	-0.551627	-1.1056876	-0.30393696	-0.08410294	-0.57112366	-0.56937474	0.42602158	0.6995166	-1.3899837	2.719282	-0.9927397	CD4+ T cells	control
1.3886136	0.36692336	-0.20584917	2.3942373	0.16683817	1.129387	1.0005302	-1.9641687	2.975923	1.1962184	2.0925784	-0.02845098	-0.67807966	1.146193	-0.874192	-0.3940032	1.7660426	2.2708535	1.1887743	0.23273325	-0.57534176	0.7988892	1.3981678	0.5938499	-0.34085804	-0.76725155	-0.20548373	CD14+ Monocytes	control
1.3201249	0.0013827682	-0.38794288	-1.9981769	0.69273996	0.52565926	-0.12506118	-3.366242	0.1786501	0.78017014	-1.9800805	0.9281856	-2.0180316	1.0591342	1.8585576	-0.5002225	-0.14341968	0.4253971	0.86563927	0.13143378	0.16436538	0.4478587	0.7125043	-0.20138139	1.44082	2.5845695	-0.68431145	CD4+ T cells	control
1.2082171	0.4676813	1.6142815	0.7042576	-3.1189203	-1.5532684	0.1663363	1.1448696	0.82878655	-1.299592	0.9476392	-0.33675677	1.2317454	-0.9008467	-0.14482924	-1.4536428	-0.80534124	-0.03925992	-0.46963638	-0.4290093	1.3046029	1.6258631	0.44919464	-0.05016315	-0.015130281	0.7353013	-1.0907072	CD10+ B cells	control
0.8480937	0.5791863	-0.15368122	1.02019	-1.820862	-2.9938962	-0.6518615	-0.6359029	-0.3055724	-0.9942068	-0.5869854	0.33636016	-0.052137136	0.24604155	-0.7363105	-0.73396647	-0.24888319	0.33948767	1.0016109	-0.06178391	1.0534942	1.1880403	-0.23992848	-0.7368394	2.2294054	2.6831903	1.24366	HSPCs	control
1.688569	-1.6894187	1.3043866	0.41240254	0.99380475	-0.6106349	1.5868605	0.4424248	1.9542713	1.4427127	-1.015275	-1.4767283	0.04212986	0.26854485	-0.35557675	0.27279606	1.4241781	0.99069285	-0.5117285	0.19386947	0.118349254	-0.8578992	1.3783797	1.5582731	-0.13278955	-0.32352778	1.8994123	Monocyte progenitors	control
0.9728273	0.66903216	1.584866	-0.29196048	-0.5402118	1.4618657	-0.5679712	0.6019691	0.93282557	1.1266599	-0.49952593	0.41193616	1.296783	-0.97303957	0.8396515	-0.03711611	-2.249952	0.8741069	-0.17237963	1.9573035	-1.6141123	0.2782361	-0.59512836	1.2447565	-0.7859423	0.07522808	-0.11391175	Erythrocytes	control
0.43759406	0.0635581	-0.6891605	-1.9783173	-0.36575142	1.6084661	-0.16418554	-0.80952597	-0.09098515	-0.5935365	-0.3812161	-0.0011381507	-0.5294309	0.4556345	1.7468276	0.9085874	-1.2875803	-1.5806457	-1.3061068	-0.3695307	0.40151137	-0.37892708	0.1292901	-0.439839	-0.65844274	3.1550317	-0.49566674	CD8+ T cells	control
1.2295609	0.87908244	1.6604974	-0.7230755	0.31268632	0.31537724	0.87967455	0.7208326	0.47058633	0.09374598	1.5065202	0.7440888	-0.1725694	0.48320746	1.8450453	-0.4001245	-0.9192095	-1.0217574	-0.21355373	0.6034699	0.0140122175	0.5599711	0.9656017	0.5727641	-1.8855329	2.3118775	-1.4132615	CD8+ T cells	control
0.88036615	-0.5183928	-0.8230629	0.12989867	-1.7321446	-2.8530445	-0.26959535	-0.14150473	0.63180643	-1.3889198	-1.6656351	0.4994439	-0.39112443	-0.4354218	-0.45782	-2.1715133	0.2350825	-1.2631016	-0.83573765	-1.1952078	0.89307886	0.885193	-0.07849459	-0.10762483	2.244803	2.1403909	0.12655318	HSPCs	control
0.9738983	0.59967905	0.64004254	0.16047016	-0.0034155846	-1.8367082	-0.40376818	0.3727908	-2.2739422	-3.6959417	-0.7079058	1.5364583	0.5201091	-2.5537999	-1.4997675	-0.6802461	-1.5198703	-0.5372894	-0.5596266	-1.0055782	2.6671422	-1.972502	-3.0667078	-3.3037903	1.7245363	1.0235529	0.11360386	Erythroid progenitors	control
1.135041	0.73956513	-0.3895923	-1.0035958	-1.3014305	1.2861588	1.317523	-0.48536858	0.9029976	0.50575995	0.40561318	-2.3771203	1.3714188	-0.14507532	2.5254138	0.60901845	-0.79321647	-0.8615415	-0.6617843	-2.0497026	-1.9831789	0.5517635	-0.22081546	3.0151844	0.87147826	1.675741	-0.15627989	NKT cells	control
1.7769	0.6075398	0.03250967	-0.20870161	1.5471323	1.1454089	2.2970831	-1.7464714	0.92052794	1.7802838	0.42502952	-1.0859535	-1.4961987	-0.5104604	1.9147637	1.5050108	-0.66144633	0.01998347	2.0372007	-1.3612899	-0.9212388	0.05088371	0.025854155	0.10724625	-1.2778451	0.8363509	-0.40898278	CD4+ T cells	control
0.28014192	-2.9775734	0.12943313	-0.4133558	-1.7987688	-1.8784842	-0.5339986	0.21742776	-0.3866603	-1.1407619	0.39960995	-0.9055503	-0.40266317	-0.03695158	-0.3315919	-1.6371365	0.29828018	1.3244096	-0.8733598	-0.07550621	-0.3226303	0.95137227	-0.38152954	-0.19387376	1.4951079	2.555159	-0.6252393	HSPCs	control
1.8940777	-1.3371983	-0.6121286	-1.9362826	1.440527	1.2214077	-0.9167276	-1.3268604	0.5280598	0.09203628	-1.5940133	0.53753114	-0.0016812086	-0.012057222	2.0796783	1.0192367	-1.032614	-1.1051258	-1.2124368	-0.048889995	-1.0108072	-1.1023265	-1.3617222	-0.3417675	0.79905665	2.2048085	-1.7849897	CD4+ T cells	control
1.6216326	-1.505367	0.23762189	-0.23223236	0.7057155	2.006664	0.45882106	1.5104666	2.0466542	0.62712836	-0.75116056	-1.7682972	2.3806596	-0.22352105	1.6406194	-1.0441477	-0.32630903	-2.3328834	0.060406156	2.5440683	-0.8947638	-0.043726504	0.5515657	1.1301275	0.961128	0.3490842	-0.026386917	NKT cells	control
1.1833888	0.10345787	1.3719426	0.32253474	1.1714921	1.2250876	-0.03731379	-0.68051016	1.3754476	0.09592593	-1.4095725	-1.4777374	1.8632668	0.017795235	1.805265	0.041080087	0.023036182	-0.96906745	-0.2995023	2.186104	-0.90365833	0.93571454	0.6642884	2.6492195	-1.4615958	1.2944043	-1.3760769	NKT cells	control
1.4619291	-0.3866923	-0.44801694	-1.7634208	0.6226454	0.5546631	-0.59669197	0.24670756	0.46238574	0.4573104	-1.4865735	-1.2322435	-0.3617982	1.5994949	2.3680348	-0.38448367	-1.3002665	-0.68510735	-0.99461067	0.6003139	-0.381501	-0.026302338	0.32062358	-0.21478444	1.1220965	2.3446603	-0.8042485	CD4+ T cells	control
1.3476	-0.020623744	-1.0643094	-0.58805317	-0.12556428	-1.9234171	-0.77064145	1.8551595	0.41804338	-1.7591858	1.2988136	0.8912994	0.6899899	-1.0942013	-0.56346977	-1.0724597	-0.8876118	-0.15618902	-1.0291705	-1.1355104	0.36732805	1.2543627	0.7613255	-1.2599972	-1.0790465	0.34610516	1.278336	CD10+ B cells	control
-0.23996942	-0.04572642	1.4441603	1.3329659	-0.40289167	-0.3631612	-0.8637985	-0.18288627	-1.1522707	-0.37784907	-0.6872767	0.7947222	0.16229723	-2.1801023	-0.1013045	-0.19702625	-2.0706944	-0.49167174	-0.5903572	-0.34466565	-0.10396525	0.7749939	-0.5711525	-2.0699177	0.23621397	-0.6278938	1.4140458	Erythrocytes	control
0.9565542	0.7523092	-0.13663237	0.6840798	-0.6105492	-1.4532783	-3.5943046	1.1006901	-1.675157	-0.62764394	0.6543556	1.1293653	1.3834407	-1.3923185	-0.4414239	0.33662307	-1.9142398	-0.11398409	-3.2600422	-0.38271016	3.078813	-1.2233412	-1.9121372	-0.36166158	0.37219408	-1.3183852	0.21036357	Erythrocytes	control
2.0796742	0.62515676	2.630981	1.3875864	1.072555	-1.7549466	1.8049961	0.04573825	2.1416972	-1.078764	-0.037531674	-0.9811563	-0.115757585	-0.9617736	-0.8097661	-1.0322508	0.8910376	2.22465	-0.793818	-0.1265119	-0.2282561	2.157973	1.4293712	0.26785848	-0.12256977	-0.23160192	0.33772054	Monocyte-derived dendritic cells	control
1.7309477	1.1067697	-0.0133962035	3.3463438	1.1976436	-0.710343	0.34201607	-0.3155371	3.0667968	0.6397804	1.393761	-0.035547793	-0.58984977	0.9653326	-1.1570497	-0.9053594	1.6780515	1.8929298	0.7785076	0.4789285	-0.9907961	0.6999094	1.249797	-0.36091018	-0.82459444	-0.54523665	0.25032422	CD14+ Monocytes	control
1.1006304	-0.2788827	-0.13044196	0.7070954	-1.0145136	-1.5210673	-0.6921397	0.8018847	-0.24799198	-1.893863	0.060734093	1.7358568	-0.23737091	-0.73847795	-0.52023494	-1.132821	-0.09821275	-1.6138797	-0.017409086	-1.1723726	1.3354341	-2.300056	-1.8208802	0.26613885	2.0656567	0.6341916	0.06329703	Megakaryocyte progenitors	control
1.5475624	1.9435545	0.061907172	-1.4062638	-0.060138762	0.67080814	0.89771914	-0.19846618	0.6555978	1.784168	-1.1002127	-1.0071766	0.34772414	0.95325226	1.6684464	-0.1123619	-0.5890188	-0.25981492	0.14423126	0.8164135	-2.1017463	-0.059876405	0.52558625	0.35223708	-1.1284006	1.7939789	-0.23775065	CD4+ T cells	control
0.7359891	-0.44103828	-1.9433887	1.5480559	1.4219198	-1.5643971	1.8513426	-0.086541176	0.9400668	-0.27478158	0.9383898	-1.9700334	-2.2479644	1.3252401	-0.76167256	0.13522097	0.82223725	1.103943	-1.9025571	0.5283766	-0.20539746	1.2553713	0.8913492	1.2389591	-0.6867358	0.6720234	1.201657	CD14+ Monocytes	control
0.74915266	1.338662	0.22765888	0.72403014	0.0880546	-2.303235	-0.10547656	-1.25828	-0.34081292	-0.67851746	0.17618634	-1.4729662	0.022541106	0.6839864	-0.35101295	-1.0203276	0.19987375	-2.4413457	-0.65684867	-0.5492862	-0.29757616	0.53463286	-1.4970088	-1.4056656	1.5747656	2.0426059	-0.24250533	HSPCs	control
1.2518414	0.21314627	-1.3168145	0.68370837	-0.8039639	-2.1340115	-0.6836387	-0.40661356	-0.29890364	-1.7588273	0.83503187	0.31632465	-0.21694529	-0.4546907	-0.87985754	-1.5746534	0.21069898	-0.101342484	-0.11611432	-0.98516244	0.95046806	-1.3349564	-0.16346256	0.412181	1.1689758	2.000492	0.21390527	Megakaryocyte progenitors	control
1.0883827	2.2528017	0.12926224	-1.5896705	-0.73349035	1.8885912	1.0589349	0.20427579	0.68610823	1.0534347	0.96320814	-2.0432606	0.6240342	0.6962832	1.7776073	0.65362644	-1.0943036	-0.047820866	-0.66243404	-1.4684138	-1.2652543	-0.10693365	1.0934559	2.210495	-1.8883528	0.9787033	0.36742926	NKT cells	control
1.7792895	0.2805019	0.54727495	2.5783968	1.4002947	0.7042339	0.7359168	-0.7850027	3.150951	0.8290205	0.5076739	-0.09879565	-0.06645024	0.33468127	-0.64448625	1.2251385	1.6885656	3.1680849	2.6733806	0.8567624	-1.2763172	-0.06799605	-0.29922315	-0.6080942	0.60433346	-1.6404295	2.3797283	CD16+ Monocytes	control
1.3582603	0.5847139	1.184553	1.5933044	2.2594743	1.3313191	0.642094	2.0234098	1.1039988	-0.5405622	-0.34376618	0.53019565	1.8694593	-0.72172153	1.186552	-0.08100283	-0.3048635	-0.98306954	1.018003	2.7000926	-1.2203357	-1.7002307	-1.4106297	-0.19791892	0.2096074	0.043493897	0.6269713	NK cells	control
1.6291902	1.752211	0.17158294	0.2842191	0.84107906	1.201196	-0.90415454	-0.35785362	1.3500557	0.451035	-1.4480699	-1.7041428	1.884766	-0.013911694	1.8649621	-1.3856876	-0.26907346	0.57256997	-1.4135978	-0.014037192	-1.1352876	0.997255	-0.3556006	0.8552054	-1.8313692	0.5337598	-2.219233	NKT cells	control
0.58512527	-0.7091438	0.31534222	1.1567371	-2.2577658	-1.5496298	-1.2582941	-0.10736716	0.094579734	-0.58225346	-0.7050598	-0.5650073	-0.8830366	0.95330787	0.036889568	1.1165974	0.56949085	0.0023477077	0.10842353	-0.9185684	0.89433634	1.6831293	1.2155538	0.5071405	1.4627454	2.579002	-1.0891979	HSPCs	control
1.9257998	-1.063673	0.90782905	1.0957683	0.6007579	-1.680869	1.5147628	-0.7803179	3.0726333	-0.79173905	-0.2948652	-1.7137729	-1.0234001	-0.3072401	-0.64368534	0.06886548	1.2840605	1.1563941	0.69508463	-0.80491793	0.23431683	2.4102755	2.3276956	-0.87455434	-1.212821	-0.09694535	-0.33458835	Monocyte-derived dendritic cells	control
0.9435425	0.23086837	1.0894387	-0.88005376	-0.98658466	-0.22017437	0.38332638	0.23537853	0.15902159	1.2186583	-0.22380319	1.2570581	0.37461275	0.7292011	2.345458	1.4357516	-1.3059387	-0.18371344	0.036841273	-2.8315759	1.3285401	0.1369127	0.23697364	-0.827734	0.2332735	2.9588375	1.8246261	CD4+ T cells	control
1.3508419	0.06756398	-0.21347088	-0.8983012	2.1875398	1.6476429	0.48854518	-1.6194038	-0.18821965	0.51240635	0.40883487	0.8697793	-1.5355325	0.4986254	2.2484992	0.3102528	-0.5406486	-1.0413275	-0.82275414	-0.38291216	0.17261839	-0.6253981	-0.20707816	0.47817856	-1.011946	1.3414392	-0.6791024	CD4+ T cells	control
2.0117426	0.4560543	0.3411398	2.357377	2.0078437	1.5612273	0.028599352	0.97268796	2.9368088	0.46830344	-1.634102	-0.59965324	-1.2652793	-0.45367372	-0.8941611	0.74966645	1.7760789	1.9234172	2.3203373	1.7316289	0.49056572	0.48541394	0.44548815	-0.15600494	1.3748469	-1.5825553	1.4066228	CD16+ Monocytes	control
1.3080335	-0.3296029	-0.7106513	-1.3323691	1.3934419	1.3749764	0.40390864	0.73080885	0.13231012	1.441385	0.11089188	-0.2850287	-0.060943156	1.3963085	1.9421266	-1.0916653	-0.97383785	-0.47279638	-1.5004697	1.2657611	-0.8872734	0.81182444	0.33957413	0.93008286	-2.0343814	2.5260162	-0.8340657	CD4+ T cells	control
1.2026696	-0.40176952	-0.50107706	-0.50651723	1.2455366	1.8410815	0.09598541	0.17545317	0.89979833	-0.25243807	-1.1586983	-0.19978637	1.2278819	0.46774024	1.8571754	1.3523023	-0.7420011	-0.6333792	-0.7061507	-0.15804207	-1.7639774	-0.07976422	-0.911592	0.2901894	0.15920341	1.3584896	-1.312007	NKT cells	control
1.1458231	0.14437741	0.23757762	-2.457569	-0.4620039	-0.99022704	0.58853203	0.52558565	-0.06161867	0.738574	-1.9724841	-0.5941521	0.23439492	0.71569455	1.7347963	-0.70726764	-1.2462349	-0.9397171	0.20878905	-0.080807894	-0.959178	0.82674265	0.7433075	0.012222955	-0.6766262	2.7336433	-1.7732817	CD4+ T cells	control
0.9746215	-0.22536692	-0.14795668	-2.1306686	0.7381449	-0.062477916	-0.18584868	-0.4722085	0.08738896	1.0155138	1.879585	-0.67467844	-0.77237844	1.0198666	2.1150486	0.42961037	-0.4958289	0.6564265	0.8885115	-0.22559854	-0.20474423	0.29653057	0.09394565	1.3476847	0.34217367	2.3973742	-0.57879305	CD4+ T cells	control
1.1329256	1.4957534	-0.30947348	-2.2200832	-0.74201953	1.3732865	-0.27604836	0.27083334	0.7819952	1.7054249	1.1680993	0.20433109	2.0240798	0.60604364	1.7228277	-0.23050474	-1.151556	-0.62050754	-1.8467823	-0.89231557	-1.7524235	-0.5058507	0.70415664	-0.76544815	-0.85712117	1.2735946	-1.6486624	NKT cells	control
1.1276708	0.34068292	1.2510321	-1.1373135	0.28829324	0.5031822	0.08604207	-0.7765406	1.0613341	0.53816295	0.19040781	-1.0503069	-0.7400664	2.0252786	2.1782386	-0.42685178	-0.8363389	0.15720038	-0.050426308	-1.0279074	-1.1215655	-0.8799227	-1.2345072	0.59415805	-0.68468535	2.309813	-1.1439211	CD4+ T cells	control
0.3595606	1.3825231	0.66940767	-1.2515569	0.8181548	0.34259242	0.08991504	-2.5394223	0.56413156	0.858961	-0.69775295	0.3673128	-1.00062	1.5352628	1.6947907	0.93858993	-0.63891476	0.50598574	0.14281595	0.048123747	0.114212394	-0.31614542	-1.7991023	-0.4153331	-0.11706993	3.1445842	0.105297804	CD4+ T cells	control
1.8295984	0.3469511	0.121191844	3.1167598	1.0678542	-0.44042546	-0.7444564	-1.198828	3.4942925	0.95197415	0.63579017	-0.61010563	-1.5213475	-0.06137386	-0.71688604	0.0011919141	1.6546575	1.0355301	1.709326	-0.011735439	0.12562805	-0.21152943	0.4825514	0.625262	-0.6049583	-1.3478686	0.057786703	CD14+ Monocytes	control
1.1404996	1.6045061	-1.2815943	-1.7471697	-0.38085938	0.5786892	1.0321718	0.4251645	0.11482446	1.324706	0.26915166	-1.4071664	-1.0831163	0.9026544	1.7125274	1.4998924	-0.4672541	-1.6314708	0.086159945	0.52817726	-0.74843097	-0.09661168	-1.1723987	1.9551499	-1.3174694	2.0696847	-0.62802786	CD4+ T cells	control
0.6490271	-0.5836657	-0.56246537	0.111484945	-1.7403367	-0.10402188	-1.9326534	2.1903043	-1.285605	-1.0640826	2.3558366	0.032893166	1.7367601	-1.4018329	-0.032872908	-0.27784202	-2.2071157	-1.2399199	-1.2036072	1.475346	0.8003384	0.95305514	-1.6232237	-0.6769137	-0.18048346	-0.4013959	0.58531606	Erythrocytes	control
0.67439973	-1.1248465	0.79173285	0.8155959	-1.5092989	0.69901603	-1.8107853	-0.81045914	-2.2150486	-0.9631597	3.165587	0.42438218	0.8148312	-2.923431	-0.27444077	1.0394236	-1.5871488	0.16320896	-3.0529387	-0.024526525	-1.2566464	-0.2136249	-2.8161485	-0.52081525	0.69611824	-1.2135981	1.3674164	Erythrocytes	control
1.4991591	-0.77712005	-1.3305538	0.20138687	0.78995675	-1.5493573	0.62736404	1.9572299	1.961976	-2.5786552	-1.759908	2.1797423	-0.4506033	0.04413563	-1.0995455	-3.3854241	0.75369066	0.31888756	-1.2406286	-0.92463934	-0.59759873	1.2094126	-0.6395817	-2.4565887	0.32712352	0.14367303	1.4400693	Plasmacytoid dendritic cells	control
1.4172918	0.96660125	-0.59213483	-0.3408603	-0.58342713	-1.8674337	-1.5759317	2.6491745	-0.3022896	-1.8803064	-0.48928386	1.6628172	0.058575224	-1.4973235	0.14605625	-0.50664115	-0.8347583	-1.2896162	-1.3097459	-0.23803039	0.40400362	1.380076	-0.33634418	-0.6159144	-1.0014646	0.9717207	-0.063397765	CD10+ B cells	control
1.1434822	1.1948512	1.495592	0.48573226	0.46210206	-1.8313291	0.62960356	1.1303744	0.7508077	-0.14561059	0.49483424	-0.39971676	1.1437836	-1.0833731	1.3407991	-0.5082151	0.070453435	-0.5260507	1.6891925	2.7954605	-2.853215	0.09456703	-0.07375416	1.3087077	0.670982	1.3219873	0.7072753	NK cells	control
0.60400444	-0.68496585	-0.70551896	-0.08641036	-2.2362843	0.17809291	-3.1225803	1.4945409	-2.3187752	-1.5741817	-0.44215006	0.65424705	-0.20683025	-1.2123063	-0.60164165	0.24298024	-1.6971586	-0.021108508	-1.8888953	-1.7148055	1.7300956	-1.0537453	-2.2332115	-0.5222332	1.0413581	-0.61200434	2.1868129	Erythrocytes	control
0.110310465	-0.4381774	0.021076411	0.73844707	-0.88836884	-0.39711604	-2.0529327	0.67110395	-0.9750564	0.23745584	1.4131052	-0.4994367	0.5970937	-1.8888077	-0.49857947	-1.2632236	-2.3878484	0.6244524	-1.4130032	-0.4478744	1.182869	-1.2055207	-1.9012052	-2.2535958	-0.25136378	-0.4979339	0.8110898	Erythrocytes	control
0.94749546	-0.3086132	-0.5602511	-1.5615928	0.0863246	1.0507367	0.6204864	0.78879964	0.81125975	-0.063530326	0.2560025	-0.29880208	1.697603	-0.75420177	1.6889462	1.9628353	-1.0970522	-0.023290366	-0.13205844	0.43918142	-1.8644419	-1.655759	0.33952302	1.372248	-1.7432666	0.7453418	-1.6367195	NKT cells	control
0.35119274	0.7739709	0.7746584	-1.0358309	-0.5044818	0.13452631	2.3586702	-0.6745466	0.4847989	1.6227243	-1.4529687	0.17784873	-0.008214533	0.92442393	1.7060372	1.899324	-1.5308976	0.95031804	0.29495168	-0.89499855	-1.1286502	-0.641322	0.6901432	-0.32040197	0.1033016	3.2302146	1.3026869	CD4+ T cells	control
1.2214538	0.065239996	1.1417947	2.2878618	0.26420194	-0.77486515	-0.8947031	-0.83221686	2.4806037	1.715446	0.99689996	-1.1556352	0.2660743	2.121282	-0.87607586	-0.7752445	1.7462682	1.2316697	0.52864486	0.77276295	0.16041201	-1.0958974	1.5223026	-1.2491682	-0.37649995	-0.15221506	1.8457105	CD14+ Monocytes	control
1.266846	1.296592	0.00093477964	-0.9322664	1.1488909	2.3802798	0.7821251	-0.40556216	0.4096822	-0.054358006	-0.1638543	-0.53277934	1.5224015	0.6295973	2.110528	-0.2417754	-0.8104397	-0.04121101	-1.4111701	-0.3653124	-1.4352164	-1.0328653	0.5663316	0.56141424	-1.4387252	0.38898987	-0.066033185	NKT cells	control
0.9290646	-1.1184704	-0.66368425	-0.15824613	-0.1610246	-3.1703691	0.64587384	0.29550835	1.2461213	-2.550984	-0.7397271	1.1206169	0.71200913	-0.6401614	-0.1897982	-2.9014153	0.2705999	-0.23948723	-0.62136567	-0.35854524	-0.027859777	0.83883804	1.4616548	-1.4142559	1.1026969	1.7731825	0.7732449	HSPCs	control
1.0850458	0.050139487	1.9238695	-1.0036359	0.18949193	1.3589015	1.6227572	-0.895541	0.60560155	0.39033192	-1.9811838	-0.8735131	-0.7671247	0.6350985	1.8823997	-1.4348747	-0.64971167	-2.0223184	-1.240384	-0.2355338	-0.1690236	-0.42643023	0.00072059035	-1.7569903	-1.6515301	2.798027	-1.103725	CD4+ T cells	control
1.2164655	0.27569872	-0.22628707	0.08889179	-1.8331758	-2.419808	-0.30655834	2.3936346	-0.07438073	-2.24404	-0.99609685	0.743559	0.997683	-1.1917752	-0.48950684	-0.030436039	-0.77309424	-0.6756621	-1.4766725	-0.30906683	0.4119143	0.24713257	0.14754103	0.1464028	0.16752735	1.331125	-0.78038424	CD10+ B cells	control
1.2175097	1.2822808	0.7933264	-1.4266309	1.0976171	1.2028123	1.9343204	-0.27165553	0.5069066	0.52989167	-0.064300425	-1.3164855	0.85794795	0.2249526	1.5862905	0.94895434	-1.213898	0.023397207	-0.13146144	-0.3935831	-0.85134137	-1.2239497	-1.0817618	-0.25023347	-1.6593006	0.47834802	-0.95704037	NKT cells	control
1.4615167	1.312385	-0.031400256	-0.92915916	0.17097685	0.36830717	1.0899439	0.0030018687	0.6659117	0.6002972	-0.671626	0.33889624	0.9178302	0.8139724	2.1417859	1.0346677	-0.4443493	-0.5417319	-0.36320156	0.40059218	-0.48894876	0.6553837	-0.19835337	-0.8936757	-2.386806	2.0178943	-0.92022336	CD4+ T cells	control
0.12219774	-1.2833829	-0.722929	0.90824306	-0.024552526	-0.48762015	-1.9227195	0.49025327	-0.6998776	0.7683475	0.6638367	0.15585184	0.7793167	-1.1274089	0.24874012	-1.5855777	-2.0640965	0.9278257	-0.3046336	1.828371	-0.19354999	-0.37844938	-0.69546247	-1.8551264	1.757062	-0.70381147	1.1586047	Erythrocytes	control
1.1923048	-0.9232099	0.49627635	-0.335065	-0.54615366	-2.5145056	0.030112527	-0.9084405	0.6069229	-1.242703	-1.9526063	-0.6065334	0.61110884	1.3956788	-0.7498533	-0.19248961	0.5275675	-0.9737922	-0.3798421	0.87806916	0.45297605	0.23275068	1.0336653	1.6103265	1.4522054	2.0360754	0.82980466	Monocyte progenitors	control
1.5134959	0.52233297	0.86728823	1.5572727	0.73224026	1.492802	0.29668978	0.4125751	1.0188122	0.6273759	0.3430784	0.51196265	2.1844988	-0.78659797	1.7827762	0.72078216	0.30123493	-0.28020287	0.5897931	0.4749204	-1.8202344	-0.7705096	0.6334441	1.0497304	-1.1849496	0.43962806	-0.30738166	NKT cells	control
1.9670963	1.2382679	0.92375445	2.276993	0.031890422	-0.50958127	0.15152258	-2.3308702	2.9763637	0.93593	0.6358206	-1.5774289	-0.43187627	0.7442586	-0.85102224	-0.08075966	1.8331525	2.1124847	-0.3944499	-0.12999022	-0.12009737	0.8056321	2.250141	0.7869122	-0.78760296	-0.52745587	0.76258785	CD14+ Monocytes	control
1.2123795	0.96634793	-1.8204027	-1.1102859	-0.26988822	0.66881824	3.007359	-0.32679138	0.89360636	0.61312383	1.3968825	-0.9875371	-0.24837987	0.79951906	1.996397	1.0600102	-1.8239224	-0.016727507	0.4515905	-1.4185916	-1.1445863	-0.8859174	0.053452164	1.3098873	-0.26459745	2.47188	-0.59176344	CD4+ T cells	control
1.7319688	0.26865804	0.927984	-0.5050612	1.3494612	2.241481	0.7057148	-0.08608562	1.9704905	0.2556965	1.2802653	-0.5023565	2.751855	-0.029776096	1.377476	0.08947037	-1.0806742	-0.114292026	0.53172094	1.907635	-1.0956112	0.7312074	-0.60967016	2.6227498	0.1923805	0.5531525	-1.1319058	NKT cells	control
1.3184966	-1.2885154	0.56601894	-0.7760749	0.75504655	0.7023377	1.0766145	-1.1060299	0.35218257	0.6300794	0.45071152	1.5245305	0.5486637	1.32325	2.2837093	0.32236397	-1.5175171	-0.039287284	0.43708384	-1.2924358	-0.59037584	0.29783463	0.8933171	0.5118424	-0.08877337	1.9209875	0.23640904	CD4+ T cells	control
0.64976096	-1.3887064	-2.4346557	-0.08585702	-0.25611734	-2.610107	-2.189348	1.8328149	-1.027815	-2.499457	-1.8551184	0.38166392	1.0203032	-1.0775158	-0.826346	0.28208214	-0.581998	-0.9081625	-3.045599	-0.34428766	2.0770051	-1.2676411	-0.5696291	-0.45818397	-0.1202966	1.0221118	1.1487817	Erythroid progenitors	control
0.5670806	0.39703402	-1.5543913	-0.8686496	-0.8870449	-0.4606169	0.8003898	-0.43970084	0.5925561	-1.515899	-2.149208	-0.42680556	-0.12058079	0.8253627	1.4726502	1.7238704	-0.5173769	-2.79213	-0.5817076	-1.1615288	-0.5794309	0.013353869	-2.1798394	-0.74049175	-1.5551964	3.3833327	-0.82353115	CD4+ T cells	control
0.45634767	1.2492937	0.094716236	0.11252889	-0.8196015	0.10212192	-3.070563	0.3619317	-1.1640723	-0.44434828	-2.059091	0.46813482	-1.1294196	-1.8105733	-0.69019467	0.11842787	-1.6325681	-0.5723645	-1.5105481	0.66814905	0.8251403	-1.1859744	-0.8367594	-0.10640347	-0.060474113	-0.7614851	-0.8346259	Erythrocytes	control
1.6580842	1.2731943	2.4785213	-0.19703525	2.103718	1.3239276	-0.26397443	-0.026292384	1.8665636	0.9653833	-0.26393756	-2.1917331	1.6700095	-1.4287276	1.7482451	-1.4210796	-0.86846656	-1.5285245	1.2399578	1.7931861	-2.079042	0.57697034	0.44397494	0.15383911	-0.5008587	-0.33294147	-0.2698133	NKT cells	control
1.1062639	1.8489758	-0.6153991	-0.42376232	-0.14997315	1.858192	0.49486566	0.41982058	0.7224718	1.4436669	-1.158048	0.011708438	1.8438382	0.17362481	1.8877292	1.6751587	-0.42782545	-1.4232006	-2.0206454	0.60213804	-1.7651383	-0.25952226	-0.6631088	1.9382664	-2.046429	0.7818063	-1.194769	NKT cells	control
0.8790643	1.2191277	0.81596625	0.809403	0.64327824	-1.3501048	-1.4977928	2.1489365	-1.6147496	-3.393175	-0.63531387	1.6683661	-0.1372046	-2.432049	-1.1138109	-1.0755475	-1.4390113	-0.2798643	-1.4329972	0.053591043	1.9424653	-1.1907717	-3.5872118	-0.56719255	1.0708482	1.436306	1.0816226	Erythroid progenitors	control
2.0773926	-0.21643367	-0.3679813	1.7303216	1.7347853	0.39710218	0.0034375489	-0.04883629	2.2627835	-0.027463794	1.1839252	0.3510754	-1.0076973	0.82758796	-1.2478843	0.36677918	1.3329033	1.8548371	2.0517683	1.6096691	-1.2529569	-0.60109675	0.49011624	1.1329927	0.6667179	-1.0935236	-0.3210392	CD16+ Monocytes	control
0.698822	-1.1018771	-0.24468666	-0.09219867	-0.123819456	-2.444885	0.32104018	0.117331624	-1.9962975	-3.4784722	-1.5224533	1.3680001	1.8173296	-2.0613155	-0.84177274	-1.5583125	-1.7887676	-0.81374514	-0.48157573	-0.8629198	2.369572	-0.99980515	-3.607518	-3.222637	2.5520158	1.4227115	-0.019812405	Erythroid progenitors	control
1.6250361	1.1222272	-0.9730935	0.30971438	-1.5452218	-1.9035531	-1.185362	1.3901695	-0.50332004	-3.0249836	0.5090538	2.3391564	-0.23493212	-1.0191643	-0.57016337	-2.274067	-1.0152515	-0.88367116	-1.8430278	-1.1544816	0.76409954	0.428563	0.2657882	-0.8829458	-0.9698906	0.35170692	-0.12522699	CD10+ B cells	control
1.6413395	-0.415483	2.649016	1.9775199	1.3904445	0.114454135	-0.21140128	-0.2357865	2.9244237	0.42865527	1.7480242	-1.0922778	1.4966922	0.9658891	-0.3655913	1.1470249	1.5005875	2.4543967	1.2767959	1.5517647	-0.7974206	1.4955534	1.2548355	-0.120463416	-0.9812268	-0.20999318	-0.3928423	CD14+ Monocytes	control
1.0283018	-1.4047618	-1.8725306	0.23056868	0.2932177	-2.3696632	-0.40770394	1.7819355	-1.492232	-2.691214	0.36415666	1.1559113	0.55027896	-1.200392	-1.0368868	0.77607775	-1.0208021	-0.21141306	-0.16904885	-0.7788308	2.9305086	-1.4445336	-2.9638686	-0.33654374	0.79736954	1.5578904	0.068065345	Erythroid progenitors	control
1.5609275	2.077608	-0.59955466	-1.3450515	0.5918761	1.379474	1.9157782	0.51985794	0.8958719	-0.6568575	-1.3946505	-0.2746616	1.9767538	-0.7422948	1.920251	-1.5193083	-1.1141856	-0.07149559	-0.36514634	0.2073915	-1.7108169	-0.08277139	1.2426492	0.5228832	0.17949003	0.9231508	-0.75438964	NKT cells	control
1.4057091	0.3650179	0.952943	0.8433355	-0.62111396	0.05295983	-0.08288887	-1.6650292	2.104667	-0.22942615	1.8142906	-0.44379702	-0.67532367	1.2412703	-1.1162947	2.0352416	1.3493053	0.46409512	-0.30601645	0.76571715	0.7135856	-0.46926612	1.5841974	-0.37234196	0.46266752	-0.74495775	0.21054052	CD14+ Monocytes	control
2.05447	1.5723194	1.2138448	0.7107375	0.67924786	1.8846977	0.2660504	0.53149533	0.91808546	0.27935764	1.3598179	-0.4962546	-0.6438639	0.20938122	2.3282912	-0.7266325	-0.7793101	0.123966396	0.015642345	-0.45820713	-1.1146041	-1.6799706	0.91833025	1.769808	-0.6157514	1.216983	-0.5168434	CD4+ T cells	control
1.0475941	0.985789	-1.5856278	-0.30567038	-1.4733174	-2.3086994	-1.9689188	0.28079003	-2.1362844	-2.2690644	-0.5485997	1.8662182	-0.038255572	-2.7247312	-1.0598825	-1.0228194	-1.5199935	-0.93194544	-2.4783475	-0.81367576	3.0330985	-1.8422289	-3.4538202	-1.9118528	0.1968925	1.3379477	0.86790705	Erythroid progenitors	control
1.332686	-1.2268811	1.0265403	1.6671319	0.78279597	-1.3655356	-0.27126196	-1.1878068	2.4741538	-0.02862376	-0.298015	-1.0420487	-0.44688863	-0.5106018	-0.64094144	-2.3290615	1.0030696	1.6370853	0.21556282	-0.21505186	-0.25549468	-0.030827133	1.6794479	0.02431269	0.13746846	0.22141819	-0.27812254	Monocyte progenitors	control
1.6353946	-0.16507462	0.8397201	2.5650642	1.3635795	0.57423437	-0.1444409	0.7476734	2.5700376	0.77614534	-0.5187881	-0.2962496	-0.64522153	-0.8001379	-0.55639935	0.5005017	1.2543786	2.7401097	2.8522701	1.2963543	-0.97428274	-0.3084198	-0.3323565	-0.8746717	0.7158456	-0.9453038	0.96376884	CD16+ Monocytes	control
1.235351	0.8830285	0.62976074	-1.3775392	-1.1381136	0.38534945	0.86257535	0.978431	0.89178085	-0.24596453	0.44085976	0.13016751	0.7678235	0.95221794	1.9732198	1.2260485	-1.2013197	-1.1438091	1.0034139	-1.7956728	1.0369804	-1.2198359	-1.730565	0.8112147	-1.1739267	2.0806174	-0.8544536	CD4+ T cells	control
1.7364393	0.32059237	-0.21360642	-0.46865505	1.0693102	-0.28164524	0.23847508	-0.17095098	0.8738613	0.37699455	0.3180543	0.031911254	1.5367025	-0.33748037	1.5194665	0.45775443	-0.09785649	-0.8780032	0.40504205	1.7031064	-1.7311902	-1.0104719	0.4042314	0.9559058	-1.164998	0.9406434	-0.07507813	NKT cells	control
1.0792421	-0.13869813	-1.0695504	-0.29414448	-1.44483	-1.7906053	0.20575213	0.23822492	0.081822336	-1.899524	-1.1380624	-0.037781745	0.28210998	-0.7552275	-0.24987647	-2.6353562	-0.10976562	-0.105047226	-1.9190803	-1.0449641	1.4150488	-0.8510215	0.30673975	0.8482295	0.35647345	2.1625953	0.46597874	HSPCs	control
0.9593214	-1.4050963	1.2323381	-2.7659779	-0.93219835	-0.3764123	0.1929211	1.6779926	0.39974207	-0.6571423	-0.22383262	-0.67313045	-0.4624759	1.091106	1.9693354	-0.2857262	-0.4738559	-2.1555247	-0.7174761	0.19313176	0.06363293	1.0431973	-0.6518117	-0.7439886	-1.0972608	2.893952	-0.9422059	CD4+ T cells	control
0.737458	-0.20757824	2.0988424	-0.08252406	-1.070659	-2.7251334	1.1955993	-1.9743972	0.7084438	-0.33277774	-0.30451	0.10349785	-0.15162265	1.517874	-0.8094795	-1.6287241	0.4325861	0.7471347	-1.6425312	0.8670103	-0.05781345	0.439633	0.9604014	0.76061237	-1.0941771	1.8912239	1.4618475	Monocyte progenitors	control
1.2223516	0.1197992	-0.11717969	2.272648	-0.21536073	-0.8551518	-0.040187027	-0.5979732	3.4026487	0.6445542	1.8238859	-0.690202	0.3633091	1.361732	-1.1271135	0.9795843	1.594093	1.5215021	0.30612952	-0.6706079	0.45066074	-0.017631084	1.5208069	1.7899337	-1.5345634	-0.4766425	0.64942896	CD14+ Monocytes	control
1.7769043	1.5412805	-0.56463784	0.50624025	0.78874683	0.6154847	-1.095263	0.93826276	-0.43841574	-0.18409894	-0.4934603	-1.2809019	-1.0407189	0.084074646	1.6394403	0.78329915	-0.93086624	0.83377147	0.40431762	-0.7761793	-0.016547918	-1.1751444	-1.9044466	-0.29714844	-1.7734178	1.1295878	-1.1883314	CD4+ T cells	control
0.5403044	0.19427854	-0.42995167	0.117551476	-1.4427063	-2.9101171	-0.9453849	0.21686965	-0.0055870637	-1.6313568	1.4669346	0.32252058	-0.97776383	0.1762435	-0.5404691	-0.47740507	-0.20972511	-1.4925569	0.7193248	-0.9254214	1.3948743	0.26398972	0.42719868	-0.15565446	1.0119703	2.8867567	0.40179464	HSPCs	control
1.2292567	0.4728247	0.6009057	-0.8972334	-0.0786638	0.32153517	1.3395813	-0.47069657	0.21829073	-0.40144533	-1.734018	-0.2738735	-1.0294312	1.3410946	2.2138944	1.4779803	-0.82703733	-0.27349764	-0.87633544	0.2772896	-1.6206975	0.17246546	-1.0756346	-0.8884914	-1.7011625	2.5132504	-0.94993645	CD4+ T cells	control
1.7744915	0.8538692	-0.9457778	2.0353968	0.8521427	0.3631838	-0.033614725	-0.097750545	2.5356297	1.327143	0.8560343	-0.3986778	-0.33398107	1.6695575	-1.3291774	0.75855696	1.2730563	1.7616191	0.65082556	0.81548816	0.22195524	-1.9988168	1.6433222	0.5220563	-1.0116448	-1.9624764	-0.1206696	CD14+ Monocytes	control
1.1036161	1.0917029	-1.1578131	-0.081518054	-0.56567013	-2.7295306	-1.9397976	1.9897656	-0.5273198	-1.3730115	-0.07197356	0.07390915	0.23973744	-1.3040128	-0.7021673	-1.7378161	0.057116136	-0.29191428	-0.81499976	-0.50167656	1.9131395	-1.5372055	-1.6806302	0.8754172	1.5574884	1.7589351	0.4137862	Megakaryocyte progenitors	control
1.5814846	0.53221506	2.9352632	-1.1321005	0.34969568	0.05667132	0.96623003	-0.5844158	0.613021	0.026412964	0.8148718	-0.41494423	0.10680547	-0.33801112	2.1403713	-0.2394731	-1.3638297	-1.652378	0.3318441	-0.013976306	1.222973	0.7450088	0.24221313	-0.51315606	0.014185108	2.0933106	-0.1660443	CD4+ T cells	control
1.1974028	1.3082198	-0.6956956	0.55548894	0.2081736	-2.855529	-0.19201353	0.2003108	0.29816937	-0.7202598	0.0094788745	0.2641459	-0.9376876	0.6307871	-0.53046703	-1.9560014	0.24564558	-0.6309358	-0.90086305	-1.0436928	2.1822484	0.19724402	0.7789888	0.13619998	1.2499745	2.4192913	0.7231209	Monocyte progenitors	control
0.7532358	-0.030045241	-1.1377251	0.9361534	-0.66070193	0.19047798	0.3217675	1.5736849	1.3879085	-0.6509598	-0.30674493	1.4211706	1.9084556	-1.4202919	1.0113791	-0.73085344	0.14458647	-0.911072	-1.5037686	0.44420525	-1.0745883	-0.49279884	0.58582675	-0.8658674	0.25730535	0.12156682	-0.19891438	Plasma cells	control
1.5593793	-0.12946038	-2.144189	-0.7951262	1.6339699	0.5639865	1.1771228	0.23789126	0.5825708	1.3323414	0.4375022	0.5448721	0.09504488	0.97760034	1.678002	0.07813625	-1.4889954	0.73744357	-1.2791361	-0.2389974	1.1318402	-0.35667044	-0.51332116	1.0287423	-0.66663927	2.3301113	-1.1042649	CD4+ T cells	control
0.24469475	0.8549975	0.12810054	-1.0299634	1.0926875	0.33521324	1.2386837	0.08793092	0.27362323	1.1984706	-1.7232594	1.0038433	-0.8346978	0.39546618	2.000954	-1.0952976	-0.8586806	0.7464473	-0.98720354	-0.75188226	-0.18212487	-0.91038555	0.018962502	-0.36507142	-1.7601314	2.0053933	-0.4405102	CD4+ T cells	control
1.4869342	-0.7093551	0.4995529	2.1713579	-0.80755806	-1.4609073	-0.029279798	-2.4819057	2.4245434	1.0074359	1.587194	-1.6948395	-0.85163826	2.6949995	-1.1440442	1.756845	1.7658093	0.46893638	-1.217418	-0.2735667	1.2123086	-1.1525264	0.96261626	-0.9963992	-0.758438	-1.1410297	0.15704298	CD14+ Monocytes	control
1.7300622	1.3324908	0.83635235	-0.77217954	-0.98452854	0.7888107	1.374826	1.6058509	-0.09201145	1.3177408	0.75917983	-0.8007219	-0.014905155	0.593184	2.0926926	0.022249818	-0.16420722	0.62909067	0.2691694	-0.10855326	-1.1284095	0.18202756	1.5395963	0.1724354	-1.5361155	2.2954707	-2.7479322	CD4+ T cells	control
1.0139623	1.0109771	0.3167078	-2.3422441	0.19897118	1.5907515	-0.4129288	0.071843594	-0.050227195	0.30571353	0.16956094	-0.15978596	-0.6629562	0.973836	1.8472142	2.1467636	-0.78523123	-1.0974976	0.9124021	0.022363827	-1.1311512	-1.5871003	0.4329267	-0.59650725	0.6906948	3.0117435	-0.8840127	CD4+ T cells	control
0.43301773	1.7075222	-0.4312832	0.09634584	-1.1360016	0.640519	-0.8145529	-1.0295309	0.72820216	0.46202004	-0.09816803	-0.070545845	0.2708637	-0.2064271	2.0526686	0.5559161	-0.6769967	-0.4036438	-0.50478935	-2.265039	0.88273126	0.13133752	0.2928213	1.4906746	-0.11439717	3.0555804	-2.04208	CD4+ T cells	control
1.0507257	-0.53290987	0.38837636	0.12814185	-0.029740036	1.5547587	-2.358451	0.40581673	-1.630472	-0.3843998	0.5794823	0.38429406	1.2569268	-0.88434315	-0.47729295	-0.2563513	-1.8947408	-1.014708	-2.3509269	0.095360465	1.792979	0.40745634	-1.8697386	-0.33755165	0.63727945	-1.7518308	1.4678066	Erythrocytes	control
1.8348606	0.62322766	1.220149	1.2815452	1.8961291	-1.9528846	-0.2694729	-1.265069	2.7995932	0.952327	-0.20403308	-1.0802557	-1.9014238	0.8198998	-0.83608955	-0.76658034	0.73525125	0.7852273	0.896142	-0.42119762	0.75496507	-1.5617946	2.1957746	0.8320911	-0.8919127	-0.34763518	0.74998033	CD14+ Monocytes	control
0.9683789	0.81703347	-0.67038584	-1.201549	0.10474697	0.07880017	0.80892867	0.5536126	0.37672442	1.8308642	-0.6367152	-0.31834865	0.9853154	0.9610522	1.6476642	0.26922444	-1.0288464	-0.82730377	0.081049144	-0.7347689	0.0072266012	0.57143253	-1.3711305	0.43608695	0.46022227	2.4801445	-1.596543	CD4+ T cells	control
0.64006525	0.9591619	-0.8620556	0.7146584	-0.61537945	-0.30407423	0.31143796	1.8993491	1.240841	-0.1751269	-0.112663195	1.1345272	1.7236829	-0.15559915	0.9276025	-0.48375696	-0.13023019	0.55846775	-1.0474715	1.1692091	-1.1371193	0.640397	0.34837738	-0.46108654	-0.3626216	1.0948777	-0.032295585	Plasma cells	control
-0.28111824	-2.3481348	-0.3473755	0.49123672	-1.0021372	-0.79199326	0.91599214	1.2001519	1.6055963	-2.3552487	-0.75672776	1.4815202	0.48042893	0.181849	-0.9831227	-2.185395	1.2774504	-1.4824663	-1.0458472	0.48815092	-1.1806803	1.8237005	-0.3101449	-0.8076898	-1.0719275	1.6348296	0.5388086	Plasmacytoid dendritic cells	control
1.6047478	0.32290998	0.81197524	-2.0568573	0.53023016	0.8648743	-0.26505175	-1.467006	1.4699179	0.5045724	-1.2204792	-0.5711651	-1.1335824	0.36444795	2.0103729	1.3283045	-2.0024517	-0.026126087	-0.7292037	0.28363916	-0.8580675	0.450297	-1.2554982	1.4659584	0.2441864	2.2192652	0.066483974	CD4+ T cells	control
1.1281679	1.7933308	-0.16430637	0.09012848	-0.18654653	0.6405968	-0.47373283	0.95471984	1.2252687	-0.061690494	-1.03447	-1.7447575	1.7347968	-1.2461416	1.4257058	1.6131961	0.007478699	-0.64992976	1.614475	2.2151554	-1.6303293	-0.6952383	0.6256564	1.8074343	1.6044285	0.7024997	-0.32501352	NKT cells	control
1.4503759	0.6477004	0.7511512	0.3890112	0.23327039	-1.469589	-1.4279584	0.73890424	1.8866117	-1.2348385	-0.899794	-0.6316827	0.40311354	-0.53402054	-1.0077668	-0.84136623	0.49487197	-0.043954283	-1.5717168	-0.27082017	-0.37504762	0.7486176	1.7057067	0.92312074	-0.52658474	-0.1705344	0.066675425	Monocyte-derived dendritic cells	control
1.5608413	0.27205378	1.4502491	1.504331	0.67391	-2.182363	-1.4645873	-1.7668035	1.8454914	-1.3151494	-0.24487025	-1.2652622	0.3958361	1.3115858	-1.0735515	0.2776438	0.57149726	0.66218394	-1.6124249	0.25626963	1.3510015	-0.90040356	0.9586159	1.9426863	1.0449756	0.035674423	1.139437	Monocyte progenitors	control
1.1156824	-0.07870416	1.9259536	-0.1198653	1.8142489	1.8037297	0.24325515	-0.2649581	1.5242395	0.04851383	-0.39903152	-1.0322092	3.0618443	-0.3859324	1.7464304	-1.680146	-1.1598513	-0.041009903	0.29214323	1.3102357	-1.2186571	1.7385381	1.048601	2.7837908	0.33103287	0.8019725	-1.4809325	NKT cells	control
1.0000954	0.11833155	-0.77380437	0.76058424	0.36754808	0.11072272	1.9909893	1.9472319	1.9996362	-1.9309005	-1.2607116	1.5396377	-0.31074917	-0.66939056	-1.166641	-2.1677449	1.1752955	0.24365048	-0.29474747	-0.6885222	-0.12111059	1.2815315	0.013555497	-1.8027472	0.5861884	0.15229437	0.1348534	Plasmacytoid dendritic cells	control
1.8244603	1.1701651	1.5361698	0.054287106	1.5632511	1.3779206	0.6187521	-0.2379386	1.4484365	0.5751353	0.38493565	-0.8539938	-0.84197265	-0.050280973	1.5570519	-0.75851387	0.023792624	-1.6872978	-0.15059182	1.1283058	-1.7051721	-0.4724457	1.3063095	-0.38557488	-0.8875761	1.4621286	-0.14928955	CD4+ T cells	control
1.7166445	0.06407765	0.14662433	1.8235605	1.7932116	2.0225456	-0.58481276	-0.57872593	2.4042008	-0.684649	0.539364	-0.9688463	-1.0819914	-1.3323191	-0.5090098	0.5227813	1.3027781	2.7024019	1.2560263	0.997936	-0.87530625	0.09027794	-0.35863203	-1.2307203	2.1420157	-1.5503649	1.0034811	CD16+ Monocytes	control
0.44648814	-0.55704725	-0.925284	0.20349559	-1.4852847	0.1036285	-1.7039287	0.58276564	-1.0456469	-0.9252697	-0.13795176	0.30130318	0.8596759	-1.7336432	-0.36738297	-0.51013327	-1.8147045	0.08816902	0.12931454	0.85086197	0.8003811	-0.3420156	-2.3830388	0.39906925	0.71342146	-0.61969006	1.3375071	Erythrocytes	control
1.0147874	0.62083787	-0.95431817	-0.5429892	-1.0587074	2.835977	0.825997	-0.96644574	0.6711676	0.49277014	-1.3559723	-0.8394737	-0.88543385	-0.08940149	1.9304225	0.19644862	-0.5247701	-1.6331388	-0.5621076	0.013266355	-1.2004886	-0.71675545	0.94782746	1.2437792	-2.1874647	1.1995416	0.10057785	CD4+ T cells	control
1.097322	-2.2931666	-0.3006571	0.54757273	-2.2031026	-1.4393334	0.02578193	0.06200157	0.24735494	-0.6045722	0.5217385	0.728222	0.86441195	0.108267784	-0.3994101	0.0309726	-0.4302388	-1.3220236	0.9326769	-0.71669847	-0.7668335	0.7607465	0.23933713	-0.62191737	-1.4644971	1.2204658	0.13736023	CD10+ B cells	control
0.99918485	-0.929963	0.18945605	1.045389	-1.1807809	-1.3409181	0.63258386	1.9143839	1.357115	-0.8747766	0.39027777	1.7271538	-0.4313704	-0.26395047	-0.506536	0.11163655	0.5092968	-0.6477401	-0.89392984	0.25329205	-1.4327611	1.5964661	0.31177562	-0.50128543	1.872145	1.2562826	0.7301542	HSPCs	control
0.7982448	1.317605	-0.4404	0.2289555	-1.8460534	0.78823143	0.11089511	0.8285013	0.8999411	0.030381054	-0.966629	-0.80000186	1.7638633	0.22073206	1.7254761	-0.25543272	-1.1348126	0.20702124	-1.5642034	-0.82601947	-0.97376364	0.4955477	0.18118624	0.7836099	-1.1911429	1.6083934	-1.4110836	NKT cells	control
0.7250613	0.16863206	-0.642386	-0.07675904	-0.1469335	1.7145007	-0.33174306	-0.40478885	0.9070603	-0.07310495	0.1474464	0.0541548	1.6098852	-0.19636625	1.2639318	0.22582722	-1.3312219	0.07529399	-0.8079929	2.162892	0.082954556	-0.83427346	-0.13647419	0.14225638	0.82953775	0.78954935	-0.038411282	Erythrocytes	control
1.6616336	0.19480479	0.91183555	-0.003517747	0.6063067	2.2532828	-0.34434867	1.0241327	1.5208092	-0.13694808	-0.5922136	-0.85023093	1.494989	-1.4913809	1.6058681	0.57577556	-0.12240875	-1.0369862	-0.7746309	1.6298288	-2.2924356	-1.3888248	1.5641735	1.5466651	-1.719467	0.44085935	-0.4773675	NKT cells	control
1.4284037	0.2974169	-0.23333998	-1.4366264	0.049307406	0.9717666	1.1309836	0.9633064	0.35073462	1.2143877	-0.75839734	0.0593068	-1.2083899	0.2612855	2.2087026	0.6210987	0.08725396	-0.8602738	-1.0528393	-0.46380267	0.4472267	-0.39314714	0.59460217	1.0229343	-0.5486144	2.3015184	-0.29522294	CD4+ T cells	control
1.7204051	1.0930165	1.1170133	-0.35240117	0.76649785	0.086218834	2.3233755	-1.2794343	0.0026718676	1.0510819	-2.3581758	0.28507346	-0.8654431	0.7185319	1.7321875	-1.4891912	-1.2413337	-1.2018335	0.64318955	0.40650806	-2.1759443	0.7532165	-0.38729072	2.2132282	-0.14376089	0.80364347	-0.8932614	CD4+ T cells	control
-0.2454596	1.0487614	-0.9431465	1.0328257	-0.46398753	-0.5152414	-0.07495487	0.12431729	-1.2963141	0.21094029	-0.45505446	0.041298326	0.864166	-2.5928137	-0.7291335	1.4630959	-2.3801506	0.79465556	-1.1301024	0.6691872	0.2732311	-0.25740176	0.16707158	-0.27365094	1.0420636	0.0023561753	0.12623864	Erythrocytes	control
1.1636722	0.95950836	-0.32788205	-0.84393483	-1.4562585	0.19559774	1.7291515	-1.0605488	0.68750376	0.25397557	-0.6524356	-0.13893327	-0.41419196	1.076472	1.5096825	1.1281152	-1.2041079	0.14709583	-0.6671915	0.12654495	-1.0261321	0.043224514	-1.440853	0.17794052	0.7162359	2.6015115	-0.3095228	CD4+ T cells	control
1.426262	0.7191205	0.95466113	-0.4032985	-1.9619516	-0.7558767	-0.6026785	-0.5862882	1.1112461	0.26881254	0.3362961	0.8953392	-0.66042566	1.1564786	1.7880806	1.6869711	-1.013791	-2.3270392	-1.8338479	0.14457199	0.69242406	-0.7058431	-0.34079185	-1.1453121	-0.39340597	1.9339195	-0.57158405	CD4+ T cells	control
1.1823381	-1.8339797	-0.7612028	0.41117996	0.4344613	-1.6727253	-0.1290429	0.8453047	0.0417248	-1.16845	-0.23405927	-1.0778528	0.33059758	-0.4790512	-0.2915133	-2.5877903	0.31617975	0.20641074	-1.4904549	-0.42801553	1.7299461	-1.5855902	-0.6575148	0.1585044	0.9942513	1.4684666	-0.09233536	Monocyte progenitors	control
1.6973462	1.5447555	0.77722144	1.5565175	1.6494565	-2.6350203	-0.08452004	-2.0323658	2.6488497	-0.93160254	-1.1316199	-1.579547	0.31898355	-0.88416666	-1.2126163	-0.9627854	1.3781315	0.41038316	-1.3886814	0.2775553	-0.26632857	1.8012354	1.8020128	0.32882577	-0.39073935	0.5377379	1.6361995	Monocyte-derived dendritic cells	control
0.42921376	0.1630913	1.2140797	0.0021286607	0.1732812	-2.4443834	0.23425342	-0.25108883	0.26053387	-1.187828	-1.6112679	-0.049714863	-0.2752576	1.1368124	-1.0909171	-1.1996824	0.8911969	-0.13202457	-0.68612486	-0.24757957	0.07394034	0.11094797	0.9704011	-0.35559607	0.55562335	1.696199	1.2485756	Monocyte progenitors	control
1.585341	0.16107266	-0.84532815	1.3893534	1.2240928	-1.2122405	0.7729149	0.010727927	2.3875608	0.27037084	0.33116078	-1.878329	-0.25621217	0.3549253	-0.7978086	-0.76856685	0.9965928	0.9678188	-1.8543379	0.42986292	0.59802353	-0.6220099	2.0902336	-0.7813692	-0.5022923	-0.15238026	0.6464547	CD14+ Monocytes	control
1.7508988	-0.3426745	-0.1595431	0.9931032	-0.053884394	-1.5509033	-0.82970405	-0.07546282	2.7445338	1.546658	0.94774324	-1.7665067	0.45664555	0.4290207	-1.1796191	-1.7001092	1.6625412	1.462213	0.087358184	-0.002202034	1.1866459	-0.771057	1.0062634	1.2459671	0.42771673	0.15962416	0.9229332	CD14+ Monocytes	control
0.14817241	-1.4945804	1.0414114	0.528101	-0.30852777	-0.42916948	0.115867496	-1.3365058	-0.017182767	0.4775454	-0.24254279	-1.3133924	1.4403307	0.43232775	1.822774	-1.677215	0.13188326	1.4574678	-2.0313568	-0.4111912	-1.7857714	-1.3556068	0.19845337	-1.5655159	-1.419713	2.9924104	-0.37877506	CD4+ T cells	control
0.7972819	-0.022123337	0.04099214	-1.162197	-0.7715471	0.080019295	-0.67345047	0.1011844	1.0795374	0.11110681	-0.4147744	1.1200795	0.4710096	0.9690744	2.3080516	0.5406886	-1.2201328	-1.2549039	-0.10883063	-0.52835727	-0.16186076	0.5561211	-1.0993569	-1.2111394	0.36393702	2.674822	0.07983744	CD8+ T cells	control
0.65270907	-2.276593	1.4509315	1.9804955	-0.28196555	-2.998708	0.1480978	-0.023726791	0.2516424	-2.0248733	-0.24633954	0.2757112	-1.3661526	-0.4636231	-0.5531758	0.6034498	0.45667022	-0.13501884	-2.3104682	-1.9899023	0.38896257	-0.23750389	-0.4247989	-1.7179415	1.3342253	1.9493451	-0.12777734	Megakaryocyte progenitors	control
1.6776755	-0.7910929	0.53180593	0.38516772	0.10177261	-1.9314413	-0.34347287	-0.6865275	0.9290957	-0.056206107	-0.8437099	-0.94241416	0.3517344	1.9062016	-1.0872879	-2.4648688	0.91768456	-1.095952	-1.3226485	0.2797575	-0.39213496	-1.3744547	1.3136466	1.4682636	0.10767326	0.18864277	0.6014325	Monocyte progenitors	control
1.0027934	-1.139892	-0.89277756	0.4848063	1.0042813	-2.7361674	-0.093305945	-0.12519114	0.72386	-1.7883519	1.2030163	-1.0938959	-1.1516464	1.1439804	-0.93493134	-1.5969725	0.27039316	-0.08772683	-0.24718383	-0.22813594	0.722631	0.11215915	1.370143	-0.15094955	2.282502	1.8638628	0.41185504	Monocyte progenitors	control
1.7000309	0.5606086	-0.23629242	2.0278594	0.5011928	-1.2617339	-0.30251163	-0.34067884	2.326318	0.72284466	-0.21669674	-0.8835494	-1.3060242	1.4413028	-1.1112648	-1.3031017	1.039555	1.7190733	1.0835128	0.6624506	-0.16437241	-0.41429877	1.6444582	0.78858006	-1.1983194	-0.3108914	0.7411627	CD14+ Monocytes	control
1.4643879	1.2614843	1.2956285	1.188688	0.018200576	1.2095739	-0.381671	-0.20328164	3.044155	1.3010467	-0.04906863	-1.8360287	-0.21481024	0.6966233	-1.0464115	0.36050802	1.5045328	0.81332415	0.37249187	0.0380091	0.40179542	-1.0809405	1.6259296	1.3803955	1.269275	-1.6226034	0.6993552	CD14+ Monocytes	control
1.4094124	1.0928035	0.5076122	-0.00847584	0.20501131	0.9922302	1.9748077	-0.9002315	0.51569813	-0.0675541	-0.602592	0.17449424	2.2699277	0.43507713	1.8848553	1.4088869	-0.80906874	0.023915887	-0.39299616	1.4555492	-2.0283637	1.1038339	-0.24020524	1.5293221	-1.6363168	1.564463	0.59262186	NKT cells	control
1.305413	0.65391976	-0.6593397	0.68113506	0.24478258	0.033190604	-0.4394776	-1.8952336	1.8892325	1.2230135	0.53037435	0.053314686	-1.5141903	1.2478449	-0.21659808	0.05793965	1.1284748	0.8541654	-0.17797175	0.73446083	0.95417863	-1.3464411	1.2134625	-0.33047077	-0.22915578	0.37182933	-0.72354615	CD14+ Monocytes	control
0.97146165	2.3897562	-2.1092005	-1.221165	-0.043482006	1.3299983	-0.5586019	0.29775393	0.5466617	1.192771	-0.06334529	-0.22317831	1.9728571	-0.9371096	2.0228064	1.0411329	-0.7022276	-1.2122157	-0.8849282	0.43804976	-1.832861	0.80027044	-0.3940304	1.8015409	-1.1787102	1.4905959	-0.98181254	NKT cells	control
1.6098282	0.48043764	1.1300151	-1.6144215	-0.35776785	0.14574297	-0.7591906	-0.90141463	0.65011364	-0.71266615	-0.5057644	1.3117268	1.4772086	-0.50812274	1.3965874	2.6517723	-1.0639477	0.4075606	-0.38689288	1.188035	-1.8256427	-1.065917	-0.6483872	-0.6187339	-0.87305224	2.3997927	-0.34244424	CD4+ T cells	control
0.8403964	0.4886245	-0.73605764	-0.23979256	-0.26685846	1.1205531	-0.9388794	-0.038500994	0.62399745	0.7670535	-1.2697245	-0.9722571	-0.9607791	0.52500856	1.8561416	0.26669455	-1.6956688	0.9491706	-0.78490764	-0.28389838	-1.6948924	-0.2106986	1.2002606	1.9147818	-1.355521	1.736352	-0.53649867	CD4+ T cells	control
0.57962847	0.1464496	-0.26222664	0.61872876	0.56472063	1.929553	-1.4888518	1.6520096	0.08341244	-1.3275962	-1.1230539	0.8307672	2.1712482	-0.89212126	0.8349385	-1.0153812	-1.1624413	-0.5384459	0.07807292	2.1484325	-1.041461	-0.3652999	-1.1427991	1.0389333	-1.2823635	0.20419878	0.35405004	Erythrocytes	control
1.0701365	0.61025834	1.0385346	0.94459134	-0.12924409	-2.5116823	-0.5453716	0.27861255	-0.31111944	-1.3702767	-2.244875	0.21100459	-0.82175577	-0.9070769	-0.676982	-1.7002223	-0.10843583	0.23349902	-1.7617213	-1.709026	1.6728404	-1.0720075	-0.8886005	-0.19279733	1.215203	2.0651305	0.048820198	Megakaryocyte progenitors	control
0.81195956	1.2322497	0.23672235	-0.11454415	-1.3466939	-2.267591	-2.899902	0.20293522	-2.6990275	-2.0835524	-2.521749	1.205564	1.1413485	-1.6232686	-1.22669	-0.1958386	-1.9234052	-1.7456309	-2.6088085	0.012605548	3.4005365	-1.8324966	-1.702802	-0.8877452	1.1850061	1.3630799	0.6987119	Erythroid progenitors	control
0.8971775	1.9345111	0.58793795	0.64908093	0.14151576	-2.528504	0.9519987	1.3947008	0.03477418	-1.6817601	-0.9675776	1.2523288	-0.08256501	-1.4640594	-0.83341485	0.43602675	-0.39906177	-0.8579484	1.8946047	-0.9987775	0.43414962	1.0322531	0.038110614	-0.07520574	0.93610126	2.0359242	-0.07086882	CD10+ B cells	control
1.1445907	-0.121171236	0.7579599	0.09630528	-0.50129354	-1.6997266	0.12362032	1.3867255	0.7079888	0.10830474	-0.14283043	-1.4679754	1.1968613	1.8200353	0.6539084	-1.3838643	-0.31267095	-0.11535002	-0.15994525	1.5787623	-1.7951796	0.33587843	0.6873702	2.3324292	-0.8031112	1.3167295	-1.2194364	HSPCs	control
0.50694805	1.0407108	-0.4941982	-2.3762565	0.81743944	0.5239315	0.053508077	-2.1312916	0.35624266	1.2206461	-1.4110253	-0.56929684	-0.48030296	0.25769794	1.8468517	1.114724	-0.8073491	-0.007574722	-1.8940547	-1.0312107	0.3650053	-0.22151878	0.6800765	1.0453806	-1.5621369	2.4086194	-0.39678264	CD4+ T cells	control
1.4464815	1.1796393	-0.75003684	-1.8741515	0.86580694	0.83015037	-0.2737592	-0.19573277	0.8611203	-0.64062196	0.9544065	-0.67067814	-1.0119373	0.7119743	1.5866748	-1.1669619	-1.0909388	-0.5142938	-0.22105911	-2.5525231	-0.993845	0.1233927	1.6666733	0.5485308	-2.8770268	1.605996	-0.3809358	CD4+ T cells	control
0.58228326	0.57423186	0.12921941	0.310564	-0.31418514	0.43917325	-1.8251624	0.91576463	-0.86535186	-0.41283256	-0.9129018	-0.91246927	0.9979127	-0.9779968	0.65752566	-0.81883943	-2.0907168	0.1580151	-0.50306445	0.89437413	-0.609536	-0.74968123	-1.6836743	-0.3072464	-0.94118434	-0.2235963	-0.5607209	Erythrocytes	control
0.7952329	0.38302863	1.0378188	0.53219867	0.9837192	0.2196666	0.25987124	-1.2528286	-0.5068223	0.37876987	-1.4907681	-0.36198428	1.8317807	-0.07599338	1.245573	0.6415147	-2.3457148	0.36828503	-1.5204316	1.2119406	-1.6143107	1.5233568	-0.1533488	0.0004062988	-1.333223	0.2270915	0.022278458	Erythrocytes	control
1.1798458	0.84155345	0.7341865	-1.0307372	-0.8454493	0.4159388	3.9013934	-1.9373735	0.3610035	1.5439976	1.0088228	-1.1999103	-0.10054441	0.9971075	1.8301823	1.3510473	-0.66927534	0.6218163	-1.0190051	-0.7348968	-0.16475728	-1.2773755	0.083575994	1.2895951	-1.2536477	1.64899	0.41900295	CD4+ T cells	control
0.43429798	1.5441346	0.0015648305	-0.34014487	-1.1384515	0.7390291	0.37908986	-0.8765695	1.0390486	0.0016906857	-0.04576704	2.5567045	-1.0983338	0.92588454	1.8758714	0.91441	-1.2202295	0.43659088	1.0370445	0.45240673	-0.15034977	-0.22591285	-0.39425117	-0.14149216	-0.13437828	2.9709227	-0.6843155	CD4+ T cells	control
1.8360506	1.8084002	0.77238905	2.4394689	1.6303909	0.10590014	-0.70319676	-0.621488	3.5079467	0.10560349	1.1848592	-0.4718104	-0.852267	0.45165402	-1.0826033	-1.1884801	1.418694	2.551694	3.0850956	-0.625544	-0.31517342	0.744421	1.122972	-0.48902616	-1.3018359	-1.5687568	0.5440614	CD14+ Monocytes	control
0.36283344	0.73738366	0.88610345	-0.9073353	0.97752357	-0.0647991	1.0002974	-0.015513495	1.1809995	-0.33049798	-0.20676173	0.22181672	-0.7771294	0.6351423	1.4034905	0.58051085	-1.0636756	-0.3651793	-1.5845639	0.6344379	-2.7546372	0.6797151	1.2148088	-0.78921735	-1.6805948	1.7294205	-0.1760633	CD4+ T cells	control
0.49520114	-0.18758991	-0.7162532	-0.6447214	-2.864548	-0.5642272	-0.5961031	0.5730605	0.45610583	-2.9311824	-1.3469559	0.5855298	-0.33390552	-0.6679783	-0.56727564	1.0043885	-0.5151813	-0.72813255	-1.0229553	-2.2175663	-0.40638024	1.3638841	-1.0999566	-1.1013896	-1.2076108	0.5474401	-0.84518903	CD10+ B cells	control
0.5771401	0.62906206	-0.26202083	-0.22527765	-1.486962	1.5965753	0.0538626	1.1220219	0.49836415	0.20773599	-0.84777164	-2.6954374	1.1504766	0.13509676	1.7379906	0.1905222	-0.3107792	-1.182003	0.30514655	-0.55912	-0.9473159	-0.5776209	0.98598385	-0.5102007	-0.023087174	1.9081258	-0.9119334	NKT cells	control
1.1111854	-1.0532925	-0.29701966	-1.1736294	-0.3172173	-0.86757624	-0.10533261	0.49746996	0.4882068	-0.082606435	-0.046029035	-0.23379931	-0.007255137	2.3613026	0.11430597	-3.0695696	0.19793981	0.17090502	-0.49828422	-0.072464466	-0.5744227	-0.21491742	-0.28467464	-0.006170869	0.12145832	2.3245485	-0.7381059	Monocyte progenitors	control
0.55321234	-1.730077	0.21504557	1.478059	0.86539346	-1.6097854	1.0771858	3.4440098	2.086132	-1.0417345	-0.6971007	2.6980627	0.94176036	-1.5328643	-0.8206806	0.055870533	0.18655741	-0.931404	-0.89711696	0.25114048	-0.24747506	1.563735	-1.0917957	-0.26229644	-0.2512168	0.7797015	-1.3753603	Plasmacytoid dendritic cells	control
0.9239668	1.7474785	-0.33431494	-1.520848	-0.6827675	-0.3970454	-0.7695339	-1.7715026	0.31308582	1.0464845	-1.2008334	1.8758806	0.5958111	0.1526264	1.8733897	2.294322	-0.95755565	-0.18773875	-0.75202554	-1.2224633	-0.18934792	-0.31817645	0.50488675	0.16721046	-0.55128217	2.1880634	-0.7175584	CD4+ T cells	control
0.64212936	-0.31285203	0.94003373	-0.09422749	-0.88148236	-1.9743218	-2.987795	1.3628265	-1.8944257	-2.4283457	-1.462552	1.2462558	-1.3926296	-2.5987802	-0.891914	0.5859498	-1.7818387	-0.96755457	-2.8264966	-0.12377478	2.0877814	-2.0044231	-1.5305946	-0.6924487	0.7090065	-0.06374907	0.12586394	Erythrocytes	control
1.1097987	-0.39719802	0.74042904	-0.06139783	-0.48137176	-2.8648727	0.457081	-0.8066881	-0.6498128	-2.1012955	-0.23910698	0.90193903	1.4619318	-1.2833567	-0.57555187	-1.5135734	-0.49953377	-0.5742842	-1.5745593	-2.73554	1.8174555	0.37449288	-0.08030245	0.13851893	1.2550478	1.8062956	-0.086898685	Megakaryocyte progenitors	control
0.46270803	0.39898446	1.4061562	0.93234426	0.18345991	0.24744883	-1.0100241	0.59251	1.6323752	-0.32456288	-1.8313745	1.4211441	0.9616022	-1.1589725	1.0072793	-0.6475506	-0.44746703	-0.46530074	-0.18122613	-0.11577121	-1.3578233	0.47402933	-0.75213397	1.5770192	0.7151648	0.54316235	0.31169385	Plasma cells	control
-0.001563102	0.57404304	-1.42804	-2.0973933	0.9594418	0.104681656	0.37701818	0.17177522	0.6213589	1.0465581	1.3090749	0.48320156	0.04842896	1.6501324	1.8780326	0.064401925	-1.573281	-0.549011	-1.4620476	0.18356523	-0.6100733	1.0387254	-0.6323231	1.0272331	-0.9874315	3.7592688	-2.1685767	CD4+ T cells	control
1.6758947	0.950492	-1.8572497	-1.4473505	0.1529154	1.1802562	0.8613075	-1.0510801	0.558078	0.87275374	-0.6877501	-1.0937641	-1.2750442	0.15154058	2.0259414	0.0050816685	0.03218746	0.43590719	0.5286186	-1.3302423	0.25425535	0.28020328	0.12671226	-0.993321	-2.176196	1.7993537	-0.285199	CD4+ T cells	control
0.6523932	0.28565618	0.53098994	0.6243292	-1.1871573	-2.6965184	-0.32687157	-0.0059829354	0.25423315	-1.7374655	1.678241	0.46981332	0.6832298	-0.64948785	-0.36297795	-1.4657159	0.6473555	0.4456115	-2.1007817	-1.6003655	0.65665364	-0.61748916	-0.8023665	-0.5243891	0.5656197	1.8870358	-0.3466151	Megakaryocyte progenitors	control
0.7207823	1.4716849	1.1880829	-1.5383662	-0.9163642	0.60696304	0.97236407	0.968361	-0.06633121	0.09765579	-2.4028924	-0.2188257	-0.5127841	0.47288924	1.8719124	1.3647398	-0.69513243	-0.98011744	-1.7346885	0.16114452	-0.028281048	-1.2113179	0.6223124	1.251082	0.622243	2.8407538	-1.350179	CD8+ T cells	control
1.5050906	0.0754371	0.5307635	1.7589256	0.77069986	-2.1049042	-0.6906163	0.8425848	0.68722826	-2.1844594	-1.0053213	-1.4374485	-1.0420542	-1.4505464	-0.8885335	-0.7408006	0.41472986	-1.2681708	-0.13193202	0.6133937	0.13571812	1.3453237	1.78694	-0.23844346	1.2495534	0.9974024	0.8824867	Monocyte-derived dendritic cells	control
1.2988001	1.6890522	-2.1872206	0.45180437	-0.48739508	-2.0762615	-0.43800488	2.0276358	-0.3884431	-1.89254	0.21885887	2.0679855	0.17110704	-2.0862427	-0.47754902	-1.4431916	-1.1482255	-0.8246894	-0.721354	-0.7221267	0.27821246	0.84765077	-0.06846487	-0.7587445	-0.8278113	0.6889744	-0.14903656	CD10+ B cells	control
1.4900415	-0.54125166	0.69630486	1.7407336	0.67910075	-1.9018223	1.0730546	-0.10151915	3.391872	1.4758506	0.9533018	-1.5246192	0.60627264	-0.32681495	-0.8023051	0.06075819	1.349365	0.6703273	-0.57192063	-0.49180824	0.36651868	-0.08280063	2.1758904	0.23301749	-0.32477936	-0.15300366	1.612251	CD14+ Monocytes	control
1.7358226	-1.4493563	-1.1780634	0.8982516	1.8856789	-1.7325734	-0.74313545	-0.48300654	2.689177	0.882525	0.12710026	-1.1103363	-0.44116902	1.0449815	-0.95093334	0.44829822	0.63947904	0.6187268	-2.186953	0.6564919	1.3929684	-1.0402243	1.6138668	0.34140602	-0.263329	-1.0432447	0.455757	CD14+ Monocytes	control
1.0168328	1.1385808	-0.11803205	-0.07841346	1.537764	-0.3757786	0.6684433	0.5027331	1.1116192	-0.45009091	0.35594487	-0.08462259	1.4313508	0.018623203	1.8669373	-0.28707683	-0.3513709	0.069869876	0.71787775	2.2708013	-1.2564833	-2.3540716	-2.023139	-0.5764549	-2.0802898	1.2663059	-3.071392	NKT cells	control
1.5582125	-0.6360474	2.535926	1.2774788	-1.5318971	-2.46778	-0.35930005	-0.44614518	1.2624162	0.5538505	0.6430805	-1.2331053	-0.29062814	0.9737972	-1.2151905	0.013831109	1.2234522	-0.20525122	-1.5382541	1.1364896	1.7738168	-1.6759057	2.5823495	-1.2193422	0.90417165	-0.9740131	0.15922612	Monocyte progenitors	control
0.9105471	1.0528641	-0.87257266	-1.79609	0.20308572	1.1008129	1.9705696	-0.9484979	0.08973893	1.7120371	-1.4644824	0.30815786	1.3440135	0.69143474	1.7596977	0.82499856	-1.080623	-0.4831209	-0.9784153	0.7151072	-1.0913672	-0.30480868	0.34056652	0.9705997	-0.25560033	2.3862705	-0.81536806	NKT cells	control
1.3526742	-0.5952439	0.25189236	-1.6414138	-1.0755332	0.49105412	0.7343451	-0.1349193	0.54647803	2.073548	0.7980887	1.7655303	-1.21833	0.5197084	1.4942966	-0.36529708	-0.6446432	-0.35474283	1.3970976	-0.7704556	-1.9859945	-0.6545855	-1.4196047	0.32854974	1.0336295	2.2746737	-0.28119135	CD4+ T cells	control
0.7466175	2.0598207	1.1414305	1.0795419	-0.67484224	-1.9015616	0.86971194	1.0939289	-0.5241961	-1.3260379	0.3260231	-0.32642287	0.49548408	-0.49215603	-1.0555553	-1.7806334	0.23469198	-0.1412982	-1.1931196	-0.6727865	0.5607785	0.071251735	0.67858756	-0.060786188	1.1813923	2.1370783	-1.036047	Megakaryocyte progenitors	control
1.41503	0.69051635	0.8432355	-0.0571343	1.0942179	2.0734103	1.5245142	0.9362838	1.0267575	-1.0608214	0.85596865	-0.67566097	2.4368682	-0.87992316	1.8591589	1.0591912	-0.90555465	-0.69995	1.0350027	1.9712418	-1.7126703	1.0535029	0.32483688	2.7782354	-1.5040542	0.8946593	-1.0063342	NKT cells	control
0.30016488	-0.7119779	-0.84443545	0.27823424	-1.0389025	-1.0165894	1.6901196	-0.16421017	-0.21781309	-0.778989	-0.037582397	1.1342155	-0.46340728	-0.9841863	-0.1648215	-1.0226089	-0.64338255	-1.5069307	-0.6329423	-1.9596915	-1.0328636	1.4937801	-0.7710546	-0.12114038	0.76268125	1.4382119	-1.4309205	CD10+ B cells	control
1.2037312	1.4470216	1.8517771	2.0741222	0.9124751	-2.0302432	1.1017005	-1.615129	2.5003724	1.0277728	0.72628444	-1.9905934	-1.4434528	1.8658404	-0.99289966	-0.2475545	1.2276901	1.9007258	-0.39755663	0.12374988	0.029980555	-0.5310512	2.0140078	0.08667508	0.38107073	-0.3998568	1.009819	CD14+ Monocytes	control
1.0916544	0.96794355	0.5664427	-0.13663805	-0.016865432	-0.04909244	1.6445274	-1.7658129	0.2900707	0.03695838	0.9247545	-1.8876817	0.58340377	1.3328362	1.8932227	0.17430085	-1.4767475	-0.05363798	-0.53143585	0.47521567	0.030318737	-0.018637419	-0.3899525	1.9127737	-0.7237762	2.780325	-0.19463629	CD4+ T cells	control
1.3796661	0.8472204	2.2845664	1.9102926	0.1957252	-1.2428268	1.6363753	-0.7890546	2.9995902	1.1748213	0.9465871	-0.9333916	-2.7086015	2.5237398	-0.85585153	-2.5407157	1.6038984	0.74507916	0.23065674	1.1836928	0.8826995	-0.71857315	1.5756956	-0.9433113	0.65377414	-0.82222223	0.030976124	CD14+ Monocytes	control
-0.9100544	0.8879119	-0.64410114	0.30677438	-2.712177	0.585024	-1.5536896	1.8627919	-1.135087	-0.02502209	-0.53400314	1.5047507	0.89000785	-0.8861378	0.23338187	1.0797219	-2.3186574	-0.028112829	-0.9100125	0.2751817	-0.56939083	0.16380307	-0.9739297	-1.9992326	1.0361662	0.011844292	1.5199757	Erythrocytes	control
1.6392355	1.0079794	0.27347094	-0.49727535	-1.3007832	-0.40204638	0.33605117	0.8281052	1.9499527	-1.2026457	1.4995358	1.8502213	-0.7938257	0.36118215	-0.0015286058	-1.0284276	-0.051964283	0.039873183	-0.9293597	-1.2251626	-0.95309776	1.7927053	0.20734614	-0.17815647	-0.3055908	1.6740448	-0.12390101	B	control
1.500725	1.4503984	-0.9446831	-1.5513475	0.3473714	0.855394	-0.78283226	-2.656075	0.986873	0.31818712	-1.0774574	-1.9037967	0.40444332	0.32281026	1.7362411	0.7077705	-1.0492613	-1.4729946	0.53777003	-0.55949503	-1.9815233	0.6828897	-0.052852362	-0.23498124	-1.7152185	1.5746467	-0.90031725	CD4+ T cells	control
0.4807961	1.3964286	-0.10229389	-0.8869641	-1.1747581	1.2063868	1.4051601	-0.45253354	0.8275709	0.41267377	-0.97182643	0.17431873	1.0131075	1.3571224	1.9486086	-0.9160931	-0.9853872	-2.1577756	-0.593933	0.14848053	-2.581136	1.1275693	0.27905422	0.021738868	-1.4031695	1.0083154	-0.4721294	NKT cells	control
0.67356884	-1.2526221	0.2641567	-1.7893665	0.2996073	0.2701385	0.38318363	0.55581427	0.11756875	0.14908814	0.056095727	0.13905704	-0.5330647	0.94269955	2.164063	1.0171517	-0.8300619	-0.24065354	0.07790971	0.44726568	-0.10220871	0.17464441	-0.32637686	-0.7315226	-0.08722144	2.935138	-1.7973359	CD8+ T cells	control
0.95445377	-0.017199516	-1.4705526	0.5367862	-0.67110586	-1.972878	-1.1803281	0.10627407	-1.78261	-3.7433944	0.83467484	1.3051416	1.5392835	-2.0501142	-0.8237545	-0.4719826	-1.5704503	-0.28075892	-1.7956384	-0.49802145	1.7746179	-1.9577458	-2.617014	-2.8298044	1.5202692	0.9841124	0.18524176	Erythroid progenitors	control
1.9475179	1.5716903	-0.13458507	-1.5617925	0.9191266	1.1556475	0.6047566	2.2312217	0.2179343	1.4682779	-1.1221759	-0.18131769	-1.4949055	-0.5060545	1.9286789	-1.3177052	-0.8808824	0.4124035	-1.0545882	-0.82358325	0.23666745	-1.4873098	-0.8239418	-0.16325936	0.0331735	1.524443	-1.2742089	CD4+ T cells	control
0.9383963	0.8524008	-0.7610892	0.81888676	-0.6820023	-2.1519608	-0.6886679	0.6581475	0.098204836	-1.1845473	0.20685934	-1.2983824	-0.52247137	-0.99848765	-0.3475706	-0.5711567	-0.7855183	-0.120897084	-0.7699469	-1.6875337	0.40858757	0.15224028	0.31460956	-0.82572776	1.834815	1.4877701	-1.047371	HSPCs	control
1.2474643	1.6129642	0.394147	-0.86428785	0.64606565	0.48251736	2.935275	0.29559776	0.66861343	0.96492183	0.6530511	-1.6105882	1.6136098	-0.016013205	1.8164252	1.1469712	-0.66856295	-0.36478624	0.50357693	1.1729225	-1.6351187	-0.96774364	-0.013504431	0.7877453	-1.433477	1.1748135	-0.24831074	NKT cells	control
1.268525	-0.5659108	0.4840305	1.4392897	1.1449947	-1.3230798	-0.13115034	-1.7394269	2.5371459	1.4098353	1.7448487	-0.9458175	-0.8254503	2.1538148	-0.98513085	-0.80476135	1.1711271	1.754925	1.0594245	0.71179307	1.0344461	-0.09409976	0.40009803	0.83926815	1.755905	-0.23950683	0.6824974	CD14+ Monocytes	control
0.51177883	0.398792	1.9032879	-0.5583824	0.05092609	2.1891098	0.48037767	0.46454036	0.5331105	-0.80242276	-0.07638763	-1.0546812	-0.9254532	1.9369955	2.3172076	0.018744059	-0.85123324	0.57099265	0.7559127	-1.146711	0.074308544	-1.0493312	-0.1986949	-0.42385936	-0.014068693	3.1633596	-1.6766528	CD4+ T cells	control
1.1372173	0.47375044	-1.308897	-1.3132819	-0.4533163	2.7115562	0.902932	-0.484384	1.0134904	1.1636912	1.5966986	-0.9834558	1.5116605	0.32997066	1.9541147	0.14087665	-0.9330635	1.0239972	0.10722953	-2.2335715	-2.12355	0.39179602	-1.3727857	2.9941702	-1.354768	0.2282103	-0.69300634	NKT cells	control
1.153936	0.5695812	-0.5717947	1.850135	0.34057528	-1.7526009	0.3022744	-2.2458224	1.9319352	0.5518439	-0.96605635	1.0977808	0.32760793	-0.19079697	-0.40103057	2.682468	1.2839644	0.14146817	1.5757912	0.44132692	-0.7822547	-0.42422372	1.3145397	-0.46348524	0.7459675	-0.36803058	0.29402596	HSPCs	control
1.2230816	1.3006512	1.9043454	2.37124	0.14874594	-0.84157646	-0.20500752	-2.0283172	2.51097	0.63434696	2.2516482	-1.809057	-1.3392801	1.1238062	-0.9897764	0.44815063	1.3015245	2.1076667	1.1181675	0.29295668	1.2187005	0.16591312	1.290256	0.87221014	0.5680711	-0.7470952	-0.18824977	CD14+ Monocytes	control
0.85923976	0.18494582	-0.22773367	-1.1669285	0.58638674	0.019735247	0.80491257	-0.41506958	1.078873	-0.51037	1.1278377	-0.06165248	0.017977744	1.2857493	1.9091992	-1.299433	-1.5985004	-1.2338798	0.33242822	-0.64744496	-1.8003514	-1.3379054	0.7166579	0.97609276	0.5850248	2.265914	-1.2768807	CD4+ T cells	control
2.3324635	-0.05220355	0.44002277	1.5621175	-0.11370921	-1.466693	-0.7754235	0.5526602	-0.5256272	-3.0306973	-0.2591996	1.395906	1.198955	-0.91360086	-0.46585706	-1.7795144	0.92265093	-0.53756493	-0.19238836	0.08275592	1.210598	-1.4080217	-4.42498	6.0768504	0.56565726	-0.275673	0.88795304	Megakaryocyte progenitors	control
0.58914506	0.37730545	-0.80911165	-2.457043	-0.53062236	0.93913335	1.7307781	0.43675333	-0.3748571	-0.12926042	-0.8690451	-0.31751093	-0.7801971	1.376571	1.7686859	-0.5351261	-1.5075508	-0.8470024	-0.35379404	-0.56540036	-1.0165515	0.30623055	-0.57223916	-0.15070295	-0.95908	2.8467891	0.296618	CD4+ T cells	control
0.7916897	-0.8851027	-0.70544505	0.33850023	0.57316756	-2.8982596	-0.77126795	-0.25644103	-0.05674769	-1.7523925	-0.8155539	0.37532556	0.7579851	1.0328368	-0.8204482	-1.9708878	0.4834315	-0.7147858	-0.19245511	-1.585237	-0.0371989	-0.19426256	-0.22388083	-0.19623187	1.1757693	1.9688116	-0.18149394	HSPCs	control
0.5049239	0.96913224	-0.21650594	0.07572603	-1.925936	-2.413626	-0.8499082	-0.3997919	0.77046144	-1.6928982	1.366738	-1.0192178	0.2336607	0.44930714	-0.31585202	-0.6889448	0.025277048	-0.30024523	-1.0901554	-1.7083831	-0.18564606	0.7582511	0.94521284	0.18017149	1.5272927	2.0067177	0.13881534	HSPCs	control
0.23732495	-0.2563609	-1.7129457	-2.3207757	-0.14895992	-0.30389583	0.8267825	0.35166645	0.14806841	0.8886275	-0.21215615	0.61978704	-0.28486806	0.7382948	1.8896322	0.13642585	-0.9711901	0.94877553	-1.589082	-0.2876774	-0.19912723	0.74154675	-0.8688413	-0.6060804	-0.07686463	3.2301717	-1.0068657	CD4+ T cells	control
1.080763	0.5428268	-0.1524894	0.9733978	-0.8091849	0.8879683	-3.7743998	0.4767419	-1.6941322	-1.5030483	0.9003013	0.07502687	-0.46927345	-2.0115654	-0.09901637	-0.34926248	-1.8406702	0.37808523	-1.2514765	1.523752	0.6534631	0.58148706	-0.76824117	0.16663122	1.0954077	-1.4991322	-0.7810096	Erythrocytes	control
-0.9334227	1.6155798	1.3531697	0.122737706	-0.74743295	1.3030088	-1.5934203	0.75488347	-1.0453578	-0.13669091	0.75226694	-0.072487116	0.40249532	0.14132795	-0.6318791	-1.1645828	-1.7788728	-1.1220558	0.9041254	-0.025394142	1.3628932	-0.90606284	-1.5027593	-0.14989069	-0.6321308	0.14833198	1.3978195	Erythrocytes	control
1.5721954	1.0069137	1.0168684	1.4490768	-0.3892892	0.01318562	-1.5478977	-0.84424573	2.6147444	1.1358346	1.779574	-0.23853368	-0.8275017	-0.13647413	-0.96521986	0.14894786	1.6010337	2.4645658	1.0353886	-0.12115891	0.6753188	0.1755359	0.50143003	-0.13578665	-0.5876154	-0.4855891	1.1490557	CD14+ Monocytes	control
0.82301694	-0.6255939	-0.3555302	-1.0053124	1.0008657	1.0780252	0.22239602	-0.20641345	0.5729907	1.3219489	-1.0907921	2.4201937	0.189875	0.6825492	1.7962956	0.5816084	-1.4332594	-1.46197	-1.0637585	-0.6681769	0.48741055	-0.1408696	0.77962095	0.82247126	0.15221505	2.5291681	-1.3616277	CD4+ T cells	control
1.7218665	-2.0826654	-0.15165308	1.6769593	-0.10559062	-0.96460015	-0.87433404	-0.118227065	1.908209	0.37835357	0.69985044	-1.8422464	-0.15038371	0.48148626	-1.3294725	-0.4957183	1.13283	0.8349172	-1.7696308	0.1875047	0.70281863	-1.4272583	1.8288467	0.9743815	-0.6357027	0.02373141	2.314104	CD14+ Monocytes	control
1.0472897	1.4577537	-0.7009672	0.2120068	-0.50569105	-1.8970611	-1.9447004	1.9030706	-2.0791874	-2.828669	-0.016548395	0.6523349	0.99739516	-2.0651634	-0.9428446	0.21074298	-1.5904979	-0.88080627	-3.336732	-1.3400618	1.9234859	-1.8191911	-3.4920754	-3.7267084	1.1711102	1.3371562	0.76979166	Erythrocytes	control
0.64350617	-2.204425	0.49364632	-0.9074789	0.0466004	1.0805527	0.5451968	0.3210121	0.6950769	0.039045304	0.85672426	-0.45869598	-0.081759304	0.78620183	1.939984	1.3789667	-1.1779497	-0.93482864	-1.8152028	0.15357518	-0.40164533	-0.62460446	-0.4330618	-0.2458767	0.95596766	3.3203554	-2.0208886	CD4+ T cells	control
1.9776081	1.321794	0.987816	2.4701035	1.0087577	-1.3502412	1.1645985	-1.18713	2.7481966	0.028462112	1.4905499	-0.47519863	0.30726153	0.36906058	-0.82431364	-1.6348552	1.005639	2.5778017	1.2083795	-0.43504143	-0.7000083	1.5657742	-0.18911919	1.3945882	0.8956908	-0.045815036	-0.29832047	CD14+ Monocytes	control
0.9761488	-0.10779774	2.112613	-0.074898094	-0.15014994	-2.715754	0.18080053	-0.1171591	0.34404522	-2.9702983	0.08394545	0.014130814	0.67046475	-0.60724914	-0.5399401	-1.9750814	-0.1923976	-0.75589395	0.40149397	-2.0691447	0.5355282	-0.031123132	-0.34736225	-1.4771829	0.77384186	2.1706088	-0.92667484	HSPCs	control
1.0602044	0.70352864	1.5980248	-1.2319763	-0.13309568	0.9904464	1.2313291	-0.11255315	0.653789	0.40146992	1.7371573	-1.8037028	2.250332	0.33834487	1.466015	-0.0010135174	-0.4076337	-1.2895875	0.11400437	2.1454294	-1.8356062	-1.106311	-0.15218627	2.5802734	-0.13483554	1.4085144	-0.52796936	NKT cells	control
1.2750452	-0.6736207	-1.3782642	-0.8188326	-1.5844114	-1.6227295	-0.42950022	0.79047185	-0.1049465	-1.1953573	0.7480432	1.5001326	1.0491658	0.3852017	0.11124116	0.26459503	-0.08246738	-0.41038767	-1.7027576	-0.008198313	-0.035912275	2.1790442	-1.5171926	-1.9691398	-1.3764195	0.6075449	0.24010733	CD10+ B cells	control
0.96579534	-0.3818444	1.3294449	-0.69100773	-0.055403017	-0.13159692	0.73574257	0.6148255	0.34805813	0.89247006	0.276035	0.6900196	1.4357588	-0.8358104	1.7627156	0.44328046	-0.40647072	-0.6548057	0.3033254	1.0622616	-1.4738181	0.81324667	-0.33546883	1.0053769	-0.28443187	1.6243895	-1.0734321	NKT cells	control
1.0874403	-0.108048685	-0.2063359	1.2918252	0.8894203	-0.6961406	-0.43071556	-0.81418395	0.74739957	-0.9610077	-1.0785277	-1.4168396	-0.09530392	0.9945929	-1.2555679	1.1526864	0.93685365	1.905843	-1.6135421	-0.32547382	1.0312129	-0.9238303	1.4467854	0.22062989	0.42463923	-0.7167608	1.1260014	Monocyte progenitors	control
1.0829929	-0.5830622	3.0461535	-0.99491405	0.27567795	1.9875151	1.3563596	1.1066841	1.0176928	-0.20591635	0.5607149	-0.93828607	1.5327911	0.0823589	1.7361345	-0.38225973	-0.7078603	0.62459713	-0.7954289	0.30971327	-1.4335568	0.7349711	0.017729133	0.057910502	-1.3571919	1.1014786	-0.9072987	NKT cells	control
1.0946388	0.04592073	0.63889986	2.2170563	0.30836493	0.0063028187	-0.25507346	-1.9184568	3.2332745	1.1166515	1.0824368	-0.49563897	-0.13773772	-0.4756974	-1.1570592	0.051559567	1.6175233	2.4209704	0.85742307	0.92759836	0.3617059	0.6583656	1.0723304	-0.8431932	0.05799991	-0.43175548	1.6782916	CD14+ Monocytes	control
0.7204002	-0.7435954	0.047335267	-0.622701	-1.1894419	0.42808264	1.2212021	-1.0195322	0.11580242	-0.39526236	-1.060527	0.11490196	1.1099031	-0.12762922	1.4341552	1.0756474	-0.5277929	-0.58332884	-0.87912536	-0.008425489	-0.030536234	-1.4272276	0.17488855	-0.09912959	0.5425496	2.7646856	-1.653923	CD4+ T cells	control
1.3139513	0.4727798	-0.36149272	0.2740873	-0.78609324	-2.338765	-0.9912158	-0.3631923	0.04916741	-2.1768477	0.19209914	-0.49624324	0.27374762	-1.2686985	-0.4973122	-0.7583721	-0.27138737	-0.81436425	-2.1435542	-0.7303475	0.50077087	0.051919263	-0.5822356	1.2443037	1.2338178	1.0500731	-0.1051434	Megakaryocyte progenitors	control
0.341407	-0.21804297	0.18594551	0.43317086	-0.9772061	-1.0761647	0.93151176	1.6204734	2.001484	-1.1063831	-0.023734905	1.8308485	0.095461726	-0.41281757	0.4290964	0.15907246	0.08342584	0.6636194	-0.26399583	-0.1071164	0.047864765	-0.2298029	0.19108663	-0.48211545	0.0782699	1.4280558	0.21432367	Plasma cells	control
0.49357754	0.5322721	0.3212582	1.1471785	1.1757646	1.6401513	0.7357452	1.5474955	1.2498872	0.956512	1.2098387	-1.0469432	2.6307433	-0.43747386	1.9397366	1.3484881	-0.19498745	-0.69058657	-0.194617	0.7971133	-1.680227	0.17754418	-0.12481807	0.40814817	-0.6540531	1.1341286	0.27155694	NKT cells	control
1.0872636	1.0479609	-1.2044457	-0.42034957	0.95472324	0.78543544	-1.024857	-0.36513883	-0.35470355	0.37466776	-0.7949158	1.0143459	-0.55670536	0.16325712	1.7380648	1.3739327	-0.6893134	-0.8879183	-0.61324507	-0.5135973	-1.602567	-1.1321707	-1.0701613	0.58746517	0.3363464	2.1241195	-1.2625223	CD4+ T cells	control
0.3284163	-0.11998695	-0.89041626	-1.0463521	-3.3164692	-0.9541806	-0.056305356	0.76297784	1.4748039	-0.7206694	-1.6515663	1.0853409	-0.4003126	0.92445695	0.6390018	1.0459334	-0.5326038	-2.4566154	-1.3963377	-1.9263605	-0.5305155	2.7108264	-0.67147374	-2.4091244	-1.170286	2.340499	-1.1101811	B	control
1.2005602	-0.579164	0.22357665	-1.0128713	-1.170332	1.269812	0.029076546	-1.5500567	0.8724868	0.40043247	-0.16089508	1.2655959	-0.058027804	0.92264134	1.2553067	1.131184	-1.5671463	-0.51669276	0.01751107	-0.18852252	0.32562277	-0.21503948	0.19088465	-2.2795024	0.13477018	2.450141	-2.3888917	CD4+ T cells	control
1.4592485	-0.22451851	0.28307694	-1.2663728	1.648132	1.6200851	-0.22434136	-0.8168919	0.0046874136	0.40895402	1.1798652	-1.2864542	1.0758723	1.223477	1.561804	0.6050174	-0.54871047	-1.1187618	3.490399	-1.326401	0.155832	-0.34674144	0.33800992	-0.045735933	-1.4908702	1.9666841	-1.319484	CD4+ T cells	control
1.3869452	1.1090256	-0.3878253	-2.299838	0.018755615	0.23582093	0.98004586	-0.98609304	0.5414527	1.2546345	-1.1423424	1.0916224	-1.3046583	0.25895375	2.055644	0.79831636	-0.8055222	-0.96805024	-0.8573467	-0.027769089	0.015755676	-0.09231949	-0.22262189	0.19641042	-0.56503284	2.5998008	-2.4296951	CD4+ T cells	control
1.1908358	-0.071529716	2.2628646	2.6800354	1.5533957	0.19110155	-0.44521722	0.2629253	3.2258599	0.63886046	0.6972973	-0.6347858	-0.6928599	0.32847622	-0.6582086	-0.12709934	1.3694823	1.5295188	2.525488	1.7793467	0.6559267	-0.04200612	0.030660719	0.50566584	-0.35400695	-0.87363994	2.0730305	CD16+ Monocytes	control
1.5660751	-1.2939869	1.6690964	0.41425073	2.2645235	0.85242057	0.29470456	-1.2828678	0.16798002	-0.15749313	-1.1918685	-0.14896545	-1.072694	-0.2368697	1.8418627	0.12996027	-0.88769585	0.04797077	1.1491017	0.10722248	-0.8999437	0.29972374	0.67810243	0.3178197	-0.4782948	0.557191	0.71412337	CD4+ T cells	control
1.0256728	0.6023057	1.476791	-0.86314976	1.0167326	0.52875096	1.032956	0.40483207	1.1113912	-0.052257717	-0.6497123	0.6591636	-2.722001	1.2066282	1.7878271	-0.6481719	-1.2491705	-0.63378423	1.0783483	0.0142941475	-1.9788172	0.050820768	0.6033349	0.30527568	-0.84367406	1.2256565	0.080340505	CD4+ T cells	control
-0.2166022	0.6312859	-1.2660584	0.8903918	-0.48893633	1.5732605	-1.9982388	0.2880537	-0.76878273	0.7168232	0.03209897	0.58065736	-0.032389313	-1.1549475	-0.8612143	1.1240414	-2.0434682	0.77561224	-0.613873	0.26262894	-1.1296918	0.17163064	-0.23537233	-0.9951396	-0.91823363	-0.3140914	1.0880358	Erythrocytes	control
1.5879233	1.0893527	-1.4229369	-0.37226194	0.6664114	1.8506856	-0.4633054	-0.2754034	0.93607205	0.07236192	0.7788798	-0.26298428	1.9023192	0.551564	1.7146164	0.7213719	-1.3646748	-0.9943453	0.11263457	-0.43372038	-1.1602566	0.39063877	-1.091508	1.5747862	0.24252331	0.43193635	-1.055864	NKT cells	control
1.3796746	-0.108013034	-1.4564749	-0.9319258	1.1083314	2.0581741	1.0851768	-0.7176651	1.1298203	0.31570107	-0.27678835	-0.19368455	-2.3132489	0.6294514	1.7758936	1.718513	-1.1139628	-1.351821	-0.16953866	0.22017801	-0.8936683	-0.114008784	0.64576405	-0.947489	-1.0378009	1.9332838	-1.9176869	CD4+ T cells	control
1.2686262	-0.17719379	-1.265374	-0.95564556	-1.2167758	0.20571434	-0.52463174	-0.055538297	2.025611	-1.1099694	-0.8998584	1.7809292	-1.7546546	-0.5926633	0.75144905	0.03450179	-1.2035788	-2.098762	-0.28009975	-1.6998012	-1.3088143	2.9077652	-0.59860134	0.40910125	0.011696458	2.686701	-0.92096096	B	control
-0.2624022	0.5456605	-0.42666173	1.2159811	-1.6790104	1.3009408	-1.4592853	-0.13494523	-0.96992385	-0.6768672	-0.72247565	1.5804832	1.9878515	-0.6976845	-0.4842149	-0.23920679	-2.3560812	0.4659425	-1.2514629	-0.6311872	1.0819987	0.8861835	-1.309743	-2.840715	-0.22673205	-0.2525696	1.6798941	Erythrocytes	control
0.37934238	-0.15646894	0.84469324	-0.14657098	-0.1971302	-0.49084213	-0.69427156	0.6577308	-2.512818	-2.126599	-0.24684954	1.1797699	0.8095441	-1.4753488	-1.1624182	-1.1428715	-1.9104412	0.7856611	-1.0369264	0.06834036	1.0608566	-0.24102926	-2.499481	-0.92182165	0.37177157	0.8818616	0.45293126	Erythroid progenitors	control
1.6158633	0.9767522	0.47274506	2.2703276	1.0587307	0.74182713	-0.09261934	0.44934934	2.2850616	-0.07812125	-0.7076232	-0.36580914	-1.002588	-0.84377676	-0.39016706	0.879984	1.3717495	2.8488526	0.7891244	0.86112034	-0.9511241	0.82442373	-0.46452302	-0.60354686	-0.46931982	-0.60954213	-0.18768263	CD16+ Monocytes	control
1.9911574	-0.7913495	0.30172092	-0.49463725	-0.5581606	1.3309803	0.9306081	0.63176674	0.9554894	1.2897485	-0.10882066	0.14939196	-1.1842086	-0.03536427	1.7316777	0.58759826	-0.4781293	-3.182969	0.47219568	-0.33999416	-0.35851377	-0.7253653	0.19759637	-1.0605049	-2.007622	2.2555428	-2.818697	CD4+ T cells	control
0.77646405	0.84732664	0.053462148	1.0503247	-1.0987289	-1.8162376	0.29468572	0.86078525	-0.13313192	-0.1312564	-0.63132113	1.2015499	-0.11165655	-0.57243997	-0.27445537	0.51130843	-0.75900126	-1.0348547	0.241925	-0.29879493	0.08449674	0.53181595	-0.7097376	-0.064879954	1.5148057	1.5973535	-0.23026626	CD10+ B cells	control
2.229723	-0.2863606	2.4041438	2.4552054	2.2537127	0.011016309	0.56205446	0.64883447	2.8004441	0.29286882	1.2703286	-1.0407261	0.37246436	0.29636458	-0.56052005	1.8562384	1.2361746	2.3581169	2.1311412	1.6579926	0.60693526	-0.17719047	0.8070586	-0.2694495	0.27804834	-1.3163774	1.7624849	CD16+ Monocytes	control
0.6226982	2.0399594	-0.74973035	-2.2054315	0.43428397	-0.3524687	0.509057	0.62308383	0.33663923	1.4126968	0.047056697	-1.8603971	2.2280922	0.5600512	2.0036452	-0.19533294	-0.29926938	-1.6773329	-0.22437093	-0.09215714	-1.4202032	0.3805458	0.7877053	-0.44488162	-1.0260229	2.845888	-0.46181515	NKT cells	control
0.66522753	-0.30694848	-1.3504546	0.4604646	-1.653368	-2.0034583	-0.3222019	-0.7289805	0.83793277	0.31484443	-1.5856973	-1.4458272	-0.3898902	0.36504334	-0.17483486	-0.68076485	0.05067855	-0.33326566	-1.4772744	-0.83188224	-0.5638686	0.9085357	0.38896134	-0.54758203	1.7725514	2.7937376	-1.2411664	HSPCs	control
1.1843017	2.4826808	-0.06964877	-0.022333503	-1.3637472	-1.3292873	-2.8505335	1.225489	-1.3072011	-2.6899304	0.95666575	0.13376224	-0.4844684	-0.81861836	-0.77982616	-0.6417894	-1.870646	-1.3769152	-0.9177139	-1.5046161	1.5794859	-1.5384657	-1.693342	-0.5652588	1.8879182	-0.30477512	0.42877495	Erythrocytes	control
1.9623952	0.12601095	1.0182973	-0.06420839	-0.23607415	0.5476887	1.5821857	-0.708306	0.78972137	0.58667445	0.30855456	1.6716394	1.1098504	0.7481825	1.8355654	0.45578945	-0.9198356	-0.55504894	-1.3362466	1.0476229	-1.9506528	-2.144	0.45654494	-0.01329726	-0.14017917	1.7943724	-0.8711729	CD4+ T cells	control
1.6818568	0.97768545	0.79635596	-0.4349166	1.9314845	1.2877992	0.82661504	0.034569204	1.3918494	0.47486812	1.6685852	-1.1127415	-0.5985258	0.44009158	1.874579	-2.0635843	-0.90236807	-0.64402926	-0.7762263	0.31106892	0.28758046	0.6297373	-0.24123198	-0.019311339	0.053611636	0.77656144	-0.6850466	CD4+ T cells	control
1.2946408	-0.50834817	1.8082281	0.042087376	-0.2299993	-2.423606	0.69807667	-0.34215537	1.9142487	-0.9644892	-1.1623223	1.2552603	-0.6913694	0.051166877	-0.71033645	-0.7251009	0.50024843	0.8968065	-0.9316105	0.56533	0.5010303	-0.12709583	1.3396919	0.670605	0.52794844	1.9902864	0.55919766	Monocyte progenitors	control
1.7492342	0.20350477	0.6102666	-0.3312996	0.7327065	1.3637781	-0.04614517	-0.41340762	0.72110486	1.8253932	-0.9593798	0.37360454	0.752908	0.15626766	1.4118065	1.0773464	-0.5719497	-1.500549	-0.23769398	0.11862692	-2.179025	-0.13242504	-0.5552187	0.77137244	0.2090047	1.5359042	-0.71924686	CD4+ T cells	control
0.85272664	0.9385149	1.021312	-0.32514355	0.047453195	-2.5701787	0.30833164	0.6365253	-0.8786166	-2.202209	-1.4668577	-0.103040725	1.1219957	-1.5791357	-0.7130421	-0.655687	-0.71381915	0.018651545	-0.7751757	-1.9919266	1.9214971	-0.4737196	-2.4418466	-0.47281772	1.8564821	2.0952337	0.6945598	Erythroid progenitors	control
1.3420379	-2.045583	0.39914876	-1.6607535	1.3195021	0.282964	1.8347311	-0.28100854	0.4617478	0.09214948	1.1029079	-0.16514248	1.2785857	0.88167727	2.1672578	-1.1964136	-0.96382546	-1.2058548	-0.023523897	-1.3522077	-0.1792827	-1.6048236	-1.4932818	0.5160515	-1.2940739	3.412729	0.29878956	CD4+ T cells	control
1.5462781	2.9731498	0.9790005	-1.6633475	1.722852	1.3888125	2.307198	0.27302092	1.3731133	1.456846	-1.4404726	-1.4684377	0.3082074	-0.20542854	1.6767061	-0.8600776	-0.62263536	0.37103835	-0.9218841	-0.033567667	-2.1539412	-0.6169706	0.3109115	1.3160943	-1.3816632	1.0278032	-0.37241566	NKT cells	control
1.3014989	1.3552947	0.6821985	0.27928022	0.66887057	1.1553404	1.3024585	1.2951262	2.845036	-1.2043049	1.0251797	1.2359848	0.3435164	0.15739572	0.44714823	-1.3930955	0.6334541	1.0047332	-0.031103525	-0.81300145	-1.5513446	3.1322773	-0.2852556	-0.81134063	-0.9838788	1.3235275	-2.101159	B	control
0.7384783	0.49676114	-1.8529125	-1.2103616	0.16964833	0.098599195	0.40389627	0.39531144	0.3653385	0.34051216	0.81242275	-0.5797862	1.4366992	-0.6409436	1.0176064	-2.229648	-1.280532	-0.74982774	0.49663123	0.1331425	-0.14514172	1.6728586	-0.4649809	0.846002	-0.6689888	1.0817487	-0.90512806	CD10+ B cells	control
1.4532788	0.9703478	-1.0549082	-0.042714506	0.71914893	1.2377361	0.8788981	0.57687706	0.9334574	-0.23171073	-0.98193026	-1.6289953	-1.2261846	0.39191318	1.9662107	0.24818465	-1.0245391	-0.29555434	-0.82490325	-0.16987896	-2.006143	-0.6597584	0.6011899	1.1193964	-1.1244915	2.1941879	-1.3220266	CD4+ T cells	control
0.99534994	-0.23272452	-1.0002327	-0.096686065	-0.017998658	-2.2109513	-0.83209956	0.86365634	-1.911414	-2.7025115	0.41728175	1.0553863	0.7507243	-1.7466073	-1.2077802	-0.18283345	-1.4696684	-0.875558	-1.5578637	-0.35979277	2.558505	-1.27759	-3.309376	-1.0401883	0.032672524	1.5438261	0.30907163	Erythroid progenitors	control
1.536757	-0.49885154	-1.72875	1.346255	0.8624928	-1.8871428	-0.73898315	-0.86089957	1.995237	-0.0116432905	0.15514523	-0.7459688	-2.1907446	0.06383602	-0.9850763	-1.2066554	0.3931851	0.42704296	-0.81182206	-0.34604576	0.6282678	-1.7029272	1.2580171	2.2246711	-0.43974715	-0.34450054	0.3750376	Monocyte progenitors	control
0.63926363	0.61428803	0.09376663	0.19202253	-0.39114797	1.0835118	0.021850824	-0.40407628	1.3303678	-0.42453822	0.89031196	-0.6938308	-0.21943477	0.6160083	0.96398234	0.3000759	-1.0993484	0.5575701	-1.6520771	1.0348928	0.5300609	2.784402	-0.13078435	-0.31847748	-0.5173149	1.7439792	-0.7953153	CD4+ T cells	control
1.77611	-0.9596125	-0.54533005	0.091614805	1.186019	-2.0776632	-0.5285817	0.58171713	1.803984	-1.4389141	1.9490874	-0.9967556	-0.4765463	-0.6026372	-0.7726724	-1.5257893	0.39771354	0.42509958	-1.0430914	-0.6990863	0.8301106	0.91652095	1.3692935	0.8002207	-0.16589612	0.5246487	1.3749597	Monocyte-derived dendritic cells	control
1.6353453	0.68564355	-0.9284667	0.2177648	-0.6236876	1.5623763	-0.48147455	-0.7679424	0.61187685	0.6141244	1.0207994	1.0098608	-0.8475344	0.71350026	2.1840281	-1.2789664	-1.3918579	-0.30518675	0.24898824	1.5068032	-0.8890452	-1.4754492	1.1245879	1.6600431	-0.0565567	1.6807816	-1.2730883	CD4+ T cells	control
1.3751795	0.01757668	0.0035282522	0.48591012	-0.13095495	0.0870201	1.4366035	-0.5994727	0.56846523	1.150018	1.6014936	-0.7914315	1.9850729	0.5092359	0.63195324	0.521023	0.2623914	-0.18553504	-2.6441374	1.8604391	-0.9477098	-0.22002733	0.9609198	-0.3540303	-0.24446195	-0.31517148	-0.39258447	CD14+ Monocytes	control
0.7941677	-0.88540864	-1.2072468	0.632643	-1.017307	-2.7372334	-0.36368316	-0.3451452	1.0210911	-0.55493146	-1.0774786	-1.1353207	0.9647914	-1.2884847	0.048438568	-1.140785	0.3803408	0.16268483	-0.7835132	-0.7848722	0.40367502	1.7311181	0.7018822	-0.704492	0.5582243	1.6848586	-0.25264385	HSPCs	control
1.1087607	0.49076688	-2.4719977	0.16820168	-1.3192247	-2.0518966	-3.3655434	1.8960316	-1.9988297	-3.2711308	-1.1394732	0.91328883	0.56729347	-1.6585635	-1.1740735	-1.0941665	-1.651353	-1.2680453	-1.1773503	-0.51112187	3.0871906	-0.7170525	-3.4836984	0.06609398	-0.14578977	0.45054093	0.52441716	Erythrocytes	control
1.2480024	-0.28628457	-0.19786748	0.68534195	0.7334039	-1.4682469	0.5308641	-0.47431666	1.7309996	-1.0600923	0.5289144	-0.5306035	0.18063043	-0.21014293	-0.38859594	-0.72444797	0.5231473	-0.1631687	0.48669747	-0.17469773	-0.061602026	1.8317705	2.1365654	-0.24957377	0.47826892	0.75139755	0.927232	Monocyte-derived dendritic cells	control
0.4932801	-0.61936104	1.2513876	-0.014059693	-1.0685364	-3.1854749	-1.0668508	-0.40735817	0.6668179	-1.1837945	-0.8659516	0.088706724	1.296581	0.5869246	0.04632631	-0.84534746	-0.021014124	-0.5571791	-1.2071114	-1.0559399	-0.61697567	0.32466543	-0.4737312	-0.59969544	0.050386816	3.1449537	-0.1210151	HSPCs	control
0.77357817	-1.3355918	0.95546407	-0.03565246	-0.803915	-2.7889516	-0.8959197	0.26245427	0.37490138	0.6930268	-2.2638853	-1.7483207	0.3484391	0.015101932	-0.41366976	-0.96601206	0.8198185	0.22856233	0.17559561	-0.9974791	1.0962306	0.051139235	1.2364473	-0.51458395	1.112254	2.5292368	0.57058203	Monocyte progenitors	control
0.6486965	1.1199685	-0.8169359	-0.42920393	-1.200202	0.092562854	-0.27998477	1.1572063	2.5928211	-0.86024696	-0.19713831	1.7234501	-0.53746784	0.89944845	0.5619499	0.23564434	0.10899794	0.10503335	0.4650977	-1.640725	-1.461272	2.4690044	-0.72505623	-1.5067265	-0.26169336	1.9117981	-0.40602204	B	control
0.43066037	-1.8881255	-0.7337276	-0.59735155	-0.64648795	-2.7422721	-1.1268085	-0.7141397	0.31857556	-1.7357489	-0.9963249	1.5731882	0.8170272	0.8187383	-0.1011665	-0.88736045	0.35680714	-0.46200943	-1.0880237	-1.6652745	0.6601858	0.6191361	-0.35582736	0.98438334	-0.10049528	3.2393365	-1.1425953	HSPCs	control
0.6919494	-0.1551235	-0.55053365	-0.48761564	1.259116	0.69105864	0.046756268	0.2816761	1.6001328	0.79587567	-0.49134606	-0.38091537	2.6474156	0.36302742	1.7608167	-0.38683343	-0.86331123	-0.6963513	0.62474257	2.4206753	-1.0082164	-0.4323392	0.7178402	-0.6626296	-0.21609756	1.7276726	-0.6695752	NKT cells	control
1.5090091	0.9833068	1.1849198	0.4567704	0.6294302	3.6727233	1.3026843	0.5498898	1.6454278	1.2624574	-0.91922194	-0.17686468	1.8121482	-0.30807647	1.6761619	0.74981034	-1.0446496	1.4534669	-1.4273257	0.6007055	-2.7157316	-0.6011166	0.19599426	-0.6056191	-0.9181344	0.8572751	-1.533974	NKT cells	control
-0.3820132	0.23838976	-2.3681288	-0.83165336	0.28204262	-0.094102144	-0.12584674	-0.88186353	-0.61204994	-1.5815117	0.22783847	0.2728811	0.6866088	-1.9409051	0.084588856	-0.2758117	-2.3572352	0.7602888	-1.747738	0.09860129	0.64364254	-0.6342841	-1.0736401	-2.2849326	-0.28028804	0.1074608	-0.6632396	Erythrocytes	control
0.71089983	-0.5694982	0.6605743	0.5670095	-0.3565125	-2.5087357	0.33330727	0.55751264	-0.05096566	-0.5318849	-1.6445869	0.27426454	-0.14663076	-0.06493585	-0.16584863	0.16946721	0.96744454	-0.72089094	-1.1697025	-1.3394077	0.50443625	-0.38434973	-3.3264875	-0.6316964	2.1841116	2.6535769	0.37520096	HSPCs	control
0.9362377	-0.4664773	0.68781406	0.9718141	-0.97416073	-0.766049	-1.0997622	-0.7319552	0.15971693	-1.0719581	-0.108093604	-0.12116873	-0.4214974	1.6589378	1.6100867	-0.5108638	-1.0781063	-0.2381255	-2.2597845	0.8096023	0.30886728	-0.80122274	0.8396048	-0.94338965	0.7108963	3.1662052	0.16362023	CD8+ T cells	control
1.3185382	-0.5630613	1.5101964	-0.01810515	-0.1848295	-2.6069183	-1.370689	-0.35662585	-0.08368266	-0.7122838	-1.0153394	-0.21153164	0.5975997	-0.62584966	-0.59953976	-1.5274287	-0.20707068	-1.3871591	0.5877954	-0.5070143	-0.00949955	0.8374789	0.3944515	0.42645007	0.5709936	1.5634817	0.59960306	HSPCs	control
0.600194	-0.41098213	0.21672823	-1.4241482	-0.94041616	-0.26430345	-0.54741883	-0.17910466	0.2499024	0.33346295	0.2635414	0.38440645	-0.60871327	1.4461737	1.69089	0.09611261	-0.26146507	0.5600592	0.23168373	-0.98257005	-1.8161821	-0.91636497	-0.31684875	-1.5005383	0.7605045	2.9833934	0.16444916	CD4+ T cells	control
0.9990121	-0.034613788	-0.34929585	-0.40684786	-1.1686924	-1.73504	-2.9273713	0.8883942	-1.9010897	-3.3354812	0.6030748	1.4459486	0.90682983	-2.1321323	-0.8568785	0.54266644	-1.7406443	-0.85138416	-2.005984	0.8804834	3.2667701	-2.6596098	-2.947692	-0.38269064	1.2778729	0.5550014	0.53657895	Erythrocytes	control
0.533017	1.4639678	0.07785666	-1.9067655	1.2784939	1.3919584	-0.78674674	0.63348794	0.6178014	1.6490569	0.18661317	-1.4857552	1.0498074	0.8252439	2.0282025	0.19944318	0.14420733	0.4264191	-0.79276377	-0.09113991	-2.5045977	-0.33029115	-1.2038536	-1.4497726	-0.012838125	2.0671473	-1.3060904	NKT cells	control
0.92133635	-3.9439592	0.73366606	1.3585606	-1.530565	-0.34855115	0.34270793	2.3832116	2.1411216	-0.7549438	0.027104273	2.1837046	-0.36379015	0.39400163	-0.8602956	0.0703522	0.40911925	0.18384835	-1.2182884	-0.44738823	-0.69559497	1.4208745	0.27797854	-0.31169647	-0.8257765	0.5775603	-0.16250694	Plasmacytoid dendritic cells	control
0.6183709	-0.094944894	0.99965864	0.0042453706	-0.8262789	0.53335464	0.13716006	-0.14716485	1.0744699	1.1252284	0.71454734	-1.0153013	-1.1591871	1.3868843	1.6115011	-0.123787045	-0.6022692	-0.5055849	-0.40513462	-2.0516958	-1.2635827	-0.8931916	-0.2201842	-0.0010920465	0.34102917	2.1158447	-1.1507483	CD4+ T cells	control
1.2062374	-0.42514437	0.50444704	0.42969653	0.9737308	-2.7805219	-1.481292	-0.21653095	0.7792645	-1.896728	-0.95773816	-0.5619323	-0.70929027	1.3208442	-0.5777069	-1.1813165	0.42630735	0.49034584	-1.2308744	-1.4815632	0.046910733	0.73074037	1.2239766	0.15429732	0.49620062	1.5975877	1.070106	Monocyte progenitors	control
0.5311875	1.2258158	0.2701822	-0.5843097	-1.0355284	0.5090812	0.6801696	-0.08732891	1.717263	-1.4361955	0.11548226	1.0372238	0.08140367	0.51155764	0.36394054	2.314199	-0.8835177	-0.4208659	1.3801652	-0.30701023	-0.79874593	2.531568	0.7339032	1.3152897	-0.5082421	2.6236718	-1.0540848	B	control
0.8366783	-0.6165272	0.75583375	-0.45594424	-0.18035649	-1.5598602	0.7214192	-0.24002743	0.5688993	-0.4828293	-1.6091118	0.2558782	0.63461983	0.8080876	-0.6037461	-0.22219145	0.82504565	-0.42867494	-2.1534276	-0.21731722	-0.39458483	0.06571855	0.2074624	-0.60856616	-0.67994124	1.4408687	1.522227	Monocyte progenitors	control
0.93946505	1.0070143	0.24680476	-0.82082736	1.099057	0.46753544	-0.5220185	-0.84580016	0.09396648	0.4227311	-1.4059815	0.45595318	0.18638301	0.8157594	1.7798749	-0.14012152	-1.5453197	-0.63808644	-2.21676	0.7896257	-1.4488425	0.74188036	0.47394753	0.07746153	-1.5295095	3.2325976	-0.9071454	CD8+ T cells	control
0.9391847	0.847182	2.177024	-0.56789047	2.0910115	1.7889109	1.3901706	0.7916218	1.3212733	0.2541023	-0.7383885	-0.6492572	2.3994267	0.065007955	1.6559472	-0.7672455	-0.26107755	-1.2407258	1.2409148	1.0652585	-1.4301629	2.0049355	-0.8961562	1.3443342	1.9863788	0.79087985	0.390204	NKT cells	control
0.86849064	1.4093773	-0.7012504	-2.0713801	-1.2601287	0.18114835	2.016002	-1.6842606	0.8325928	-0.89570075	-0.35606292	0.9127648	-0.5700259	1.2945616	2.0347729	-0.10867542	-1.0446029	-1.8656645	-2.0158799	-0.71358824	-0.16064274	0.022594154	-0.7456104	0.8743074	-1.064933	2.2850206	-0.65328884	CD4+ T cells	control
1.7894366	1.8297249	0.17949486	0.735412	0.87719893	-0.3931547	-1.9991472	-1.3442018	2.1577067	0.7280617	2.0434387	-1.5315285	-0.039435923	1.532434	-1.0959752	-0.5529645	2.1217299	1.6125172	0.47372872	1.2220125	1.0649307	-2.0199544	2.086711	0.60038084	0.22549078	-1.0857388	0.86378944	CD14+ Monocytes	control
1.0047604	-0.09299603	1.1257794	-0.2760505	-0.5241966	-2.925586	-0.1492294	1.2096756	-0.9303748	-1.3667467	-0.52183664	0.85973436	-0.13220274	-0.742117	-0.5948681	-0.038581535	-0.20125513	-0.75448096	-2.6417003	-1.2764852	2.0778832	-1.5455656	-2.6865637	0.005274385	2.2172287	1.8788862	0.4864569	Megakaryocyte progenitors	control
0.5593306	-1.5944393	2.198573	0.37026644	-1.7838275	-2.2717752	-0.14312917	-0.52804196	1.0530261	-0.47634342	-0.66356105	-1.2103599	-0.07027206	0.40363258	-0.13787276	-1.5144045	0.028000966	-0.8881733	0.13687831	-1.4576584	-0.6040641	1.2480078	1.1015308	-0.7585219	1.3382117	2.8103971	-0.488011	HSPCs	control
0.4310961	1.385353	-0.21574564	0.6082654	-0.9582784	-1.254836	-3.4520268	0.16120464	-1.1835665	-1.9938533	1.0327168	2.5326452	1.0878587	-0.7801475	-1.0241423	-1.5767457	-1.8694397	-0.5614114	-1.2907432	0.5162519	1.4477041	-0.95712703	-2.858408	0.20442021	1.4326427	-0.18907653	0.42069167	Erythrocytes	control
0.47285828	1.0657091	0.9015714	-0.044120252	-0.66953003	-0.4952717	-1.4765424	-0.63118947	1.9265949	-0.2605618	-0.38624126	1.8487463	0.56676453	0.54303706	0.55158323	1.1016016	-0.90578	-1.4969404	0.043222636	-1.7666855	-0.4153685	2.6611354	-0.9071228	-0.61597097	0.3389733	2.3275995	1.6688709	B	control
1.3383434	-0.55828816	-0.33441168	0.69055855	-0.039750785	-3.05448	-0.7409712	-0.5156095	0.6454507	-0.8877628	1.0457568	-1.1043396	-0.5389993	1.8035923	-1.008311	-0.36859143	1.1794268	0.63717216	-1.8488566	0.014384583	1.1945269	-0.6876341	0.98009676	-1.1730456	-0.4606115	0.033437714	-0.24039412	Monocyte progenitors	control
2.0966644	0.45823762	1.0433636	2.0094633	-0.048325233	-1.8552586	0.67918664	-2.157413	1.7759817	1.4297752	0.6759554	-0.7574229	-0.90263593	0.7119184	-0.9464288	0.22863603	1.9865997	1.4727635	-0.054467544	0.4868587	0.19553965	-1.6463046	1.5050559	0.7895739	-0.68876874	-0.7113557	2.4813204	CD14+ Monocytes	control
0.5687273	-1.0274203	-0.84108627	0.044654265	-0.6492162	-2.2383702	-2.2043831	0.47290307	-2.051125	-2.870055	0.07059118	1.3019404	1.3677589	-1.7454383	-0.8642447	-1.1005182	-1.8117856	-0.91533625	-2.4223602	-1.4670763	1.404978	-2.2623463	-3.52015	-1.0471278	0.9492484	1.1477563	0.008922517	Erythroid progenitors	control
1.5206211	1.6942257	0.32852507	1.938948	-1.3581917	-0.2221006	-0.59746104	-1.5563484	2.0419755	0.8291319	0.9306534	-1.642021	-1.2737558	1.6472672	-0.97593474	1.0784231	1.7718945	2.3260875	0.827562	-0.052943885	-1.1710658	-0.19988978	0.7459053	1.0325279	0.6333194	-0.7541789	0.41295397	CD14+ Monocytes	control
1.551304	-0.8349618	2.1704466	-0.8289443	1.5432328	1.1384724	1.2828779	-0.27387264	0.37995633	-0.62595415	-2.117529	0.29713032	0.101632096	-0.595428	1.5860546	-0.5840006	-0.8777432	-0.48850536	0.42502558	-0.078599356	-0.4288729	-1.1023766	0.3598432	0.8292359	0.2346895	0.3815871	-0.8837367	CD4+ T cells	control
0.83328485	0.10389343	-2.4650803	-0.6247275	-0.2243836	-0.6424157	-1.7514297	0.78947484	-0.51631176	-0.7970954	-1.0483795	1.0601729	-0.5214896	-0.1954965	0.2810637	-2.1844459	-1.6896716	-0.45480913	-1.9320526	0.43036976	1.981076	-0.51473045	-1.579056	-0.57724535	0.09308219	0.33997637	-0.19073713	Erythrocytes	control
0.89798474	0.16690442	-0.83269656	0.024072707	-0.26700017	-0.49828225	1.6627623	-1.2457193	-0.35682124	0.3439947	-1.2031505	-1.0120528	-0.89956397	0.6806668	2.0242226	2.0378406	-0.63602513	-0.25809625	-1.2372421	0.58615965	-2.4259276	-0.15634966	-0.34633785	0.72749597	-0.85820127	1.6619846	-0.52794933	CD4+ T cells	control
1.0992826	-0.9950071	1.2365305	-0.33961713	0.43679762	-1.2991221	0.53340286	-0.38056412	0.047665685	-1.4152867	0.18295817	-1.2656839	-0.17529328	0.8958826	-1.1391537	-0.5944239	1.1787524	0.1594122	-1.5782179	0.39097336	0.7772308	0.068639815	0.121338576	1.5010569	1.0010577	1.6770127	0.123137236	Monocyte progenitors	control
0.9755008	-1.3387946	-0.1419693	0.17985807	-1.2514672	-2.2332451	0.18491226	-0.053253584	0.32760862	-1.294033	-0.38914865	0.019252136	0.11637573	0.42760217	-0.44717237	0.8025031	0.59764326	-0.3025016	-1.3849452	-0.5407197	0.36802912	-0.33899042	-1.698332	-0.5027755	-0.6300772	2.5219588	0.33976543	HSPCs	control
0.58843076	-0.9409559	0.13316315	0.2230819	-1.2265414	-3.1669326	-0.16572505	0.8968395	-0.059937328	-1.8054972	-2.0123131	0.14501809	-0.3696732	-0.78944546	0.14647737	-1.686614	-0.51799035	0.5093078	-0.105173096	-0.9518461	0.279768	1.5215104	0.3635785	-2.193462	0.91866326	2.7067387	-0.1393672	HSPCs	control
1.8032064	-1.2279484	-0.9286125	-0.43986058	0.2739689	0.08800498	0.23450372	0.20339346	0.88666356	0.59465885	-0.42326012	0.32771227	-0.2438782	0.36328426	2.05495	1.1356041	-0.21810023	-0.4651267	-0.86213267	0.48541373	-1.1023127	-0.33155107	0.11684242	1.4864088	-0.9884629	2.2432668	-0.71056426	CD4+ T cells	control
1.5649889	0.38219225	1.7711514	2.2236137	-0.0746364	-0.045268714	0.63497907	-1.9543345	2.7713852	0.4354637	-0.24029213	-0.9867505	-0.60079813	2.0383792	-1.04675	0.54729855	1.3187262	2.4846907	1.1692485	0.90338343	0.36190176	0.5072764	1.2614558	1.6658051	-0.29897752	-0.6873989	0.009754598	CD14+ Monocytes	control
1.620049	-0.16714236	1.6930233	1.0085253	1.156414	0.3529606	1.1427102	0.16919142	0.48050466	-0.9204402	-0.20106992	-0.13302322	2.5623038	-1.5611591	1.6150969	-1.3403119	0.4071943	-1.4632237	0.38489604	2.798909	-2.684974	-0.39025986	-0.30125245	0.24301854	1.4614348	-0.38428104	-0.21348608	NK cells	control
1.7769152	-0.074474216	-0.07475191	-1.1188202	-0.39765358	-0.6797354	1.1499052	-1.9714987	0.07560679	-0.7955491	-0.12552536	0.6517047	-0.16759123	0.5384789	2.0379333	1.754687	-1.2241583	-0.5986972	0.27813005	-0.6891625	-0.3871002	0.18348378	-1.4341136	0.041287005	-1.3004482	2.589828	-0.0019440651	CD8+ T cells	control
0.281127	-0.6739254	-0.3770828	1.0742286	-0.93377304	-2.4737098	-0.15621105	0.23379302	0.59470093	0.03365928	0.4877856	-0.63760304	0.22757196	0.7939346	-0.15616551	-0.85051215	0.08937028	-1.4378614	-0.06717676	-1.3372681	0.46988446	1.3621323	-0.670999	-0.37535572	1.581594	2.610102	-0.15452993	HSPCs	control
1.2573797	1.4365371	-0.5939096	-0.3572512	-0.3454835	0.07739547	0.6129261	-0.89714026	0.6354874	1.1121765	-0.32953274	1.9592255	-0.96588904	-0.6390793	1.9421082	0.7259393	-1.8649765	-0.7368581	-1.4031849	0.34939736	1.6885759	-0.8666644	0.69523084	0.5782292	-2.7538984	2.0188448	-0.91194	CD8+ T cells	control
1.7104021	0.05239571	0.6529098	1.0328712	-0.26655126	-1.6553208	-0.13153893	-0.68617433	2.1245031	0.11912316	1.4268034	-1.7930642	-2.2157636	-0.12212798	-1.0923729	-1.5686227	1.5289719	1.4909191	-1.3779743	-0.36296	-0.043055058	0.85659397	2.297606	1.1216066	-0.36422578	-0.08024571	0.24575627	CD14+ Monocytes	control
1.382854	0.15595643	-0.5013865	0.68460506	0.3741895	-0.8128528	-0.5355215	-0.1507709	1.4567637	-0.11033699	1.2627083	-0.38330156	-2.4305377	1.3419037	-0.9900274	-0.99306804	1.0439997	0.4571237	-0.5756569	0.37636954	1.2574049	-1.8563031	0.916166	0.8313397	1.3543053	-0.42430958	1.9781108	Monocyte progenitors	control
0.83306235	-0.5103053	-2.149207	-0.18838283	-0.04900831	-2.0915952	-1.5222098	0.5128374	-2.1839314	-2.833562	-2.2823815	1.3689051	1.2969978	-2.134351	-1.0027245	0.083444774	-1.0880415	-0.512192	-1.51	-1.3123877	3.6777961	-0.7820349	-2.6207936	-1.5094917	0.8083607	1.6274354	0.78509116	Erythroid progenitors	control
0.9288536	0.22695777	-1.3977821	-0.08489689	-0.8390584	-3.187869	-2.3222938	0.8299417	-1.8598089	-3.265123	-2.1757357	0.8044469	0.45292753	-1.9619906	-1.1427581	-1.2593162	-1.2017435	0.27158752	-2.424141	0.24426484	3.1280413	-1.584667	-2.730876	-1.4807398	1.2000508	1.5298923	0.9833559	Erythroid progenitors	control
1.1018038	0.8129209	0.3096265	0.092703946	-1.1301633	-2.0597436	0.014556851	1.0976472	0.073052645	-3.7959604	1.0787804	0.3876017	0.6717398	-1.7795246	-0.7843895	-1.1014186	-0.30262467	0.12953323	-2.4360962	-1.3768291	1.9394336	-1.5622643	-1.4625132	0.9177294	0.3222714	1.7544795	-0.12767118	Megakaryocyte progenitors	control
1.3137511	-0.9192077	-0.7513631	0.5514669	0.16086255	-2.4438949	-1.3721478	0.39115417	1.459581	-1.158561	-1.4594944	-1.3766923	-0.37960544	1.8499768	-1.0261087	-0.18182287	0.792151	0.809095	-1.0230018	-1.1530312	0.7516453	-0.22845094	2.0066078	0.027711958	0.1789253	0.08473934	0.85978425	Monocyte progenitors	control
1.245874	1.2762667	-0.14149481	-0.4959147	-0.22268301	-2.1353602	-0.32024646	1.7599545	0.057625726	-2.225974	-1.0367018	0.012084737	-1.553812	-0.88392687	-0.67965734	-1.8109374	0.44765773	-0.84782696	-1.4277796	-0.46117052	2.1702394	-1.2645034	0.018358544	1.4312457	0.6544029	1.4865708	0.9295094	Megakaryocyte progenitors	control
0.74198633	0.29035968	1.7268435	-0.86681736	-0.0036310554	1.0681345	0.55069995	0.33172286	1.3867762	0.20911342	0.22586584	1.0307997	2.7385416	-2.1182456	1.6283705	-0.5571724	-0.58326036	-1.8255589	0.118560836	1.7840178	-0.7414489	0.05119256	-1.6513366	0.24666509	-0.61073893	0.6949904	0.69708556	NKT cells	control
0.85615337	1.4737082	0.3908507	-0.55319697	0.21984047	1.1874828	1.9775863	-0.39061308	1.1513636	-0.17133221	-0.25615245	-0.43380994	1.6449096	-1.0363642	1.8046745	-1.019558	-1.0775028	-1.1157314	0.23943156	0.46834898	-1.1062315	0.29919758	0.17323764	-0.37940627	-1.9402828	0.49558902	-1.9016527	NKT cells	control
1.5544093	0.2361668	-0.9172676	-1.3244137	0.017017722	1.7375135	-0.38073945	-0.32813537	0.5453118	0.7362937	0.9157713	-1.2375711	1.5239625	-0.42337796	1.3945868	-0.6152413	-0.43491665	-1.5029403	0.2419591	0.8583386	-1.6081307	-0.86928886	-0.5347464	1.5124341	-0.95579827	0.64499325	-1.1681409	NKT cells	control
1.6301352	-0.755898	1.025424	2.3077555	-0.39406317	-0.28779003	-1.0977	-1.2437139	1.798129	1.5276139	2.8252468	-2.0077481	0.9354361	0.8026738	-0.88305384	1.9709044	1.4012064	2.1558752	-0.96777654	1.0457214	0.8803634	-1.6152132	2.0181768	1.5995936	0.598058	-0.8605505	1.0516335	CD14+ Monocytes	control
1.9165329	-0.64457124	0.32836688	1.3118966	1.6020522	-1.2296844	-0.5016228	0.67772126	2.1157343	-2.4518628	-0.33631155	-1.368551	-0.63244104	-0.97784305	-0.79669595	-2.3367543	0.8801914	0.86533725	-0.12201801	-0.86438906	1.2008394	2.256123	2.2908478	0.7470815	-0.42294824	-0.28757906	0.6373228	Monocyte-derived dendritic cells	control
0.34405917	0.46454343	1.0120193	0.46175468	-1.1427952	-2.7787724	-2.0120711	0.49410912	-2.6685715	-2.9489431	-1.4684459	2.3408275	0.9874654	-1.6948307	-1.3437483	-1.0273588	-1.6272081	-0.008265495	-2.0164049	-0.86319715	1.7595692	-2.544489	-3.466262	-1.763118	-0.12411845	1.4597135	0.27371073	Erythroid progenitors	control
1.310583	2.0921886	0.5670357	-0.16400811	-0.13199073	1.1057813	1.4706497	-0.15160123	1.4729967	0.772755	0.559389	-1.3965609	1.7818366	-0.051781178	1.617111	-0.040887117	-0.2222023	0.26226455	0.15627453	-0.635831	-0.58922994	-0.86092913	-0.28866923	1.2498477	-0.6589937	1.3554225	-1.237837	NKT cells	control
1.9621954	-0.5750395	-0.036735177	1.0214294	0.44315	-1.7589747	0.48458242	0.07510664	2.4083016	-0.30508587	-2.0817316	-0.37630603	0.6900812	-0.33302647	-0.8073837	-0.69726497	1.0197673	1.8533602	0.4587988	-0.0026946366	-0.43759382	1.7282372	2.327405	-0.1500504	0.51505935	0.1263586	-0.007252425	Monocyte-derived dendritic cells	control
1.6050333	0.7612529	-0.6169386	1.4536867	0.8649576	-2.0439682	-0.30558288	-1.8662066	2.331421	0.67603755	1.3069301	-1.5860459	0.15061802	0.5236635	-0.99812126	-0.5051634	1.0628202	2.3021035	0.36954075	0.074568816	0.6338053	1.0828457	0.7922804	0.21013758	-1.2290026	-0.6966477	0.3382001	CD14+ Monocytes	control
1.5491315	-0.14947496	0.21501505	0.3153108	0.4055822	-0.42426994	-1.3944683	-1.3591831	1.0136993	0.6139599	0.47675717	-1.5947087	0.29844832	1.133297	0.12702215	-1.89102	0.7710719	0.13178411	-1.0126914	1.0580367	1.641287	-0.8388839	1.2933893	-1.2821862	0.17478952	0.7787858	0.6631172	Monocyte progenitors	control
1.5057886	-0.23649529	-1.2839621	1.3927523	0.4498169	-2.0377536	0.74074733	0.74312365	1.8994633	-0.0025832728	1.7366252	-2.1796155	0.23132473	0.6312051	-0.8223699	0.55802214	0.6852254	0.72266525	0.20788324	0.1450688	0.59142905	-0.105272606	1.9450465	2.1769924	0.59553	-0.70309514	0.5225593	CD14+ Monocytes	control
0.5864842	0.23110047	1.1074429	-0.12116102	-0.05403754	2.5839176	1.4318686	1.0843598	1.0152146	0.15734512	0.26705074	-0.28106463	1.6372974	0.053394467	1.8436267	-0.3335954	-0.40843046	-0.4486158	-0.610416	0.0033122003	-2.2406418	1.9546478	-1.3824961	1.5627947	-1.3739961	1.1820632	-0.84087855	NKT cells	control
1.1251651	-1.8215094	0.18002968	-0.8690664	-1.8328062	-2.9890919	-1.3119334	1.7631371	0.18346813	-0.37465656	0.96646863	-1.7646384	-0.24307024	0.48340398	0.048404858	-2.4409556	0.5652634	0.37269023	-0.9225391	-0.3603111	1.1230888	0.15509039	1.1644769	-0.78427553	0.3677832	2.3383062	0.36717585	HSPCs	control
0.86627203	-0.67162514	0.8392019	0.5202617	-1.0742224	-3.0623689	1.7762449	1.1498005	0.7259861	-2.0280726	0.019262716	0.9437606	-0.48423386	-0.9213641	-0.415241	-1.8021946	0.015840441	-0.34339672	-0.66332227	-0.77348894	0.92644	0.09784739	0.539503	-0.0016152263	-0.94002855	1.9005392	0.250617	HSPCs	control
1.3195406	-0.072270334	0.66524255	-1.3554388	-1.5005739	1.8028297	0.054931756	-0.44183534	1.1986929	-0.8897027	-1.5681596	-1.1816769	0.15856826	1.6885233	2.110138	-1.0528562	-0.16890109	0.47330934	-0.37802172	-0.9356332	-0.3677348	0.21158457	0.15657273	-0.61626744	1.3229079	2.7435343	-1.3217033	CD4+ T cells	control
1.0269551	1.1994387	-1.1975722	-0.097854376	-0.54105777	1.4524813	0.48652765	-0.8343074	0.2427225	0.8189893	0.7715715	-1.4198357	0.24546999	0.5232371	1.7314887	2.2327356	-1.3701575	-1.029894	-0.9296673	0.5349487	-0.15211326	-0.59311926	-0.0584507	-1.3781486	0.22667289	2.3479297	-0.42470926	CD4+ T cells	control
1.2154485	-0.18667126	-0.94647545	2.3590548	0.003724888	-1.851349	-0.4151563	-1.3861792	2.0926623	1.819967	1.0475825	-1.4567852	-0.50607467	3.1416159	-0.69996065	-0.7623787	0.86362654	1.2329619	-0.8093987	0.5691305	-0.9437276	-0.66219383	2.3308072	0.87467444	0.55650723	0.033797815	1.3875484	CD14+ Monocytes	control
2.2660172	-0.60958594	0.09699774	-1.1065015	2.4672077	-0.33103988	-0.20780933	-0.5383979	0.044776738	0.28181607	0.4667193	-1.005147	-0.184668	-3.03632	1.4363017	-2.6258225	-1.6450723	-0.24860956	-0.3979624	-0.5775328	-0.18997413	0.7277999	0.46493188	2.2023432	-0.18731347	-0.61639017	2.186496	CD4+ T cells	control
1.9404752	-0.48340657	0.47414646	1.7458849	0.7999973	0.6933424	-0.38012928	-2.2764373	2.8733642	1.5404341	1.3596996	-0.2115637	-1.7536225	-0.1988503	-0.48679054	0.5654097	1.112044	2.1660419	-0.07112706	-0.3398409	2.340571	-0.93510795	0.69560945	1.4534066	0.5468477	-0.56557566	1.2626556	CD14+ Monocytes	control
1.5306829	-0.32131156	1.0778928	0.03155738	1.152772	0.86639225	2.4782724	0.7524209	1.3094027	-0.5766218	-1.9021275	0.18049282	2.8945372	-1.189787	1.8375165	-0.8246385	-0.68899405	0.4669366	-0.47973627	2.436879	-1.413811	0.23298728	0.014174461	2.458172	-0.2782842	0.24020731	0.13994303	NKT cells	control
1.7246935	0.5173414	0.8885689	1.4944783	-0.20813636	-1.3240888	0.4794101	-0.6039313	2.4119248	0.9802022	-1.237277	-1.3511031	-0.30543944	1.8387396	-0.97049004	0.9766518	2.1848016	1.4520153	0.5916533	0.38835728	0.29697758	-1.8760073	1.7146003	0.8997985	-0.7740211	-1.0404857	1.4915031	CD14+ Monocytes	control
0.87477994	0.9113918	1.9604571	-1.7349613	-0.655634	1.3958459	-0.47831568	-0.985444	0.75715685	0.124664515	0.76489794	-1.8043531	1.0732386	0.9511956	1.4878801	-0.9325078	-0.9468656	-0.069070816	0.46997762	0.2741628	-1.718025	-0.11399332	-0.7277252	-0.16353449	-0.7596717	1.9222455	-1.1456718	CD4+ T cells	control
1.2748734	1.1435989	-0.60946536	-0.18722135	0.46032137	1.4834802	0.6197737	-1.190652	1.0662084	-1.3064494	-0.29805753	0.38759834	0.10988921	0.4383124	1.8054736	0.9843321	-0.7917696	-0.19370016	-0.024889335	0.6906486	0.025405988	-0.2561283	0.33099577	-0.9647887	-0.11800337	3.0526567	-0.25189546	CD4+ T cells	control
0.45871258	1.8718188	1.2518573	0.54199636	0.14174888	-0.08040646	0.4936923	-0.5362357	-0.60338974	-0.18921763	1.2615885	-0.22402197	-0.04997641	0.6055112	1.5579497	-1.1540191	-0.06886268	-2.0991697	-1.1939266	0.53193307	0.17082068	-0.815155	0.33415905	0.53363997	0.8509043	2.963785	-2.1230104	CD4+ T cells	control
1.5549169	0.7533375	0.43616465	2.4193296	0.85769653	-1.4332683	-1.0630114	-1.4516449	2.3670552	1.2570992	1.2007339	-1.3935527	-0.6801065	1.8183699	-0.997668	-1.2581083	1.9637511	0.3642245	1.3598734	1.0314198	-0.7491983	-1.498801	1.8166796	0.9738624	0.07683595	-1.1901963	1.3448137	CD14+ Monocytes	control
1.4644753	-1.2690184	-1.3343601	0.6183562	0.4183519	-2.3561258	-0.13052529	0.054476857	1.603431	-0.24830545	0.70107466	-1.4527419	0.57822347	1.4443606	-0.8880689	-1.0986922	0.5313702	0.6510086	-0.6643622	0.06582546	0.7788901	-0.76921165	2.217382	0.19367087	0.12328848	0.21260655	1.1157037	Monocyte progenitors	control
0.517838	1.3844798	0.7532219	0.14011884	-1.3540502	-1.6790386	0.56793183	-1.3444532	0.9396055	-0.7397684	1.6756012	-1.5922813	0.02421236	1.4440166	0.11524227	-2.2377982	-0.1350731	-0.3654408	-1.4129041	-2.3635902	-0.2530261	0.56842744	-0.24022025	-0.8615415	0.33036983	2.8064566	1.2896848	HSPCs	control
1.7279422	0.2945098	2.0986903	1.7375766	0.3411195	-2.1147697	1.6378438	-0.23227692	2.0224807	2.2063062	2.3340108	-0.6936322	0.13021953	1.129061	-1.1391299	-2.2618852	1.2497041	1.609886	-1.7019331	0.96193933	1.1722587	-0.52342415	2.0149865	-0.42839342	0.19853595	-0.70356303	-0.20260537	CD14+ Monocytes	control
2.0970185	-0.4889299	1.0148284	-0.13728261	3.242222	0.73600477	1.9429244	0.017401502	0.6785053	-0.57850695	-0.40887898	-2.0176747	2.6920822	-1.3584474	1.6160499	-1.8366169	-0.75217175	0.36156505	-1.1791365	1.8963416	-0.10030861	2.0101066	0.9438858	-0.65832114	-0.23255348	-0.9725295	0.78947794	NKT cells	control
1.1411185	-1.1118886	1.1887202	0.64497745	0.5114489	-2.7427185	0.70800364	0.6827481	0.7046349	-1.6449137	0.31462067	-1.2474085	-0.8775452	0.32858717	-0.57920474	-2.118917	0.6894015	0.89626974	-0.06339151	-0.43786842	-0.2615485	0.4486204	1.0881901	1.0884311	1.000952	2.0778809	0.6604053	Monocyte progenitors	control
1.4401164	-2.3788157	0.8420749	-0.87855667	0.77840686	0.2680931	1.8003275	-0.6929954	-0.32393593	-0.4430957	0.02133821	-0.314792	-0.38385493	0.41426435	1.9737233	0.25875837	-1.0822415	-0.93871176	0.16946964	-0.15213597	-1.1100019	0.3980431	0.72476166	-2.1470807	-0.2825186	2.406706	-0.7939857	CD8+ T cells	control
0.23104778	0.9565302	0.6606076	0.7227482	0.37948418	-0.5853378	-1.4528333	-0.65372396	-1.6555494	0.55965805	0.24897239	0.88956213	-0.6660085	-2.3825798	-0.12909514	1.3244166	-2.296385	1.0030487	-0.88494164	-0.05503553	-0.6028444	0.84100133	-0.9320288	-0.72337294	0.2662029	-0.5338254	2.4471571	Erythrocytes	control
1.8590349	1.3577893	-0.973857	0.8676333	1.2678037	-1.9976437	-1.0889845	-0.08772358	2.5236528	-0.15052588	-0.5855175	-1.1640273	-1.296423	0.5338545	-0.84119785	-1.4766618	0.9449388	1.1317754	-0.84415144	0.13941002	-0.5594039	1.5041766	1.7372353	0.9384427	-0.40757516	0.11175142	1.063015	Monocyte-derived dendritic cells	control
0.8349824	-0.30196077	-2.1616628	0.46848673	-1.2406301	-2.3742456	-0.93420714	0.5228956	-1.8064446	-3.4019985	-1.500717	1.6071403	0.7384491	-2.1844919	-0.89873546	-0.44843754	-1.4295651	-1.2975388	-1.9654903	-0.941319	2.8365855	-1.484171	-2.6395943	-1.443663	1.1219375	1.1305606	0.4743024	Erythroid progenitors	control
0.66423756	-0.5817621	-0.33489406	-0.934752	-0.69917935	-0.29136762	0.12280408	-0.10997881	-1.0454909	0.42833737	-1.6157253	-0.5900579	-0.8230446	0.9577981	1.8231122	-0.17944759	-0.3091548	-0.7453512	-0.39064252	-0.7403385	-0.06414169	-0.1635676	-0.7541853	-0.6464197	1.2997148	2.4569767	-1.3692806	CD4+ T cells	control
2.026651	0.4392572	-0.16513242	-0.13485241	2.265019	-0.8829179	-0.60766464	0.29317525	0.08833953	0.3273607	-1.6224732	-0.42340428	-1.0576224	-2.3022382	1.5895202	-2.9641423	-1.9535177	-0.047732472	0.7903475	-0.25673208	0.18103331	0.6150471	0.31319672	1.9965291	1.4021935	-1.1124195	0.4740759	CD4+ T cells	control
1.1625788	0.7233864	0.9181876	-1.2098601	0.20066574	1.307457	2.1106858	-0.16432643	0.21191761	-0.66488767	-1.7862222	0.19406122	0.033881254	0.5550438	1.6128136	0.13910162	-0.87705964	-1.2170786	-1.1460395	-0.16659433	-0.18505378	-0.33831534	-0.660517	2.0164392	-0.2085641	2.58344	0.026476309	CD8+ T cells	control
1.5072167	0.69161	1.7429436	-0.4351032	0.10466769	1.7775812	1.128141	-0.88518727	1.0235766	0.19428046	1.0195347	-0.38008332	1.5764172	0.18243867	1.4907039	0.49711016	-0.47421348	-0.9174465	-0.82474387	0.32627693	-2.1222668	-1.0962732	-0.73745114	0.41947335	-2.2376752	0.26493034	-1.1365525	NKT cells	control
1.4530358	-0.9659574	0.83264655	-0.7825011	-1.3929347	0.5301457	-0.08394304	0.431844	1.1783259	0.8047198	0.5974107	-1.5373255	-0.58792174	1.8712256	1.796138	1.7720917	-1.5521183	0.31246218	0.27506694	0.026204616	-0.39795518	0.5680538	-1.5416393	2.213818	2.3669837	2.358189	-2.1284676	CD4+ T cells	control
1.1002624	-0.86637115	-0.02823615	0.091599375	0.12494664	-0.82735145	0.7418354	0.21789283	-0.19968261	-0.01599658	-0.14943266	0.24489018	0.017899945	0.42008644	0.8798392	-0.456186	0.631416	-0.8149022	-0.19562592	1.983151	-1.1882386	-1.05649	-0.58711374	-0.7532294	-1.003984	0.5558396	-0.98903733	HSPCs	control
1.9070532	1.3327808	0.41534728	2.1642666	-0.29703525	-0.37352252	-0.25048643	-1.9145442	2.5389776	1.0934044	1.8282324	-1.2770216	-1.7754096	1.6201385	-1.3451216	0.6080383	1.723674	2.3798797	-0.5596177	0.927435	-0.2189374	-0.80971706	1.4020545	1.134908	-0.30798644	-0.57907546	0.7424669	CD14+ Monocytes	control
1.1474239	1.3807323	-1.6734679	-1.790535	0.9718516	1.8384969	1.1422749	0.23175667	0.837806	0.9000374	-2.9375718	-1.5811199	-1.4269764	-0.033427596	1.8578291	-0.6527457	-0.8797467	-1.2247227	0.37873867	-1.4554677	-1.5287029	-0.8583934	-0.04564154	-0.034745157	-0.54278433	1.7141277	-0.14953363	CD4+ T cells	control
0.71841574	0.9078625	-0.23792642	0.90003014	0.80551696	0.65741456	1.2135878	2.028558	0.85926914	-0.31961632	0.83201396	2.4111865	2.0329819	-0.91859925	0.7527256	-0.44704694	-0.6865635	-0.087283	1.4414825	1.7976753	-1.0406976	2.6002564	-2.2447515	-0.4080784	0.40660754	1.4100142	-1.1113727	NK cells	control
0.99886477	2.4883308	-0.712725	1.8704097	0.19732672	-0.19029996	0.6419844	-2.2122953	2.7557151	0.8594157	1.5748513	-1.1655076	-1.6563641	2.211459	-0.8801106	0.3105088	1.5504102	1.9616959	-0.8193279	0.832084	0.83911735	-0.29149005	1.5097351	0.05473444	0.9516648	-0.6284955	1.1815689	CD14+ Monocytes	control
0.74438626	1.6843315	-1.3885292	-0.97752106	0.22817367	0.8126155	0.47373396	-0.037062794	1.1924388	2.0530007	-1.4910781	0.910396	-0.8472147	0.6321186	1.8979168	-1.9364979	-1.0375417	-1.6690664	-0.7964584	-0.35296348	-0.6383983	-0.91520727	-2.1160805	0.66328275	0.6743591	2.463415	-2.1759715	CD4+ T cells	control
0.5603583	0.31405345	0.8854132	-0.46961775	-0.7996826	0.64070135	1.02754	0.47512612	2.3771768	-0.6582397	0.78472674	-0.2467044	-0.39714038	0.82943505	0.8336371	1.4098544	-0.2232705	0.332448	-1.0139667	-0.99973816	0.45978022	2.4317482	-0.26490718	-1.0114815	-2.6497197	1.9621682	-0.8921786	B	control
1.4153352	1.5886557	1.1933169	-1.3867468	-0.6326593	1.0052383	0.19413815	0.5625596	0.41679373	-0.17435637	-0.9730115	-0.5876101	1.2797823	1.0759639	1.9580903	-0.28041124	-1.2126234	-0.93152547	-1.2793216	0.79522574	0.8863718	-1.1474159	1.2340418	0.5944711	-0.75704473	2.8740158	-1.1380932	CD4+ T cells	control
1.8245496	1.1891075	2.3103619	2.8753479	1.1725261	-0.7875993	1.1937172	-0.47959763	3.234417	0.30228466	1.3077585	-0.26912633	-0.0018635988	0.32692206	-0.55382806	-0.6196318	1.6657581	2.5236058	0.9667675	0.6595104	-0.6581706	1.2091832	-0.03881964	0.6321036	-0.95073557	-0.42992043	1.5083392	CD14+ Monocytes	control
1.0956802	-1.6615884	-0.2357105	1.1522927	0.95591927	-0.59918904	-0.10586071	2.4213672	1.7607268	-1.7972233	1.295828	2.2098966	-0.079293795	-0.11264002	-1.0851566	0.72354484	0.9855133	-0.91422904	-1.1825886	0.51409274	0.061739326	1.3678789	0.02056387	-0.020869017	-0.9014646	0.46870565	0.9942044	Plasmacytoid dendritic cells	control
1.2229093	0.5306422	-0.5525967	1.6475679	1.1103348	-0.8897383	-0.24046165	0.1148571	2.963912	0.58298093	1.6468854	-1.6827979	-0.36823183	0.92517877	-0.8599859	0.856061	1.5343504	2.8721662	1.029747	0.27081317	0.34162468	-0.049197003	0.77685183	-0.0119461715	-0.83653855	-0.15374342	1.6686696	CD14+ Monocytes	control
0.94798964	3.219047	-0.24341351	-0.3446913	-0.6771165	0.81973845	0.6048566	-0.6504992	0.95109546	0.5239911	-1.3516618	-0.4346849	0.9823268	0.52035487	1.3592277	0.60602605	-0.5818399	-1.3630531	-0.8908613	0.7303096	-1.4932325	3.200842	0.5168504	-0.27542755	-1.4189172	1.5314891	-0.865257	NKT cells	control
1.8324219	-0.27237085	-0.99442834	2.0550823	0.55257064	-1.7809446	-0.33544177	-0.9374554	0.8888649	-0.049070984	-0.99283016	0.012703598	-0.7326659	1.5522556	-1.004479	-1.5773294	1.1836436	1.0817903	-1.2263677	0.42730564	0.8145308	-1.2145873	1.7304791	2.2643087	0.2768299	-0.61909777	1.108983	Monocyte progenitors	control
0.4005763	-0.38681793	0.049597524	0.46404326	-0.8583449	-0.9659981	0.085051715	1.9647957	1.6792666	-1.0383308	0.09828708	0.98184824	0.37216336	0.9003332	-0.09066814	-1.2320492	0.7567658	-0.3202619	0.80703014	0.8306409	-0.96518844	1.546666	0.34087235	-1.8882053	-0.6458749	1.4272242	-1.2408543	Plasmacytoid dendritic cells	control
1.055134	-0.36031008	1.2691152	-0.29979688	-0.98044956	-2.8630311	0.8740098	-0.021027312	1.3085634	-0.5961274	1.2348418	0.36776823	0.34157854	-0.57063997	0.00801532	-1.5330514	-0.54857135	-0.456781	-2.4169116	-0.94090235	0.26400527	-0.080589	1.7891731	-1.0589027	0.13568598	1.3596693	0.051213592	HSPCs	control
0.32615304	0.40869492	2.1428614	0.3983237	0.08556898	0.94360244	0.4199553	0.23329213	0.41482475	-0.3396704	-0.24972758	-0.9816482	1.9570132	-0.16380292	1.7987604	0.55793273	-1.0642025	-0.8868332	-0.0017652214	0.1841578	-1.505898	2.0271382	0.15111282	-0.8830775	-0.62914944	0.9353136	-1.1229069	NKT cells	control
0.45237374	-0.98540145	0.15943623	0.7063577	-0.17955828	1.5031505	-0.9845148	0.059045076	0.4936341	-1.0521401	1.1536747	0.18745008	2.118965	-1.8274537	1.2317567	-0.63191944	-1.6168277	0.71648407	-0.0024809837	-0.4412608	0.06320256	1.3353305	-0.26384807	-0.55643874	-0.25243086	-0.1057052	0.4462854	Erythrocytes	control
1.3455005	0.35939318	0.2585426	2.505423	0.11355281	-0.37308156	-0.20835394	-0.075360775	2.8128183	1.8451993	0.3413747	-0.6601795	-0.55190575	0.4092985	-0.67245215	-0.91799754	1.6547209	1.2837614	-0.036514767	0.32256037	1.3847079	-0.20346078	2.377349	-0.54246527	1.0688117	-1.1465538	1.477027	CD14+ Monocytes	control
1.5705507	0.34715596	0.6472704	1.4685214	0.065977335	-0.74536955	1.2866693	-1.6848276	2.5213614	0.17752543	1.7874588	-0.3661985	-0.7169987	2.8271604	-1.1976975	0.0676021	1.5206127	2.208059	-0.15409155	0.16196087	-0.38955393	0.53035474	2.2448237	0.9021351	0.18225047	-0.21049613	1.4170498	CD14+ Monocytes	control
0.9800462	0.53704786	0.11537498	-1.727436	-1.6781963	0.39637846	0.6484498	-0.27709955	0.06424697	0.65519524	1.0361749	1.1528821	-0.7780775	0.8801971	1.8771209	-0.8820979	-0.06806718	-1.6633538	0.42183203	-0.6716273	-0.8716582	-0.6111679	-0.06879175	-1.1550835	-0.7457067	1.7777584	-1.8616081	CD4+ T cells	control
1.349114	-0.2624966	1.0887201	-1.2127026	-0.46100655	0.26256725	-0.95732844	-0.44517916	0.44670993	1.5389135	0.3340628	-0.539744	-1.2969928	1.5496705	2.00195	0.7116434	-1.3738793	-1.7645504	0.47023547	-0.12902093	0.42901826	-0.41844997	-0.72223103	-0.083595574	-0.10949677	2.4457355	0.91124827	CD4+ T cells	control
1.303107	1.3131105	0.590753	-1.0351591	-0.41023836	2.8328388	0.22545272	-1.0765913	0.72665393	0.2813477	-0.9942574	-1.9991783	0.46387678	1.1107727	1.7922778	0.0049485415	-1.1113222	-0.9067618	-1.7219055	-0.20990779	-1.7172251	-0.90292704	0.15280947	-0.040807948	-0.88410205	1.1375655	-0.35042185	NKT cells	control
0.31995282	-2.105254	0.49663615	-0.8419343	0.4905743	-0.090265214	-0.050107017	0.5960926	0.95696026	-0.97857517	1.2685038	-0.031003654	-0.864613	-0.31617486	1.4670253	-0.28367227	-1.2138761	-0.7947366	0.28822583	0.6542311	-1.9464805	0.733265	-0.47892588	1.0886458	0.21813266	2.5752938	0.26031685	CD8+ T cells	control
0.6710448	-0.41439834	0.26989985	0.76821226	-0.8730083	0.092094496	-2.9407158	-0.478044	-1.5673609	-2.3200336	-2.3601696	1.6394343	0.51624215	-2.460172	-1.0496871	-0.5459525	-2.0609932	-0.5414954	-1.8343706	1.0346664	2.2429514	-1.3580118	-1.1910257	-1.2602744	2.5308988	-1.3703675	0.68933237	Erythrocytes	control
1.213043	0.25397882	-0.85597676	0.6816132	-1.5143563	0.20170495	-0.8079285	1.1055021	1.1651305	-0.56848776	1.8210831	1.3129587	0.9452631	-1.950388	-0.26413125	-0.24889281	-1.4787364	-0.27127165	-0.7771254	-1.3389094	-1.4572693	2.246853	-1.035746	-1.335852	-0.71956843	-0.1832996	-2.1120923	Erythrocytes	control
0.759161	-0.16955239	-0.72370446	-0.32448447	-1.58321	-2.036935	-0.503889	0.96290255	0.06335527	-2.0478046	-1.0515784	0.9355009	-0.22263932	-0.9701652	-0.6152623	0.10312303	-0.38248223	-0.05447026	-1.4947097	-0.80310595	-0.069853425	-1.8562493	-0.35138297	-1.020181	1.9360286	1.9424759	0.37626436	Megakaryocyte progenitors	control
0.98567396	0.8499434	0.3687663	-1.5059093	1.3822898	1.3295965	-0.8245073	0.53509414	0.5860182	0.7916195	-1.1864667	-0.33054522	-0.85529697	0.97286624	2.003778	-1.3139231	-1.3907163	0.1613813	-0.04438153	-0.25143388	-2.3228536	-0.8575341	-0.62462115	-0.059399202	-1.2361755	2.5100532	-1.1541755	CD4+ T cells	control
1.4925684	2.7412398	-2.8885908	-1.166467	1.0611393	0.718705	-0.48899788	0.4392789	1.0319462	2.0276144	1.4343477	-0.38032237	-0.32692766	0.98562884	1.5959219	-0.18696055	-0.65817964	0.38828236	0.2343638	0.89017975	-0.21889906	-0.5962093	0.5694467	1.3341769	-1.4637871	0.70668525	-1.0666363	CD4+ T cells	control
1.5858938	-0.8767664	-0.33370823	0.20693403	-1.5134425	-1.0141017	-1.1591647	2.5608535	0.7113502	-1.5103989	0.6100118	2.095238	-0.16346551	-1.2788107	-0.21537034	0.099319726	-1.1205795	-0.31348482	-0.5560709	-0.35378408	-0.8626849	1.3927046	1.0467085	0.11555031	-0.46637353	0.004597783	0.101291895	CD10+ B cells	control
0.40871865	0.03458689	-0.31167817	0.4663365	-0.18488567	1.69878	-0.70743704	0.84538007	-0.23061743	1.2260667	-0.45218343	-0.07974569	2.0032053	0.028519258	1.2455615	1.2546146	-1.6689472	0.53279006	-0.78596276	0.8461846	0.40229464	0.10910374	-1.1602725	0.07338971	-0.13544011	1.2542477	0.7754396	Erythrocytes	control
1.4301395	0.9187707	-0.19005811	1.1529136	1.5029583	-0.6995908	-1.140769	-0.07388578	2.6542277	1.3438523	1.4062893	-0.5417976	-0.93634856	1.4254627	-0.8220033	0.28445077	1.4102154	1.9213233	1.4827356	1.0232586	-0.37783206	1.1198763	1.2479844	1.088988	0.5105678	0.3523306	0.2566461	CD14+ Monocytes	control
0.24076258	-0.8718904	-0.4474435	0.53090966	-1.5930331	-1.9175615	-0.86163	0.18527757	0.766163	-0.4790464	-0.94570535	0.008001566	1.8266016	-0.3551791	0.17834347	-0.4919033	0.18736953	-0.20735991	-0.66720796	0.58522654	-1.2753934	1.1053909	0.08877173	-0.066687584	-0.32875642	2.0177565	-0.57637364	HSPCs	control
1.1348506	1.8203124	0.37906605	-0.5511903	0.76605916	1.5255524	1.5827504	0.2719814	0.97626853	1.7645283	0.9376488	-0.7626029	1.1401403	-0.45439094	1.748819	-0.5288924	0.20830044	-1.0905468	-1.4368213	-1.0874432	-1.4810185	0.5226982	0.18613933	1.3593062	-0.8844743	1.0313421	-0.2035923	NKT cells	control
1.6646433	2.2923176	-0.7591833	2.201353	0.08479476	-0.4411117	0.31890756	-0.30112863	2.8438919	1.2918601	2.9832726	-0.45765683	-1.131425	1.071311	-1.0607464	1.5859727	1.4582648	1.7656004	1.2799432	0.36220467	-0.5199647	-0.0828525	-0.019812346	0.9080228	-0.58387434	-1.1204888	1.9319024	CD14+ Monocytes	control
1.1144096	1.4109974	-1.2803696	-0.30793115	-0.48886248	1.7480531	0.43959647	-0.67634404	-0.518534	1.292802	0.42470297	0.99452627	0.7915442	0.2511555	1.9168893	1.9056603	-1.9748985	0.66543484	-0.8642925	-0.78766346	-0.50988096	-0.01245755	-0.5333628	-0.4646617	0.40844902	3.1375868	-0.42859185	CD4+ T cells	control
1.7071153	-0.34862202	0.30844066	0.93147075	1.0131369	-0.2983201	-0.7440407	-0.9897548	2.3161137	1.5952544	0.4332385	-1.3932852	-0.41312104	1.2058861	-1.014875	-0.6748404	0.8787487	1.4146808	-1.1253576	0.59056526	1.783927	-1.2198086	2.4467375	1.1104131	-0.4338749	-0.37508345	0.6177251	CD14+ Monocytes	control
0.79993916	-0.010113686	-1.6164526	-0.009556215	-0.86907554	-1.9809265	-1.8718283	2.2357059	-2.3864083	-2.8407414	0.29533947	2.8183184	0.44224256	-2.9137855	-1.0433277	-1.9342172	-1.5883567	-0.53173804	-2.9713235	-0.7252948	3.1177888	-2.1520932	-3.9950655	-1.7722764	0.41805738	1.2649074	0.6873261	Erythroid progenitors	control
1.382691	-0.9056603	-0.42084408	0.5981706	1.281694	-0.9780665	-2.2045364	1.7936178	1.2296093	-1.6575239	-1.4295048	-0.7186302	0.23489414	-1.3626249	-1.131514	-1.6710311	-0.33356053	0.33439475	-1.724881	-0.52664727	0.20778	1.7780753	1.4841527	1.1241381	0.7734782	-0.33822864	0.84284735	Erythroid progenitors	control
1.1727825	0.8917074	-0.0371009	1.2509372	-0.29773182	-0.18641195	0.31434846	-1.0816551	2.8906558	0.906533	2.401435	-1.5572371	-0.6737075	2.2977433	-0.92614186	-0.3291	1.3737768	2.5627353	1.3095086	0.89426374	1.2876238	-0.18807934	1.3258518	0.21793687	-1.048121	-0.39726722	1.789295	CD14+ Monocytes	control
1.1988763	-0.019409329	1.2445719	-1.1244471	0.5807439	1.9447346	1.5413102	-0.75527865	1.0850252	-0.25906125	-0.6553757	0.088763654	-0.39336586	1.6431208	2.3235478	-0.29270402	-0.6266408	-0.7088771	0.16259134	0.24543509	-0.36585295	0.5649449	-0.8555733	-1.0962842	-0.9961913	2.9193225	-1.506192	CD4+ T cells	control
1.2836691	-1.0607334	-0.27861428	0.39519835	-1.0293316	-2.0494518	1.3849123	0.17957208	0.96539474	-2.073362	0.41215912	0.7331556	-0.6443333	-1.2057128	-0.16916172	-1.021304	-0.69309205	-0.3192587	0.27075654	-0.13233262	0.879197	1.3817506	0.7075388	-1.4723217	0.5617123	1.412529	-0.3910813	CD10+ B cells	control
1.7582909	0.8501715	0.42805344	0.89255774	0.71996635	-1.1530347	1.4810088	-1.3842051	3.128933	-0.28107065	1.7087235	-0.7324601	-0.72102743	0.22406924	-1.0562872	-1.1899285	1.5856409	2.0530336	0.8312448	0.4597105	-0.26687342	1.2131354	1.3063223	-0.8313836	-0.26641923	-0.28998652	1.016162	CD14+ Monocytes	control
1.0837542	0.4383935	1.8559848	-1.3458135	0.9113256	0.6248257	0.6078282	-1.7119277	1.5046389	0.5268346	-1.5908968	-0.61535156	2.3832564	0.6834362	1.9047971	-0.24816601	-0.20263779	-1.7517209	-0.12276678	1.41082	-2.2137232	1.862247	-1.0106564	0.38391942	-0.90804565	1.4004159	0.9862898	NKT cells	control
1.3753849	-0.8006888	-1.4896259	-0.13910887	-0.19247976	-1.1093962	1.3578979	0.93120456	0.06461257	-0.7418737	-0.19105396	-0.120372534	1.3235284	1.3617736	-0.58562654	-1.5530471	0.7895249	-0.36929905	-1.0857426	-0.8914709	2.332253	-0.38193834	0.91431105	0.8745138	1.0092726	1.299046	-0.18060294	Monocyte progenitors	control
1.1987177	1.1765234	-0.4172032	-1.0105829	-0.7131038	-0.5677437	1.2184509	0.056289807	0.6653904	-0.67722094	2.5818045	1.225368	-0.8662287	0.9344037	1.8166571	1.1661326	0.1225878	-1.922094	0.048152447	0.81011987	-0.54099554	-0.19800597	-0.1577183	-0.82576334	-0.46871877	2.7145293	-1.0929333	CD8+ T cells	control
1.5197158	-1.2066469	-0.08827309	-0.06172684	0.95460385	-1.9513116	0.66711307	-0.099932104	0.7407847	-0.46880952	0.28513557	0.8746365	-0.4974693	1.2898757	-0.6023299	0.6199285	0.42106703	-0.103585124	-2.0249248	0.9982374	0.0962684	-1.5650861	0.35633567	2.0639234	-1.3471174	0.5176968	0.16159421	Monocyte progenitors	control
1.678425	0.901147	0.8127203	2.2714162	1.2943441	-0.22600232	0.19560136	-1.454849	2.8879375	-0.42018285	2.942305	-1.5163468	-0.8076885	1.3432044	-1.3465194	0.59236896	1.7024686	2.45865	2.2913218	0.028592348	0.13335162	-0.03071557	0.68073624	0.4194614	1.7234455	-0.026416242	-0.014399648	CD14+ Monocytes	control
1.7455543	-0.28697783	-1.0736421	-1.5804851	0.64953756	-0.09339252	-0.028988123	1.1118019	0.1197252	-1.4137548	0.45035115	0.71301985	0.041092724	0.2516899	2.0587347	-0.12018871	-1.4705577	-0.72005504	0.34274805	-1.2990394	-1.1868396	-0.58786035	-0.9037156	0.7227225	-1.6861999	2.2359228	-1.4621106	CD4+ T cells	control
1.4904103	0.37084746	1.4810925	-0.6245261	0.9699043	0.97046924	0.7170723	-0.1339984	0.55884516	0.722139	1.1325843	-0.06840256	-0.29711616	0.75371855	1.823411	-0.039449275	-0.84748185	-0.45678183	-0.3030578	-0.80317336	-1.3310065	0.7984133	1.589551	0.9333148	-0.6844847	2.1169045	-1.7277048	CD4+ T cells	control
0.8716419	0.6471876	1.3307991	-0.030997895	-0.7168539	-1.5483944	0.47117397	-0.08466333	-0.07437095	-3.8671513	-1.6703427	-0.10429843	0.75653183	-0.6078073	-0.53888357	-1.3223221	-0.56835604	-0.4807657	0.015123576	-1.6120564	2.3229387	-0.60702634	-1.6053046	1.0812109	0.9584189	2.244955	-0.3254714	Megakaryocyte progenitors	control
1.2046944	0.49533194	-0.16233964	0.069678515	-0.32847828	-1.7391983	-0.097486645	-0.22692183	0.23789647	-0.09884781	-0.17948446	-0.5248066	-0.66851515	1.225403	-0.18960497	-1.7784255	0.8576858	0.36621052	-2.5773683	0.34615773	0.67924744	-1.640182	0.063706696	0.66633916	2.4414706	2.5201426	1.1154015	Monocyte progenitors	control
1.4333634	1.0800328	-1.2102537	1.8582029	0.8233575	0.5377686	-0.84362	-1.2776337	2.0986998	1.058222	1.0797718	-1.3162318	-0.48300928	0.72479796	-0.6966806	-1.395543	0.90231425	2.178414	2.6543689	1.1319664	1.2704251	-0.6364421	0.73539776	0.96582264	-1.21	-0.7918992	2.4363472	CD14+ Monocytes	control
0.22067396	0.06894022	-0.5114042	1.2140579	-1.2999697	0.19073844	0.7277707	-0.32715294	2.0832074	-0.8504881	-0.003186904	2.1449614	-0.020135216	-0.7172048	0.4586951	1.0741127	0.5388565	0.5621339	-1.7291572	-0.8324019	-1.3554884	-1.1456739	1.0493425	-0.6040412	-0.14298756	0.90301895	1.3647836	Plasma cells	control
0.5127669	1.3770943	0.8606087	0.60276425	1.804064	-0.2903276	2.0666976	3.0431218	0.7864233	0.42365992	0.9898386	-0.098508775	0.8552067	-0.54905427	1.0862707	-1.0098212	-0.21283013	-0.27376175	1.6204548	2.3897882	-1.9728857	0.6555109	0.4773623	-0.16711727	1.7829663	1.4943281	-0.8213888	NK cells	control
1.1251701	1.1840789	-0.0041416287	1.5035268	-0.08890119	-0.89715827	0.8116764	-1.3665528	1.3222473	1.6481894	-0.6224586	-1.485842	1.2087667	0.91857433	0.26367262	0.23183092	0.6311655	1.0508839	0.18272795	2.0558848	-0.80490303	-0.4239891	0.45597142	0.989037	-2.0563934	0.7947837	0.8447788	CD14+ Monocytes	control
1.2578446	-1.376262	-1.6775454	0.4509268	1.4820433	-2.667459	-0.7388873	-0.8407469	-0.14118679	-0.85117793	0.5360675	-1.6191576	-0.26459944	0.4921521	-0.013232976	-0.68343663	0.9573019	0.25582284	0.13780242	-0.76974344	-0.120475516	-0.8660707	0.8696026	-0.26107684	-0.26529497	1.4801418	-0.9216551	Megakaryocyte progenitors	control
0.7115528	0.49210754	1.2919579	0.7835325	-0.15996216	-1.4098225	0.48488525	-0.10128203	1.3985639	0.26510864	-1.4735284	-0.46166575	1.7583246	0.07592413	0.6365158	-1.2088234	0.1915542	-1.3946135	0.5763602	-0.00033158064	-1.2433423	0.1932987	0.4753043	0.7188079	0.6344217	1.8284152	0.27488923	HSPCs	control
0.4242658	-0.19066162	-0.32905686	-1.4912351	-0.32562518	0.84684366	0.010800242	0.09038602	1.20428	-0.007018566	0.6002137	0.8959064	-1.173321	0.7672203	1.9475739	2.1474414	-1.4930108	-1.727299	-0.1048536	-0.63447315	0.3462531	0.3159756	-0.7975678	2.1926446	-0.8056385	3.0662851	-1.2865257	CD4+ T cells	control
0.95127577	-1.3405243	-1.6072044	0.009919725	-1.0066522	-2.7239866	-0.92673314	1.5740914	-1.3403338	-3.0901482	0.754182	1.8550968	-0.30028063	-2.087493	-0.9982854	-0.019415617	-1.6933063	-0.30440798	-1.4219483	-1.6745712	1.8891892	-0.82882005	-2.3960576	-1.5935118	1.8640921	1.2351158	-0.2060113	Erythrocytes	control
1.6626434	-0.466146	-0.8547347	1.815059	0.3172576	-0.8791964	1.6696936	-1.057244	1.7086931	1.0215993	0.5326173	-0.27229244	-0.3692912	0.51030225	-1.1858217	-1.4438759	1.4665403	2.1125596	0.6331296	0.7716372	0.5421799	-2.6559074	2.3250523	0.47240025	0.10769397	-0.4683888	0.9378459	CD14+ Monocytes	control
0.5272298	-1.6230111	-0.87142605	0.8744951	-0.22195096	-0.14154485	1.0180651	0.7801189	2.2753112	-1.8953528	-0.42113337	1.3729721	-0.37386096	0.91374195	-0.51567155	-0.78432906	0.96836394	0.26970276	-0.05300662	-1.0045339	-0.67102736	1.3580755	-0.10344869	-1.1455187	-0.40842932	1.6963019	0.82268757	Plasmacytoid dendritic cells	control
1.6072305	-1.5980037	0.9349051	0.4978273	0.94424295	-1.3095651	0.37269375	0.9410891	0.7987256	-0.32144338	0.19627863	-1.5684601	0.8043603	1.3405252	-1.1330116	-0.6928787	0.94360393	-0.2384299	-0.83916664	-1.3485992	0.29409593	-0.5180492	1.1805266	-0.15852511	1.0136812	0.9800097	1.3090192	Monocyte progenitors	control
0.34393185	0.18811114	-0.29300815	0.3145653	-0.99056107	-2.3670895	-2.302724	0.0630233	0.901956	-0.13695489	-2.0582957	-1.1660228	0.0911091	1.2984381	0.17645663	-0.30902368	0.3944185	1.094568	-0.02494593	-1.5986495	0.14449829	-0.015258323	1.5343919	-0.43439466	0.6370096	2.5182095	-0.46833077	HSPCs	control
0.54962456	-0.47900712	-0.16161424	0.1455523	-3.2840831	-1.6773136	-0.93080056	-1.2439824	-0.29228228	-0.6807179	-0.24483737	-0.80091894	1.997674	0.28071457	-0.015707009	-0.53126764	0.046661332	-0.75306743	-0.22701699	-0.49684957	1.1527247	1.2717706	-0.71086216	0.7387775	1.0760992	2.7482364	0.34448788	HSPCs	control
0.82162297	-1.6864011	-0.38923734	-0.7199985	0.32090706	1.6628579	-0.6639483	-1.5677314	0.65336955	-0.037412047	0.21641406	-0.50820315	-0.7377536	0.7455937	2.0198965	-0.7960309	-0.5400988	-0.95869935	-0.30729538	0.80326736	0.1638908	-1.5152059	0.40912318	0.6545474	0.15091828	2.3145602	-1.0272366	CD4+ T cells	control
1.3634255	0.41698158	0.5603058	-1.1911948	0.8609133	0.8362668	0.4166059	0.30470884	0.18699896	-0.6918583	0.9704929	0.24012741	-1.2998115	0.5925223	1.9424306	0.014585838	-1.7725674	-1.354744	0.8422866	0.20092098	0.19205336	-0.26901442	0.050634146	-0.34038088	-0.4168662	2.606953	-1.0854883	CD8+ T cells	control
0.7812102	-0.66935277	-0.791914	0.404836	-1.4367278	-2.5550122	-0.57898176	1.61987	1.3487228	-1.3230335	-0.67822254	-0.73675156	-0.25154978	0.5691496	-0.16891134	-0.62389946	0.36925012	0.20714693	0.8234303	-0.9301708	-0.17728883	0.16048366	-0.14371055	-1.2041721	-0.34748352	2.5509558	-0.14986807	HSPCs	control
1.4278138	-0.10824412	0.54530215	-1.8232434	-0.11014013	-0.27042997	0.26029593	0.99896085	1.3353496	-0.10041505	-0.45438248	-0.12087685	-1.3668095	1.3731619	1.1935992	-1.6488056	-1.2305168	0.35853875	-1.2983599	-0.4267403	-0.88304305	-0.03385655	0.48047185	-0.090555996	-0.4313014	2.150627	0.014510155	CD4+ T cells	control
0.33492088	-0.049863696	0.6338938	0.42693543	-0.017748721	-0.6460322	1.9299405	2.0722506	1.5001216	-1.395627	1.3852944	0.17250463	2.0019462	-0.384941	0.80445	0.58995974	-0.3017693	0.31923845	-0.5079358	0.007340789	-1.1841388	0.28439713	0.11213357	0.6868095	1.1907763	1.7976321	2.7819052	Plasma cells	control
0.89800334	1.4440539	-0.5107483	-1.1378785	-1.1115718	1.5051899	0.6051941	-0.580383	1.4560347	0.19487396	1.0767697	-0.6408716	0.7397751	0.7592479	1.582428	1.2353642	-0.14832747	-0.8180365	0.11196329	1.5601877	-0.5308	0.36954784	0.73225236	0.38283998	-0.4712324	2.001961	-0.08185318	NKT cells	control
0.40628284	-0.6363364	1.4997709	0.8446957	-1.700696	-2.0900624	-0.40625244	0.7919313	0.46708044	-0.52864796	-0.69114035	-1.7891243	0.10863659	0.20347965	-0.22309646	-2.0880547	0.30156446	0.217028	0.28520846	-0.39072952	0.006857455	0.80116224	0.9105285	0.6754442	1.395229	3.0277123	0.1877976	HSPCs	control
1.5902693	0.5531154	1.4806186	-1.4634793	0.27837473	1.4093666	2.012259	-0.8085193	0.8755102	1.6110969	1.1763686	-0.84880877	1.1710862	-0.2986832	1.7408262	-0.29128778	-0.36439276	-1.6808703	-0.30740947	-1.8654733	-1.3483441	0.98414767	-0.43571705	1.943987	-2.0030737	0.38219666	-0.1360165	NKT cells	control
1.1648226	1.4692376	0.40832534	0.6309577	-0.22013287	0.77260375	0.6636852	-0.5964508	1.729623	1.3955493	0.1074667	-2.070499	1.8433535	1.9777968	-0.110921085	-0.14495432	0.825515	0.4371615	0.3621725	1.0464487	1.2580879	-0.8623621	1.428172	-0.16970995	-0.39538693	-0.5103757	0.19604683	CD14+ Monocytes	control
1.0462503	-1.3275173	0.19465299	-1.33103	0.10639228	1.4541736	1.02703	-0.45437154	1.0697404	1.6209747	-1.12261	0.22527292	-0.5546009	0.9269414	1.7603662	-1.497778	-1.0111182	-1.7875047	1.6573871	0.58091885	-0.094109625	0.21838495	-0.28842652	-1.5781405	0.477166	2.757803	-1.3031209	CD8+ T cells	control
1.2763894	0.52038383	-0.12767854	-0.8482099	-0.868196	-0.48749182	0.6345773	0.6082121	-0.1807473	0.9991373	-0.61639315	-0.18339285	0.10529688	0.77757835	2.0619757	1.9846762	-1.7148846	0.9731771	-1.5265963	0.5115383	-0.8923577	0.20093411	0.27598572	0.42259705	-0.9782202	2.31874	-1.1163689	CD4+ T cells	control
1.7512887	1.0843295	0.5979027	1.7320644	0.012008131	-1.500365	0.10074538	-0.6417135	1.9527736	1.472289	2.4273973	-1.4203022	-1.2098323	1.8944929	-0.99995476	1.0884075	1.1522386	1.7756748	-0.1888953	0.42834312	0.30564126	-0.57988507	1.5051986	0.8575204	-0.38087225	-0.3312489	1.0970215	CD14+ Monocytes	control
1.1356152	-0.18760113	-0.123264164	1.5881832	0.49977145	1.3150101	-1.472529	-0.20829406	0.91987616	0.9454926	-0.03671185	-0.2942899	1.2655706	0.5598292	0.32898122	-2.1481762	0.27687925	0.06789867	-0.09950042	1.881034	-0.61795235	-0.28711176	1.6223341	2.128909	-1.2356513	0.045296133	-0.8636925	CD14+ Monocytes	control
0.17303991	1.7081695	-0.56175303	-0.81686175	-0.6046156	0.09975231	-0.18228844	-0.32323104	-0.12946343	-0.8415053	-0.6903496	0.52960116	-1.3354995	1.1583258	1.6543776	0.5702357	-0.16368756	0.38774282	0.05297196	-0.83933365	0.026688218	-1.051681	-1.4960332	0.23524284	0.46832126	2.847852	-0.46379918	CD4+ T cells	control
0.27725422	1.227355	1.905798	0.15763041	-0.35756725	-1.2691051	1.821739	0.594938	1.8004591	-0.37189525	-0.07757121	1.8647604	0.48951846	-1.3860688	0.41201878	-0.9211617	0.17414579	-0.4225971	-1.3280221	-1.7356355	-0.18995205	-0.6123274	-0.028801074	-1.0459442	0.961202	0.3886953	1.1697552	Plasma cells	control
1.0297502	0.89139426	1.1960063	-0.8877979	-0.43070823	1.7584252	-0.09780425	0.17238036	1.4619324	1.5713269	-0.03806828	-1.0873139	1.7389693	-0.80100286	1.6202533	-1.3026546	-0.47619033	-1.5886399	-0.89326525	1.4174703	-1.8445073	-0.04020086	-0.118352704	0.04562159	-2.3477974	0.90548325	-0.07995923	NKT cells	control
0.2717658	0.9565117	-1.0492883	0.35799748	0.44591105	-0.6268385	0.83746415	0.12112424	0.0578458	-1.2261705	-1.2062016	0.46257216	1.6131535	0.571222	0.73908454	-1.411405	-1.0510263	-0.67353773	-0.19528258	0.23703818	-1.2102667	0.82062805	0.7227753	-0.44823846	0.14289439	2.455822	0.10052091	HSPCs	control
0.9584976	-0.23745954	0.21690539	-1.7664002	-0.9589795	0.9972273	1.9739871	1.1322013	0.46661574	0.54732376	0.17017142	0.6833377	-1.6924055	-0.0029249191	2.1568758	1.3474238	-0.9211035	-2.5308917	0.00030180812	-1.5196221	0.6090598	-0.27685866	-2.2607613	-1.0348439	0.28638732	2.489035	-0.6213088	CD4+ T cells	control
0.88488114	-0.32961833	0.6252945	-1.9199545	1.555061	1.2176031	0.69726783	-0.67177033	0.3760906	-0.67642707	-0.4230686	1.1459253	0.56390667	1.5519135	1.8318454	-0.6018101	-1.5300353	-1.4265257	0.8014323	0.8506154	0.65335023	-1.1183298	1.2665439	0.8559548	-2.2277238	2.682647	-2.0507388	CD8+ T cells	control
0.91733545	1.8331554	0.13494684	-1.5222971	0.64298236	-0.3953953	0.81408775	0.33648393	0.21373254	1.578038	0.089079075	-0.8090399	0.18089685	-0.45270342	1.8852478	-0.81558716	-1.0699351	0.9903301	-0.84972805	0.0035871863	-1.2204839	1.4179572	1.3348925	0.6743429	1.1037004	2.616444	-0.6121199	CD4+ T cells	control
1.2656068	1.6659175	-0.52673167	0.0094623435	1.5503198	1.1545	2.6436288	0.8074506	0.5007808	-0.27377734	0.80670214	-1.0991805	1.2936813	-0.6025883	1.4542868	0.111070186	-0.3591081	-1.7515244	-0.69332016	1.232055	-1.27666	-1.4566908	1.0085242	-0.50371504	-1.4169799	0.094365366	0.30952436	NKT cells	control
-0.64031446	0.67403686	1.8592248	0.1028776	-0.23618388	0.39210016	-4.296417	0.19472559	-0.8090929	0.057142787	1.382029	1.4789407	0.8821877	-0.4184967	-0.07151088	1.393649	-1.7448025	0.43718356	-0.27575797	0.75905764	0.7332488	0.75455666	-0.26304525	0.8890516	0.75596064	0.13197455	0.6003771	Erythrocytes	control
0.02391322	1.5590298	-1.0291419	0.8077679	-1.2761341	-0.888822	0.6186413	1.8669007	2.0359957	-1.4183159	0.8125971	1.385687	0.20272124	0.05334687	0.44146758	-0.06396882	0.37825438	-0.39359432	-1.2732446	-1.9888684	0.05723244	-0.20004514	1.115335	-1.4394512	-0.9871661	1.8364407	0.784547	Plasma cells	control
1.8584908	-1.5391312	0.069298215	1.0410393	1.5293608	-1.539789	-0.61697537	-0.28687987	2.201951	-1.3263392	-0.29617292	-1.8197179	-1.141027	-0.28792652	-0.65057635	-0.87027407	1.0441571	0.50291437	-0.53500104	-0.974226	1.7094641	0.3893119	1.3744739	2.3221676	1.7137611	-0.013210971	1.2985353	Monocyte progenitors	control
0.47246158	-1.9909263	0.47986802	0.14626105	0.2696269	-0.9419973	0.42688376	0.33206293	2.4118323	-1.0550528	0.55282414	2.092542	0.20017022	-0.5291095	0.61342996	0.4970281	0.23422351	-1.4053888	-2.2792974	-0.14403611	-0.6410731	0.45376402	0.54506636	0.54055387	0.47632354	1.194516	0.4205461	Plasma cells	control
1.3555095	0.15671685	-0.3319124	-0.06410143	1.6705326	-3.0027523	0.6772	0.56802756	1.200089	-2.1401029	-0.4986927	-0.5777643	0.3330749	0.25132442	-1.017346	-1.4664539	0.1114793	-0.7784935	-1.0977987	1.1860621	0.34934038	0.37694335	1.2648989	1.2688245	1.4203954	0.5459622	0.10703236	Monocyte progenitors	control
0.77542347	-0.94886845	-1.184439	-0.04258883	0.41357046	-2.1025808	0.54516274	-0.4829851	0.5010977	0.5563277	0.58224183	-1.0816524	-1.0739058	2.1449912	-1.0797335	-2.3230643	1.400228	-0.7605466	-2.0000885	0.47019118	2.363751	-0.93982685	1.1040792	-0.17037418	1.0061389	1.3413079	1.61734	Monocyte progenitors	control
1.7033479	1.510046	1.6685653	2.7695184	-0.09823215	-0.24243668	0.3119018	-2.1691	2.6345932	1.3072991	2.6525145	-1.3800431	-0.30615926	1.0562462	-0.87225485	0.29828262	1.49301	1.4228196	0.27297318	0.23468187	-0.034954906	-0.34008127	1.7012458	0.51121044	0.55771625	-1.4772847	0.9978343	CD14+ Monocytes	control
1.2808245	-0.04859054	-1.7071626	0.15043989	-1.7703979	-1.5595706	-1.626618	-0.018744707	-1.835477	-1.493835	0.032742336	0.639771	0.59526616	-1.1483569	-0.82601345	1.7745337	-1.9760422	0.32494348	-0.9751146	-0.1439211	1.1346962	-0.5990044	-3.8457336	-0.2615862	1.7633324	-0.33648595	-0.09891486	Erythrocytes	control
1.944793	0.050815664	1.9521606	2.0527453	1.1333007	-0.9528039	0.70954716	-0.026841752	2.615246	-0.75570446	0.51869714	0.16611737	-0.40460515	-0.4746049	-0.7949642	-0.99155617	1.3198375	1.6757332	1.3709857	-0.8230084	0.6460428	2.6191328	1.7020181	0.08576596	0.12392986	0.27031723	0.65821016	Monocyte-derived dendritic cells	control
0.9825975	-0.3376565	0.3760835	-0.28713417	0.6626295	-1.836153	-0.4583989	2.0411515	-1.4163271	-3.872975	0.7036045	1.8221595	0.79363036	-1.9985132	-0.88495517	0.2775783	-1.0496849	-1.2302046	-1.6430261	-0.61859757	2.3005488	-1.7513895	-3.1343913	-0.8461234	0.49700302	1.480078	0.7361439	Erythroid progenitors	control
0.74982536	1.1578597	-0.51960266	-0.078945756	-1.2045945	-3.389391	-2.408849	0.19941497	-0.07321009	-0.08269614	0.5878267	0.12789722	-0.87394774	-0.42615366	-0.105120815	-1.8477516	0.051705077	-1.6715939	0.19109356	-1.513249	0.42659932	1.3384384	0.26386243	-0.57292795	0.42116177	2.2947886	-0.16590789	HSPCs	control
1.2242453	2.2419279	0.5990321	-0.31341788	0.73988074	0.49416554	0.82447094	0.79036367	1.6684916	-0.86559623	2.2010386	0.56858957	-1.1276938	1.2793543	0.2959794	0.02648452	-0.36507595	-0.07099354	-0.34993368	-0.9731545	0.41758448	2.4451485	-0.5125232	-0.478972	0.5032023	2.4696999	-0.34453544	B	control
0.6948729	2.0929523	-1.1020285	-2.5208712	-1.2429082	1.3286762	0.4684354	0.0651049	1.4155014	1.2466733	1.9942012	0.04335832	-0.7581415	1.36308	2.2089367	1.4219224	-0.66068465	-0.10820335	0.13101521	-1.2471335	0.48172978	-2.451912	0.8322917	0.16088104	0.0067614615	2.3916807	0.07061866	CD4+ T cells	control
1.6589315	0.00064867735	1.507021	2.2783043	0.13758126	-0.79630184	-0.008171335	-0.49768806	2.4078271	0.37854236	1.3968909	-1.0613227	-0.58235204	1.8623228	-0.7710939	0.12376484	1.0907874	1.5083623	0.2679027	0.04661444	1.3052139	0.23868206	1.8316902	0.104994446	-1.2974565	-0.25166175	0.8458646	CD14+ Monocytes	control
1.3830174	-0.69859004	-0.93594855	-0.13239938	-0.70225143	-0.84184635	-0.9701138	0.88874936	0.12532213	-2.5441604	-1.047067	0.8168655	-1.0942099	-0.99696004	-0.12708908	0.7207006	-1.2899833	-0.95596313	-1.1833888	-0.6049833	0.57896066	1.2689307	0.65107024	-1.5984643	-1.5821216	-0.74104863	0.20764658	CD10+ B cells	control
0.8235776	0.17600363	-1.1175646	0.070415005	-0.5094799	-2.0338519	0.10135037	0.029477596	0.11528823	-0.69254047	0.5682818	0.019507647	-0.78258276	-0.29498944	-0.34203	-1.8048506	0.106530726	0.38463604	0.052807122	-1.6797086	1.2729611	-0.9228254	0.05448526	-0.326715	1.1224408	1.9755771	0.7379992	Monocyte progenitors	control
0.68362534	-0.6991519	1.0279305	0.27287042	0.8536791	2.1258657	0.34375405	-0.051013783	1.018728	-0.64737463	1.7046996	-0.36991134	0.19871914	0.23414178	1.7745602	0.6335552	-0.68639034	0.121757835	-0.9706572	0.064267665	-0.575662	1.1028581	-0.19601774	-1.0409883	-0.5748521	1.7890888	-0.323178	NKT cells	control
1.0405953	1.9099523	0.28126854	-0.061899416	-0.546597	0.7447013	1.6499751	-0.31540468	0.22677854	0.7685618	0.4912199	-0.7571693	1.3674072	1.683353	1.7493767	-0.21471912	-0.6750522	-1.8795888	-1.8031125	-0.27949467	-1.8715799	0.5899022	-0.6286688	-0.14523017	-1.2345808	2.0953255	-0.037287235	NKT cells	control
1.9576102	-2.1170628	0.91754127	0.10909781	0.31896818	-2.0317726	0.9025148	0.567197	2.2556	-1.0614346	-0.8288949	-1.3866966	-1.4395436	-1.3052024	-0.8152916	-0.55464804	0.585627	1.3622082	-1.7164004	-1.5280857	0.6312648	1.7676383	2.9152951	-0.37776822	0.64405817	0.41566175	0.3273386	Monocyte-derived dendritic cells	control
1.1570272	0.6088231	2.0551894	-1.5015666	-0.3111505	-0.07763784	2.2150981	1.1437447	0.7227515	1.7130725	-0.40310293	1.5066471	0.93375427	0.85546184	2.002553	-0.49750566	0.3243522	-0.14126223	-0.033692002	-0.25543928	-0.7084929	-0.14254409	0.40164185	-0.560588	-1.9175167	2.1306217	-1.6051409	CD4+ T cells	control
0.80712503	1.5881217	-2.6443393	-2.0339913	0.63201964	1.0998435	-0.12279891	-1.2307934	0.2085641	0.56936485	-2.321287	-0.30922478	0.95514566	0.92942643	2.0602107	0.3957919	-0.94336903	1.0599593	0.9274986	-0.1226719	0.29593205	-0.23854423	-1.891436	1.1497868	0.5466304	3.2577486	-0.28555655	CD4+ T cells	control
1.0586709	0.628865	0.79729104	0.34236455	-0.20731208	-1.0887291	-2.190177	0.23340571	-1.6097891	-1.878881	-0.5379189	-0.012776524	0.23078565	-1.0167302	-1.3049943	-0.43035537	-1.2416935	-0.87433326	-1.2716395	-1.5803939	2.800534	-1.5867231	-1.7036909	-0.6796904	0.35723504	1.7535297	0.4937163	Erythroid progenitors	control
1.5859863	1.0464104	-0.6331359	-0.9345831	-0.17596948	0.6669715	1.991936	-0.7303934	0.3044219	1.3807582	0.63443995	-0.75923914	1.6298673	1.3949752	1.5739448	-0.6183358	-1.4808606	-0.9455936	-0.03792566	-0.75773996	-1.5120981	-0.70087385	-0.98640317	0.33201063	-1.020966	1.3303397	-2.2367609	NKT cells	control
-0.074519135	0.030567944	-0.4382378	1.1221015	-1.2082663	0.3457624	-1.3724694	0.67126817	-0.68643844	0.7901496	0.009484239	0.4177711	-1.6030952	-1.4172503	-0.11087105	1.082058	-2.083099	0.2774671	-0.8366056	-1.1371508	1.0667036	0.68278295	-0.7527267	-0.25881168	1.4731795	-0.13313213	0.37412375	Erythrocytes	control
1.0402837	0.9578906	1.8242848	-1.7775857	-0.4918794	0.7319123	0.05431436	-0.71497357	0.5281861	0.78488106	0.66041917	-0.35220015	0.28625953	-0.019231617	1.6508869	1.4204093	0.06953764	-0.4467554	0.52737194	-0.8264108	-1.3269643	0.52311504	-0.9645679	-0.41837078	-1.0918925	1.0509034	-0.27908835	CD4+ T cells	control
0.5032322	0.8420507	1.0361981	-0.6551779	-1.0474452	0.6049338	-2.0992858	0.0012713671	-1.6579403	-1.3910031	-0.4278173	0.09956387	-1.000803	-0.975106	-0.74659413	2.1397042	-1.8468499	-0.14604884	-1.9248598	-1.5306219	1.4808129	-0.3792435	-2.5719676	-1.0938326	2.4909742	-1.3600956	0.48707741	Erythrocytes	control
[truncated: 63,880 more rows]

## Sheet: f_CTRL_cellchat_net
source	target	ligand	receptor	prob	pval	interaction_name	interaction_name_2	pathway_name	annotation	evidence
[truncated: 2,768 more rows]

[truncated: 5 more sheets: f_P1D1_cellchat_net, f_P1D5_cellchat_net, f_P2D1_cellchat_net, f_P2D5_cellchat_net, f_P2D7_cellchat_net]
