# Supplementary material for: Biologically informed deep learning to query gene programs in single-cell atlases
Source: Nat Cell Biol. 2023 Feb 2;25(2):337–50. doi: 10.1038/s41556-022-01072-x (PMC9928587; doi:10.1038/s41556-022-01072-x)
Supplement: Source Data Fig. 6 — UMAP coordinates of the latent space for Fig. 6b–d, membership matrix of genes for GPs/terms (0 means that a gene is not present in a GP, 1 means gene is present) for Fig. 6e and expiMap latent scores for Fig. 6f–h. [file 41556_2022_1072_MOESM18_ESM.xlsx]

## Sheet: b_umap_expimap
index	UMAP1	UMAP2	Study	Reference and query	Cell type
AAAGTAGTCTTGACGA-1-G8-STZ	2.09376	-2.04965	STZ (query)	query	alpha
GCTGCTTAGAATCTCC-1-SRR10751507-spikein_drug	10.212	7.98643	spikein_drug (reference)	reference	endothelial_stellate
TAGTTGGCAGCCAATT-1-SRR10751505-spikein_drug	-7.35754	5.29955	spikein_drug (reference)	reference	beta
TTCTTAGCATGCATGT-1-145_mGFP-Fltp_P16	3.58902	-0.0625738	Fltp_P16 (reference)	reference	alpha
CCATGTCTCTGTTGAG-1-145_mGFP-Fltp_P16	-0.507815	3.24425	Fltp_P16 (reference)	reference	delta
GAGTCCGGTTTGACTG-1-G5-STZ	10.1109	-0.700928	STZ (query)	query	ductal
TGAGAGGTCCGCGTTT-1-G4-STZ	4.60153	11.0712	STZ (query)	query	beta_delta
GGACAGATCGTTGACA-1-G2-STZ	1.83613	10.0296	STZ (query)	query	beta
CTGATCCGTGTTAAGA-1-G8-STZ	2.97735	6.45936	STZ (query)	query	alpha_delta
GCGGGTTAGCGTAGTG-1-G1-STZ	2.95365	0.60811	STZ (query)	query	alpha
TGAAAGAAGTTAGCGG-1-G8-STZ	-0.13925	-0.726472	STZ (query)	query	gamma
TGGGAAGTCAGAAATG-1-G2-STZ	-1.5248	4.30876	STZ (query)	query	delta
TCATTTGCAGGAACGT-1-G2-STZ	-3.29132	3.31388	STZ (query)	query	delta
GACGTGCTCCCTCTTT-1-G6-STZ	-3.61174	4.00955	STZ (query)	query	delta
AAACGGGTCTTTAGTC-1-G5-STZ	-3.30896	3.31488	STZ (query)	query	delta
GCAGTTATCTAACTGG-1-SRR10751508-spikein_drug	1.13281	11.893	spikein_drug (reference)	reference	beta
GTCCTCATCTACTCAT-1-G3-STZ	3.16027	1.33934	STZ (query)	query	alpha
TCGTAGAGTCTCTCGT-1-SRR10751505-spikein_drug	-0.0547846	12.5444	spikein_drug (reference)	reference	beta
AAGACCTAGCCTTGAT-1-G3-STZ	-5.59118	7.61199	STZ (query)	query	beta
GCATGTATCCTTCAAT-1-G3-STZ	5.71055	10.7711	STZ (query)	query	beta
CCTTCGACACTTAAGC-1-SRR10751503-spikein_drug	1.55367	8.27666	spikein_drug (reference)	reference	beta_delta
CGGAGCTTCCAAGCCG-1-G1-STZ	-3.07911	12.2661	STZ (query)	query	beta
CCGTACTAGCGTAGTG-1-G2-STZ	-2.52147	4.1568	STZ (query)	query	delta
TACCTTACATCCTTGC-1-G4-STZ	3.69123	9.78774	STZ (query)	query	beta_delta
TTGCCGTCACGGCGTT-1-147_mTmG-Fltp_P16	0.737135	0.429395	Fltp_P16 (reference)	reference	gamma
GCAAACTTCAGTTTGG-1-G1-STZ	-3.9036	9.16215	STZ (query)	query	beta
ACACCCTGTCTTCTCG-1-SRR10751512-spikein_drug	-6.70443	6.50344	spikein_drug (reference)	reference	beta
AGATTGCGTTAAGTAG-1-146_mRFP-Fltp_P16	-2.52812	12.8902	Fltp_P16 (reference)	reference	beta
GCACATAGTCTCACCT-1-G8-STZ	3.60934	9.79834	STZ (query)	query	beta
TGGGCGTTCTAACTGG-1-147_mTmG-Fltp_P16	2.97073	-2.02054	Fltp_P16 (reference)	reference	alpha
TTATGCTCACAGGCCT-1-G2-STZ	13.809	8.65149	STZ (query)	query	endothelial
TGACTTTGTTGATTGC-1-G2-STZ	1.20825	-2.95375	STZ (query)	query	alpha
CTCGGGATCCTCCTAG-1-SRR10751510-spikein_drug	1.18908	13.1867	spikein_drug (reference)	reference	beta
GAATGAAAGTGCGTGA-1-SRR10751511-spikein_drug	-1.13847	10.123	spikein_drug (reference)	reference	beta
GAACCTAGTGACGCCT-1-G5-STZ	-3.13865	2.96868	STZ (query)	query	delta
TGTCCCATCCAAACAC-1-145_mGFP-Fltp_P16	2.22604	-1.92347	Fltp_P16 (reference)	reference	alpha
GGGTTGCTCCATGAGT-1-G2-STZ	-1.19003	11.4744	STZ (query)	query	beta
CATCCACAGAAACCAT-1-G1-STZ	2.12113	-0.687664	STZ (query)	query	alpha
TAAGAGAAGCGATAGC-1-146_mRFP-Fltp_P16	-4.06618	10.4689	Fltp_P16 (reference)	reference	beta
CTACGTCGTCTACCTC-1-145_mGFP-Fltp_P16	2.09764	5.32068	Fltp_P16 (reference)	reference	alpha_delta
AGTGAGGGTTGACGTT-1-G6-STZ	2.21564	-1.42284	STZ (query)	query	alpha
GACCAATGTTGCCTCT-1-G2-STZ	0.485253	-3.85351	STZ (query)	query	alpha
CGTGTCTTCAGTTGAC-1-145_mGFP-Fltp_P16	-0.525036	3.50049	Fltp_P16 (reference)	reference	delta
TCTTCGGAGCTGAAAT-1-SRR10751512-spikein_drug	-3.77639	1.75096	spikein_drug (reference)	reference	delta
AGGGAGTTCTGGTGTA-1-G2-STZ	9.30361	3.26688	STZ (query)	query	immune_proliferative
GTCAAGTGTCGTTGTA-1-G2-STZ	-2.36309	4.01425	STZ (query)	query	delta
TGGCGCAGTCTAGCCG-1-G2-STZ	3.28393	8.70889	STZ (query)	query	beta_delta
TTCGGTCTCCCTCTTT-1-G5-STZ	13.6044	7.75698	STZ (query)	query	endothelial
AAAGCAAAGACCCACC-1-SRR10751502-spikein_drug	-2.73946	2.51176	spikein_drug (reference)	reference	delta
GCATGCGTCGTTGCCT-1-G5-STZ	0.526618	9.84171	STZ (query)	query	beta
TCACGAAAGGGAACGG-1-SRR10751514-spikein_drug	-5.36604	8.8983	spikein_drug (reference)	reference	beta
AAGACCTTCAATACCG-1-146_mRFP-Fltp_P16	3.8622	0.792123	Fltp_P16 (reference)	reference	alpha
GGATGTTGTCGTCTTC-1-G2-STZ	0.395337	5.55245	STZ (query)	query	delta
TCAGCAAGTCTTCGTC-1-SRR10751505-spikein_drug	0.409367	12.5749	spikein_drug (reference)	reference	beta
ACTGATGCAAACGTGG-1-145_mGFP-Fltp_P16	0.158719	4.06484	Fltp_P16 (reference)	reference	delta
CGTGTCTCATAGGATA-1-145_mGFP-Fltp_P16	6.32118	5.87048	Fltp_P16 (reference)	reference	endocrine_proliferative
GCGGGTTGTCTAGTGT-1-G8-STZ	3.66013	2.18251	STZ (query)	query	alpha
AATCGGTCAGATCGGA-1-G2-STZ	0.334293	10.2297	STZ (query)	query	beta
ATCATGGGTGTCCTCT-1-SRR10751508-spikein_drug	1.14813	-1.44637	spikein_drug (reference)	reference	alpha
CGGACACAGGTGCACA-1-145_mGFP-Fltp_P16	-3.03531	2.09167	Fltp_P16 (reference)	reference	delta
AGCTCCTAGCTAACAA-1-SRR10751503-spikein_drug	-4.26736	7.30309	spikein_drug (reference)	reference	beta
TACCTTAAGTCGCCGT-1-146_mRFP-Fltp_P16	5.32256	0.371565	Fltp_P16 (reference)	reference	alpha
TAAGTGCCATCCGGGT-1-147_mTmG-Fltp_P16	3.1442	-1.3392	Fltp_P16 (reference)	reference	alpha
CTACCCAGTCAGTGGA-1-SRR10751504-spikein_drug	-2.11711	9.21466	spikein_drug (reference)	reference	beta
TTGACTTCATATGAGA-1-G5-STZ	-0.490621	8.04237	STZ (query)	query	beta
TACGGTATCTTGAGAC-1-SRR10751507-spikein_drug	-0.786336	11.0468	spikein_drug (reference)	reference	beta
GCAATCACATCACCCT-1-SRR10751511-spikein_drug	-4.15376	9.82678	spikein_drug (reference)	reference	beta
GGGAATGCATGCAACT-1-SRR10751504-spikein_drug	-0.656293	11.1757	spikein_drug (reference)	reference	beta
TTCTTAGCAACACGCC-1-147_mTmG-Fltp_P16	2.51676	11.304	Fltp_P16 (reference)	reference	beta
ACATCAGAGCGATTCT-1-G3-STZ	-3.66393	1.68061	STZ (query)	query	delta
TTCTCCTAGACAGACC-1-G8-STZ	-4.33874	3.37219	STZ (query)	query	delta
TGGGAAGGTCTGCAAT-1-SRR10751504-spikein_drug	-6.7094	5.79204	spikein_drug (reference)	reference	beta
GCTGCGAAGATACACA-1-G6-STZ	-6.10609	6.8376	STZ (query)	query	beta
ACTGCTCGTTAAGATG-1-146_mRFP-Fltp_P16	5.05619	0.864584	Fltp_P16 (reference)	reference	alpha
TAGTTGGAGATCCCAT-1-SRR10751509-spikein_drug	2.88327	8.70985	spikein_drug (reference)	reference	beta_delta
CCCTCCTTCGAACTGT-1-G5-STZ	3.69086	10.152	STZ (query)	query	beta
GCATGTATCCAAAGTC-1-G5-STZ	-2.17646	9.25529	STZ (query)	query	beta
GGAACTTCAAAGCGGT-1-145_mGFP-Fltp_P16	-6.26202	7.86454	Fltp_P16 (reference)	reference	beta
ACATACGTCACGGTTA-1-G3-STZ	5.00944	11.1378	STZ (query)	query	beta
AATCCAGTCATAACCG-1-145_mGFP-Fltp_P16	3.44635	-1.0247	Fltp_P16 (reference)	reference	alpha
GCGAGAAAGAGTCGGT-1-146_mRFP-Fltp_P16	-1.75719	12.8535	Fltp_P16 (reference)	reference	beta
TAAGAGATCCAACCAA-1-145_mGFP-Fltp_P16	3.45809	-0.813555	Fltp_P16 (reference)	reference	alpha
GGTATTGAGAAACCGC-1-SRR10985097-NOD	4.37896	11.5482	NOD (reference)	reference	beta
TAGTTGGAGACTGGGT-1-SRR10751502-spikein_drug	-6.6187	6.83951	spikein_drug (reference)	reference	beta
GGGAGATTCCCGACTT-1-G3-STZ	-5.34123	9.96775	STZ (query)	query	beta
GTCATTTGTACAGACG-1-SRR10751516-spikein_drug	0.0607951	-0.0251016	spikein_drug (reference)	reference	gamma
AGAGCGATCATATCGG-1-146_mRFP-Fltp_P16	2.14772	0.483816	Fltp_P16 (reference)	reference	alpha
TGCCCATAGCACAGGT-1-SRR10751502-spikein_drug	-5.55142	6.62202	spikein_drug (reference)	reference	beta
GGGTCTGCACGGTAAG-1-SRR10751508-spikein_drug	-2.1325	9.68491	spikein_drug (reference)	reference	beta
GACTAACAGGGATGGG-1-G3-STZ	1.68051	1.17279	STZ (query)	query	gamma
ATCCGAAAGAAGGTGA-1-SRR10751506-spikein_drug	3.32818	4.75701	spikein_drug (reference)	reference	alpha
AGAGCTTCAGGGCATA-1-G6-STZ	-6.71226	6.67256	STZ (query)	query	beta
CATATTCTCTTGTTTG-1-G6-STZ	1.63018	0.288532	STZ (query)	query	alpha
GATCTAGTCATCACCC-1-G1-STZ	-2.71899	11.6278	STZ (query)	query	beta
TTTCCTCAGTGTCCAT-1-G2-STZ	3.45279	6.37488	STZ (query)	query	alpha_delta
TCAGCTCTCTCCGGTT-1-SRR10751502-spikein_drug	-2.83109	8.98235	spikein_drug (reference)	reference	beta
CGAATGTGTGGCAAAC-1-145_mGFP-Fltp_P16	-3.15352	11.1994	Fltp_P16 (reference)	reference	beta
ACCTTTACACAGCCCA-1-G4-STZ	2.25729	6.43873	STZ (query)	query	delta
TCACGAAAGATGAGAG-1-G8-STZ	2.10043	9.23829	STZ (query)	query	beta
TCAATCTCACGAAGCA-1-145_mGFP-Fltp_P16	2.82286	5.20481	Fltp_P16 (reference)	reference	alpha_delta
GACACGCCACGAGGTA-1-G1-STZ	1.88155	-0.802214	STZ (query)	query	alpha
CTTGGCTCAAATTGCC-1-146_mRFP-Fltp_P16	3.45441	0.258658	Fltp_P16 (reference)	reference	alpha
GGGACCTGTTCCACAA-1-G2-STZ	9.51744	4.51235	STZ (query)	query	immune_proliferative
CGTGAGCGTGAAAGAG-1-G3-STZ	1.01928	7.29395	STZ (query)	query	alpha_beta_delta
CGAATGTAGAGTCGGT-1-145_mGFP-Fltp_P16	-5.24311	10.6815	Fltp_P16 (reference)	reference	beta
CGGACTGTCTGTCCGT-1-SRR10751506-spikein_drug	3.6978	8.98383	spikein_drug (reference)	reference	alpha_beta
GACTAACCAAGCCGTC-1-SRR10751506-spikein_drug	-4.24349	10.0666	spikein_drug (reference)	reference	beta
GTATCTTTCCGCGCAA-1-145_mGFP-Fltp_P16	4.35756	0.86777	Fltp_P16 (reference)	reference	alpha
CTCGTACGTGGTACAG-1-146_mRFP-Fltp_P16	13.3312	6.44679	Fltp_P16 (reference)	reference	stellate_activated
TAAGTGCTCCCACTTG-1-G1-STZ	-3.76985	11.3479	STZ (query)	query	beta
TAAGTGCCACCAGGTC-1-G6-STZ	1.6226	1.11411	STZ (query)	query	gamma
TGTGGTAAGGACACCA-1-G6-STZ	3.07131	10.5352	STZ (query)	query	beta
CATGGCGTCAGCCTAA-1-145_mGFP-Fltp_P16	4.84271	-0.757952	Fltp_P16 (reference)	reference	alpha
TCCCGATGTGTTGGGA-1-G2-STZ	0.688916	-2.67552	STZ (query)	query	alpha
GCATGATGTTTACTCT-1-G5-STZ	-2.89698	9.01303	STZ (query)	query	beta
GACTAACGTGAGGCTA-1-SRR10751514-spikein_drug	-5.21469	8.50759	spikein_drug (reference)	reference	beta
AACCGCGTCGAGGTAG-1-147_mTmG-Fltp_P16	-5.41636	10.5445	Fltp_P16 (reference)	reference	beta
GCTGCAGAGACAAAGG-1-SRR10751515-spikein_drug	-4.67451	1.38804	spikein_drug (reference)	reference	delta
GTCAAGTTCAGAGACG-1-G2-STZ	-5.56538	3.25185	STZ (query)	query	delta
AGTCTTTGTAAGAGAG-1-G4-STZ	-6.18634	5.0483	STZ (query)	query	beta
ATCACGATCTGCCCTA-1-G1-STZ	-3.49114	10.8728	STZ (query)	query	beta
CGTAGGCTCGCCCTTA-1-G6-STZ	-4.32557	2.69715	STZ (query)	query	delta
CCGGTAGCAGGCAGTA-1-G1-STZ	-6.52979	6.86729	STZ (query)	query	beta
TTAGGCAAGAGTCTGG-1-147_mTmG-Fltp_P16	-4.76552	11.3703	Fltp_P16 (reference)	reference	beta
TAGGCATCAGACGCCT-1-145_mGFP-Fltp_P16	5.08152	-0.579336	Fltp_P16 (reference)	reference	alpha
TGAGCCGGTTTACTCT-1-146_mRFP-Fltp_P16	1.40651	2.34145	Fltp_P16 (reference)	reference	gamma
TTCGAAGCACTCAGGC-1-G4-STZ	3.74877	3.01307	STZ (query)	query	alpha
CTCATTAGTCGAGTTT-1-145_mGFP-Fltp_P16	-5.82468	9.25339	Fltp_P16 (reference)	reference	beta
ACAGCCGAGTGGTAAT-1-145_mGFP-Fltp_P16	-3.40588	12.5436	Fltp_P16 (reference)	reference	beta
TTTACTGAGGCTATCT-1-146_mRFP-Fltp_P16	3.69874	-1.85943	Fltp_P16 (reference)	reference	alpha
ACTTACTAGACTAGAT-1-G3-STZ	1.72521	-1.73645	STZ (query)	query	alpha
GGCCGATCAACGATCT-1-SRR10751502-spikein_drug	-2.51311	9.16709	spikein_drug (reference)	reference	beta
CGCGTTTAGTGTTTGC-1-145_mGFP-Fltp_P16	-1.697	12.8275	Fltp_P16 (reference)	reference	beta
CTCACACTCACGCGGT-1-145_mGFP-Fltp_P16	-3.97214	1.90169	Fltp_P16 (reference)	reference	delta
TGCACCTCATCGACGC-1-147_mTmG-Fltp_P16	3.91221	8.23411	Fltp_P16 (reference)	reference	beta_delta
CGAATGTCATGCTAGT-1-G3-STZ	1.02256	4.99068	STZ (query)	query	alpha_delta
TACGGTAGTCCGAGTC-1-G6-STZ	3.8129	2.73098	STZ (query)	query	alpha
GGGTTGCGTGTCAATC-1-G8-STZ	-4.11237	2.68392	STZ (query)	query	delta
GCTGGGTCAGGCAGTA-1-146_mRFP-Fltp_P16	3.50072	-1.40237	Fltp_P16 (reference)	reference	alpha
AGCTCTCGTTTAGCTG-1-SRR10751508-spikein_drug	-3.03065	9.30324	spikein_drug (reference)	reference	beta
TCGTAGACAGTCAGCC-1-145_mGFP-Fltp_P16	6.60375	4.25095	Fltp_P16 (reference)	reference	endocrine_proliferative
CGTGTCTGTCCAACTA-1-G5-STZ	-2.49921	8.54971	STZ (query)	query	beta
TCGTACCTCCGAACGC-1-SRR10751506-spikein_drug	-5.44506	9.13723	spikein_drug (reference)	reference	beta
CGCTTCAGTGCCTGTG-1-146_mRFP-Fltp_P16	-2.59651	12.3941	Fltp_P16 (reference)	reference	beta
TTGTAGGTCTTTAGGG-1-G1-STZ	-2.01412	11.32	STZ (query)	query	beta
GAGGTGACAGTAACGG-1-SRR10751514-spikein_drug	-7.533	4.19525	spikein_drug (reference)	reference	beta
TACACGAAGGGTGTTG-1-146_mRFP-Fltp_P16	-3.39633	12.6125	Fltp_P16 (reference)	reference	beta
CAGAATCAGGCAGGTT-1-SRR10751505-spikein_drug	2.27912	12.5599	spikein_drug (reference)	reference	beta
GATCGCGGTAACGCGA-1-G2-STZ	1.688	-1.62576	STZ (query)	query	alpha
GGCGACTCATGTCGAT-1-SRR10751516-spikein_drug	10.2018	7.33837	spikein_drug (reference)	reference	endothelial_stellate
GACCTGGGTCCTCCAT-1-G2-STZ	-2.4096	4.10637	STZ (query)	query	delta
CCAATCCCACATTCGA-1-G5-STZ	-0.545254	10.2491	STZ (query)	query	beta
CTTAGGACAGTGAGTG-1-G8-STZ	10.3874	5.20164	STZ (query)	query	schwann
GCGACCACAGGATTGG-1-SRR10751509-spikein_drug	-5.76063	7.60004	spikein_drug (reference)	reference	beta
TTCTCAAGTGGTAACG-1-SRR10751515-spikein_drug	-7.32304	4.77598	spikein_drug (reference)	reference	beta
CTTCTCTCATCTCGCT-1-145_mGFP-Fltp_P16	2.50898	5.68498	Fltp_P16 (reference)	reference	alpha_delta
ACTGAGTTCAACACCA-1-SRR10751511-spikein_drug	-1.7543	10.8798	spikein_drug (reference)	reference	beta
GGACAGAGTAATAGCA-1-SRR10751511-spikein_drug	3.83344	8.69715	spikein_drug (reference)	reference	alpha_beta
GGATTACTCAGCTGGC-1-G8-STZ	1.87636	0.132835	STZ (query)	query	alpha
TCGGTAAGTAGCTGCC-1-G4-STZ	13.6801	8.06146	STZ (query)	query	endothelial
AACCATGGTAAACGCG-1-SRR10751504-spikein_drug	-4.77674	9.23305	spikein_drug (reference)	reference	beta
TGAGCCGGTCATATCG-1-SRR10751510-spikein_drug	1.23666	13.0715	spikein_drug (reference)	reference	beta
AATCGGTAGTCATGCT-1-SRR10751507-spikein_drug	0.0598334	10.5268	spikein_drug (reference)	reference	beta
TCAGCTCAGCGCTCCA-1-SRR10751506-spikein_drug	9.95846	6.64208	spikein_drug (reference)	reference	stellate_quiescent
GATCTAGCAACGCACC-1-G8-STZ	-0.554917	11.4072	STZ (query)	query	beta
GGCTCGAAGGGTTCCC-1-SRR10751504-spikein_drug	-3.16789	11.2194	spikein_drug (reference)	reference	beta
CTTTGCGTCAGCACAT-1-G2-STZ	9.19313	4.6224	STZ (query)	query	immune_proliferative
TCCCGATCACCGAAAG-1-G6-STZ	1.39158	-2.6332	STZ (query)	query	alpha
AGGGAGTTCCCAGGTG-1-SRR10751503-spikein_drug	2.0433	1.30842	spikein_drug (reference)	reference	alpha
GACCTGGCAAGTTAAG-1-G4-STZ	-2.51215	4.36468	STZ (query)	query	delta
GCATGCGAGAAGAAGC-1-G6-STZ	-3.62759	3.56382	STZ (query)	query	delta
GTGTGCGAGACCTTTG-1-G1-STZ	3.35394	0.554921	STZ (query)	query	alpha
CGGACTGCAGTCGTGC-1-145_mGFP-Fltp_P16	-4.47496	11.1819	Fltp_P16 (reference)	reference	beta
TCTCATAAGTGGAGTC-1-G5-STZ	-0.873255	8.56913	STZ (query)	query	beta
GTCGTAAGTGATGTGG-1-SRR10751502-spikein_drug	-5.57694	7.49426	spikein_drug (reference)	reference	beta
CCTTACGAGTTAACGA-1-G2-STZ	0.894304	8.88655	STZ (query)	query	beta_delta
CCAATCCCACGCCAGT-1-G2-STZ	4.04282	2.64005	STZ (query)	query	alpha
GGTGCGTTCGCGTAGC-1-146_mRFP-Fltp_P16	0.988452	7.89206	Fltp_P16 (reference)	reference	beta_delta
CACAGGCTCCAAACAC-1-SRR10985098-NOD	4.9044	2.58083	NOD (reference)	reference	alpha
CCAATCCCATTGAGCT-1-G5-STZ	2.55679	-0.188063	STZ (query)	query	alpha
TGCACCTTCAACGGCC-1-SRR10751513-spikein_drug	4.81957	12.6369	spikein_drug (reference)	reference	beta
TTCTCAAGTAGATTAG-1-G2-STZ	2.42439	9.55734	STZ (query)	query	beta
ATGCGATGTCCGTGAC-1-147_mTmG-Fltp_P16	-4.25681	12.1707	Fltp_P16 (reference)	reference	beta
GACGGCTTCCAAGCCG-1-G3-STZ	2.9702	8.56791	STZ (query)	query	beta_delta
ACGAGCCCACATTTCT-1-145_mGFP-Fltp_P16	3.08115	-2.30428	Fltp_P16 (reference)	reference	alpha
ATAAGAGTCTCGTTTA-1-SRR10751510-spikein_drug	5.35768	7.70954	spikein_drug (reference)	reference	alpha
GTTCATTCATTATCTC-1-146_mRFP-Fltp_P16	2.64796	6.00523	Fltp_P16 (reference)	reference	alpha_delta
CAAGATCTCGAATGCT-1-G6-STZ	-4.09789	2.87447	STZ (query)	query	delta
TGCTGCTTCTCGCTTG-1-G2-STZ	3.18438	0.782763	STZ (query)	query	alpha
CAGGTGCTCAAACCAC-1-G8-STZ	0.574124	-0.579813	STZ (query)	query	gamma
TCTGGAAGTATAATGG-1-147_mTmG-Fltp_P16	-1.24488	2.47164	Fltp_P16 (reference)	reference	delta
GCTGCAGCAGACGCCT-1-G2-STZ	4.00868	3.19674	STZ (query)	query	alpha
ACGAGGATCTTAGCCC-1-G2-STZ	4.32488	7.897	STZ (query)	query	delta
TTGACTTTCTTGAGAC-1-SRR10751506-spikein_drug	-2.31601	9.96971	spikein_drug (reference)	reference	beta
TTGGAACTCAGCTTAG-1-G1-STZ	-2.87057	12.3328	STZ (query)	query	beta
GTCATTTCAACGCACC-1-SRR10751505-spikein_drug	3.45243	3.79669	spikein_drug (reference)	reference	alpha
AGGTCATAGACCCACC-1-G4-STZ	1.82881	-1.80362	STZ (query)	query	alpha
GCAGCCAGTGCAGTAG-1-146_mRFP-Fltp_P16	4.09285	-0.88425	Fltp_P16 (reference)	reference	alpha
CACATTTAGGTGTGGT-1-G4-STZ	0.567481	5.64295	STZ (query)	query	delta
CGCGGTATCGTTTATC-1-G3-STZ	1.22853	5.16394	STZ (query)	query	alpha_delta
GTTAAGCAGAGTAATC-1-SRR10751504-spikein_drug	-2.82076	11.3647	spikein_drug (reference)	reference	beta
CGGTTAAAGGAGCGTT-1-SRR10751507-spikein_drug	-6.97347	6.13218	spikein_drug (reference)	reference	beta
GGGCATCGTAAGTAGT-1-SRR10751510-spikein_drug	3.54737	12.221	spikein_drug (reference)	reference	beta_delta
GATGCTAAGTTATCGC-1-G1-STZ	-5.01248	10.3808	STZ (query)	query	beta
GTCGGGTTCCGCAGTG-1-147_mTmG-Fltp_P16	-3.9625	11.6706	Fltp_P16 (reference)	reference	beta
CGTGTAAAGAATGTTG-1-G5-STZ	1.23357	0.564096	STZ (query)	query	gamma
CGGACTGTCGCTTGTC-1-SRR10985097-NOD	-1.43189	10.3041	NOD (reference)	reference	beta
ATTTCTGCAAACCCAT-1-G2-STZ	0.885717	0.161139	STZ (query)	query	gamma
CAGCTAACATACAGCT-1-G2-STZ	-3.85035	3.34668	STZ (query)	query	delta
CAAGTTGTCCTACAGA-1-SRR10751511-spikein_drug	-7.27595	5.22596	spikein_drug (reference)	reference	beta
TGCCAAAGTGCCTGTG-1-146_mRFP-Fltp_P16	-2.61971	13.6892	Fltp_P16 (reference)	reference	beta
TACGGATAGGTGCTTT-1-145_mGFP-Fltp_P16	4.29698	1.04795	Fltp_P16 (reference)	reference	alpha
CGATTGAGTTGATTCG-1-SRR10751507-spikein_drug	-2.5439	3.27411	spikein_drug (reference)	reference	delta
TGAGGGAGTCTTTCAT-1-SRR10751515-spikein_drug	-6.49502	6.49326	spikein_drug (reference)	reference	beta
GTAACGTGTTGATTGC-1-145_mGFP-Fltp_P16	3.22505	-2.01496	Fltp_P16 (reference)	reference	alpha
CATTATCGTGTGACCC-1-G2-STZ	1.80373	7.83906	STZ (query)	query	delta
GCAATCAAGCTAGTTC-1-G3-STZ	-3.26935	11.2156	STZ (query)	query	beta
TTAACTCAGATCCTGT-1-SRR10751504-spikein_drug	-6.91441	5.57308	spikein_drug (reference)	reference	beta
TACCTATGTACAGTTC-1-SRR10751514-spikein_drug	-2.50692	11.9081	spikein_drug (reference)	reference	beta
CATGACAAGAGTACAT-1-G5-STZ	2.93314	1.28814	STZ (query)	query	alpha
AGTCTTTGTTCATGGT-1-G1-STZ	-5.09301	8.82151	STZ (query)	query	beta
ATGTGTGAGGAATTAC-1-SRR10751511-spikein_drug	-4.51838	7.36407	spikein_drug (reference)	reference	beta
TTCCCAGTCAGCTGGC-1-145_mGFP-Fltp_P16	4.76763	6.98014	Fltp_P16 (reference)	reference	alpha
AGGGTGAGTACTCTCC-1-G3-STZ	-3.98925	2.71328	STZ (query)	query	delta
CAACCTCGTGTTTGTG-1-G2-STZ	-3.0673	6.85669	STZ (query)	query	beta
TCAGGATGTCAGCTAT-1-SRR10985099-NOD	5.16735	0.642567	NOD (reference)	reference	alpha
CCCATACTCATGTAGC-1-SRR10751510-spikein_drug	-5.62202	6.65056	spikein_drug (reference)	reference	beta
GCAGCCACAGCCAATT-1-SRR10751513-spikein_drug	-0.712577	-2.0862	spikein_drug (reference)	reference	gamma
GAACGGAGTCGTGGCT-1-145_mGFP-Fltp_P16	2.90767	-2.4749	Fltp_P16 (reference)	reference	gamma
AGAATAGCAAACTGCT-1-147_mTmG-Fltp_P16	-3.00062	12.8165	Fltp_P16 (reference)	reference	beta
TGCCCATAGGAATGGA-1-145_mGFP-Fltp_P16	-0.23411	13.8924	Fltp_P16 (reference)	reference	beta
CTCTAATCAGCTTCGG-1-G5-STZ	9.01487	2.98827	STZ (query)	query	immune_proliferative
ACGATGTGTCCTCCAT-1-SRR10751502-spikein_drug	13.7233	7.49532	spikein_drug (reference)	reference	endothelial_stellate
CGGACGTGTTACCGAT-1-G1-STZ	-5.12129	10.7095	STZ (query)	query	beta
CCGGGATTCAGAGACG-1-G1-STZ	-3.20052	9.55717	STZ (query)	query	beta
ATAACGCTCACGACTA-1-145_mGFP-Fltp_P16	0.442684	-2.93015	Fltp_P16 (reference)	reference	alpha
AACTCCCTCAGCTGGC-1-146_mRFP-Fltp_P16	4.32197	2.80862	Fltp_P16 (reference)	reference	alpha
CAACTAGCAAACTGCT-1-145_mGFP-Fltp_P16	4.95048	-0.489548	Fltp_P16 (reference)	reference	alpha
CTGTGCTGTGTGAAAT-1-G1-STZ	-6.39289	6.63255	STZ (query)	query	beta
AACTTTCTCACAGGCC-1-G8-STZ	-0.0988832	10.4041	STZ (query)	query	beta
TTTCCTCGTTCTCATT-1-G6-STZ	-2.97934	3.6079	STZ (query)	query	delta
TGCTGCTAGAGAGCTC-1-G1-STZ	3.53368	0.732456	STZ (query)	query	alpha
ACCTTTAAGTGGAGTC-1-SRR10751504-spikein_drug	1.91334	9.71703	spikein_drug (reference)	reference	alpha_beta
AACACGTTCCTGTAGA-1-G2-STZ	4.41167	11.1241	STZ (query)	query	beta
CACATAGGTCAACTGT-1-147_mTmG-Fltp_P16	3.98537	-1.89125	Fltp_P16 (reference)	reference	alpha
ACTGATGAGCGTTTAC-1-145_mGFP-Fltp_P16	1.14085	1.09632	Fltp_P16 (reference)	reference	alpha
CTGGTCTCAGCTGGCT-1-146_mRFP-Fltp_P16	4.35871	1.09649	Fltp_P16 (reference)	reference	alpha
TCGTACCCAAGCTGGA-1-SRR10751508-spikein_drug	2.05999	0.315016	spikein_drug (reference)	reference	alpha
GCTTGAACAGTTAACC-1-SRR10751516-spikein_drug	-6.14566	6.80593	spikein_drug (reference)	reference	beta
GGAATAAAGTACGACG-1-G2-STZ	3.47835	10.7737	STZ (query)	query	beta
CCTACACTCCAGAAGG-1-146_mRFP-Fltp_P16	5.21603	0.661176	Fltp_P16 (reference)	reference	alpha
ACTATCTAGATAGTCA-1-SRR10751507-spikein_drug	3.01637	6.00098	spikein_drug (reference)	reference	alpha_delta
TTTGTCATCGAATCCA-1-G3-STZ	-3.77221	9.27578	STZ (query)	query	beta
CGTTGGGTCACGCGGT-1-G8-STZ	-4.30543	9.85755	STZ (query)	query	beta
AAAGATGCAGCTTAAC-1-147_mTmG-Fltp_P16	-2.99415	13.0777	Fltp_P16 (reference)	reference	beta
CCGTGGACATTGGCGC-1-G6-STZ	1.78141	-2.02049	STZ (query)	query	alpha
GCTGCAGAGCTCCTCT-1-145_mGFP-Fltp_P16	4.9438	0.603577	Fltp_P16 (reference)	reference	alpha
CCTCTGACAACGATCT-1-G3-STZ	4.1231	8.73525	STZ (query)	query	beta_delta
CTACCCATCAGCTCTC-1-SRR10751506-spikein_drug	-6.77542	6.38013	spikein_drug (reference)	reference	beta
CAACCAATCAAACAAG-1-146_mRFP-Fltp_P16	-3.66527	12.3148	Fltp_P16 (reference)	reference	beta
CAAGATCAGCAGGTCA-1-G5-STZ	2.21019	-0.584868	STZ (query)	query	alpha
TGAGCCGTCGTCCGTT-1-SRR10751514-spikein_drug	-1.8272	12.3526	spikein_drug (reference)	reference	beta
AGCATACTCAAAGACA-1-145_mGFP-Fltp_P16	5.33354	-0.0716226	Fltp_P16 (reference)	reference	gamma
AGTTGGTTCAGTGTTG-1-G6-STZ	2.39497	11.0805	STZ (query)	query	beta
CGTTCTGTCCACGACG-1-145_mGFP-Fltp_P16	-2.95487	13.3495	Fltp_P16 (reference)	reference	beta
AAAGATGTCCGGGTGT-1-G1-STZ	-0.890761	12.4665	STZ (query)	query	beta
TTTCCTCCAGTCAGAG-1-G2-STZ	0.724946	5.71709	STZ (query)	query	delta
CATCAAGGTCCCGACA-1-SRR10751513-spikein_drug	-4.18305	9.98666	spikein_drug (reference)	reference	beta
AATCGGTTCTATCGCC-1-G8-STZ	-5.71836	9.2786	STZ (query)	query	beta
TATCAGGGTGGTCCGT-1-145_mGFP-Fltp_P16	-4.02262	11.792	Fltp_P16 (reference)	reference	beta
GCGCCAATCTCTAGGA-1-G1-STZ	-6.59268	7.01663	STZ (query)	query	beta
ACGAGGAAGATATGGT-1-146_mRFP-Fltp_P16	0.903241	5.00277	Fltp_P16 (reference)	reference	delta
CTTACCGTCCTGTAGA-1-146_mRFP-Fltp_P16	4.29956	2.28156	Fltp_P16 (reference)	reference	alpha
CCTCTGACATGGAATA-1-G5-STZ	0.497308	-2.38403	STZ (query)	query	gamma
GTTCATTTCCTCAATT-1-G6-STZ	2.93835	1.33134	STZ (query)	query	alpha
CACATAGAGTCATCCA-1-SRR10985097-NOD	3.84556	11.8198	NOD (reference)	reference	beta
ATTTCTGAGGATGCGT-1-146_mRFP-Fltp_P16	-4.39664	11.4619	Fltp_P16 (reference)	reference	beta
GGAATAACACTGAAGG-1-145_mGFP-Fltp_P16	-0.3106	13.6841	Fltp_P16 (reference)	reference	beta
CTAGAGTTCTCGGACG-1-G5-STZ	2.40228	9.72362	STZ (query)	query	beta
GTTCGGGGTCTCCACT-1-G2-STZ	3.27642	9.98491	STZ (query)	query	beta
CTCGAGGGTATATGAG-1-G8-STZ	2.02662	-1.72032	STZ (query)	query	alpha
CATTATCCACCTCGTT-1-G2-STZ	3.58744	0.056687	STZ (query)	query	alpha
CTCGAAATCACTATTC-1-SRR10751509-spikein_drug	-4.79634	9.00498	spikein_drug (reference)	reference	beta
CAGCTAAAGTTTGCGT-1-G6-STZ	2.60811	-0.399281	STZ (query)	query	alpha
GCAGTTAAGTACACCT-1-146_mRFP-Fltp_P16	4.54295	0.560069	Fltp_P16 (reference)	reference	alpha
CATGACACAATGGAAT-1-SRR10751508-spikein_drug	-2.12108	9.45279	spikein_drug (reference)	reference	beta
GAATGAACATATGGTC-1-145_mGFP-Fltp_P16	5.40573	9.36003	Fltp_P16 (reference)	reference	beta_delta
TCAGCAAGTGTCGCTG-1-G6-STZ	-1.77443	10.1798	STZ (query)	query	beta
CGAGAAGGTTACGTCA-1-146_mRFP-Fltp_P16	4.01973	6.21846	Fltp_P16 (reference)	reference	alpha_delta
AGGGAGTAGCTGCCCA-1-G8-STZ	10.2517	5.39183	STZ (query)	query	schwann
GAAGCAGTCCACGACG-1-G4-STZ	0.616768	9.95976	STZ (query)	query	beta
GATCAGTAGATATGGT-1-145_mGFP-Fltp_P16	-0.515398	3.45314	Fltp_P16 (reference)	reference	delta
GCTGGGTTCTTGAGGT-1-G5-STZ	1.36743	1.10932	STZ (query)	query	gamma
ATGGGAGTCCTCTAGC-1-SRR10751516-spikein_drug	-2.137	11.6417	spikein_drug (reference)	reference	beta
GTTACAGGTTCGAATC-1-G4-STZ	-3.00993	6.97448	STZ (query)	query	beta
CTGGTCTAGTACGCGA-1-G1-STZ	0.837341	-2.77402	STZ (query)	query	alpha
TGGTTCCAGGTCATCT-1-SRR10751502-spikein_drug	-5.46149	8.31005	spikein_drug (reference)	reference	beta
CGTGTCTGTTGATTGC-1-146_mRFP-Fltp_P16	6.22551	4.27963	Fltp_P16 (reference)	reference	endocrine_proliferative
AACTGGTGTCCAACTA-1-145_mGFP-Fltp_P16	-1.67607	12.5018	Fltp_P16 (reference)	reference	beta
TTCTACAAGGTGCTTT-1-SRR10751509-spikein_drug	1.27232	11.7788	spikein_drug (reference)	reference	beta
CGCGTTTAGACTTGAA-1-146_mRFP-Fltp_P16	-2.99499	8.88953	Fltp_P16 (reference)	reference	beta
CTAGTGAAGCGCTTAT-1-145_mGFP-Fltp_P16	2.45044	5.9807	Fltp_P16 (reference)	reference	alpha_delta
CGGACGTAGCACCGTC-1-G6-STZ	3.94243	2.15279	STZ (query)	query	alpha
CACACCTGTGAGTGAC-1-G1-STZ	13.4439	8.7461	STZ (query)	query	endothelial
CGTGTCTGTCTCTCGT-1-G8-STZ	-6.95038	7.0508	STZ (query)	query	beta
TTCTACAAGGCTCTTA-1-G5-STZ	-0.733552	9.47568	STZ (query)	query	beta
TTTATGCGTATGAATG-1-145_mGFP-Fltp_P16	5.28006	0.823936	Fltp_P16 (reference)	reference	alpha
GCTGCAGGTCGTCTTC-1-G2-STZ	-0.369108	10.162	STZ (query)	query	beta
CTCACACCATTGCGGC-1-G8-STZ	-4.74303	2.02268	STZ (query)	query	delta
GACGTGCAGGGTCTCC-1-G3-STZ	-3.74575	11.3607	STZ (query)	query	beta
AGCTCTCAGTGGTCCC-1-SRR10751506-spikein_drug	-0.581718	10.5017	spikein_drug (reference)	reference	beta
CACTCCAAGTACGACG-1-G3-STZ	0.707029	0.230126	STZ (query)	query	gamma
CTGTGCTGTATAAACG-1-SRR10751516-spikein_drug	0.242337	11.2225	spikein_drug (reference)	reference	beta
AGCATACAGGACATTA-1-SRR10751510-spikein_drug	0.982518	-0.512729	spikein_drug (reference)	reference	alpha
CTCGGAGTCGTATCAG-1-G2-STZ	5.34352	10.1526	STZ (query)	query	beta_delta
TAAGCGTCACTGAAGG-1-145_mGFP-Fltp_P16	2.54635	0.388374	Fltp_P16 (reference)	reference	gamma
CATATGGAGGATGCGT-1-145_mGFP-Fltp_P16	3.69541	-1.82547	Fltp_P16 (reference)	reference	alpha
GTTAAGCTCATGCAAC-1-G2-STZ	-6.43588	4.68135	STZ (query)	query	beta
GGCGTGTCACTCAGGC-1-G5-STZ	-1.20965	12.6133	STZ (query)	query	beta_delta
GCTTGAAGTGGTACAG-1-145_mGFP-Fltp_P16	-5.29315	9.26183	Fltp_P16 (reference)	reference	beta
GGCGACTTCCCAGGTG-1-145_mGFP-Fltp_P16	-3.23094	11.7365	Fltp_P16 (reference)	reference	beta
TACGGATCAAGGACTG-1-G1-STZ	0.391018	-0.257461	STZ (query)	query	gamma
CTTGGCTTCGTAGGAG-1-145_mGFP-Fltp_P16	-5.22953	9.00858	Fltp_P16 (reference)	reference	beta
GGGATGACACGAAATA-1-G4-STZ	3.06521	0.912881	STZ (query)	query	alpha
AATCCAGTCAACACCA-1-G2-STZ	1.15312	9.83935	STZ (query)	query	beta
CTCGTCACATTGGGCC-1-145_mGFP-Fltp_P16	-2.75849	13.2876	Fltp_P16 (reference)	reference	beta
ATAGACCGTGCTAGCC-1-G4-STZ	-0.0383639	6.54208	STZ (query)	query	alpha_delta
CGGCTAGTCAATACCG-1-SRR10751514-spikein_drug	-5.36594	6.47063	spikein_drug (reference)	reference	beta
GCCAAATAGGGTTCCC-1-SRR10985097-NOD	0.637617	-3.82709	NOD (reference)	reference	alpha
TAAGAGACATAGGATA-1-G2-STZ	3.93189	1.83036	STZ (query)	query	alpha
AACTTTCTCCTAGTGA-1-G6-STZ	2.72221	-0.287278	STZ (query)	query	alpha
CTTGGCTCAGATTGCT-1-G5-STZ	1.65383	10.0591	STZ (query)	query	beta
GGGCATCGTCAACATC-1-G2-STZ	-2.42276	3.04034	STZ (query)	query	delta
ACGATACGTGCTCTTC-1-SRR10751502-spikein_drug	-1.24882	9.95872	spikein_drug (reference)	reference	beta
CTGATCCAGTTGTAGA-1-G1-STZ	1.59793	-1.63379	STZ (query)	query	gamma
AGTTGGTAGATGTCGG-1-G4-STZ	4.26708	8.55225	STZ (query)	query	beta_delta
TGGTTCCTCAAACCGT-1-147_mTmG-Fltp_P16	-2.58377	2.10496	Fltp_P16 (reference)	reference	delta
CGCTGGAAGCTTATCG-1-G3-STZ	2.9113	0.209381	STZ (query)	query	alpha
ACTGTCCCAGCATACT-1-G1-STZ	-1.61004	11.6604	STZ (query)	query	beta
AGGTCCGAGTACGCGA-1-145_mGFP-Fltp_P16	3.26791	-1.12641	Fltp_P16 (reference)	reference	alpha
CCTACACTCCCAGGTG-1-G3-STZ	2.81763	8.39321	STZ (query)	query	alpha_beta_delta
ACTTTCAGTAATTGGA-1-G1-STZ	1.34741	8.12191	STZ (query)	query	beta_delta
CTGATCCGTTGAGGTG-1-145_mGFP-Fltp_P16	4.28543	1.55545	Fltp_P16 (reference)	reference	alpha
TGCTACCGTTTAGCTG-1-G1-STZ	-3.96084	10.6184	STZ (query)	query	beta
CGTGAGCCAGGTCCAC-1-146_mRFP-Fltp_P16	-5.50738	5.05062	Fltp_P16 (reference)	reference	beta
GACAGAGGTCTGGTCG-1-G1-STZ	0.218876	12.3562	STZ (query)	query	beta
CTCGTCATCTCTTATG-1-145_mGFP-Fltp_P16	-2.9757	12.8859	Fltp_P16 (reference)	reference	beta
CAGTAACGTGCATCTA-1-G1-STZ	-3.53439	8.133	STZ (query)	query	beta
AGCGTATTCCACGCAG-1-SRR10751511-spikein_drug	-4.54319	9.55445	spikein_drug (reference)	reference	beta
CTGGTCTTCTATGTGG-1-SRR10751510-spikein_drug	3.27441	9.49824	spikein_drug (reference)	reference	beta_delta
CTTACCGAGGAGTAGA-1-G2-STZ	-6.59163	4.43647	STZ (query)	query	beta
TGCGTGGAGAAGGTGA-1-G3-STZ	2.03764	-1.47304	STZ (query)	query	alpha
GATCTAGCACGTAAGG-1-146_mRFP-Fltp_P16	4.33548	0.608784	Fltp_P16 (reference)	reference	alpha
GACCTGGGTTCGTGAT-1-G5-STZ	-3.81865	3.31409	STZ (query)	query	delta
TTTGGTTCATGCCACG-1-G4-STZ	11.5317	2.57802	STZ (query)	query	immune
CGAATGTGTACCGTAT-1-147_mTmG-Fltp_P16	-0.798427	13.9142	Fltp_P16 (reference)	reference	beta
CCTTCGAGTCAAGCGA-1-SRR10751506-spikein_drug	-4.0836	9.74378	spikein_drug (reference)	reference	beta
GGGTTGCTCTCCCTGA-1-G4-STZ	2.9741	1.23143	STZ (query)	query	alpha
GCAGTTACACTTCGAA-1-SRR10751506-spikein_drug	9.69775	6.5155	spikein_drug (reference)	reference	stellate_quiescent
TACTCATAGGGAACGG-1-G5-STZ	1.68655	10.0178	STZ (query)	query	beta
GCGCAGTCACTTAAGC-1-SRR10751508-spikein_drug	-3.95039	10.4054	spikein_drug (reference)	reference	beta
GTTAAGCTCACTATTC-1-145_mGFP-Fltp_P16	-0.0913165	3.42502	Fltp_P16 (reference)	reference	delta
CTGATCCTCACAAACC-1-G2-STZ	1.77691	9.34221	STZ (query)	query	beta
AGAATAGGTAAAGTCA-1-G4-STZ	2.75094	5.62119	STZ (query)	query	alpha_delta
GGGTCTGGTTCAGCGC-1-G4-STZ	4.84337	10.5448	STZ (query)	query	beta_delta
GGGATGAGTGACGCCT-1-G2-STZ	3.016	10.1057	STZ (query)	query	beta
AACTCTTTCTGGGCCA-1-147_mTmG-Fltp_P16	4.7939	1.14236	Fltp_P16 (reference)	reference	alpha
TGTTCCGGTTATCGGT-1-G2-STZ	3.81731	3.64828	STZ (query)	query	alpha
TGACTAGGTCTTCGTC-1-G2-STZ	5.05382	11.3565	STZ (query)	query	beta
TGTGGTACACGGACAA-1-SRR10751506-spikein_drug	2.05743	0.60212	spikein_drug (reference)	reference	alpha
GGCAATTCACGACTCG-1-146_mRFP-Fltp_P16	4.52893	2.64618	Fltp_P16 (reference)	reference	alpha
TGCTACCGTTACGACT-1-145_mGFP-Fltp_P16	2.38358	5.71277	Fltp_P16 (reference)	reference	alpha_delta
AAGGCAGGTTAAAGAC-1-SRR10751506-spikein_drug	-3.79045	10.3488	spikein_drug (reference)	reference	beta
ATTATCCAGGGCTTGA-1-SRR10751514-spikein_drug	-5.60393	4.92078	spikein_drug (reference)	reference	beta
GAACGGAGTTCCCTTG-1-SRR10751502-spikein_drug	-5.81205	8.16964	spikein_drug (reference)	reference	beta
GGCAATTGTCAAGCGA-1-G2-STZ	14.3116	7.76495	STZ (query)	query	endothelial
CAGCAGCAGCTAGCCC-1-146_mRFP-Fltp_P16	-4.15193	11.5589	Fltp_P16 (reference)	reference	beta
TGGACGCAGTGTACCT-1-SRR10751508-spikein_drug	3.54484	6.3785	spikein_drug (reference)	reference	alpha_delta
CTGCCTATCCTGCCAT-1-SRR10751507-spikein_drug	-7.53532	4.69497	spikein_drug (reference)	reference	beta
CAGATCACAGATCTGT-1-G8-STZ	-2.33466	11.8882	STZ (query)	query	beta
ACTATCTTCGCCATAA-1-G2-STZ	-4.04271	3.36251	STZ (query)	query	delta
TAAACCGAGATATGGT-1-SRR10751503-spikein_drug	4.38677	5.79808	spikein_drug (reference)	reference	alpha_delta
CGATTGATCGTGGGAA-1-G8-STZ	10.2479	-0.318921	STZ (query)	query	ductal
CAAGATCTCTGGAGCC-1-G8-STZ	0.971437	-2.39487	STZ (query)	query	alpha
CCCAGTTCATCGACGC-1-G2-STZ	1.27698	5.81017	STZ (query)	query	delta
GCATGTATCTCTGAGA-1-147_mTmG-Fltp_P16	4.38933	5.79321	Fltp_P16 (reference)	reference	alpha
CGTGTAATCTACTATC-1-G1-STZ	1.88141	-0.924587	STZ (query)	query	gamma
TACTCGCGTGCCTGCA-1-147_mTmG-Fltp_P16	4.16914	-1.3723	Fltp_P16 (reference)	reference	alpha
CCCAATCCATCTCGCT-1-146_mRFP-Fltp_P16	-2.42609	12.8046	Fltp_P16 (reference)	reference	beta
TTAGGCAGTGGGTCAA-1-145_mGFP-Fltp_P16	3.14601	0.437258	Fltp_P16 (reference)	reference	alpha
GGGACCTTCCAGTATG-1-SRR10751503-spikein_drug	14.0032	8.99983	spikein_drug (reference)	reference	endothelial
GGTGAAGGTGGTCTCG-1-SRR10751504-spikein_drug	-0.462162	-0.84477	spikein_drug (reference)	reference	gamma
GCATGTAAGTGCAAGC-1-G2-STZ	-0.59141	5.02347	STZ (query)	query	delta
ATCACGAAGCGTCAAG-1-G3-STZ	-2.909	8.43867	STZ (query)	query	beta
TTTCCTCAGATATGGT-1-G4-STZ	10.4221	2.86786	STZ (query)	query	immune
TAGTGGTTCTAACCGA-1-G5-STZ	1.18802	1.08864	STZ (query)	query	gamma
CACTCCACATGTCCTC-1-G8-STZ	-6.08757	7.94976	STZ (query)	query	beta
CAGCTGGTCTTCCTTC-1-145_mGFP-Fltp_P16	4.0234	4.94947	Fltp_P16 (reference)	reference	alpha
CAGCTAAAGACAGAGA-1-145_mGFP-Fltp_P16	3.45853	-1.38874	Fltp_P16 (reference)	reference	alpha
AGGGATGGTACTCGCG-1-G6-STZ	0.966399	11.3322	STZ (query)	query	alpha_beta
CATATGGGTTCCGGCA-1-146_mRFP-Fltp_P16	4.57368	0.784536	Fltp_P16 (reference)	reference	alpha
ATCCGAAGTATTAGCC-1-SRR10751504-spikein_drug	-4.96085	8.2631	spikein_drug (reference)	reference	beta
GCGAGAAGTGCGGTAA-1-145_mGFP-Fltp_P16	5.18947	1.5011	Fltp_P16 (reference)	reference	alpha
TATCAGGGTCTAGAGG-1-G1-STZ	13.0861	8.5241	STZ (query)	query	endothelial
CCTACCAGTTGCTCCT-1-G2-STZ	-3.22475	3.91545	STZ (query)	query	delta
ACGAGCCAGGTCATCT-1-SRR10751515-spikein_drug	1.17518	12.6816	spikein_drug (reference)	reference	beta
TCGCGAGAGCCAGGAT-1-G1-STZ	-5.76456	9.0782	STZ (query)	query	beta
GGTGTTATCGTTACAG-1-145_mGFP-Fltp_P16	4.06978	4.79907	Fltp_P16 (reference)	reference	alpha
CAGAATCTCTAACGGT-1-147_mTmG-Fltp_P16	-5.56899	9.71545	Fltp_P16 (reference)	reference	beta
GCAATCACACCAGTTA-1-G2-STZ	14.3732	8.42164	STZ (query)	query	endothelial_stellate
GTGTGCGGTGAAAGAG-1-G8-STZ	2.29489	-1.22821	STZ (query)	query	alpha
GTTTCTATCACATGCA-1-G4-STZ	14.3266	7.98151	STZ (query)	query	endothelial
TGGCCAGAGAGCAATT-1-SRR10751509-spikein_drug	3.57418	4.90778	spikein_drug (reference)	reference	alpha
TGCGTGGCAGATCCAT-1-SRR10751509-spikein_drug	2.85876	2.5618	spikein_drug (reference)	reference	alpha
TAGTTGGTCCTAGTGA-1-SRR10751510-spikein_drug	2.94551	4.16842	spikein_drug (reference)	reference	gamma
AAAGCAAGTGCGAAAC-1-G1-STZ	-5.66961	7.32355	STZ (query)	query	beta
GTCAAGTGTTTAGGAA-1-146_mRFP-Fltp_P16	-3.21649	12.8979	Fltp_P16 (reference)	reference	beta
TTCGAAGTCCTGTACC-1-145_mGFP-Fltp_P16	-3.29846	12.7959	Fltp_P16 (reference)	reference	beta
GGCTCGATCCGTTGTC-1-G3-STZ	1.94174	-1.842	STZ (query)	query	alpha
AACACGTCACAGCCCA-1-SRR10751514-spikein_drug	-2.0404	11.6377	spikein_drug (reference)	reference	beta
TGCCCATGTCCGAAGA-1-G5-STZ	13.8739	7.45969	STZ (query)	query	endothelial
GGTGAAGAGCTAGGCA-1-145_mGFP-Fltp_P16	-3.01724	13.0183	Fltp_P16 (reference)	reference	beta
TTAGGACAGAGTGAGA-1-G1-STZ	-2.14311	12.0502	STZ (query)	query	beta
AGATCTGTCTCAACTT-1-G4-STZ	9.1523	3.61765	STZ (query)	query	immune_proliferative
TTATGCTTCGGTCTAA-1-145_mGFP-Fltp_P16	-3.56574	11.5701	Fltp_P16 (reference)	reference	beta
GTTCGGGGTAGGGACT-1-G3-STZ	-4.2741	2.12234	STZ (query)	query	delta
TTTCCTCCATCTCGCT-1-G5-STZ	-4.25206	8.5129	STZ (query)	query	beta
CAGCGACCATGGAATA-1-146_mRFP-Fltp_P16	1.91013	9.52276	Fltp_P16 (reference)	reference	alpha_beta
GGGTCTGAGTATCGAA-1-145_mGFP-Fltp_P16	-2.09436	13.7639	Fltp_P16 (reference)	reference	beta
GGGATGATCGTCTGCT-1-SRR10751516-spikein_drug	-2.13798	13.1718	spikein_drug (reference)	reference	beta
CACACCTGTGGCAAAC-1-G6-STZ	6.07804	11.2979	STZ (query)	query	beta
GAACCTATCTGAGGGA-1-146_mRFP-Fltp_P16	-3.81684	11.9414	Fltp_P16 (reference)	reference	beta
AAGCCGCTCCCTGACT-1-G5-STZ	0.903141	10.3086	STZ (query)	query	beta
GTCCTCATCGACAGCC-1-G1-STZ	2.46566	0.765838	STZ (query)	query	alpha
CCAGCGAAGAGGTACC-1-SRR10751511-spikein_drug	-6.42442	6.56459	spikein_drug (reference)	reference	beta
CATGCCTCAATGTAAG-1-SRR10751511-spikein_drug	2.69483	8.46291	spikein_drug (reference)	reference	beta_delta
AACTCCCAGCTAACAA-1-SRR10751502-spikein_drug	1.48583	-0.71884	spikein_drug (reference)	reference	alpha
CACACCTAGGTTCCTA-1-SRR10751512-spikein_drug	-3.4153	8.78891	spikein_drug (reference)	reference	beta
ACGCCAGAGGCGACAT-1-146_mRFP-Fltp_P16	4.49104	-0.546816	Fltp_P16 (reference)	reference	alpha
TGACTTTGTTTGGGCC-1-G5-STZ	-2.89431	3.86225	STZ (query)	query	delta
CGGAGTCGTCCTAGCG-1-146_mRFP-Fltp_P16	3.44861	0.041639	Fltp_P16 (reference)	reference	alpha
GCAAACTTCTAGCACA-1-146_mRFP-Fltp_P16	-3.3439	12.113	Fltp_P16 (reference)	reference	beta
GGTGTTAGTGGTGTAG-1-SRR10751512-spikein_drug	-2.69926	10.1072	spikein_drug (reference)	reference	beta
GTGCGGTTCAGTACGT-1-G6-STZ	2.86287	5.77437	STZ (query)	query	alpha_delta
GCATACAGTGTCGCTG-1-G6-STZ	-1.82568	4.12979	STZ (query)	query	delta
ATGCGATTCACATGCA-1-146_mRFP-Fltp_P16	5.06421	0.172666	Fltp_P16 (reference)	reference	alpha
CGTCCATAGCGAGAAA-1-G8-STZ	2.22153	-0.837329	STZ (query)	query	alpha
AAAGATGCACATCCGG-1-G1-STZ	-3.89531	11.5042	STZ (query)	query	beta
GTCATTTCACCAGCAC-1-G5-STZ	2.541	0.978019	STZ (query)	query	alpha
GCTCCTATCTTCTGGC-1-G6-STZ	4.45607	4.91495	STZ (query)	query	alpha
TCAGGTATCAGCAACT-1-G4-STZ	-2.12816	4.18535	STZ (query)	query	delta
ATGAGGGAGGGCTTGA-1-146_mRFP-Fltp_P16	0.886969	0.626283	Fltp_P16 (reference)	reference	gamma
TACCTATGTACATCCA-1-G5-STZ	13.282	5.08562	STZ (query)	query	stellate_quiescent
TACCTATTCTGCTGCT-1-G1-STZ	2.16805	-1.18378	STZ (query)	query	alpha
GACACGCAGTCTCAAC-1-G6-STZ	9.09461	1.9657	STZ (query)	query	immune
CAGCATAAGTGTTTGC-1-G5-STZ	0.144501	-1.16525	STZ (query)	query	alpha
TGTTCCGGTACTCTCC-1-G6-STZ	0.379028	-3.79213	STZ (query)	query	alpha
GCCTCTAAGACCACGA-1-G1-STZ	-6.05232	8.69331	STZ (query)	query	beta
GGGCACTCACCCTATC-1-145_mGFP-Fltp_P16	3.48632	0.339184	Fltp_P16 (reference)	reference	alpha
ACTGCTCAGATCCCAT-1-G1-STZ	-3.76346	10.9972	STZ (query)	query	beta
GATCAGTCAATAACGA-1-G8-STZ	-3.62301	2.66043	STZ (query)	query	delta
AGTGAGGCAGTCCTTC-1-SRR10751508-spikein_drug	1.27624	4.8009	spikein_drug (reference)	reference	alpha_delta
AACTCAGCACGCCAGT-1-SRR10751504-spikein_drug	-3.5094	8.84781	spikein_drug (reference)	reference	beta
ATGTGTGCACAAGCCC-1-G1-STZ	-0.751603	8.05467	STZ (query)	query	beta
ACATCAGGTCCGAAGA-1-G6-STZ	2.98101	0.191878	STZ (query)	query	alpha
CTCCTAGTCTGGTGTA-1-147_mTmG-Fltp_P16	3.23913	-1.11283	Fltp_P16 (reference)	reference	alpha
TAGAGCTAGTCAAGCG-1-G6-STZ	-1.31408	10.5047	STZ (query)	query	beta
GCATACAGTGAGCGAT-1-146_mRFP-Fltp_P16	-3.79968	12.0572	Fltp_P16 (reference)	reference	beta
GTCTTCGGTTGCCTCT-1-G6-STZ	2.27089	-1.79738	STZ (query)	query	alpha
GAAACTCGTTACGACT-1-SRR10751511-spikein_drug	5.66028	9.85737	spikein_drug (reference)	reference	endocrine_proliferative
CTCGTACGTCTGGTCG-1-SRR10751511-spikein_drug	-0.535157	8.3053	spikein_drug (reference)	reference	beta_delta
GTCCTCACAGATTGCT-1-SRR10985098-NOD	1.42942	5.32007	NOD (reference)	reference	delta
TTGCCGTGTGCATCTA-1-SRR10751514-spikein_drug	1.30522	11.9186	spikein_drug (reference)	reference	beta
CTAAGACCAGCTGTAT-1-SRR10751510-spikein_drug	-1.15708	8.97585	spikein_drug (reference)	reference	beta
CTAGTGACAGGCTCAC-1-G5-STZ	2.95956	9.48585	STZ (query)	query	beta
CTACATTTCCTTCAAT-1-SRR10985099-NOD	-1.63685	10.7298	NOD (reference)	reference	beta
CAGGTGCAGTTAAGTG-1-SRR10985098-NOD	5.29625	1.82795	NOD (reference)	reference	alpha
AAACGGGAGCTCAACT-1-SRR10751505-spikein_drug	-0.363759	9.77807	spikein_drug (reference)	reference	beta
CTGTGCTAGTAATCCC-1-SRR10751502-spikein_drug	-4.85534	8.62224	spikein_drug (reference)	reference	beta
GGGCACTAGTATTGGA-1-G6-STZ	0.093879	10.6506	STZ (query)	query	beta
TCAGGTATCTTGAGAC-1-G2-STZ	-2.10602	7.27201	STZ (query)	query	beta_delta
CTTAACTCAGTCTTCC-1-G6-STZ	4.31423	9.08254	STZ (query)	query	beta_delta
ACGCAGCGTGAAGGCT-1-SRR10751506-spikein_drug	-1.51404	10.0955	spikein_drug (reference)	reference	beta
TACGGGCCAACACGCC-1-145_mGFP-Fltp_P16	2.2432	-2.54131	Fltp_P16 (reference)	reference	alpha
TTCCCAGTCTGAGGGA-1-146_mRFP-Fltp_P16	0.21482	13.8087	Fltp_P16 (reference)	reference	beta
AAAGATGCAAGTCTGT-1-G1-STZ	-5.74751	8.41941	STZ (query)	query	beta
GCATACACATAGAAAC-1-SRR10985097-NOD	-2.33011	9.90283	NOD (reference)	reference	beta
GTTACAGCATGCAACT-1-G1-STZ	-4.39396	11.0022	STZ (query)	query	beta
CATGCCTAGTCTCCTC-1-SRR10751503-spikein_drug	13.5336	8.9432	spikein_drug (reference)	reference	endothelial
GCAGCCAAGGTGCTAG-1-G2-STZ	0.978618	10.6344	STZ (query)	query	beta
ACGGGTCTCAGGTAAA-1-SRR10751502-spikein_drug	-6.77116	6.46836	spikein_drug (reference)	reference	beta
TAGAGCTAGCCCAACC-1-G4-STZ	2.81165	1.55457	STZ (query)	query	alpha
CCGGGATCAGCCACCA-1-G3-STZ	9.30179	5.68965	STZ (query)	query	immune_proliferative
ATTATCCGTGTGCCTG-1-G2-STZ	1.56256	1.9476	STZ (query)	query	gamma
TGCTGCTTCATAGCAC-1-G5-STZ	-3.79548	3.34828	STZ (query)	query	delta
TCAACGAGTTTACTCT-1-147_mTmG-Fltp_P16	-4.36828	10.5242	Fltp_P16 (reference)	reference	beta
CTCCTAGGTCACTTCC-1-G4-STZ	-3.49463	3.70416	STZ (query)	query	delta
TGCGTGGTCTTGCATT-1-SRR10985099-NOD	3.98863	1.71154	NOD (reference)	reference	alpha
AGTGGGAGTCTCTTAT-1-G1-STZ	-2.7466	2.8192	STZ (query)	query	delta
GCTGGGTGTAGTAGTA-1-G2-STZ	3.85492	9.30206	STZ (query)	query	beta_delta
CTCTGGTTCGCATGGC-1-SRR10751507-spikein_drug	-0.665268	12.1348	spikein_drug (reference)	reference	beta
CATTCGCGTCGCGGTT-1-SRR10751514-spikein_drug	9.96392	7.16348	spikein_drug (reference)	reference	stellate_quiescent
ACCTTTATCATATCGG-1-SRR10751506-spikein_drug	10.0677	6.42729	spikein_drug (reference)	reference	stellate_quiescent
GGTGAAGCACAAGTAA-1-145_mGFP-Fltp_P16	2.85087	10.8215	Fltp_P16 (reference)	reference	beta
GTCACGGAGAAGATTC-1-SRR10751502-spikein_drug	-3.53695	8.88066	spikein_drug (reference)	reference	beta
CGACTTCCAATTGCTG-1-G5-STZ	-2.59565	4.36365	STZ (query)	query	delta
CACATAGCATGCTGGC-1-G2-STZ	13.9894	8.60691	STZ (query)	query	endothelial
ATCACGAAGACGCTTT-1-SRR10751516-spikein_drug	1.62396	-1.80313	spikein_drug (reference)	reference	alpha
TAAGCGTCACTGTGTA-1-G2-STZ	4.18532	10.5134	STZ (query)	query	beta
GCTGCAGGTTTGGCGC-1-147_mTmG-Fltp_P16	4.90758	8.75019	Fltp_P16 (reference)	reference	beta_delta
CTGATAGGTCTCACCT-1-SRR10751503-spikein_drug	1.9046	12.5462	spikein_drug (reference)	reference	beta
TGGGCGTCATGGTAGG-1-G3-STZ	2.06726	11.0202	STZ (query)	query	beta
TGGCGCATCCGCAGTG-1-G8-STZ	2.47676	-0.747629	STZ (query)	query	alpha
TGACGGCCACTGCCAG-1-SRR10751505-spikein_drug	-2.08284	11.343	spikein_drug (reference)	reference	beta
CATGACATCCCTTGCA-1-G3-STZ	0.987773	11.8692	STZ (query)	query	beta
ACGAGCCTCACTTATC-1-SRR10751504-spikein_drug	-3.96787	10.308	spikein_drug (reference)	reference	beta
AGCGTATGTCGATTGT-1-146_mRFP-Fltp_P16	1.06365	1.28086	Fltp_P16 (reference)	reference	gamma
ATCTGCCAGTACGCCC-1-SRR10751508-spikein_drug	-2.83373	8.97101	spikein_drug (reference)	reference	beta
CTAGTGAAGGGAAACA-1-147_mTmG-Fltp_P16	-4.85291	10.8214	Fltp_P16 (reference)	reference	beta
TACTCGCCAAATACAG-1-SRR10751515-spikein_drug	2.55977	0.292031	spikein_drug (reference)	reference	alpha
TGACGGCGTAGAGTGC-1-G1-STZ	-2.44554	3.17861	STZ (query)	query	delta
TGCGCAGCACCAGATT-1-G3-STZ	-2.92732	4.19935	STZ (query)	query	alpha_delta
AGCAGCCTCGTCTGCT-1-G5-STZ	2.03554	10.4214	STZ (query)	query	beta
AGGGAGTAGGTGCTAG-1-G1-STZ	-5.52287	6.91084	STZ (query)	query	beta
CGAGAAGGTACTCAAC-1-SRR10751511-spikein_drug	2.55512	3.13113	spikein_drug (reference)	reference	alpha
AAGTCTGTCGCCGTGA-1-145_mGFP-Fltp_P16	4.84892	8.47721	Fltp_P16 (reference)	reference	alpha_beta
TCGTAGACATTAGGCT-1-145_mGFP-Fltp_P16	-2.52005	13.0568	Fltp_P16 (reference)	reference	beta
TCGCGTTTCAACGGGA-1-146_mRFP-Fltp_P16	6.26532	6.75263	Fltp_P16 (reference)	reference	endocrine_proliferative
TCGTAGATCGTGTAGT-1-G2-STZ	-0.0565931	9.8279	STZ (query)	query	beta
AGACGTTTCAGCACAT-1-G1-STZ	-6.1744	7.84795	STZ (query)	query	beta
AGGGAGTTCTTGCAAG-1-G5-STZ	2.3928	-1.02287	STZ (query)	query	gamma
CGGTTAAGTGAGCGAT-1-G2-STZ	12.6666	4.32531	STZ (query)	query	stellate_quiescent
TGGTTAGGTCAAAGAT-1-G3-STZ	1.09244	-2.90167	STZ (query)	query	alpha
CTGAAGTAGGAGCGTT-1-SRR10751508-spikein_drug	0.975349	8.43255	spikein_drug (reference)	reference	beta_delta
ATTGGACTCTCCAGGG-1-SRR10751514-spikein_drug	-7.26666	4.54898	spikein_drug (reference)	reference	beta
CAGGTGCGTTGATTGC-1-146_mRFP-Fltp_P16	3.96984	-0.388419	Fltp_P16 (reference)	reference	alpha
CGTTAGACAGATGAGC-1-G1-STZ	-6.1215	8.97907	STZ (query)	query	beta
TCATTACAGCCTTGAT-1-SRR10751511-spikein_drug	0.462174	-0.624313	spikein_drug (reference)	reference	beta
GTGCAGCTCAGCTCTC-1-SRR10751504-spikein_drug	-3.83275	9.78839	spikein_drug (reference)	reference	beta
AGCGTATCATGGAATA-1-G2-STZ	-4.37152	3.72049	STZ (query)	query	gamma
TCCCGATCAACTGGCC-1-G6-STZ	3.32891	3.97037	STZ (query)	query	alpha_immune
CTGAAACTCGACCAGC-1-G3-STZ	-0.434215	4.51656	STZ (query)	query	alpha_delta
TCCCGATCATCTCGCT-1-146_mRFP-Fltp_P16	4.81033	3.11265	Fltp_P16 (reference)	reference	alpha
CAGCGACTCGCTAGCG-1-146_mRFP-Fltp_P16	-3.79428	13.0058	Fltp_P16 (reference)	reference	beta
TGCCCATTCATGTGGT-1-G3-STZ	-2.59883	11.9841	STZ (query)	query	beta
CTACACCCATCGATTG-1-G6-STZ	3.68761	11.1427	STZ (query)	query	beta
GTCAAGTGTGCACTTA-1-145_mGFP-Fltp_P16	-3.91885	12.0365	Fltp_P16 (reference)	reference	beta
TGAGAGGAGTACGATA-1-SRR10751511-spikein_drug	4.7268	9.53799	spikein_drug (reference)	reference	alpha_beta
CGTCACTTCTACTATC-1-SRR10751511-spikein_drug	-5.30184	7.38314	spikein_drug (reference)	reference	beta
GATCAGTGTGCCTGGT-1-G4-STZ	-3.36563	6.2631	STZ (query)	query	beta
AGCTCCTCATGACATC-1-G2-STZ	9.27219	4.8071	STZ (query)	query	immune_proliferative
GTCGTAAAGAAACCAT-1-SRR10751506-spikein_drug	-2.53125	10.0517	spikein_drug (reference)	reference	beta
TGGTTCCCACATGTGT-1-G5-STZ	1.91264	-0.142749	STZ (query)	query	alpha
CTGATCCAGAAGCCCA-1-G6-STZ	3.29306	0.774418	STZ (query)	query	alpha
ACGGAGAGTTTCCACC-1-145_mGFP-Fltp_P16	-4.36313	11.641	Fltp_P16 (reference)	reference	beta
CCTCTGAAGTGGGCTA-1-G5-STZ	1.93597	2.12096	STZ (query)	query	gamma
CTTAGGATCTTTACGT-1-SRR10751507-spikein_drug	4.58035	8.2606	spikein_drug (reference)	reference	alpha_beta_delta
TTTGTCATCTGTCTAT-1-G1-STZ	2.25834	11.5217	STZ (query)	query	beta
ACGTCAATCGGCGGTT-1-SRR10751513-spikein_drug	-0.638887	10.1805	spikein_drug (reference)	reference	beta
CAGCATAAGTAGGTGC-1-G2-STZ	3.62465	0.82675	STZ (query)	query	alpha
GTATTCTAGTGAAGTT-1-G8-STZ	2.22314	11.0114	STZ (query)	query	beta
TTTACTGGTACCGAGA-1-SRR10751508-spikein_drug	-4.3122	7.69853	spikein_drug (reference)	reference	beta
TTGACTTGTACTCTCC-1-145_mGFP-Fltp_P16	2.12305	-2.68561	Fltp_P16 (reference)	reference	alpha
CGGACGTGTCAGATAA-1-G1-STZ	-5.85023	6.68106	STZ (query)	query	beta
CACATAGAGTTTCCTT-1-SRR10985098-NOD	3.81175	-0.933694	NOD (reference)	reference	alpha
CGACCTTAGCACGCCT-1-G5-STZ	3.59806	3.32343	STZ (query)	query	alpha
ATAAGAGGTACCCAAT-1-G4-STZ	-0.511014	8.82144	STZ (query)	query	beta
GTCAAGTCAAGCCTAT-1-G6-STZ	0.63999	-2.63736	STZ (query)	query	alpha
GAGCAGAGTCTCCCTA-1-SRR10751507-spikein_drug	14.007	9.03282	spikein_drug (reference)	reference	endothelial
TACACGAGTAAATGAC-1-146_mRFP-Fltp_P16	0.0835757	4.42935	Fltp_P16 (reference)	reference	delta
CCCAATCTCAATCACG-1-SRR10751511-spikein_drug	0.0701335	10.8813	spikein_drug (reference)	reference	beta
ACGATACCAGTTCATG-1-SRR10751504-spikein_drug	9.82038	7.00963	spikein_drug (reference)	reference	stellate_quiescent
TGAGCATCACCTCGGA-1-SRR10751511-spikein_drug	-0.951973	8.61223	spikein_drug (reference)	reference	beta
ATTGGACTCTTAGCCC-1-G6-STZ	-4.72647	3.28308	STZ (query)	query	delta
AGCCTAATCTGCTGTC-1-146_mRFP-Fltp_P16	-2.11322	12.0139	Fltp_P16 (reference)	reference	beta
ACGGAGAAGGAGTACC-1-SRR10751511-spikein_drug	-0.337638	-2.08459	spikein_drug (reference)	reference	alpha
TGCCCTAGTTTAGCTG-1-146_mRFP-Fltp_P16	-4.09835	11.6047	Fltp_P16 (reference)	reference	beta
TCACGAAGTCCTGCTT-1-G3-STZ	-6.3805	4.75866	STZ (query)	query	beta
GTATTCTAGGAGTACC-1-G5-STZ	12.8741	4.52618	STZ (query)	query	stellate_quiescent
AGCGTATTCCTATTCA-1-G4-STZ	-1.44	4.75556	STZ (query)	query	delta
CGCTATCAGGAGCGTT-1-G2-STZ	-3.24401	4.02265	STZ (query)	query	delta
CAGTAACTCCGAATGT-1-SRR10751506-spikein_drug	3.6179	7.51356	spikein_drug (reference)	reference	alpha_delta
TACGGTATCATGCATG-1-SRR10985098-NOD	4.15485	2.02331	NOD (reference)	reference	alpha
TCGTAGAGTCGCTTCT-1-SRR10751506-spikein_drug	-4.13221	9.78445	spikein_drug (reference)	reference	beta
TGAGCATAGAGTACAT-1-G1-STZ	-3.39953	11.1608	STZ (query)	query	beta
CCTACCATCGTACCGG-1-146_mRFP-Fltp_P16	4.17221	1.2771	Fltp_P16 (reference)	reference	alpha
CATGACAAGCCAGTTT-1-145_mGFP-Fltp_P16	2.51639	-2.16126	Fltp_P16 (reference)	reference	alpha
CCATGTCTCGCTTGTC-1-SRR10751510-spikein_drug	-0.283115	-2.97789	spikein_drug (reference)	reference	alpha
GGGAGATTCACCCTCA-1-G1-STZ	11.1082	7.95528	STZ (query)	query	endothelial_stellate
GAACGGAAGTGGCACA-1-SRR10751511-spikein_drug	-2.11785	11.3286	spikein_drug (reference)	reference	beta
CGACCTTTCAGTGTTG-1-SRR10751509-spikein_drug	1.04262	1.31828	spikein_drug (reference)	reference	gamma
CTGAAACCAGCGTTCG-1-G6-STZ	1.19058	-2.70777	STZ (query)	query	alpha
CCTACCACAAGTTCTG-1-G2-STZ	2.55733	9.12742	STZ (query)	query	beta_delta
GCGCGATTCAAAGTAG-1-G6-STZ	-4.39351	9.62732	STZ (query)	query	beta
GCAATCATCACATACG-1-145_mGFP-Fltp_P16	-3.5186	12.2588	Fltp_P16 (reference)	reference	beta
GCTCCTAGTGTGGTTT-1-145_mGFP-Fltp_P16	-1.28817	13.6977	Fltp_P16 (reference)	reference	beta
TTTATGCTCCGAATGT-1-SRR10751504-spikein_drug	-4.91055	9.16087	spikein_drug (reference)	reference	beta
GGCTCGAGTTAAGAAC-1-SRR10751505-spikein_drug	-2.00462	12.2022	spikein_drug (reference)	reference	beta
CCCAATCAGGCTACGA-1-G6-STZ	0.679587	9.80212	STZ (query)	query	beta
GCTCCTAGTAACGTTC-1-G5-STZ	3.33219	10.4436	STZ (query)	query	beta
CAAGTTGGTCACCTAA-1-146_mRFP-Fltp_P16	-4.17961	11.2031	Fltp_P16 (reference)	reference	beta
ACTGAGTTCGTAGGTT-1-145_mGFP-Fltp_P16	5.2143	9.13926	Fltp_P16 (reference)	reference	alpha_beta
TGACTTTCAGACGTAG-1-SRR10751513-spikein_drug	-2.91426	8.63295	spikein_drug (reference)	reference	beta
CTCGAGGCACGTTGGC-1-147_mTmG-Fltp_P16	-4.88924	10.8546	Fltp_P16 (reference)	reference	beta
ACGGCCACACCAGGTC-1-SRR10751505-spikein_drug	4.08175	4.05535	spikein_drug (reference)	reference	alpha
CCAGCGAAGGGATGGG-1-G2-STZ	4.61025	10.9434	STZ (query)	query	beta
CGAACATCAAGCGAGT-1-G2-STZ	0.282312	5.20749	STZ (query)	query	delta
GACTACAGTGGGTCAA-1-146_mRFP-Fltp_P16	4.65365	2.98505	Fltp_P16 (reference)	reference	alpha
ATCGAGTTCATAGCAC-1-SRR10751514-spikein_drug	1.25524	9.66098	spikein_drug (reference)	reference	alpha_beta
GTCAAGTAGGATGTAT-1-147_mTmG-Fltp_P16	0.671955	0.846586	Fltp_P16 (reference)	reference	gamma
TTAGGCACATGAACCT-1-SRR10751509-spikein_drug	0.264198	0.968398	spikein_drug (reference)	reference	alpha_delta
TAAGCGTTCCGTAGTA-1-SRR10751509-spikein_drug	3.59483	2.69351	spikein_drug (reference)	reference	alpha
CAGCAGCTCCGCGTTT-1-SRR10751504-spikein_drug	-4.10881	11.4714	spikein_drug (reference)	reference	beta
ATCCGAAAGCGGATCA-1-145_mGFP-Fltp_P16	-1.76898	13.5457	Fltp_P16 (reference)	reference	beta
CGAGAAGCACCTCGTT-1-SRR10751504-spikein_drug	-1.19204	10.841	spikein_drug (reference)	reference	beta
TACCTATAGTTAACGA-1-G4-STZ	13.5615	8.54915	STZ (query)	query	endothelial
TCAGGTAAGACAATAC-1-G5-STZ	0.345263	9.38793	STZ (query)	query	beta
CGCTGGAAGTGCCATT-1-SRR10751504-spikein_drug	2.45427	8.12766	spikein_drug (reference)	reference	alpha_beta
TACTCGCCATACAGCT-1-146_mRFP-Fltp_P16	2.90037	-0.779071	Fltp_P16 (reference)	reference	alpha
GTTTCTACAGCCTTGG-1-146_mRFP-Fltp_P16	5.07897	-0.0817402	Fltp_P16 (reference)	reference	alpha
AAGCCGCAGATCGGGT-1-146_mRFP-Fltp_P16	0.453533	0.376255	Fltp_P16 (reference)	reference	gamma
TCCACACTCTGATTCT-1-SRR10985098-NOD	4.91259	9.23464	NOD (reference)	reference	beta_delta
GCACATAAGGAGCGAG-1-G2-STZ	3.35835	8.35782	STZ (query)	query	beta_delta
CAAGAAAAGAGTTGGC-1-SRR10751511-spikein_drug	0.0645928	11.6583	spikein_drug (reference)	reference	beta
CGGAGTCCAATGACCT-1-145_mGFP-Fltp_P16	-5.07948	9.75182	Fltp_P16 (reference)	reference	beta
CTCGTCAGTTTGACAC-1-G2-STZ	1.68583	10.342	STZ (query)	query	beta
TAGCCGGAGTCGCCGT-1-G3-STZ	-2.5281	11.2819	STZ (query)	query	beta
CTAACTTTCGAATGCT-1-G3-STZ	2.69115	0.347296	STZ (query)	query	alpha
TAGGCATAGAGTGAGA-1-145_mGFP-Fltp_P16	4.04412	0.210652	Fltp_P16 (reference)	reference	alpha
CACATAGAGGCACATG-1-G2-STZ	12.4434	7.44145	STZ (query)	query	endothelial
GCTCCTAAGTACATGA-1-G2-STZ	4.7667	5.88066	STZ (query)	query	alpha
CAAGAAATCTTCAACT-1-147_mTmG-Fltp_P16	0.728414	4.7366	Fltp_P16 (reference)	reference	delta
CGTCAGGTCAGGTAAA-1-SRR10751511-spikein_drug	-5.72172	8.32628	spikein_drug (reference)	reference	beta
CTTGGCTAGAGGTAGA-1-146_mRFP-Fltp_P16	-2.08626	12.3251	Fltp_P16 (reference)	reference	beta
TTCTCAAGTGTCCTCT-1-145_mGFP-Fltp_P16	3.17621	-1.29785	Fltp_P16 (reference)	reference	alpha
GTCGTAAAGGCCCTTG-1-147_mTmG-Fltp_P16	0.723444	-2.81273	Fltp_P16 (reference)	reference	alpha
TTAGGACGTTCCATGA-1-G2-STZ	10.2317	5.34149	STZ (query)	query	schwann
GTACGTACAAGGCTCC-1-G8-STZ	-0.335833	10.7303	STZ (query)	query	beta
AATCCAGAGATGGCGT-1-SRR10751515-spikein_drug	-0.305071	11.2506	spikein_drug (reference)	reference	beta
ACCTTTATCTCCGGTT-1-145_mGFP-Fltp_P16	6.31895	5.9886	Fltp_P16 (reference)	reference	endocrine_proliferative
GTCATTTTCGAGAGCA-1-SRR10751508-spikein_drug	1.34446	-0.411094	spikein_drug (reference)	reference	alpha
CGAATGTGTGCAGTAG-1-145_mGFP-Fltp_P16	3.9433	0.45751	Fltp_P16 (reference)	reference	alpha
AAAGTAGAGTGTCTCA-1-146_mRFP-Fltp_P16	4.65692	-0.516149	Fltp_P16 (reference)	reference	alpha
CCGTGGACACTTCTGC-1-SRR10985099-NOD	-1.68995	12.3716	NOD (reference)	reference	beta
CATGGCGAGATCCGAG-1-147_mTmG-Fltp_P16	2.2712	-2.01942	Fltp_P16 (reference)	reference	alpha
ATTGGTGAGAGACGAA-1-G2-STZ	0.716992	10.2596	STZ (query)	query	beta
CTACCCAAGCTAGTGG-1-G2-STZ	-1.08973	3.98451	STZ (query)	query	delta_immune
GTGTGCGCAATCCGAT-1-145_mGFP-Fltp_P16	3.35342	-1.80099	Fltp_P16 (reference)	reference	alpha
ACGGGCTCAATGGATA-1-G5-STZ	2.4081	0.632376	STZ (query)	query	alpha
GAACGGAAGCGTGAAC-1-G6-STZ	-2.48502	8.89782	STZ (query)	query	beta
CGAGAAGTCAGTTAGC-1-SRR10751507-spikein_drug	-6.39087	6.09558	spikein_drug (reference)	reference	beta
TGCCAAAAGTATCGAA-1-G5-STZ	-2.94339	3.98559	STZ (query)	query	delta
ACGATGTAGTATCTCG-1-146_mRFP-Fltp_P16	-0.490681	3.59407	Fltp_P16 (reference)	reference	delta
GTACGTACAGGTGCCT-1-G1-STZ	2.58139	0.00489314	STZ (query)	query	alpha
ACACCCTGTTGGACCC-1-146_mRFP-Fltp_P16	-0.321581	3.4185	Fltp_P16 (reference)	reference	delta
CATCAGACATTCTTAC-1-G1-STZ	-2.89264	11.3555	STZ (query)	query	beta
GCTGCGAGTTGTGGAG-1-SRR10751511-spikein_drug	0.977972	0.0519608	spikein_drug (reference)	reference	alpha
TGCGTGGCATTCGACA-1-SRR10985098-NOD	-1.69473	10.8474	NOD (reference)	reference	beta
AACTCAGAGCTTTGGT-1-G8-STZ	-3.34387	2.90136	STZ (query)	query	delta
CTCACACAGCCACTAT-1-145_mGFP-Fltp_P16	-1.48732	13.3518	Fltp_P16 (reference)	reference	beta
CTAGCCTGTAGCACGA-1-G2-STZ	1.30244	10.5786	STZ (query)	query	beta
ATAAGAGTCCTCGCAT-1-G6-STZ	1.44971	-2.27086	STZ (query)	query	gamma
CATCAGACAGACAAAT-1-G4-STZ	-3.27877	3.55738	STZ (query)	query	delta
GGGTTGCAGACGCTTT-1-G6-STZ	1.18224	-2.2906	STZ (query)	query	alpha
TTTACTGTCTCAAACG-1-G6-STZ	3.05159	1.30177	STZ (query)	query	alpha_delta
CAAGAAAGTGAAGGCT-1-SRR10751504-spikein_drug	2.66176	1.10423	spikein_drug (reference)	reference	alpha
GTCACGGAGCTAGTCT-1-SRR10751502-spikein_drug	-0.571548	10.1367	spikein_drug (reference)	reference	beta
TCAGGTAGTTTAGGAA-1-G3-STZ	12.2881	8.47485	STZ (query)	query	endothelial
CTCCTAGCACACGCTG-1-SRR10751505-spikein_drug	13.1987	5.12017	spikein_drug (reference)	reference	stellate_quiescent
AAGGTTCCAAGCTGAG-1-145_mGFP-Fltp_P16	3.88862	-0.925027	Fltp_P16 (reference)	reference	alpha
TTAACTCCAAGTTCTG-1-SRR10751502-spikein_drug	-3.65196	9.05237	spikein_drug (reference)	reference	beta
CGTTGGGGTGATAAGT-1-SRR10751505-spikein_drug	2.1154	-0.887446	spikein_drug (reference)	reference	alpha
GGGACCTTCCTTGCCA-1-SRR10751515-spikein_drug	0.945007	12.3923	spikein_drug (reference)	reference	beta
GGAATAAAGTCCTCCT-1-G8-STZ	2.5283	9.15178	STZ (query)	query	beta_delta
CACAAACTCTCGAGTA-1-SRR10751502-spikein_drug	-3.92262	6.52458	spikein_drug (reference)	reference	beta
CTAAGACGTCGAATCT-1-SRR10985098-NOD	4.51762	0.519665	NOD (reference)	reference	alpha
TGAAAGAGTCTCTTTA-1-G1-STZ	-3.1151	3.07803	STZ (query)	query	delta
CCCAGTTGTCGCTTTC-1-G8-STZ	3.11112	11.264	STZ (query)	query	beta
TAGAGCTGTACGCACC-1-G6-STZ	13.4589	5.88946	STZ (query)	query	stellate_activated
TCCCGATGTTCCACTC-1-G5-STZ	1.00984	9.65525	STZ (query)	query	beta
AATCGGTAGATATACG-1-SRR10751506-spikein_drug	-7.54536	4.41042	spikein_drug (reference)	reference	beta
CTCAGAATCAATAAGG-1-G1-STZ	-6.9312	6.62894	STZ (query)	query	beta
CCCTCCTGTAGCTTGT-1-SRR10751506-spikein_drug	-5.79309	6.97877	spikein_drug (reference)	reference	beta
GAAACTCGTACCAGTT-1-G1-STZ	-3.43973	11.1855	STZ (query)	query	beta
GTTTCTACAATTCCTT-1-G1-STZ	2.50156	0.370619	STZ (query)	query	alpha
CCACGGAAGGGAAACA-1-G5-STZ	1.61943	0.803404	STZ (query)	query	gamma
GATGAGGCACATAACC-1-G3-STZ	1.51311	-2.15891	STZ (query)	query	alpha
TCGTAGAAGCATCATC-1-G1-STZ	-6.40741	6.13228	STZ (query)	query	beta
CCTAAAGAGCACCGCT-1-SRR10751514-spikein_drug	0.171456	10.9843	spikein_drug (reference)	reference	beta
TGACGGCAGGACACCA-1-SRR10751513-spikein_drug	-3.63126	1.75324	spikein_drug (reference)	reference	delta
ACTGAACTCACGCGGT-1-G2-STZ	3.6665	2.14711	STZ (query)	query	alpha
TGAAAGACAGTCCTTC-1-145_mGFP-Fltp_P16	4.44785	-1.02452	Fltp_P16 (reference)	reference	alpha
GGAAAGCCATCAGTAC-1-G6-STZ	1.58695	6.29915	STZ (query)	query	delta
TACACGAAGACTCGGA-1-146_mRFP-Fltp_P16	-0.853899	13.4685	Fltp_P16 (reference)	reference	beta
CTGAAACTCACTGGGC-1-SRR10751505-spikein_drug	-0.618351	11.6072	spikein_drug (reference)	reference	beta
CCTAAAGTCGGTTAAC-1-G6-STZ	2.81198	0.794135	STZ (query)	query	alpha
CATGGCGGTCTGGTCG-1-SRR10751512-spikein_drug	-3.77323	1.97121	spikein_drug (reference)	reference	delta
CTAATGGAGCTAGCCC-1-G2-STZ	-1.72402	4.25997	STZ (query)	query	delta
CTCGGGAAGGCAGTCA-1-SRR10751504-spikein_drug	-6.45398	7.08064	spikein_drug (reference)	reference	beta
GTCTCGTTCAGCACAT-1-SRR10751514-spikein_drug	-6.22523	7.00367	spikein_drug (reference)	reference	beta
CGTTCTGGTGACGGTA-1-G5-STZ	-1.85045	4.0623	STZ (query)	query	delta
GTGCATATCAAACCGT-1-G6-STZ	-4.6421	2.39998	STZ (query)	query	delta
CTAACTTCACCTGGTG-1-SRR10751509-spikein_drug	-6.72639	5.89339	spikein_drug (reference)	reference	beta
TGCGTGGCATCACCCT-1-SRR10751502-spikein_drug	-7.05384	5.49762	spikein_drug (reference)	reference	beta
TCTTCGGCAATCTGCA-1-147_mTmG-Fltp_P16	-3.74233	11.4199	Fltp_P16 (reference)	reference	beta
TCTTTCCGTTACGGAG-1-145_mGFP-Fltp_P16	4.17884	0.016425	Fltp_P16 (reference)	reference	alpha
CTACGTCCAGACGTAG-1-145_mGFP-Fltp_P16	-3.38481	11.9536	Fltp_P16 (reference)	reference	beta
CGACCTTTCTGCCAGG-1-G2-STZ	3.34253	1.44627	STZ (query)	query	alpha
TGACAACGTTAGAACA-1-146_mRFP-Fltp_P16	-1.08406	13.1856	Fltp_P16 (reference)	reference	beta
CCACCTAGTCTCCATC-1-G4-STZ	-2.75379	8.63764	STZ (query)	query	beta
TTGCGTCAGCACAGGT-1-SRR10751503-spikein_drug	-2.93373	8.39829	spikein_drug (reference)	reference	beta
CAGCATACAACTGGCC-1-G4-STZ	-2.81231	4.06272	STZ (query)	query	delta
GTGCATACAATAGCGG-1-G4-STZ	3.08627	10.7168	STZ (query)	query	beta
CCTATTAAGATATGGT-1-146_mRFP-Fltp_P16	1.10958	0.878508	Fltp_P16 (reference)	reference	gamma
AACTCTTGTTGGGACA-1-G2-STZ	14.3815	8.28549	STZ (query)	query	endothelial
GAACCTATCCACGAAT-1-146_mRFP-Fltp_P16	4.42935	3.3337	Fltp_P16 (reference)	reference	alpha
TTTGGTTAGACCTAGG-1-G1-STZ	-5.63797	8.0783	STZ (query)	query	beta
ACGCCAGAGTGTTAGA-1-145_mGFP-Fltp_P16	-2.16171	13.4162	Fltp_P16 (reference)	reference	beta
TGGGAAGAGTCTCGGC-1-SRR10751506-spikein_drug	-0.490931	-1.96277	spikein_drug (reference)	reference	alpha
AAACGGGCAATGGATA-1-G1-STZ	2.28585	8.03073	STZ (query)	query	alpha_beta
AAGGCAGGTTACGCGC-1-G2-STZ	3.50238	2.12701	STZ (query)	query	alpha
AGAGCGACACCGAAAG-1-145_mGFP-Fltp_P16	-2.70415	2.82362	Fltp_P16 (reference)	reference	delta
GCAGCCAGTCGGGTCT-1-SRR10751507-spikein_drug	-3.53408	6.77978	spikein_drug (reference)	reference	beta_delta
TTTACTGGTCGAATCT-1-G6-STZ	13.1604	6.51799	STZ (query)	query	stellate_activated
CAGTAACGTCTCATCC-1-G3-STZ	-3.07373	2.32622	STZ (query)	query	delta
TAGGCATAGACGCACA-1-146_mRFP-Fltp_P16	-5.27476	10.33	Fltp_P16 (reference)	reference	beta
ACACCCTTCTTGTACT-1-SRR10751502-spikein_drug	-4.17478	9.99628	spikein_drug (reference)	reference	beta
CCTAGCTGTAAGTGGC-1-G2-STZ	9.71153	-1.08281	STZ (query)	query	ductal
CGATTGAGTAATAGCA-1-G8-STZ	-0.481599	12.2451	STZ (query)	query	beta
ACACTGACAAGCGATG-1-G6-STZ	-2.74187	2.86029	STZ (query)	query	delta
CTCTACGAGCAATATG-1-SRR10751505-spikein_drug	-0.899221	10.1175	spikein_drug (reference)	reference	beta
TAAGAGATCGCCAAAT-1-G6-STZ	2.58428	8.64284	STZ (query)	query	beta_delta
TTGACTTAGTGAAGTT-1-146_mRFP-Fltp_P16	-3.28053	9.99001	Fltp_P16 (reference)	reference	beta
TTTACTGAGAATCTCC-1-146_mRFP-Fltp_P16	4.50291	1.06173	Fltp_P16 (reference)	reference	alpha
CCAATCCAGCGTCAAG-1-G2-STZ	-1.12272	8.87094	STZ (query)	query	beta
CAGCTGGTCCGCGCAA-1-SRR10985098-NOD	10.2512	-0.933451	NOD (reference)	reference	ductal
AAGGAGCTCGGTTCGG-1-SRR10751502-spikein_drug	-7.37964	5.00874	spikein_drug (reference)	reference	beta
GGGTCTGGTCACTTCC-1-G8-STZ	3.65606	11.1235	STZ (query)	query	beta
CATGCCTGTGTTCTTT-1-SRR10751506-spikein_drug	-6.12089	6.95424	spikein_drug (reference)	reference	beta
CTGATCCCAAACTGTC-1-146_mRFP-Fltp_P16	3.53981	-0.102448	Fltp_P16 (reference)	reference	alpha
CCGTTCATCCCAACGG-1-147_mTmG-Fltp_P16	-2.24651	13.3012	Fltp_P16 (reference)	reference	beta
TCTTCGGGTGAGTGAC-1-G2-STZ	1.33437	9.89846	STZ (query)	query	beta
GAAATGACATGGTCTA-1-G2-STZ	1.42558	10.3912	STZ (query)	query	beta
CATCGGGTCCGCAAGC-1-SRR10751511-spikein_drug	3.28019	-1.53365	spikein_drug (reference)	reference	alpha_beta
GCATGCGCAACACGCC-1-SRR10751516-spikein_drug	-3.33948	8.98528	spikein_drug (reference)	reference	beta
GACGTGCTCAAGATCC-1-SRR10751511-spikein_drug	2.66665	9.49766	spikein_drug (reference)	reference	beta_delta
TTCTCAAAGTGGCACA-1-G2-STZ	2.80055	10.1077	STZ (query)	query	beta
AGCTCCTAGAGCTGGT-1-G4-STZ	5.39682	10.3077	STZ (query)	query	beta_delta
AATCGGTTCGGTTAAC-1-SRR10751515-spikein_drug	-7.47768	5.17504	spikein_drug (reference)	reference	beta
CTCGTACAGGATTCGG-1-G2-STZ	3.06753	9.9621	STZ (query)	query	beta
CACACAATCTGTTGAG-1-G6-STZ	4.98624	9.51507	STZ (query)	query	beta_delta
ATCCACCTCAGCTCTC-1-G2-STZ	-3.78263	3.99778	STZ (query)	query	delta
GCTGCTTAGGGATCTG-1-G6-STZ	-3.66655	3.27344	STZ (query)	query	delta
ACGATACCACGACTCG-1-145_mGFP-Fltp_P16	-1.10334	14.0127	Fltp_P16 (reference)	reference	beta
CATGGCGGTCACCCAG-1-G6-STZ	-0.927453	3.40884	STZ (query)	query	delta_immune
CGCGTTTGTACAGCAG-1-G2-STZ	2.36468	11.049	STZ (query)	query	beta
ATCTACTAGCCGGTAA-1-145_mGFP-Fltp_P16	-4.35332	10.6012	Fltp_P16 (reference)	reference	beta
CAGAATCAGGGTCGAT-1-SRR10751514-spikein_drug	1.49183	11.7245	spikein_drug (reference)	reference	beta
ATTGGTGTCTTTAGGG-1-G8-STZ	-1.31099	11.4449	STZ (query)	query	beta
GGGAGATTCTGTACGA-1-G3-STZ	0.0313972	-0.79628	STZ (query)	query	gamma
GGAATAATCGAATGGG-1-G2-STZ	2.80645	10.2553	STZ (query)	query	beta
AAGGAGCGTCAGAATA-1-SRR10751511-spikein_drug	2.229	-1.3627	spikein_drug (reference)	reference	alpha
GCCTCTACACGCATCG-1-SRR10751504-spikein_drug	-6.14354	7.33768	spikein_drug (reference)	reference	beta
GGATGTTAGGCAGGTT-1-G4-STZ	9.21573	-0.140465	STZ (query)	query	acinar
TCATTTGTCTGCTGTC-1-G6-STZ	9.06416	4.43485	STZ (query)	query	immune_proliferative
GAACATCGTCAATGTC-1-SRR10751508-spikein_drug	2.45559	3.36544	spikein_drug (reference)	reference	alpha
CTGGTCTCACGAAAGC-1-G2-STZ	1.61459	-1.7314	STZ (query)	query	alpha
CGGCTAGAGAGGGCTT-1-G8-STZ	-3.91567	9.82552	STZ (query)	query	beta
CGCTTCATCGCGATCG-1-G2-STZ	-5.41297	6.30067	STZ (query)	query	beta
GACTAACCAATGACCT-1-SRR10751515-spikein_drug	2.07878	12.5289	spikein_drug (reference)	reference	beta
CAAGGCCTCGCAAACT-1-G3-STZ	5.38551	11.4864	STZ (query)	query	beta
TGGCGCACACTACAGT-1-G4-STZ	-1.59467	4.49982	STZ (query)	query	delta
AGCTCTCGTCCGTTAA-1-145_mGFP-Fltp_P16	2.81209	-2.66019	Fltp_P16 (reference)	reference	alpha
TTGCGTCGTCAACATC-1-SRR10751510-spikein_drug	-4.20895	7.81219	spikein_drug (reference)	reference	beta
CACCACTAGAAACCAT-1-SRR10751510-spikein_drug	3.88773	2.28271	spikein_drug (reference)	reference	alpha
GGGATGATCATACGGT-1-146_mRFP-Fltp_P16	1.42608	2.17266	Fltp_P16 (reference)	reference	gamma
GCACATACAGTAAGCG-1-G6-STZ	3.38954	2.02157	STZ (query)	query	alpha
CACAGGCGTGCCTTGG-1-145_mGFP-Fltp_P16	5.01818	-0.16134	Fltp_P16 (reference)	reference	alpha
TTAGGACTCTTTCCTC-1-SRR10751506-spikein_drug	-1.68358	10.0106	spikein_drug (reference)	reference	beta
AAACCTGGTGTTGAGG-1-G2-STZ	1.20065	8.09556	STZ (query)	query	beta_delta
TGCGCAGAGAGACGAA-1-G3-STZ	-5.06507	5.25832	STZ (query)	query	beta
CAACCAATCCTATGTT-1-G8-STZ	3.99021	2.61816	STZ (query)	query	alpha
TTCTCAACACCAGATT-1-SRR10751509-spikein_drug	-4.09764	8.93078	spikein_drug (reference)	reference	beta
GATCTAGTCTGTCCGT-1-SRR10751514-spikein_drug	-5.6002	4.85952	spikein_drug (reference)	reference	beta
CGAGCCATCCACGTTC-1-145_mGFP-Fltp_P16	4.6069	2.26849	Fltp_P16 (reference)	reference	alpha
TTTGGTTAGTCAAGGC-1-SRR10751504-spikein_drug	-1.44792	12.1014	spikein_drug (reference)	reference	beta
TGCGCAGTCGCCAAAT-1-SRR10751505-spikein_drug	-2.73611	10.2843	spikein_drug (reference)	reference	beta
TAAGCGTTCACCACCT-1-SRR10751514-spikein_drug	-6.68424	6.33945	spikein_drug (reference)	reference	beta
CTGTTTATCCCAAGAT-1-G2-STZ	13.7158	8.71184	STZ (query)	query	endothelial
AGCGGTCTCATCATTC-1-SRR10751515-spikein_drug	4.31661	6.32073	spikein_drug (reference)	reference	alpha_delta
ATGGGAGAGCGAAGGG-1-SRR10751510-spikein_drug	3.21071	13.4287	spikein_drug (reference)	reference	beta
TGGTTCCGTTTCGCTC-1-145_mGFP-Fltp_P16	-1.23307	13.7246	Fltp_P16 (reference)	reference	beta
CGGACACTCTCAAACG-1-G4-STZ	9.60293	2.72036	STZ (query)	query	immune_proliferative
CGGGTCAAGAATTGTG-1-SRR10985098-NOD	-0.887874	11.1877	NOD (reference)	reference	beta
ACGCCGATCAGTGTTG-1-G4-STZ	0.593872	0.247737	STZ (query)	query	gamma
GGGTCTGCAGTAACGG-1-SRR10751515-spikein_drug	-2.6827	8.69447	spikein_drug (reference)	reference	beta
TTCGGTCTCCTGCCAT-1-SRR10751510-spikein_drug	-2.80933	9.39603	spikein_drug (reference)	reference	beta
GACGGCTGTATTAGCC-1-G1-STZ	-6.48687	5.41353	STZ (query)	query	beta
AACACGTGTGTAATGA-1-145_mGFP-Fltp_P16	-3.41852	11.2754	Fltp_P16 (reference)	reference	beta
GCTCCTAAGTCAAGGC-1-G1-STZ	-2.28317	3.4031	STZ (query)	query	delta
TAGCCGGAGCCTTGAT-1-146_mRFP-Fltp_P16	-3.50956	6.68821	Fltp_P16 (reference)	reference	gamma
CGCTTCACACGTGAGA-1-SRR10751510-spikein_drug	2.58338	-0.875837	spikein_drug (reference)	reference	alpha
GGAATAAAGCAACGGT-1-G1-STZ	-2.78702	11.5774	STZ (query)	query	beta
TACGGTACACCTCGGA-1-G5-STZ	0.554396	5.92863	STZ (query)	query	beta_delta
ACACCGGGTTCGCTAA-1-G8-STZ	-3.42671	3.07316	STZ (query)	query	delta
ACTTACTAGATCCTGT-1-G6-STZ	-3.60296	2.46171	STZ (query)	query	delta
ACATACGAGGATGCGT-1-146_mRFP-Fltp_P16	-1.98495	13.7991	Fltp_P16 (reference)	reference	beta
CGGAGCTCAAGCGATG-1-G5-STZ	-4.55755	2.66074	STZ (query)	query	delta
CACATAGCAGTGGAGT-1-SRR10751510-spikein_drug	-1.31773	10.2295	spikein_drug (reference)	reference	beta
GCTGCTTCAATGGAGC-1-145_mGFP-Fltp_P16	-5.68557	9.70616	Fltp_P16 (reference)	reference	beta
TTGCCGTTCGTAGGAG-1-146_mRFP-Fltp_P16	-4.98422	9.70153	Fltp_P16 (reference)	reference	beta
AACTCAGCACAGAGGT-1-SRR10751516-spikein_drug	-5.94393	7.31645	spikein_drug (reference)	reference	beta
ACGAGGAGTGGTGTAG-1-147_mTmG-Fltp_P16	-3.83172	12.9361	Fltp_P16 (reference)	reference	beta
GGCGACTCAAGTCTGT-1-G4-STZ	12.0321	0.919791	STZ (query)	query	immune
CAAGGCCAGCCGCCTA-1-SRR10751506-spikein_drug	-2.88764	11.4711	spikein_drug (reference)	reference	beta
AGTGGGACACACTGCG-1-SRR10985097-NOD	0.405026	11.8167	NOD (reference)	reference	beta
TACAGTGCAGTTTACG-1-G2-STZ	2.17295	10.9226	STZ (query)	query	beta
CAGGTGCCAGGATTGG-1-145_mGFP-Fltp_P16	-4.89701	10.0554	Fltp_P16 (reference)	reference	beta
GCATGATTCAGGTAAA-1-145_mGFP-Fltp_P16	3.0499	-1.9505	Fltp_P16 (reference)	reference	alpha
ATAGACCGTCTAAAGA-1-SRR10985099-NOD	-1.73743	11.8033	NOD (reference)	reference	beta
AGCTCCTAGGTGACCA-1-146_mRFP-Fltp_P16	4.51409	0.720098	Fltp_P16 (reference)	reference	alpha
GGGCATCCACCTATCC-1-G2-STZ	13.3479	5.52259	STZ (query)	query	stellate_activated
TGGTTCCAGATCTGAA-1-G5-STZ	0.96507	-0.0129972	STZ (query)	query	gamma
CATCGAAGTGATGTGG-1-145_mGFP-Fltp_P16	-4.13229	11.1323	Fltp_P16 (reference)	reference	beta
GCCAAATCATGCCTAA-1-G6-STZ	-2.98808	9.65431	STZ (query)	query	beta
TTTACTGTCCCATTTA-1-SRR10751516-spikein_drug	-5.08339	8.9891	spikein_drug (reference)	reference	beta
CGAACATTCACAACGT-1-145_mGFP-Fltp_P16	1.65075	-1.58719	Fltp_P16 (reference)	reference	alpha
ACATGGTAGTACACCT-1-G5-STZ	1.3292	7.27918	STZ (query)	query	beta_delta
GTCACGGCAAAGGCGT-1-146_mRFP-Fltp_P16	4.43371	-0.35213	Fltp_P16 (reference)	reference	alpha
GCCAAATTCAGTTAGC-1-G4-STZ	10.6257	2.68106	STZ (query)	query	immune
CATGACAGTGAGTATA-1-SRR10751507-spikein_drug	-7.04735	5.35261	spikein_drug (reference)	reference	beta
TCAATCTTCATTTGGG-1-147_mTmG-Fltp_P16	1.92825	8.1795	Fltp_P16 (reference)	reference	alpha_beta
AGCCTAATCCCTGACT-1-146_mRFP-Fltp_P16	3.51572	-0.657335	Fltp_P16 (reference)	reference	alpha
CTGTGCTAGAGCTTCT-1-G4-STZ	-5.96233	5.13661	STZ (query)	query	beta
CAGTAACTCAGATAAG-1-G2-STZ	2.1211	5.13674	STZ (query)	query	alpha_delta
ACACCGGCATGCAATC-1-G1-STZ	-6.13029	7.45765	STZ (query)	query	beta
TACTTGTAGCCAGTAG-1-G8-STZ	-1.24891	12.597	STZ (query)	query	beta
CTAAGACTCTGTCCGT-1-146_mRFP-Fltp_P16	0.735044	1.05155	Fltp_P16 (reference)	reference	gamma
AGCGGTCTCGAGGTAG-1-G6-STZ	11.8081	0.806689	STZ (query)	query	immune
TACCTATTCGCCTGAG-1-G2-STZ	3.78678	3.08699	STZ (query)	query	alpha
CTCGGAGAGAAGGCCT-1-SRR10751508-spikein_drug	-5.85198	7.93394	spikein_drug (reference)	reference	beta
ATTACTCAGTGCGTGA-1-SRR10751506-spikein_drug	-4.83761	9.37317	spikein_drug (reference)	reference	beta
AACTTTCGTTAAGACA-1-145_mGFP-Fltp_P16	3.29878	8.56683	Fltp_P16 (reference)	reference	beta_delta
GAACATCAGACAAGCC-1-G5-STZ	-0.118302	-2.59618	STZ (query)	query	alpha
TTAGTTCCACGGATAG-1-G2-STZ	2.71124	9.74349	STZ (query)	query	beta_delta
GTACTTTAGGTGACCA-1-G5-STZ	-1.83971	4.21503	STZ (query)	query	delta
CAGTAACCAAATCCGT-1-147_mTmG-Fltp_P16	2.31218	5.6627	Fltp_P16 (reference)	reference	alpha_delta
CACAAACGTACGCTGC-1-G3-STZ	1.96444	6.30313	STZ (query)	query	delta
CGGAGTCAGACAATAC-1-G1-STZ	-4.77512	10.0006	STZ (query)	query	beta
AATCGGTAGAACAATC-1-145_mGFP-Fltp_P16	-6.1686	7.02158	Fltp_P16 (reference)	reference	beta
ATCTACTCAGATCTGT-1-G2-STZ	12.9924	8.70515	STZ (query)	query	endothelial
CACACTCAGAATAGGG-1-G3-STZ	-1.0327	8.22722	STZ (query)	query	beta
ATTGGTGCACATGGGA-1-SRR10751512-spikein_drug	-4.39998	8.61528	spikein_drug (reference)	reference	beta
CCTTACGAGGGAAACA-1-G1-STZ	-4.6818	10.076	STZ (query)	query	beta
CATCAAGGTCGGCATC-1-G4-STZ	3.77295	10.8462	STZ (query)	query	beta
CCTACCAGTACGCACC-1-G4-STZ	10.7937	4.16807	STZ (query)	query	immune
TTTGGTTGTAACGACG-1-G3-STZ	-4.11968	2.37596	STZ (query)	query	delta
GCGCGATAGCTAACTC-1-146_mRFP-Fltp_P16	-2.52501	10.1008	Fltp_P16 (reference)	reference	beta
AAGCCGCTCCGAACGC-1-SRR10751505-spikein_drug	1.95054	0.0328799	spikein_drug (reference)	reference	alpha
CACATAGAGCAATATG-1-147_mTmG-Fltp_P16	5.24793	0.0758291	Fltp_P16 (reference)	reference	alpha
CGTCAGGAGTGTACGG-1-146_mRFP-Fltp_P16	-3.44469	9.32453	Fltp_P16 (reference)	reference	beta
GGGTTGCCACAACTGT-1-147_mTmG-Fltp_P16	3.10864	8.37674	Fltp_P16 (reference)	reference	alpha_beta
GTACTTTCAAACAACA-1-SRR10985099-NOD	-1.67644	10.3603	NOD (reference)	reference	beta
CATCCACCACCCATTC-1-G6-STZ	2.9662	1.28286	STZ (query)	query	alpha
CCGGTAGGTCTTCAAG-1-G5-STZ	-3.1932	3.36084	STZ (query)	query	delta
GTGCAGCAGTACGATA-1-G1-STZ	1.39054	-0.509825	STZ (query)	query	alpha
GTCATTTTCGTGACAT-1-SRR10751503-spikein_drug	-4.84248	7.18932	spikein_drug (reference)	reference	beta
GACTACATCTGACCTC-1-146_mRFP-Fltp_P16	3.9719	6.42893	Fltp_P16 (reference)	reference	alpha_beta
TCAGCTCGTTTCCACC-1-SRR10751514-spikein_drug	-2.92698	11.3519	spikein_drug (reference)	reference	beta
GATCGCGCACAGCGTC-1-146_mRFP-Fltp_P16	5.21441	0.622923	Fltp_P16 (reference)	reference	alpha
ACACTGACAGTCCTTC-1-G6-STZ	-0.14826	5.14318	STZ (query)	query	delta
TAAGCGTCAATCTGCA-1-SRR10751502-spikein_drug	-3.85497	9.08912	spikein_drug (reference)	reference	beta
CAACTAGAGGCGACAT-1-G3-STZ	2.59774	1.9582	STZ (query)	query	alpha
GTGTGCGAGACTACAA-1-SRR10751503-spikein_drug	1.04195	11.6407	spikein_drug (reference)	reference	beta
AACTCAGAGCATCATC-1-SRR10751506-spikein_drug	10.0764	6.22936	spikein_drug (reference)	reference	stellate_quiescent
GCCTCTAAGAGCTATA-1-G6-STZ	1.5508	0.713896	STZ (query)	query	alpha
CATCAGATCGTTTGCC-1-G4-STZ	3.18495	2.48917	STZ (query)	query	alpha
CATGGCGCAGTAAGAT-1-SRR10751504-spikein_drug	-6.78325	6.76333	spikein_drug (reference)	reference	beta
ACGGGCTTCCGCGTTT-1-SRR10751515-spikein_drug	-7.0399	4.04458	spikein_drug (reference)	reference	beta
CTTCTCTGTTACGCGC-1-G3-STZ	-2.49582	9.78682	STZ (query)	query	beta
CCCATACTCAAGATCC-1-G5-STZ	-3.51228	3.3526	STZ (query)	query	delta
ACGGGTCCACGCCAGT-1-G1-STZ	-3.60679	2.25975	STZ (query)	query	delta
TTGGCAAGTGGTCTCG-1-G2-STZ	2.22219	9.96861	STZ (query)	query	beta
GTCATTTCAAAGGTGC-1-SRR10751509-spikein_drug	2.82182	2.05969	spikein_drug (reference)	reference	alpha
CTCGAGGTCCCTTGCA-1-G1-STZ	-5.18308	8.41797	STZ (query)	query	beta
CAAGAAAAGTGAAGAG-1-SRR10751514-spikein_drug	-7.54827	4.70372	spikein_drug (reference)	reference	beta
TTGACTTTCACCGGGT-1-SRR10751507-spikein_drug	0.306049	8.10354	spikein_drug (reference)	reference	endocrine_proliferative
GGGCACTGTGTGGCTC-1-145_mGFP-Fltp_P16	4.26484	-0.466068	Fltp_P16 (reference)	reference	alpha
GACTAACCAGGCAGTA-1-SRR10751513-spikein_drug	-5.08721	3.11195	spikein_drug (reference)	reference	beta
GCATGCGGTCAATGTC-1-146_mRFP-Fltp_P16	-3.51612	12.2262	Fltp_P16 (reference)	reference	beta
GATCGCGCAGATCCAT-1-SRR10751507-spikein_drug	-4.22791	10.0153	spikein_drug (reference)	reference	beta
GACGGCTGTAAGTGTA-1-G3-STZ	1.8978	11.8011	STZ (query)	query	beta
CTCTAATTCAAGAAGT-1-SRR10751513-spikein_drug	2.82727	9.49686	spikein_drug (reference)	reference	beta_delta
GTGGGTCCACGGATAG-1-G4-STZ	-0.228522	9.86725	STZ (query)	query	beta
GCAAACTAGCTCCTTC-1-SRR10751509-spikein_drug	-4.25164	5.93662	spikein_drug (reference)	reference	beta
TCTGAGAGTTACGCGC-1-G3-STZ	-4.32585	2.64251	STZ (query)	query	delta
TCTGGAATCCCGGATG-1-147_mTmG-Fltp_P16	3.88723	1.85948	Fltp_P16 (reference)	reference	alpha
ATCATGGCATGGATGG-1-145_mGFP-Fltp_P16	-1.40795	2.7238	Fltp_P16 (reference)	reference	delta
CGCTGGAGTATCTGCA-1-147_mTmG-Fltp_P16	5.2532	8.38509	Fltp_P16 (reference)	reference	beta_delta
CCGTTCATCTTCGAGA-1-G6-STZ	1.21794	11.1137	STZ (query)	query	beta
CTGCTGTGTTATCCGA-1-145_mGFP-Fltp_P16	-5.55984	9.28905	Fltp_P16 (reference)	reference	beta
GCTGCGACAGTCGATT-1-145_mGFP-Fltp_P16	4.17872	-0.0373716	Fltp_P16 (reference)	reference	gamma
GATCGCGCAAGCTGAG-1-147_mTmG-Fltp_P16	2.20646	2.22021	Fltp_P16 (reference)	reference	alpha
CGATTGAAGTGGCACA-1-145_mGFP-Fltp_P16	1.87095	4.06113	Fltp_P16 (reference)	reference	alpha_delta
CCCAGTTCAGTCTTCC-1-145_mGFP-Fltp_P16	-0.445867	13.5993	Fltp_P16 (reference)	reference	beta
TGGCGCATCACATAGC-1-145_mGFP-Fltp_P16	3.9373	0.164693	Fltp_P16 (reference)	reference	alpha
CCAATCCCACGGTGTC-1-G8-STZ	2.05108	-1.11076	STZ (query)	query	alpha
GTATTCTTCTACGAGT-1-147_mTmG-Fltp_P16	-0.316406	-2.55003	Fltp_P16 (reference)	reference	gamma
AACTCTTAGAAGGCCT-1-SRR10751506-spikein_drug	-5.9925	7.44614	spikein_drug (reference)	reference	beta
GTCGGGTGTGTTGGGA-1-145_mGFP-Fltp_P16	-2.9787	13.1798	Fltp_P16 (reference)	reference	beta
CATGCCTAGGAATGGA-1-G1-STZ	1.28734	12.0816	STZ (query)	query	beta
TTCGGTCCACCGGAAA-1-146_mRFP-Fltp_P16	13.9247	9.00629	Fltp_P16 (reference)	reference	endothelial
TGCGCAGCACTTAACG-1-G6-STZ	3.60385	1.53591	STZ (query)	query	alpha
GTCTTCGCAACACGCC-1-147_mTmG-Fltp_P16	4.29983	-0.194921	Fltp_P16 (reference)	reference	alpha
CGTTAGAGTGCTTCTC-1-G4-STZ	-0.982296	9.57025	STZ (query)	query	beta
TGTGGTATCAGTCCCT-1-SRR10751516-spikein_drug	1.70093	11.6357	spikein_drug (reference)	reference	beta
CGCGTTTTCTTAGCCC-1-G4-STZ	3.66859	1.92755	STZ (query)	query	alpha
ACTGTCCTCCAAAGTC-1-G8-STZ	-4.98583	9.58963	STZ (query)	query	beta
TAAGTGCTCCCAAGAT-1-146_mRFP-Fltp_P16	4.26973	-0.00622573	Fltp_P16 (reference)	reference	alpha
GTCTTCGTCAGTTGAC-1-145_mGFP-Fltp_P16	-4.54454	11.2444	Fltp_P16 (reference)	reference	beta
GATCGCGAGTTTGCGT-1-SRR10751505-spikein_drug	11.6744	7.91959	spikein_drug (reference)	reference	endothelial_stellate
AGTGGGATCCGAATGT-1-SRR10751516-spikein_drug	-4.99565	10.341	spikein_drug (reference)	reference	beta
AGCGTCGGTCTTTCAT-1-G1-STZ	-6.03797	7.06768	STZ (query)	query	beta
CTCTGGTGTCGCGAAA-1-145_mGFP-Fltp_P16	-3.12953	1.90926	Fltp_P16 (reference)	reference	delta
AGCAGCCGTGATGATA-1-SRR10751506-spikein_drug	-5.05557	9.00507	spikein_drug (reference)	reference	beta
CAGCAGCGTATAGTAG-1-G8-STZ	-6.25114	8.29042	STZ (query)	query	beta
CAGTAACTCCTGCAGG-1-G1-STZ	-2.57539	11.5122	STZ (query)	query	beta
GTTCATTTCTCCAGGG-1-G1-STZ	1.46721	-1.47003	STZ (query)	query	alpha
CAGCATAGTTCGAATC-1-145_mGFP-Fltp_P16	-3.64748	12.5855	Fltp_P16 (reference)	reference	beta
ACGAGCCCAACGATCT-1-G5-STZ	3.51751	2.87623	STZ (query)	query	alpha
CACAAACAGGCCCTTG-1-G5-STZ	12.025	1.07374	STZ (query)	query	immune
GAAATGACAGAGTGTG-1-146_mRFP-Fltp_P16	-3.18662	11.9329	Fltp_P16 (reference)	reference	beta
CTCGTCAAGCATCATC-1-SRR10751507-spikein_drug	-5.56857	9.22086	spikein_drug (reference)	reference	beta
GAACATCTCTATCGCC-1-G3-STZ	2.84982	-1.46361	STZ (query)	query	alpha
GTCTCGTTCTTTACGT-1-SRR10751506-spikein_drug	11.4603	6.18238	spikein_drug (reference)	reference	endothelial_stellate
ACGCCGATCAGTTCGA-1-G1-STZ	10.1885	-0.130886	STZ (query)	query	ductal
TGGGAAGAGGCGTACA-1-G6-STZ	5.19121	9.63659	STZ (query)	query	alpha_beta_delta
CATGCCTTCAGCCTAA-1-SRR10751507-spikein_drug	1.33037	8.669	spikein_drug (reference)	reference	alpha_beta
TTTGGTTCATTATCTC-1-SRR10751502-spikein_drug	-4.39751	9.68011	spikein_drug (reference)	reference	beta
TGAAAGACATAAGACA-1-G1-STZ	1.52336	12.1721	STZ (query)	query	beta
CTCACACTCGGCTACG-1-G6-STZ	2.25505	-0.315481	STZ (query)	query	alpha
TGCCCTATCTGTTGAG-1-G1-STZ	-4.45142	11.2008	STZ (query)	query	beta
TGAGAGGTCCTGCTTG-1-SRR10751502-spikein_drug	10.5741	6.33951	spikein_drug (reference)	reference	stellate_quiescent
ACAGCCGAGCCTATGT-1-G8-STZ	4.05232	9.02449	STZ (query)	query	beta_delta
GATCGTATCTGCAGTA-1-145_mGFP-Fltp_P16	5.05924	-0.0527661	Fltp_P16 (reference)	reference	alpha
GGGATGAAGTAGGTGC-1-G1-STZ	-5.01856	10.1519	STZ (query)	query	beta
TTGTAGGGTGTGGTTT-1-G2-STZ	0.929337	9.99234	STZ (query)	query	beta
CGTTGGGTCACAGTAC-1-G3-STZ	2.00555	11.9024	STZ (query)	query	beta
ACGGAGACACCTTGTC-1-SRR10751509-spikein_drug	3.34706	2.90479	spikein_drug (reference)	reference	alpha
ACCCACTAGAGCTTCT-1-147_mTmG-Fltp_P16	2.2598	8.29733	Fltp_P16 (reference)	reference	alpha_beta
GGGACCTCACCTATCC-1-146_mRFP-Fltp_P16	4.6942	1.85371	Fltp_P16 (reference)	reference	alpha
CGCGGTAGTCTAGTGT-1-G4-STZ	1.99128	3.34643	STZ (query)	query	gamma
ACAGCCGCATACTACG-1-G1-STZ	-2.78048	11.8024	STZ (query)	query	beta
GAGCAGAAGTTTCCTT-1-G8-STZ	-4.83373	2.40433	STZ (query)	query	delta
TAGCCGGGTGGTACAG-1-146_mRFP-Fltp_P16	-3.30801	10.6439	Fltp_P16 (reference)	reference	beta
GTGTTAGGTCGAGATG-1-G1-STZ	-4.58222	10.0092	STZ (query)	query	beta
CTCATTACAGAAGCAC-1-146_mRFP-Fltp_P16	-2.6011	12.4756	Fltp_P16 (reference)	reference	beta
CGGGTCATCTCGATGA-1-SRR10985097-NOD	3.7785	-1.84167	NOD (reference)	reference	alpha
ATAACGCAGTGTTGAA-1-G5-STZ	-2.11841	8.70369	STZ (query)	query	beta_delta
ATAAGAGCACCCATTC-1-SRR10751508-spikein_drug	-0.111432	11.208	spikein_drug (reference)	reference	beta
TCAGCAATCGCATGAT-1-SRR10751515-spikein_drug	-0.0829411	11.881	spikein_drug (reference)	reference	beta
AACTCAGAGGTGCTTT-1-145_mGFP-Fltp_P16	4.58961	1.17581	Fltp_P16 (reference)	reference	alpha
GCGACCAGTGAAATCA-1-G2-STZ	-0.126415	5.13135	STZ (query)	query	alpha_delta
GTTTCTATCCAAATGC-1-146_mRFP-Fltp_P16	1.87865	0.388884	Fltp_P16 (reference)	reference	alpha
ATGAGGGAGCCCAGCT-1-G1-STZ	-5.80503	6.20245	STZ (query)	query	beta
AAATGCCGTCTAAACC-1-146_mRFP-Fltp_P16	3.03006	6.29372	Fltp_P16 (reference)	reference	alpha_delta
AGCGTATTCGCGTAGC-1-G5-STZ	9.71904	-1.21361	STZ (query)	query	ductal
TTAGGACAGAGGGCTT-1-SRR10751514-spikein_drug	-2.81393	9.65308	spikein_drug (reference)	reference	beta
TACACGAGTTCGCGAC-1-145_mGFP-Fltp_P16	2.56998	6.05391	Fltp_P16 (reference)	reference	alpha_delta
GTCTCGTAGAGCAATT-1-G2-STZ	-3.79233	8.98605	STZ (query)	query	beta
AGTGAGGGTCCGCTGA-1-SRR10751508-spikein_drug	-0.167395	-0.868647	spikein_drug (reference)	reference	gamma
TGTGGTAGTGGCAAAC-1-145_mGFP-Fltp_P16	4.95576	0.227521	Fltp_P16 (reference)	reference	alpha
TCTATTGGTAAACACA-1-SRR10751506-spikein_drug	2.60152	6.89867	spikein_drug (reference)	reference	beta
CCACTACAGATGTGTA-1-147_mTmG-Fltp_P16	2.35824	0.285771	Fltp_P16 (reference)	reference	alpha
TAAGCGTCACTGTCGG-1-G5-STZ	0.406337	5.6164	STZ (query)	query	delta
TCAGGTAGTCATGCCG-1-SRR10751504-spikein_drug	-5.40184	7.81632	spikein_drug (reference)	reference	beta
CTAAGACGTCGAGTTT-1-G6-STZ	1.636	10.8584	STZ (query)	query	beta
TCATTACGTAGCGCTC-1-145_mGFP-Fltp_P16	5.38696	0.1607	Fltp_P16 (reference)	reference	alpha
ACATACGCAGTCAGAG-1-SRR10751504-spikein_drug	-5.20558	8.21342	spikein_drug (reference)	reference	beta
CCTTCGATCCCGACTT-1-G5-STZ	3.24062	5.52991	STZ (query)	query	alpha_delta
GAGCAGAGTACTTAGC-1-G6-STZ	2.96126	10.8002	STZ (query)	query	beta
GTATCTTAGATGTAAC-1-SRR10751510-spikein_drug	-4.16356	8.97926	spikein_drug (reference)	reference	beta
CGAGCACGTACAGTGG-1-145_mGFP-Fltp_P16	4.50721	8.03282	Fltp_P16 (reference)	reference	alpha_beta
TGACTTTAGCCACCTG-1-SRR10985099-NOD	-1.50693	12.5761	NOD (reference)	reference	beta
CTTAGGACACACCGCA-1-145_mGFP-Fltp_P16	-6.55266	8.29169	Fltp_P16 (reference)	reference	beta
GTACGTATCGTGGACC-1-147_mTmG-Fltp_P16	4.40519	9.5687	Fltp_P16 (reference)	reference	beta_delta
CCACCTACAAGCCGTC-1-SRR10751510-spikein_drug	-3.19359	8.2918	spikein_drug (reference)	reference	beta
GGAATAACAGTTCCCT-1-SRR10751502-spikein_drug	-4.17361	8.56081	spikein_drug (reference)	reference	beta
CGATGTAAGAAGGTGA-1-SRR10751507-spikein_drug	-2.10656	13.0686	spikein_drug (reference)	reference	beta
GATGCTATCTAGAGTC-1-G3-STZ	-5.72058	4.3311	STZ (query)	query	beta
GATCGCGCACTTAAGC-1-G1-STZ	-5.85195	8.48597	STZ (query)	query	beta
TCGGGACGTTACGCGC-1-SRR10751503-spikein_drug	-0.230205	-2.63747	spikein_drug (reference)	reference	alpha
TCGGGACCAGACAAAT-1-146_mRFP-Fltp_P16	-2.38221	12.6926	Fltp_P16 (reference)	reference	beta
GGCGTGTAGTGGACGT-1-SRR10751510-spikein_drug	-7.24138	5.49137	spikein_drug (reference)	reference	beta
ACTGAGTTCCCTAACC-1-G2-STZ	-1.74965	3.7536	STZ (query)	query	delta
GCATGCGCAACTTGAC-1-G6-STZ	2.92449	11.104	STZ (query)	query	beta
CCCATACTCAAGATCC-1-SRR10751507-spikein_drug	2.32627	0.775494	spikein_drug (reference)	reference	alpha
ATCTGCCAGTCCATAC-1-G1-STZ	-1.23527	11.7267	STZ (query)	query	beta
GATGAGGTCCGTACAA-1-SRR10985098-NOD	-0.31841	11.0272	NOD (reference)	reference	beta
GGACGTCCATCCTAGA-1-G6-STZ	12.6626	4.37045	STZ (query)	query	stellate_quiescent
GGCTGGTCAGCGAACA-1-SRR10751516-spikein_drug	-1.56558	12.5186	spikein_drug (reference)	reference	beta
ACGGGTCTCAGCCTAA-1-G3-STZ	10.4742	3.90766	STZ (query)	query	immune
GTAACGTGTACATGTC-1-145_mGFP-Fltp_P16	-2.52397	2.14898	Fltp_P16 (reference)	reference	delta
ACATCAGAGTTACCCA-1-G6-STZ	13.1976	6.53173	STZ (query)	query	stellate_activated
AAATGCCAGCCAGGAT-1-SRR10985098-NOD	-1.66441	10.2409	NOD (reference)	reference	beta
TTCTCAATCTCTAAGG-1-146_mRFP-Fltp_P16	3.72786	-1.19216	Fltp_P16 (reference)	reference	alpha
GGAAAGCGTGTCAATC-1-147_mTmG-Fltp_P16	4.94179	-0.719678	Fltp_P16 (reference)	reference	alpha
TCATTACTCGTACCGG-1-G4-STZ	-2.04589	4.04046	STZ (query)	query	delta
TTAACTCTCTCGAGTA-1-SRR10751503-spikein_drug	-3.26068	8.1456	spikein_drug (reference)	reference	beta
TTTGGTTTCTCCAGGG-1-G8-STZ	-0.237481	10.6095	STZ (query)	query	beta
ACCCACTTCTCGCATC-1-SRR10985097-NOD	0.670534	4.57954	NOD (reference)	reference	delta
TTTGTCACATCTATGG-1-SRR10751508-spikein_drug	0.945535	12.0105	spikein_drug (reference)	reference	beta
CTGGTCTTCGCAGGCT-1-G2-STZ	2.58795	-1.78316	STZ (query)	query	alpha
GTCGGGTCAGGTCGTC-1-146_mRFP-Fltp_P16	4.24106	-0.631906	Fltp_P16 (reference)	reference	alpha
TTGCCGTAGTTACGGG-1-SRR10985099-NOD	0.780148	4.5212	NOD (reference)	reference	delta
AGTGAGGGTAAGGGCT-1-SRR10751511-spikein_drug	2.2302	8.81826	spikein_drug (reference)	reference	alpha_beta
AACCGCGGTGCCTGGT-1-145_mGFP-Fltp_P16	0.336057	13.5619	Fltp_P16 (reference)	reference	beta
CCACTACTCAGTACGT-1-G8-STZ	-2.33757	3.21667	STZ (query)	query	delta
TCACGAAGTCATTAGC-1-G2-STZ	1.59181	0.419685	STZ (query)	query	gamma
GCGCAGTTCCAAGTAC-1-145_mGFP-Fltp_P16	2.78411	5.83694	Fltp_P16 (reference)	reference	alpha_delta
ATCCACCCATAGACTC-1-SRR10751505-spikein_drug	0.619858	13.0952	spikein_drug (reference)	reference	beta
TCACGAATCATAAAGG-1-147_mTmG-Fltp_P16	-2.97135	10.3503	Fltp_P16 (reference)	reference	beta
TATGCCCTCACGACTA-1-G6-STZ	4.78434	10.0921	STZ (query)	query	beta
TGCGCAGCAGTGGAGT-1-147_mTmG-Fltp_P16	3.10907	-0.19329	Fltp_P16 (reference)	reference	alpha
GTTAAGCGTCTAAAGA-1-SRR10751504-spikein_drug	0.336204	-2.21916	spikein_drug (reference)	reference	alpha
AAGTCTGCACCTGGTG-1-SRR10751511-spikein_drug	-2.4392	9.05899	spikein_drug (reference)	reference	beta
TGTTCCGAGTGACATA-1-147_mTmG-Fltp_P16	-2.3705	13.4	Fltp_P16 (reference)	reference	beta
CATCGGGTCAAGCCTA-1-146_mRFP-Fltp_P16	3.37911	-1.2274	Fltp_P16 (reference)	reference	alpha
TATTACCGTAGGCTGA-1-G6-STZ	-4.08146	3.61122	STZ (query)	query	delta
CCGTGGAAGTGTACGG-1-G6-STZ	3.57975	9.77083	STZ (query)	query	beta
GTACTTTAGATGCCAG-1-G2-STZ	-0.429485	9.28508	STZ (query)	query	beta
CACACAAAGCTCCCAG-1-SRR10751502-spikein_drug	-4.61146	9.71734	spikein_drug (reference)	reference	beta
GACTGCGGTGTTGGGA-1-SRR10985098-NOD	4.93428	1.15359	NOD (reference)	reference	alpha
ACGGGTCTCTTGCCGT-1-G1-STZ	3.58543	1.82061	STZ (query)	query	alpha
CGGACACCAGCTATTG-1-SRR10751516-spikein_drug	0.196432	12.8687	spikein_drug (reference)	reference	beta
ATGCGATGTACATGTC-1-SRR10751506-spikein_drug	10.2537	6.65152	spikein_drug (reference)	reference	stellate_quiescent
GCACTCTGTGATAAGT-1-G3-STZ	-6.3851	7.27636	STZ (query)	query	beta
GGTGTTAGTACCATCA-1-G1-STZ	0.566076	12.0957	STZ (query)	query	beta
TCAGGTAGTTGGTGGA-1-SRR10751503-spikein_drug	-4.19412	9.67917	spikein_drug (reference)	reference	beta
GCACATAAGAGGTTAT-1-G6-STZ	-2.97651	3.98423	STZ (query)	query	delta
TAAGAGATCATCTGTT-1-SRR10751502-spikein_drug	-0.484108	8.70098	spikein_drug (reference)	reference	beta_delta
CGGCTAGGTCTCATCC-1-SRR10751505-spikein_drug	-1.71908	12.0937	spikein_drug (reference)	reference	beta
ACGGGCTGTAAGGGCT-1-G2-STZ	-1.97198	4.34794	STZ (query)	query	delta
AGGGTGAAGCGGATCA-1-146_mRFP-Fltp_P16	-4.41394	10.1895	Fltp_P16 (reference)	reference	beta
GATCGATTCCTCAACC-1-145_mGFP-Fltp_P16	-1.92327	8.19635	Fltp_P16 (reference)	reference	beta
ATTCTACTCTACTTAC-1-G5-STZ	0.732528	0.836489	STZ (query)	query	gamma
GCTTCCAGTCGATTGT-1-G2-STZ	0.495826	5.30147	STZ (query)	query	alpha_delta
GGTGAAGAGGCTCATT-1-SRR10751515-spikein_drug	-0.734259	9.96221	spikein_drug (reference)	reference	beta
TCTCATAAGGACACCA-1-SRR10751508-spikein_drug	2.24367	0.843626	spikein_drug (reference)	reference	alpha
ATCGAGTGTCAGATAA-1-G5-STZ	-2.41312	4.7625	STZ (query)	query	delta
CATGACACACCGAAAG-1-G6-STZ	3.59915	6.43689	STZ (query)	query	alpha_delta
GGTATTGCAGGGATTG-1-145_mGFP-Fltp_P16	2.92349	0.834306	Fltp_P16 (reference)	reference	alpha
TCTGGAAGTCAAAGAT-1-SRR10751510-spikein_drug	1.83305	1.45517	spikein_drug (reference)	reference	gamma
AACTGGTTCTCCAGGG-1-G3-STZ	3.26231	9.51834	STZ (query)	query	beta_delta
ACATACGAGGCTAGCA-1-G4-STZ	-3.91786	3.9588	STZ (query)	query	beta
TGTCCCAAGTCTTGCA-1-147_mTmG-Fltp_P16	-3.5189	12.5407	Fltp_P16 (reference)	reference	beta
TGACTAGGTCAATACC-1-G1-STZ	2.61476	4.15268	STZ (query)	query	alpha_delta
TAAGCGTTCCTTGACC-1-146_mRFP-Fltp_P16	-4.21307	10.2422	Fltp_P16 (reference)	reference	beta
GCATGTAGTTCCAACA-1-G6-STZ	-1.56292	4.41779	STZ (query)	query	delta
GTCACAACAATCCAAC-1-SRR10751515-spikein_drug	2.19217	12.6957	spikein_drug (reference)	reference	beta
TGTCCCATCCCATTAT-1-G8-STZ	-1.59451	11.222	STZ (query)	query	beta
GACGGCTGTCACTGGC-1-G1-STZ	-4.15348	10.8082	STZ (query)	query	beta
GGCTGGTTCTGTCCGT-1-G5-STZ	1.33575	8.62729	STZ (query)	query	beta
TTAGGCACATTAGGCT-1-SRR10751506-spikein_drug	-1.79546	10.5061	spikein_drug (reference)	reference	beta
GTCGGGTGTAAGAGAG-1-G6-STZ	1.52003	10.1477	STZ (query)	query	beta
GGGAATGCAGGGAGAG-1-G8-STZ	1.10345	10.9515	STZ (query)	query	beta
TAGACCAGTGAGCGAT-1-SRR10751511-spikein_drug	3.61901	3.82124	spikein_drug (reference)	reference	alpha
ATCATCTAGTCCGGTC-1-G1-STZ	-2.56955	11.286	STZ (query)	query	beta
CCCTCCTCAGCTGTAT-1-G3-STZ	4.82325	8.74663	STZ (query)	query	alpha_beta_delta
CACACAAAGGTGCAAC-1-SRR10751502-spikein_drug	0.528209	0.751751	spikein_drug (reference)	reference	gamma
CATATTCAGTTCCACA-1-G6-STZ	1.94925	10.8315	STZ (query)	query	beta
CTCGTACCACGGTAGA-1-SRR10751512-spikein_drug	-1.00878	3.67053	spikein_drug (reference)	reference	delta
AGGCCGTGTCCCTTGT-1-146_mRFP-Fltp_P16	-1.87525	2.45373	Fltp_P16 (reference)	reference	delta
TACAGTGTCACCAGGC-1-145_mGFP-Fltp_P16	-2.44775	13.8185	Fltp_P16 (reference)	reference	beta
CACCTTGGTTCAACCA-1-G2-STZ	-4.36921	2.52879	STZ (query)	query	delta
TCTCTAAAGTTGCAGG-1-G1-STZ	-6.66436	6.07475	STZ (query)	query	beta
AGGGATGTCGACGGAA-1-G6-STZ	2.32569	-0.672602	STZ (query)	query	alpha
CGAACATAGAAACCTA-1-SRR10751502-spikein_drug	9.82068	7.02168	spikein_drug (reference)	reference	stellate_quiescent
GGAATAATCGTCCGTT-1-SRR10751508-spikein_drug	10.7084	7.57161	spikein_drug (reference)	reference	endothelial_stellate
ACATGGTGTGAGGGTT-1-SRR10751507-spikein_drug	-3.0461	2.64915	spikein_drug (reference)	reference	delta
CCACTACAGTGTACGG-1-G1-STZ	-5.6825	8.86772	STZ (query)	query	beta
ACGCAGCCACCGAAAG-1-G1-STZ	-3.89832	10.8827	STZ (query)	query	beta
CTCCTAGCATGGAATA-1-145_mGFP-Fltp_P16	1.11884	1.61897	Fltp_P16 (reference)	reference	gamma
GCGGGTTGTCGGATCC-1-146_mRFP-Fltp_P16	0.867894	8.54497	Fltp_P16 (reference)	reference	beta_delta
TGAAAGATCTCGGACG-1-146_mRFP-Fltp_P16	4.05388	8.77872	Fltp_P16 (reference)	reference	alpha_beta
AACTTTCTCGTCTGAA-1-145_mGFP-Fltp_P16	3.20287	-2.14979	Fltp_P16 (reference)	reference	alpha
ACGGCCAAGAGCTGCA-1-SRR10751502-spikein_drug	-1.96269	10.5836	spikein_drug (reference)	reference	beta
GACCTGGTCGTCTGCT-1-145_mGFP-Fltp_P16	-0.0560785	-1.65631	Fltp_P16 (reference)	reference	gamma
GTTACAGGTATTCGTG-1-G1-STZ	-2.18761	2.94612	STZ (query)	query	delta
CGGCTAGAGATGCCAG-1-G1-STZ	-2.65166	11.5643	STZ (query)	query	beta
AACTGGTAGCCCTAAT-1-146_mRFP-Fltp_P16	4.70896	-0.536488	Fltp_P16 (reference)	reference	alpha
ATTACTCCAGTTAACC-1-G6-STZ	2.54508	-0.572867	STZ (query)	query	alpha
GTAGGCCAGATGCCAG-1-G5-STZ	-0.0833284	9.34651	STZ (query)	query	beta
ATGAGGGTCAGCACAT-1-146_mRFP-Fltp_P16	4.13009	8.85716	Fltp_P16 (reference)	reference	alpha_beta
TTTCCTCTCTAACGGT-1-145_mGFP-Fltp_P16	4.81194	0.542293	Fltp_P16 (reference)	reference	alpha
GGACAAGAGGAATTAC-1-SRR10751508-spikein_drug	1.4567	12.2204	spikein_drug (reference)	reference	beta
GGGCACTGTAGCTGCC-1-SRR10985097-NOD	11.7063	6.17277	NOD (reference)	reference	stellate_quiescent
AATCGGTAGTACGCCC-1-SRR10751509-spikein_drug	3.49922	3.52727	spikein_drug (reference)	reference	alpha
CTAGAGTCAGTGACAG-1-G1-STZ	-4.00391	3.09959	STZ (query)	query	delta
CGCGTTTTCATCTGTT-1-G5-STZ	-1.71084	4.1185	STZ (query)	query	delta
GACCTGGGTTTACTCT-1-SRR10751505-spikein_drug	-1.17513	9.84136	spikein_drug (reference)	reference	beta
CCTATTACATAAAGGT-1-G1-STZ	-3.97256	10.6773	STZ (query)	query	beta
AGGGAGTGTACTCAAC-1-SRR10751506-spikein_drug	9.22329	7.31935	spikein_drug (reference)	reference	stellate_quiescent
CCGGGATTCAATCTCT-1-G6-STZ	3.33442	10.9466	STZ (query)	query	beta
TTTGGTTCATATGAGA-1-147_mTmG-Fltp_P16	4.76503	0.102187	Fltp_P16 (reference)	reference	alpha
CATGGCGTCGTCGTTC-1-SRR10751509-spikein_drug	-5.45729	8.24077	spikein_drug (reference)	reference	beta
CCTACCACAATGGAGC-1-G2-STZ	10.4445	2.1969	STZ (query)	query	immune
CCCTCCTAGGTTCCTA-1-G3-STZ	-4.23628	2.91231	STZ (query)	query	delta
TCGTAGATCATGCATG-1-G5-STZ	-5.67048	4.35959	STZ (query)	query	beta
AGTGGGAAGCCCAATT-1-G8-STZ	1.21313	7.52722	STZ (query)	query	beta_delta
AATCGGTCAAATTGCC-1-G5-STZ	3.22978	1.54253	STZ (query)	query	alpha
CGGGTCAGTTCGCGAC-1-SRR10985099-NOD	-5.10409	10.1033	NOD (reference)	reference	beta
CCTATTATCTAACCGA-1-G2-STZ	2.50255	0.287038	STZ (query)	query	alpha
CTGGTCTTCAGTCAGT-1-146_mRFP-Fltp_P16	-1.64097	2.80659	Fltp_P16 (reference)	reference	delta
GTGCAGCCAAGGGTCA-1-G5-STZ	2.68555	9.45497	STZ (query)	query	beta_delta
TGACGGCCATTCCTCG-1-145_mGFP-Fltp_P16	1.6912	-2.28212	Fltp_P16 (reference)	reference	gamma
CGAGCACCAGGACCCT-1-SRR10751507-spikein_drug	3.57285	3.30186	spikein_drug (reference)	reference	alpha
TGAAAGAGTGATGTGG-1-G3-STZ	-3.83282	3.29831	STZ (query)	query	delta
ACACTGATCGCCGTGA-1-SRR10751503-spikein_drug	-7.21191	4.67806	spikein_drug (reference)	reference	beta
CGTCTACAGTCATCCA-1-G6-STZ	3.34734	0.369711	STZ (query)	query	alpha
CCACCTAGTGATGCCC-1-SRR10751504-spikein_drug	-2.53137	2.69198	spikein_drug (reference)	reference	delta
TGAGGGAGTTTGTTGG-1-SRR10751502-spikein_drug	2.46222	9.08019	spikein_drug (reference)	reference	beta_delta
TGACTTTCAGTAAGCG-1-G6-STZ	-3.58839	9.07205	STZ (query)	query	beta
CATGACATCTTGCAAG-1-146_mRFP-Fltp_P16	6.70392	4.49607	Fltp_P16 (reference)	reference	endocrine_proliferative
CTGGTCTGTGATGTGG-1-G2-STZ	-4.25845	2.55011	STZ (query)	query	delta
GGCTGGTAGTGCGTGA-1-G2-STZ	1.29278	10.5452	STZ (query)	query	beta
TCTCATAGTTGTGGCC-1-145_mGFP-Fltp_P16	-4.11305	11.8896	Fltp_P16 (reference)	reference	beta
TAGTGGTAGATGCCTT-1-SRR10751511-spikein_drug	3.17267	4.55525	spikein_drug (reference)	reference	alpha
CTACACCGTAGGGACT-1-147_mTmG-Fltp_P16	-1.86647	13.4655	Fltp_P16 (reference)	reference	beta
TACAGTGCACGTCAGC-1-G5-STZ	-3.82437	10.5511	STZ (query)	query	beta
CTTAACTAGCTGCAAG-1-G2-STZ	1.02238	9.19427	STZ (query)	query	beta
ACGCAGCAGGCATGTG-1-SRR10985097-NOD	-0.0289355	13.3426	NOD (reference)	reference	beta
ATCATGGTCCTTGCCA-1-145_mGFP-Fltp_P16	-2.78073	12.5167	Fltp_P16 (reference)	reference	beta
GAGCAGACACCTTGTC-1-145_mGFP-Fltp_P16	4.66562	0.888918	Fltp_P16 (reference)	reference	alpha
TTTATGCCATCCAACA-1-G1-STZ	-2.55624	11.765	STZ (query)	query	beta
GCAGCCACAATCGGTT-1-G3-STZ	5.38931	11.3736	STZ (query)	query	beta
CGGCTAGCACTTACGA-1-SRR10751510-spikein_drug	2.75688	13.1423	spikein_drug (reference)	reference	beta
TAGCCGGGTAGAAGGA-1-SRR10751514-spikein_drug	-1.86142	12.1415	spikein_drug (reference)	reference	beta
CCGTGGAGTGTAAGTA-1-G5-STZ	-2.94934	8.27757	STZ (query)	query	beta
GAATAAGGTAAGCACG-1-G1-STZ	-0.976773	12.2246	STZ (query)	query	beta
CGCTTCAGTGCGGTAA-1-SRR10751506-spikein_drug	-2.22118	9.50907	spikein_drug (reference)	reference	beta
TACTTGTCAATTGCTG-1-SRR10751512-spikein_drug	-3.95694	11.5924	spikein_drug (reference)	reference	beta
TATCAGGGTCGCATCG-1-SRR10751504-spikein_drug	1.08699	7.92177	spikein_drug (reference)	reference	alpha_beta
TATCTCATCACCTCGT-1-SRR10751516-spikein_drug	-7.12994	6.18344	spikein_drug (reference)	reference	beta
CTTTGCGAGGCCCTCA-1-G1-STZ	0.589939	-1.40234	STZ (query)	query	gamma
AAAGTAGGTAACGACG-1-G1-STZ	-7.0288	6.64446	STZ (query)	query	beta
GCTTCCAAGGCAGTCA-1-G2-STZ	1.60266	0.931483	STZ (query)	query	gamma
CGAACATTCTCCGGTT-1-SRR10751509-spikein_drug	0.283352	5.5015	spikein_drug (reference)	reference	delta
TTGACTTCATTCTCAT-1-SRR10751511-spikein_drug	5.02725	9.23546	spikein_drug (reference)	reference	alpha_beta
GGTGAAGTCGCTTGTC-1-SRR10751505-spikein_drug	0.122215	-2.54322	spikein_drug (reference)	reference	alpha
GGTATTGCACTGTGTA-1-G1-STZ	-6.47203	5.66231	STZ (query)	query	beta
CCTAGCTGTTTAGGAA-1-SRR10751515-spikein_drug	-1.02871	10.7608	spikein_drug (reference)	reference	beta
CGCTTCAGTGAGGGTT-1-145_mGFP-Fltp_P16	-4.23162	11.8308	Fltp_P16 (reference)	reference	beta
TGAGGGAAGACTCGGA-1-G5-STZ	0.989071	9.99155	STZ (query)	query	beta
CACATTTAGGCCGAAT-1-145_mGFP-Fltp_P16	4.32943	0.238758	Fltp_P16 (reference)	reference	alpha
GAATAAGAGCAGCCTC-1-147_mTmG-Fltp_P16	3.43658	6.67492	Fltp_P16 (reference)	reference	alpha_delta
TTCTTAGAGCCGTCGT-1-G5-STZ	-5.32678	7.09704	STZ (query)	query	beta
TCGGGACCATTGTGCA-1-SRR10751511-spikein_drug	-4.70212	1.31712	spikein_drug (reference)	reference	delta
ATTGGTGCATAGACTC-1-145_mGFP-Fltp_P16	4.60198	-0.399404	Fltp_P16 (reference)	reference	alpha
AGGCCACTCACTCTTA-1-G1-STZ	-3.46337	11.4966	STZ (query)	query	beta
TGAAAGAAGTGACTCT-1-G6-STZ	-1.18606	4.40973	STZ (query)	query	delta
GTACTCCTCCCTCTTT-1-SRR10985097-NOD	2.91204	6.50085	NOD (reference)	reference	delta
CGTCCATGTGTTTGTG-1-G6-STZ	11.946	3.06099	STZ (query)	query	immune
GTTCATTCAGTAAGAT-1-G8-STZ	0.237857	-2.9804	STZ (query)	query	alpha
AACTTTCTCAAGGTAA-1-145_mGFP-Fltp_P16	2.54932	5.31903	Fltp_P16 (reference)	reference	alpha_delta
ACGCCAGTCGGCCGAT-1-147_mTmG-Fltp_P16	6.56377	4.08842	Fltp_P16 (reference)	reference	endocrine_proliferative
TGAGCCGCATAGTAAG-1-SRR10751516-spikein_drug	-4.3395	10.9109	spikein_drug (reference)	reference	beta
ACCTTTATCAGCCTAA-1-146_mRFP-Fltp_P16	4.75701	0.150986	Fltp_P16 (reference)	reference	alpha
CCTATTATCTGCGGCA-1-SRR10751505-spikein_drug	-7.56318	4.52081	spikein_drug (reference)	reference	beta
TGACAACTCCTACAGA-1-145_mGFP-Fltp_P16	3.43442	-2.18737	Fltp_P16 (reference)	reference	alpha
CTACGTCGTAGGCTGA-1-146_mRFP-Fltp_P16	3.20365	-1.83806	Fltp_P16 (reference)	reference	alpha
CATTCGCTCAGTTCGA-1-146_mRFP-Fltp_P16	5.54998	0.373656	Fltp_P16 (reference)	reference	alpha
TAGACCATCAGAGGTG-1-G1-STZ	-6.72709	6.4781	STZ (query)	query	beta
ACTTACTGTCTTCGTC-1-G5-STZ	2.84977	0.664801	STZ (query)	query	alpha
GATGAAACATGCAATC-1-147_mTmG-Fltp_P16	-3.5016	10.5653	Fltp_P16 (reference)	reference	beta
TTGACTTCAGACGCCT-1-SRR10751515-spikein_drug	-1.84219	10.9977	spikein_drug (reference)	reference	beta
TGGCGCAAGACAATAC-1-145_mGFP-Fltp_P16	3.49518	8.60933	Fltp_P16 (reference)	reference	beta_delta
CTACCCATCATCGGAT-1-SRR10985098-NOD	-1.0694	3.38498	NOD (reference)	reference	beta_delta
AACTTTCTCTACTTAC-1-G2-STZ	12.7195	8.10447	STZ (query)	query	endothelial
GGAAAGCGTCCCTTGT-1-G2-STZ	2.27527	9.57581	STZ (query)	query	beta_delta
GTCATTTTCCGCGCAA-1-G6-STZ	2.36824	0.139217	STZ (query)	query	alpha
TTTGCGCAGCGCTTAT-1-SRR10751507-spikein_drug	1.03878	-1.33236	spikein_drug (reference)	reference	alpha
AACACGTGTCGCCATG-1-SRR10751512-spikein_drug	-6.58997	6.91608	spikein_drug (reference)	reference	beta
CGGCTAGCATACGCTA-1-SRR10751514-spikein_drug	-4.96482	9.56241	spikein_drug (reference)	reference	beta
GCGCAGTAGGTAGCCA-1-SRR10751513-spikein_drug	2.85567	12.5194	spikein_drug (reference)	reference	beta
AACGTTGTCGTATCAG-1-SRR10751505-spikein_drug	-4.94611	7.34623	spikein_drug (reference)	reference	beta
TTCTCCTGTCGCTTCT-1-G3-STZ	2.37269	-0.461385	STZ (query)	query	alpha
GCCAAATCAATGACCT-1-SRR10985097-NOD	-1.11333	3.18211	NOD (reference)	reference	delta
CGTTGGGCACGACGAA-1-G1-STZ	-2.40625	12.3936	STZ (query)	query	beta
GAACCTATCTCAACTT-1-SRR10751516-spikein_drug	-0.236471	-2.48594	spikein_drug (reference)	reference	alpha
AATCCAGGTATAGGTA-1-146_mRFP-Fltp_P16	-0.468831	14.0265	Fltp_P16 (reference)	reference	beta
CCTTTCTGTCGCTTTC-1-146_mRFP-Fltp_P16	7.42858	7.57103	Fltp_P16 (reference)	reference	stellate_activated
TACCTATAGATCCCGC-1-G1-STZ	-0.956753	12.1242	STZ (query)	query	beta
TTAGGACGTGACCAAG-1-G6-STZ	2.96398	0.317982	STZ (query)	query	alpha
AGCTCTCTCCGTTGCT-1-G3-STZ	2.60442	1.15102	STZ (query)	query	alpha
AACTCAGAGGAATCGC-1-147_mTmG-Fltp_P16	2.97678	-0.672773	Fltp_P16 (reference)	reference	alpha
CATCAGATCCAAAGTC-1-145_mGFP-Fltp_P16	4.55813	-1.14068	Fltp_P16 (reference)	reference	alpha
AACGTTGCAGCTTCGG-1-SRR10751515-spikein_drug	-6.5322	5.15607	spikein_drug (reference)	reference	beta
TACGGTAGTAAGAGGA-1-SRR10751502-spikein_drug	2.22818	8.52876	spikein_drug (reference)	reference	beta_delta
GGACAGAAGGACAGAA-1-147_mTmG-Fltp_P16	-5.56513	9.94316	Fltp_P16 (reference)	reference	beta
CTCTGGTTCGTCTGCT-1-G5-STZ	2.00219	9.21115	STZ (query)	query	beta
GGAATAATCTTCGAGA-1-G2-STZ	4.20682	6.70862	STZ (query)	query	alpha_delta
CTGAAGTAGTCTCGGC-1-145_mGFP-Fltp_P16	6.4413	3.91842	Fltp_P16 (reference)	reference	endocrine_proliferative
GTATCTTTCAACCATG-1-G1-STZ	13.9081	6.62073	STZ (query)	query	stellate_activated
GTATCTTGTCATGCAT-1-146_mRFP-Fltp_P16	-1.77308	13.633	Fltp_P16 (reference)	reference	beta
GATCGTATCTACTATC-1-SRR10751506-spikein_drug	2.33902	5.61632	spikein_drug (reference)	reference	alpha_delta
AAGTCTGTCACTATTC-1-G1-STZ	-6.49301	6.74876	STZ (query)	query	beta
AAACCTGTCACTTATC-1-147_mTmG-Fltp_P16	3.37169	8.50032	Fltp_P16 (reference)	reference	beta_delta
GGAAAGCCACGTAAGG-1-G4-STZ	2.85811	1.11241	STZ (query)	query	alpha
CTACATTAGCGATCCC-1-G3-STZ	2.0428	-1.27604	STZ (query)	query	alpha
AGAGCTTTCTACTCAT-1-147_mTmG-Fltp_P16	-2.04905	13.0987	Fltp_P16 (reference)	reference	beta
TGCGTGGGTATGGTTC-1-146_mRFP-Fltp_P16	6.81855	5.20653	Fltp_P16 (reference)	reference	endocrine_proliferative
TACAGTGAGACAAGCC-1-SRR10751507-spikein_drug	4.68623	5.36815	spikein_drug (reference)	reference	alpha
TGGGAAGAGCAACGGT-1-147_mTmG-Fltp_P16	2.78974	-1.69213	Fltp_P16 (reference)	reference	alpha
TACTCGCGTCCCGACA-1-G8-STZ	3.20815	5.76139	STZ (query)	query	alpha_delta
CACACCTAGAGGTACC-1-G6-STZ	3.72215	2.04881	STZ (query)	query	alpha
GTGCAGCAGACCTAGG-1-146_mRFP-Fltp_P16	3.31203	8.72718	Fltp_P16 (reference)	reference	alpha_beta
GATGCTAAGCGTTTAC-1-G2-STZ	12.0418	1.53207	STZ (query)	query	immune
TACCTTAGTCTGCAAT-1-G5-STZ	-0.144814	-1.64436	STZ (query)	query	gamma
AAAGTAGGTCACTTCC-1-G4-STZ	3.8885	8.93257	STZ (query)	query	beta_delta
CCACTACAGTTCCACA-1-145_mGFP-Fltp_P16	-1.9787	3.09443	Fltp_P16 (reference)	reference	delta
GTCATTTAGTGACATA-1-SRR10751508-spikein_drug	-0.918694	9.37189	spikein_drug (reference)	reference	beta
AACCATGTCGAACGGA-1-G8-STZ	1.27322	-2.70018	STZ (query)	query	alpha
ATTCTACGTACAGACG-1-SRR10751504-spikein_drug	-1.38429	10.2926	spikein_drug (reference)	reference	beta
CACAGGCCATAACCTG-1-SRR10751505-spikein_drug	-6.9169	5.40604	spikein_drug (reference)	reference	beta
ATCATGGGTTATCCGA-1-G2-STZ	3.34266	9.86154	STZ (query)	query	beta_delta
CAACTAGTCATCTGCC-1-SRR10985098-NOD	9.90742	0.71611	NOD (reference)	reference	ductal
TGCTACCTCCACGTTC-1-G1-STZ	-4.71502	10.5612	STZ (query)	query	beta
TAGTTGGGTCTAGTCA-1-G1-STZ	-6.10391	7.23246	STZ (query)	query	beta
GGATGTTAGACCTAGG-1-147_mTmG-Fltp_P16	-4.94449	10.9651	Fltp_P16 (reference)	reference	beta
CAGCCGAGTCTGGTCG-1-146_mRFP-Fltp_P16	-0.378712	14.018	Fltp_P16 (reference)	reference	beta
TATCTCATCGCAGGCT-1-G6-STZ	0.426296	-3.76323	STZ (query)	query	alpha
CAGCATATCGTCACGG-1-SRR10751511-spikein_drug	-4.27718	9.51642	spikein_drug (reference)	reference	beta
TTCTACAGTAGAAAGG-1-G1-STZ	3.85061	1.698	STZ (query)	query	alpha
TATTACCAGCTAGGCA-1-G4-STZ	-0.913573	8.72588	STZ (query)	query	beta
CACAGGCTCGCATGGC-1-145_mGFP-Fltp_P16	4.40033	0.721733	Fltp_P16 (reference)	reference	alpha
TGAGAGGGTCCATGAT-1-SRR10751514-spikein_drug	-7.26329	4.85937	spikein_drug (reference)	reference	beta
CATGGCGCACTAGTAC-1-G2-STZ	-1.31665	4.92375	STZ (query)	query	alpha_delta
GTCTTCGTCTAACGGT-1-SRR10751505-spikein_drug	-4.52619	1.57321	spikein_drug (reference)	reference	delta
GAATAAGCATGCTGGC-1-145_mGFP-Fltp_P16	-2.19324	13.8431	Fltp_P16 (reference)	reference	beta
TCGTACCTCTAACCGA-1-SRR10751510-spikein_drug	-0.598803	7.72499	spikein_drug (reference)	reference	beta_delta
CACACAAGTACACCGC-1-G5-STZ	-3.45255	3.90224	STZ (query)	query	delta
CGGACTGCACGGCGTT-1-SRR10751507-spikein_drug	2.72691	11.8625	spikein_drug (reference)	reference	beta
GCCAAATTCTGGTTCC-1-SRR10751506-spikein_drug	-0.974206	10.8282	spikein_drug (reference)	reference	beta
TATCTCAGTAGAGCTG-1-G1-STZ	3.6317	0.376127	STZ (query)	query	alpha
CGTAGGCCAAGCGCTC-1-G2-STZ	14.0478	7.7587	STZ (query)	query	endothelial
CACACCTCACGTCTCT-1-SRR10751504-spikein_drug	-5.372	5.92704	spikein_drug (reference)	reference	beta
GTTTCTACAAACCTAC-1-G2-STZ	1.17393	-2.45144	STZ (query)	query	alpha
CCTAGCTAGTAAGTAC-1-G2-STZ	0.790602	10.5503	STZ (query)	query	beta
GGGTTGCCAAGTAGTA-1-G6-STZ	5.52432	11.3948	STZ (query)	query	beta
TTCGAAGGTGTGGTTT-1-145_mGFP-Fltp_P16	-3.12622	12.859	Fltp_P16 (reference)	reference	beta
TAGCCGGTCGAGAGCA-1-G2-STZ	11.3372	3.93336	STZ (query)	query	immune
TCAGGTACATTACGAC-1-145_mGFP-Fltp_P16	0.188143	-3.15012	Fltp_P16 (reference)	reference	gamma
CTCTGGTTCACTTACT-1-SRR10751513-spikein_drug	-3.653	7.73149	spikein_drug (reference)	reference	beta
GACGTGCAGTGTACTC-1-G3-STZ	2.71635	8.37242	STZ (query)	query	beta_delta
TCCACACCATGGTTGT-1-G2-STZ	-5.24676	2.74714	STZ (query)	query	delta
TGTATTCGTTAGGGTG-1-G4-STZ	-2.41817	4.26523	STZ (query)	query	delta
TCAGGATTCAATACCG-1-G1-STZ	12.638	8.58582	STZ (query)	query	endothelial
AGATCTGAGATGTAAC-1-G4-STZ	-4.62989	2.76168	STZ (query)	query	delta
TCGCGTTGTCCGAAGA-1-145_mGFP-Fltp_P16	2.47741	5.23306	Fltp_P16 (reference)	reference	alpha_delta
CGTCACTGTCTCTTAT-1-G1-STZ	-2.30229	3.08376	STZ (query)	query	delta
GTAGTCAGTATAAACG-1-146_mRFP-Fltp_P16	-2.54142	13.4279	Fltp_P16 (reference)	reference	beta
CGGTTAATCCGAAGAG-1-SRR10985098-NOD	1.70731	-2.80824	NOD (reference)	reference	alpha
CTTAACTTCCGAATGT-1-G4-STZ	-1.09505	4.85626	STZ (query)	query	delta
AGATTGCTCTTAGAGC-1-G1-STZ	-5.96443	9.06686	STZ (query)	query	beta
GTCTTCGCATTTGCCC-1-146_mRFP-Fltp_P16	-2.85395	12.4267	Fltp_P16 (reference)	reference	beta
GTATTCTTCAGATAAG-1-SRR10751505-spikein_drug	-1.90655	9.07478	spikein_drug (reference)	reference	beta
CACATAGGTAACGTTC-1-G8-STZ	1.73777	-0.937989	STZ (query)	query	alpha
AGGGATGAGTCACGCC-1-145_mGFP-Fltp_P16	3.77705	-1.88216	Fltp_P16 (reference)	reference	alpha
CACCACTGTCGCGTGT-1-G1-STZ	-5.71596	9.42503	STZ (query)	query	beta
CATCGAAGTACAGTTC-1-G4-STZ	3.50317	1.25947	STZ (query)	query	alpha
GACTGCGCATCCGCGA-1-G2-STZ	-2.83618	3.75231	STZ (query)	query	delta
CATCAAGTCCTAAGTG-1-146_mRFP-Fltp_P16	-5.57638	10.1128	Fltp_P16 (reference)	reference	beta
CATCGAATCCGAACGC-1-G5-STZ	-1.26126	4.74396	STZ (query)	query	delta
CTCTAATGTCGCCATG-1-SRR10751508-spikein_drug	-5.06947	7.0306	spikein_drug (reference)	reference	beta
ATTGGACCACGCCAGT-1-147_mTmG-Fltp_P16	-3.66985	12.4007	Fltp_P16 (reference)	reference	beta
GGGTCTGAGAAACGCC-1-G1-STZ	1.33773	-2.17752	STZ (query)	query	alpha
CACTCCAGTCGAGTTT-1-SRR10985099-NOD	-2.03406	10.8875	NOD (reference)	reference	beta
GGGATGAGTACCATCA-1-G2-STZ	0.548309	5.04353	STZ (query)	query	delta
CCGTGGAGTGAACCTT-1-146_mRFP-Fltp_P16	4.5884	3.25926	Fltp_P16 (reference)	reference	alpha
GGACAAGAGAGTACCG-1-G1-STZ	3.59932	1.32812	STZ (query)	query	alpha
AGATCTGGTCATGCAT-1-G6-STZ	1.99609	9.68104	STZ (query)	query	beta
CCGTACTCAATGCCAT-1-G1-STZ	0.0297649	12.7047	STZ (query)	query	beta
TTCTACATCTATCGCC-1-SRR10751504-spikein_drug	2.41392	0.924941	spikein_drug (reference)	reference	alpha
GAGTCCGTCGGAAATA-1-SRR10751515-spikein_drug	-5.52898	6.1844	spikein_drug (reference)	reference	beta
CGGTTAAAGCCTCGTG-1-SRR10985098-NOD	10.0643	-1.06592	NOD (reference)	reference	ductal
CACATTTAGAAACCTA-1-G2-STZ	13.3471	4.8321	STZ (query)	query	stellate_quiescent
AGACGTTGTCAAAGAT-1-147_mTmG-Fltp_P16	-4.88277	9.52024	Fltp_P16 (reference)	reference	beta
TTTGCGCGTTCCCGAG-1-147_mTmG-Fltp_P16	4.18786	0.365761	Fltp_P16 (reference)	reference	alpha
AACTTTCGTCTCTCGT-1-G6-STZ	-1.19113	10.513	STZ (query)	query	beta
CGATTGACACGGCCAT-1-146_mRFP-Fltp_P16	-3.40615	11.9044	Fltp_P16 (reference)	reference	beta
ACACCCTCACAGTCGC-1-G1-STZ	-4.78671	10.1513	STZ (query)	query	beta
GCTTCCACATTACGAC-1-146_mRFP-Fltp_P16	12.2755	6.52358	Fltp_P16 (reference)	reference	stellate_activated
AGTGTCAAGCCTTGAT-1-SRR10751504-spikein_drug	-0.565334	10.5319	spikein_drug (reference)	reference	beta
TGCGTGGTCTCTGCTG-1-G1-STZ	2.50034	0.316644	STZ (query)	query	alpha
GGGATGATCACAAACC-1-G3-STZ	-6.87422	4.48445	STZ (query)	query	beta
TGACTAGTCTCCGGTT-1-G3-STZ	5.29396	11.5503	STZ (query)	query	beta
ATTACTCTCAATAAGG-1-SRR10751506-spikein_drug	2.42077	5.33785	spikein_drug (reference)	reference	alpha_delta
ATAAGAGCAAATACAG-1-145_mGFP-Fltp_P16	3.75638	-0.55622	Fltp_P16 (reference)	reference	alpha
GGGTTGCCAAGAAGAG-1-146_mRFP-Fltp_P16	2.7136	8.24348	Fltp_P16 (reference)	reference	alpha_beta
TTTGTCATCCAAGCCG-1-146_mRFP-Fltp_P16	-2.6512	12.4773	Fltp_P16 (reference)	reference	beta
CACCTTGGTAAGGGCT-1-145_mGFP-Fltp_P16	1.99273	2.18501	Fltp_P16 (reference)	reference	alpha
CCGTGGACAAATACAG-1-SRR10751516-spikein_drug	2.55618	9.0694	spikein_drug (reference)	reference	alpha_beta
GGACAGAGTCCAGTAT-1-145_mGFP-Fltp_P16	3.91551	-0.338512	Fltp_P16 (reference)	reference	alpha
TTAGGACCATGTCCTC-1-SRR10751506-spikein_drug	-0.167906	-2.65415	spikein_drug (reference)	reference	alpha
TGCGTGGAGCGTCAAG-1-SRR10751510-spikein_drug	-3.01385	8.91202	spikein_drug (reference)	reference	beta
GACGGCTCAGGTGGAT-1-146_mRFP-Fltp_P16	5.12317	0.780405	Fltp_P16 (reference)	reference	alpha
GCGCAGTGTCCGCTGA-1-146_mRFP-Fltp_P16	3.83576	0.936141	Fltp_P16 (reference)	reference	alpha
CGACCTTCATATGGTC-1-SRR10985098-NOD	4.53156	0.290682	NOD (reference)	reference	gamma
GACGCGTCATGTTGAC-1-SRR10751502-spikein_drug	-0.514455	10.4211	spikein_drug (reference)	reference	beta
GACACGCAGGCTACGA-1-SRR10751513-spikein_drug	-7.66572	4.44347	spikein_drug (reference)	reference	beta
GATGAAAAGGTAGCCA-1-G2-STZ	1.91278	-2.80681	STZ (query)	query	alpha
CGTCTACGTTACGGAG-1-SRR10751511-spikein_drug	3.47378	3.19586	spikein_drug (reference)	reference	alpha
GACGCGTAGCTAGCCC-1-SRR10985098-NOD	5.2684	2.11029	NOD (reference)	reference	alpha
GGACAAGGTTACAGAA-1-G8-STZ	1.2392	0.47086	STZ (query)	query	alpha
CCAGCGATCGTCCAGG-1-SRR10985099-NOD	11.9327	8.45352	NOD (reference)	reference	endothelial_stellate
ACACCCTAGCTCCTCT-1-SRR10751504-spikein_drug	-4.48366	10.3346	spikein_drug (reference)	reference	beta
CGGGTCAAGCAACGGT-1-G5-STZ	-3.85392	3.05393	STZ (query)	query	delta
TACTCATTCTTAGAGC-1-146_mRFP-Fltp_P16	3.94969	-0.108093	Fltp_P16 (reference)	reference	alpha
AAGGCAGGTGCAGGTA-1-145_mGFP-Fltp_P16	3.20762	-0.695993	Fltp_P16 (reference)	reference	alpha
GCCAAATCAACGCACC-1-SRR10751510-spikein_drug	1.88298	11.2172	spikein_drug (reference)	reference	beta
CAGCAGCGTGACGGTA-1-SRR10751505-spikein_drug	-2.11668	10.7677	spikein_drug (reference)	reference	beta
CACACCTAGAGTTGGC-1-147_mTmG-Fltp_P16	-3.19052	12.3251	Fltp_P16 (reference)	reference	beta
CCTACACAGACCGGAT-1-145_mGFP-Fltp_P16	3.33961	-0.00177408	Fltp_P16 (reference)	reference	alpha
AATCGGTAGCAGCGTA-1-SRR10751502-spikein_drug	-1.16831	10.3567	spikein_drug (reference)	reference	beta
GTACTTTCAGTATGCT-1-G8-STZ	-3.65273	3.01487	STZ (query)	query	delta
CTACACCAGCGATTCT-1-SRR10751511-spikein_drug	0.734468	8.7755	spikein_drug (reference)	reference	alpha_beta
CGGACGTGTTAAGATG-1-146_mRFP-Fltp_P16	4.76697	1.39086	Fltp_P16 (reference)	reference	alpha
AACTCCCCAGACGTAG-1-G2-STZ	13.6532	6.37617	STZ (query)	query	stellate_activated
CACAAACTCGTTGACA-1-147_mTmG-Fltp_P16	0.989469	5.48055	Fltp_P16 (reference)	reference	alpha_delta
TTGCCGTCACTCGACG-1-146_mRFP-Fltp_P16	8.36365	6.72745	Fltp_P16 (reference)	reference	endothelial
ACTGCTCTCAATAAGG-1-SRR10751504-spikein_drug	-0.147102	11.3323	spikein_drug (reference)	reference	beta
GGGCACTAGGAATGGA-1-147_mTmG-Fltp_P16	3.84646	8.18069	Fltp_P16 (reference)	reference	beta_delta
TCTTCGGAGCACCGTC-1-SRR10751507-spikein_drug	0.582062	11.5843	spikein_drug (reference)	reference	beta
ATGAGGGGTTACTGAC-1-SRR10751505-spikein_drug	-5.8173	7.07803	spikein_drug (reference)	reference	beta
CTTTGCGCATTAACCG-1-G8-STZ	-4.00733	12.0461	STZ (query)	query	beta
ACGTCAAAGCGCCTTG-1-SRR10751502-spikein_drug	1.76865	0.40887	spikein_drug (reference)	reference	alpha
TCATTTGCAGAGCCAA-1-SRR10751510-spikein_drug	1.10212	-1.56906	spikein_drug (reference)	reference	alpha
TTTGGTTAGCTAGGCA-1-145_mGFP-Fltp_P16	-5.66867	8.55883	Fltp_P16 (reference)	reference	beta
ACTGAACAGAAGATTC-1-SRR10751516-spikein_drug	3.3448	3.07889	spikein_drug (reference)	reference	alpha
TTGAACGAGGCTAGGT-1-G3-STZ	3.68148	0.667225	STZ (query)	query	alpha
CCGGTAGCACAACGCC-1-146_mRFP-Fltp_P16	13.6809	6.37728	Fltp_P16 (reference)	reference	stellate_activated
CCTCTGATCGGCTACG-1-G4-STZ	-1.31251	4.90443	STZ (query)	query	delta
ATGAGGGAGGATGCGT-1-SRR10751506-spikein_drug	-3.71315	8.61206	spikein_drug (reference)	reference	beta
ATCATCTAGGCGTACA-1-G4-STZ	-3.34275	3.34129	STZ (query)	query	delta
TGCACCTCAAGTTCTG-1-145_mGFP-Fltp_P16	-3.40913	10.0463	Fltp_P16 (reference)	reference	beta
ATGGGAGCATTGAGCT-1-SRR10751508-spikein_drug	-4.5138	1.68686	spikein_drug (reference)	reference	gamma
TGCCCTAGTCATATCG-1-G1-STZ	-5.44877	8.53872	STZ (query)	query	beta
GTCCTCACAAATTGCC-1-145_mGFP-Fltp_P16	-1.37644	13.3688	Fltp_P16 (reference)	reference	beta
TATGCCCCATGGTCAT-1-145_mGFP-Fltp_P16	4.84012	6.65973	Fltp_P16 (reference)	reference	alpha
TGGCTGGGTACATGTC-1-145_mGFP-Fltp_P16	-2.04919	2.13423	Fltp_P16 (reference)	reference	delta
CGAGCACCACCATGTA-1-SRR10751516-spikein_drug	-3.53903	4.23195	spikein_drug (reference)	reference	alpha_delta
CACAAACCAATTCCTT-1-146_mRFP-Fltp_P16	4.36135	0.875816	Fltp_P16 (reference)	reference	alpha
CCACGGAGTCATGCAT-1-SRR10751508-spikein_drug	-0.301582	10.09	spikein_drug (reference)	reference	beta
GTAGTCACACCTCGTT-1-SRR10751514-spikein_drug	-5.74022	8.19865	spikein_drug (reference)	reference	beta
ACGGGTCAGTGTTTGC-1-SRR10751504-spikein_drug	2.0288	0.736368	spikein_drug (reference)	reference	alpha
TACGGGCCATAGAAAC-1-SRR10985097-NOD	-2.81977	9.61921	NOD (reference)	reference	beta
GTCACGGAGAGTACCG-1-SRR10751502-spikein_drug	-2.13207	9.43192	spikein_drug (reference)	reference	beta
ACGTCAATCAAACCGT-1-146_mRFP-Fltp_P16	12.2267	5.99769	Fltp_P16 (reference)	reference	stellate_quiescent
GCTGGGTCACGTCTCT-1-145_mGFP-Fltp_P16	4.02692	5.45296	Fltp_P16 (reference)	reference	alpha
ACATACGAGCGGATCA-1-SRR10751509-spikein_drug	2.60764	12.2465	spikein_drug (reference)	reference	beta
ACGCAGCTCACCCGAG-1-SRR10751511-spikein_drug	3.95071	11.4802	spikein_drug (reference)	reference	alpha_beta
TTAACTCTCCAGATCA-1-G2-STZ	6.28956	8.46683	STZ (query)	query	stellate_activated
TTGCCGTGTGTTCTTT-1-SRR10751503-spikein_drug	-7.40702	4.4678	spikein_drug (reference)	reference	beta
GACGTTAGTGACTCAT-1-G1-STZ	-6.35509	5.68905	STZ (query)	query	beta
CCCAGTTGTATAATGG-1-G6-STZ	14.0648	6.65151	STZ (query)	query	stellate_activated
TACTCGCCATGCAACT-1-G1-STZ	0.59761	11.6033	STZ (query)	query	beta
TTTGGTTTCCACGTGG-1-146_mRFP-Fltp_P16	1.06503	1.60781	Fltp_P16 (reference)	reference	gamma
GATCAGTAGGAATCGC-1-SRR10751505-spikein_drug	2.08781	12.6551	spikein_drug (reference)	reference	beta
CCAATCCAGCCACGCT-1-SRR10751513-spikein_drug	-1.32327	10.5579	spikein_drug (reference)	reference	beta
TCGCGTTTCCCATTAT-1-147_mTmG-Fltp_P16	-4.47586	11.3932	Fltp_P16 (reference)	reference	beta
CGATCGGAGTACGTAA-1-145_mGFP-Fltp_P16	1.27308	-2.76461	Fltp_P16 (reference)	reference	alpha
TCAGATGTCAACACAC-1-145_mGFP-Fltp_P16	1.1737	0.754581	Fltp_P16 (reference)	reference	gamma
AAGTCTGTCGCAAGCC-1-G6-STZ	0.596032	0.124461	STZ (query)	query	gamma
TTCTCAACACGGCTAC-1-SRR10751510-spikein_drug	4.04463	4.76409	spikein_drug (reference)	reference	alpha
CAGCGACGTACCATCA-1-SRR10751505-spikein_drug	-0.880487	11.3225	spikein_drug (reference)	reference	beta
TACCTTATCTGTGCAA-1-145_mGFP-Fltp_P16	-3.37884	12.6109	Fltp_P16 (reference)	reference	beta
CCGTTCAAGTACGCGA-1-SRR10751502-spikein_drug	-5.46506	8.73917	spikein_drug (reference)	reference	beta
GCACTCTTCTTAGCCC-1-147_mTmG-Fltp_P16	4.44584	6.23946	Fltp_P16 (reference)	reference	alpha
ACTTACTAGACAAGCC-1-G2-STZ	2.98281	0.403613	STZ (query)	query	alpha
TTAGGCATCGTTGACA-1-G6-STZ	-6.47309	4.79526	STZ (query)	query	beta
CGCGTTTAGTCCTCCT-1-SRR10751514-spikein_drug	3.59997	8.58446	spikein_drug (reference)	reference	alpha_beta
GGAATAATCATGTCCC-1-G2-STZ	0.244658	-3.26385	STZ (query)	query	alpha
CCCAATCCATCACGAT-1-G1-STZ	2.60633	11.6701	STZ (query)	query	beta
CTCTAATCACCTATCC-1-146_mRFP-Fltp_P16	0.334323	8.44449	Fltp_P16 (reference)	reference	alpha_beta
TTTGTCAGTATGAATG-1-G1-STZ	0.819508	11.6174	STZ (query)	query	beta
GACTGCGGTGAGGGTT-1-SRR10751508-spikein_drug	4.12501	5.11708	spikein_drug (reference)	reference	alpha
TGGTTCCTCGGATGTT-1-G5-STZ	-3.93291	6.37825	STZ (query)	query	beta
CTAAGACCAAACTGTC-1-145_mGFP-Fltp_P16	-3.68741	12.0774	Fltp_P16 (reference)	reference	beta
GAACATCAGTGGTAAT-1-SRR10751502-spikein_drug	9.95532	6.86091	spikein_drug (reference)	reference	stellate_quiescent
GTCACAACATAACCTG-1-145_mGFP-Fltp_P16	-2.53132	12.754	Fltp_P16 (reference)	reference	beta
CCTCTGATCGATGAGG-1-SRR10751506-spikein_drug	-7.27448	5.13719	spikein_drug (reference)	reference	beta
CTTACCGCACAGACAG-1-G2-STZ	9.28786	4.68246	STZ (query)	query	immune_proliferative
TCATTTGCATCACAAC-1-G8-STZ	-0.6506	12.8286	STZ (query)	query	beta
GCTCTGTAGTGAAGAG-1-145_mGFP-Fltp_P16	-2.44954	12.555	Fltp_P16 (reference)	reference	beta
TAAGAGAAGAATTCCC-1-G2-STZ	14.4139	8.51933	STZ (query)	query	endothelial
TGCCCTATCTCGGACG-1-SRR10751503-spikein_drug	-1.90539	10.3622	spikein_drug (reference)	reference	beta
GCCAAATGTCCTAGCG-1-146_mRFP-Fltp_P16	3.72526	0.461387	Fltp_P16 (reference)	reference	alpha
CCGGGATGTTGGTTTG-1-SRR10751508-spikein_drug	-3.46482	8.96783	spikein_drug (reference)	reference	beta
CGTGTAATCCTTGACC-1-G5-STZ	-1.48164	10.4873	STZ (query)	query	beta
CGTCCATCACCTGGTG-1-G6-STZ	-0.627715	5.33394	STZ (query)	query	alpha_delta
AAGGCAGCACTTGGAT-1-145_mGFP-Fltp_P16	1.13715	5.27274	Fltp_P16 (reference)	reference	delta
AGGCCACTCGCATGAT-1-G6-STZ	8.82882	1.60996	STZ (query)	query	alpha_immune
ATAACGCCAGATCGGA-1-147_mTmG-Fltp_P16	4.41648	4.65867	Fltp_P16 (reference)	reference	alpha
GGGATGAAGGCATTGG-1-G4-STZ	13.3107	5.17642	STZ (query)	query	stellate_quiescent
TGTATTCGTAGGCTGA-1-SRR10985097-NOD	4.57866	-1.19185	NOD (reference)	reference	alpha
TTGCCGTTCACAATGC-1-146_mRFP-Fltp_P16	11.7516	5.09466	Fltp_P16 (reference)	reference	stellate_quiescent
AAAGATGGTCGAGATG-1-145_mGFP-Fltp_P16	1.97339	-2.11311	Fltp_P16 (reference)	reference	gamma
CCGGGATGTCGCCATG-1-G5-STZ	-0.175849	9.98784	STZ (query)	query	beta
GAAACTCTCTGCTGCT-1-G6-STZ	-0.667158	5.13238	STZ (query)	query	delta
TTTACTGAGGAGTTTA-1-G4-STZ	-2.04499	7.82522	STZ (query)	query	beta_delta
CACCACTGTCCATCCT-1-G2-STZ	-5.51884	6.8355	STZ (query)	query	beta
CTAAGACAGCTGCAAG-1-145_mGFP-Fltp_P16	1.896	0.374358	Fltp_P16 (reference)	reference	alpha
TGCCCTAGTATAATGG-1-G6-STZ	-3.6227	3.30258	STZ (query)	query	delta
CTGTTTAAGAATGTTG-1-G6-STZ	0.963093	10.1441	STZ (query)	query	beta
AAGGAGCAGAATTGTG-1-G1-STZ	1.12284	12.0944	STZ (query)	query	beta
TTCGGTCCATGTCCTC-1-G6-STZ	0.0628735	-3.44508	STZ (query)	query	gamma
CTGCGGAGTCACACGC-1-146_mRFP-Fltp_P16	-4.81554	10.4193	Fltp_P16 (reference)	reference	beta
TTCGAAGAGAGCTGCA-1-G3-STZ	-5.42985	8.59906	STZ (query)	query	beta
ATTCTACAGTCATGCT-1-G6-STZ	2.74637	-0.0903033	STZ (query)	query	alpha
ACGGAGACACGTCAGC-1-147_mTmG-Fltp_P16	-5.06698	7.06665	Fltp_P16 (reference)	reference	beta
CGTGTAAAGGGAAACA-1-147_mTmG-Fltp_P16	-5.10439	11.4896	Fltp_P16 (reference)	reference	beta
TGAGCCGTCTCTTATG-1-SRR10751502-spikein_drug	-3.348	10.683	spikein_drug (reference)	reference	alpha_beta
ACACTGAAGCTCAACT-1-G6-STZ	1.26178	-0.100717	STZ (query)	query	alpha_immune
AGGTCATAGAAGCCCA-1-SRR10751507-spikein_drug	0.364034	7.40191	spikein_drug (reference)	reference	alpha_beta
GCGCGATGTCAGAGGT-1-145_mGFP-Fltp_P16	-3.68787	12.2902	Fltp_P16 (reference)	reference	beta
CTGGTCTAGTGGAGTC-1-146_mRFP-Fltp_P16	4.27051	-0.217009	Fltp_P16 (reference)	reference	alpha
ATAGACCTCTGCAAGT-1-G8-STZ	-1.88174	12.6125	STZ (query)	query	beta
GACCTGGCACATGGGA-1-G2-STZ	0.00485702	9.37875	STZ (query)	query	beta
CATGCCTCATTCGACA-1-145_mGFP-Fltp_P16	3.52547	9.00041	Fltp_P16 (reference)	reference	beta_delta
CCACTACGTGAGGGAG-1-G1-STZ	-4.5346	10.8903	STZ (query)	query	beta
GCATGTAAGACTAAGT-1-SRR10751507-spikein_drug	3.68122	2.67376	spikein_drug (reference)	reference	alpha
CGTGTAAGTAGCGCAA-1-G2-STZ	2.38529	-1.80762	STZ (query)	query	alpha
TCAGCTCGTCAAAGCG-1-SRR10751511-spikein_drug	3.23323	12.5203	spikein_drug (reference)	reference	beta
ATTACTCGTAAGGGAA-1-145_mGFP-Fltp_P16	3.97564	-0.70386	Fltp_P16 (reference)	reference	alpha
GGATGTTTCCAGATCA-1-SRR10751510-spikein_drug	-3.58059	8.02648	spikein_drug (reference)	reference	beta
TCAGGTAAGGACAGCT-1-G5-STZ	-4.35813	2.80331	STZ (query)	query	delta
CTACACCCAAGCTGTT-1-145_mGFP-Fltp_P16	-4.08833	12.1367	Fltp_P16 (reference)	reference	beta
CCGGGATGTTGGTAAA-1-SRR10985098-NOD	-0.320122	12.0143	NOD (reference)	reference	beta
TGACTAGAGCACACAG-1-G1-STZ	-3.89598	11.1348	STZ (query)	query	beta
GCGACCATCTTTCCTC-1-SRR10751509-spikein_drug	-4.73397	8.56099	spikein_drug (reference)	reference	beta
GTTACAGTCGGCTACG-1-SRR10751508-spikein_drug	0.432993	11.9368	spikein_drug (reference)	reference	beta
CGTTAGAAGTGGAGTC-1-SRR10751503-spikein_drug	1.1482	11.4854	spikein_drug (reference)	reference	beta
TGCGTGGGTCTAAACC-1-G8-STZ	1.84714	-2.17823	STZ (query)	query	alpha
GGAAAGCAGCCCGAAA-1-G6-STZ	-1.13489	4.40834	STZ (query)	query	delta
AATCGGTAGGATGGAA-1-G8-STZ	2.23517	-2.58566	STZ (query)	query	alpha
TAAGCGTGTTTGACTG-1-SRR10751508-spikein_drug	-5.70593	5.28373	spikein_drug (reference)	reference	beta
TACTCATAGTGTACTC-1-SRR10751510-spikein_drug	3.4427	12.7944	spikein_drug (reference)	reference	alpha_beta
CCATTCGCAGTTAACC-1-145_mGFP-Fltp_P16	5.29874	7.98496	Fltp_P16 (reference)	reference	alpha_delta
CTGTGCTCAGTATAAG-1-145_mGFP-Fltp_P16	6.32176	5.57814	Fltp_P16 (reference)	reference	endocrine_proliferative
ATAGACCTCGGTTCGG-1-G5-STZ	1.23686	4.2904	STZ (query)	query	alpha_delta
CGTTGGGTCACCATAG-1-G1-STZ	-2.42688	3.55166	STZ (query)	query	delta
CTGATCCGTCTCTTTA-1-G8-STZ	0.637875	-3.17515	STZ (query)	query	alpha
GGCTCGATCAACACCA-1-SRR10751513-spikein_drug	4.80883	12.5953	spikein_drug (reference)	reference	beta
CTAATGGGTGTTCTTT-1-SRR10751516-spikein_drug	-3.7892	9.8405	spikein_drug (reference)	reference	beta
AGTGGGAAGCCGTCGT-1-G3-STZ	-6.05785	8.52717	STZ (query)	query	beta
ATTCTACCAGTCAGAG-1-G8-STZ	1.75228	3.11988	STZ (query)	query	gamma
CGGACGTGTCGCCATG-1-SRR10751516-spikein_drug	-3.72672	10.5156	spikein_drug (reference)	reference	beta
GCAATCACAATGAAAC-1-145_mGFP-Fltp_P16	3.17977	-0.507597	Fltp_P16 (reference)	reference	alpha
CATGCCTTCCGGCACA-1-G3-STZ	-1.30773	11.2671	STZ (query)	query	beta
GACCAATTCATATCGG-1-145_mGFP-Fltp_P16	-5.3712	9.81105	Fltp_P16 (reference)	reference	beta
CGGGTCACATTGGTAC-1-G5-STZ	14.4228	8.05086	STZ (query)	query	endothelial
CGGACACCACGGATAG-1-SRR10751516-spikein_drug	-3.64675	7.43754	spikein_drug (reference)	reference	beta
GCATGCGTCTTCGGTC-1-147_mTmG-Fltp_P16	4.23275	3.99319	Fltp_P16 (reference)	reference	alpha
TCTCATAGTCATGCCG-1-G3-STZ	1.07133	11.6436	STZ (query)	query	beta
GCGCAACTCCAAGTAC-1-G8-STZ	2.5714	0.439174	STZ (query)	query	alpha
CAGTCCTGTTGCTCCT-1-145_mGFP-Fltp_P16	4.78665	7.6693	Fltp_P16 (reference)	reference	alpha_delta
ACACCCTTCGTCTGCT-1-SRR10751514-spikein_drug	-7.68146	4.01375	spikein_drug (reference)	reference	beta
AGAGTGGGTCAGGACA-1-G5-STZ	3.78685	2.89285	STZ (query)	query	alpha
CTGTGCTGTAAGTGGC-1-G1-STZ	-5.07861	9.76458	STZ (query)	query	beta
TATCTCAAGGGCTTGA-1-SRR10751506-spikein_drug	-3.2627	9.91535	spikein_drug (reference)	reference	beta
ACGTCAAAGAAGATTC-1-145_mGFP-Fltp_P16	-5.29318	9.75685	Fltp_P16 (reference)	reference	beta
TAGCCGGTCGATAGAA-1-G3-STZ	0.804946	-2.72114	STZ (query)	query	gamma
CCTATTACATCAGTCA-1-G3-STZ	-6.85214	6.89147	STZ (query)	query	beta
CCGGTAGTCTTGGGTA-1-G1-STZ	-0.684472	11.9498	STZ (query)	query	beta
ACCGTAATCAATAAGG-1-G5-STZ	13.7921	7.39728	STZ (query)	query	endothelial
GGTGTTATCTCTAGGA-1-G3-STZ	-2.20395	11.4367	STZ (query)	query	beta
CTCTAATAGAGGACGG-1-G2-STZ	-3.5029	3.25318	STZ (query)	query	delta
TCACAAGGTGCATCTA-1-G1-STZ	-5.90773	8.60877	STZ (query)	query	beta
CGCGTTTGTATCGCAT-1-145_mGFP-Fltp_P16	3.28634	-1.39199	Fltp_P16 (reference)	reference	gamma
CGGACACGTGGCTCCA-1-G2-STZ	0.847409	5.55414	STZ (query)	query	delta
CTCTAATCAGTTTACG-1-G5-STZ	2.96959	3.0383	STZ (query)	query	alpha_immune
ACAGCCGTCCGCGGTA-1-G4-STZ	4.06469	2.24428	STZ (query)	query	alpha
ATCGAGTGTCCGTCAG-1-146_mRFP-Fltp_P16	5.27082	1.61355	Fltp_P16 (reference)	reference	alpha
TCTCATATCTTACCTA-1-G1-STZ	-4.27091	2.9039	STZ (query)	query	delta
TCGTACCAGCCACGCT-1-G8-STZ	-4.0165	2.4407	STZ (query)	query	delta
TGTCCCAAGCAATCTC-1-147_mTmG-Fltp_P16	2.88902	-1.74315	Fltp_P16 (reference)	reference	alpha
GATCGTAAGAGTCGGT-1-147_mTmG-Fltp_P16	3.46775	-0.0506291	Fltp_P16 (reference)	reference	alpha
CGTCCATAGCCATCGC-1-145_mGFP-Fltp_P16	-4.48081	12.1673	Fltp_P16 (reference)	reference	beta
TGTTCCGTCTGTTTGT-1-147_mTmG-Fltp_P16	5.23811	0.385978	Fltp_P16 (reference)	reference	alpha
GAGGTGAAGTTGAGAT-1-G5-STZ	3.85794	2.64329	STZ (query)	query	alpha
CAGGTGCAGGACAGCT-1-SRR10751504-spikein_drug	2.97475	4.50398	spikein_drug (reference)	reference	alpha
TGTCCCAGTGAGTATA-1-SRR10985099-NOD	-4.63854	8.43081	NOD (reference)	reference	beta
CCTAGCTAGGCGTACA-1-G2-STZ	1.50864	5.92904	STZ (query)	query	delta
CCTCTGATCACGGTTA-1-G2-STZ	0.999266	5.81798	STZ (query)	query	delta
TGATTTCTCAACGGGA-1-SRR10751506-spikein_drug	-5.44222	7.37779	spikein_drug (reference)	reference	beta
TATCTCAGTACTCAAC-1-G5-STZ	2.51577	4.24098	STZ (query)	query	alpha_delta
CGGAGTCTCCTTGCCA-1-SRR10751513-spikein_drug	4.02861	12.7337	spikein_drug (reference)	reference	beta
CTGCTGTAGGGAACGG-1-147_mTmG-Fltp_P16	4.63559	7.57131	Fltp_P16 (reference)	reference	alpha_delta
GGGTCTGGTCCGAATT-1-SRR10751506-spikein_drug	0.74342	9.11686	spikein_drug (reference)	reference	beta_delta
CGCTTCAAGCCGATTT-1-SRR10751508-spikein_drug	-2.08632	9.19444	spikein_drug (reference)	reference	beta
GGGCACTTCCTGCAGG-1-SRR10751505-spikein_drug	-7.03863	4.99603	spikein_drug (reference)	reference	beta
GTCTTCGCATAGAAAC-1-G4-STZ	0.836545	9.11654	STZ (query)	query	beta
TACTCGCAGATCCCGC-1-G6-STZ	-2.3107	3.74328	STZ (query)	query	delta
AGCCTAAGTGGGTATG-1-SRR10751506-spikein_drug	-5.38037	7.67448	spikein_drug (reference)	reference	beta
CCCAGTTAGCTATGCT-1-SRR10751502-spikein_drug	-4.56646	9.49332	spikein_drug (reference)	reference	beta
CTACATTAGCGAAGGG-1-145_mGFP-Fltp_P16	4.01034	-1.56527	Fltp_P16 (reference)	reference	alpha
TCGTAGACACTCTGTC-1-G6-STZ	2.096	10.7568	STZ (query)	query	beta
GGTGAAGGTTGCTCCT-1-147_mTmG-Fltp_P16	-5.30252	10.1164	Fltp_P16 (reference)	reference	beta
TACTCATGTAAGTGGC-1-145_mGFP-Fltp_P16	2.41507	-2.11598	Fltp_P16 (reference)	reference	alpha
AGGTCATGTAGATTAG-1-SRR10751508-spikein_drug	-5.98583	6.33952	spikein_drug (reference)	reference	beta
ATGGGAGTCGGGAGTA-1-SRR10751510-spikein_drug	-4.45801	6.90627	spikein_drug (reference)	reference	beta
GTCCTCACACTAGTAC-1-SRR10751504-spikein_drug	-5.10443	9.47555	spikein_drug (reference)	reference	beta
AGGGAGTTCGGTTCGG-1-G8-STZ	3.17047	7.73458	STZ (query)	query	alpha_delta
CTTTGCGTCAGTTGAC-1-SRR10751508-spikein_drug	0.0247334	10.486	spikein_drug (reference)	reference	beta
AGCGTATCATCCTAGA-1-G1-STZ	-3.31202	11.6609	STZ (query)	query	beta
TGCTGCTCACCGTTGG-1-147_mTmG-Fltp_P16	4.02099	7.03309	Fltp_P16 (reference)	reference	alpha_delta
TACTTGTTCAGCGACC-1-G8-STZ	2.90281	-0.42978	STZ (query)	query	alpha
TTCCCAGGTATAATGG-1-G4-STZ	-0.289555	8.08449	STZ (query)	query	beta_delta
CGTCACTAGCAAATCA-1-G5-STZ	-2.71301	8.84767	STZ (query)	query	beta
ATCCACCAGAGTGACC-1-G4-STZ	3.50812	2.77122	STZ (query)	query	alpha
AAGCCGCCAAGGCTCC-1-146_mRFP-Fltp_P16	-1.74556	12.7145	Fltp_P16 (reference)	reference	beta
CAGCCGAGTGTATGGG-1-SRR10751516-spikein_drug	-5.1178	10.022	spikein_drug (reference)	reference	beta
TGTCCCACACCACCAG-1-G5-STZ	-3.38162	3.73044	STZ (query)	query	delta
GATCGATAGATGCCAG-1-G5-STZ	0.768208	-0.401931	STZ (query)	query	gamma
AGGCCGTCACGAAATA-1-146_mRFP-Fltp_P16	10.8966	8.56792	Fltp_P16 (reference)	reference	endothelial_stellate
TCGTACCAGTCGATAA-1-G4-STZ	9.74826	-1.13737	STZ (query)	query	ductal
TACCTTATCCATGAGT-1-G2-STZ	3.2543	0.399118	STZ (query)	query	alpha
ATCCACCAGTATCTCG-1-SRR10751507-spikein_drug	-4.78547	8.14641	spikein_drug (reference)	reference	beta
GATGAGGCAGGAATGC-1-SRR10751503-spikein_drug	1.34143	11.6434	spikein_drug (reference)	reference	beta
CATGGCGCAGGAATGC-1-G3-STZ	9.17889	4.50391	STZ (query)	query	immune_proliferative
CCATGTCAGCAGGTCA-1-G8-STZ	-4.659	10.0652	STZ (query)	query	beta
AACTGGTTCATCGGAT-1-145_mGFP-Fltp_P16	-4.23321	3.22622	Fltp_P16 (reference)	reference	gamma
ACGCCGATCACGGTTA-1-SRR10751509-spikein_drug	-4.01878	1.95398	spikein_drug (reference)	reference	delta
TACGGATTCACATGCA-1-SRR10751508-spikein_drug	2.05962	0.643114	spikein_drug (reference)	reference	alpha
TTGTAGGAGCTAGTCT-1-SRR10751515-spikein_drug	-3.33273	8.12867	spikein_drug (reference)	reference	beta
TCGCGTTAGAGTTGGC-1-G5-STZ	-3.21278	3.72695	STZ (query)	query	delta
CGTCTACCATGACGGA-1-G6-STZ	-6.18163	6.84558	STZ (query)	query	beta
CATTATCAGAGAGCTC-1-SRR10751514-spikein_drug	-3.17687	8.90221	spikein_drug (reference)	reference	beta
CCTACACGTGCCTGGT-1-G6-STZ	4.12177	6.21411	STZ (query)	query	alpha
GAACCTAGTCATGCCG-1-147_mTmG-Fltp_P16	4.43878	0.903743	Fltp_P16 (reference)	reference	alpha
CCTCTGACATGTCCTC-1-G8-STZ	-4.6837	8.80954	STZ (query)	query	beta
ACGTCAATCCTAGTGA-1-G4-STZ	-1.74657	4.52598	STZ (query)	query	delta
TATCAGGGTCTGGTCG-1-146_mRFP-Fltp_P16	3.33322	-1.28698	Fltp_P16 (reference)	reference	alpha
GACCTGGGTCACTTCC-1-146_mRFP-Fltp_P16	3.86857	9.49117	Fltp_P16 (reference)	reference	alpha_beta_delta
AGCAGCCCATTATCTC-1-G4-STZ	0.86649	-0.45403	STZ (query)	query	gamma
AATCCAGAGCTAGTCT-1-SRR10751504-spikein_drug	13.4525	9.01687	spikein_drug (reference)	reference	endothelial
AAGACCTCAAGGACTG-1-G1-STZ	-6.44356	6.0062	STZ (query)	query	beta
TTTGTCATCCTTTCTC-1-146_mRFP-Fltp_P16	0.846795	0.786571	Fltp_P16 (reference)	reference	gamma
GCTGCTTGTCTAGCGC-1-G5-STZ	-0.623787	8.85613	STZ (query)	query	beta
TCGTAGAGTTCGCTAA-1-SRR10751514-spikein_drug	0.390496	10.8117	spikein_drug (reference)	reference	beta
AAGGAGCAGACCTTTG-1-G2-STZ	3.46193	2.58961	STZ (query)	query	alpha
CTGAAGTGTAAGGGCT-1-SRR10985099-NOD	-1.95777	10.8486	NOD (reference)	reference	beta
ACTGATGTCCTTGGTC-1-SRR10751506-spikein_drug	-6.96506	4.53405	spikein_drug (reference)	reference	beta
TTTCCTCAGACGCACA-1-G1-STZ	-0.288029	7.18718	STZ (query)	query	beta_delta
TCAACGAGTGACTACT-1-G5-STZ	-2.88037	7.45507	STZ (query)	query	beta
CAGCGACGTTGATTCG-1-G6-STZ	1.93851	6.31942	STZ (query)	query	delta
CCTTCGAGTTGACGTT-1-G2-STZ	1.22877	1.8288	STZ (query)	query	gamma
GACACGCCACTGTGTA-1-G4-STZ	3.53228	2.18469	STZ (query)	query	alpha
CTCGGGACAGTGGAGT-1-SRR10751512-spikein_drug	3.53	12.7853	spikein_drug (reference)	reference	beta
GAACATCCACACAGAG-1-G2-STZ	1.08491	9.94759	STZ (query)	query	beta
GTGAAGGAGCCACTAT-1-G2-STZ	0.457197	-2.59285	STZ (query)	query	alpha
AGCGTCGTCATTCACT-1-146_mRFP-Fltp_P16	0.936732	1.25893	Fltp_P16 (reference)	reference	gamma
GCATACACATCGATTG-1-G1-STZ	2.44503	11.3908	STZ (query)	query	beta
CACACTCAGGAGCGTT-1-SRR10751504-spikein_drug	-4.6467	8.01847	spikein_drug (reference)	reference	beta
GCAGTTATCCGTAGTA-1-145_mGFP-Fltp_P16	6.75994	5.18891	Fltp_P16 (reference)	reference	endocrine_proliferative
ACCAGTAAGGTCGGAT-1-SRR10751502-spikein_drug	-1.11471	8.13935	spikein_drug (reference)	reference	alpha_beta
AACTTTCCAGTATGCT-1-SRR10751511-spikein_drug	3.1504	2.61884	spikein_drug (reference)	reference	alpha
GGGACCTTCCATGAGT-1-G5-STZ	13.986	7.17981	STZ (query)	query	endothelial
GTGGGTCCATTCGACA-1-147_mTmG-Fltp_P16	-3.55273	12.9484	Fltp_P16 (reference)	reference	beta
CCACGGATCATCACCC-1-SRR10751504-spikein_drug	-4.50266	9.07756	spikein_drug (reference)	reference	beta
TACGGATAGATGTGGC-1-G5-STZ	2.24506	10.1461	STZ (query)	query	beta
AACTCTTGTTTGTTTC-1-SRR10751514-spikein_drug	-3.38762	7.30894	spikein_drug (reference)	reference	beta
CTACGTCAGCGCTCCA-1-G1-STZ	-4.73907	10.798	STZ (query)	query	beta
CTAGAGTGTGACTCAT-1-147_mTmG-Fltp_P16	5.20671	8.6193	Fltp_P16 (reference)	reference	beta_delta
AAGTCTGGTCCAAGTT-1-G1-STZ	-5.54986	8.87345	STZ (query)	query	beta
AGAATAGAGACTTTCG-1-145_mGFP-Fltp_P16	-4.84781	11.3249	Fltp_P16 (reference)	reference	beta
CTAGAGTCAGGGTATG-1-145_mGFP-Fltp_P16	-2.86027	12.2876	Fltp_P16 (reference)	reference	beta
TGGCTGGAGTCATCCA-1-SRR10751513-spikein_drug	0.39471	12.9421	spikein_drug (reference)	reference	beta
TACCTTATCTGTCAAG-1-145_mGFP-Fltp_P16	4.37806	1.17601	Fltp_P16 (reference)	reference	alpha
AGTCTTTCAGATCGGA-1-G1-STZ	-5.4314	8.81314	STZ (query)	query	beta
TTTGCGCAGGGCATGT-1-145_mGFP-Fltp_P16	-1.47665	2.58903	Fltp_P16 (reference)	reference	delta
GAACATCTCGATCCCT-1-G6-STZ	3.51667	4.0213	STZ (query)	query	alpha_immune
GTCTCGTCAAGTTGTC-1-145_mGFP-Fltp_P16	3.54024	6.20819	Fltp_P16 (reference)	reference	alpha_delta
TCCACACCATGCCTTC-1-SRR10985099-NOD	-1.79744	12.6012	NOD (reference)	reference	beta
GAAACTCAGCACCGCT-1-G6-STZ	10.692	2.9028	STZ (query)	query	immune
CCACGGAAGGTGATAT-1-G3-STZ	-2.21932	11.677	STZ (query)	query	beta
GATCGATAGAAACCAT-1-147_mTmG-Fltp_P16	4.31375	0.915409	Fltp_P16 (reference)	reference	alpha
CATTCGCGTGGGTATG-1-G6-STZ	13.6916	8.73248	STZ (query)	query	endothelial
GGATTACGTGTTGGGA-1-146_mRFP-Fltp_P16	-1.33943	13.6762	Fltp_P16 (reference)	reference	beta
GGCCGATTCCTATGTT-1-G6-STZ	3.47496	10.8846	STZ (query)	query	beta
CTCGAAAAGCGAGAAA-1-SRR10751508-spikein_drug	14.1991	7.8179	spikein_drug (reference)	reference	endothelial_stellate
CCTTCGAAGACTGGGT-1-G6-STZ	-1.78838	9.93528	STZ (query)	query	beta
CTGCTGTAGATGTCGG-1-G4-STZ	-3.22205	3.7497	STZ (query)	query	delta
GTCTCGTGTTCCATGA-1-G5-STZ	0.281796	9.55561	STZ (query)	query	beta
CCATTCGGTATAGTAG-1-146_mRFP-Fltp_P16	4.41762	1.14849	Fltp_P16 (reference)	reference	alpha
ATTCTACAGAAGCCCA-1-145_mGFP-Fltp_P16	4.91339	1.5979	Fltp_P16 (reference)	reference	alpha
CGTCACTGTAACGCGA-1-SRR10751510-spikein_drug	0.517208	12.8899	spikein_drug (reference)	reference	beta
GAAGCAGCAATGTTGC-1-G2-STZ	-2.85526	4.18959	STZ (query)	query	delta
GGTATTGGTCGCATCG-1-SRR10751506-spikein_drug	-3.30006	1.78073	spikein_drug (reference)	reference	delta
GATCTAGCAGGTCCAC-1-SRR10751503-spikein_drug	1.67632	12.4166	spikein_drug (reference)	reference	beta
CTGATAGCAACTGCGC-1-G5-STZ	-4.53573	2.53596	STZ (query)	query	delta
GTTTCTATCTTTACGT-1-SRR10751515-spikein_drug	-1.0243	8.0549	spikein_drug (reference)	reference	beta
CCGTGGATCATAGCAC-1-G2-STZ	10.3601	0.177907	STZ (query)	query	ductal
TCGCGAGCAATGGACG-1-145_mGFP-Fltp_P16	-3.76541	12.1994	Fltp_P16 (reference)	reference	beta
GCATACAAGAGGACGG-1-SRR10751515-spikein_drug	2.04344	13.2963	spikein_drug (reference)	reference	beta
GCTCTGTTCTAAGCCA-1-G5-STZ	0.370878	-3.27256	STZ (query)	query	delta
CCTTACGGTGTTAAGA-1-G6-STZ	1.98687	6.18927	STZ (query)	query	delta_immune
AGGGTGAAGAGCTGGT-1-SRR10751504-spikein_drug	-0.203463	10.9363	spikein_drug (reference)	reference	beta
ACCTTTATCGGTCTAA-1-G1-STZ	-5.56569	9.36417	STZ (query)	query	beta
GCTGGGTCAGCTGCAC-1-G1-STZ	-3.60518	11.5335	STZ (query)	query	beta
CGTTGGGAGGCACATG-1-SRR10751506-spikein_drug	-0.574702	11.2481	spikein_drug (reference)	reference	beta
TTCTCCTTCGCGTTTC-1-G1-STZ	0.223753	12.2106	STZ (query)	query	beta
GTGCATATCAAGGTAA-1-146_mRFP-Fltp_P16	6.80269	6.04372	Fltp_P16 (reference)	reference	endocrine_proliferative
ACTGATGGTGACGGTA-1-SRR10751506-spikein_drug	-6.7354	6.80215	spikein_drug (reference)	reference	beta
AGGTCATGTAGGCTGA-1-G5-STZ	2.69637	0.355659	STZ (query)	query	alpha
CACAGTAGTCAAACTC-1-SRR10751513-spikein_drug	11.0217	6.3122	spikein_drug (reference)	reference	stellate_quiescent
TCGTACCCAACTTGAC-1-145_mGFP-Fltp_P16	4.68901	-0.522563	Fltp_P16 (reference)	reference	alpha
AGGTCCGAGTTAACGA-1-SRR10751506-spikein_drug	-2.35568	10.0414	spikein_drug (reference)	reference	beta
TTTACTGGTCATTAGC-1-G1-STZ	-2.68974	12.4829	STZ (query)	query	beta
CCGTGGAGTGTCGCTG-1-G5-STZ	-1.72873	7.989	STZ (query)	query	beta_delta
GGATTACCAACACCTA-1-G6-STZ	-3.68825	3.56634	STZ (query)	query	delta
TACTTACTCGGAGCAA-1-G4-STZ	13.9916	7.97078	STZ (query)	query	endothelial
AGGGAGTCACCGCTAG-1-G8-STZ	5.39594	10.461	STZ (query)	query	beta
TAAACCGAGTCTTGCA-1-G5-STZ	0.139321	-3.24887	STZ (query)	query	alpha
CCTAAAGAGAGGGATA-1-146_mRFP-Fltp_P16	-2.0053	10.5746	Fltp_P16 (reference)	reference	beta
TCTGAGAAGCCAGTAG-1-G1-STZ	1.78486	12.0659	STZ (query)	query	beta
CGTTAGACACGCTTTC-1-145_mGFP-Fltp_P16	1.34626	1.22982	Fltp_P16 (reference)	reference	gamma
CTCATTATCAAAGTAG-1-G1-STZ	-5.21229	9.63002	STZ (query)	query	beta
CCCAATCGTTACTGAC-1-SRR10985099-NOD	-5.71979	6.85285	NOD (reference)	reference	beta
ACTGATGAGCTGTTCA-1-G2-STZ	-2.60822	3.87334	STZ (query)	query	delta
ATCGAGTCAGGTTTCA-1-145_mGFP-Fltp_P16	-1.19527	2.97277	Fltp_P16 (reference)	reference	delta
CACATTTTCTTTCCTC-1-SRR10751502-spikein_drug	10.1549	6.32836	spikein_drug (reference)	reference	stellate_quiescent
CACAAACAGATGTGTA-1-G4-STZ	2.2152	9.85587	STZ (query)	query	beta
AAGGTTCCAACCGCCA-1-145_mGFP-Fltp_P16	1.43814	0.11505	Fltp_P16 (reference)	reference	alpha
TCTTCGGCAATCTGCA-1-SRR10751508-spikein_drug	-5.4138	6.95183	spikein_drug (reference)	reference	beta
CATTATCGTACAGCAG-1-G1-STZ	-0.204106	11.4871	STZ (query)	query	beta
TGGCTGGCATCACGTA-1-G3-STZ	1.30245	-2.26206	STZ (query)	query	alpha
GACTACAAGAGTAATC-1-G6-STZ	2.42489	-0.724306	STZ (query)	query	alpha
CAAGTTGAGAAAGTGG-1-G1-STZ	-4.25526	10.4009	STZ (query)	query	beta
TACTTACAGGCAATTA-1-SRR10751502-spikein_drug	-1.3458	10.4854	spikein_drug (reference)	reference	beta
AAAGCAAGTCCGACGT-1-SRR10751511-spikein_drug	1.66903	-2.49956	spikein_drug (reference)	reference	alpha
GTCACAAAGAGTGAGA-1-G5-STZ	-0.00561945	5.25992	STZ (query)	query	delta
GGTGTTAGTCTCCATC-1-G4-STZ	2.55781	-0.351155	STZ (query)	query	alpha
TTGCCGTAGACATAAC-1-SRR10751505-spikein_drug	0.0822469	11.1912	spikein_drug (reference)	reference	beta
CCCAATCAGGGAACGG-1-146_mRFP-Fltp_P16	5.4723	1.18222	Fltp_P16 (reference)	reference	alpha
CAGTCCTAGTAAGTAC-1-SRR10751504-spikein_drug	-7.04434	5.67237	spikein_drug (reference)	reference	beta
CCACCTAGTAATCACC-1-146_mRFP-Fltp_P16	3.1908	8.2182	Fltp_P16 (reference)	reference	beta_delta
TGAGAGGCATCACCCT-1-G2-STZ	-0.0261332	7.97934	STZ (query)	query	alpha_beta_delta
GTGCATACAGACACTT-1-G1-STZ	-6.72959	5.63327	STZ (query)	query	beta
CTACACCGTCACTGGC-1-G4-STZ	3.11071	0.228939	STZ (query)	query	alpha
CTGTTTACAGGAACGT-1-SRR10751502-spikein_drug	-6.8676	6.31219	spikein_drug (reference)	reference	beta
TCGGTAACACGGTAAG-1-145_mGFP-Fltp_P16	-4.23851	12.5045	Fltp_P16 (reference)	reference	beta
TTTGGTTCACATCCAA-1-G6-STZ	-2.97848	7.45836	STZ (query)	query	beta
GGGACCTGTGTGACCC-1-G1-STZ	-5.027	10.6676	STZ (query)	query	beta
CAGCAGCTCCAACCAA-1-G5-STZ	-1.20747	4.01987	STZ (query)	query	delta
ATGCGATTCCCAGGTG-1-146_mRFP-Fltp_P16	-5.19016	9.09723	Fltp_P16 (reference)	reference	beta
TTTCCTCCATTTCAGG-1-147_mTmG-Fltp_P16	-2.90326	12.333	Fltp_P16 (reference)	reference	beta
GAACATCTCTCCTATA-1-G5-STZ	1.9883	-1.77155	STZ (query)	query	alpha
ACGCCAGGTCCGTTAA-1-SRR10751508-spikein_drug	-5.93585	8.16688	spikein_drug (reference)	reference	beta
TTTGGTTAGGCGATAC-1-SRR10751514-spikein_drug	-1.52227	4.07945	spikein_drug (reference)	reference	beta_delta
ACCCACTCATTGAGCT-1-146_mRFP-Fltp_P16	12.6397	5.61015	Fltp_P16 (reference)	reference	stellate_quiescent
GTCGTAAAGACACGAC-1-G4-STZ	-3.08759	3.49319	STZ (query)	query	delta
GGGAGATGTCGAAAGC-1-146_mRFP-Fltp_P16	4.41717	-0.75082	Fltp_P16 (reference)	reference	alpha
TCATTTGCAAGAAAGG-1-G2-STZ	3.43304	9.57801	STZ (query)	query	beta_delta
AGATCTGAGTCTCGGC-1-G5-STZ	0.0865479	8.50351	STZ (query)	query	beta
GGAACTTTCATCGGAT-1-G5-STZ	1.45507	9.15743	STZ (query)	query	beta
CGGCTAGGTCGTCTTC-1-SRR10751506-spikein_drug	-5.59134	7.65668	spikein_drug (reference)	reference	beta
CCGGGATAGACGCTTT-1-G2-STZ	0.193904	-3.85351	STZ (query)	query	alpha
CCACTACGTTGGTTTG-1-146_mRFP-Fltp_P16	5.15376	-0.570414	Fltp_P16 (reference)	reference	alpha
AACACGTAGAGTGAGA-1-G5-STZ	-3.55182	3.99316	STZ (query)	query	delta
TTTGCGCGTTATTCTC-1-G8-STZ	1.80565	-2.28586	STZ (query)	query	alpha
CTGGTCTCAGCCAGAA-1-G1-STZ	-3.4489	11.3507	STZ (query)	query	beta
ACGATACGTCACAAGG-1-147_mTmG-Fltp_P16	-2.48271	13.6387	Fltp_P16 (reference)	reference	beta
TCGCGTTTCCGCGCAA-1-G2-STZ	-0.706186	10.0045	STZ (query)	query	beta
TGAGGGAAGTGACTCT-1-145_mGFP-Fltp_P16	4.02352	-1.28497	Fltp_P16 (reference)	reference	alpha
CAGATCAAGCTAGCCC-1-G3-STZ	-3.15206	3.22692	STZ (query)	query	delta
TGTGTTTTCTGATACG-1-146_mRFP-Fltp_P16	5.08256	0.0058155	Fltp_P16 (reference)	reference	alpha
CGTGAGCTCATTTGGG-1-145_mGFP-Fltp_P16	4.01963	5.38081	Fltp_P16 (reference)	reference	alpha
TGCGGGTGTGTCGCTG-1-G2-STZ	4.61805	1.03765	STZ (query)	query	alpha
GACGCGTAGTTAGGTA-1-SRR10751505-spikein_drug	4.31168	11.4198	spikein_drug (reference)	reference	beta_delta
TACTCGCTCTTAACCT-1-146_mRFP-Fltp_P16	6.58016	4.34542	Fltp_P16 (reference)	reference	endocrine_proliferative
CAGCCGACACCGAAAG-1-G5-STZ	-3.60852	3.62271	STZ (query)	query	delta
TGCACCTCACGGCGTT-1-SRR10751516-spikein_drug	-3.26642	8.44489	spikein_drug (reference)	reference	beta
CTAATGGTCAGCTGGC-1-G3-STZ	-5.76652	7.46699	STZ (query)	query	beta
TTCTTAGAGTGAACAT-1-SRR10751505-spikein_drug	-1.38323	11.9304	spikein_drug (reference)	reference	beta
TGACAACTCGGTCCGA-1-145_mGFP-Fltp_P16	3.60148	-0.137328	Fltp_P16 (reference)	reference	alpha
AAGGAGCCATAGACTC-1-SRR10985099-NOD	-3.97797	9.54034	NOD (reference)	reference	beta
GGCGACTAGAAGATTC-1-G6-STZ	12.5977	8.16149	STZ (query)	query	endothelial_stellate
CCTTCGAGTAGCGTGA-1-145_mGFP-Fltp_P16	4.24807	5.6985	Fltp_P16 (reference)	reference	alpha
CGACTTCGTCGCTTTC-1-SRR10751506-spikein_drug	-5.35889	8.98402	spikein_drug (reference)	reference	beta
GGCGACTAGAGGGCTT-1-G6-STZ	3.43018	7.27896	STZ (query)	query	alpha_delta
CACATAGAGTTCCACA-1-SRR10751512-spikein_drug	-6.26115	7.40015	spikein_drug (reference)	reference	beta
TCAGGTAGTGAGGGTT-1-G3-STZ	2.90464	-0.277606	STZ (query)	query	alpha
CGGAGCTGTTCACCTC-1-SRR10751504-spikein_drug	-3.18623	7.43391	spikein_drug (reference)	reference	beta
TCTGAGAGTAATTGGA-1-G1-STZ	0.55467	12.5716	STZ (query)	query	beta
CGGACACCAATAGCGG-1-SRR10751506-spikein_drug	-1.77116	10.7816	spikein_drug (reference)	reference	beta
ACCAGTACACTATCTT-1-SRR10751508-spikein_drug	0.180056	4.81993	spikein_drug (reference)	reference	beta
GACCAATCACGGTAAG-1-G4-STZ	3.38475	0.254492	STZ (query)	query	alpha
ACAGCTACATGAGCGA-1-146_mRFP-Fltp_P16	-2.54518	12.4886	Fltp_P16 (reference)	reference	beta
CTCGAGGCAAAGGTGC-1-G1-STZ	-3.74976	10.8671	STZ (query)	query	beta
GAATAAGGTTACCAGT-1-SRR10751511-spikein_drug	2.12596	-0.577007	spikein_drug (reference)	reference	gamma
GATGCTACATGCCCGA-1-G2-STZ	2.74904	-1.10981	STZ (query)	query	alpha
GTGAAGGCATGGGAAC-1-G1-STZ	-1.80033	12.3082	STZ (query)	query	beta
GGACAAGCAATCGGTT-1-SRR10751506-spikein_drug	-1.16279	10.5832	spikein_drug (reference)	reference	beta
AGCGTCGTCGGCTACG-1-145_mGFP-Fltp_P16	3.26614	-0.174043	Fltp_P16 (reference)	reference	alpha
GAGCAGAGTGCTTCTC-1-G5-STZ	-0.604967	4.51965	STZ (query)	query	delta
TGTGTTTTCAGCAACT-1-G1-STZ	13.1637	8.88772	STZ (query)	query	endothelial
TCGTACCCAAATACAG-1-G3-STZ	3.48887	10.3619	STZ (query)	query	beta
CATGACATCTGTCTCG-1-G4-STZ	2.77829	1.02307	STZ (query)	query	alpha
TACGGTACAGGAATGC-1-G1-STZ	-6.18635	7.90865	STZ (query)	query	beta
GTGCAGCCAACCGCCA-1-G3-STZ	0.889525	-2.62606	STZ (query)	query	alpha
TCTCTAACATACGCCG-1-145_mGFP-Fltp_P16	-2.01033	12.8385	Fltp_P16 (reference)	reference	beta
CAAGAAAGTAGATTAG-1-SRR10751509-spikein_drug	-5.10094	2.31062	spikein_drug (reference)	reference	beta
TGAGCCGTCTGGAGCC-1-G6-STZ	3.82098	5.08127	STZ (query)	query	alpha_immune
GTTAAGCTCGGAATCT-1-G4-STZ	1.57355	1.2797	STZ (query)	query	gamma
ACGCAGCCATAGAAAC-1-145_mGFP-Fltp_P16	2.10651	-2.81093	Fltp_P16 (reference)	reference	gamma
ACGGGCTTCGTTTGCC-1-G5-STZ	10.5433	2.72609	STZ (query)	query	immune
CAGCTGGAGTGTTAGA-1-G6-STZ	1.30919	-1.42568	STZ (query)	query	alpha
CGTAGCGAGTGTCCAT-1-G1-STZ	-6.38031	7.65866	STZ (query)	query	beta
GTGCAGCGTCTCCACT-1-G2-STZ	9.66983	1.78452	STZ (query)	query	immune
GGAAAGCCAACAACCT-1-145_mGFP-Fltp_P16	4.2979	-0.0424742	Fltp_P16 (reference)	reference	alpha
GTTACAGGTAGCTAAA-1-146_mRFP-Fltp_P16	4.81438	0.669048	Fltp_P16 (reference)	reference	alpha
CACACTCTCAGTTCGA-1-146_mRFP-Fltp_P16	4.72313	3.21829	Fltp_P16 (reference)	reference	alpha
ATTATCCGTCTCAACA-1-SRR10751511-spikein_drug	-3.08202	11.2366	spikein_drug (reference)	reference	beta
GTCATTTAGTCCGGTC-1-G4-STZ	-3.79553	3.68983	STZ (query)	query	delta
AGACGTTGTTTAGCTG-1-SRR10751508-spikein_drug	-0.276318	10.1846	spikein_drug (reference)	reference	beta
TCCACACAGCTGATAA-1-SRR10751504-spikein_drug	4.67088	6.29568	spikein_drug (reference)	reference	alpha
TAGAGCTTCTCCGGTT-1-146_mRFP-Fltp_P16	4.84937	0.121109	Fltp_P16 (reference)	reference	alpha
ATTGGTGGTCTCAACA-1-G1-STZ	-5.36363	6.24466	STZ (query)	query	beta
GGACATTAGACTTGAA-1-145_mGFP-Fltp_P16	4.15147	-0.574709	Fltp_P16 (reference)	reference	alpha
GGCGACTTCGTGGTCG-1-145_mGFP-Fltp_P16	2.74575	-1.48331	Fltp_P16 (reference)	reference	alpha
TCGGTAAAGTGAACAT-1-SRR10751514-spikein_drug	-7.43674	5.04471	spikein_drug (reference)	reference	beta
GACAGAGAGATGTGTA-1-G8-STZ	2.65518	11.2573	STZ (query)	query	beta
AAGGCAGTCTCTGCTG-1-SRR10751513-spikein_drug	-6.97762	5.43479	spikein_drug (reference)	reference	beta
ACATCAGTCCATTCTA-1-G1-STZ	-6.77441	6.90768	STZ (query)	query	beta
ATCATCTTCTGTTTGT-1-SRR10751504-spikein_drug	-0.432541	-1.05955	spikein_drug (reference)	reference	gamma
TTTATGCTCCGTTGTC-1-147_mTmG-Fltp_P16	5.14995	9.79635	Fltp_P16 (reference)	reference	beta_delta
TCAGGTACACCCATGG-1-145_mGFP-Fltp_P16	4.07151	4.98445	Fltp_P16 (reference)	reference	alpha
GATTCAGCATACCATG-1-G6-STZ	-1.47886	4.62969	STZ (query)	query	delta
CCCATACGTTTGGGCC-1-SRR10751509-spikein_drug	-2.81395	9.62483	spikein_drug (reference)	reference	beta
GTTAAGCGTCGCGAAA-1-G3-STZ	-5.88143	9.16209	STZ (query)	query	beta
CTGCTGTCATACGCTA-1-SRR10751502-spikein_drug	-6.8523	6.38609	spikein_drug (reference)	reference	beta
CATGGCGGTGCAACGA-1-SRR10751513-spikein_drug	0.557548	11.7507	spikein_drug (reference)	reference	beta
CTCGTCAAGGTGCACA-1-SRR10751510-spikein_drug	-6.99069	5.31062	spikein_drug (reference)	reference	beta
CTGATAGCAGTTCATG-1-G1-STZ	-4.24047	10.6931	STZ (query)	query	beta
GCTGCAGAGCGCTCCA-1-145_mGFP-Fltp_P16	1.83517	-2.51451	Fltp_P16 (reference)	reference	gamma
TTGCCGTGTATGAAAC-1-145_mGFP-Fltp_P16	4.40672	1.13093	Fltp_P16 (reference)	reference	alpha
CTCGGAGTCCGAGCCA-1-SRR10751502-spikein_drug	-3.68459	9.23299	spikein_drug (reference)	reference	beta
GGACGTCGTTCCACAA-1-G3-STZ	1.51853	-1.69633	STZ (query)	query	alpha
TAAGAGAGTTAAGTAG-1-G2-STZ	-2.89639	3.43082	STZ (query)	query	delta
CGAGCACAGGACAGCT-1-SRR10985097-NOD	1.92886	12.1893	NOD (reference)	reference	beta
AGCAGCCAGACGCACA-1-G2-STZ	14.0711	6.18277	STZ (query)	query	stellate_activated
GCCAAATTCTTTAGTC-1-G4-STZ	1.64204	8.66366	STZ (query)	query	beta_delta
TGGTTCCTCTATCCTA-1-SRR10751504-spikein_drug	-1.51402	10.7975	spikein_drug (reference)	reference	beta
AGGCCGTTCTCCAGGG-1-G5-STZ	14.0582	7.6538	STZ (query)	query	endothelial
GCCTCTATCTTACCGC-1-G1-STZ	-4.34496	10.6561	STZ (query)	query	beta
TAAACCGTCTGACCTC-1-G6-STZ	2.47636	-1.58168	STZ (query)	query	alpha
CGTCCATTCATGTCTT-1-G4-STZ	-1.70763	4.69674	STZ (query)	query	delta
CAACCAAAGCAATATG-1-SRR10751514-spikein_drug	-1.7378	12.2977	spikein_drug (reference)	reference	beta
GCATACACAAGCGATG-1-G6-STZ	3.67967	10.411	STZ (query)	query	beta
CAGCTAATCACTCCTG-1-G4-STZ	1.72332	-2.49965	STZ (query)	query	alpha
AGCTCCTAGAGCCTAG-1-146_mRFP-Fltp_P16	2.95058	-2.35574	Fltp_P16 (reference)	reference	alpha
GCTCCTATCCGAACGC-1-146_mRFP-Fltp_P16	4.99806	1.22152	Fltp_P16 (reference)	reference	alpha
AATCCAGCATCTCGCT-1-G6-STZ	1.56305	10.408	STZ (query)	query	beta
CGTTGGGTCTTGGGTA-1-SRR10751515-spikein_drug	1.85344	0.272975	spikein_drug (reference)	reference	alpha
TCAGCTCGTGGAAAGA-1-145_mGFP-Fltp_P16	-4.91527	10.4661	Fltp_P16 (reference)	reference	beta
CATATGGAGGCTATCT-1-145_mGFP-Fltp_P16	-1.16517	13.9566	Fltp_P16 (reference)	reference	beta
TAGAGCTAGTGGAGAA-1-SRR10751503-spikein_drug	1.83183	0.39985	spikein_drug (reference)	reference	alpha
TTGCCGTGTTATCACG-1-146_mRFP-Fltp_P16	-4.97497	9.77504	Fltp_P16 (reference)	reference	beta
CAGTCCTAGCGCCTCA-1-SRR10751511-spikein_drug	-6.11729	6.99692	spikein_drug (reference)	reference	beta
CCATGTCAGCACCGTC-1-G1-STZ	-2.85252	3.44163	STZ (query)	query	delta
TACGGATGTGTTGAGG-1-G1-STZ	-6.90198	6.69652	STZ (query)	query	beta
ATAGACCCAGGAATCG-1-G5-STZ	-3.04385	7.75663	STZ (query)	query	beta
GCGACCATCGAATGGG-1-SRR10751503-spikein_drug	4.07183	4.65948	spikein_drug (reference)	reference	alpha
GACCTGGAGCACAGGT-1-G6-STZ	3.83064	3.01282	STZ (query)	query	alpha
GATGAAAGTGAGTATA-1-G6-STZ	-0.0640191	7.96573	STZ (query)	query	beta_delta
TACTTGTGTACTCAAC-1-SRR10751513-spikein_drug	1.67755	13.2726	spikein_drug (reference)	reference	beta
GGACAAGAGGCGACAT-1-SRR10751506-spikein_drug	-3.60071	1.57753	spikein_drug (reference)	reference	delta
CCTCAGTAGGGCATGT-1-G8-STZ	-3.45916	8.78194	STZ (query)	query	beta
GTGCGGTTCAGGCCCA-1-G2-STZ	5.58553	10.4024	STZ (query)	query	beta_delta
ACGGAGAGTTTGACTG-1-SRR10751508-spikein_drug	-4.05967	9.44837	spikein_drug (reference)	reference	beta
ACACCCTAGACCTTTG-1-G8-STZ	-3.78635	11.6131	STZ (query)	query	beta
TGGTTAGTCTGGTTCC-1-G3-STZ	2.50691	-0.396595	STZ (query)	query	alpha
ACTTTCACAGGACGTA-1-G3-STZ	2.02359	8.37741	STZ (query)	query	beta
CAGATCACACGTAAGG-1-146_mRFP-Fltp_P16	-3.23616	12.5555	Fltp_P16 (reference)	reference	beta
CTCGAGGGTTCATGGT-1-SRR10751504-spikein_drug	-6.22972	6.66927	spikein_drug (reference)	reference	beta
TTAACTCCATATGAGA-1-G1-STZ	1.58486	0.135158	STZ (query)	query	gamma
TCTCATATCATAAAGG-1-G2-STZ	-2.14064	4.18306	STZ (query)	query	delta
GATCGCGCATGGTCAT-1-G8-STZ	0.841819	-1.29901	STZ (query)	query	gamma
CTGATAGGTAGCCTAT-1-G3-STZ	1.1127	1.03106	STZ (query)	query	gamma
ATTGGTGTCAAGGCTT-1-SRR10751511-spikein_drug	9.90232	7.40872	spikein_drug (reference)	reference	stellate_quiescent
GGACATTTCCTTTACA-1-147_mTmG-Fltp_P16	-0.915291	13.9187	Fltp_P16 (reference)	reference	beta
CGTGTCTAGGATCGCA-1-G2-STZ	-0.556302	8.59505	STZ (query)	query	beta
CAGATCACAACTTGAC-1-G1-STZ	-0.150979	12.0575	STZ (query)	query	beta
TAAGCGTCATGCTAGT-1-G4-STZ	0.601323	-0.0418345	STZ (query)	query	gamma
CAGCAGCTCAACTCTT-1-146_mRFP-Fltp_P16	-3.24974	12.912	Fltp_P16 (reference)	reference	beta
TAAACCGTCAGCAACT-1-SRR10751506-spikein_drug	-5.59624	7.88532	spikein_drug (reference)	reference	beta
ATCTGCCCACATGTGT-1-145_mGFP-Fltp_P16	-1.48435	13.8189	Fltp_P16 (reference)	reference	beta
GTGGGTCAGCCGCCTA-1-G2-STZ	-6.06314	5.69234	STZ (query)	query	beta
GGGAATGCAGTCAGCC-1-146_mRFP-Fltp_P16	4.85373	1.24703	Fltp_P16 (reference)	reference	alpha
ACCTTTAGTAGTGAAT-1-G5-STZ	0.186205	-2.09864	STZ (query)	query	endocrine_proliferative
AAGGTTCAGACCACGA-1-G2-STZ	1.44444	10.4553	STZ (query)	query	beta
CGTCCATAGGGATCTG-1-SRR10751508-spikein_drug	-0.723754	9.68014	spikein_drug (reference)	reference	beta
ACATGGTAGTGCCAGA-1-147_mTmG-Fltp_P16	-4.11753	11.9054	Fltp_P16 (reference)	reference	beta
TCTTTCCTCAAGAAGT-1-SRR10751512-spikein_drug	-1.741	3.27711	spikein_drug (reference)	reference	delta
AGTCTTTAGATCCGAG-1-G8-STZ	2.28944	-1.62118	STZ (query)	query	alpha
GGGAGATCAAATACAG-1-145_mGFP-Fltp_P16	4.21237	-0.952412	Fltp_P16 (reference)	reference	alpha
GTTCATTTCGATAGAA-1-G8-STZ	2.24378	-0.98052	STZ (query)	query	alpha
CGTGTAATCAAGATCC-1-G4-STZ	10.6541	2.56743	STZ (query)	query	immune
CAGGTGCCATGCCTAA-1-G6-STZ	3.03207	10.1397	STZ (query)	query	beta
CCCATACAGCCAGTTT-1-145_mGFP-Fltp_P16	-3.19595	11.5123	Fltp_P16 (reference)	reference	beta
GAAATGAGTCGCATAT-1-G4-STZ	3.32545	8.25439	STZ (query)	query	beta_delta
CAGCAGCTCCGCATAA-1-SRR10751508-spikein_drug	-5.45517	8.98813	spikein_drug (reference)	reference	beta
GAACCTATCTATCCCG-1-SRR10751503-spikein_drug	3.77262	3.97476	spikein_drug (reference)	reference	alpha
CGAACATAGGAGTTTA-1-G5-STZ	0.282719	10.3776	STZ (query)	query	beta
GAGTCCGGTTAAGATG-1-145_mGFP-Fltp_P16	-3.73976	12.9638	Fltp_P16 (reference)	reference	beta
TCAGGATGTGCAGACA-1-G2-STZ	-2.76418	4.25335	STZ (query)	query	delta
ACACTGAAGCTAGTCT-1-SRR10751509-spikein_drug	-1.95193	10.7697	spikein_drug (reference)	reference	beta
TTCGAAGCAAACGCGA-1-145_mGFP-Fltp_P16	-5.08818	10.4744	Fltp_P16 (reference)	reference	beta
TGCGTGGAGTCAAGCG-1-G8-STZ	3.16597	11.3018	STZ (query)	query	beta
TCTTCGGTCATGTAGC-1-145_mGFP-Fltp_P16	-3.66895	8.93269	Fltp_P16 (reference)	reference	beta
TTTATGCAGAAGGCCT-1-146_mRFP-Fltp_P16	-4.60526	2.27973	Fltp_P16 (reference)	reference	delta
ACAGCCGAGTACGCCC-1-147_mTmG-Fltp_P16	3.17824	11.8175	Fltp_P16 (reference)	reference	beta
GTTACAGAGTCACGCC-1-G1-STZ	-2.9905	12.3484	STZ (query)	query	beta
TTTGTCAAGCGTAATA-1-G5-STZ	-0.332619	10.66	STZ (query)	query	beta
CGACCTTGTAGCGTAG-1-147_mTmG-Fltp_P16	-2.01876	13.8888	Fltp_P16 (reference)	reference	beta
TTCTCAACACAACGTT-1-G1-STZ	-4.49896	2.27818	STZ (query)	query	delta
GCATGATCAAGTCATC-1-SRR10751512-spikein_drug	-2.65172	8.78304	spikein_drug (reference)	reference	beta
CAGCCGAGTGGTCCGT-1-G5-STZ	9.16595	4.9316	STZ (query)	query	immune_proliferative
GTGTTAGAGGCTAGAC-1-G1-STZ	-6.04938	8.0285	STZ (query)	query	beta
TGCCCATCAATGGACG-1-G1-STZ	-5.75865	8.02153	STZ (query)	query	beta
CAGAATCAGCGCCTCA-1-145_mGFP-Fltp_P16	4.11609	-0.00620466	Fltp_P16 (reference)	reference	alpha
ACATACGCACCAGATT-1-G3-STZ	-3.71868	2.81418	STZ (query)	query	delta
CCATGTCCATGTAAGA-1-G5-STZ	0.600972	-3.7358	STZ (query)	query	alpha
AACTTTCGTAGCTAAA-1-SRR10751504-spikein_drug	-3.68444	8.79246	spikein_drug (reference)	reference	beta
GGGTTGCTCGAGGTAG-1-G5-STZ	-3.59749	3.36914	STZ (query)	query	delta
TTTGGTTGTATAGGGC-1-146_mRFP-Fltp_P16	4.36151	1.66527	Fltp_P16 (reference)	reference	alpha
CGCTTCATCTCGCTTG-1-SRR10751514-spikein_drug	-5.30881	7.50328	spikein_drug (reference)	reference	beta
AAATGCCCACGTTGGC-1-SRR10751502-spikein_drug	0.654195	9.66054	spikein_drug (reference)	reference	beta
ACACCGGTCTAACCGA-1-G2-STZ	1.38625	-2.82873	STZ (query)	query	alpha
CTGTTTATCGCATGGC-1-SRR10751505-spikein_drug	1.63729	10.9412	spikein_drug (reference)	reference	beta
CTGCGGACACTGTGTA-1-146_mRFP-Fltp_P16	-1.50098	2.31346	Fltp_P16 (reference)	reference	delta
AACTCTTAGCGTTGCC-1-G6-STZ	-0.13156	9.69879	STZ (query)	query	beta
GGAATAAAGCTACCGC-1-146_mRFP-Fltp_P16	4.62279	3.01847	Fltp_P16 (reference)	reference	alpha
CGGCTAGCATTCGACA-1-G3-STZ	-4.53498	7.61751	STZ (query)	query	beta
AGTGGGATCTGTGCAA-1-G5-STZ	-3.40188	3.00743	STZ (query)	query	delta
CCACGGAGTATAGTAG-1-G1-STZ	2.7644	0.150051	STZ (query)	query	alpha
GGGAATGAGTGTCTCA-1-SRR10751506-spikein_drug	-3.98383	9.00094	spikein_drug (reference)	reference	beta
GGACATTCATCGACGC-1-G3-STZ	2.80168	0.0167976	STZ (query)	query	alpha
TCAACGAGTGTTTGTG-1-145_mGFP-Fltp_P16	-4.00881	12.2135	Fltp_P16 (reference)	reference	beta
GCCAAATTCTTTACAC-1-G2-STZ	1.17148	8.57779	STZ (query)	query	beta
TACGGGCCAGTAGAGC-1-145_mGFP-Fltp_P16	-0.169127	3.22865	Fltp_P16 (reference)	reference	delta
AGTGAGGGTCATGCCG-1-SRR10751505-spikein_drug	1.80246	12.3979	spikein_drug (reference)	reference	beta
ACTGTCCTCGCGATCG-1-SRR10751510-spikein_drug	4.06965	5.09287	spikein_drug (reference)	reference	gamma
AGGTCCGAGGGAAACA-1-147_mTmG-Fltp_P16	3.21533	-0.46859	Fltp_P16 (reference)	reference	alpha
GCGCCAACACCCTATC-1-G8-STZ	-0.828202	11.8743	STZ (query)	query	beta
CTACGTCCAGGGTATG-1-SRR10751506-spikein_drug	2.12079	-0.369464	spikein_drug (reference)	reference	alpha
GATGAAAAGGAGTTTA-1-G8-STZ	-4.47907	2.44312	STZ (query)	query	delta
GCAGTTAAGATCCCAT-1-SRR10751506-spikein_drug	2.54769	5.76946	spikein_drug (reference)	reference	alpha_delta
CTTACCGTCTGGTGTA-1-SRR10751509-spikein_drug	-5.03653	6.94539	spikein_drug (reference)	reference	beta
CCGGGATCATTATCTC-1-SRR10751507-spikein_drug	2.5723	12.4541	spikein_drug (reference)	reference	beta
AATCGGTGTAAGAGGA-1-G8-STZ	-2.97033	9.66644	STZ (query)	query	beta
TGCGTGGTCGAATGGG-1-SRR10751509-spikein_drug	1.75597	-0.4793	spikein_drug (reference)	reference	alpha
CGCTGGATCAAGGCTT-1-G6-STZ	12.9444	7.79204	STZ (query)	query	endothelial
CCTACCACACTTCGAA-1-SRR10985098-NOD	0.155292	11.2482	NOD (reference)	reference	beta
TACTTGTGTGCCTGGT-1-G8-STZ	4.20116	9.79328	STZ (query)	query	beta_delta
GGGTTGCTCATGTAGC-1-SRR10985099-NOD	-1.45662	10.4417	NOD (reference)	reference	beta
GCGACCAGTTGCGTTA-1-G1-STZ	13.5136	8.55791	STZ (query)	query	endothelial
CATGGCGCAACTGCTA-1-G4-STZ	1.38432	-1.92847	STZ (query)	query	alpha
TCTCATAGTGAGGCTA-1-SRR10751512-spikein_drug	-4.91708	1.6386	spikein_drug (reference)	reference	delta
GTCCTCATCGTGGACC-1-146_mRFP-Fltp_P16	-3.72305	11.5748	Fltp_P16 (reference)	reference	beta
GAAGCAGCAATGAAAC-1-G5-STZ	10.6449	2.30458	STZ (query)	query	immune
GTCATTTCATTCTCAT-1-146_mRFP-Fltp_P16	1.3907	-2.94979	Fltp_P16 (reference)	reference	alpha
TGAGCCGGTAGCTTGT-1-G1-STZ	-4.24302	10.8507	STZ (query)	query	beta
GCTTGAAAGAGTACCG-1-G4-STZ	-3.37285	2.82405	STZ (query)	query	delta
TTAACTCGTTAGAACA-1-G4-STZ	-0.948722	6.27067	STZ (query)	query	beta_delta
CACAGTATCTTCAACT-1-147_mTmG-Fltp_P16	-2.7993	8.05332	Fltp_P16 (reference)	reference	beta
TACAGTGAGGCCCTTG-1-SRR10751511-spikein_drug	2.81969	5.38483	spikein_drug (reference)	reference	alpha_delta
CAGAGAGTCCTCTAGC-1-147_mTmG-Fltp_P16	2.16775	4.52173	Fltp_P16 (reference)	reference	alpha_delta
TCAGCAAAGCCAGAAC-1-145_mGFP-Fltp_P16	4.00053	-1.04529	Fltp_P16 (reference)	reference	alpha
TTAACTCTCTTGCCGT-1-SRR10751510-spikein_drug	-7.11881	5.26273	spikein_drug (reference)	reference	beta
CCATTCGGTTCTGAAC-1-G1-STZ	-1.97008	12.6544	STZ (query)	query	beta
GATCGTATCCTGCAGG-1-G6-STZ	13.2496	7.6042	STZ (query)	query	endothelial_stellate
TGGTTAGAGTGCTGCC-1-SRR10751504-spikein_drug	11.1347	6.18053	spikein_drug (reference)	reference	stellate_quiescent
AGCTCTCGTTCCACGG-1-G8-STZ	1.75739	-1.50743	STZ (query)	query	alpha
TCGTACCCAGCTATTG-1-SRR10751512-spikein_drug	-2.79203	11.0479	spikein_drug (reference)	reference	beta
TATCTCACACAACTGT-1-146_mRFP-Fltp_P16	-0.788621	13.0665	Fltp_P16 (reference)	reference	beta
CGATGGCCACGGTGTC-1-145_mGFP-Fltp_P16	-1.86624	13.8384	Fltp_P16 (reference)	reference	beta
AAGTCTGCAAGGCTCC-1-SRR10751506-spikein_drug	1.37744	8.78585	spikein_drug (reference)	reference	beta_delta
TCGCGTTTCAGATAAG-1-147_mTmG-Fltp_P16	-4.96852	11.0189	Fltp_P16 (reference)	reference	beta
ACGCCGATCTAACGGT-1-145_mGFP-Fltp_P16	4.68021	1.90695	Fltp_P16 (reference)	reference	alpha
TAGTGGTCATACTCTT-1-145_mGFP-Fltp_P16	-3.82086	12.4303	Fltp_P16 (reference)	reference	beta
CCGTACTCAAGTCTAC-1-G2-STZ	0.887563	9.94254	STZ (query)	query	beta
TTATGCTCATCCCATC-1-SRR10751504-spikein_drug	-4.64024	9.08118	spikein_drug (reference)	reference	beta
ACTTACTCAGTGGAGT-1-G4-STZ	3.47641	11.1251	STZ (query)	query	beta
AGGTCATTCTCGCATC-1-146_mRFP-Fltp_P16	-0.265549	3.39261	Fltp_P16 (reference)	reference	delta
CCATTCGAGGTAGCCA-1-SRR10751510-spikein_drug	3.5907	4.88743	spikein_drug (reference)	reference	alpha
ACACTGAGTGTTTGTG-1-146_mRFP-Fltp_P16	4.96482	-0.177019	Fltp_P16 (reference)	reference	alpha
ACTGCTCAGAATGTTG-1-G2-STZ	11.3265	3.6824	STZ (query)	query	immune
ATCACGATCAACCATG-1-145_mGFP-Fltp_P16	-2.00626	2.1007	Fltp_P16 (reference)	reference	delta
TTCTCAATCAAGGCTT-1-G3-STZ	-2.96088	3.65862	STZ (query)	query	delta
CCATGTCAGACAGGCT-1-G4-STZ	2.75106	8.40303	STZ (query)	query	beta_delta
GTCCTCACAGTCAGCC-1-147_mTmG-Fltp_P16	-1.31423	13.6697	Fltp_P16 (reference)	reference	beta
GGGCACTGTGTAACGG-1-SRR10751506-spikein_drug	-6.58751	4.70351	spikein_drug (reference)	reference	beta
GATCAGTTCATAGCAC-1-145_mGFP-Fltp_P16	-1.29218	2.73404	Fltp_P16 (reference)	reference	delta
GACTAACTCAACACAC-1-G1-STZ	1.68263	5.50875	STZ (query)	query	alpha_delta
AGCTTGAAGAAACGCC-1-G1-STZ	-5.6148	9.24697	STZ (query)	query	beta
GTGCATACAGGATTGG-1-SRR10751502-spikein_drug	2.16033	8.4681	spikein_drug (reference)	reference	beta_delta
GATGAAAGTGTGACCC-1-SRR10751516-spikein_drug	-7.26107	4.98738	spikein_drug (reference)	reference	beta
CGATGGCCATGGGACA-1-SRR10751502-spikein_drug	-2.67794	8.99201	spikein_drug (reference)	reference	beta
TCTCTAAAGCGATCCC-1-G2-STZ	4.57429	10.6536	STZ (query)	query	beta_delta
ACTGAACGTCTACCTC-1-145_mGFP-Fltp_P16	3.80634	6.56419	Fltp_P16 (reference)	reference	alpha_delta
ATGGGAGAGGATCGCA-1-SRR10751504-spikein_drug	2.9055	5.09116	spikein_drug (reference)	reference	alpha_beta_delta
GAACGGAGTGATGCCC-1-146_mRFP-Fltp_P16	11.9833	6.18189	Fltp_P16 (reference)	reference	stellate_quiescent
TTTGGTTCAATAACGA-1-SRR10751506-spikein_drug	-1.43805	10.2763	spikein_drug (reference)	reference	beta
TCGCGAGCAATCACAC-1-G1-STZ	3.24255	0.835168	STZ (query)	query	alpha
AAACCTGAGAGGGATA-1-146_mRFP-Fltp_P16	-2.3931	13.0918	Fltp_P16 (reference)	reference	beta
ACGAGGAAGCGATTCT-1-SRR10751506-spikein_drug	-0.984783	8.0063	spikein_drug (reference)	reference	beta
GGCTGGTTCGGATGTT-1-G1-STZ	0.552335	-1.30517	STZ (query)	query	alpha
CGATGTATCCACGAAT-1-SRR10985097-NOD	-2.09176	10.1413	NOD (reference)	reference	beta
CAGCAGCCACTAGTAC-1-145_mGFP-Fltp_P16	-1.03114	3.38962	Fltp_P16 (reference)	reference	delta
GGTGCGTTCCGCGGTA-1-146_mRFP-Fltp_P16	6.43714	4.99418	Fltp_P16 (reference)	reference	endocrine_proliferative
GAAACTCGTCTAGTGT-1-G1-STZ	-5.33175	8.59112	STZ (query)	query	beta
GCAATCATCTGACCTC-1-SRR10751507-spikein_drug	10.6667	6.79767	spikein_drug (reference)	reference	stellate_quiescent
GCGCAGTTCAGGCCCA-1-G2-STZ	-0.0454166	9.12604	STZ (query)	query	beta
GTACGTATCACTCTTA-1-147_mTmG-Fltp_P16	-5.42068	10.8913	Fltp_P16 (reference)	reference	beta
TCTCATATCCTTCAAT-1-G4-STZ	2.41551	6.65053	STZ (query)	query	delta
GGTGTTATCGTTTGCC-1-SRR10751510-spikein_drug	2.51204	0.116971	spikein_drug (reference)	reference	alpha
TACTTACCAGGTTTCA-1-SRR10751507-spikein_drug	3.48308	5.25367	spikein_drug (reference)	reference	alpha
CGTTGGGCAGACGTAG-1-SRR10751511-spikein_drug	1.77212	-0.424803	spikein_drug (reference)	reference	alpha
CTCTAATTCATTCACT-1-145_mGFP-Fltp_P16	2.92622	-1.80758	Fltp_P16 (reference)	reference	alpha
GAACCTATCGTCTGCT-1-G2-STZ	4.89048	11.204	STZ (query)	query	beta
CTAGTGACAGAAGCAC-1-G2-STZ	13.887	6.11073	STZ (query)	query	stellate_activated
TTCTACAGTGATGATA-1-G4-STZ	0.925915	10.3378	STZ (query)	query	beta
AGTAGTCGTTCCTCCA-1-145_mGFP-Fltp_P16	6.87394	5.60718	Fltp_P16 (reference)	reference	endocrine_proliferative
TGCTGCTAGCACAGGT-1-145_mGFP-Fltp_P16	-2.59972	13.9481	Fltp_P16 (reference)	reference	beta
GTCACAAAGCCCAACC-1-145_mGFP-Fltp_P16	4.72515	2.85617	Fltp_P16 (reference)	reference	alpha
GGGCACTTCAGCACAT-1-SRR10751505-spikein_drug	2.23472	12.858	spikein_drug (reference)	reference	beta
GACCAATTCTCTTATG-1-145_mGFP-Fltp_P16	-2.88832	13.276	Fltp_P16 (reference)	reference	beta
GATCTAGCACATAACC-1-G4-STZ	2.47076	-0.157706	STZ (query)	query	alpha
CTCGAAAAGCCAGTTT-1-G2-STZ	-3.0565	4.04341	STZ (query)	query	delta
GTCCTCACATGTAGTC-1-145_mGFP-Fltp_P16	-1.10443	13.8896	Fltp_P16 (reference)	reference	beta
GTACGTACAGTATAAG-1-G2-STZ	4.13242	6.20536	STZ (query)	query	alpha_delta
TGACAACCACGACTCG-1-G6-STZ	3.47396	3.37125	STZ (query)	query	gamma
CGTTCTGTCACTTATC-1-G5-STZ	14.3055	8.19696	STZ (query)	query	endothelial
AGTGTCAAGTGGGCTA-1-SRR10751503-spikein_drug	1.66284	11.9094	spikein_drug (reference)	reference	beta
CTCGTACTCCACGTTC-1-G2-STZ	2.02828	10.2088	STZ (query)	query	beta
TCAGATGCAGACGCCT-1-G2-STZ	5.00041	7.87437	STZ (query)	query	alpha_delta
AGTGTCACACATGTGT-1-G1-STZ	1.21054	12.0991	STZ (query)	query	beta
CCTTCGAGTCAGATAA-1-SRR10751506-spikein_drug	0.0607364	7.97819	spikein_drug (reference)	reference	beta
GACCAATAGTGCAAGC-1-G1-STZ	-4.19047	11.1876	STZ (query)	query	beta
TCACAAGTCAAACGGG-1-146_mRFP-Fltp_P16	4.28254	-1.17208	Fltp_P16 (reference)	reference	alpha
TGCGCAGAGAAACCGC-1-SRR10751508-spikein_drug	-2.01047	10.2596	spikein_drug (reference)	reference	beta
TCAGCAAAGGTAAACT-1-G5-STZ	3.11224	1.15861	STZ (query)	query	alpha
AACCGCGCAAATCCGT-1-G6-STZ	1.74441	6.4777	STZ (query)	query	alpha_delta
CGACCTTAGCTGTTCA-1-SRR10751507-spikein_drug	-6.1821	6.48548	spikein_drug (reference)	reference	beta
GTCACAAAGGCTAGAC-1-SRR10751510-spikein_drug	-3.97401	11.0944	spikein_drug (reference)	reference	beta
CACCTTGTCACGATGT-1-G1-STZ	-4.55622	11.3325	STZ (query)	query	beta
GGAATAACAAACTGTC-1-G3-STZ	0.611383	0.496176	STZ (query)	query	gamma
AGCTCTCGTGTTTGGT-1-145_mGFP-Fltp_P16	3.57327	-1.6169	Fltp_P16 (reference)	reference	alpha
TTTGGTTAGCTGTCTA-1-G5-STZ	1.14312	8.24339	STZ (query)	query	beta_delta
AGTGTCAAGGTAGCCA-1-SRR10751513-spikein_drug	-3.93884	8.68394	spikein_drug (reference)	reference	beta
GCGACCAGTGACCAAG-1-SRR10751510-spikein_drug	1.08759	12.5281	spikein_drug (reference)	reference	beta
GTCTTCGGTGTTTGGT-1-145_mGFP-Fltp_P16	-4.6669	10.3242	Fltp_P16 (reference)	reference	beta
ACGAGCCAGGCTATCT-1-146_mRFP-Fltp_P16	-2.51317	13.2477	Fltp_P16 (reference)	reference	beta
AAAGATGGTAAATGAC-1-G2-STZ	4.18189	5.87269	STZ (query)	query	alpha
ACTGTCCGTTCACCTC-1-SRR10751504-spikein_drug	2.46693	1.8741	spikein_drug (reference)	reference	alpha
TCAGCAATCCACTCCA-1-G6-STZ	4.04854	2.3777	STZ (query)	query	alpha
AGGCCGTTCTGTACGA-1-145_mGFP-Fltp_P16	5.23063	1.00486	Fltp_P16 (reference)	reference	alpha
GGATGTTAGGCACATG-1-G1-STZ	-1.55721	12.2381	STZ (query)	query	beta
TGAAAGACATTACGAC-1-G5-STZ	1.73554	10.4881	STZ (query)	query	beta
TGTTCCGCACAGGTTT-1-145_mGFP-Fltp_P16	4.19298	8.71466	Fltp_P16 (reference)	reference	alpha_beta
ACTATCTGTGACTACT-1-145_mGFP-Fltp_P16	4.4585	-0.927995	Fltp_P16 (reference)	reference	alpha
ATTTCTGGTTACGGAG-1-146_mRFP-Fltp_P16	4.31567	2.31742	Fltp_P16 (reference)	reference	alpha
TTTACTGAGAGGACGG-1-145_mGFP-Fltp_P16	-2.76667	13.0652	Fltp_P16 (reference)	reference	beta
CCTCAGTTCTAGAGTC-1-145_mGFP-Fltp_P16	3.70111	6.36114	Fltp_P16 (reference)	reference	alpha_delta
CGGTTAAGTCAGAGGT-1-SRR10751507-spikein_drug	-1.70399	11.0437	spikein_drug (reference)	reference	beta
TCCACACTCATTGCCC-1-G3-STZ	3.79571	9.70811	STZ (query)	query	beta
TGGTTAGGTGCGAAAC-1-G4-STZ	0.186074	10.4462	STZ (query)	query	beta
CTTACCGTCCGAGCCA-1-SRR10751513-spikein_drug	5.38521	12.2908	spikein_drug (reference)	reference	beta_delta
GCGAGAACACGAGGTA-1-G8-STZ	-0.0656466	10.2013	STZ (query)	query	beta
GCTGCGAGTCTTGTCC-1-146_mRFP-Fltp_P16	4.88804	0.573895	Fltp_P16 (reference)	reference	alpha
GTGCAGCTCGTTTAGG-1-SRR10751502-spikein_drug	-4.33913	9.73368	spikein_drug (reference)	reference	beta
AAAGATGAGAAGATTC-1-G8-STZ	-3.5013	11.9072	STZ (query)	query	beta
ACATACGTCAGTACGT-1-SRR10751511-spikein_drug	2.76847	0.100121	spikein_drug (reference)	reference	alpha
TGCCCTACAATAGCGG-1-G1-STZ	-6.38416	7.85661	STZ (query)	query	beta
CTCTAATGTTGTACAC-1-145_mGFP-Fltp_P16	1.93059	5.09877	Fltp_P16 (reference)	reference	alpha_delta
AGCTCCTCATTGGGCC-1-G3-STZ	-1.17976	11.1208	STZ (query)	query	beta
GGGACCTTCTCCAGGG-1-G1-STZ	12.3332	8.64981	STZ (query)	query	endothelial
TGCCCTAGTGCCTGGT-1-SRR10751511-spikein_drug	-4.80653	5.70919	spikein_drug (reference)	reference	beta
TCTCATATCTTGAGGT-1-SRR10751506-spikein_drug	-5.04803	10.6816	spikein_drug (reference)	reference	beta
CTTACCGCATCCTTGC-1-SRR10751507-spikein_drug	1.82979	12.0725	spikein_drug (reference)	reference	beta
GCGGGTTTCAGGCGAA-1-SRR10751511-spikein_drug	-5.67185	8.60883	spikein_drug (reference)	reference	beta
TGACTAGGTCCAGTAT-1-G1-STZ	-4.76986	7.58357	STZ (query)	query	beta
CGGCTAGAGTGTCCCG-1-G5-STZ	0.522111	5.5855	STZ (query)	query	delta
AACGTTGAGCGTCAAG-1-G5-STZ	-1.51612	8.94012	STZ (query)	query	beta
TCAGCAACAAAGGTGC-1-SRR10751509-spikein_drug	-0.293918	4.88243	spikein_drug (reference)	reference	delta
TATGCCCTCGTCACGG-1-SRR10751502-spikein_drug	-1.92001	3.97122	spikein_drug (reference)	reference	delta
[truncated: 80,078 more rows]

## Sheet: c_umap_beta
index	UMAP1	UMAP2	ref_querySample
AAACCTGGTAAGAGAG-1-145_mGFP-Fltp_P16	5.8364625	-2.2097611	ref
AAACCTGGTAAGGGAA-1-145_mGFP-Fltp_P16	0.42663732	0.2793882	ref
AAACCTGGTACCGAGA-1-145_mGFP-Fltp_P16	5.172921	-2.0183578	ref
AAACCTGGTTCCCGAG-1-145_mGFP-Fltp_P16	3.6306357	-1.2034869	ref
AAACGGGAGACTAGGC-1-145_mGFP-Fltp_P16	4.8241844	-2.9870412	ref
AAACGGGAGACTTGAA-1-145_mGFP-Fltp_P16	4.716096	-2.1010125	ref
AAACGGGAGTACGCGA-1-145_mGFP-Fltp_P16	5.492286	-1.8828186	ref
AAACGGGGTTACGCGC-1-145_mGFP-Fltp_P16	3.0987582	-1.4208612	ref
AAACGGGTCTTCTGGC-1-145_mGFP-Fltp_P16	7.3976507	-2.7023818	ref
AAAGATGAGGCATGTG-1-145_mGFP-Fltp_P16	8.391872	-2.3673186	ref
AAAGATGAGGCTATCT-1-145_mGFP-Fltp_P16	11.839317	2.4287732	ref
AAAGATGAGGGTTTCT-1-145_mGFP-Fltp_P16	7.48921	-1.9310033	ref
AAAGATGCACATAACC-1-145_mGFP-Fltp_P16	9.207332	-1.8660401	ref
AAAGATGGTAGAGGAA-1-145_mGFP-Fltp_P16	6.1596384	-2.0429206	ref
AAAGATGGTGAGGGTT-1-145_mGFP-Fltp_P16	9.658771	-2.4092126	ref
AAAGATGTCGTGGGAA-1-145_mGFP-Fltp_P16	7.759258	-2.509882	ref
AAAGCAAAGAATTGTG-1-145_mGFP-Fltp_P16	3.9597511	-0.93060285	ref
AAAGCAAAGGAGTTTA-1-145_mGFP-Fltp_P16	3.9794488	-1.571462	ref
AAAGCAACATGTTGAC-1-145_mGFP-Fltp_P16	4.7957754	-0.91921914	ref
AAAGCAAGTCGCGTGT-1-145_mGFP-Fltp_P16	7.474295	-2.6398354	ref
AAAGCAATCTCGAGTA-1-145_mGFP-Fltp_P16	6.5386834	-2.2425685	ref
AAAGTAGAGTAACCCT-1-145_mGFP-Fltp_P16	4.4598255	-1.5962219	ref
AAAGTAGGTTTGCATG-1-145_mGFP-Fltp_P16	8.712473	-2.5814936	ref
AAATGCCCACGGTGTC-1-145_mGFP-Fltp_P16	9.283679	-2.9003582	ref
AAATGCCGTACCCAAT-1-145_mGFP-Fltp_P16	7.6313777	-2.5390232	ref
AAATGCCGTCAATACC-1-145_mGFP-Fltp_P16	9.839499	-2.9365568	ref
AAATGCCGTCTAGAGG-1-145_mGFP-Fltp_P16	5.458561	-2.2828922	ref
AAATGCCTCATGCATG-1-145_mGFP-Fltp_P16	5.2814326	-1.6026146	ref
AAATGCCTCGGAGGTA-1-145_mGFP-Fltp_P16	4.5584536	-1.8499384	ref
AAATGCCTCTCAACTT-1-145_mGFP-Fltp_P16	3.2607255	0.43460253	ref
AACACGTAGCTGTCTA-1-145_mGFP-Fltp_P16	3.3037734	-0.5675079	ref
AACACGTAGGGAAACA-1-145_mGFP-Fltp_P16	5.218041	-1.8033998	ref
AACACGTCAATACGCT-1-145_mGFP-Fltp_P16	4.8742256	-2.1989882	ref
AACACGTCAGTTAACC-1-145_mGFP-Fltp_P16	5.1499267	-3.0153	ref
AACACGTGTGCATCTA-1-145_mGFP-Fltp_P16	7.3057375	-2.7233007	ref
AACACGTGTGCGATAG-1-145_mGFP-Fltp_P16	4.3985043	-1.5721899	ref
AACACGTGTGTAATGA-1-145_mGFP-Fltp_P16	4.70662	-3.354726	ref
AACACGTGTTGTCGCG-1-145_mGFP-Fltp_P16	4.7947826	-1.9077374	ref
AACACGTTCACATAGC-1-145_mGFP-Fltp_P16	10.019245	-2.747609	ref
AACCATGAGGGCATGT-1-145_mGFP-Fltp_P16	8.792035	-3.139339	ref
AACCATGAGTGTGGCA-1-145_mGFP-Fltp_P16	0.62244916	1.9451644	ref
AACCATGGTACCCAAT-1-145_mGFP-Fltp_P16	5.316927	-1.8977344	ref
AACCATGGTAGCTAAA-1-145_mGFP-Fltp_P16	6.516122	-2.8427176	ref
AACCATGTCGGTCCGA-1-145_mGFP-Fltp_P16	7.656368	-2.8183327	ref
AACCATGTCGTAGGTT-1-145_mGFP-Fltp_P16	7.3699827	-3.0970132	ref
AACCATGTCTCTGTCG-1-145_mGFP-Fltp_P16	3.273539	0.12228344	ref
AACCATGTCTTGTTTG-1-145_mGFP-Fltp_P16	7.5060225	-2.448492	ref
AACCGCGCACCGAAAG-1-145_mGFP-Fltp_P16	8.2177	-2.7223558	ref
AACCGCGCACCTCGTT-1-145_mGFP-Fltp_P16	7.50655	-1.6859664	ref
AACCGCGCAGGGTTAG-1-145_mGFP-Fltp_P16	8.946266	-3.0123737	ref
AACCGCGGTGCAGTAG-1-145_mGFP-Fltp_P16	14.112119	4.1964264	ref
AACCGCGGTGCCTGGT-1-145_mGFP-Fltp_P16	10.470538	-2.619522	ref
AACCGCGTCAGCGACC-1-145_mGFP-Fltp_P16	3.5429962	-1.6571168	ref
AACCGCGTCCTTTACA-1-145_mGFP-Fltp_P16	3.0330915	-1.7003086	ref
AACCGCGTCTGGTTCC-1-145_mGFP-Fltp_P16	4.555801	-0.75592244	ref
AACGTTGAGACAATAC-1-145_mGFP-Fltp_P16	8.965089	-2.340606	ref
AACGTTGAGCCCAATT-1-145_mGFP-Fltp_P16	6.283222	-0.6048352	ref
AACGTTGAGGCCATAG-1-145_mGFP-Fltp_P16	-0.945806	4.048791	ref
AACGTTGCAAACTGCT-1-145_mGFP-Fltp_P16	1.2521861	-0.21094078	ref
AACGTTGCAAGAAGAG-1-145_mGFP-Fltp_P16	4.688781	-1.8866626	ref
AACGTTGCAAGCCATT-1-145_mGFP-Fltp_P16	8.778511	-3.5713801	ref
AACGTTGCACTGTCGG-1-145_mGFP-Fltp_P16	6.2104497	-1.5936884	ref
AACGTTGGTCCAGTAT-1-145_mGFP-Fltp_P16	4.719842	-1.1700492	ref
AACGTTGGTCCCTACT-1-145_mGFP-Fltp_P16	3.0865226	-0.98954165	ref
AACGTTGGTCCGAACC-1-145_mGFP-Fltp_P16	9.7249565	-2.8924417	ref
AACGTTGTCCGTAGGC-1-145_mGFP-Fltp_P16	10.060756	-3.087104	ref
AACGTTGTCTGGTGTA-1-145_mGFP-Fltp_P16	-0.59289044	2.5574162	ref
AACTCAGAGAGGTAGA-1-145_mGFP-Fltp_P16	6.884927	-2.5441246	ref
AACTCAGAGAGTACCG-1-145_mGFP-Fltp_P16	9.939635	1.672305	ref
AACTCAGGTCTTCTCG-1-145_mGFP-Fltp_P16	3.6196268	-0.5786051	ref
AACTCAGTCGCATGAT-1-145_mGFP-Fltp_P16	13.28327	3.5378127	ref
AACTCAGTCGCCATAA-1-145_mGFP-Fltp_P16	2.9057252	-0.1516458	ref
AACTCAGTCGTCACGG-1-145_mGFP-Fltp_P16	8.246041	-3.0390608	ref
AACTCCCAGAAACGCC-1-145_mGFP-Fltp_P16	8.509687	-2.1674967	ref
AACTCCCAGGACGAAA-1-145_mGFP-Fltp_P16	-0.9843614	5.025796	ref
AACTCCCAGGTAGCCA-1-145_mGFP-Fltp_P16	13.615958	3.8541813	ref
AACTCCCAGTTCGATC-1-145_mGFP-Fltp_P16	6.4463034	-2.6749115	ref
AACTCTTAGACCCACC-1-145_mGFP-Fltp_P16	4.3415475	-2.6762512	ref
AACTCTTAGGATTCGG-1-145_mGFP-Fltp_P16	8.764349	-2.3068728	ref
AACTCTTAGTCGTTTG-1-145_mGFP-Fltp_P16	5.358191	-1.9344546	ref
AACTCTTCAGGTGGAT-1-145_mGFP-Fltp_P16	0.8936078	0.68183243	ref
AACTCTTGTATAGGGC-1-145_mGFP-Fltp_P16	8.62335	-2.6164255	ref
AACTCTTGTCTAGCCG-1-145_mGFP-Fltp_P16	5.652659	-1.8548359	ref
AACTCTTGTGCCTGCA-1-145_mGFP-Fltp_P16	3.1548107	0.57021254	ref
AACTCTTTCCTTCAAT-1-145_mGFP-Fltp_P16	4.2379313	-0.47732294	ref
AACTGGTAGAACTCGG-1-145_mGFP-Fltp_P16	8.133865	0.036961928	ref
AACTGGTAGGCACATG-1-145_mGFP-Fltp_P16	5.1729007	-2.933687	ref
AACTGGTAGTAAGTAC-1-145_mGFP-Fltp_P16	8.598675	-3.2564592	ref
AACTGGTCAATGGATA-1-145_mGFP-Fltp_P16	7.612288	-2.9004858	ref
AACTGGTCAATGTTGC-1-145_mGFP-Fltp_P16	10.167813	-2.9129434	ref
AACTGGTCACGGCCAT-1-145_mGFP-Fltp_P16	4.9569106	-3.374757	ref
AACTGGTGTCCAACTA-1-145_mGFP-Fltp_P16	8.061771	-1.4688035	ref
AACTGGTTCAACACGT-1-145_mGFP-Fltp_P16	7.767932	-2.3402948	ref
AACTGGTTCGCATGAT-1-145_mGFP-Fltp_P16	0.48259145	-1.0725964	ref
AACTTTCAGGAGCGTT-1-145_mGFP-Fltp_P16	5.35648	-2.5365815	ref
AACTTTCCAAAGGAAG-1-145_mGFP-Fltp_P16	3.5217984	-2.8575046	ref
AACTTTCCACAGCCCA-1-145_mGFP-Fltp_P16	6.8170986	-2.6910148	ref
AACTTTCCAGTGGAGT-1-145_mGFP-Fltp_P16	8.260649	-2.355643	ref
AACTTTCCATGAAGTA-1-145_mGFP-Fltp_P16	5.7182	-2.2267597	ref
AAGACCTAGAACTGTA-1-145_mGFP-Fltp_P16	7.4876685	-2.8529491	ref
AAGACCTAGCGTGAAC-1-145_mGFP-Fltp_P16	5.34666	-2.0803213	ref
AAGACCTAGTCGATAA-1-145_mGFP-Fltp_P16	6.5257864	-1.5923221	ref
AAGACCTCACGGTAGA-1-145_mGFP-Fltp_P16	4.956556	-2.4174566	ref
AAGACCTGTACTTAGC-1-145_mGFP-Fltp_P16	8.451827	-3.2211173	ref
AAGACCTGTGCCTTGG-1-145_mGFP-Fltp_P16	6.158727	-2.7268927	ref
AAGACCTTCTCGAGTA-1-145_mGFP-Fltp_P16	1.6002206	1.435601	ref
AAGCCGCCAAAGTCAA-1-145_mGFP-Fltp_P16	3.446161	-1.1453673	ref
AAGCCGCCAACGATGG-1-145_mGFP-Fltp_P16	7.1017995	-2.177799	ref
AAGCCGCCAGCTATTG-1-145_mGFP-Fltp_P16	2.661251	-0.3464567	ref
AAGCCGCGTATCACCA-1-145_mGFP-Fltp_P16	8.194698	-2.855329	ref
AAGCCGCGTCTCCATC-1-145_mGFP-Fltp_P16	5.6911535	-1.3001359	ref
AAGCCGCGTTCCCTTG-1-145_mGFP-Fltp_P16	2.394841	1.3326546	ref
AAGCCGCTCGCATGGC-1-145_mGFP-Fltp_P16	2.6516452	-0.5164373	ref
AAGGAGCAGCTGAAAT-1-145_mGFP-Fltp_P16	10.085932	3.595553	ref
AAGGAGCAGTCACGCC-1-145_mGFP-Fltp_P16	8.137791	-2.2367167	ref
AAGGAGCAGTGAATTG-1-145_mGFP-Fltp_P16	4.716653	-2.9216883	ref
AAGGAGCAGTTGTAGA-1-145_mGFP-Fltp_P16	10.025288	1.8626763	ref
AAGGAGCCAAGTCTAC-1-145_mGFP-Fltp_P16	10.5181675	-2.5170336	ref
AAGGAGCCAATCCGAT-1-145_mGFP-Fltp_P16	8.934584	-2.803773	ref
AAGGAGCCACTCTGTC-1-145_mGFP-Fltp_P16	8.818182	-1.7231494	ref
AAGGAGCGTGTTGAGG-1-145_mGFP-Fltp_P16	5.134811	-2.3221097	ref
AAGGAGCGTTAGTGGG-1-145_mGFP-Fltp_P16	9.872459	-2.203441	ref
AAGGAGCTCCACTGGG-1-145_mGFP-Fltp_P16	5.42639	-1.6910977	ref
AAGGAGCTCGGAATCT-1-145_mGFP-Fltp_P16	8.265937	-3.2527664	ref
AAGGCAGCAAGGTGTG-1-145_mGFP-Fltp_P16	6.905079	-2.9454682	ref
AAGGCAGCAATGACCT-1-145_mGFP-Fltp_P16	6.6333656	-2.1865964	ref
AAGGCAGGTCGCTTTC-1-145_mGFP-Fltp_P16	9.08015	-3.115397	ref
AAGGCAGTCGGCTACG-1-145_mGFP-Fltp_P16	5.680053	-2.6379123	ref
AAGGTTCCAGTACACT-1-145_mGFP-Fltp_P16	1.97041	-0.8946871	ref
AAGGTTCTCGTCACGG-1-145_mGFP-Fltp_P16	4.017404	-0.9879472	ref
AAGTCTGAGAAACGAG-1-145_mGFP-Fltp_P16	0.25221685	0.26374647	ref
AAGTCTGAGTGGAGTC-1-145_mGFP-Fltp_P16	6.0579295	-2.7736785	ref
AAGTCTGCAAACTGTC-1-145_mGFP-Fltp_P16	4.361575	-0.15726012	ref
AAGTCTGGTTCGTTGA-1-145_mGFP-Fltp_P16	8.730477	-3.4266353	ref
AAGTCTGTCATAAAGG-1-145_mGFP-Fltp_P16	8.701881	-2.8614292	ref
AAGTCTGTCGGCGCTA-1-145_mGFP-Fltp_P16	13.394723	3.686323	ref
AAGTCTGTCTGGAGCC-1-145_mGFP-Fltp_P16	5.7940626	-2.424302	ref
AATCCAGAGGAATGGA-1-145_mGFP-Fltp_P16	2.998642	-0.55781096	ref
AATCCAGAGTCGTACT-1-145_mGFP-Fltp_P16	5.7682767	-2.1516213	ref
AATCCAGAGTGTTGAA-1-145_mGFP-Fltp_P16	6.40697	-2.2173264	ref
AATCCAGCAGCTGGCT-1-145_mGFP-Fltp_P16	4.495069	-0.6056503	ref
AATCCAGCATGCATGT-1-145_mGFP-Fltp_P16	2.535123	0.86542726	ref
AATCCAGGTGCGCTTG-1-145_mGFP-Fltp_P16	4.1019897	-1.6323266	ref
AATCCAGTCAAAGACA-1-145_mGFP-Fltp_P16	10.735584	2.346933	ref
AATCGGTAGAACAATC-1-145_mGFP-Fltp_P16	0.91151303	3.067778	ref
AATCGGTGTATCGCAT-1-145_mGFP-Fltp_P16	7.9085383	-2.6727061	ref
AATCGGTGTGCCTGGT-1-145_mGFP-Fltp_P16	10.661621	3.4696157	ref
AATCGGTTCCAACCAA-1-145_mGFP-Fltp_P16	5.5474334	-2.8369675	ref
AATCGGTTCGGATGGA-1-145_mGFP-Fltp_P16	3.2988198	-1.2308469	ref
AATCGGTTCTCTGAGA-1-145_mGFP-Fltp_P16	8.762327	-2.3191836	ref
AATCGGTTCTTGTATC-1-145_mGFP-Fltp_P16	6.354727	-3.0166276	ref
ACACCAAAGACAGACC-1-145_mGFP-Fltp_P16	4.976033	-2.1499324	ref
ACACCAAAGGATGCGT-1-145_mGFP-Fltp_P16	1.8658625	-1.6690232	ref
ACACCAAAGTCACGCC-1-145_mGFP-Fltp_P16	5.1797624	-2.0988288	ref
ACACCAAGTTAAAGAC-1-145_mGFP-Fltp_P16	8.19892	-2.3047829	ref
ACACCAATCACTTCAT-1-145_mGFP-Fltp_P16	6.1750307	-2.3180609	ref
ACACCAATCCAGGGCT-1-145_mGFP-Fltp_P16	9.222149	-2.7594182	ref
ACACCCTAGGCCCTTG-1-145_mGFP-Fltp_P16	5.478459	-1.530089	ref
ACACCCTCAGGGTTAG-1-145_mGFP-Fltp_P16	5.4434037	-2.824457	ref
ACACCCTGTCTAACGT-1-145_mGFP-Fltp_P16	2.4017076	-1.6571094	ref
ACACCCTTCCACGTGG-1-145_mGFP-Fltp_P16	10.227075	-2.746102	ref
ACACCGGAGACTAGAT-1-145_mGFP-Fltp_P16	6.975946	-2.1518514	ref
ACACCGGCAAGTCTAC-1-145_mGFP-Fltp_P16	4.758907	-2.1424487	ref
ACACCGGCAGGATCGA-1-145_mGFP-Fltp_P16	5.2508516	-2.3029132	ref
ACACCGGGTGGTAACG-1-145_mGFP-Fltp_P16	5.134922	-1.5184829	ref
ACACCGGGTGTCCTCT-1-145_mGFP-Fltp_P16	8.078147	-2.1098764	ref
ACACCGGTCCTTTCTC-1-145_mGFP-Fltp_P16	4.3655353	-1.6825641	ref
ACACTGAAGAGTACCG-1-145_mGFP-Fltp_P16	5.7737923	-2.3311958	ref
ACACTGACAATAGAGT-1-145_mGFP-Fltp_P16	10.4652195	-2.3504407	ref
ACACTGACATCACCCT-1-145_mGFP-Fltp_P16	7.301883	-1.7212536	ref
ACACTGACATTCCTCG-1-145_mGFP-Fltp_P16	10.271861	-2.4875607	ref
ACACTGAGTGCTCTTC-1-145_mGFP-Fltp_P16	7.750125	-2.673086	ref
ACACTGAGTTACGGAG-1-145_mGFP-Fltp_P16	7.943807	-2.7804673	ref
ACAGCCGAGGCAGTCA-1-145_mGFP-Fltp_P16	4.916719	-1.088362	ref
ACAGCCGAGGTGCACA-1-145_mGFP-Fltp_P16	10.484338	-2.436314	ref
ACAGCCGAGTGGTAAT-1-145_mGFP-Fltp_P16	6.6424403	-2.54382	ref
ACAGCCGCACTTCTGC-1-145_mGFP-Fltp_P16	5.6825924	-1.6023471	ref
ACAGCCGCAGACGCAA-1-145_mGFP-Fltp_P16	3.724004	-1.626154	ref
ACAGCCGCATTAGGCT-1-145_mGFP-Fltp_P16	8.744782	-2.7854245	ref
ACAGCCGGTCTTGTCC-1-145_mGFP-Fltp_P16	2.6937032	-0.9316313	ref
ACAGCCGGTGCGGTAA-1-145_mGFP-Fltp_P16	10.132063	-2.985541	ref
ACAGCCGTCGGCATCG-1-145_mGFP-Fltp_P16	5.414391	-2.624434	ref
ACAGCTAAGGTGATTA-1-145_mGFP-Fltp_P16	8.543157	-3.486522	ref
ACAGCTAAGTGAACGC-1-145_mGFP-Fltp_P16	3.734303	-1.6539688	ref
ACAGCTAAGTGCCATT-1-145_mGFP-Fltp_P16	2.5342102	0.3495588	ref
ACAGCTAAGTTGCAGG-1-145_mGFP-Fltp_P16	8.7123785	-2.1526005	ref
ACAGCTACATGCGCAC-1-145_mGFP-Fltp_P16	9.840155	-3.5144737	ref
ACAGCTAGTACAGTGG-1-145_mGFP-Fltp_P16	3.9723094	-1.0152013	ref
ACAGCTATCAGGCGAA-1-145_mGFP-Fltp_P16	9.768792	-2.3768065	ref
ACAGCTATCGGAGCAA-1-145_mGFP-Fltp_P16	6.3336596	-2.1756096	ref
ACATACGCAAATCCGT-1-145_mGFP-Fltp_P16	7.5117226	-2.352483	ref
ACATACGGTATTCGTG-1-145_mGFP-Fltp_P16	7.90159	-2.07853	ref
ACATACGTCAAACAAG-1-145_mGFP-Fltp_P16	8.114759	-2.9768646	ref
ACATACGTCCTCATTA-1-145_mGFP-Fltp_P16	3.657424	-1.306214	ref
ACATACGTCTGTCAAG-1-145_mGFP-Fltp_P16	7.2362585	-2.270347	ref
ACATCAGAGAATCTCC-1-145_mGFP-Fltp_P16	5.3461018	-1.8659128	ref
ACATCAGAGCGATATA-1-145_mGFP-Fltp_P16	7.311072	-2.5988634	ref
ACATCAGAGGCCCTTG-1-145_mGFP-Fltp_P16	5.5389876	-1.3878313	ref
ACATCAGAGTAGGCCA-1-145_mGFP-Fltp_P16	7.273078	-2.4993474	ref
ACATCAGCACCATCCT-1-145_mGFP-Fltp_P16	6.6180587	-2.1354682	ref
ACATCAGCATGATCCA-1-145_mGFP-Fltp_P16	4.1721525	-2.9156058	ref
ACATCAGTCCTCGCAT-1-145_mGFP-Fltp_P16	2.3319008	1.5244414	ref
ACATGGTAGAAAGTGG-1-145_mGFP-Fltp_P16	2.4330528	-1.380269	ref
ACATGGTAGCGAGAAA-1-145_mGFP-Fltp_P16	5.3802123	-1.997824	ref
ACATGGTAGTCATCCA-1-145_mGFP-Fltp_P16	6.1882615	-2.3083947	ref
ACATGGTAGTGCAAGC-1-145_mGFP-Fltp_P16	4.288902	-0.9680672	ref
ACATGGTAGTTTCCTT-1-145_mGFP-Fltp_P16	7.010617	-2.2721775	ref
ACATGGTCACCAGATT-1-145_mGFP-Fltp_P16	6.382276	-2.335811	ref
ACATGGTTCCGAATGT-1-145_mGFP-Fltp_P16	8.106942	-3.1121728	ref
ACATGGTTCGATCCCT-1-145_mGFP-Fltp_P16	7.9462385	-2.4707382	ref
ACCAGTACAAGACACG-1-145_mGFP-Fltp_P16	9.217605	-1.6230754	ref
ACCAGTACATCGATGT-1-145_mGFP-Fltp_P16	3.7942977	-2.846758	ref
ACCAGTACATGATCCA-1-145_mGFP-Fltp_P16	6.7820773	-2.3757563	ref
ACCAGTAGTACAGTGG-1-145_mGFP-Fltp_P16	4.8229694	-0.6642131	ref
ACCAGTAGTATAGGTA-1-145_mGFP-Fltp_P16	6.787131	-1.9113213	ref
ACCAGTAGTCAGCTAT-1-145_mGFP-Fltp_P16	6.4014754	-3.3299878	ref
ACCAGTATCGGGAGTA-1-145_mGFP-Fltp_P16	3.1983633	-0.37185848	ref
ACCCACTAGCGAGAAA-1-145_mGFP-Fltp_P16	7.1294465	-2.0334496	ref
ACCCACTAGCTGTTCA-1-145_mGFP-Fltp_P16	5.1192875	-1.9416153	ref
ACCCACTAGTGCCAGA-1-145_mGFP-Fltp_P16	3.4330506	-0.24477412	ref
ACCCACTCAAACCTAC-1-145_mGFP-Fltp_P16	1.9532219	-0.6373118	ref
ACCCACTGTTCACGGC-1-145_mGFP-Fltp_P16	9.814715	-2.2998803	ref
ACCCACTTCAACACAC-1-145_mGFP-Fltp_P16	8.016316	-2.8928044	ref
ACCCACTTCGCGTTTC-1-145_mGFP-Fltp_P16	7.5140924	-2.0600734	ref
ACCGTAAAGGGCTCTC-1-145_mGFP-Fltp_P16	4.2548156	-1.8204637	ref
ACCGTAAAGTGAACAT-1-145_mGFP-Fltp_P16	0.15150991	1.985226	ref
ACCGTAAAGTGGGCTA-1-145_mGFP-Fltp_P16	7.4844365	-3.6079934	ref
ACCGTAACAATGCCAT-1-145_mGFP-Fltp_P16	7.4280944	-3.5348952	ref
ACCGTAACAGACGCCT-1-145_mGFP-Fltp_P16	3.7737126	-0.8513855	ref
ACCGTAAGTTCCACTC-1-145_mGFP-Fltp_P16	6.727083	-2.9119732	ref
ACCGTAATCATGCAAC-1-145_mGFP-Fltp_P16	8.499038	-2.8799968	ref
ACCGTAATCCGCGTTT-1-145_mGFP-Fltp_P16	8.290081	-2.299002	ref
ACCGTAATCCTGCTTG-1-145_mGFP-Fltp_P16	7.91682	-2.2611744	ref
ACCGTAATCGTAGGTT-1-145_mGFP-Fltp_P16	9.315005	-2.8624756	ref
ACCGTAATCTGGCGAC-1-145_mGFP-Fltp_P16	7.917059	-3.5609584	ref
ACCTTTAAGGCAGGTT-1-145_mGFP-Fltp_P16	5.993377	-2.9215772	ref
ACCTTTACAGATCTGT-1-145_mGFP-Fltp_P16	7.4160953	-1.2129254	ref
ACCTTTACATTCTTAC-1-145_mGFP-Fltp_P16	8.244208	-2.474745	ref
ACCTTTATCCCGGATG-1-145_mGFP-Fltp_P16	6.1901546	-3.0129154	ref
ACGAGCCAGTATGACA-1-145_mGFP-Fltp_P16	9.2624655	-2.576066	ref
ACGAGCCCAGCTGCAC-1-145_mGFP-Fltp_P16	9.096808	-3.2390409	ref
ACGAGCCCAGCTTCGG-1-145_mGFP-Fltp_P16	3.1218367	-0.17098637	ref
ACGAGCCCATACCATG-1-145_mGFP-Fltp_P16	7.66949	-2.2580035	ref
ACGAGCCGTGCAACGA-1-145_mGFP-Fltp_P16	3.2281206	-2.5530455	ref
ACGAGCCTCAGTGTTG-1-145_mGFP-Fltp_P16	4.705122	-0.6870206	ref
ACGAGCCTCTTGACGA-1-145_mGFP-Fltp_P16	4.37531	-1.524807	ref
ACGAGCCTCTTTCCTC-1-145_mGFP-Fltp_P16	3.6151502	-1.2280548	ref
ACGAGGAAGAATTGTG-1-145_mGFP-Fltp_P16	6.4126973	-2.5232306	ref
ACGAGGAAGCTGATAA-1-145_mGFP-Fltp_P16	8.959932	-3.1969774	ref
ACGAGGAAGTGTTAGA-1-145_mGFP-Fltp_P16	8.737992	-2.0596108	ref
ACGAGGACACTTGGAT-1-145_mGFP-Fltp_P16	5.217536	-2.0680795	ref
ACGAGGAGTAATCGTC-1-145_mGFP-Fltp_P16	6.3885794	-3.337021	ref
ACGAGGAGTATGCTTG-1-145_mGFP-Fltp_P16	3.4214606	-0.99936885	ref
ACGAGGAGTGAAGGCT-1-145_mGFP-Fltp_P16	6.409968	-2.602644	ref
ACGAGGATCTTGTACT-1-145_mGFP-Fltp_P16	7.623337	-3.0979302	ref
ACGATACAGGCAGGTT-1-145_mGFP-Fltp_P16	8.016826	-2.061589	ref
ACGATACCACGACTCG-1-145_mGFP-Fltp_P16	9.1792145	-3.4971588	ref
ACGATACGTACTCTCC-1-145_mGFP-Fltp_P16	2.8024704	-1.9780068	ref
ACGATGTCAAGAGGCT-1-145_mGFP-Fltp_P16	7.488565	-3.0061247	ref
ACGATGTCAATGAAAC-1-145_mGFP-Fltp_P16	8.030052	-2.1835608	ref
ACGATGTCAATGACCT-1-145_mGFP-Fltp_P16	8.227091	-1.4949927	ref
ACGATGTGTAGATTAG-1-145_mGFP-Fltp_P16	3.1526423	-0.9621033	ref
ACGATGTGTCAGGACA-1-145_mGFP-Fltp_P16	-0.19284627	4.251504	ref
ACGATGTTCCGTAGGC-1-145_mGFP-Fltp_P16	8.993753	-2.8593862	ref
ACGATGTTCGTCTGAA-1-145_mGFP-Fltp_P16	8.230052	-3.1197329	ref
ACGCAGCAGGCATGGT-1-145_mGFP-Fltp_P16	10.708832	-2.1342404	ref
ACGCAGCCACCCATGG-1-145_mGFP-Fltp_P16	3.5437324	-1.8313298	ref
ACGCAGCCAGCGTTCG-1-145_mGFP-Fltp_P16	7.726755	-1.3957831	ref
ACGCAGCCAGGTTTCA-1-145_mGFP-Fltp_P16	3.0701146	-2.7438886	ref
ACGCAGCGTTCTGTTT-1-145_mGFP-Fltp_P16	0.7923008	0.1197589	ref
ACGCCAGAGTGTTAGA-1-145_mGFP-Fltp_P16	8.380581	-2.5824888	ref
ACGCCAGCAACACCTA-1-145_mGFP-Fltp_P16	8.917118	-1.8537139	ref
ACGCCAGGTATAGGTA-1-145_mGFP-Fltp_P16	3.1002586	-0.8489939	ref
ACGCCAGTCATAAAGG-1-145_mGFP-Fltp_P16	4.3529387	-2.321049	ref
ACGCCAGTCCTAGGGC-1-145_mGFP-Fltp_P16	5.5855384	-1.7839952	ref
ACGCCGAAGTCGATAA-1-145_mGFP-Fltp_P16	5.8264184	-3.0843961	ref
ACGCCGACAGCTTCGG-1-145_mGFP-Fltp_P16	9.109126	-2.2937846	ref
ACGCCGACAGGGTTAG-1-145_mGFP-Fltp_P16	1.7400475	-0.8206411	ref
ACGCCGACAGTAAGCG-1-145_mGFP-Fltp_P16	4.3702602	-1.4874405	ref
ACGCCGAGTATCTGCA-1-145_mGFP-Fltp_P16	3.9436858	-0.97873527	ref
ACGCCGAGTGGCTCCA-1-145_mGFP-Fltp_P16	4.860916	-2.6312554	ref
ACGCCGATCGTGACAT-1-145_mGFP-Fltp_P16	5.4870324	-1.7204236	ref
ACGGAGAAGACTGGGT-1-145_mGFP-Fltp_P16	5.596886	-2.1933389	ref
ACGGAGAAGACTTTCG-1-145_mGFP-Fltp_P16	8.188701	-2.9368615	ref
ACGGAGAAGCGGCTTC-1-145_mGFP-Fltp_P16	5.8030224	-2.253627	ref
ACGGAGAAGTGAACGC-1-145_mGFP-Fltp_P16	8.920338	-2.8015275	ref
ACGGAGAAGTGGGCTA-1-145_mGFP-Fltp_P16	2.9737499	0.89586323	ref
ACGGAGACATCACGAT-1-145_mGFP-Fltp_P16	8.738633	-3.395748	ref
ACGGAGAGTAGTGAAT-1-145_mGFP-Fltp_P16	5.11847	-2.8063943	ref
ACGGAGAGTATTAGCC-1-145_mGFP-Fltp_P16	5.770979	-1.9484322	ref
ACGGAGAGTCCTAGCG-1-145_mGFP-Fltp_P16	10.171867	-2.7483249	ref
ACGGAGAGTCTTCAAG-1-145_mGFP-Fltp_P16	9.860276	-2.915889	ref
ACGGAGAGTCTTTCAT-1-145_mGFP-Fltp_P16	7.8404226	-1.9953493	ref
ACGGAGAGTTTCCACC-1-145_mGFP-Fltp_P16	5.430362	-1.6754267	ref
ACGGCCAAGTACGACG-1-145_mGFP-Fltp_P16	1.8616686	0.40133193	ref
ACGGCCAAGTCTTGCA-1-145_mGFP-Fltp_P16	6.007234	-1.4717418	ref
ACGGCCATCAAACAAG-1-145_mGFP-Fltp_P16	10.205877	-2.8498156	ref
ACGGCCATCAGGCCCA-1-145_mGFP-Fltp_P16	9.9424305	-2.3826797	ref
ACGGCCATCGCGTTTC-1-145_mGFP-Fltp_P16	6.1240964	-2.7937963	ref
ACGGGCTAGATGGGTC-1-145_mGFP-Fltp_P16	7.3753166	-3.3976972	ref
ACGGGCTAGCTCCTCT-1-145_mGFP-Fltp_P16	0.6075112	-0.18944797	ref
ACGGGCTCAGACGCTC-1-145_mGFP-Fltp_P16	1.7808836	0.8257396	ref
ACGGGCTCATCGACGC-1-145_mGFP-Fltp_P16	6.2131205	-2.8654702	ref
ACGGGCTGTTCTGTTT-1-145_mGFP-Fltp_P16	4.8760695	-2.0824378	ref
ACGGGTCAGAAGGCCT-1-145_mGFP-Fltp_P16	5.607333	-1.6381472	ref
ACGGGTCCAACACGCC-1-145_mGFP-Fltp_P16	9.656094	-2.225342	ref
ACGGGTCTCATACGGT-1-145_mGFP-Fltp_P16	7.7227354	-2.7652745	ref
ACGGGTCTCGTTACGA-1-145_mGFP-Fltp_P16	6.9789634	-3.3653364	ref
ACGTCAAAGAAGATTC-1-145_mGFP-Fltp_P16	3.0615687	0.12861766	ref
ACGTCAAAGCCTTGAT-1-145_mGFP-Fltp_P16	5.889315	-1.2095102	ref
ACGTCAACAAGCGTAG-1-145_mGFP-Fltp_P16	7.3769827	-0.85557985	ref
ACGTCAACATTACCTT-1-145_mGFP-Fltp_P16	6.936194	-1.886469	ref
ACGTCAAGTAAGCACG-1-145_mGFP-Fltp_P16	6.8332686	-1.5808825	ref
ACGTCAATCTTGGGTA-1-145_mGFP-Fltp_P16	7.760555	-3.5546954	ref
ACTATCTAGATGCCTT-1-145_mGFP-Fltp_P16	4.0883746	0.28344873	ref
ACTATCTAGCTAACTC-1-145_mGFP-Fltp_P16	7.117638	-1.8967804	ref
ACTATCTAGTCTTGCA-1-145_mGFP-Fltp_P16	6.51626	-3.4688096	ref
ACTATCTAGTGGTAAT-1-145_mGFP-Fltp_P16	-0.053251848	1.5301834	ref
ACTATCTCAAATCCGT-1-145_mGFP-Fltp_P16	8.912945	-2.0306745	ref
ACTATCTGTCACTGGC-1-145_mGFP-Fltp_P16	3.4621952	-1.4212422	ref
ACTATCTTCTCGTATT-1-145_mGFP-Fltp_P16	1.971648	0.079734795	ref
ACTGAACAGCATCATC-1-145_mGFP-Fltp_P16	9.595246	-2.4151945	ref
ACTGAACAGTCAAGCG-1-145_mGFP-Fltp_P16	1.8799424	1.3878024	ref
ACTGAACAGTGTTAGA-1-145_mGFP-Fltp_P16	6.8478913	-2.6824927	ref
ACTGAACGTTACGGAG-1-145_mGFP-Fltp_P16	8.294255	-2.0281546	ref
ACTGAACTCAGGCGAA-1-145_mGFP-Fltp_P16	3.6873074	-2.5220842	ref
ACTGAACTCCTGCCAT-1-145_mGFP-Fltp_P16	8.043718	-1.4032837	ref
ACTGAACTCTTGCCGT-1-145_mGFP-Fltp_P16	5.6671643	-2.1463652	ref
ACTGAGTAGAGCTTCT-1-145_mGFP-Fltp_P16	3.8402743	-2.141827	ref
ACTGAGTCAATAAGCA-1-145_mGFP-Fltp_P16	2.8049061	-0.14427732	ref
ACTGAGTGTGGGTATG-1-145_mGFP-Fltp_P16	7.086485	-2.2429473	ref
ACTGAGTGTGTGTGCC-1-145_mGFP-Fltp_P16	7.3390474	-1.0349563	ref
ACTGAGTTCTTGCAAG-1-145_mGFP-Fltp_P16	8.210073	-2.1394749	ref
ACTGATGAGACAGGCT-1-145_mGFP-Fltp_P16	5.747697	-2.7754471	ref
ACTGATGAGGCAATTA-1-145_mGFP-Fltp_P16	7.616894	-2.3606002	ref
ACTGATGCAAAGCAAT-1-145_mGFP-Fltp_P16	5.1289845	-0.7137755	ref
ACTGATGCACTAAGTC-1-145_mGFP-Fltp_P16	4.858217	-1.5246279	ref
ACTGATGGTAAGTTCC-1-145_mGFP-Fltp_P16	7.8862915	-2.7290392	ref
ACTGATGGTCGAATCT-1-145_mGFP-Fltp_P16	3.1018338	-0.18983066	ref
ACTGATGTCAACCATG-1-145_mGFP-Fltp_P16	6.161571	-3.5416832	ref
ACTGCTCCAAGTTAAG-1-145_mGFP-Fltp_P16	5.486418	-2.0471103	ref
ACTGCTCCAATAACGA-1-145_mGFP-Fltp_P16	10.009154	-2.3507166	ref
ACTGCTCCATCAGTCA-1-145_mGFP-Fltp_P16	9.057752	-2.4514985	ref
ACTGCTCTCAACGGCC-1-145_mGFP-Fltp_P16	9.195458	-2.0534997	ref
ACTGCTCTCATCGGAT-1-145_mGFP-Fltp_P16	3.8887982	-1.0276957	ref
ACTGTCCAGATGTAAC-1-145_mGFP-Fltp_P16	4.347048	-1.7609532	ref
ACTGTCCAGCGTGTCC-1-145_mGFP-Fltp_P16	5.761783	-2.4387953	ref
ACTGTCCAGCTACCGC-1-145_mGFP-Fltp_P16	7.111723	-3.240927	ref
ACTGTCCAGTCCAGGA-1-145_mGFP-Fltp_P16	2.874994	-0.051374417	ref
ACTGTCCGTAAACCTC-1-145_mGFP-Fltp_P16	5.91459	-2.1895466	ref
ACTGTCCGTAGCTCCG-1-145_mGFP-Fltp_P16	10.250335	-2.493343	ref
ACTGTCCGTCAGAAGC-1-145_mGFP-Fltp_P16	8.433714	-2.9562054	ref
ACTGTCCTCACCTCGT-1-145_mGFP-Fltp_P16	6.7282085	-3.09093	ref
ACTGTCCTCGGCGCTA-1-145_mGFP-Fltp_P16	8.5186	-2.3003676	ref
ACTTACTCAGATGGCA-1-145_mGFP-Fltp_P16	4.268018	-0.837701	ref
ACTTACTTCATCATTC-1-145_mGFP-Fltp_P16	5.3244157	-1.6357999	ref
ACTTACTTCTAACTTC-1-145_mGFP-Fltp_P16	9.246002	-2.366614	ref
ACTTGTTAGGCACATG-1-145_mGFP-Fltp_P16	8.416575	-3.4194632	ref
ACTTGTTCACAGGCCT-1-145_mGFP-Fltp_P16	4.646144	-3.0357008	ref
ACTTGTTCACGCTTTC-1-145_mGFP-Fltp_P16	9.349496	-2.3771806	ref
ACTTGTTCATCTACGA-1-145_mGFP-Fltp_P16	4.950058	-1.4769229	ref
ACTTGTTGTAGTACCT-1-145_mGFP-Fltp_P16	12.194826	2.7374651	ref
ACTTGTTTCTGGGCCA-1-145_mGFP-Fltp_P16	8.332127	-3.1882164	ref
ACTTTCAAGACCTTTG-1-145_mGFP-Fltp_P16	4.895579	-0.5068636	ref
ACTTTCAAGATCTGCT-1-145_mGFP-Fltp_P16	2.458538	-2.0348938	ref
ACTTTCAAGCGCCTCA-1-145_mGFP-Fltp_P16	5.122549	-2.3880098	ref
ACTTTCAAGCGCTTAT-1-145_mGFP-Fltp_P16	3.5475557	-2.501396	ref
ACTTTCAAGTCCGTAT-1-145_mGFP-Fltp_P16	6.844304	-1.6989515	ref
ACTTTCACACTATCTT-1-145_mGFP-Fltp_P16	7.8799195	-3.6956062	ref
ACTTTCATCAGAAATG-1-145_mGFP-Fltp_P16	13.683918	3.569013	ref
AGAATAGAGACTTTCG-1-145_mGFP-Fltp_P16	4.593935	-1.4362744	ref
AGAATAGAGTCCATAC-1-145_mGFP-Fltp_P16	3.0326912	-0.8023955	ref
AGAATAGCAAGGCTCC-1-145_mGFP-Fltp_P16	5.7337484	-2.775288	ref
AGAATAGCACAACTGT-1-145_mGFP-Fltp_P16	9.004732	-3.0191338	ref
AGAATAGCAGCCAGAA-1-145_mGFP-Fltp_P16	2.5523329	-2.117401	ref
AGAATAGCAGCTATTG-1-145_mGFP-Fltp_P16	9.313708	-1.7780706	ref
AGAATAGCATCGTCGG-1-145_mGFP-Fltp_P16	8.46218	-2.6979349	ref
AGAATAGGTAGCGATG-1-145_mGFP-Fltp_P16	6.154535	-3.1722755	ref
AGAATAGGTTAGAACA-1-145_mGFP-Fltp_P16	9.15391	-2.316807	ref
AGAATAGGTTGCGTTA-1-145_mGFP-Fltp_P16	9.862228	-1.972702	ref
AGAATAGTCCTACAGA-1-145_mGFP-Fltp_P16	9.106063	-2.4633756	ref
AGACGTTAGATATGGT-1-145_mGFP-Fltp_P16	3.8028817	-2.954208	ref
AGACGTTAGCGGATCA-1-145_mGFP-Fltp_P16	5.0738087	-2.283399	ref
AGACGTTAGCTGATAA-1-145_mGFP-Fltp_P16	13.933289	4.125638	ref
AGACGTTCAGCTTAAC-1-145_mGFP-Fltp_P16	8.493287	-2.0521586	ref
AGACGTTCATGCTGGC-1-145_mGFP-Fltp_P16	1.1767524	0.13282135	ref
AGACGTTTCGCTTGTC-1-145_mGFP-Fltp_P16	4.3004103	-1.5621309	ref
AGACGTTTCTCCAGGG-1-145_mGFP-Fltp_P16	8.344002	-1.8855394	ref
AGAGCGAAGTCTCCTC-1-145_mGFP-Fltp_P16	5.1258855	-2.2921667	ref
AGAGCGAGTGTAATGA-1-145_mGFP-Fltp_P16	8.784932	-2.8615434	ref
AGAGCGATCGATAGAA-1-145_mGFP-Fltp_P16	7.5477986	-2.2015116	ref
AGAGCGATCGCCCTTA-1-145_mGFP-Fltp_P16	5.6116214	-1.1736035	ref
AGAGCTTAGGCCCGTT-1-145_mGFP-Fltp_P16	4.1546044	-1.5538222	ref
AGAGCTTAGTCGAGTG-1-145_mGFP-Fltp_P16	6.0023336	-1.9224058	ref
AGAGCTTCAATAGCGG-1-145_mGFP-Fltp_P16	4.588158	-1.3239341	ref
AGAGCTTCACGGATAG-1-145_mGFP-Fltp_P16	10.634577	-2.0738428	ref
AGAGCTTCAGTATGCT-1-145_mGFP-Fltp_P16	8.488638	-2.7945108	ref
AGAGCTTTCAAAGTAG-1-145_mGFP-Fltp_P16	4.5012693	-0.8363655	ref
AGAGCTTTCCGCATCT-1-145_mGFP-Fltp_P16	4.5983334	-1.1723536	ref
AGAGCTTTCTATCCCG-1-145_mGFP-Fltp_P16	10.258997	-2.8863027	ref
AGAGTGGCAATGCCAT-1-145_mGFP-Fltp_P16	6.333239	-2.3853443	ref
AGAGTGGCAGCCTTGG-1-145_mGFP-Fltp_P16	4.9930234	-3.0620303	ref
AGAGTGGCATCGACGC-1-145_mGFP-Fltp_P16	3.9268236	-1.9165524	ref
AGAGTGGGTGTGAATA-1-145_mGFP-Fltp_P16	3.6468625	-1.9789073	ref
AGATCTGGTCGTGGCT-1-145_mGFP-Fltp_P16	10.414513	2.0294473	ref
AGATCTGTCCACTCCA-1-145_mGFP-Fltp_P16	8.749469	-2.6940694	ref
AGATTGCAGATCCTGT-1-145_mGFP-Fltp_P16	4.8231845	-2.3707178	ref
AGATTGCAGCAACGGT-1-145_mGFP-Fltp_P16	3.4326851	-2.0293832	ref
AGATTGCAGGAGCGAG-1-145_mGFP-Fltp_P16	1.8116777	0.86017036	ref
AGATTGCCACACAGAG-1-145_mGFP-Fltp_P16	0.970018	1.3281718	ref
AGATTGCCATATGGTC-1-145_mGFP-Fltp_P16	5.9462957	-2.465933	ref
AGATTGCCATCCAACA-1-145_mGFP-Fltp_P16	7.5980377	-2.5384655	ref
AGATTGCCATTTGCCC-1-145_mGFP-Fltp_P16	7.5258946	-3.4087763	ref
AGATTGCGTGCGATAG-1-145_mGFP-Fltp_P16	1.5591298	1.6411228	ref
AGATTGCGTGTTAAGA-1-145_mGFP-Fltp_P16	6.0935235	-1.3870134	ref
AGATTGCTCAGATAAG-1-145_mGFP-Fltp_P16	7.697538	-1.6254214	ref
AGATTGCTCCTCATTA-1-145_mGFP-Fltp_P16	3.9087026	-0.6958611	ref
AGCAGCCAGGCTAGAC-1-145_mGFP-Fltp_P16	4.031826	-3.1890216	ref
AGCAGCCCACCAGCAC-1-145_mGFP-Fltp_P16	9.960484	-2.475573	ref
AGCAGCCGTAGAAGGA-1-145_mGFP-Fltp_P16	7.1800995	-2.1119747	ref
AGCAGCCGTTCCGTCT-1-145_mGFP-Fltp_P16	8.619473	-2.8386562	ref
AGCAGCCTCTGTCTCG-1-145_mGFP-Fltp_P16	5.1064467	-1.2215627	ref
AGCATACAGAGCTATA-1-145_mGFP-Fltp_P16	1.1577921	1.8072828	ref
AGCATACAGCGGCTTC-1-145_mGFP-Fltp_P16	12.855189	3.5350962	ref
AGCATACCACAGTCGC-1-145_mGFP-Fltp_P16	10.466228	-2.4266603	ref
AGCATACCACCGAATT-1-145_mGFP-Fltp_P16	7.6518855	-2.062579	ref
AGCATACGTAGCGTGA-1-145_mGFP-Fltp_P16	2.4143598	1.9080892	ref
AGCATACGTCCATCCT-1-145_mGFP-Fltp_P16	5.4121494	-2.222369	ref
AGCATACGTTGTCGCG-1-145_mGFP-Fltp_P16	7.801408	-3.4735613	ref
AGCATACTCATGTCCC-1-145_mGFP-Fltp_P16	5.8840446	-1.126562	ref
AGCCTAAAGATGGCGT-1-145_mGFP-Fltp_P16	10.635096	4.7760153	ref
AGCCTAACAACACCTA-1-145_mGFP-Fltp_P16	6.9164224	-2.3791304	ref
AGCCTAACAAGAAGAG-1-145_mGFP-Fltp_P16	4.298243	-1.7009462	ref
AGCCTAACACCAGATT-1-145_mGFP-Fltp_P16	8.233231	-2.252188	ref
AGCCTAACATATACCG-1-145_mGFP-Fltp_P16	3.4770463	-2.3316326	ref
AGCCTAAGTCAAACTC-1-145_mGFP-Fltp_P16	7.6703734	-3.4548316	ref
AGCCTAATCTCCCTGA-1-145_mGFP-Fltp_P16	3.611532	-1.9512258	ref
AGCGGTCAGAGCTTCT-1-145_mGFP-Fltp_P16	4.6521077	-1.1297212	ref
AGCGGTCAGCCGATTT-1-145_mGFP-Fltp_P16	7.1702747	-1.5684414	ref
AGCGGTCAGGACAGAA-1-145_mGFP-Fltp_P16	5.0967016	-2.4765017	ref
AGCGGTCCATCACGTA-1-145_mGFP-Fltp_P16	8.801314	-2.4471452	ref
AGCGGTCCATGCTGGC-1-145_mGFP-Fltp_P16	9.861525	-2.6401265	ref
AGCGGTCGTCATATCG-1-145_mGFP-Fltp_P16	5.9080057	-1.3239458	ref
AGCGGTCTCACATACG-1-145_mGFP-Fltp_P16	5.9979444	-2.729104	ref
AGCGGTCTCCGCGGTA-1-145_mGFP-Fltp_P16	8.499245	-2.2974222	ref
AGCGTATAGAAAGTGG-1-145_mGFP-Fltp_P16	8.229708	-2.0616856	ref
AGCGTATCAATGAAAC-1-145_mGFP-Fltp_P16	6.7072544	-2.2508314	ref
AGCGTATCAGCTCGAC-1-145_mGFP-Fltp_P16	12.925136	3.5314095	ref
AGCGTATCATGATCCA-1-145_mGFP-Fltp_P16	9.877279	-2.0889301	ref
AGCGTATGTACTCAAC-1-145_mGFP-Fltp_P16	1.0292331	-1.6056441	ref
AGCGTATGTCTTGCGG-1-145_mGFP-Fltp_P16	7.182627	-2.8854165	ref
AGCGTATGTTCATGGT-1-145_mGFP-Fltp_P16	8.08107	-3.682012	ref
AGCGTATTCGACCAGC-1-145_mGFP-Fltp_P16	9.50588	-2.8258247	ref
AGCGTATTCTTGTCAT-1-145_mGFP-Fltp_P16	8.355342	-2.6566966	ref
AGCGTCGCACTTCGAA-1-145_mGFP-Fltp_P16	6.2024293	3.2736125	ref
AGCGTCGCATGTCTCC-1-145_mGFP-Fltp_P16	0.8068469	-0.18600905	ref
AGCGTCGCATTCGACA-1-145_mGFP-Fltp_P16	2.0290637	0.65857875	ref
AGCGTCGGTCATATGC-1-145_mGFP-Fltp_P16	5.8959875	-2.2382061	ref
AGCTCCTAGATGCCTT-1-145_mGFP-Fltp_P16	2.6160984	-2.1847277	ref
AGCTCCTAGATGGCGT-1-145_mGFP-Fltp_P16	0.40713513	3.696561	ref
AGCTCCTAGCGATATA-1-145_mGFP-Fltp_P16	7.05569	-2.288397	ref
AGCTCCTAGGCGCTCT-1-145_mGFP-Fltp_P16	4.7645035	-2.8174274	ref
AGCTCCTAGTCGTACT-1-145_mGFP-Fltp_P16	2.8049095	0.16196606	ref
AGCTCCTCAGTCGTGC-1-145_mGFP-Fltp_P16	7.5669885	-2.4365337	ref
AGCTCCTCATTAACCG-1-145_mGFP-Fltp_P16	3.4072893	0.016265003	ref
AGCTCCTTCGCAAACT-1-145_mGFP-Fltp_P16	6.945855	-2.2611866	ref
AGCTCTCAGGCACATG-1-145_mGFP-Fltp_P16	8.876544	-2.9858637	ref
AGCTCTCAGTCGTACT-1-145_mGFP-Fltp_P16	3.9388003	-1.1626322	ref
AGCTCTCCAGACAAAT-1-145_mGFP-Fltp_P16	2.9470408	-1.2849802	ref
AGCTCTCCAGGGAGAG-1-145_mGFP-Fltp_P16	8.664617	-2.8813958	ref
AGCTCTCCATTACGAC-1-145_mGFP-Fltp_P16	8.556194	-3.0422466	ref
AGCTCTCTCACTATTC-1-145_mGFP-Fltp_P16	7.268885	-2.1639276	ref
AGCTCTCTCCAAGCCG-1-145_mGFP-Fltp_P16	13.906613	4.043235	ref
AGCTCTCTCTGTCAAG-1-145_mGFP-Fltp_P16	7.095131	-2.2888033	ref
AGCTTGAAGAGCTTCT-1-145_mGFP-Fltp_P16	5.25067	-1.8363625	ref
AGCTTGACACCACGTG-1-145_mGFP-Fltp_P16	7.1567254	-1.8959895	ref
AGCTTGACACGCTTTC-1-145_mGFP-Fltp_P16	6.8687687	-2.6333308	ref
AGCTTGAGTCAGAAGC-1-145_mGFP-Fltp_P16	8.4483	-1.2495393	ref
AGCTTGATCTACCAGA-1-145_mGFP-Fltp_P16	7.2234864	-2.2064824	ref
AGGCCACAGGCTACGA-1-145_mGFP-Fltp_P16	6.3513837	-2.929638	ref
AGGCCACCAATTCCTT-1-145_mGFP-Fltp_P16	3.3015766	-1.4468356	ref
AGGCCACTCACAACGT-1-145_mGFP-Fltp_P16	2.694363	-0.9521672	ref
AGGCCACTCCACTGGG-1-145_mGFP-Fltp_P16	10.4435	-2.5870886	ref
AGGCCGTAGACGACGT-1-145_mGFP-Fltp_P16	5.0790124	-2.669642	ref
AGGCCGTGTCTTTCAT-1-145_mGFP-Fltp_P16	2.7333233	0.7787802	ref
AGGCCGTGTTCCCGAG-1-145_mGFP-Fltp_P16	6.0355115	0.7567318	ref
AGGCCGTTCTAGCACA-1-145_mGFP-Fltp_P16	2.8386097	0.5903279	ref
AGGCCGTTCTTACCTA-1-145_mGFP-Fltp_P16	3.7331905	-2.0013463	ref
AGGGAGTAGACCGGAT-1-145_mGFP-Fltp_P16	5.394127	-2.4294932	ref
AGGGAGTAGACTGGGT-1-145_mGFP-Fltp_P16	5.354377	-2.3598838	ref
AGGGAGTGTATCGCAT-1-145_mGFP-Fltp_P16	4.833607	-0.9641658	ref
AGGGAGTGTCCTCTTG-1-145_mGFP-Fltp_P16	6.69095	-3.6329951	ref
AGGGAGTGTTAAGTAG-1-145_mGFP-Fltp_P16	5.3727217	-3.4848962	ref
AGGGAGTTCTCTAGGA-1-145_mGFP-Fltp_P16	5.5922103	-1.3016801	ref
AGGGAGTTCTTCCTTC-1-145_mGFP-Fltp_P16	5.1414676	-2.9161904	ref
AGGGATGAGTGCCATT-1-145_mGFP-Fltp_P16	1.0810347	1.7568616	ref
AGGGATGCACCTCGTT-1-145_mGFP-Fltp_P16	6.4072475	-2.2696247	ref
AGGGATGGTCGGGTCT-1-145_mGFP-Fltp_P16	6.3871593	-1.7046436	ref
AGGGATGGTTGGTGGA-1-145_mGFP-Fltp_P16	5.0629683	-2.1401994	ref
AGGGTGAAGCGGATCA-1-145_mGFP-Fltp_P16	3.08687	0.10238196	ref
AGGGTGACACATCCGG-1-145_mGFP-Fltp_P16	3.9246173	-0.3914331	ref
AGGGTGAGTGAAATCA-1-145_mGFP-Fltp_P16	9.527481	-3.2825575	ref
AGGGTGATCAGCTGGC-1-145_mGFP-Fltp_P16	0.46817297	1.782107	ref
AGGGTGATCCGTAGGC-1-145_mGFP-Fltp_P16	5.2507534	-2.0273943	ref
AGGTCATAGACAAAGG-1-145_mGFP-Fltp_P16	9.698708	-2.9381146	ref
AGGTCATAGCGTGTCC-1-145_mGFP-Fltp_P16	8.529176	-2.3140366	ref
AGGTCATAGTCGTACT-1-145_mGFP-Fltp_P16	4.0184684	-0.9545187	ref
AGGTCATCAAGGTGTG-1-145_mGFP-Fltp_P16	4.102979	-0.35843098	ref
AGGTCATCATCCTAGA-1-145_mGFP-Fltp_P16	4.3501477	-2.367289	ref
AGGTCATGTAGCGCAA-1-145_mGFP-Fltp_P16	3.9527104	-1.9393651	ref
AGGTCATGTCACTTCC-1-145_mGFP-Fltp_P16	4.190828	-3.1483123	ref
AGGTCATGTCTCAACA-1-145_mGFP-Fltp_P16	3.6444023	-1.1689192	ref
AGGTCATGTCTTGCGG-1-145_mGFP-Fltp_P16	6.5791717	-2.7358518	ref
AGGTCATGTTGTGGAG-1-145_mGFP-Fltp_P16	3.3744905	-0.5378375	ref
AGGTCATTCACTCCTG-1-145_mGFP-Fltp_P16	8.541289	-2.3788705	ref
AGGTCATTCCAATGGT-1-145_mGFP-Fltp_P16	7.8779583	-3.636186	ref
AGGTCATTCCACGACG-1-145_mGFP-Fltp_P16	4.221384	-0.6471125	ref
AGGTCATTCGGAATCT-1-145_mGFP-Fltp_P16	8.079363	-3.0488026	ref
AGGTCCGAGTGTACGG-1-145_mGFP-Fltp_P16	3.3119707	-1.3537358	ref
AGGTCCGGTAAGAGAG-1-145_mGFP-Fltp_P16	13.607135	3.795879	ref
AGTAGTCAGAATTGTG-1-145_mGFP-Fltp_P16	2.4634304	-0.09184534	ref
AGTAGTCAGCCAGGAT-1-145_mGFP-Fltp_P16	1.0879053	1.2662897	ref
AGTAGTCAGCTAGTTC-1-145_mGFP-Fltp_P16	8.132898	-2.9048173	ref
AGTAGTCAGCTGCAAG-1-145_mGFP-Fltp_P16	5.3438993	-0.9147155	ref
AGTAGTCAGGCACATG-1-145_mGFP-Fltp_P16	5.6594086	-3.093877	ref
AGTAGTCGTCACCCAG-1-145_mGFP-Fltp_P16	7.0692453	-1.8021212	ref
AGTAGTCGTGACAAAT-1-145_mGFP-Fltp_P16	5.3401093	-1.8865627	ref
AGTAGTCGTTTGTTGG-1-145_mGFP-Fltp_P16	5.57791	-1.4815388	ref
AGTAGTCTCTATGTGG-1-145_mGFP-Fltp_P16	7.7573514	-2.297308	ref
AGTCTTTAGCTAAACA-1-145_mGFP-Fltp_P16	7.2941475	-2.9392083	ref
AGTCTTTAGGGCTTGA-1-145_mGFP-Fltp_P16	4.649472	-1.2106626	ref
AGTCTTTCAAGTAGTA-1-145_mGFP-Fltp_P16	3.5479236	-1.7138267	ref
AGTCTTTGTCCGTTAA-1-145_mGFP-Fltp_P16	0.84134173	1.2537063	ref
AGTCTTTGTGCAACTT-1-145_mGFP-Fltp_P16	6.785878	-2.3230958	ref
AGTGAGGCAAGCCGTC-1-145_mGFP-Fltp_P16	1.4340824	-0.07005837	ref
AGTGAGGCAGCATGAG-1-145_mGFP-Fltp_P16	7.2510567	-3.0177233	ref
AGTGAGGCAGTTAACC-1-145_mGFP-Fltp_P16	6.5370483	-2.4973228	ref
AGTGAGGGTCATTAGC-1-145_mGFP-Fltp_P16	4.382375	-1.6713368	ref
AGTGAGGTCACGAAGG-1-145_mGFP-Fltp_P16	4.624928	-2.628342	ref
AGTGAGGTCACTTATC-1-145_mGFP-Fltp_P16	9.285236	-1.7123901	ref
AGTGAGGTCATTATCC-1-145_mGFP-Fltp_P16	2.2315762	1.3342682	ref
AGTGGGAAGCCATCGC-1-145_mGFP-Fltp_P16	14.12506	4.2740884	ref
AGTGGGACAACTTGAC-1-145_mGFP-Fltp_P16	9.041482	-3.4181473	ref
AGTGGGAGTAAAGTCA-1-145_mGFP-Fltp_P16	8.683563	-2.6451766	ref
AGTGGGAGTAAGTGTA-1-145_mGFP-Fltp_P16	6.1059165	-1.7744569	ref
AGTGGGAGTCAGAAGC-1-145_mGFP-Fltp_P16	9.495628	-2.6746564	ref
AGTGTCAAGTTATCGC-1-145_mGFP-Fltp_P16	8.163028	-3.3956826	ref
AGTGTCAAGTTCGATC-1-145_mGFP-Fltp_P16	4.0399094	-1.4692602	ref
AGTTGGTCACATCTTT-1-145_mGFP-Fltp_P16	8.277492	-3.0560768	ref
AGTTGGTGTCCTAGCG-1-145_mGFP-Fltp_P16	8.981058	-2.680569	ref
AGTTGGTGTTCCACGG-1-145_mGFP-Fltp_P16	3.4206605	-0.41359633	ref
AGTTGGTTCCCATTTA-1-145_mGFP-Fltp_P16	6.997247	-2.4323287	ref
ATAACGCAGTAGTGCG-1-145_mGFP-Fltp_P16	4.231303	-1.8889233	ref
ATAACGCAGTATGACA-1-145_mGFP-Fltp_P16	7.4578004	-2.138555	ref
ATAACGCCAATCTGCA-1-145_mGFP-Fltp_P16	6.868253	-2.0318246	ref
ATAACGCGTAGTACCT-1-145_mGFP-Fltp_P16	8.375808	-3.3473594	ref
ATAACGCTCAATCACG-1-145_mGFP-Fltp_P16	2.3727736	-1.2325543	ref
ATAACGCTCTAACCGA-1-145_mGFP-Fltp_P16	8.62189	-2.2272425	ref
ATAACGCTCTGAAAGA-1-145_mGFP-Fltp_P16	2.65081	-0.9480801	ref
ATAAGAGAGACTCGGA-1-145_mGFP-Fltp_P16	5.436204	-2.8279428	ref
ATAAGAGAGCGATCCC-1-145_mGFP-Fltp_P16	5.2602572	-1.1030445	ref
ATAAGAGAGTCCTCCT-1-145_mGFP-Fltp_P16	3.1151416	0.9081358	ref
ATAAGAGCAAGTCTGT-1-145_mGFP-Fltp_P16	4.5172048	-1.6233103	ref
ATAAGAGCAGTAACGG-1-145_mGFP-Fltp_P16	5.9219055	-1.1732527	ref
ATAAGAGCATGGATGG-1-145_mGFP-Fltp_P16	8.38704	-1.7442474	ref
ATAAGAGGTCTAGTCA-1-145_mGFP-Fltp_P16	2.9513934	-2.671462	ref
ATAAGAGTCACGCGGT-1-145_mGFP-Fltp_P16	8.847949	-2.223748	ref
ATAAGAGTCAGCGACC-1-145_mGFP-Fltp_P16	6.3007374	3.1901748	ref
ATAAGAGTCGCCTGTT-1-145_mGFP-Fltp_P16	3.442833	-0.41409916	ref
ATAGACCAGGAATTAC-1-145_mGFP-Fltp_P16	6.845709	-1.878975	ref
ATAGACCGTCCCTTGT-1-145_mGFP-Fltp_P16	5.5642443	-2.3391767	ref
ATAGACCTCAATACCG-1-145_mGFP-Fltp_P16	2.9033036	-2.501833	ref
ATAGACCTCACAACGT-1-145_mGFP-Fltp_P16	7.5734334	-2.1859257	ref
ATCACGAAGCGATCCC-1-145_mGFP-Fltp_P16	6.439246	-3.2480178	ref
ATCACGAAGGACAGAA-1-145_mGFP-Fltp_P16	8.986578	-2.2028842	ref
ATCACGAAGTGTGAAT-1-145_mGFP-Fltp_P16	5.44562	-2.141372	ref
ATCACGAAGTTGTAGA-1-145_mGFP-Fltp_P16	10.378574	-2.7319279	ref
ATCACGACAATGGTCT-1-145_mGFP-Fltp_P16	9.638965	-3.2414684	ref
ATCACGACAGTACACT-1-145_mGFP-Fltp_P16	8.007041	-2.4458477	ref
ATCACGAGTATTCTCT-1-145_mGFP-Fltp_P16	5.803235	-3.5516996	ref
ATCACGATCAGCTCGG-1-145_mGFP-Fltp_P16	7.553817	-2.5807683	ref
ATCACGATCCAGAGGA-1-145_mGFP-Fltp_P16	6.914329	-2.9871478	ref
ATCATCTGTCCGTCAG-1-145_mGFP-Fltp_P16	3.126651	-0.05565634	ref
ATCATCTGTTCTGAAC-1-145_mGFP-Fltp_P16	1.5547516	1.0154178	ref
ATCATGGAGCTACCTA-1-145_mGFP-Fltp_P16	7.2541995	-2.640594	ref
ATCATGGGTCAAAGCG-1-145_mGFP-Fltp_P16	6.085169	-2.1319606	ref
ATCATGGGTGTTCTTT-1-145_mGFP-Fltp_P16	4.3452916	-1.469951	ref
ATCATGGTCAACGCTA-1-145_mGFP-Fltp_P16	6.0579023	-1.5570107	ref
ATCATGGTCCGCGTTT-1-145_mGFP-Fltp_P16	8.7936125	-3.1323688	ref
ATCATGGTCCTTGCCA-1-145_mGFP-Fltp_P16	7.0045953	-2.0915763	ref
ATCATGGTCTCGCTTG-1-145_mGFP-Fltp_P16	4.6062174	-1.3868734	ref
ATCCACCCACCATGTA-1-145_mGFP-Fltp_P16	5.1164184	-2.8030949	ref
ATCCACCCATGTCTCC-1-145_mGFP-Fltp_P16	7.492014	-1.8732748	ref
ATCCACCGTACTCTCC-1-145_mGFP-Fltp_P16	4.1034775	-2.035675	ref
ATCCACCGTAGCCTAT-1-145_mGFP-Fltp_P16	8.940078	-3.1291692	ref
ATCCACCTCATACGGT-1-145_mGFP-Fltp_P16	3.5249875	-1.5977843	ref
ATCCACCTCGGTTCGG-1-145_mGFP-Fltp_P16	8.850499	-2.5699737	ref
ATCCGAAAGCGGATCA-1-145_mGFP-Fltp_P16	8.323907	-2.9232235	ref
ATCCGAAAGCTACCGC-1-145_mGFP-Fltp_P16	9.7881975	-2.7158916	ref
ATCCGAATCAAGAAGT-1-145_mGFP-Fltp_P16	3.848355	-1.5935862	ref
ATCCGAATCTAACTGG-1-145_mGFP-Fltp_P16	5.592795	-1.6946955	ref
ATCGAGTAGACCGGAT-1-145_mGFP-Fltp_P16	8.75921	-3.3319235	ref
ATCGAGTAGGTGTTAA-1-145_mGFP-Fltp_P16	3.6333454	-0.74249744	ref
ATCGAGTCACCACCAG-1-145_mGFP-Fltp_P16	8.729196	-1.9847445	ref
ATCGAGTCAGATCGGA-1-145_mGFP-Fltp_P16	3.321572	-2.1034768	ref
ATCGAGTCAGTTCCCT-1-145_mGFP-Fltp_P16	9.512703	-2.4834383	ref
ATCGAGTGTCATTAGC-1-145_mGFP-Fltp_P16	2.984212	-2.4133234	ref
ATCTACTAGATCCGAG-1-145_mGFP-Fltp_P16	7.057508	-2.9470427	ref
ATCTACTAGCCGGTAA-1-145_mGFP-Fltp_P16	3.7615902	-2.4278834	ref
ATCTACTAGCGTCTAT-1-145_mGFP-Fltp_P16	6.2976546	-2.6903393	ref
ATCTACTAGTGTACTC-1-145_mGFP-Fltp_P16	8.376615	-1.4550492	ref
ATCTACTCAGACGCAA-1-145_mGFP-Fltp_P16	5.9494867	-2.4375348	ref
ATCTACTGTAGCGCAA-1-145_mGFP-Fltp_P16	9.820522	-2.1753547	ref
ATCTACTGTCAGTGGA-1-145_mGFP-Fltp_P16	4.1952057	-1.2737831	ref
ATCTACTGTCGGATCC-1-145_mGFP-Fltp_P16	4.6503487	-0.31677532	ref
ATCTACTTCTCGCTTG-1-145_mGFP-Fltp_P16	12.499036	2.7227283	ref
ATCTGCCAGTATTGGA-1-145_mGFP-Fltp_P16	7.708966	-3.5831068	ref
ATCTGCCCACAACGCC-1-145_mGFP-Fltp_P16	10.722867	-2.2651403	ref
ATCTGCCCACATGTGT-1-145_mGFP-Fltp_P16	9.161338	-2.9883428	ref
ATCTGCCCACCCAGTG-1-145_mGFP-Fltp_P16	9.776305	-1.7387455	ref
ATCTGCCCAGGATTGG-1-145_mGFP-Fltp_P16	6.895133	-1.3472658	ref
ATCTGCCCATCAGTCA-1-145_mGFP-Fltp_P16	5.7876396	-3.0416172	ref
ATCTGCCGTTCTCATT-1-145_mGFP-Fltp_P16	2.7071192	0.81705713	ref
ATGAGGGAGACTACAA-1-145_mGFP-Fltp_P16	9.275881	-1.5346003	ref
ATGAGGGCACAGCGTC-1-145_mGFP-Fltp_P16	8.962961	-2.076553	ref
ATGAGGGCAGCTGTAT-1-145_mGFP-Fltp_P16	6.559826	-2.052482	ref
ATGAGGGGTCATGCAT-1-145_mGFP-Fltp_P16	4.388454	-2.4426916	ref
ATGAGGGTCTGAGGGA-1-145_mGFP-Fltp_P16	10.048395	-2.61803	ref
ATGAGGGTCTTGTATC-1-145_mGFP-Fltp_P16	7.6187735	-2.8420346	ref
ATGCGATAGCAGACTG-1-145_mGFP-Fltp_P16	5.3885136	-1.5938989	ref
ATGCGATAGCGATATA-1-145_mGFP-Fltp_P16	5.83861	-2.4879909	ref
ATGCGATAGCTACCGC-1-145_mGFP-Fltp_P16	7.3796864	-2.3491938	ref
ATGCGATAGGGCACTA-1-145_mGFP-Fltp_P16	6.0449276	-3.692279	ref
ATGCGATAGTAAGTAC-1-145_mGFP-Fltp_P16	5.565027	-1.7554765	ref
ATGCGATAGTGTCCAT-1-145_mGFP-Fltp_P16	5.0448523	-3.172543	ref
ATGCGATAGTGTTGAA-1-145_mGFP-Fltp_P16	7.3823876	-2.086883	ref
ATGCGATCAAGACGTG-1-145_mGFP-Fltp_P16	7.4773355	-2.4728687	ref
ATGCGATCACACAGAG-1-145_mGFP-Fltp_P16	1.4430963	1.9042683	ref
ATGCGATCATACTCTT-1-145_mGFP-Fltp_P16	5.834786	-0.7577327	ref
ATGCGATGTCGATTGT-1-145_mGFP-Fltp_P16	6.8944798	-1.8916565	ref
ATGCGATGTGAGGGAG-1-145_mGFP-Fltp_P16	3.169456	-2.1775775	ref
ATGCGATGTGATAAAC-1-145_mGFP-Fltp_P16	10.451702	-2.6347241	ref
ATGCGATTCAAGAAGT-1-145_mGFP-Fltp_P16	5.6237574	-2.5257878	ref
ATGCGATTCACCATAG-1-145_mGFP-Fltp_P16	5.864844	-1.5599861	ref
ATGCGATTCAGCTTAG-1-145_mGFP-Fltp_P16	4.648393	-3.059449	ref
ATGCGATTCGCCCTTA-1-145_mGFP-Fltp_P16	6.9570823	-3.0832503	ref
ATGCGATTCGGATGGA-1-145_mGFP-Fltp_P16	4.590158	-2.1542344	ref
ATGCGATTCGTAGGTT-1-145_mGFP-Fltp_P16	9.495548	-2.5510771	ref
ATGCGATTCTCGAGTA-1-145_mGFP-Fltp_P16	4.3136797	-0.8813522	ref
ATGGGAGAGTTAACGA-1-145_mGFP-Fltp_P16	3.6173975	-2.2166882	ref
ATGGGAGAGTTGAGAT-1-145_mGFP-Fltp_P16	7.8027496	-1.2706949	ref
ATGGGAGCAATGGAAT-1-145_mGFP-Fltp_P16	8.315058	-1.8853086	ref
ATGGGAGCACTTCGAA-1-145_mGFP-Fltp_P16	7.244617	-1.9966172	ref
ATGGGAGTCAAGCCTA-1-145_mGFP-Fltp_P16	13.796668	4.0487432	ref
ATGTGTGAGACATAAC-1-145_mGFP-Fltp_P16	7.747597	-1.5819707	ref
ATGTGTGAGTACACCT-1-145_mGFP-Fltp_P16	6.4454703	-1.9901421	ref
ATGTGTGCAAACGTGG-1-145_mGFP-Fltp_P16	5.149765	-2.9209917	ref
ATGTGTGCAAGTCTAC-1-145_mGFP-Fltp_P16	7.436421	-3.330776	ref
ATGTGTGCAGGGAGAG-1-145_mGFP-Fltp_P16	3.8655663	-1.8401753	ref
ATGTGTGTCGGACAAG-1-145_mGFP-Fltp_P16	5.436876	-1.2688397	ref
ATTACTCCAAAGTGCG-1-145_mGFP-Fltp_P16	6.137814	-2.0087824	ref
ATTACTCCAACTGCTA-1-145_mGFP-Fltp_P16	6.8264065	-2.2800927	ref
ATTACTCCAATGAATG-1-145_mGFP-Fltp_P16	9.58178	-2.8734133	ref
ATTACTCCACATCTTT-1-145_mGFP-Fltp_P16	1.5568838	0.025199397	ref
ATTATCCAGAAGGTTT-1-145_mGFP-Fltp_P16	10.819848	3.5255032	ref
ATTATCCAGGACAGCT-1-145_mGFP-Fltp_P16	7.167477	-1.9558798	ref
ATTATCCCACGCGAAA-1-145_mGFP-Fltp_P16	6.4635587	-2.0052748	ref
ATTATCCCAGGAATGC-1-145_mGFP-Fltp_P16	6.5766997	-2.1778336	ref
ATTATCCTCAAACGGG-1-145_mGFP-Fltp_P16	3.9705734	-0.32503575	ref
ATTATCCTCACCCGAG-1-145_mGFP-Fltp_P16	5.541159	-1.9969281	ref
ATTATCCTCAGGCGAA-1-145_mGFP-Fltp_P16	3.1492522	-2.5082026	ref
ATTATCCTCGACCAGC-1-145_mGFP-Fltp_P16	7.8788495	-2.3405428	ref
ATTATCCTCGCTAGCG-1-145_mGFP-Fltp_P16	5.4377155	-3.1683657	ref
ATTCTACAGTGTTGAA-1-145_mGFP-Fltp_P16	6.289747	-2.3365014	ref
ATTCTACGTGCACTTA-1-145_mGFP-Fltp_P16	5.4971805	-0.6500628	ref
ATTCTACTCCTTGCCA-1-145_mGFP-Fltp_P16	6.8973284	-2.9339287	ref
ATTCTACTCTAAGCCA-1-145_mGFP-Fltp_P16	1.7757729	-0.7802004	ref
ATTGGACAGCGTCAAG-1-145_mGFP-Fltp_P16	8.932524	-3.041017	ref
ATTGGACCAAACCTAC-1-145_mGFP-Fltp_P16	9.97464	-2.6352599	ref
ATTGGACCACTAAGTC-1-145_mGFP-Fltp_P16	10.123845	-2.8367236	ref
ATTGGACCAGACGCTC-1-145_mGFP-Fltp_P16	4.2918644	-2.883534	ref
ATTGGACGTCACCCAG-1-145_mGFP-Fltp_P16	9.756839	-2.2079592	ref
ATTGGACGTCATATCG-1-145_mGFP-Fltp_P16	6.5577197	-1.742858	ref
ATTGGACGTCGATTGT-1-145_mGFP-Fltp_P16	5.5335355	-1.9179425	ref
ATTGGACTCAAGGTAA-1-145_mGFP-Fltp_P16	7.461399	-2.0166552	ref
ATTGGACTCCCGGATG-1-145_mGFP-Fltp_P16	7.4163413	-1.7597959	ref
ATTGGTGCATCGGGTC-1-145_mGFP-Fltp_P16	6.332124	-3.0706854	ref
ATTGGTGGTGTGCCTG-1-145_mGFP-Fltp_P16	8.270267	-3.2145383	ref
ATTGGTGGTGTTAAGA-1-145_mGFP-Fltp_P16	7.5749774	-1.9076203	ref
ATTGGTGGTTAAGACA-1-145_mGFP-Fltp_P16	4.270926	-1.7825772	ref
ATTGGTGTCACAAACC-1-145_mGFP-Fltp_P16	8.950813	-2.78715	ref
ATTGGTGTCCAAACAC-1-145_mGFP-Fltp_P16	8.995888	-2.7513447	ref
ATTTCTGAGACAGGCT-1-145_mGFP-Fltp_P16	7.0424547	-3.5961404	ref
ATTTCTGAGCTGTCTA-1-145_mGFP-Fltp_P16	6.8517	3.1788833	ref
ATTTCTGAGGCGATAC-1-145_mGFP-Fltp_P16	6.7986126	-2.9497275	ref
ATTTCTGAGGTGTTAA-1-145_mGFP-Fltp_P16	7.5225797	-2.8262992	ref
ATTTCTGAGTAGGTGC-1-145_mGFP-Fltp_P16	-0.7779846	3.9446063	ref
ATTTCTGAGTCTCCTC-1-145_mGFP-Fltp_P16	8.434097	-2.3233118	ref
ATTTCTGCACATTAGC-1-145_mGFP-Fltp_P16	4.1539564	-1.1549346	ref
ATTTCTGCATCCGCGA-1-145_mGFP-Fltp_P16	7.074456	-2.4548898	ref
ATTTCTGCATTACCTT-1-145_mGFP-Fltp_P16	0.6721777	1.0195198	ref
ATTTCTGGTACGAAAT-1-145_mGFP-Fltp_P16	10.200083	-2.3507369	ref
ATTTCTGGTCTTGATG-1-145_mGFP-Fltp_P16	7.2231965	-1.3060008	ref
ATTTCTGTCTTGGGTA-1-145_mGFP-Fltp_P16	1.7809061	-1.1668947	ref
CAACCAAAGAGTACCG-1-145_mGFP-Fltp_P16	10.714205	-2.3253758	ref
CAACCAAAGGAGTACC-1-145_mGFP-Fltp_P16	8.904404	-2.0264199	ref
CAACCAAAGTGCGATG-1-145_mGFP-Fltp_P16	6.929157	-3.3511806	ref
CAACCAACAGACGTAG-1-145_mGFP-Fltp_P16	7.2983484	-3.4955492	ref
CAACCAAGTCGCATCG-1-145_mGFP-Fltp_P16	7.858384	-1.7186466	ref
CAACCAAGTCTAGAGG-1-145_mGFP-Fltp_P16	9.020236	-2.7351966	ref
CAACCAAGTGGTCTCG-1-145_mGFP-Fltp_P16	7.738414	-1.6813928	ref
CAACCAAGTGTGGCTC-1-145_mGFP-Fltp_P16	9.9795475	-2.6228154	ref
CAACCAAGTTCAGTAC-1-145_mGFP-Fltp_P16	7.9855714	-2.69605	ref
CAACCAATCAGCGATT-1-145_mGFP-Fltp_P16	8.211769	-1.2595224	ref
CAACCAATCAGTTAGC-1-145_mGFP-Fltp_P16	7.057788	-3.0468433	ref
CAACCAATCGGTGTTA-1-145_mGFP-Fltp_P16	6.7838707	-3.8337073	ref
CAACCTCAGCCGATTT-1-145_mGFP-Fltp_P16	2.4028122	-2.340959	ref
CAACCTCAGGGTCGAT-1-145_mGFP-Fltp_P16	8.720584	-2.7502944	ref
CAACCTCAGTGTCTCA-1-145_mGFP-Fltp_P16	6.925483	-1.6040821	ref
CAACCTCCAAAGCAAT-1-145_mGFP-Fltp_P16	2.3520513	-0.26454324	ref
CAACCTCCACAAGACG-1-145_mGFP-Fltp_P16	9.367662	-2.511513	ref
CAACCTCCACCAGCAC-1-145_mGFP-Fltp_P16	6.893654	-2.7019484	ref
CAACCTCCACGCGAAA-1-145_mGFP-Fltp_P16	6.1503506	-2.7504375	ref
CAACCTCCATTACGAC-1-145_mGFP-Fltp_P16	14.102234	4.014446	ref
CAACCTCGTAAGTTCC-1-145_mGFP-Fltp_P16	2.277547	-0.8515599	ref
CAACCTCTCGAGAACG-1-145_mGFP-Fltp_P16	8.144637	-2.374413	ref
CAACCTCTCGCGTAGC-1-145_mGFP-Fltp_P16	7.3603168	-3.3290982	ref
CAACTAGAGACAGAGA-1-145_mGFP-Fltp_P16	10.051815	-2.9502976	ref
CAACTAGAGGTGATAT-1-145_mGFP-Fltp_P16	3.8635645	-0.5271156	ref
CAACTAGCAAAGCGGT-1-145_mGFP-Fltp_P16	5.549391	-0.3942103	ref
CAACTAGCAATGCCAT-1-145_mGFP-Fltp_P16	3.6187859	-1.3654519	ref
CAACTAGGTATATCCG-1-145_mGFP-Fltp_P16	7.2435575	-0.6150856	ref
CAACTAGTCCTTTCGG-1-145_mGFP-Fltp_P16	8.672211	-3.1867554	ref
CAAGAAAAGAGTAATC-1-145_mGFP-Fltp_P16	5.540363	-2.1095893	ref
CAAGAAAAGCTAGTCT-1-145_mGFP-Fltp_P16	7.968128	-2.1253564	ref
CAAGAAAAGGCACATG-1-145_mGFP-Fltp_P16	3.543806	-1.3053592	ref
CAAGAAAAGGCCCGTT-1-145_mGFP-Fltp_P16	5.7081456	-1.5048548	ref
CAAGAAACAAATCCGT-1-145_mGFP-Fltp_P16	4.0853176	-1.459395	ref
CAAGAAACATCTACGA-1-145_mGFP-Fltp_P16	3.7838097	-0.31236482	ref
CAAGAAAGTGTGACGA-1-145_mGFP-Fltp_P16	7.2582965	-1.8213935	ref
CAAGAAAGTTAAGACA-1-145_mGFP-Fltp_P16	12.544116	3.8611984	ref
CAAGAAATCACATGCA-1-145_mGFP-Fltp_P16	2.9335136	-1.4520409	ref
CAAGATCCACAGGAGT-1-145_mGFP-Fltp_P16	4.777994	-1.7918781	ref
CAAGATCGTGAGCGAT-1-145_mGFP-Fltp_P16	6.449914	-2.007219	ref
CAAGATCTCCATGCTC-1-145_mGFP-Fltp_P16	8.105367	-2.709993	ref
CAAGGCCAGACAATAC-1-145_mGFP-Fltp_P16	7.8688498	-1.7913575	ref
CAAGGCCCACATCTTT-1-145_mGFP-Fltp_P16	6.785486	-2.0744429	ref
CAAGGCCCACGTAAGG-1-145_mGFP-Fltp_P16	7.821672	-2.697065	ref
CAAGGCCGTCTAGTGT-1-145_mGFP-Fltp_P16	4.255561	-2.0065262	ref
CAAGGCCGTTCACCTC-1-145_mGFP-Fltp_P16	4.188192	-2.3718884	ref
CAAGTTGAGAGTACCG-1-145_mGFP-Fltp_P16	9.606426	-2.2452807	ref
CAAGTTGAGAGTGACC-1-145_mGFP-Fltp_P16	2.3216376	-2.133548	ref
CAAGTTGAGCGACGTA-1-145_mGFP-Fltp_P16	7.3955884	-2.2992167	ref
CAAGTTGAGTGTCTCA-1-145_mGFP-Fltp_P16	3.9890196	-0.47996914	ref
CAAGTTGCACAGGCCT-1-145_mGFP-Fltp_P16	5.050665	-1.5678438	ref
CAAGTTGGTAGCAAAT-1-145_mGFP-Fltp_P16	1.0846728	0.8592897	ref
CAAGTTGTCTCAAACG-1-145_mGFP-Fltp_P16	5.9853806	-2.283355	ref
CAAGTTGTCTTGCATT-1-145_mGFP-Fltp_P16	4.7394686	-2.3407784	ref
CACAAACAGGTGATTA-1-145_mGFP-Fltp_P16	6.374876	2.9312475	ref
CACAAACAGTTCGCAT-1-145_mGFP-Fltp_P16	1.0755945	2.3362012	ref
CACAAACCACGCTTTC-1-145_mGFP-Fltp_P16	7.901537	-3.4417875	ref
CACAAACCAGGGTATG-1-145_mGFP-Fltp_P16	8.600898	-2.4535	ref
CACAAACGTCCGAACC-1-145_mGFP-Fltp_P16	6.9692	-3.1809738	ref
CACAAACGTGTTGGGA-1-145_mGFP-Fltp_P16	3.2351685	-2.6533666	ref
CACAAACGTTAGATGA-1-145_mGFP-Fltp_P16	8.305565	-2.9225278	ref
CACAAACGTTATCACG-1-145_mGFP-Fltp_P16	7.7753763	-1.8141207	ref
CACAAACGTTCCACGG-1-145_mGFP-Fltp_P16	4.725434	-1.181097	ref
CACAAACTCTCTGAGA-1-145_mGFP-Fltp_P16	8.529177	-3.4758716	ref
CACACAAAGAGTCGGT-1-145_mGFP-Fltp_P16	1.8104094	0.73926806	ref
CACACAAAGCGCCTTG-1-145_mGFP-Fltp_P16	10.358884	4.4876122	ref
CACACAAAGTCAAGCG-1-145_mGFP-Fltp_P16	5.3090377	-3.3146813	ref
CACACAAAGTCAATAG-1-145_mGFP-Fltp_P16	5.3684134	-2.8110836	ref
CACACAAGTAAGTAGT-1-145_mGFP-Fltp_P16	9.041379	-3.0427864	ref
CACACAAGTGCACCAC-1-145_mGFP-Fltp_P16	4.7409506	-1.5498136	ref
CACACAATCCATTCTA-1-145_mGFP-Fltp_P16	9.515511	-2.3024104	ref
CACACAATCGGATGTT-1-145_mGFP-Fltp_P16	8.662257	-2.5346148	ref
CACACAATCTTTAGGG-1-145_mGFP-Fltp_P16	9.31457	-2.1957197	ref
CACACCTTCGAATCCA-1-145_mGFP-Fltp_P16	7.026665	-1.5540304	ref
CACACTCAGACAGAGA-1-145_mGFP-Fltp_P16	5.076251	-1.7907054	ref
CACACTCAGTGCGATG-1-145_mGFP-Fltp_P16	8.336545	-4.025795	ref
CACACTCAGTGGGATC-1-145_mGFP-Fltp_P16	0.6722857	1.8575027	ref
CACACTCGTCCGAAGA-1-145_mGFP-Fltp_P16	6.0746117	-2.1279151	ref
CACACTCGTTGTTTGG-1-145_mGFP-Fltp_P16	3.2273157	-2.4013135	ref
CACAGGCGTTGGAGGT-1-145_mGFP-Fltp_P16	6.949472	-2.205297	ref
CACAGGCTCCGTCAAA-1-145_mGFP-Fltp_P16	3.8413606	-1.6029804	ref
CACAGTAAGACATAAC-1-145_mGFP-Fltp_P16	6.466706	-2.3971314	ref
CACAGTAAGATCCTGT-1-145_mGFP-Fltp_P16	4.9972444	-2.8712122	ref
CACAGTAAGATCGGGT-1-145_mGFP-Fltp_P16	9.043832	-2.621166	ref
CACAGTAAGGACAGCT-1-145_mGFP-Fltp_P16	5.9466763	-1.0239204	ref
CACAGTATCAAAGTAG-1-145_mGFP-Fltp_P16	1.2255484	0.105890356	ref
CACAGTATCAGGCCCA-1-145_mGFP-Fltp_P16	0.3913613	3.276457	ref
CACATAGCAACTTGAC-1-145_mGFP-Fltp_P16	5.257871	-2.4331403	ref
CACATAGCAATGTAAG-1-145_mGFP-Fltp_P16	5.5049777	-0.9898387	ref
CACATAGCATTAGCCA-1-145_mGFP-Fltp_P16	5.7708817	-3.1580663	ref
CACATAGTCGTACCGG-1-145_mGFP-Fltp_P16	10.374479	-2.3085878	ref
CACATAGTCTGGAGCC-1-145_mGFP-Fltp_P16	12.663583	3.9289987	ref
CACATAGTCTGTCTCG-1-145_mGFP-Fltp_P16	8.119159	-3.053969	ref
CACATTTAGGAGCGTT-1-145_mGFP-Fltp_P16	9.711562	-2.4318755	ref
CACATTTAGGCTCAGA-1-145_mGFP-Fltp_P16	8.88325	-2.7981548	ref
CACATTTCATCACGAT-1-145_mGFP-Fltp_P16	5.811663	-2.3473365	ref
CACATTTTCCCGGATG-1-145_mGFP-Fltp_P16	5.8681407	-2.8849785	ref
CACCACTAGTACATGA-1-145_mGFP-Fltp_P16	9.835231	-2.1450021	ref
CACCACTCACATCCAA-1-145_mGFP-Fltp_P16	6.9433746	-2.888104	ref
CACCACTCAGTACACT-1-145_mGFP-Fltp_P16	5.9538198	-1.7744294	ref
CACCAGGAGGATTCGG-1-145_mGFP-Fltp_P16	5.6884885	-1.813438	ref
CACCAGGAGTCTCCTC-1-145_mGFP-Fltp_P16	8.546216	-2.536931	ref
CACCAGGAGTTTGCGT-1-145_mGFP-Fltp_P16	2.996249	-0.4997553	ref
CACCAGGCAAACGTGG-1-145_mGFP-Fltp_P16	6.02692	-1.8956546	ref
CACCAGGCATCTACGA-1-145_mGFP-Fltp_P16	10.027069	-2.1652749	ref
CACCAGGGTACCGTAT-1-145_mGFP-Fltp_P16	8.126494	-3.4668086	ref
CACCAGGGTTTGACAC-1-145_mGFP-Fltp_P16	9.711523	-2.5490186	ref
CACCAGGTCCCTTGCA-1-145_mGFP-Fltp_P16	4.0581713	-0.6127039	ref
CACCTTGAGTTGTCGT-1-145_mGFP-Fltp_P16	2.398502	1.0549104	ref
CACCTTGCAGCCAATT-1-145_mGFP-Fltp_P16	13.798335	3.7042696	ref
CACCTTGGTAGTGAAT-1-145_mGFP-Fltp_P16	8.058761	-2.908902	ref
CACCTTGGTCAAGCGA-1-145_mGFP-Fltp_P16	6.749095	-2.4484706	ref
CACCTTGGTGACTCAT-1-145_mGFP-Fltp_P16	5.5576425	-1.372951	ref
CACCTTGTCCAGGGCT-1-145_mGFP-Fltp_P16	7.447206	-2.392204	ref
CACTCCAAGAGTCGGT-1-145_mGFP-Fltp_P16	6.222391	-3.2076385	ref
CACTCCAAGCAATATG-1-145_mGFP-Fltp_P16	9.420017	-2.5998113	ref
CACTCCACAATAGCGG-1-145_mGFP-Fltp_P16	7.474363	-1.7528516	ref
CACTCCACACATTCGA-1-145_mGFP-Fltp_P16	10.330118	-2.6386497	ref
CACTCCACACCGGAAA-1-145_mGFP-Fltp_P16	6.51585	-3.1505153	ref
CACTCCACACTTAAGC-1-145_mGFP-Fltp_P16	7.488857	-1.1839544	ref
CACTCCAGTCACTTCC-1-145_mGFP-Fltp_P16	8.159753	-3.5139325	ref
CACTCCAGTGCAACTT-1-145_mGFP-Fltp_P16	9.495659	-2.3769512	ref
CACTCCAGTTTGGCGC-1-145_mGFP-Fltp_P16	8.86662	-3.0631144	ref
CACTCCATCATGCATG-1-145_mGFP-Fltp_P16	7.9538903	-2.497584	ref
CACTCCATCCTGTACC-1-145_mGFP-Fltp_P16	8.626042	-3.021631	ref
CAGAATCAGAGTTGGC-1-145_mGFP-Fltp_P16	1.7786635	0.12198848	ref
CAGAATCAGTCCGGTC-1-145_mGFP-Fltp_P16	5.684301	-2.259777	ref
CAGAATCCAAGCCATT-1-145_mGFP-Fltp_P16	7.305687	-2.3008482	ref
CAGAATCCAAGCGCTC-1-145_mGFP-Fltp_P16	8.0415535	-2.980497	ref
CAGAATCCATGCGCAC-1-145_mGFP-Fltp_P16	9.81886	-2.225332	ref
CAGAATCGTCACCCAG-1-145_mGFP-Fltp_P16	10.125149	-2.0998409	ref
CAGAATCGTTAAGACA-1-145_mGFP-Fltp_P16	7.4429555	-3.0370805	ref
CAGAATCTCACTATTC-1-145_mGFP-Fltp_P16	2.8977199	-0.6187255	ref
CAGAATCTCGCTTGTC-1-145_mGFP-Fltp_P16	7.295101	-2.1223936	ref
CAGAGAGAGAAACCAT-1-145_mGFP-Fltp_P16	6.786463	-1.6418774	ref
CAGAGAGAGATATGCA-1-145_mGFP-Fltp_P16	2.6975124	1.2670043	ref
CAGAGAGCATCCGTGG-1-145_mGFP-Fltp_P16	7.5937634	-2.951787	ref
CAGAGAGGTTATGCGT-1-145_mGFP-Fltp_P16	7.265153	-3.117026	ref
CAGATCACACCTCGGA-1-145_mGFP-Fltp_P16	0.2561933	1.9546595	ref
CAGATCACACGAAATA-1-145_mGFP-Fltp_P16	7.331272	-1.8089147	ref
CAGATCACATCGGAAG-1-145_mGFP-Fltp_P16	6.1280074	-1.8033066	ref
CAGATCAGTAAACACA-1-145_mGFP-Fltp_P16	4.460926	-2.4365745	ref
CAGATCATCAGTTGAC-1-145_mGFP-Fltp_P16	9.880035	-0.6569268	ref
CAGCAGCAGACACGAC-1-145_mGFP-Fltp_P16	2.0312994	-2.0030308	ref
CAGCAGCAGGGTGTGT-1-145_mGFP-Fltp_P16	6.283888	-1.0121721	ref
CAGCAGCAGTACCGGA-1-145_mGFP-Fltp_P16	10.185084	-2.4164393	ref
CAGCAGCCATTCACTT-1-145_mGFP-Fltp_P16	9.312447	-2.0056362	ref
CAGCAGCGTCACACGC-1-145_mGFP-Fltp_P16	2.8095477	-0.35951683	ref
CAGCAGCGTCGGCTCA-1-145_mGFP-Fltp_P16	3.5941792	-1.0388539	ref
CAGCAGCGTTGACGTT-1-145_mGFP-Fltp_P16	9.546926	-2.3232465	ref
CAGCAGCTCCCTCAGT-1-145_mGFP-Fltp_P16	3.714244	-1.2738192	ref
CAGCAGCTCTGCGGCA-1-145_mGFP-Fltp_P16	7.9200487	-1.9605136	ref
CAGCAGCTCTGCTTGC-1-145_mGFP-Fltp_P16	10.498477	-2.0773153	ref
CAGCAGCTCTTCCTTC-1-145_mGFP-Fltp_P16	4.3349595	-2.8766296	ref
CAGCATAAGATTACCC-1-145_mGFP-Fltp_P16	4.7040443	-2.1633363	ref
CAGCATAAGGCAGGTT-1-145_mGFP-Fltp_P16	7.4115806	-2.9663975	ref
CAGCATAAGGCTCATT-1-145_mGFP-Fltp_P16	6.7602863	-1.9871392	ref
CAGCATAAGGGTTTCT-1-145_mGFP-Fltp_P16	9.489963	-2.2771492	ref
CAGCATACACATCTTT-1-145_mGFP-Fltp_P16	5.162891	-2.0016463	ref
CAGCATAGTATGCTTG-1-145_mGFP-Fltp_P16	2.1158054	-1.2819283	ref
CAGCATAGTTCGAATC-1-145_mGFP-Fltp_P16	5.5472593	-3.1338668	ref
CAGCATATCAAGAAGT-1-145_mGFP-Fltp_P16	6.476522	-3.7284608	ref
CAGCGACAGGTACTCT-1-145_mGFP-Fltp_P16	3.8191347	0.38906443	ref
CAGCGACAGTCATGCT-1-145_mGFP-Fltp_P16	9.041917	-3.0251107	ref
CAGCGACCAAGCGCTC-1-145_mGFP-Fltp_P16	7.8161716	-2.7494261	ref
CAGCGACCAATAGCGG-1-145_mGFP-Fltp_P16	6.276125	-2.1237555	ref
CAGCGACGTTCACCTC-1-145_mGFP-Fltp_P16	5.9390683	-2.435562	ref
CAGCGACTCATAAAGG-1-145_mGFP-Fltp_P16	2.0776656	-0.49448946	ref
CAGCGACTCCTTGGTC-1-145_mGFP-Fltp_P16	10.49243	1.1688043	ref
CAGCTAACATGCAATC-1-145_mGFP-Fltp_P16	5.6526227	-1.8987786	ref
CAGCTAAGTAAGGGAA-1-145_mGFP-Fltp_P16	13.195195	5.3698077	ref
CAGCTAAGTAGAGGAA-1-145_mGFP-Fltp_P16	1.8044143	0.2733974	ref
CAGCTAAGTCCGAACC-1-145_mGFP-Fltp_P16	7.7726927	-1.4052242	ref
CAGCTAATCAAGGCTT-1-145_mGFP-Fltp_P16	6.351516	-2.129026	ref
CAGCTAATCAATACCG-1-145_mGFP-Fltp_P16	8.735089	-2.2985992	ref
CAGCTAATCATGGTCA-1-145_mGFP-Fltp_P16	6.4975066	-1.6009507	ref
CAGCTAATCCCACTTG-1-145_mGFP-Fltp_P16	7.109183	-2.4192882	ref
CAGCTGGAGAAGGCCT-1-145_mGFP-Fltp_P16	3.0417295	-1.449727	ref
CAGCTGGAGCTAAGAT-1-145_mGFP-Fltp_P16	9.653699	-2.3197296	ref
CAGCTGGCAAAGCAAT-1-145_mGFP-Fltp_P16	4.723688	-1.9820757	ref
CAGCTGGCAACCGCCA-1-145_mGFP-Fltp_P16	7.0006914	-2.7028906	ref
CAGCTGGCACATCCGG-1-145_mGFP-Fltp_P16	3.8720577	-1.6017207	ref
CAGCTGGGTTCCACTC-1-145_mGFP-Fltp_P16	8.88322	-2.3909326	ref
CAGCTGGTCTCTGTCG-1-145_mGFP-Fltp_P16	3.6909702	-2.3995414	ref
CAGCTGGTCTTACCGC-1-145_mGFP-Fltp_P16	8.133087	-2.3476918	ref
CAGCTGGTCTTGTATC-1-145_mGFP-Fltp_P16	6.0241227	-2.182326	ref
CAGCTGGTCTTGTCAT-1-145_mGFP-Fltp_P16	5.1745553	-2.6664736	ref
CAGGTGCAGCAATATG-1-145_mGFP-Fltp_P16	3.0501883	-2.661503	ref
CAGGTGCCACAGATTC-1-145_mGFP-Fltp_P16	5.1691303	-1.8851506	ref
CAGGTGCCACATCCGG-1-145_mGFP-Fltp_P16	9.2963915	-1.7492709	ref
CAGGTGCCACATGTGT-1-145_mGFP-Fltp_P16	8.854107	-2.564136	ref
CAGGTGCCAGGATTGG-1-145_mGFP-Fltp_P16	3.2155886	-0.55624783	ref
CAGGTGCCATGAGCGA-1-145_mGFP-Fltp_P16	9.347391	-2.4714775	ref
CAGGTGCCATGGGACA-1-145_mGFP-Fltp_P16	12.263934	3.009663	ref
CAGGTGCCATGGTAGG-1-145_mGFP-Fltp_P16	8.424293	-2.7198646	ref
CAGGTGCCATTAACCG-1-145_mGFP-Fltp_P16	4.5201573	-1.5068717	ref
CAGGTGCGTGCCTGGT-1-145_mGFP-Fltp_P16	7.8862886	-2.8986967	ref
CAGGTGCGTTTGCATG-1-145_mGFP-Fltp_P16	3.8448446	-0.5198793	ref
CAGGTGCTCGTATCAG-1-145_mGFP-Fltp_P16	6.921834	-2.4631417	ref
CAGTAACCACATCTTT-1-145_mGFP-Fltp_P16	13.116399	3.2718856	ref
CAGTAACCACGGTTTA-1-145_mGFP-Fltp_P16	4.5092196	-0.5173858	ref
CAGTAACTCGTCTGCT-1-145_mGFP-Fltp_P16	8.7198	-2.6283908	ref
CAGTCCTAGGCATGGT-1-145_mGFP-Fltp_P16	10.250241	-2.46384	ref
CAGTCCTAGTGGACGT-1-145_mGFP-Fltp_P16	8.707494	-3.050512	ref
CAGTCCTCATCCCATC-1-145_mGFP-Fltp_P16	3.4127915	-0.26097316	ref
CAGTCCTCATTAACCG-1-145_mGFP-Fltp_P16	13.836901	3.943874	ref
CAGTCCTGTACCAGTT-1-145_mGFP-Fltp_P16	5.1937733	-1.7944063	ref
CAGTCCTGTCTCCCTA-1-145_mGFP-Fltp_P16	8.419104	-2.1437123	ref
CAGTCCTGTTTCGCTC-1-145_mGFP-Fltp_P16	10.37959	-2.855104	ref
CAGTCCTTCAGTGCAT-1-145_mGFP-Fltp_P16	7.0165215	-2.1030014	ref
CAGTCCTTCTTGTATC-1-145_mGFP-Fltp_P16	6.145082	-2.689625	ref
CATATGGAGCCCAGCT-1-145_mGFP-Fltp_P16	4.158821	-2.7002358	ref
CATATGGAGGCTATCT-1-145_mGFP-Fltp_P16	9.526729	-2.7104723	ref
CATATGGAGGGCTCTC-1-145_mGFP-Fltp_P16	8.76554	-1.9757118	ref
CATATGGCACAGACTT-1-145_mGFP-Fltp_P16	10.41143	-2.2470005	ref
CATATGGCACCGTTGG-1-145_mGFP-Fltp_P16	6.407447	-3.422875	ref
CATATGGCACGACTCG-1-145_mGFP-Fltp_P16	10.060697	-2.1576805	ref
CATATGGGTCATGCAT-1-145_mGFP-Fltp_P16	3.7985642	-0.33785814	ref
CATATGGGTCTTGATG-1-145_mGFP-Fltp_P16	8.669575	-2.0845816	ref
CATATGGGTTCCAACA-1-145_mGFP-Fltp_P16	7.7047405	-3.6294453	ref
CATATGGTCCTAGAAC-1-145_mGFP-Fltp_P16	6.4068837	-1.9861459	ref
CATATGGTCCTGCAGG-1-145_mGFP-Fltp_P16	8.458256	-3.231256	ref
CATATGGTCGCAAGCC-1-145_mGFP-Fltp_P16	7.4918914	-3.8269777	ref
CATATTCAGAGGTTGC-1-145_mGFP-Fltp_P16	1.4013112	-0.9549516	ref
CATATTCAGCCCAGCT-1-145_mGFP-Fltp_P16	13.425825	3.5769892	ref
CATATTCCAGTTCCCT-1-145_mGFP-Fltp_P16	5.949176	-2.3404706	ref
CATATTCCATTTCAGG-1-145_mGFP-Fltp_P16	5.715177	-2.868207	ref
CATATTCGTGGTCTCG-1-145_mGFP-Fltp_P16	7.3873744	-2.425531	ref
CATATTCTCCTGCCAT-1-145_mGFP-Fltp_P16	-0.80675423	4.5008383	ref
CATCAAGAGAAGGCCT-1-145_mGFP-Fltp_P16	5.585923	-2.2321897	ref
CATCAAGAGGGTGTTG-1-145_mGFP-Fltp_P16	4.3757477	-2.7407808	ref
CATCAAGCACCAGATT-1-145_mGFP-Fltp_P16	4.2874103	-0.43398482	ref
CATCAAGGTCTCCCTA-1-145_mGFP-Fltp_P16	2.9316103	-0.43093368	ref
CATCAAGGTTCCACGG-1-145_mGFP-Fltp_P16	6.1392407	-1.7524177	ref
CATCAAGTCGTCGTTC-1-145_mGFP-Fltp_P16	5.9201503	-2.8650644	ref
CATCAGAAGCGATCCC-1-145_mGFP-Fltp_P16	0.3103472	0.0276908	ref
CATCAGAGTCGCGAAA-1-145_mGFP-Fltp_P16	3.3417587	-1.0122081	ref
CATCAGAGTTGGACCC-1-145_mGFP-Fltp_P16	8.388723	-2.9595172	ref
CATCAGATCCCTCAGT-1-145_mGFP-Fltp_P16	9.545887	-3.0469317	ref
CATCAGATCTCGGACG-1-145_mGFP-Fltp_P16	3.467009	-2.8206809	ref
CATCCACAGACACTAA-1-145_mGFP-Fltp_P16	4.3217964	-1.9214762	ref
CATCCACAGATTACCC-1-145_mGFP-Fltp_P16	9.032452	-2.0624673	ref
CATCCACCACATCCAA-1-145_mGFP-Fltp_P16	10.324105	-2.8040404	ref
CATCCACCATACGCTA-1-145_mGFP-Fltp_P16	10.789132	4.204712	ref
CATCCACGTCATCCCT-1-145_mGFP-Fltp_P16	5.276131	-2.1845918	ref
CATCCACGTCTCATCC-1-145_mGFP-Fltp_P16	6.807001	-3.749516	ref
CATCCACTCAGGTAAA-1-145_mGFP-Fltp_P16	8.335171	-2.6898382	ref
CATCCACTCCTGTAGA-1-145_mGFP-Fltp_P16	5.2506084	-2.8514829	ref
CATCGAAAGAGCTATA-1-145_mGFP-Fltp_P16	4.8003287	-2.2102516	ref
CATCGAAAGAGGGCTT-1-145_mGFP-Fltp_P16	6.550028	-2.1878085	ref
CATCGAAAGCGATTCT-1-145_mGFP-Fltp_P16	7.109548	-2.7578125	ref
CATCGAAAGGAATTAC-1-145_mGFP-Fltp_P16	8.305207	-2.9631972	ref
CATCGAAAGTCCGGTC-1-145_mGFP-Fltp_P16	7.6855187	-2.6903486	ref
CATCGAAAGTCGATAA-1-145_mGFP-Fltp_P16	13.95017	4.2280912	ref
CATCGAACAATGAATG-1-145_mGFP-Fltp_P16	4.136973	-1.8192567	ref
CATCGAACACCCAGTG-1-145_mGFP-Fltp_P16	3.3343904	-0.65476483	ref
CATCGAACAGACAGGT-1-145_mGFP-Fltp_P16	6.2080035	-2.2750967	ref
CATCGAACATAGGATA-1-145_mGFP-Fltp_P16	5.037663	-2.4492078	ref
CATCGAACATGTAAGA-1-145_mGFP-Fltp_P16	4.702874	-1.6960572	ref
CATCGAAGTCTAGCGC-1-145_mGFP-Fltp_P16	9.592972	-3.037095	ref
CATCGAAGTGATGTGG-1-145_mGFP-Fltp_P16	5.0386133	-0.85660803	ref
CATCGAATCCTTGACC-1-145_mGFP-Fltp_P16	5.7515583	-1.9429646	ref
CATCGAATCGGAAATA-1-145_mGFP-Fltp_P16	5.120981	-1.1918331	ref
CATCGAATCGGAGCAA-1-145_mGFP-Fltp_P16	9.008346	-2.5246203	ref
CATCGAATCGGTCCGA-1-145_mGFP-Fltp_P16	5.3181114	-2.3130102	ref
CATCGGGAGAGGTACC-1-145_mGFP-Fltp_P16	2.986482	-2.0840666	ref
CATCGGGAGGGCTTGA-1-145_mGFP-Fltp_P16	3.2026107	-1.3129843	ref
CATCGGGCACCACCAG-1-145_mGFP-Fltp_P16	7.487455	-1.9763228	ref
CATCGGGCATCCGTGG-1-145_mGFP-Fltp_P16	1.7168088	-2.008975	ref
CATCGGGGTAGAAAGG-1-145_mGFP-Fltp_P16	4.9196124	-2.2695148	ref
CATCGGGGTAGAGTGC-1-145_mGFP-Fltp_P16	7.1941404	-2.9600337	ref
CATCGGGGTGCGGTAA-1-145_mGFP-Fltp_P16	10.088539	-2.676189	ref
CATCGGGTCATCTGCC-1-145_mGFP-Fltp_P16	2.1480474	-0.9737764	ref
CATGACAAGAGTGACC-1-145_mGFP-Fltp_P16	5.2842093	-2.3380363	ref
CATGACACACTTAAGC-1-145_mGFP-Fltp_P16	5.578965	-1.8300495	ref
CATGACACAGTGGGAT-1-145_mGFP-Fltp_P16	7.937716	-3.2792473	ref
CATGACAGTCATATGC-1-145_mGFP-Fltp_P16	9.943528	-2.5166912	ref
CATGACAGTCGAATCT-1-145_mGFP-Fltp_P16	4.983848	-3.239342	ref
CATGCCTAGGATTCGG-1-145_mGFP-Fltp_P16	3.1594024	-1.0881997	ref
CATGCCTAGGGTGTGT-1-145_mGFP-Fltp_P16	5.7582226	-2.2113657	ref
CATGCCTCAAGTTCTG-1-145_mGFP-Fltp_P16	4.930018	-2.487944	ref
CATGCCTCACGGACAA-1-145_mGFP-Fltp_P16	4.5041013	-0.99658567	ref
CATGCCTCATGCAACT-1-145_mGFP-Fltp_P16	4.1723967	-0.04360988	ref
CATGCCTTCTCCGGTT-1-145_mGFP-Fltp_P16	2.8253036	-2.4438777	ref
CATGCCTTCTTGAGGT-1-145_mGFP-Fltp_P16	6.300129	-1.859608	ref
CATGGCGCAGAGTGTG-1-145_mGFP-Fltp_P16	7.086763	-1.9890506	ref
CATGGCGCATCCTTGC-1-145_mGFP-Fltp_P16	6.1518106	-3.0937805	ref
CATGGCGGTATCTGCA-1-145_mGFP-Fltp_P16	3.288511	-0.21332389	ref
CATGGCGGTCTAGAGG-1-145_mGFP-Fltp_P16	4.876403	-1.4937738	ref
CATGGCGTCCCACTTG-1-145_mGFP-Fltp_P16	7.697268	-0.66279364	ref
CATGGCGTCGAACGGA-1-145_mGFP-Fltp_P16	4.7029023	-1.6850303	ref
CATTATCAGAGACTTA-1-145_mGFP-Fltp_P16	6.2100163	-3.1104274	ref
CATTATCAGCTGAAAT-1-145_mGFP-Fltp_P16	7.3898635	-3.849059	ref
CATTATCAGGCGTACA-1-145_mGFP-Fltp_P16	12.028075	3.7156217	ref
CATTATCAGGTGATTA-1-145_mGFP-Fltp_P16	4.236772	-1.2713268	ref
CATTATCAGTAGCCGA-1-145_mGFP-Fltp_P16	5.2627053	-3.2315888	ref
CATTATCAGTGCCATT-1-145_mGFP-Fltp_P16	2.1463897	-0.3519895	ref
CATTATCCAAGGCTCC-1-145_mGFP-Fltp_P16	4.729255	-2.2834482	ref
CATTATCGTGAACCTT-1-145_mGFP-Fltp_P16	4.294352	-1.1672231	ref
CATTATCGTTCACCTC-1-145_mGFP-Fltp_P16	7.4589987	-2.6701787	ref
CATTCGCAGGCATGTG-1-145_mGFP-Fltp_P16	8.540161	-2.717629	ref
CATTCGCCACGACTCG-1-145_mGFP-Fltp_P16	8.552468	-3.1298413	ref
CATTCGCCAGCAGTTT-1-145_mGFP-Fltp_P16	10.05119	-2.8289504	ref
CATTCGCCAGTCAGCC-1-145_mGFP-Fltp_P16	8.187843	-3.0295248	ref
CATTCGCCAGTGGAGT-1-145_mGFP-Fltp_P16	4.81448	-0.97739124	ref
CCAATCCAGCGAAGGG-1-145_mGFP-Fltp_P16	4.5014453	-1.6163471	ref
CCAATCCAGTTGCAGG-1-145_mGFP-Fltp_P16	8.362248	-2.8679092	ref
CCAATCCCAATCCAAC-1-145_mGFP-Fltp_P16	5.6319137	-1.8816789	ref
CCAATCCCAATGGTCT-1-145_mGFP-Fltp_P16	7.0205836	-3.8114698	ref
CCAATCCCATGAACCT-1-145_mGFP-Fltp_P16	9.536251	-2.4656773	ref
CCAATCCGTAGCGTCC-1-145_mGFP-Fltp_P16	7.8234186	-2.068057	ref
CCAATCCGTTCGGCAC-1-145_mGFP-Fltp_P16	9.106675	-2.5946221	ref
CCAATCCGTTGGGACA-1-145_mGFP-Fltp_P16	8.815558	-2.7135472	ref
CCAATCCTCAAAGACA-1-145_mGFP-Fltp_P16	8.53992	-2.7204869	ref
CCAATCCTCCAGATCA-1-145_mGFP-Fltp_P16	4.555197	-1.8038404	ref
CCAATCCTCTAGAGTC-1-145_mGFP-Fltp_P16	6.967028	-1.8027619	ref
CCAATCCTCTGCAGTA-1-145_mGFP-Fltp_P16	9.191951	-2.8531346	ref
CCAATCCTCTGTCAAG-1-145_mGFP-Fltp_P16	2.083313	-0.34716251	ref
CCACCTAAGGAACTGC-1-145_mGFP-Fltp_P16	3.9554708	-0.9031323	ref
CCACCTAAGGGCTTCC-1-145_mGFP-Fltp_P16	3.7474482	-2.24846	ref
CCACCTACACCCTATC-1-145_mGFP-Fltp_P16	7.8438625	-1.858003	ref
CCACCTAGTCGCCATG-1-145_mGFP-Fltp_P16	2.9075117	-2.1100335	ref
CCACGGACAAACTGCT-1-145_mGFP-Fltp_P16	6.5252924	-2.1730196	ref
CCACGGACAAGTAATG-1-145_mGFP-Fltp_P16	6.599956	-2.4128945	ref
CCACGGAGTAAACACA-1-145_mGFP-Fltp_P16	6.8999953	-2.6309824	ref
CCACGGAGTACTCTCC-1-145_mGFP-Fltp_P16	6.7390056	-2.594005	ref
CCACGGAGTTTACTCT-1-145_mGFP-Fltp_P16	6.3597536	-1.7631612	ref
CCACGGATCATTGCGA-1-145_mGFP-Fltp_P16	6.938091	-2.7672164	ref
CCACGGATCGTTTATC-1-145_mGFP-Fltp_P16	5.569658	-2.5179193	ref
CCACTACAGACTTGAA-1-145_mGFP-Fltp_P16	-1.6282356	5.2585883	ref
CCACTACAGAGGTTAT-1-145_mGFP-Fltp_P16	13.62394	4.046586	ref
CCACTACAGCTCAACT-1-145_mGFP-Fltp_P16	8.010422	-3.9334266	ref
CCACTACCACAAGACG-1-145_mGFP-Fltp_P16	7.928483	-3.0872884	ref
CCACTACCAGAGCCAA-1-145_mGFP-Fltp_P16	4.3993907	-3.2544482	ref
CCACTACCATGAGCGA-1-145_mGFP-Fltp_P16	6.908189	-3.1695428	ref
CCACTACGTGGGTCAA-1-145_mGFP-Fltp_P16	5.80433	-1.759289	ref
CCACTACTCCTATTCA-1-145_mGFP-Fltp_P16	4.5863304	-1.9092832	ref
CCAGCGAAGGTGGGTT-1-145_mGFP-Fltp_P16	6.5735245	-2.1922686	ref
CCAGCGACACGACTCG-1-145_mGFP-Fltp_P16	13.369487	3.7416823	ref
CCAGCGACATACAGCT-1-145_mGFP-Fltp_P16	2.97941	-0.58646816	ref
CCAGCGAGTATATGAG-1-145_mGFP-Fltp_P16	-0.5676647	2.7547002	ref
CCAGCGATCACATACG-1-145_mGFP-Fltp_P16	5.275294	-2.7454245	ref
CCAGCGATCCCTTGTG-1-145_mGFP-Fltp_P16	2.424876	-2.187131	ref
CCAGCGATCCTAGAAC-1-145_mGFP-Fltp_P16	6.4325576	-2.465519	ref
CCAGCGATCCTGCCAT-1-145_mGFP-Fltp_P16	8.428436	-3.1194801	ref
CCAGCGATCTAACGGT-1-145_mGFP-Fltp_P16	1.2291012	0.10820446	ref
CCATGTCAGAAGGGTA-1-145_mGFP-Fltp_P16	2.075658	0.5459581	ref
CCATGTCAGGTGTGGT-1-145_mGFP-Fltp_P16	5.6876836	-3.2048457	ref
CCATGTCAGTCGAGTG-1-145_mGFP-Fltp_P16	7.034805	-2.7167773	ref
CCATGTCCAAGTCTAC-1-145_mGFP-Fltp_P16	5.725439	-2.297364	ref
CCATGTCGTCTGGTCG-1-145_mGFP-Fltp_P16	9.201836	-2.329416	ref
CCATGTCGTTAAGGGC-1-145_mGFP-Fltp_P16	5.0087433	-2.3741152	ref
CCATGTCTCGTGGGAA-1-145_mGFP-Fltp_P16	4.9520335	-3.1252115	ref
CCATTCGAGACGCAAC-1-145_mGFP-Fltp_P16	7.467914	-2.2046514	ref
CCATTCGAGGTTACCT-1-145_mGFP-Fltp_P16	6.8815885	-3.1036246	ref
CCATTCGAGTACGACG-1-145_mGFP-Fltp_P16	5.457239	-2.0939107	ref
CCATTCGCAAGCGAGT-1-145_mGFP-Fltp_P16	7.8782835	-2.109191	ref
CCATTCGCAGTGACAG-1-145_mGFP-Fltp_P16	1.0722471	1.833676	ref
CCATTCGGTGATGCCC-1-145_mGFP-Fltp_P16	3.703101	-1.049583	ref
CCATTCGGTGGTGTAG-1-145_mGFP-Fltp_P16	8.975169	-2.0916169	ref
CCATTCGGTGTTGAGG-1-145_mGFP-Fltp_P16	6.392985	-2.344049	ref
CCCAATCAGCTAGTCT-1-145_mGFP-Fltp_P16	4.549803	-2.6782172	ref
CCCAATCCACCAGTTA-1-145_mGFP-Fltp_P16	3.1793158	0.09478866	ref
CCCAATCCATCCAACA-1-145_mGFP-Fltp_P16	6.180515	-2.4240882	ref
CCCAATCGTAATTGGA-1-145_mGFP-Fltp_P16	2.3044388	-1.7673695	ref
CCCAATCGTATTCTCT-1-145_mGFP-Fltp_P16	7.5736566	-2.060539	ref
CCCAATCGTCATCGGC-1-145_mGFP-Fltp_P16	5.02253	-1.423623	ref
CCCAATCGTGCAACTT-1-145_mGFP-Fltp_P16	7.875108	-2.6648488	ref
CCCAATCTCAAGGCTT-1-145_mGFP-Fltp_P16	5.2257605	-1.0409926	ref
CCCAATCTCATTGCGA-1-145_mGFP-Fltp_P16	3.3516264	0.2025293	ref
CCCAATCTCCGGGTGT-1-145_mGFP-Fltp_P16	8.528405	-3.0250535	ref
CCCAGTTAGATGCCAG-1-145_mGFP-Fltp_P16	5.4378266	-2.164954	ref
CCCAGTTCAGTCTTCC-1-145_mGFP-Fltp_P16	9.899773	-1.9783101	ref
CCCAGTTCAGTGGGAT-1-145_mGFP-Fltp_P16	7.824318	-1.5251628	ref
CCCAGTTGTAGAGCTG-1-145_mGFP-Fltp_P16	2.2535994	0.5758702	ref
CCCAGTTGTATGGTTC-1-145_mGFP-Fltp_P16	7.8309326	-1.927619	ref
CCCAGTTTCCCACTTG-1-145_mGFP-Fltp_P16	9.383718	-2.1362574	ref
CCCAGTTTCTAACGGT-1-145_mGFP-Fltp_P16	9.002718	-2.8967736	ref
CCCATACAGACTGGGT-1-145_mGFP-Fltp_P16	8.725409	-2.3959627	ref
CCCATACAGCCAGTTT-1-145_mGFP-Fltp_P16	6.4119334	-1.174797	ref
CCCATACGTTGTTTGG-1-145_mGFP-Fltp_P16	-0.33909464	3.3774877	ref
CCCTCCTCAAGCGTAG-1-145_mGFP-Fltp_P16	6.362689	-3.2743795	ref
CCCTCCTCATCGGTTA-1-145_mGFP-Fltp_P16	7.0771966	-3.0179398	ref
CCCTCCTTCCTTTCTC-1-145_mGFP-Fltp_P16	3.2892897	0.2545609	ref
CCGGGATAGACCCACC-1-145_mGFP-Fltp_P16	3.6151915	-2.154809	ref
CCGGGATAGAGTACAT-1-145_mGFP-Fltp_P16	7.610358	-2.3274124	ref
CCGGGATAGCGTTCCG-1-145_mGFP-Fltp_P16	8.634244	-2.9531918	ref
CCGGGATAGGAATCGC-1-145_mGFP-Fltp_P16	5.6780705	-2.4194453	ref
CCGGGATCAATTGCTG-1-145_mGFP-Fltp_P16	5.2543674	-3.3541777	ref
CCGGGATCACGAGGTA-1-145_mGFP-Fltp_P16	2.6593952	0.3114215	ref
CCGGGATCAGAAGCAC-1-145_mGFP-Fltp_P16	2.3251448	1.3591857	ref
CCGGGATGTGAGGGTT-1-145_mGFP-Fltp_P16	9.240916	-1.70664	ref
CCGGTAGAGACACTAA-1-145_mGFP-Fltp_P16	12.151332	2.4835227	ref
CCGGTAGAGACGCACA-1-145_mGFP-Fltp_P16	7.5722876	-3.4360843	ref
CCGGTAGAGCTGAAAT-1-145_mGFP-Fltp_P16	5.9148407	-2.3183815	ref
CCGGTAGAGGATGCGT-1-145_mGFP-Fltp_P16	1.8699123	-1.1740518	ref
CCGGTAGAGGCATGTG-1-145_mGFP-Fltp_P16	9.381383	-1.6661894	ref
CCGGTAGCACACATGT-1-145_mGFP-Fltp_P16	6.249294	-2.831611	ref
CCGGTAGGTGATGATA-1-145_mGFP-Fltp_P16	9.160257	-2.2526696	ref
CCGGTAGTCATTGCCC-1-145_mGFP-Fltp_P16	8.5454855	-2.6175854	ref
CCGGTAGTCGGCTTGG-1-145_mGFP-Fltp_P16	5.969177	-1.8060588	ref
CCGGTAGTCGTACCGG-1-145_mGFP-Fltp_P16	3.0413852	-0.084162466	ref
CCGTACTCACCATCCT-1-145_mGFP-Fltp_P16	5.224092	-2.57408	ref
CCGTACTGTAGGCTGA-1-145_mGFP-Fltp_P16	8.450553	-2.660398	ref
CCGTACTTCATAGCAC-1-145_mGFP-Fltp_P16	4.998781	-1.6663718	ref
CCGTGGAAGAGTACAT-1-145_mGFP-Fltp_P16	7.6630497	-1.8462917	ref
CCGTGGAAGATGGGTC-1-145_mGFP-Fltp_P16	9.327945	-2.8006616	ref
CCGTGGAAGGATCGCA-1-145_mGFP-Fltp_P16	-0.5667886	4.2084026	ref
CCGTGGAAGTAAGTAC-1-145_mGFP-Fltp_P16	7.770494	-2.2426262	ref
CCGTGGATCACAACGT-1-145_mGFP-Fltp_P16	2.9621696	-0.09287056	ref
CCGTGGATCATCGGAT-1-145_mGFP-Fltp_P16	2.0612805	-0.22014679	ref
CCGTGGATCATCTGTT-1-145_mGFP-Fltp_P16	2.5402856	-0.16147399	ref
CCGTGGATCCGAATGT-1-145_mGFP-Fltp_P16	4.4886637	-1.4337026	ref
CCGTGGATCTGCGGCA-1-145_mGFP-Fltp_P16	8.391882	-3.096992	ref
CCGTTCAAGTTGAGTA-1-145_mGFP-Fltp_P16	4.959728	-2.6948285	ref
CCGTTCACAAAGAATC-1-145_mGFP-Fltp_P16	7.8491535	-3.3569145	ref
CCGTTCACAGGTTTCA-1-145_mGFP-Fltp_P16	6.798943	-3.3149812	ref
CCGTTCATCGGTCTAA-1-145_mGFP-Fltp_P16	7.363392	-2.130763	ref
CCTAAAGCACTGTCGG-1-145_mGFP-Fltp_P16	13.896868	4.0536036	ref
CCTAAAGGTCCAACTA-1-145_mGFP-Fltp_P16	2.2013252	0.5368199	ref
CCTAAAGGTGATAAAC-1-145_mGFP-Fltp_P16	7.8343287	-2.226251	ref
CCTAAAGTCCTCAATT-1-145_mGFP-Fltp_P16	5.429876	-2.0174847	ref
CCTAAAGTCTCGATGA-1-145_mGFP-Fltp_P16	5.013319	-1.2286198	ref
CCTACACAGAGATGAG-1-145_mGFP-Fltp_P16	6.7877045	-2.0751235	ref
CCTACACAGCACACAG-1-145_mGFP-Fltp_P16	3.5590382	-1.410059	ref
CCTACACAGCGGCTTC-1-145_mGFP-Fltp_P16	6.1367874	-0.72103614	ref
CCTACACAGCTTCGCG-1-145_mGFP-Fltp_P16	5.05661	-0.52946377	ref
CCTACACCAATGAATG-1-145_mGFP-Fltp_P16	6.4999037	-1.7520813	ref
CCTACACCATAAGACA-1-145_mGFP-Fltp_P16	7.633038	-3.2529633	ref
CCTACACGTCATGCCG-1-145_mGFP-Fltp_P16	8.325907	-2.6771986	ref
CCTACACTCAGCGATT-1-145_mGFP-Fltp_P16	6.836461	-2.8186421	ref
CCTACACTCCGGCACA-1-145_mGFP-Fltp_P16	8.295984	-2.1318471	ref
CCTACCAAGATCTGAA-1-145_mGFP-Fltp_P16	13.647632	3.5512617	ref
CCTACCAAGGCCCTTG-1-145_mGFP-Fltp_P16	9.39632	-2.438678	ref
CCTACCACACTATCTT-1-145_mGFP-Fltp_P16	3.5704322	-1.179933	ref
CCTACCATCAGATAAG-1-145_mGFP-Fltp_P16	5.594675	-3.3271177	ref
CCTAGCTAGACAGACC-1-145_mGFP-Fltp_P16	6.1771584	-2.4950097	ref
CCTAGCTCACAGCCCA-1-145_mGFP-Fltp_P16	2.7680042	-1.7997607	ref
CCTAGCTCACCTGGTG-1-145_mGFP-Fltp_P16	7.0022006	-1.8754101	ref
CCTAGCTGTGGACGAT-1-145_mGFP-Fltp_P16	3.8821082	-0.23580486	ref
CCTAGCTGTTCCGTCT-1-145_mGFP-Fltp_P16	4.0378366	-2.5149393	ref
CCTAGCTGTTGGACCC-1-145_mGFP-Fltp_P16	7.256661	-1.4422655	ref
CCTAGCTTCCTCATTA-1-145_mGFP-Fltp_P16	7.6103888	-2.2877662	ref
CCTAGCTTCGAATCCA-1-145_mGFP-Fltp_P16	9.8148775	-2.718216	ref
CCTATTAAGAAGGTGA-1-145_mGFP-Fltp_P16	7.063152	-1.5018721	ref
CCTATTAAGTAAGTAC-1-145_mGFP-Fltp_P16	9.314649	-2.2152169	ref
CCTATTAAGTGCTGCC-1-145_mGFP-Fltp_P16	6.343275	-2.6299078	ref
CCTATTACACGAAATA-1-145_mGFP-Fltp_P16	6.5104513	-3.4453106	ref
CCTATTAGTCGTCTTC-1-145_mGFP-Fltp_P16	8.55017	-3.0407064	ref
CCTATTAGTGTTCTTT-1-145_mGFP-Fltp_P16	1.7069618	2.0064561	ref
CCTATTATCCCTAATT-1-145_mGFP-Fltp_P16	7.4626603	-1.1479	ref
CCTATTATCGCCAGCA-1-145_mGFP-Fltp_P16	12.154698	3.1154912	ref
CCTATTATCTGTGCAA-1-145_mGFP-Fltp_P16	5.543792	-1.4056687	ref
CCTCAGTCATACCATG-1-145_mGFP-Fltp_P16	1.6677866	2.107334	ref
CCTCAGTCATTGGTAC-1-145_mGFP-Fltp_P16	7.9579315	-0.9706252	ref
CCTCAGTCATTGTGCA-1-145_mGFP-Fltp_P16	8.987837	-2.108996	ref
CCTCAGTGTCCGAATT-1-145_mGFP-Fltp_P16	5.4703746	-1.4486821	ref
CCTCAGTTCATGGTCA-1-145_mGFP-Fltp_P16	13.593961	3.6962175	ref
CCTCAGTTCTGCGTAA-1-145_mGFP-Fltp_P16	6.304305	-2.8668585	ref
CCTCTGAAGAAGGTTT-1-145_mGFP-Fltp_P16	1.1849312	-1.1392884	ref
CCTCTGAAGGGTCTCC-1-145_mGFP-Fltp_P16	8.6323395	-3.2073133	ref
CCTCTGAAGTCGTTTG-1-145_mGFP-Fltp_P16	4.084927	-2.6308398	ref
CCTCTGATCAGCATGT-1-145_mGFP-Fltp_P16	3.1568627	0.14903678	ref
CCTTACGCAGACGCTC-1-145_mGFP-Fltp_P16	2.3318183	-0.74717766	ref
CCTTACGCAGATGGCA-1-145_mGFP-Fltp_P16	9.681358	-2.0852675	ref
CCTTACGCATCGGACC-1-145_mGFP-Fltp_P16	8.433414	-2.3656921	ref
CCTTACGGTACATCCA-1-145_mGFP-Fltp_P16	7.683868	-3.3607407	ref
CCTTCCCAGACTTTCG-1-145_mGFP-Fltp_P16	3.1889987	-1.9121035	ref
CCTTCCCCAATGGTCT-1-145_mGFP-Fltp_P16	5.2683372	-2.0679824	ref
CCTTCCCCATGAGCGA-1-145_mGFP-Fltp_P16	5.923803	-1.4642525	ref
CCTTCCCGTAAACCTC-1-145_mGFP-Fltp_P16	5.103697	-2.9930062	ref
CCTTCCCGTACAGTTC-1-145_mGFP-Fltp_P16	6.908872	-2.535686	ref
CCTTCCCGTCGTCTTC-1-145_mGFP-Fltp_P16	10.670367	-2.2833517	ref
CCTTCCCTCATAACCG-1-145_mGFP-Fltp_P16	3.913421	-0.5641968	ref
CCTTCCCTCGCGGATC-1-145_mGFP-Fltp_P16	1.7644455	0.9430581	ref
CCTTCGAAGTTCGATC-1-145_mGFP-Fltp_P16	4.6540065	-1.9493285	ref
CCTTCGACACTAAGTC-1-145_mGFP-Fltp_P16	8.014303	-2.0353622	ref
CCTTCGACAGAGTGTG-1-145_mGFP-Fltp_P16	3.7422454	-2.0589433	ref
CCTTCGACAGCTGCAC-1-145_mGFP-Fltp_P16	4.3612366	-3.1178281	ref
CCTTCGACATCGACGC-1-145_mGFP-Fltp_P16	13.798673	4.021244	ref
CCTTCGAGTAGCGATG-1-145_mGFP-Fltp_P16	3.5059357	-1.35675	ref
CCTTCGATCACCGTAA-1-145_mGFP-Fltp_P16	13.567977	3.8842661	ref
CCTTCGATCAGCATGT-1-145_mGFP-Fltp_P16	4.793233	-0.33548176	ref
CCTTCGATCTGGCGTG-1-145_mGFP-Fltp_P16	8.715604	-2.5644627	ref
CCTTTCTAGCCTCGTG-1-145_mGFP-Fltp_P16	2.0007205	1.2299738	ref
CCTTTCTAGCGAAGGG-1-145_mGFP-Fltp_P16	8.645544	-3.0602765	ref
CCTTTCTAGTCCCACG-1-145_mGFP-Fltp_P16	8.323719	-3.4999068	ref
CCTTTCTAGTGGAGAA-1-145_mGFP-Fltp_P16	1.8205339	0.809629	ref
CCTTTCTCACCCAGTG-1-145_mGFP-Fltp_P16	10.067229	-1.8301014	ref
CCTTTCTGTTCCGGCA-1-145_mGFP-Fltp_P16	7.3211627	-3.857159	ref
CCTTTCTGTTCCGTCT-1-145_mGFP-Fltp_P16	4.415267	-2.0791888	ref
CCTTTCTGTTCGGCAC-1-145_mGFP-Fltp_P16	4.500123	-1.802976	ref
CGAACATAGCGGATCA-1-145_mGFP-Fltp_P16	9.011593	-2.544606	ref
CGAACATAGGACGAAA-1-145_mGFP-Fltp_P16	7.3021493	-3.411176	ref
CGAACATCAGAGCCAA-1-145_mGFP-Fltp_P16	5.881269	-1.6988857	ref
CGAACATCATCTGGTA-1-145_mGFP-Fltp_P16	6.3955417	-0.7129758	ref
CGAACATTCTTGACGA-1-145_mGFP-Fltp_P16	6.348523	-2.1358566	ref
CGAATGTAGAGTCGGT-1-145_mGFP-Fltp_P16	3.585422	-0.9300861	ref
CGAATGTAGCCAGTTT-1-145_mGFP-Fltp_P16	6.7354336	-0.8401477	ref
CGAATGTAGGAGCGTT-1-145_mGFP-Fltp_P16	9.426127	-2.5252867	ref
CGAATGTAGGTACTCT-1-145_mGFP-Fltp_P16	7.4637628	-2.6520913	ref
CGAATGTCAAGTCTGT-1-145_mGFP-Fltp_P16	8.754228	-1.8975238	ref
CGAATGTCAATCGGTT-1-145_mGFP-Fltp_P16	13.1850395	3.6077342	ref
CGAATGTCACGGATAG-1-145_mGFP-Fltp_P16	13.277901	3.7017753	ref
CGAATGTGTGCAACTT-1-145_mGFP-Fltp_P16	6.6453943	-2.2747526	ref
CGAATGTGTGGCAAAC-1-145_mGFP-Fltp_P16	4.0783033	-2.9877284	ref
CGAATGTGTTCAGACT-1-145_mGFP-Fltp_P16	5.641609	-1.4115463	ref
CGACCTTAGAAGGCCT-1-145_mGFP-Fltp_P16	4.898685	-2.0778792	ref
CGACCTTAGCAGCGTA-1-145_mGFP-Fltp_P16	6.8442783	-2.262536	ref
CGACCTTTCTTCAACT-1-145_mGFP-Fltp_P16	7.1144743	-1.9761629	ref
CGACTTCCAAACCCAT-1-145_mGFP-Fltp_P16	5.9492884	-2.8952656	ref
CGACTTCCACCGAATT-1-145_mGFP-Fltp_P16	7.9690394	-3.2214508	ref
CGACTTCCACTTAACG-1-145_mGFP-Fltp_P16	5.6232185	-3.627698	ref
CGACTTCGTAGCGTCC-1-145_mGFP-Fltp_P16	6.4885054	-1.9408243	ref
CGACTTCGTGATGTGG-1-145_mGFP-Fltp_P16	6.233623	-1.6594795	ref
CGACTTCTCCCATTTA-1-145_mGFP-Fltp_P16	1.597404	0.4920414	ref
CGAGAAGAGCAGCGTA-1-145_mGFP-Fltp_P16	4.225424	-2.0678055	ref
CGAGAAGCATCCGCGA-1-145_mGFP-Fltp_P16	6.308088	2.915644	ref
CGAGAAGTCAGTTTGG-1-145_mGFP-Fltp_P16	10.526695	-2.8315046	ref
CGAGAAGTCGTGACAT-1-145_mGFP-Fltp_P16	3.52608	-0.061782185	ref
CGAGCACCAAAGCGGT-1-145_mGFP-Fltp_P16	5.6296124	-1.335255	ref
CGAGCACCAAGCCATT-1-145_mGFP-Fltp_P16	3.3589365	-1.1140428	ref
CGAGCACCACAACTGT-1-145_mGFP-Fltp_P16	4.1685624	-1.2314317	ref
CGAGCACCACTTAACG-1-145_mGFP-Fltp_P16	4.2039723	-1.0813209	ref
CGAGCACCAGTGGGAT-1-145_mGFP-Fltp_P16	3.7442875	-0.5513743	ref
CGAGCACGTGTGCGTC-1-145_mGFP-Fltp_P16	6.9435983	-2.0067232	ref
CGAGCCAAGCTGAACG-1-145_mGFP-Fltp_P16	4.6844296	-1.128965	ref
CGAGCCAGTAATCGTC-1-145_mGFP-Fltp_P16	8.610743	-2.6109483	ref
CGAGCCATCACTTCAT-1-145_mGFP-Fltp_P16	10.170101	-2.5779133	ref
CGAGCCATCGAATGGG-1-145_mGFP-Fltp_P16	8.291376	-2.6996236	ref
CGAGCCATCGGCGCAT-1-145_mGFP-Fltp_P16	12.347919	3.283284	ref
CGATCGGAGTTTCCTT-1-145_mGFP-Fltp_P16	12.281598	2.9863179	ref
CGATCGGCAAACTGTC-1-145_mGFP-Fltp_P16	13.159639	3.4824567	ref
CGATCGGCACTCAGGC-1-145_mGFP-Fltp_P16	3.7168293	-1.2016182	ref
CGATCGGCAGACAAAT-1-145_mGFP-Fltp_P16	9.390153	-2.5106037	ref
CGATCGGCAGATCGGA-1-145_mGFP-Fltp_P16	2.0229492	-1.9904056	ref
CGATCGGGTGGTGTAG-1-145_mGFP-Fltp_P16	6.305483	-2.8013957	ref
CGATGGCAGAATAGGG-1-145_mGFP-Fltp_P16	6.34072	-2.702689	ref
CGATGGCAGTCGATAA-1-145_mGFP-Fltp_P16	7.88737	-2.9413388	ref
CGATGGCCACGGTGTC-1-145_mGFP-Fltp_P16	8.804989	-2.7676184	ref
CGATGGCTCGCCCTTA-1-145_mGFP-Fltp_P16	8.20655	-3.2310839	ref
CGATGTAAGACCACGA-1-145_mGFP-Fltp_P16	6.405686	-2.5246654	ref
CGATGTACAATCCAAC-1-145_mGFP-Fltp_P16	2.5298052	-1.3857774	ref
CGATGTAGTGAAGGCT-1-145_mGFP-Fltp_P16	9.31056	-3.285754	ref
CGATGTATCAGCATGT-1-145_mGFP-Fltp_P16	3.492464	-0.59960073	ref
CGATGTATCAGCTTAG-1-145_mGFP-Fltp_P16	5.575302	-1.0314224	ref
CGATGTATCATCACCC-1-145_mGFP-Fltp_P16	-0.6507578	1.5087532	ref
CGATGTATCCGTTGTC-1-145_mGFP-Fltp_P16	3.4038506	-0.8035889	ref
CGATGTATCTACGAGT-1-145_mGFP-Fltp_P16	6.050684	-3.0786107	ref
CGATTGAAGCTTATCG-1-145_mGFP-Fltp_P16	8.882749	-2.369953	ref
CGATTGAAGGGTCTCC-1-145_mGFP-Fltp_P16	5.4535065	-1.7202202	ref
CGATTGACAATGAAAC-1-145_mGFP-Fltp_P16	4.8193383	-1.1174649	ref
CGATTGACACACTGCG-1-145_mGFP-Fltp_P16	7.515618	-3.1510062	ref
CGATTGACACCGATAT-1-145_mGFP-Fltp_P16	9.601195	-2.8233297	ref
CGATTGACATGGTCAT-1-145_mGFP-Fltp_P16	3.7614076	-1.3029119	ref
CGATTGAGTGCACGAA-1-145_mGFP-Fltp_P16	8.1542845	-1.9143407	ref
CGCCAAGGTTACGTCA-1-145_mGFP-Fltp_P16	7.1424155	-1.9098763	ref
CGCCAAGTCACAAACC-1-145_mGFP-Fltp_P16	6.9024568	-3.8578367	ref
CGCCAAGTCGCCCTTA-1-145_mGFP-Fltp_P16	5.06011	-0.83087385	ref
CGCGGTAAGATCCTGT-1-145_mGFP-Fltp_P16	7.67436	-2.2289953	ref
CGCGGTACATGCCCGA-1-145_mGFP-Fltp_P16	7.1153064	-3.5274756	ref
CGCGGTACATGTTGAC-1-145_mGFP-Fltp_P16	7.0017004	-2.4951708	ref
CGCGGTACATTCTTAC-1-145_mGFP-Fltp_P16	3.543991	-2.1026344	ref
CGCGGTAGTGTGTGCC-1-145_mGFP-Fltp_P16	4.5020022	-0.5658278	ref
CGCGTTTAGCCCAACC-1-145_mGFP-Fltp_P16	7.721024	-2.2704	ref
CGCGTTTAGGATGGAA-1-145_mGFP-Fltp_P16	8.44343	-3.1054242	ref
CGCGTTTAGTGGTAAT-1-145_mGFP-Fltp_P16	7.727902	-3.2465405	ref
CGCGTTTAGTGTTTGC-1-145_mGFP-Fltp_P16	8.346511	-1.6048508	ref
CGCGTTTCAGCTGGCT-1-145_mGFP-Fltp_P16	5.44621	-2.3600867	ref
CGCGTTTGTAGCCTCG-1-145_mGFP-Fltp_P16	1.9655429	0.373607	ref
CGCGTTTTCACCCGAG-1-145_mGFP-Fltp_P16	8.838238	-2.6029894	ref
CGCGTTTTCCACGTTC-1-145_mGFP-Fltp_P16	13.609118	3.961806	ref
CGCTATCCACACCGAC-1-145_mGFP-Fltp_P16	5.9789734	-2.7592306	ref
CGCTATCGTGATGTCT-1-145_mGFP-Fltp_P16	8.851817	-2.9338932	ref
CGCTATCGTTTACTCT-1-145_mGFP-Fltp_P16	7.8611064	-2.1653965	ref
CGCTATCTCATGTCCC-1-145_mGFP-Fltp_P16	8.188281	-2.6290472	ref
CGCTATCTCGTTGACA-1-145_mGFP-Fltp_P16	5.3253136	-1.0675131	ref
CGCTGGAAGGCATGTG-1-145_mGFP-Fltp_P16	9.255623	-2.8511193	ref
CGCTGGAAGGCTCAGA-1-145_mGFP-Fltp_P16	7.976044	-3.4260416	ref
CGCTGGAAGGGCACTA-1-145_mGFP-Fltp_P16	5.4071374	-1.8942647	ref
CGCTGGACAAAGGCGT-1-145_mGFP-Fltp_P16	6.4441133	-3.3239186	ref
CGCTGGACAAGCCTAT-1-145_mGFP-Fltp_P16	2.8015988	-0.78010565	ref
CGCTGGACACCTCGTT-1-145_mGFP-Fltp_P16	6.977611	-2.0251245	ref
CGCTGGAGTAGGAGTC-1-145_mGFP-Fltp_P16	-1.2855451	4.5864515	ref
CGCTGGAGTGGTCCGT-1-145_mGFP-Fltp_P16	5.8522577	-1.3930029	ref
CGCTGGATCCACGACG-1-145_mGFP-Fltp_P16	10.247469	-2.8155136	ref
CGCTGGATCTGTCCGT-1-145_mGFP-Fltp_P16	7.561488	-3.372097	ref
CGCTTCAAGACGACGT-1-145_mGFP-Fltp_P16	5.2564926	-2.3168437	ref
CGCTTCAAGCGTGAAC-1-145_mGFP-Fltp_P16	3.5178716	-0.26531443	ref
CGCTTCAAGTTACCCA-1-145_mGFP-Fltp_P16	9.695658	-2.9204125	ref
CGCTTCAGTGAGGGTT-1-145_mGFP-Fltp_P16	5.367582	-2.2429442	ref
CGCTTCAGTGCCTGGT-1-145_mGFP-Fltp_P16	3.3443182	-1.4700309	ref
CGCTTCATCTCTAAGG-1-145_mGFP-Fltp_P16	2.0003016	1.289318	ref
CGGACACAGATGCGAC-1-145_mGFP-Fltp_P16	5.2004075	-1.6139143	ref
CGGACACCACTGTTAG-1-145_mGFP-Fltp_P16	3.3022745	-2.676608	ref
CGGACACGTACCTACA-1-145_mGFP-Fltp_P16	8.685287	-2.272352	ref
CGGACACGTCACCCAG-1-145_mGFP-Fltp_P16	9.425165	-2.223587	ref
CGGACACGTTACAGAA-1-145_mGFP-Fltp_P16	0.07132904	2.3113737	ref
CGGACACTCCAACCAA-1-145_mGFP-Fltp_P16	3.3318467	-0.74482065	ref
CGGACGTAGATGCCTT-1-145_mGFP-Fltp_P16	4.14276	-1.7793137	ref
CGGACGTAGTTAGGTA-1-145_mGFP-Fltp_P16	9.004028	-2.0092857	ref
CGGACGTGTAAATGAC-1-145_mGFP-Fltp_P16	7.4741163	-2.138542	ref
CGGACGTGTAGGAGTC-1-145_mGFP-Fltp_P16	13.035904	3.4118276	ref
CGGACGTGTCAACTGT-1-145_mGFP-Fltp_P16	4.1597013	0.33781636	ref
CGGACGTGTGACGGTA-1-145_mGFP-Fltp_P16	6.3806896	-3.0494204	ref
CGGACGTTCACAACGT-1-145_mGFP-Fltp_P16	7.070477	-3.1974719	ref
CGGACGTTCAGAGGTG-1-145_mGFP-Fltp_P16	3.1625056	-0.7547359	ref
CGGACGTTCCTAGAAC-1-145_mGFP-Fltp_P16	7.470339	-2.7609267	ref
CGGACGTTCGATGAGG-1-145_mGFP-Fltp_P16	3.5943131	-2.0661392	ref
CGGACTGAGCTAGCCC-1-145_mGFP-Fltp_P16	8.299145	-3.0276031	ref
CGGACTGAGTACGCGA-1-145_mGFP-Fltp_P16	3.5669267	-0.7674782	ref
CGGACTGCAAAGAATC-1-145_mGFP-Fltp_P16	8.061869	-2.504807	ref
CGGACTGCAGTCGTGC-1-145_mGFP-Fltp_P16	4.6057925	-1.0204693	ref
CGGACTGTCAGGCGAA-1-145_mGFP-Fltp_P16	7.0558143	-2.5415745	ref
CGGACTGTCTACCTGC-1-145_mGFP-Fltp_P16	8.741603	-2.2282913	ref
CGGAGCTAGGTGTGGT-1-145_mGFP-Fltp_P16	13.777683	3.93355	ref
CGGAGCTCAAGTAATG-1-145_mGFP-Fltp_P16	8.98546	-2.2230082	ref
CGGAGCTCACCGATAT-1-145_mGFP-Fltp_P16	4.37551	-1.7353446	ref
CGGAGCTCATACTACG-1-145_mGFP-Fltp_P16	6.7986093	-3.1146462	ref
CGGAGCTGTCTGCGGT-1-145_mGFP-Fltp_P16	1.3978858	0.942069	ref
CGGAGCTGTTCACCTC-1-145_mGFP-Fltp_P16	5.9243073	-3.0277092	ref
CGGAGTCCAATGACCT-1-145_mGFP-Fltp_P16	3.4504008	0.78524524	ref
CGGAGTCCATCGGACC-1-145_mGFP-Fltp_P16	7.553355	-3.3090594	ref
CGGCTAGAGAAACGCC-1-145_mGFP-Fltp_P16	2.9197695	-1.1760504	ref
CGGCTAGAGCCAGGAT-1-145_mGFP-Fltp_P16	0.9070982	0.034889847	ref
CGGCTAGAGTACACCT-1-145_mGFP-Fltp_P16	8.555588	-2.1497588	ref
CGGCTAGCACCACCAG-1-145_mGFP-Fltp_P16	12.425107	3.0257413	ref
CGGCTAGTCCCGGATG-1-145_mGFP-Fltp_P16	7.800305	-3.6827474	ref
CGGGTCAAGTGAACGC-1-145_mGFP-Fltp_P16	1.1523985	-0.8128687	ref
CGGGTCACAAGTCTGT-1-145_mGFP-Fltp_P16	1.3618754	1.6553078	ref
CGGGTCACAGATGAGC-1-145_mGFP-Fltp_P16	8.321372	-2.4567652	ref
CGGGTCACATCAGTCA-1-145_mGFP-Fltp_P16	3.788594	-2.241034	ref
CGGGTCAGTTCTCATT-1-145_mGFP-Fltp_P16	4.5763836	-2.3611014	ref
CGGGTCATCATGTCTT-1-145_mGFP-Fltp_P16	8.930693	-2.630512	ref
CGGGTCATCCCTAATT-1-145_mGFP-Fltp_P16	7.579691	-2.842522	ref
CGGGTCATCTCTTGAT-1-145_mGFP-Fltp_P16	0.7765986	-0.3894591	ref
CGGTTAAAGACCGGAT-1-145_mGFP-Fltp_P16	9.740066	-2.1511505	ref
CGGTTAAAGGCTAGCA-1-145_mGFP-Fltp_P16	5.761229	-3.0021832	ref
CGGTTAAAGTAGCGGT-1-145_mGFP-Fltp_P16	6.315477	-2.5612335	ref
CGGTTAACACAGCGTC-1-145_mGFP-Fltp_P16	5.0906267	-2.226981	ref
CGGTTAACACTTAACG-1-145_mGFP-Fltp_P16	5.029504	0.52913225	ref
CGGTTAACAGATGAGC-1-145_mGFP-Fltp_P16	2.3575032	-1.944138	ref
CGGTTAACAGTCAGAG-1-145_mGFP-Fltp_P16	1.8518778	0.22934952	ref
CGGTTAAGTCTAGTCA-1-145_mGFP-Fltp_P16	3.065969	-0.1246205	ref
CGGTTAAGTGTTGAGG-1-145_mGFP-Fltp_P16	6.1639895	-1.6876757	ref
CGTAGCGCAAGGACAC-1-145_mGFP-Fltp_P16	0.53385437	2.4417417	ref
CGTAGCGCACTTACGA-1-145_mGFP-Fltp_P16	8.253683	-1.8603178	ref
CGTAGCGTCCCTTGCA-1-145_mGFP-Fltp_P16	7.529962	-1.9786221	ref
CGTAGCGTCGGCGCAT-1-145_mGFP-Fltp_P16	2.5533922	0.8114843	ref
CGTAGCGTCTTGTATC-1-145_mGFP-Fltp_P16	12.8850155	3.7745402	ref
CGTAGGCAGATATACG-1-145_mGFP-Fltp_P16	6.5751762	-1.7164904	ref
CGTAGGCAGCTCTCGG-1-145_mGFP-Fltp_P16	13.925047	4.03837	ref
CGTAGGCAGGCAATTA-1-145_mGFP-Fltp_P16	7.852538	-2.4737918	ref
CGTAGGCAGGCTAGAC-1-145_mGFP-Fltp_P16	7.285079	-2.0094752	ref
CGTAGGCCAGCATACT-1-145_mGFP-Fltp_P16	6.0651093	-2.920266	ref
CGTAGGCGTATCTGCA-1-145_mGFP-Fltp_P16	7.7862835	-3.4641395	ref
CGTAGGCGTGTGAAAT-1-145_mGFP-Fltp_P16	0.26241848	3.3652673	ref
CGTAGGCGTTCCACAA-1-145_mGFP-Fltp_P16	3.896853	-2.6098363	ref
CGTAGGCGTTCCCGAG-1-145_mGFP-Fltp_P16	7.7434344	-2.558822	ref
CGTAGGCGTTGACGTT-1-145_mGFP-Fltp_P16	2.6359026	0.68580514	ref
CGTAGGCTCAGCAACT-1-145_mGFP-Fltp_P16	4.5396805	-2.6583762	ref
CGTAGGCTCAGCGATT-1-145_mGFP-Fltp_P16	7.142443	-2.7933757	ref
CGTAGGCTCCAAACTG-1-145_mGFP-Fltp_P16	7.73735	-3.1918802	ref
CGTAGGCTCGTGGGAA-1-145_mGFP-Fltp_P16	5.11602	-0.18983783	ref
CGTCACTAGAGACGAA-1-145_mGFP-Fltp_P16	7.332477	-2.6101213	ref
CGTCACTAGCTCCTTC-1-145_mGFP-Fltp_P16	7.11495	-2.6423643	ref
CGTCACTAGGGCTTCC-1-145_mGFP-Fltp_P16	13.456858	3.8178556	ref
CGTCACTAGTACATGA-1-145_mGFP-Fltp_P16	2.8732343	-1.6419795	ref
CGTCACTGTCTAACGT-1-145_mGFP-Fltp_P16	7.612323	-2.269939	ref
CGTCACTGTTAAGACA-1-145_mGFP-Fltp_P16	6.5401583	-1.7893796	ref
CGTCACTGTTGGGACA-1-145_mGFP-Fltp_P16	5.6039705	-0.9555413	ref
CGTCAGGGTAAACACA-1-145_mGFP-Fltp_P16	3.4564965	-0.7174999	ref
CGTCAGGTCCCAAGAT-1-145_mGFP-Fltp_P16	6.5883136	-2.4374726	ref
CGTCAGGTCGAGAACG-1-145_mGFP-Fltp_P16	8.455919	-3.0986197	ref
CGTCCATAGAGCAATT-1-145_mGFP-Fltp_P16	4.0863404	-0.16646433	ref
CGTCCATAGCCATCGC-1-145_mGFP-Fltp_P16	4.679185	-2.8856988	ref
CGTCCATAGCTATGCT-1-145_mGFP-Fltp_P16	5.1717067	-1.4569844	ref
CGTCCATAGGACCACA-1-145_mGFP-Fltp_P16	8.207926	-2.846681	ref
CGTCCATAGTTGTCGT-1-145_mGFP-Fltp_P16	-1.5384556	3.4044807	ref
CGTCCATCAGTATGCT-1-145_mGFP-Fltp_P16	5.9920115	-3.8795345	ref
CGTCCATCAGTCGTGC-1-145_mGFP-Fltp_P16	11.533342	2.5813296	ref
CGTCCATGTCTTCAAG-1-145_mGFP-Fltp_P16	7.4995356	-2.956317	ref
CGTCCATGTTTAGCTG-1-145_mGFP-Fltp_P16	1.7000197	1.7153213	ref
CGTCCATGTTTGCATG-1-145_mGFP-Fltp_P16	7.5899587	-2.5671723	ref
CGTCCATTCGTGACAT-1-145_mGFP-Fltp_P16	4.083025	0.12487374	ref
CGTCTACAGGAGCGTT-1-145_mGFP-Fltp_P16	1.7518642	-0.5066607	ref
CGTCTACCACCACGTG-1-145_mGFP-Fltp_P16	6.928526	-2.1348512	ref
CGTCTACCACTGTTAG-1-145_mGFP-Fltp_P16	6.443692	-2.8492215	ref
CGTCTACGTTTGTGTG-1-145_mGFP-Fltp_P16	6.4834747	-2.222288	ref
CGTCTACTCACTTACT-1-145_mGFP-Fltp_P16	8.237752	-3.671026	ref
CGTGAGCAGAAGGACA-1-145_mGFP-Fltp_P16	6.854841	-2.0316272	ref
CGTGAGCCACTGAAGG-1-145_mGFP-Fltp_P16	6.6074214	-1.6972373	ref
CGTGAGCCAGCCAATT-1-145_mGFP-Fltp_P16	6.180325	-2.9621983	ref
CGTGAGCTCCCAGGTG-1-145_mGFP-Fltp_P16	11.599211	2.205262	ref
CGTGTAAAGGATGTAT-1-145_mGFP-Fltp_P16	3.9780092	-1.812363	ref
CGTGTAAGTCTCAACA-1-145_mGFP-Fltp_P16	3.868686	-1.103411	ref
CGTGTAATCGGAAACG-1-145_mGFP-Fltp_P16	2.7031782	0.8744692	ref
CGTGTCTAGCCACGCT-1-145_mGFP-Fltp_P16	7.860988	-2.7058616	ref
CGTGTCTAGCCGGTAA-1-145_mGFP-Fltp_P16	6.8912506	-2.296214	ref
CGTGTCTCAAACCCAT-1-145_mGFP-Fltp_P16	5.508385	-2.7892485	ref
CGTGTCTCACGCATCG-1-145_mGFP-Fltp_P16	2.4434576	-1.2545846	ref
CGTGTCTCATCGGTTA-1-145_mGFP-Fltp_P16	3.5948489	-1.1420707	ref
CGTGTCTGTAGCTAAA-1-145_mGFP-Fltp_P16	4.987313	-2.5516822	ref
CGTGTCTGTTTGACAC-1-145_mGFP-Fltp_P16	12.576107	2.8778644	ref
CGTTAGAAGATGCCTT-1-145_mGFP-Fltp_P16	7.5274415	-2.465564	ref
CGTTAGAAGCGCTTAT-1-145_mGFP-Fltp_P16	14.076429	4.23169	ref
CGTTAGAAGTCCGGTC-1-145_mGFP-Fltp_P16	2.2152545	0.93625855	ref
CGTTAGACAGCGTCCA-1-145_mGFP-Fltp_P16	4.3343163	-2.839821	ref
CGTTAGAGTACTCGCG-1-145_mGFP-Fltp_P16	5.145209	-2.6219566	ref
CGTTAGATCACTTCAT-1-145_mGFP-Fltp_P16	4.5098834	-1.7053977	ref
CGTTAGATCGCCGTGA-1-145_mGFP-Fltp_P16	4.460063	-2.4881902	ref
CGTTCTGAGAGAGCTC-1-145_mGFP-Fltp_P16	3.2026665	-1.5918943	ref
CGTTCTGAGAGGTTAT-1-145_mGFP-Fltp_P16	7.327391	-3.166228	ref
CGTTCTGAGGAGTACC-1-145_mGFP-Fltp_P16	13.003831	3.1409676	ref
CGTTCTGCAAAGAATC-1-145_mGFP-Fltp_P16	9.579262	-1.3269956	ref
CGTTCTGCATCGACGC-1-145_mGFP-Fltp_P16	2.3292418	-1.3871406	ref
CGTTCTGGTTATGTGC-1-145_mGFP-Fltp_P16	7.600986	-3.08856	ref
CGTTCTGTCCACGACG-1-145_mGFP-Fltp_P16	6.901396	-3.0525787	ref
CGTTGGGCAAGTACCT-1-145_mGFP-Fltp_P16	8.856277	-3.0403981	ref
CGTTGGGTCGATCCCT-1-145_mGFP-Fltp_P16	6.9532933	-1.3855243	ref
CTAACTTAGTAGTGCG-1-145_mGFP-Fltp_P16	5.8627577	-3.0558708	ref
CTAACTTCAAGGTGTG-1-145_mGFP-Fltp_P16	4.756139	-1.8926044	ref
CTAACTTGTAAACACA-1-145_mGFP-Fltp_P16	5.431198	-2.3841715	ref
CTAACTTGTCTCACCT-1-145_mGFP-Fltp_P16	6.224758	-1.8083782	ref
CTAACTTGTGTGCCTG-1-145_mGFP-Fltp_P16	10.242161	-2.3619745	ref
CTAACTTGTTCCACAA-1-145_mGFP-Fltp_P16	4.5566535	-1.1604463	ref
CTAACTTTCGCCAAAT-1-145_mGFP-Fltp_P16	7.0095882	-1.5072762	ref
CTAAGACCAAACTGTC-1-145_mGFP-Fltp_P16	5.9265127	-1.634184	ref
CTAAGACTCAAAGTAG-1-145_mGFP-Fltp_P16	5.4368777	-2.6940942	ref
CTAAGACTCATAACCG-1-145_mGFP-Fltp_P16	9.941615	-2.5561717	ref
CTAAGACTCCCGACTT-1-145_mGFP-Fltp_P16	6.343646	-2.053872	ref
CTAAGACTCGTGGTCG-1-145_mGFP-Fltp_P16	8.562934	-3.0695393	ref
CTAATGGAGCTAACTC-1-145_mGFP-Fltp_P16	10.311841	-1.5708312	ref
CTAATGGCACTCGACG-1-145_mGFP-Fltp_P16	6.646117	-2.869304	ref
CTAATGGCAGTATGCT-1-145_mGFP-Fltp_P16	1.5349189	0.103545204	ref
CTAATGGGTACCGAGA-1-145_mGFP-Fltp_P16	9.0458555	-3.084589	ref
CTAATGGGTTATCGGT-1-145_mGFP-Fltp_P16	8.210415	-2.8467028	ref
CTAATGGTCAACCATG-1-145_mGFP-Fltp_P16	7.0772104	-2.197986	ref
CTAATGGTCTCTAGGA-1-145_mGFP-Fltp_P16	9.210973	-2.2807698	ref
CTACACCCAAGCTGTT-1-145_mGFP-Fltp_P16	5.6548357	-1.9779443	ref
CTACACCCATAAGACA-1-145_mGFP-Fltp_P16	1.9874513	-1.0624493	ref
CTACATTAGAGTAAGG-1-145_mGFP-Fltp_P16	2.8491066	-0.25720096	ref
CTACATTCAAGACGTG-1-145_mGFP-Fltp_P16	4.3853364	-1.794443	ref
CTACATTGTCACTTCC-1-145_mGFP-Fltp_P16	5.5860696	-3.2669926	ref
CTACATTGTCATACTG-1-145_mGFP-Fltp_P16	8.586266	-2.1654413	ref
CTACATTTCAGGTAAA-1-145_mGFP-Fltp_P16	4.016035	-1.4828426	ref
CTACATTTCATCTGTT-1-145_mGFP-Fltp_P16	7.30832	-3.0972705	ref
CTACATTTCCTATTCA-1-145_mGFP-Fltp_P16	10.214298	-2.319534	ref
CTACATTTCCTGCTTG-1-145_mGFP-Fltp_P16	7.166109	-2.6582568	ref
CTACATTTCCTTTACA-1-145_mGFP-Fltp_P16	2.8488739	-1.1356858	ref
CTACATTTCGTTACGA-1-145_mGFP-Fltp_P16	6.2503843	-0.7603576	ref
CTACATTTCTTACCGC-1-145_mGFP-Fltp_P16	5.4256034	-3.033475	ref
CTACCCAAGTACGCCC-1-145_mGFP-Fltp_P16	8.130139	-2.381256	ref
CTACCCAAGTGTTGAA-1-145_mGFP-Fltp_P16	6.136988	-0.9385461	ref
CTACCCACACCAGGCT-1-145_mGFP-Fltp_P16	7.043147	-2.1172938	ref
CTACCCAGTCTGGAGA-1-145_mGFP-Fltp_P16	1.5675817	0.62241185	ref
CTACCCATCATACGGT-1-145_mGFP-Fltp_P16	2.0643406	1.7148185	ref
CTACGTCAGACCACGA-1-145_mGFP-Fltp_P16	7.7052135	-2.2512815	ref
CTACGTCAGACTAGAT-1-145_mGFP-Fltp_P16	5.1816096	-0.4438568	ref
CTACGTCCACAGACAG-1-145_mGFP-Fltp_P16	7.382096	-2.1418853	ref
CTACGTCCAGACGTAG-1-145_mGFP-Fltp_P16	5.854043	-1.617848	ref
CTACGTCCATGCCTAA-1-145_mGFP-Fltp_P16	5.217104	-2.0538142	ref
CTACGTCGTCATCGGC-1-145_mGFP-Fltp_P16	7.0586414	-2.3546183	ref
CTACGTCGTTATCCGA-1-145_mGFP-Fltp_P16	7.6768985	-2.8691497	ref
CTACGTCTCCGTCATC-1-145_mGFP-Fltp_P16	13.890924	4.156563	ref
CTACGTCTCCTTTACA-1-145_mGFP-Fltp_P16	6.4437723	-2.213734	ref
CTACGTCTCTAACGGT-1-145_mGFP-Fltp_P16	7.157163	-2.137589	ref
CTAGAGTAGTGTTTGC-1-145_mGFP-Fltp_P16	3.1262205	-1.1893022	ref
CTAGAGTCAGGGTATG-1-145_mGFP-Fltp_P16	5.9899693	-3.231231	ref
CTAGAGTGTCATCGGC-1-145_mGFP-Fltp_P16	10.4956665	-2.4821558	ref
CTAGAGTGTCGAACAG-1-145_mGFP-Fltp_P16	9.799973	-2.165086	ref
CTAGAGTGTCGACTAT-1-145_mGFP-Fltp_P16	5.462768	-1.9214327	ref
CTAGAGTTCCGTAGGC-1-145_mGFP-Fltp_P16	4.190376	-0.03317199	ref
CTAGAGTTCTAACTGG-1-145_mGFP-Fltp_P16	5.1149116	-1.7445235	ref
CTAGCCTCAGCCAATT-1-145_mGFP-Fltp_P16	7.80869	-1.3639302	ref
CTAGCCTGTCATATCG-1-145_mGFP-Fltp_P16	13.082477	3.4092438	ref
CTAGTGAAGCAACGGT-1-145_mGFP-Fltp_P16	10.018168	-2.4635649	ref
CTAGTGAAGCGATGAC-1-145_mGFP-Fltp_P16	7.044952	-2.75402	ref
CTAGTGACATTGCGGC-1-145_mGFP-Fltp_P16	7.299373	-2.9781206	ref
CTAGTGAGTAACGACG-1-145_mGFP-Fltp_P16	4.611173	0.11380096	ref
CTAGTGAGTACATCCA-1-145_mGFP-Fltp_P16	7.2950673	-2.981302	ref
CTAGTGAGTTCAGTAC-1-145_mGFP-Fltp_P16	9.076886	-2.5272863	ref
CTAGTGAGTTTAAGCC-1-145_mGFP-Fltp_P16	7.316773	-2.5114126	ref
CTAGTGATCACCGGGT-1-145_mGFP-Fltp_P16	9.828895	-2.337832	ref
CTAGTGATCAGTTAGC-1-145_mGFP-Fltp_P16	9.28969	-3.0941439	ref
CTAGTGATCGACGGAA-1-145_mGFP-Fltp_P16	8.105087	-2.6076827	ref
CTCACACAGACCTAGG-1-145_mGFP-Fltp_P16	4.5197606	-1.7015616	ref
CTCACACAGCCACTAT-1-145_mGFP-Fltp_P16	8.442668	-3.5836122	ref
CTCACACCACGCTTTC-1-145_mGFP-Fltp_P16	-0.5008813	1.8613924	ref
CTCACACCAGATCGGA-1-145_mGFP-Fltp_P16	11.989374	2.5010319	ref
CTCACACGTTCCATGA-1-145_mGFP-Fltp_P16	8.410857	-2.7064874	ref
CTCACACTCAAGCCTA-1-145_mGFP-Fltp_P16	7.8342195	-2.4679868	ref
CTCACACTCAGTTCGA-1-145_mGFP-Fltp_P16	7.876067	-2.4949396	ref
CTCACACTCGCCTGTT-1-145_mGFP-Fltp_P16	3.2196574	0.0815623	ref
CTCAGAAAGCTGCCCA-1-145_mGFP-Fltp_P16	4.3903913	-1.8193761	ref
CTCAGAAAGTGCTGCC-1-145_mGFP-Fltp_P16	10.698977	-2.3840702	ref
CTCAGAAAGTGGGTTG-1-145_mGFP-Fltp_P16	5.0103974	-1.788311	ref
CTCAGAACATAGAAAC-1-145_mGFP-Fltp_P16	3.9376254	-2.3996325	ref
CTCAGAATCTTGCAAG-1-145_mGFP-Fltp_P16	7.1245933	-3.577134	ref
CTCATTAAGTTGTCGT-1-145_mGFP-Fltp_P16	2.3540301	1.5973936	ref
CTCATTACAATCAGAA-1-145_mGFP-Fltp_P16	9.342747	-2.929648	ref
CTCATTAGTAAAGGAG-1-145_mGFP-Fltp_P16	7.9160213	-3.3160374	ref
CTCATTAGTAACGTTC-1-145_mGFP-Fltp_P16	9.440188	-2.2298844	ref
CTCATTAGTCGAGTTT-1-145_mGFP-Fltp_P16	2.242158	0.9007162	ref
CTCATTATCAGCACAT-1-145_mGFP-Fltp_P16	5.3452735	-2.1927543	ref
CTCCTAGAGTGAAGAG-1-145_mGFP-Fltp_P16	6.8457837	-3.1430833	ref
CTCCTAGCACAGCGTC-1-145_mGFP-Fltp_P16	4.660712	-1.8423976	ref
CTCCTAGCACTAAGTC-1-145_mGFP-Fltp_P16	7.810394	-3.6833227	ref
CTCCTAGGTCTTGCGG-1-145_mGFP-Fltp_P16	0.9538409	1.431515	ref
CTCCTAGGTGCGGTAA-1-145_mGFP-Fltp_P16	5.510521	-2.749749	ref
CTCCTAGGTTAGTGGG-1-145_mGFP-Fltp_P16	1.6250613	1.7865906	ref
CTCGAAACAATGGAAT-1-145_mGFP-Fltp_P16	4.3878884	-1.5833356	ref
CTCGAAAGTGTATGGG-1-145_mGFP-Fltp_P16	1.8358835	-1.2132578	ref
CTCGAGGCACATCCAA-1-145_mGFP-Fltp_P16	3.2425015	-0.80208045	ref
CTCGAGGCACCCATTC-1-145_mGFP-Fltp_P16	4.7321563	-0.6535496	ref
CTCGAGGCATACTACG-1-145_mGFP-Fltp_P16	4.6730337	-1.8135365	ref
CTCGAGGGTCGAACAG-1-145_mGFP-Fltp_P16	5.30822	-3.131517	ref
CTCGAGGGTCTAGCCG-1-145_mGFP-Fltp_P16	2.2867613	-1.7528785	ref
CTCGAGGTCCGAACGC-1-145_mGFP-Fltp_P16	5.099432	-2.3162208	ref
CTCGGAGCACATAACC-1-145_mGFP-Fltp_P16	4.9028788	-2.4322772	ref
CTCGGAGGTGGTCCGT-1-145_mGFP-Fltp_P16	2.7417042	-2.2041044	ref
CTCGGAGTCATGCATG-1-145_mGFP-Fltp_P16	5.1737733	-1.4877638	ref
CTCGGAGTCCGTCATC-1-145_mGFP-Fltp_P16	4.8563557	-2.2370584	ref
CTCGGGAAGCGATTCT-1-145_mGFP-Fltp_P16	5.5255876	-1.2388486	ref
CTCGGGACAATCACAC-1-145_mGFP-Fltp_P16	9.351054	-2.1871798	ref
CTCGGGACATGTCTCC-1-145_mGFP-Fltp_P16	0.8202571	1.2871891	ref
CTCGGGAGTCTAGCCG-1-145_mGFP-Fltp_P16	6.0473447	-1.8519473	ref
CTCGTACAGACTGTAA-1-145_mGFP-Fltp_P16	7.7566314	-2.522718	ref
CTCGTACAGATAGCAT-1-145_mGFP-Fltp_P16	9.485224	-2.7873666	ref
CTCGTACAGCCCAACC-1-145_mGFP-Fltp_P16	14.124694	4.472246	ref
CTCGTACAGGTCATCT-1-145_mGFP-Fltp_P16	6.238382	-3.6997814	ref
CTCGTACAGTCAAGGC-1-145_mGFP-Fltp_P16	3.680098	-2.4460356	ref
CTCGTACTCACCTCGT-1-145_mGFP-Fltp_P16	6.006093	-3.1393313	ref
CTCGTACTCAGAAATG-1-145_mGFP-Fltp_P16	8.1295595	-3.5219188	ref
CTCGTACTCCCTTGTG-1-145_mGFP-Fltp_P16	7.0159345	-2.8006117	ref
CTCGTACTCTGATACG-1-145_mGFP-Fltp_P16	8.4406805	-2.7453902	ref
CTCGTCAAGCCATCGC-1-145_mGFP-Fltp_P16	8.905887	-2.8945258	ref
CTCGTCAAGTTGCAGG-1-145_mGFP-Fltp_P16	4.568332	-0.21860419	ref
CTCGTCACAAGCCCAC-1-145_mGFP-Fltp_P16	6.003197	-1.8125471	ref
CTCGTCACATTGGGCC-1-145_mGFP-Fltp_P16	7.4835377	-2.8604653	ref
CTCGTCAGTCTCCATC-1-145_mGFP-Fltp_P16	8.005231	-1.4840113	ref
CTCGTCAGTTATGTGC-1-145_mGFP-Fltp_P16	6.673521	-2.3109977	ref
CTCGTCAGTTCCCTTG-1-145_mGFP-Fltp_P16	4.3254075	-1.7227107	ref
CTCGTCATCTAAGCCA-1-145_mGFP-Fltp_P16	4.8271666	-2.5437596	ref
CTCGTCATCTCTTATG-1-145_mGFP-Fltp_P16	6.802781	-3.1905606	ref
CTCTAATAGCCTTGAT-1-145_mGFP-Fltp_P16	4.465998	-1.0452257	ref
CTCTAATCAACTTGAC-1-145_mGFP-Fltp_P16	6.4717727	-1.4302154	ref
CTCTAATCATGCTGGC-1-145_mGFP-Fltp_P16	9.194991	-2.7179844	ref
CTCTAATGTAAACGCG-1-145_mGFP-Fltp_P16	3.3296723	-0.4254738	ref
CTCTAATGTCGCATCG-1-145_mGFP-Fltp_P16	2.8914692	-2.643788	ref
CTCTAATTCATCTGCC-1-145_mGFP-Fltp_P16	8.076249	-3.6361625	ref
CTCTAATTCCAAATGC-1-145_mGFP-Fltp_P16	8.414019	-2.468558	ref
CTCTAATTCGTACCGG-1-145_mGFP-Fltp_P16	2.3187616	-1.7591634	ref
CTCTAATTCGTACGGC-1-145_mGFP-Fltp_P16	9.31591	-2.7166777	ref
CTCTACGAGAATAGGG-1-145_mGFP-Fltp_P16	13.426194	3.5559444	ref
CTCTACGCACCGAAAG-1-145_mGFP-Fltp_P16	7.7602625	-2.0921273	ref
CTCTACGGTCTGGTCG-1-145_mGFP-Fltp_P16	8.745938	-3.5332992	ref
CTCTACGTCAAGCCTA-1-145_mGFP-Fltp_P16	6.1543465	-2.2411005	ref
CTCTACGTCATGTGGT-1-145_mGFP-Fltp_P16	4.746705	-1.9105352	ref
CTCTGGTAGATCACGG-1-145_mGFP-Fltp_P16	7.1276045	-2.2243266	ref
CTCTGGTAGTCATGCT-1-145_mGFP-Fltp_P16	3.7922642	-0.53279984	ref
CTCTGGTCATAAGACA-1-145_mGFP-Fltp_P16	6.9117537	-2.5255406	ref
CTCTGGTGTTCGCGAC-1-145_mGFP-Fltp_P16	5.123702	-1.7764791	ref
CTCTGGTTCAACGAAA-1-145_mGFP-Fltp_P16	6.2966504	-3.331795	ref
CTGAAACAGAGCTTCT-1-145_mGFP-Fltp_P16	2.6036136	0.246442	ref
CTGAAACAGCCACGCT-1-145_mGFP-Fltp_P16	8.482382	-2.8938	ref
CTGAAACAGGCGTACA-1-145_mGFP-Fltp_P16	4.1271663	-1.838546	ref
CTGAAACGTAAATACG-1-145_mGFP-Fltp_P16	4.4152794	-1.6885371	ref
CTGAAACGTACATCCA-1-145_mGFP-Fltp_P16	3.4029982	-0.7970327	ref
CTGAAGTAGATGTCGG-1-145_mGFP-Fltp_P16	6.965492	-2.030939	ref
CTGAAGTGTAATCACC-1-145_mGFP-Fltp_P16	6.5431385	-0.9752737	ref
CTGAAGTTCTTCGAGA-1-145_mGFP-Fltp_P16	4.690524	-1.9294548	ref
CTGATAGCACTATCTT-1-145_mGFP-Fltp_P16	9.681653	-2.9609919	ref
CTGATAGCAGCTCCGA-1-145_mGFP-Fltp_P16	3.5660028	-1.0307777	ref
CTGATAGGTCAGAATA-1-145_mGFP-Fltp_P16	5.242671	-1.4369531	ref
CTGATAGTCAAACGGG-1-145_mGFP-Fltp_P16	7.50387	-2.4218524	ref
CTGATAGTCCATGAAC-1-145_mGFP-Fltp_P16	5.827694	-2.2637267	ref
CTGATAGTCTCCTATA-1-145_mGFP-Fltp_P16	3.0088449	-2.0432076	ref
CTGATCCCAAAGGTGC-1-145_mGFP-Fltp_P16	8.3167515	-2.4425786	ref
CTGATCCCAATACGCT-1-145_mGFP-Fltp_P16	5.432034	-2.4079177	ref
CTGATCCCACCAGATT-1-145_mGFP-Fltp_P16	7.036437	-2.8495996	ref
CTGATCCCACGAAATA-1-145_mGFP-Fltp_P16	-1.3143191	3.966678	ref
CTGATCCCAGCGATCC-1-145_mGFP-Fltp_P16	9.797048	2.9992971	ref
CTGATCCCAGGCTCAC-1-145_mGFP-Fltp_P16	4.670551	-2.3217816	ref
CTGATCCCATCGACGC-1-145_mGFP-Fltp_P16	2.0378773	-0.38354424	ref
CTGATCCTCGACGGAA-1-145_mGFP-Fltp_P16	8.331624	-2.1862721	ref
CTGCCTAAGCTAGTCT-1-145_mGFP-Fltp_P16	6.9383187	-1.0667015	ref
CTGCCTAAGCTGTTCA-1-145_mGFP-Fltp_P16	7.4423156	-2.1772718	ref
CTGCCTAAGTGGGATC-1-145_mGFP-Fltp_P16	8.155039	-2.6298194	ref
CTGCCTATCACAATGC-1-145_mGFP-Fltp_P16	3.9300797	-1.6043559	ref
CTGCCTATCATGCAAC-1-145_mGFP-Fltp_P16	8.545476	-3.0441625	ref
CTGCGGAAGTCATGCT-1-145_mGFP-Fltp_P16	7.677902	-2.4254284	ref
CTGCGGACAGCCTTTC-1-145_mGFP-Fltp_P16	4.1474648	-0.53319365	ref
CTGCGGAGTAGCGCAA-1-145_mGFP-Fltp_P16	5.026597	-2.6707678	ref
CTGCGGAGTCATCGGC-1-145_mGFP-Fltp_P16	9.859777	-2.896775	ref
CTGCGGAGTTCGTCTC-1-145_mGFP-Fltp_P16	12.031256	4.2505116	ref
CTGCGGATCAGTACGT-1-145_mGFP-Fltp_P16	5.21763	-2.3907847	ref
CTGCTGTCACCCAGTG-1-145_mGFP-Fltp_P16	-1.3500059	3.5798845	ref
CTGCTGTCACCGAAAG-1-145_mGFP-Fltp_P16	7.0171456	-2.0944827	ref
CTGCTGTGTTATCCGA-1-145_mGFP-Fltp_P16	2.557188	0.62269807	ref
CTGCTGTGTTCCGTCT-1-145_mGFP-Fltp_P16	13.147999	3.724119	ref
CTGGTCTAGCCGGTAA-1-145_mGFP-Fltp_P16	10.023703	-2.800868	ref
CTGGTCTCAATCAGAA-1-145_mGFP-Fltp_P16	8.679729	-2.895531	ref
CTGGTCTCAGACAAAT-1-145_mGFP-Fltp_P16	7.407746	-2.875066	ref
CTGGTCTCATATGAGA-1-145_mGFP-Fltp_P16	6.6276855	-2.068538	ref
CTGGTCTTCCGCTGTT-1-145_mGFP-Fltp_P16	9.345562	-3.134344	ref
CTGTGCTAGCCCTAAT-1-145_mGFP-Fltp_P16	3.6811862	-0.010548713	ref
CTGTGCTAGTGCTGCC-1-145_mGFP-Fltp_P16	6.66259	-2.683382	ref
CTGTGCTCAGCATACT-1-145_mGFP-Fltp_P16	4.7836256	-1.6403142	ref
CTGTGCTGTCTGCCAG-1-145_mGFP-Fltp_P16	1.1112404	-1.1662877	ref
CTGTGCTGTGTGCCTG-1-145_mGFP-Fltp_P16	7.204443	-2.5174484	ref
CTGTGCTTCCTTTACA-1-145_mGFP-Fltp_P16	5.3874273	-1.0126475	ref
CTGTTTAAGAATGTGT-1-145_mGFP-Fltp_P16	6.704147	-2.3293226	ref
CTGTTTAAGCCGATTT-1-145_mGFP-Fltp_P16	6.616835	-2.4354386	ref
CTGTTTAAGGAATTAC-1-145_mGFP-Fltp_P16	7.860762	-2.6326714	ref
CTGTTTACAAGAGGCT-1-145_mGFP-Fltp_P16	9.770398	-1.9167542	ref
CTGTTTAGTCATGCAT-1-145_mGFP-Fltp_P16	7.0570045	-1.5531139	ref
CTGTTTAGTCCAACTA-1-145_mGFP-Fltp_P16	8.051064	-2.413351	ref
CTGTTTAGTCGAAAGC-1-145_mGFP-Fltp_P16	4.4826374	-2.5919185	ref
CTGTTTAGTCGTTGTA-1-145_mGFP-Fltp_P16	7.730044	-2.6787794	ref
CTGTTTAGTGACGGTA-1-145_mGFP-Fltp_P16	8.734271	4.6865034	ref
CTGTTTATCATACGGT-1-145_mGFP-Fltp_P16	4.9762287	-1.7387252	ref
CTGTTTATCCTCCTAG-1-145_mGFP-Fltp_P16	5.1464324	-1.855757	ref
CTTAACTAGAGCAATT-1-145_mGFP-Fltp_P16	9.868684	-2.8932302	ref
CTTAACTAGTGCCATT-1-145_mGFP-Fltp_P16	-0.8152767	1.7518643	ref
CTTAACTCAAGTACCT-1-145_mGFP-Fltp_P16	6.4779534	-1.2976929	ref
CTTAACTGTAACGCGA-1-145_mGFP-Fltp_P16	7.376052	-2.9394329	ref
CTTAACTTCCGATATG-1-145_mGFP-Fltp_P16	6.7820106	-1.4914544	ref
CTTACCGAGAGCCTAG-1-145_mGFP-Fltp_P16	8.633111	-1.9566984	ref
CTTACCGAGGCGCTCT-1-145_mGFP-Fltp_P16	8.910512	-2.580515	ref
CTTACCGCAAGTTAAG-1-145_mGFP-Fltp_P16	3.9917083	-1.8218702	ref
CTTACCGGTGGCCCTA-1-145_mGFP-Fltp_P16	8.387151	-3.622003	ref
CTTACCGTCTGCCCTA-1-145_mGFP-Fltp_P16	5.4063416	-1.7904637	ref
CTTAGGAAGTATGACA-1-145_mGFP-Fltp_P16	7.185046	-3.0428498	ref
CTTAGGACACACCGCA-1-145_mGFP-Fltp_P16	0.78812283	0.98863333	ref
CTTAGGACATACCATG-1-145_mGFP-Fltp_P16	5.2905025	-2.25209	ref
CTTAGGAGTATAGGGC-1-145_mGFP-Fltp_P16	5.7201743	-3.4963417	ref
CTTAGGAGTCGGCTCA-1-145_mGFP-Fltp_P16	3.712423	-1.4561197	ref
CTTAGGATCAGGCGAA-1-145_mGFP-Fltp_P16	5.371621	-2.5720668	ref
CTTAGGATCCGCGTTT-1-145_mGFP-Fltp_P16	5.831089	-1.2396585	ref
CTTCTCTCATAGACTC-1-145_mGFP-Fltp_P16	7.736544	-2.3722918	ref
CTTCTCTCATGTAGTC-1-145_mGFP-Fltp_P16	9.555005	-2.731707	ref
CTTCTCTGTAAACCTC-1-145_mGFP-Fltp_P16	6.821256	-2.130215	ref
CTTCTCTGTGGCAAAC-1-145_mGFP-Fltp_P16	4.5116243	-1.0768996	ref
CTTCTCTGTTTGGGCC-1-145_mGFP-Fltp_P16	7.785581	-2.0004823	ref
CTTCTCTTCAGCTTAG-1-145_mGFP-Fltp_P16	6.3431835	-1.6348443	ref
CTTGGCTAGATACACA-1-145_mGFP-Fltp_P16	5.4945354	-2.3295176	ref
CTTGGCTGTATCTGCA-1-145_mGFP-Fltp_P16	9.231448	-2.3745747	ref
CTTGGCTTCGTAGGAG-1-145_mGFP-Fltp_P16	1.8790425	0.2547681	ref
CTTGGCTTCGTCACGG-1-145_mGFP-Fltp_P16	8.8109255	-3.2837493	ref
CTTTGCGAGCTAGTCT-1-145_mGFP-Fltp_P16	6.185487	-2.054557	ref
CTTTGCGAGGAGCGAG-1-145_mGFP-Fltp_P16	8.821698	-2.462236	ref
CTTTGCGCAGACTCGC-1-145_mGFP-Fltp_P16	8.17926	-3.9643931	ref
CTTTGCGGTCGCTTCT-1-145_mGFP-Fltp_P16	5.093247	-1.863488	ref
CTTTGCGTCAGGCAAG-1-145_mGFP-Fltp_P16	5.638536	-1.2532687	ref
CTTTGCGTCCGTAGTA-1-145_mGFP-Fltp_P16	9.770549	-2.707335	ref
CTTTGCGTCGTAGGAG-1-145_mGFP-Fltp_P16	7.3145227	-1.6815627	ref
GAAACTCAGATATGGT-1-145_mGFP-Fltp_P16	4.470624	-1.8816668	ref
GAAACTCAGTCGTTTG-1-145_mGFP-Fltp_P16	8.225898	-2.9193437	ref
GAAACTCCACTAGTAC-1-145_mGFP-Fltp_P16	5.2297597	-1.6463096	ref
GAAACTCCAGTAAGAT-1-145_mGFP-Fltp_P16	7.9219546	-3.100132	ref
GAAACTCGTCGGATCC-1-145_mGFP-Fltp_P16	5.458097	-3.4144266	ref
GAAACTCTCACATAGC-1-145_mGFP-Fltp_P16	8.35867	-3.3183327	ref
GAAACTCTCCATGAGT-1-145_mGFP-Fltp_P16	5.2789392	-2.2458553	ref
GAAATGAGTAGCTTGT-1-145_mGFP-Fltp_P16	4.853622	-2.7837925	ref
GAAATGAGTCGACTGC-1-145_mGFP-Fltp_P16	4.799657	-2.5207777	ref
GAAATGATCCAAATGC-1-145_mGFP-Fltp_P16	2.0805767	1.5232302	ref
GAAATGATCCCTCAGT-1-145_mGFP-Fltp_P16	8.434596	-3.0909498	ref
GAACATCAGATGCGAC-1-145_mGFP-Fltp_P16	-0.4921811	3.4336946	ref
GAACATCAGGCTAGCA-1-145_mGFP-Fltp_P16	1.6078731	1.0348463	ref
GAACATCAGTTACCCA-1-145_mGFP-Fltp_P16	6.503756	-1.562238	ref
GAACATCCAGATTGCT-1-145_mGFP-Fltp_P16	4.55833	0.002881744	ref
GAACATCGTCAGAAGC-1-145_mGFP-Fltp_P16	2.6210747	-0.633529	ref
GAACATCGTGACGCCT-1-145_mGFP-Fltp_P16	7.758082	-2.3747287	ref
GAACATCGTTAGGGTG-1-145_mGFP-Fltp_P16	7.46203	-2.847997	ref
GAACATCTCCGAACGC-1-145_mGFP-Fltp_P16	8.174195	-2.1114137	ref
GAACATCTCGGTTAAC-1-145_mGFP-Fltp_P16	6.3263392	-2.0796645	ref
GAACATCTCTAAGCCA-1-145_mGFP-Fltp_P16	4.614178	-1.7204499	ref
GAACATCTCTTCGAGA-1-145_mGFP-Fltp_P16	4.534532	-1.4862217	ref
GAACCTAAGGCTCTTA-1-145_mGFP-Fltp_P16	13.64749	3.85829	ref
GAACCTACAACTTGAC-1-145_mGFP-Fltp_P16	7.654913	-3.854847	ref
GAACCTACACACATGT-1-145_mGFP-Fltp_P16	4.368164	-1.1968545	ref
GAACCTACACCTGGTG-1-145_mGFP-Fltp_P16	3.983336	-3.0671778	ref
GAACCTAGTACCTACA-1-145_mGFP-Fltp_P16	3.1963913	-1.8928156	ref
GAACCTAGTCACAAGG-1-145_mGFP-Fltp_P16	1.8325053	1.7970278	ref
GAACCTAGTTATCGGT-1-145_mGFP-Fltp_P16	5.3551445	-1.9379205	ref
GAACCTATCACCCTCA-1-145_mGFP-Fltp_P16	6.8633814	-2.8309536	ref
GAACCTATCATCGCTC-1-145_mGFP-Fltp_P16	5.0407825	-2.5794368	ref
GAACCTATCCACGACG-1-145_mGFP-Fltp_P16	9.200965	-2.3333163	ref
GAACCTATCTTGTCAT-1-145_mGFP-Fltp_P16	9.564634	-2.2196703	ref
GAACGGAGTTCGTGAT-1-145_mGFP-Fltp_P16	6.207551	-1.4330293	ref
GAACGGATCCTTGCCA-1-145_mGFP-Fltp_P16	1.135497	0.25308487	ref
GAACGGATCTCCGGTT-1-145_mGFP-Fltp_P16	3.851806	-2.031985	ref
GAAGCAGAGTAGATGT-1-145_mGFP-Fltp_P16	3.7117145	-2.371777	ref
GAAGCAGGTAAATGTG-1-145_mGFP-Fltp_P16	8.164972	-2.0531037	ref
GAAGCAGGTGTCTGAT-1-145_mGFP-Fltp_P16	2.7585895	-0.53754705	ref
GAAGCAGTCGGCTACG-1-145_mGFP-Fltp_P16	9.369128	-2.5207498	ref
GAATAAGAGACGACGT-1-145_mGFP-Fltp_P16	8.910407	-2.9717076	ref
GAATAAGAGTACGTTC-1-145_mGFP-Fltp_P16	1.4413071	1.1633404	ref
GAATAAGCAATAGCGG-1-145_mGFP-Fltp_P16	5.8369303	-2.9332092	ref
GAATAAGCAGCCAATT-1-145_mGFP-Fltp_P16	4.5583096	-1.8367424	ref
GAATAAGCATGAACCT-1-145_mGFP-Fltp_P16	4.373508	-2.1585581	ref
GAATAAGCATGCTGGC-1-145_mGFP-Fltp_P16	8.078646	-2.9867742	ref
GAATAAGGTAGTGAAT-1-145_mGFP-Fltp_P16	5.6373296	-1.7787716	ref
GAATAAGGTCAGTGGA-1-145_mGFP-Fltp_P16	5.2390003	-1.6368055	ref
GAATAAGGTCGGCATC-1-145_mGFP-Fltp_P16	8.270209	-1.9866906	ref
GAATAAGGTCTGATCA-1-145_mGFP-Fltp_P16	9.18185	-3.0465145	ref
GAATAAGTCAACACGT-1-145_mGFP-Fltp_P16	7.815396	-1.9480639	ref
GAATAAGTCGTGGGAA-1-145_mGFP-Fltp_P16	6.7341423	-2.6091282	ref
GAATGAACACACCGAC-1-145_mGFP-Fltp_P16	9.545054	-2.6273718	ref
GAATGAACACATCTTT-1-145_mGFP-Fltp_P16	8.803823	-2.5207253	ref
GAATGAAGTGAACCTT-1-145_mGFP-Fltp_P16	7.671072	-2.7114844	ref
GACACGCGTCTAGAGG-1-145_mGFP-Fltp_P16	6.133873	-2.6341631	ref
GACACGCGTGCAACTT-1-145_mGFP-Fltp_P16	5.3137636	-3.2684443	ref
GACACGCTCAGAGCTT-1-145_mGFP-Fltp_P16	7.9237256	-3.75653	ref
GACACGCTCCCAAGTA-1-145_mGFP-Fltp_P16	8.22518	-3.229783	ref
GACAGAGAGAGGTACC-1-145_mGFP-Fltp_P16	6.4604235	-2.012794	ref
GACAGAGAGATCCGAG-1-145_mGFP-Fltp_P16	7.129496	-2.4980316	ref
GACAGAGCAAGAGTCG-1-145_mGFP-Fltp_P16	7.8529525	-3.0890617	ref
GACAGAGGTAGCGCAA-1-145_mGFP-Fltp_P16	7.087875	-2.6857822	ref
GACAGAGGTGAGGGAG-1-145_mGFP-Fltp_P16	2.4718192	-0.43593296	ref
GACAGAGTCGTCCGTT-1-145_mGFP-Fltp_P16	5.1049294	-2.1252453	ref
GACCAATAGTGCCAGA-1-145_mGFP-Fltp_P16	7.8226447	-1.961226	ref
GACCAATCAGCATACT-1-145_mGFP-Fltp_P16	6.794865	-1.9646678	ref
GACCAATTCATATCGG-1-145_mGFP-Fltp_P16	2.5479887	-0.72979885	ref
GACCAATTCCCAGGTG-1-145_mGFP-Fltp_P16	4.9710937	-1.9348925	ref
GACCAATTCTCTTATG-1-145_mGFP-Fltp_P16	7.4813685	-2.5115097	ref
GACCTGGAGACAGGCT-1-145_mGFP-Fltp_P16	9.000095	-2.594231	ref
GACCTGGAGAGGACGG-1-145_mGFP-Fltp_P16	3.663412	-0.21519335	ref
GACCTGGAGCACCGTC-1-145_mGFP-Fltp_P16	5.3188305	-2.0560224	ref
GACCTGGGTCCTGCTT-1-145_mGFP-Fltp_P16	6.0423894	-2.6421113	ref
GACCTGGGTCTGCCAG-1-145_mGFP-Fltp_P16	8.906767	-2.630306	ref
GACCTGGTCTCAAGTG-1-145_mGFP-Fltp_P16	2.7140315	0.025218561	ref
GACGCGTAGAGACGAA-1-145_mGFP-Fltp_P16	5.910767	-2.3419359	ref
GACGCGTAGTTAACGA-1-145_mGFP-Fltp_P16	7.7793174	-3.5954583	ref
GACGCGTCAATGACCT-1-145_mGFP-Fltp_P16	5.1542797	-1.6377821	ref
GACGCGTCACGAAATA-1-145_mGFP-Fltp_P16	3.3727138	-0.48201793	ref
GACGCGTCATGAACCT-1-145_mGFP-Fltp_P16	2.016146	0.8699066	ref
GACGCGTTCCTTAATC-1-145_mGFP-Fltp_P16	8.51191	-2.3471377	ref
GACGGCTAGCGATTCT-1-145_mGFP-Fltp_P16	7.8822894	-2.7472036	ref
GACGGCTAGGATGTAT-1-145_mGFP-Fltp_P16	8.035004	-1.9576521	ref
GACGGCTCAAACTGCT-1-145_mGFP-Fltp_P16	6.8101234	-2.3005025	ref
GACGGCTTCAGCCTAA-1-145_mGFP-Fltp_P16	2.8774924	-0.8235665	ref
GACGGCTTCCAGTATG-1-145_mGFP-Fltp_P16	9.6216	-3.2044947	ref
GACGGCTTCGAATGGG-1-145_mGFP-Fltp_P16	8.907522	-1.2232283	ref
GACGGCTTCGTTACGA-1-145_mGFP-Fltp_P16	7.163956	-1.2648145	ref
GACGTGCCACCGATAT-1-145_mGFP-Fltp_P16	8.799023	-2.5568445	ref
GACGTGCCAGTCTTCC-1-145_mGFP-Fltp_P16	5.3239465	-1.2042601	ref
GACGTGCCATGGTTGT-1-145_mGFP-Fltp_P16	5.2960396	-1.1348667	ref
GACGTGCCATTTGCTT-1-145_mGFP-Fltp_P16	4.6094065	-1.7185694	ref
GACGTGCGTACTCTCC-1-145_mGFP-Fltp_P16	0.1802459	1.2590089	ref
GACGTGCGTCATATGC-1-145_mGFP-Fltp_P16	4.767352	-2.3920846	ref
GACGTGCGTTCAGACT-1-145_mGFP-Fltp_P16	6.0466337	-2.178366	ref
GACGTGCTCACCACCT-1-145_mGFP-Fltp_P16	4.855565	-1.6059872	ref
GACGTGCTCATTGCCC-1-145_mGFP-Fltp_P16	1.6169671	-1.3326006	ref
GACGTGCTCCTATTCA-1-145_mGFP-Fltp_P16	7.113884	-2.6846735	ref
GACGTTAAGTACACCT-1-145_mGFP-Fltp_P16	3.6812148	1.2263962	ref
GACGTTAAGTCAATAG-1-145_mGFP-Fltp_P16	9.976373	-2.2233524	ref
GACGTTACACATGGGA-1-145_mGFP-Fltp_P16	9.282421	-2.6074238	ref
GACGTTACAGGGTTAG-1-145_mGFP-Fltp_P16	7.883409	-3.3108501	ref
GACGTTAGTCTAAAGA-1-145_mGFP-Fltp_P16	2.9773443	-1.0116427	ref
GACGTTATCGGTCCGA-1-145_mGFP-Fltp_P16	8.427626	-3.1505208	ref
GACGTTATCTAGCACA-1-145_mGFP-Fltp_P16	6.6634808	-1.9183865	ref
GACTAACAGTGAAGTT-1-145_mGFP-Fltp_P16	3.733525	-1.7752575	ref
GACTAACCACAGGAGT-1-145_mGFP-Fltp_P16	2.5564253	-2.2617648	ref
GACTAACCACCTCGTT-1-145_mGFP-Fltp_P16	7.2196693	-3.049613	ref
GACTAACTCCACGACG-1-145_mGFP-Fltp_P16	3.2204816	-0.8969857	ref
GACTAACTCCGCGCAA-1-145_mGFP-Fltp_P16	9.378468	-2.440713	ref
GACTACACAAGTTGTC-1-145_mGFP-Fltp_P16	9.927326	-3.2962427	ref
GACTACAGTAGCGCTC-1-145_mGFP-Fltp_P16	7.624752	-2.5348618	ref
GACTACAGTCCGAGTC-1-145_mGFP-Fltp_P16	9.715991	-2.7234268	ref
GACTACAGTCTCTCGT-1-145_mGFP-Fltp_P16	5.702229	-3.2181273	ref
GACTACATCACCTCGT-1-145_mGFP-Fltp_P16	9.163151	-3.275795	ref
GACTACATCATGCATG-1-145_mGFP-Fltp_P16	6.9626646	-2.6409054	ref
GACTACATCGGCGCTA-1-145_mGFP-Fltp_P16	7.7953987	-3.5232031	ref
GACTGCGAGACAGACC-1-145_mGFP-Fltp_P16	4.928199	-1.9531136	ref
GACTGCGAGGACATTA-1-145_mGFP-Fltp_P16	6.9340377	-2.0373456	ref
GACTGCGAGGCGACAT-1-145_mGFP-Fltp_P16	4.1409807	-0.18991269	ref
GACTGCGAGTATCTCG-1-145_mGFP-Fltp_P16	11.2630005	3.447382	ref
GACTGCGAGTCAAGGC-1-145_mGFP-Fltp_P16	5.396962	-3.3324127	ref
GACTGCGAGTTAAGTG-1-145_mGFP-Fltp_P16	4.2645483	-2.1221008	ref
GACTGCGGTAACGACG-1-145_mGFP-Fltp_P16	7.4812293	-2.1729429	ref
GACTGCGGTGATGTCT-1-145_mGFP-Fltp_P16	8.982609	-2.323054	ref
GACTGCGGTGCGGTAA-1-145_mGFP-Fltp_P16	4.5282993	-2.3725526	ref
GACTGCGGTTGTACAC-1-145_mGFP-Fltp_P16	4.793611	-3.0189025	ref
GAGCAGAAGAGGTACC-1-145_mGFP-Fltp_P16	3.4590855	-1.3916303	ref
GAGCAGAAGTGCGTGA-1-145_mGFP-Fltp_P16	6.491981	-2.0736082	ref
GAGCAGACAGCTGTAT-1-145_mGFP-Fltp_P16	9.035569	-3.2616873	ref
GAGCAGAGTGCGGTAA-1-145_mGFP-Fltp_P16	4.596793	-0.45490575	ref
GAGCAGATCAAACCAC-1-145_mGFP-Fltp_P16	6.256101	-2.6147728	ref
GAGCAGATCCCAAGAT-1-145_mGFP-Fltp_P16	4.1713977	-2.0022814	ref
GAGCAGATCCGTAGTA-1-145_mGFP-Fltp_P16	6.7744637	-2.9092145	ref
GAGGTGAAGGAGTAGA-1-145_mGFP-Fltp_P16	5.117225	-1.4626743	ref
GAGGTGAAGTCTCAAC-1-145_mGFP-Fltp_P16	1.0156367	0.52643	ref
GAGGTGACACCGTTGG-1-145_mGFP-Fltp_P16	6.979707	-2.3714662	ref
GAGGTGACAGGCTCAC-1-145_mGFP-Fltp_P16	5.5642447	-1.2883322	ref
GAGGTGAGTAGCACGA-1-145_mGFP-Fltp_P16	9.50494	-2.7237258	ref
GAGGTGAGTCCGACGT-1-145_mGFP-Fltp_P16	8.528066	-2.9198847	ref
GAGGTGAGTGACGGTA-1-145_mGFP-Fltp_P16	7.377325	-3.906262	ref
GAGGTGATCACAATGC-1-145_mGFP-Fltp_P16	5.8672943	-1.5364051	ref
GAGTCCGCAGCTGTTA-1-145_mGFP-Fltp_P16	3.4853585	-0.9578613	ref
GAGTCCGCAGTCAGCC-1-145_mGFP-Fltp_P16	4.553943	-0.9812958	ref
GAGTCCGCATGAACCT-1-145_mGFP-Fltp_P16	5.4611726	-1.8739659	ref
GAGTCCGGTAAGTAGT-1-145_mGFP-Fltp_P16	3.7480474	-1.8729546	ref
GAGTCCGGTCTAGCCG-1-145_mGFP-Fltp_P16	5.8793583	-1.4245583	ref
GAGTCCGGTCTTGATG-1-145_mGFP-Fltp_P16	10.588336	-2.351629	ref
GAGTCCGGTTAAGATG-1-145_mGFP-Fltp_P16	6.096462	-2.9726222	ref
GAGTCCGTCAAACGGG-1-145_mGFP-Fltp_P16	3.9272275	-1.267195	ref
GAGTCCGTCGTACCGG-1-145_mGFP-Fltp_P16	6.47142	-0.896623	ref
GATCAGTCACAAGTAA-1-145_mGFP-Fltp_P16	4.844681	-2.3427367	ref
GATCAGTCACCATGTA-1-145_mGFP-Fltp_P16	5.5588026	-2.0096605	ref
GATCAGTCACCGGAAA-1-145_mGFP-Fltp_P16	6.760572	-1.6365284	ref
GATCAGTGTCGTGGCT-1-145_mGFP-Fltp_P16	7.3793807	-2.4447641	ref
GATCGATGTTGAACTC-1-145_mGFP-Fltp_P16	2.4966695	-1.6123717	ref
GATCGATTCCTCAACC-1-145_mGFP-Fltp_P16	2.048482	-1.8015574	ref
GATCGATTCTCGCTTG-1-145_mGFP-Fltp_P16	10.425445	-2.2940397	ref
GATCGATTCTCGTTTA-1-145_mGFP-Fltp_P16	7.141851	-2.0252979	ref
GATCGCGAGCTCCTCT-1-145_mGFP-Fltp_P16	7.593529	-1.8173962	ref
GATCGCGGTGAGGCTA-1-145_mGFP-Fltp_P16	11.949583	2.4980164	ref
GATCGCGGTGTGCGTC-1-145_mGFP-Fltp_P16	9.956366	-2.8354743	ref
GATCGCGTCGTCTGAA-1-145_mGFP-Fltp_P16	-0.5116263	3.6204836	ref
GATCGTAAGCAGGCTA-1-145_mGFP-Fltp_P16	8.886887	-2.2392294	ref
GATCGTACAATCACAC-1-145_mGFP-Fltp_P16	3.2981112	-2.2836223	ref
GATCGTAGTGCAGTAG-1-145_mGFP-Fltp_P16	3.9504201	-0.5494304	ref
GATCGTAGTTCCAACA-1-145_mGFP-Fltp_P16	3.4537215	-2.497411	ref
GATCGTATCATTTGGG-1-145_mGFP-Fltp_P16	2.2959445	0.6092775	ref
GATCGTATCTCCAACC-1-145_mGFP-Fltp_P16	4.497926	-2.7855046	ref
GATCTAGAGAATGTTG-1-145_mGFP-Fltp_P16	8.158112	-2.2973835	ref
GATCTAGGTCCAGTAT-1-145_mGFP-Fltp_P16	12.583553	3.2207403	ref
GATCTAGGTGACGCCT-1-145_mGFP-Fltp_P16	4.2113442	-0.92723715	ref
GATCTAGTCATGTGGT-1-145_mGFP-Fltp_P16	2.0146956	0.14073932	ref
GATCTAGTCTCTAAGG-1-145_mGFP-Fltp_P16	5.2273684	-2.502933	ref
GATGAAAAGACCTTTG-1-145_mGFP-Fltp_P16	6.4810677	-3.3022301	ref
GATGAAACAAGTTGTC-1-145_mGFP-Fltp_P16	6.101136	-2.6526003	ref
GATGAAACATGCCTTC-1-145_mGFP-Fltp_P16	6.937589	-2.2676136	ref
GATGAAAGTACCGTTA-1-145_mGFP-Fltp_P16	3.6406667	-2.0084815	ref
GATGAGGAGATGTGGC-1-145_mGFP-Fltp_P16	10.63463	-2.3431273	ref
GATGAGGAGCTAGTTC-1-145_mGFP-Fltp_P16	7.2373796	-1.9149173	ref
GATGAGGAGGAGTAGA-1-145_mGFP-Fltp_P16	6.3434873	-1.8174089	ref
GATGAGGCAAACTGCT-1-145_mGFP-Fltp_P16	9.537663	-2.5979075	ref
GATGAGGCAAAGCGGT-1-145_mGFP-Fltp_P16	8.071135	-2.1414788	ref
GATGAGGCAACTGCTA-1-145_mGFP-Fltp_P16	6.83322	-2.6770978	ref
GATGAGGCAAGGACAC-1-145_mGFP-Fltp_P16	9.874723	-2.5328305	ref
GATGAGGCAGACGCCT-1-145_mGFP-Fltp_P16	8.220977	-1.3072394	ref
GATGAGGCAGGTCGTC-1-145_mGFP-Fltp_P16	4.0377846	-2.0762708	ref
GATGAGGCAGTAAGCG-1-145_mGFP-Fltp_P16	1.86331	-1.2130628	ref
GATGAGGGTCCAACTA-1-145_mGFP-Fltp_P16	2.691683	-2.3663044	ref
GATGAGGGTCCAGTAT-1-145_mGFP-Fltp_P16	5.678821	-1.9463452	ref
GATGAGGTCTATCGCC-1-145_mGFP-Fltp_P16	2.7767487	-0.1852796	ref
GATGCTAAGTCTTGCA-1-145_mGFP-Fltp_P16	7.1912518	-1.8255721	ref
GATGCTACACGGCTAC-1-145_mGFP-Fltp_P16	7.1187177	-2.4841485	ref
GATGCTAGTACAGCAG-1-145_mGFP-Fltp_P16	7.3500986	-3.7820275	ref
GATGCTAGTATTCTCT-1-145_mGFP-Fltp_P16	4.477672	-1.9155705	ref
GATGCTATCTACTTAC-1-145_mGFP-Fltp_P16	13.269674	3.5846987	ref
GATTCAGAGGGTGTGT-1-145_mGFP-Fltp_P16	6.22309	-2.9883475	ref
GATTCAGAGGTAGCCA-1-145_mGFP-Fltp_P16	8.0141	-2.7099178	ref
GATTCAGAGTAGGCCA-1-145_mGFP-Fltp_P16	4.566387	-1.903083	ref
GATTCAGCAGGAACGT-1-145_mGFP-Fltp_P16	6.4548383	-1.5064502	ref
GCAAACTAGCTAAACA-1-145_mGFP-Fltp_P16	9.188407	-2.6364307	ref
GCAAACTAGTGTACGG-1-145_mGFP-Fltp_P16	3.8932405	-1.297507	ref
GCAAACTCAAGCCATT-1-145_mGFP-Fltp_P16	7.4942813	-1.7144685	ref
GCAAACTCAATGAATG-1-145_mGFP-Fltp_P16	6.700944	-1.9072452	ref
GCAAACTCAATGTTGC-1-145_mGFP-Fltp_P16	3.2524292	-1.4347111	ref
GCAAACTCACAGGAGT-1-145_mGFP-Fltp_P16	6.893348	-3.1104023	ref
GCAAACTCATTGGTAC-1-145_mGFP-Fltp_P16	5.913481	-1.7670926	ref
GCAAACTGTGACGGTA-1-145_mGFP-Fltp_P16	7.4508405	-2.169702	ref
GCAAACTTCAGCTCGG-1-145_mGFP-Fltp_P16	8.491728	-3.0452504	ref
GCAAACTTCATCTGTT-1-145_mGFP-Fltp_P16	5.8314075	-2.4826336	ref
GCAAACTTCGATGAGG-1-145_mGFP-Fltp_P16	7.2064447	-2.673954	ref
GCAAACTTCTGGGCCA-1-145_mGFP-Fltp_P16	7.2295437	-2.9363668	ref
GCAATCAAGCTAGCCC-1-145_mGFP-Fltp_P16	7.090953	-1.6388953	ref
GCAATCAAGGATCGCA-1-145_mGFP-Fltp_P16	12.329813	2.8605053	ref
GCAATCACAGCTATTG-1-145_mGFP-Fltp_P16	3.8200915	-1.9962518	ref
GCAATCACATCGATTG-1-145_mGFP-Fltp_P16	5.9137454	-3.0909173	ref
GCAATCAGTAAATGTG-1-145_mGFP-Fltp_P16	4.8018265	-1.1779151	ref
GCAATCAGTCTTCAAG-1-145_mGFP-Fltp_P16	7.993598	-3.9337718	ref
GCAATCATCACATACG-1-145_mGFP-Fltp_P16	5.9358687	-2.0889063	ref
GCAATCATCCGGCACA-1-145_mGFP-Fltp_P16	6.8759375	-3.004629	ref
GCAATCATCCTCAATT-1-145_mGFP-Fltp_P16	9.934358	-2.045868	ref
GCAATCATCGCACTCT-1-145_mGFP-Fltp_P16	9.354877	-2.7288222	ref
GCAATCATCTTCATGT-1-145_mGFP-Fltp_P16	5.631639	-3.0807242	ref
GCACATAAGAGGTACC-1-145_mGFP-Fltp_P16	10.2183895	1.1610433	ref
GCACATACATGTTGAC-1-145_mGFP-Fltp_P16	10.730628	-2.4391727	ref
GCACATAGTAAGTTCC-1-145_mGFP-Fltp_P16	12.642584	3.158266	ref
GCACATAGTAGGGTAC-1-145_mGFP-Fltp_P16	8.56881	-1.9860467	ref
GCACATAGTCAAGCGA-1-145_mGFP-Fltp_P16	6.0362763	-0.9649028	ref
GCACATAGTCACCCAG-1-145_mGFP-Fltp_P16	3.3930347	-2.3306777	ref
GCACATAGTGCAGACA-1-145_mGFP-Fltp_P16	8.310056	-3.275543	ref
GCACATAGTTCCGTCT-1-145_mGFP-Fltp_P16	9.997934	-2.221063	ref
GCACATATCCAGATCA-1-145_mGFP-Fltp_P16	8.717672	-2.158865	ref
GCACATATCCGAATGT-1-145_mGFP-Fltp_P16	9.499471	-2.8383815	ref
GCACTCTAGCGATCCC-1-145_mGFP-Fltp_P16	4.72788	-3.00416	ref
GCACTCTAGCGCTCCA-1-145_mGFP-Fltp_P16	5.186598	-0.9914541	ref
GCACTCTAGGGAAACA-1-145_mGFP-Fltp_P16	4.50624	-1.6501449	ref
GCACTCTAGTGAAGAG-1-145_mGFP-Fltp_P16	8.820547	-2.5665557	ref
GCACTCTCAATGAATG-1-145_mGFP-Fltp_P16	9.586997	-2.477022	ref
GCACTCTGTAAATGAC-1-145_mGFP-Fltp_P16	5.370438	-2.36306	ref
GCACTCTGTCCTGCTT-1-145_mGFP-Fltp_P16	6.4742165	-1.6592629	ref
GCACTCTGTCGAATCT-1-145_mGFP-Fltp_P16	7.4050217	-2.1173742	ref
GCACTCTGTGTAATGA-1-145_mGFP-Fltp_P16	6.304499	-2.6198907	ref
GCAGCCAAGACTAAGT-1-145_mGFP-Fltp_P16	1.2424071	1.1331455	ref
GCAGCCAAGCCACGCT-1-145_mGFP-Fltp_P16	5.313326	-2.1494055	ref
GCAGCCAAGTCTCAAC-1-145_mGFP-Fltp_P16	4.290363	-1.7389972	ref
GCAGCCACACGAAACG-1-145_mGFP-Fltp_P16	8.990664	-3.0056918	ref
GCAGCCACATAGGATA-1-145_mGFP-Fltp_P16	7.0254674	-2.4062355	ref
GCAGCCACATGGAATA-1-145_mGFP-Fltp_P16	4.3857794	-1.8753213	ref
GCAGCCAGTCTTCGTC-1-145_mGFP-Fltp_P16	11.911042	2.3709817	ref
GCAGCCAGTTCAGACT-1-145_mGFP-Fltp_P16	7.6934795	-2.4621437	ref
GCAGCCAGTTGGTAAA-1-145_mGFP-Fltp_P16	8.103977	-2.6395557	ref
GCAGCCATCGATCCCT-1-145_mGFP-Fltp_P16	7.6500697	-2.6112955	ref
GCAGCCATCGTTTATC-1-145_mGFP-Fltp_P16	6.5469646	-2.592074	ref
GCAGCCATCTTAACCT-1-145_mGFP-Fltp_P16	5.0861	-1.7082565	ref
GCAGTTAAGAGCCTAG-1-145_mGFP-Fltp_P16	6.544648	-3.0249832	ref
GCAGTTAAGGCTCTTA-1-145_mGFP-Fltp_P16	5.1841097	-1.8986943	ref
GCAGTTAGTAAAGGAG-1-145_mGFP-Fltp_P16	7.176382	-2.6667776	ref
GCAGTTATCCTCCTAG-1-145_mGFP-Fltp_P16	7.5612726	-2.4596643	ref
GCATACAAGCGATATA-1-145_mGFP-Fltp_P16	7.9183855	-3.3153603	ref
GCATACAAGGTGCACA-1-145_mGFP-Fltp_P16	7.972482	-2.8090165	ref
GCATACACACGACGAA-1-145_mGFP-Fltp_P16	9.895039	-3.1751988	ref
GCATACACAGGGTTAG-1-145_mGFP-Fltp_P16	7.881032	-1.5845752	ref
GCATACAGTAGATTAG-1-145_mGFP-Fltp_P16	8.352843	-2.7502701	ref
GCATACATCCTAGTGA-1-145_mGFP-Fltp_P16	8.944645	-2.4055755	ref
GCATACATCGCACTCT-1-145_mGFP-Fltp_P16	4.188087	-1.6243069	ref
GCATACATCTGTGCAA-1-145_mGFP-Fltp_P16	4.0067916	-1.2052994	ref
GCATACATCTTGTACT-1-145_mGFP-Fltp_P16	9.138729	-3.1898715	ref
GCATGATAGTACGCCC-1-145_mGFP-Fltp_P16	5.0874734	-1.8017869	ref
GCATGATAGTGGAGTC-1-145_mGFP-Fltp_P16	3.7419264	-1.1381826	ref
GCATGATCACCAGATT-1-145_mGFP-Fltp_P16	5.5955315	-1.6597564	ref
GCATGATCATGGAATA-1-145_mGFP-Fltp_P16	-0.5927945	3.1962688	ref
GCATGATGTAGCTCCG-1-145_mGFP-Fltp_P16	3.5799208	-1.2718843	ref
GCATGATGTCCAGTAT-1-145_mGFP-Fltp_P16	8.445865	-2.6492999	ref
GCATGATGTGTGCCTG-1-145_mGFP-Fltp_P16	8.701638	-2.9590101	ref
GCATGATTCAGCGACC-1-145_mGFP-Fltp_P16	8.287427	-2.8442814	ref
GCATGCGAGACATAAC-1-145_mGFP-Fltp_P16	5.544012	-0.89600575	ref
GCATGCGCAATCACAC-1-145_mGFP-Fltp_P16	3.6648767	-0.9646854	ref
GCATGCGCAATCAGAA-1-145_mGFP-Fltp_P16	1.4160078	0.00893513	ref
GCATGCGCAATCCGAT-1-145_mGFP-Fltp_P16	5.8390203	-2.484266	ref
GCATGCGCACTTAACG-1-145_mGFP-Fltp_P16	5.177251	-3.2125368	ref
GCATGCGCAGGATTGG-1-145_mGFP-Fltp_P16	3.7755861	-1.3583395	ref
GCATGCGCAGGCTGAA-1-145_mGFP-Fltp_P16	6.494289	-2.1668966	ref
GCATGCGGTGGGTCAA-1-145_mGFP-Fltp_P16	2.883411	-2.379664	ref
GCATGCGGTTGCGTTA-1-145_mGFP-Fltp_P16	5.834354	-1.4523475	ref
GCATGCGTCAATCACG-1-145_mGFP-Fltp_P16	8.707774	-2.5696375	ref
GCATGCGTCTCTAGGA-1-145_mGFP-Fltp_P16	1.7987539	-0.4082412	ref
GCATGTAAGGATTCGG-1-145_mGFP-Fltp_P16	4.6232686	-2.4642484	ref
GCATGTACAACGATCT-1-145_mGFP-Fltp_P16	6.981743	-2.5274796	ref
GCATGTACAGACAGGT-1-145_mGFP-Fltp_P16	7.6613774	-1.998337	ref
GCATGTAGTACATGTC-1-145_mGFP-Fltp_P16	7.1179104	-2.139947	ref
GCATGTAGTGCACCAC-1-145_mGFP-Fltp_P16	2.4880927	1.8790323	ref
GCATGTAGTGCTGTAT-1-145_mGFP-Fltp_P16	1.599405	0.69671124	ref
GCCAAATCAGACGCAA-1-145_mGFP-Fltp_P16	1.6264175	-1.0054822	ref
GCCAAATCATGCAATC-1-145_mGFP-Fltp_P16	8.635607	-2.4073796	ref
GCCTCTAAGACTGTAA-1-145_mGFP-Fltp_P16	4.120479	-1.460638	ref
GCCTCTACAATGTTGC-1-145_mGFP-Fltp_P16	6.160229	-2.2430723	ref
GCCTCTAGTCCGAACC-1-145_mGFP-Fltp_P16	4.129733	-1.4967055	ref
GCCTCTAGTCTGCAAT-1-145_mGFP-Fltp_P16	5.7535415	-2.0650203	ref
GCCTCTATCGAACGGA-1-145_mGFP-Fltp_P16	6.078963	-2.1793277	ref
GCGACCAAGCGCCTCA-1-145_mGFP-Fltp_P16	1.4461601	1.4776917	ref
GCGACCACAATGGAGC-1-145_mGFP-Fltp_P16	6.5444403	-1.763708	ref
GCGACCACAGTACACT-1-145_mGFP-Fltp_P16	3.2924736	-1.1016887	ref
GCGACCAGTGCCTGCA-1-145_mGFP-Fltp_P16	5.2448497	-1.8737344	ref
GCGACCAGTGTGGTTT-1-145_mGFP-Fltp_P16	8.240834	-3.5579474	ref
GCGACCAGTTGTTTGG-1-145_mGFP-Fltp_P16	8.569882	-2.307155	ref
GCGACCATCTGCTTGC-1-145_mGFP-Fltp_P16	6.404492	-2.0661006	ref
GCGACCATCTTTAGGG-1-145_mGFP-Fltp_P16	10.040071	-3.0224771	ref
GCGAGAAAGCGGATCA-1-145_mGFP-Fltp_P16	6.5317335	-1.7542467	ref
GCGAGAAAGCGGCTTC-1-145_mGFP-Fltp_P16	13.655005	3.765862	ref
GCGAGAAAGGAGTAGA-1-145_mGFP-Fltp_P16	7.622161	-3.884865	ref
GCGAGAAAGGTCATCT-1-145_mGFP-Fltp_P16	1.5741767	-0.67270565	ref
GCGAGAACAGTATAAG-1-145_mGFP-Fltp_P16	4.2788024	-1.5341206	ref
GCGAGAACATCAGTAC-1-145_mGFP-Fltp_P16	9.363753	-2.637058	ref
GCGAGAAGTGGAAAGA-1-145_mGFP-Fltp_P16	9.098255	-1.9080623	ref
GCGAGAATCACGCATA-1-145_mGFP-Fltp_P16	5.5714912	-1.9381285	ref
GCGAGAATCACTGGGC-1-145_mGFP-Fltp_P16	8.6898365	-2.312751	ref
GCGAGAATCAGGCCCA-1-145_mGFP-Fltp_P16	7.1456404	-2.0661755	ref
GCGAGAATCATGTGGT-1-145_mGFP-Fltp_P16	4.34244	-1.5299284	ref
GCGAGAATCGCGGATC-1-145_mGFP-Fltp_P16	8.61594	-2.857798	ref
GCGAGAATCGTTTGCC-1-145_mGFP-Fltp_P16	8.044758	-3.3871267	ref
GCGCAACAGAGGTTAT-1-145_mGFP-Fltp_P16	3.8067694	-1.0987585	ref
GCGCAACAGGGCTTCC-1-145_mGFP-Fltp_P16	7.5352125	-1.9695313	ref
GCGCAACCAAGTACCT-1-145_mGFP-Fltp_P16	6.0551248	-2.7656345	ref
GCGCAACCACGAAATA-1-145_mGFP-Fltp_P16	8.829321	-2.6850393	ref
GCGCAACGTACCGTAT-1-145_mGFP-Fltp_P16	-0.17581923	3.5703022	ref
GCGCAACTCCACGCAG-1-145_mGFP-Fltp_P16	8.146	-3.1229887	ref
GCGCAGTAGAATTCCC-1-145_mGFP-Fltp_P16	4.270279	-1.8543969	ref
GCGCAGTAGCGACGTA-1-145_mGFP-Fltp_P16	7.28072	-3.3323166	ref
GCGCAGTGTACCGAGA-1-145_mGFP-Fltp_P16	5.651345	-1.1789715	ref
GCGCAGTGTGTAATGA-1-145_mGFP-Fltp_P16	7.363693	-2.5760658	ref
GCGCAGTTCAGCCTAA-1-145_mGFP-Fltp_P16	8.685426	-2.9318478	ref
GCGCAGTTCGAGCCCA-1-145_mGFP-Fltp_P16	4.662521	-1.0823756	ref
GCGCAGTTCTAGAGTC-1-145_mGFP-Fltp_P16	5.9628816	-2.9438767	ref
GCGCAGTTCTGTACGA-1-145_mGFP-Fltp_P16	6.223293	-2.6639009	ref
GCGCCAAGTATTCGTG-1-145_mGFP-Fltp_P16	7.5789475	-2.9672763	ref
GCGCCAATCCTTTACA-1-145_mGFP-Fltp_P16	9.117229	-2.4207926	ref
GCGCCAATCTCCAGGG-1-145_mGFP-Fltp_P16	10.145803	-2.2279186	ref
[truncated: 35,505 more rows]

## Sheet: d_umap_latents_query
index	UMAP1	UMAP2	evaluation	uncertainty	cell_type	pred_cell_type	PANGLAO_ACINAR_CELLS	PANGLAO_ALPHA_CELLS	PANGLAO_BETA_CELLS	PANGLAO_DELTA_CELLS	PANGLAO_DUCTAL_CELLS	PANGLAO_ENDOTHELIAL_CELLS	PANGLAO_GAMMA_(PP)_CELLS	PANGLAO_PERI-ISLET_SCHWANN_CELLS	PANGLAO_PANCREATIC_STELLATE_CELLS	PANGLAO_T_MEMORY_CELLS	PANGLAO_B_CELLS_MEMORY	PANGLAO_DENDRITIC_CELLS	PANGLAO_MACROPHAGES	PANGLAO_EOSINOPHILS	PANGLAO_T_CELLS	PANGLAO_B_CELLS	PANGLAO_NEUTROPHILS	PANGLAO_MONOCYTES	PANGLAO_T_HELPER_CELLS	PANGLAO_NK_CELLS
AAACCTGAGAGTACCG-1-G2-STZ	-0.0031607123	-3.4607382	Correct	0.0999637246131897	beta	beta	-1.6683975	0.83483124	3.7397985	-0.12076851	-0.6879694	-2.106656	-0.8830591	-0.96505445	-0.41728687	-1.334818	-1.7214736	-1.4989178	-1.4244771	-1.0374302	-1.4315101	-1.8052449	-1.2978799	-1.4480333	-0.8263982	-1.4822441
AAACCTGAGATCTGCT-1-G2-STZ	0.13582379	-4.4171057	Correct	0.0	beta	beta	-0.8585223	0.9786142	5.026331	-0.10896191	-0.75185174	-2.1106608	-0.66336924	-1.2676911	-0.61049205	-0.3906698	-1.1153414	-1.4187663	-2.0528727	-1.0333269	-0.70935583	-0.43954116	-0.7105235	-1.6417375	-0.99894845	-1.128965
AAACCTGCACATTCGA-1-G2-STZ	-5.345599	-1.032303	InCorrect	0.0	beta	alpha_beta	-0.8377928	3.5077994	5.3239517	0.24604608	-1.7433529	-1.7957835	-0.19415385	-0.709655	-1.0203941	-1.1933309	-0.7262607	-1.5385195	-1.4140723	-1.2356666	-0.5307651	-0.1134273	-0.9413675	-1.5201534	-1.0564187	-1.3388641
AAACCTGCAGCGTTCG-1-G2-STZ	-5.2529707	0.75859416	Correct	0.19975996017456055	beta	beta	-0.7190667	3.6707647	8.633325	4.249173	-1.65104	-1.4230366	-1.0502708	-0.7106375	-0.6044451	-1.0121337	-0.7883061	-1.2390893	-1.5996937	-1.0184299	-0.73566186	-0.5432355	-0.80454975	-1.5291909	-0.9733569	-0.7435482
AAACCTGCAGTATAAG-1-G2-STZ	1.7631255	-3.8936598	Correct	0.0	beta	beta	-0.9270701	0.3446353	3.050405	0.74297655	-0.8149928	-2.6726382	-1.301863	-1.0845157	-0.58712804	-1.2286985	-1.7084742	-1.8088218	-2.2107985	-0.8886957	-1.8013774	-2.4505692	-0.8437912	-2.0868752	-1.3268981	-1.5434655
AAACCTGGTATTAGCC-1-G2-STZ	-4.5759726	8.499294	Correct	0.0	delta	delta	-0.6258763	0.4728006	0.8262286	5.06876	-0.9752837	-2.1915255	-1.1587121	-1.2408359	-0.9501473	-1.0735478	-1.3907311	-1.2781951	-2.0062263	-0.8208208	-2.2267084	-2.0222476	-1.5296279	-1.6676213	-1.1211007	-1.3377926
AAACCTGGTCTTCTCG-1-G2-STZ	-5.5402637	2.6186316	Correct	0.0	beta_delta	beta_delta	-0.6336609	3.9110055	5.8592205	6.497617	-2.4176311	-1.5364252	-0.59525347	-0.17420214	-0.20342505	-0.58754677	-1.0704149	-1.1175535	-1.2303693	-1.0732849	-0.9867744	-0.25474164	-0.69771874	-0.9911822	-1.4689934	-1.349861
AAACCTGGTGAGCGAT-1-G2-STZ	8.309492	11.756524	Correct	0.0	ductal	ductal	0.18476278	0.18542522	0.3686009	-0.25092202	-1.0193605	-1.5419914	-0.9774863	-1.0763	0.015375465	-0.73616827	-0.87641877	-1.2056353	-1.1466866	-0.7234182	-1.0967679	-1.6316416	-1.0680597	-0.8521024	-1.3700929	-1.1390532
AAACCTGGTGAGGCTA-1-G2-STZ	-2.74651	6.6961036	Correct	0.09994608163833618	delta	delta	-0.99593353	2.0056844	0.7548239	2.7786846	-0.8702349	-2.2924743	-1.3902053	-1.0362713	-0.47472346	-0.74724823	-1.2599412	-1.4296832	-2.1423354	-0.61747944	-1.0635726	-1.9069215	-1.6944468	-1.4473803	-1.7388717	-1.6132156
AAACCTGGTGATAAGT-1-G2-STZ	-2.7002976	8.413258	Correct	0.0	delta	delta	-0.47347218	1.9146378	1.4472425	4.713175	-0.9217815	-2.2358522	-1.7781396	-0.98009086	-0.45723337	-1.0348743	-1.0501285	-1.3802228	-1.9292693	-1.3767318	-1.1101291	-1.9611939	-0.88968134	-1.1984692	-0.8514765	-1.5713612
AAACCTGGTGTTGAGG-1-G2-STZ	-3.4265742	2.6266296	Correct	0.10008537769317627	beta_delta	beta_delta	-0.58401096	2.0855403	3.9802713	7.7023983	-1.1888582	-1.9882439	-1.7492248	-0.9049426	-0.4693203	-0.94945204	-1.5344038	-1.5709218	-1.768993	-0.89451337	-1.3821405	-0.97420466	-1.5639654	-1.7856236	-1.6041749	-1.7065148
AAACCTGTCACCAGGC-1-G2-STZ	7.665226	-6.1478934	InCorrect	0.0	immune_proliferative	stellate_quiescent	-1.1893097	0.10028923	0.9829148	-0.021490641	-1.652284	-0.9918849	-0.9388296	-0.80117255	0.7392035	0.3523864	0.18667042	0.22188644	-0.9212715	-0.39954913	-0.3652344	3.2328815	-0.91617715	-0.37135047	-0.5238518	-0.97880876
AAACCTGTCATCACCC-1-G2-STZ	14.349502	1.1608105	Correct	0.19997519254684448	endothelial	endothelial	-1.4750855	0.01032453	0.8385281	-0.35806534	-0.32342726	0.6429893	-0.49593827	-1.44884	0.405191	-0.36793265	-0.19236454	-0.82266444	-1.3069806	-1.1719074	-2.2135363	-1.4714996	-1.1424382	-0.22242247	-1.8129649	-0.48935795
AAACCTGTCATGTCCC-1-G2-STZ	4.159333	5.457494	Correct	0.0	alpha	alpha	-0.5426851	7.0082464	3.1867304	0.72322124	-1.443259	-2.0338886	0.22704712	-0.87220293	-0.59802824	-0.51155865	-1.3244004	-1.4829903	-1.7716764	-1.1733904	-1.2846413	-1.3456577	-1.2674239	-1.1749655	-1.4020247	-0.8068548
AAACCTGTCGCCCTTA-1-G2-STZ	1.6858692	6.595781	Unknown	0.40013545751571655	alpha_delta	Unknown	-1.2199214	6.150169	2.0266285	4.2475705	-0.9545906	-1.6584269	-0.78996354	-0.85692394	-0.655864	-0.96560794	-1.5951141	-1.4253489	-2.0370095	-1.1769159	-1.5314918	-1.4780322	-1.3108858	-1.4442286	-1.3394998	-1.5205715
AAACCTGTCTCTGTCG-1-G2-STZ	0.739164	6.277612	Unknown	0.2000340223312378	alpha_delta	Unknown	-0.5793235	3.5910807	1.5572773	3.6313915	-1.1387019	-1.9194803	-0.79205	-0.6992277	-0.13131058	-1.0945045	-1.0225884	-1.2583355	-1.5117875	-1.0246378	-1.9362096	-1.3763539	-1.0480235	-1.261904	-1.6623281	-1.1347376
AAACCTGTCTGAGTGT-1-G2-STZ	1.1962258	-3.4770768	Correct	0.0	beta	beta	-0.3546991	0.76575816	3.6581352	-0.122711726	-1.0554674	-2.5099773	-1.7260072	-1.5208948	0.021194272	-1.4781901	-1.7289325	-1.1962036	-1.9253742	-0.9172253	-1.0388383	-1.169143	-1.5253426	-2.0211844	-1.2717043	-1.6888399
AAACGGGAGCGGCTTC-1-G2-STZ	4.717283	4.639386	Unknown	0.20006883144378662	alpha	Unknown	-0.9660083	5.396839	2.069748	0.76286757	-0.7251454	-1.8042158	0.23940448	-0.34644836	-0.7551509	-1.3550755	-1.2734013	-0.86553127	-2.0380654	-1.2301731	-1.286505	-1.6906825	-1.2525371	-1.6649953	-0.60334736	-1.4889228
AAACGGGAGCTCCTCT-1-G2-STZ	-3.9374776	8.24605	Correct	0.0	delta	delta	-0.8410665	0.73847556	1.0593363	4.8262725	-0.8761236	-2.5098696	-2.0310483	-0.9406915	-0.20477533	-1.0666494	-1.6114799	-1.3258522	-2.298476	-0.6894897	-0.98481333	-2.1585906	-1.3181033	-1.7670496	-1.1350253	-1.0461059
AAACGGGAGTCCATAC-1-G2-STZ	2.293601	5.1317177	Unknown	0.20015549659729004	alpha_delta	Unknown	-0.4821366	4.8709974	1.5267372	0.76182234	-2.318206	-1.73052	0.16581318	-0.5806196	-1.2554585	-1.2861127	-1.6472036	-1.530909	-1.8988651	-0.8889148	-1.6104429	-0.6866922	-1.1033899	-1.5364678	-0.8466948	-0.69595283
AAACGGGCACCAGGTC-1-G2-STZ	5.879583	4.0097685	Correct	0.0	alpha	alpha	-0.8503745	5.177244	1.1004649	3.0786679	-0.89334285	-2.1541488	-0.82693964	-0.85041904	-0.9163461	-1.2227079	-1.4792407	-1.1523803	-1.7413411	-1.5187567	-1.3998697	-1.1700053	-1.6368484	-1.3601226	-1.515101	-1.0070542
AAACGGGCATTATCTC-1-G2-STZ	0.12480741	8.245175	Unknown	0.40025317668914795	delta	Unknown	-0.833545	2.6151972	0.78519666	6.1755333	-1.5036346	-1.9885966	-1.046118	-0.60596675	-1.0396233	-1.2969522	-1.1946445	-0.9233166	-1.633141	-1.124295	-1.892936	-1.3340254	-1.0688152	-1.1556495	-1.7522695	-0.984574
AAACGGGGTAAACGCG-1-G2-STZ	-3.02588	9.2077265	Correct	0.0	delta	delta	-0.66729873	1.2553908	0.652141	5.1337514	-1.3838863	-2.2197428	-1.1105646	-0.6422825	-0.6994884	-0.8856645	-1.5171359	-1.1994389	-2.1625466	-1.0870717	-2.1713982	-1.8860606	-1.7279018	-1.6497035	-1.3800251	-1.428557
AAACGGGGTAATTGGA-1-G2-STZ	0.726183	-3.445381	Correct	0.0	beta	beta	-1.2995462	0.941333	3.91622	0.2170536	-0.49196726	-2.401366	-1.0456241	-0.6521881	-0.731966	-0.7115657	-1.7020057	-1.9140629	-2.2245414	-1.2852454	-1.5014241	-1.9178846	-1.3972427	-2.0204206	-0.6120246	-1.4724761
AAACGGGGTAGCTTGT-1-G2-STZ	8.909608	-3.1589432	Unknown	0.500920832157135	immune	Unknown	-1.4307184	0.2776879	0.55446	-0.18843426	-0.5810687	-1.3572251	-1.025672	-0.8578595	-0.79534364	-0.20014048	0.2943806	0.23958215	0.79885113	-0.18409608	-0.67584455	-0.77639407	0.44141138	-0.27749062	-0.33441848	-0.7331122
AAACGGGGTAGGCTGA-1-G2-STZ	-5.681339	-1.0444659	Unknown	0.2997734546661377	beta	Unknown	-0.20485309	4.5408797	6.714683	-0.0717794	-1.1921885	-1.7732888	-0.55466	-0.59450454	-0.76816434	-0.93181854	-0.95435244	-1.3648043	-1.1235837	-1.133327	-0.9088262	-0.7489372	-1.6610774	-1.3922188	-0.7753759	-0.86284995
AAACGGGGTATTCTCT-1-G2-STZ	6.2403026	5.0611653	Correct	0.0	alpha	alpha	-0.5752624	6.7054143	1.7434826	1.1106186	-1.00561	-1.9547765	-0.34563434	-0.80571413	-0.6467608	-1.6340456	-1.2694768	-1.3385608	-1.9901574	-1.3205787	-1.454491	-2.1884727	-1.4150083	-0.7977694	-1.3030744	-0.69749373
AAACGGGGTGCGCTTG-1-G2-STZ	14.867574	-0.016074399	Correct	0.0	endothelial	endothelial	-1.5301064	0.026387438	0.87923384	-0.23045108	-0.36756754	1.3947353	-0.4619127	-1.4766527	0.5570677	-0.6544047	-0.78683215	-1.06502	-0.9534859	-1.2709677	-1.7290974	-0.6518604	-0.88137525	-0.11999759	-1.2408134	-0.5392783
AAACGGGTCCATGCTC-1-G2-STZ	1.5356783	-0.5142482	Unknown	0.200039803981781	gamma	Unknown	-0.8743617	2.4609296	0.8994464	-0.3055981	-0.9417962	-2.4415107	-0.36055616	-1.2959375	-0.4021729	-1.0263561	-1.5134734	-1.6852832	-2.032992	-1.0246105	-1.3924576	-2.8601596	-1.2635406	-1.4301391	-1.100473	-1.4495916
AAACGGGTCCGTCAAA-1-G2-STZ	2.5314264	2.5828211	Correct	0.09999507665634155	gamma	gamma	-0.3303162	3.1113408	0.9238751	0.43392983	-1.3419368	-2.2535112	-0.6639776	-0.80721337	-0.59761155	-0.9253367	-1.2680649	-1.4038656	-1.7847176	-0.8973521	-1.2841154	-1.0740445	-1.3015128	-1.7259196	-1.5464077	-1.0928354
AAACGGGTCGTTACAG-1-G2-STZ	-1.5499762	-0.8907299	Unknown	0.3999987244606018	beta	Unknown	-1.3084863	4.492423	3.8344216	1.0860808	-0.791991	-2.1529236	-0.47996446	-1.1645403	-0.37258506	-0.8297392	-1.4220697	-1.2960316	-1.7751042	-0.83867276	-1.1791726	-1.4665065	-0.7620662	-1.6316377	-1.2375127	-1.2994219
AAACGGGTCTGGTATG-1-G2-STZ	-3.1484914	-1.1250093	Unknown	0.3000486493110657	beta	Unknown	-1.3958054	4.0373588	3.3653579	0.028152347	-1.5410024	-2.0043828	-0.58760285	-0.9506703	-0.6517717	-1.4028162	-0.7913459	-1.1837442	-1.8655095	-0.69674325	-0.40746477	-0.27035746	-1.0968847	-1.7965258	-1.390177	-1.511819
AAAGATGAGAAGCCCA-1-G2-STZ	-4.6008415	1.1976111	Unknown	0.2999717593193054	beta_delta	Unknown	-0.40119702	2.9096763	5.5552077	4.602017	-1.2943256	-1.5105454	-0.2409115	-0.8500375	-0.540583	-1.1516674	-0.8180428	-1.0017014	-1.2159384	-1.0900264	-1.161328	-0.79648507	-0.95744663	-1.2995229	-1.2337542	-0.9742421
AAAGATGAGAGCCCAA-1-G2-STZ	14.929025	0.06160364	Correct	0.0	endothelial	endothelial	-1.6232047	-0.1263997	0.7481047	-0.3876963	0.071351714	1.1955692	-0.44608408	-1.6537765	0.7109648	-0.5799357	-0.8868552	-1.0138774	-1.2940389	-1.6117942	-1.6298158	-0.60888624	-0.79212064	-0.15411179	-1.5683192	-0.8655654
AAAGATGAGATCCCAT-1-G2-STZ	-4.69034	2.2296317	Correct	0.0	beta_delta	beta_delta	-0.6169884	3.2213492	5.0386214	6.6080294	-1.4002755	-1.5391779	-0.9896688	-0.7460439	-0.4877776	-1.3850179	-0.8217995	-1.1565143	-1.4567643	-0.76251376	-1.5181423	-0.43842003	-0.711679	-1.3467624	-0.702462	-1.0627935
AAAGATGAGTGTACTC-1-G2-STZ	5.4273567	4.932962	Correct	5.960464477539063e-08	alpha	alpha	-0.46016824	6.380278	1.5926234	0.6497008	-0.70233923	-2.1703234	0.020800827	-1.3117052	-0.56426245	-0.96546596	-1.8644854	-1.2713921	-2.0461545	-1.1326711	-1.7786007	-1.7439256	-1.9797918	-0.92173564	-1.3678254	-1.2260367
AAAGATGCACCACGTG-1-G2-STZ	6.905483	4.053354	Correct	0.0	alpha	alpha	-0.5616858	6.32542	2.0322628	1.6582462	-1.1436795	-2.445182	-0.27042687	-1.3267123	-0.9045551	-1.2726734	-1.1375277	-1.4231452	-1.8837113	-0.8458884	-0.7895913	-1.5632199	-1.2475715	-1.3507855	-1.3084723	-1.9073352
AAAGATGGTAAATGAC-1-G2-STZ	3.4601357	5.9897175	Correct	0.0	alpha	alpha	0.059127107	7.7827964	1.1891272	1.8143852	-1.5848253	-1.3711387	-0.042656884	-0.3907903	-1.0230873	-0.86832094	-1.1568795	-1.2517406	-1.0639778	-1.1196853	-1.5540525	-1.3073599	-1.5189488	-0.7971752	-1.1585041	-1.2514049
AAAGATGGTCTCTTTA-1-G2-STZ	6.4964547	2.8984044	Correct	0.0	alpha	alpha	-1.0262703	5.4101877	1.767258	0.42455003	-1.1353136	-2.3969831	-0.6823823	-0.388912	-0.8271551	-1.3540782	-0.8113581	-1.068454	-1.5656191	-1.1493113	-1.5990342	-1.8791404	-1.8482459	-1.4197631	-0.8009615	-1.0538725
AAAGATGTCATTCACT-1-G2-STZ	-5.527641	1.3109087	Unknown	0.4999905228614807	beta_delta	Unknown	-0.43501884	4.3156424	4.32361	4.304343	-1.3828248	-1.4271176	-0.54809666	-0.67960584	-0.7115007	-0.80650264	-1.4717039	-0.9864223	-1.3338736	-0.8691469	-0.9429045	0.22381718	-0.7247315	-1.236582	-1.2897097	-1.584145
AAAGATGTCCTTTCGG-1-G2-STZ	-2.593738	-2.5393474	Correct	0.0	beta	beta	-0.8607635	0.9256584	1.4585099	0.8296436	-1.1284422	-1.905654	-1.1252416	-1.2577413	-0.5185644	-0.9427266	-1.5631616	-1.516915	-1.9689562	-1.0238669	-0.72629476	-1.1375387	-1.2950498	-1.3948168	-1.4510956	-1.7462939
AAAGATGTCGGCTACG-1-G2-STZ	-6.2961917	1.9731836	Unknown	0.30004674196243286	beta_delta	Unknown	-0.8095967	4.462616	8.167876	5.9398594	-1.5683453	-1.623843	-0.5668268	-0.91378605	-0.70669615	-0.9957704	-0.85739785	-1.3944845	-1.5211514	-1.0682539	-0.83583534	-0.40779084	-0.7484117	-1.1608694	-0.9940948	-1.3219321
AAAGATGTCGTCCGTT-1-G2-STZ	-0.34836382	-2.9492774	Correct	0.0	beta	beta	-1.4759929	1.5696796	3.2599776	-0.27964157	-0.76189584	-2.6214736	-1.113632	-1.2807113	-0.18732688	-1.1943272	-0.8042048	-1.9213982	-1.7874073	-0.607443	-0.61315155	-1.6480519	-1.2236503	-1.9462154	-0.8215358	-1.1448456
AAAGCAAAGGACACCA-1-G2-STZ	2.9604924	2.58331	Correct	0.1999102234840393	gamma	gamma	-1.0397954	2.70441	0.86444026	1.2659991	-1.4367481	-2.022291	-0.6043059	-0.8924177	-0.504701	-0.5949988	-1.809425	-1.4373124	-1.9661849	-0.9284096	-1.9138517	-1.7498192	-1.352641	-1.6943824	-0.819606	-1.3269765
AAAGCAAAGTGCCATT-1-G2-STZ	12.591175	-4.3138795	Correct	0.0	stellate_activated	stellate_activated	-0.86315775	0.09131661	0.11796802	-0.27982667	-0.50490636	-0.8152089	-1.111423	-1.0721209	1.3839833	-1.0011623	-1.06421	-0.861638	-0.9712966	-1.0397838	-1.6658508	-1.351733	-1.4515252	-0.75105035	-1.0237044	-1.4110881
AAAGCAACAAAGGTGC-1-G2-STZ	5.979004	5.5811577	Correct	0.0	alpha	alpha	-0.55023956	7.240376	1.5488102	1.2159388	-1.3684185	-2.049047	-0.15279318	-0.61482495	-1.1779976	-0.50069976	-1.2283919	-1.0855066	-1.7244401	-1.3907952	-1.2974714	-1.8739941	-1.592467	-1.6469529	-0.8802528	-0.8476719
AAAGCAACAATAGCGG-1-G2-STZ	5.6322184	5.605655	Correct	0.0	alpha	alpha	-0.72163343	7.155572	2.5166578	1.7814922	-0.82601804	-1.8306682	-0.44841942	-0.6734192	-1.2060435	-1.3081664	-1.5754024	-1.7292455	-1.920548	-1.5306476	-1.335168	-1.575456	-1.2648664	-1.2692314	-1.2034483	-1.8439047
AAAGCAACAGTTCATG-1-G2-STZ	7.3604307	-5.7599335	InCorrect	0.09216201305389404	immune_proliferative	stellate_quiescent	-1.0970584	0.38785455	2.0743394	-0.15029505	-1.4222671	-1.3498319	-0.8957315	-0.9020102	0.25134152	0.09790078	0.4571048	0.46673137	-0.5834747	-0.16484416	-0.03528042	3.2241826	-0.81289285	-0.3802627	-0.987034	-0.6504271
AAAGCAACATTCACTT-1-G2-STZ	-1.0729543	-3.3801723	Correct	0.0	beta	beta	-0.7558229	2.3750765	6.02317	-0.13016239	-0.751749	-2.197144	-1.093528	-1.6925787	-0.5061877	-0.8814595	-1.5176253	-1.3253425	-1.4744593	-0.9586225	-0.88190013	-0.86746436	-1.2438364	-1.5110502	-0.81405604	-1.5185418
AAAGCAAGTACGCACC-1-G2-STZ	6.127085	0.609532	Unknown	0.399980366230011	alpha	Unknown	-1.2462326	4.2792773	1.8766836	0.09393303	-0.34989378	-2.6262765	-0.27408457	-1.3987975	-0.5020548	-0.9069059	-1.8092649	-1.3137194	-2.4438226	-1.4993747	-0.92566484	-2.369585	-1.587247	-2.0019255	-1.8506247	-1.333994
AAAGCAAGTAGCGTGA-1-G2-STZ	-5.0053926	0.41145563	Unknown	0.2999544143676758	beta	Unknown	-0.88533676	2.6909916	6.5177717	2.7866945	-1.3227572	-1.5677706	-0.8699024	-1.1014128	-1.3717119	-1.1306925	-0.8967662	-1.2910829	-1.3309635	-0.993572	-0.85498923	-0.3456307	-0.89703554	-1.7391148	-0.9912942	-1.3187209
AAAGCAAGTCCGTCAG-1-G2-STZ	8.13603	11.930916	Correct	5.960464477539063e-08	ductal	ductal	0.14981303	0.32688862	0.7800021	-0.10468876	-1.2057642	-1.0864253	-0.61052275	-1.2563289	0.2754089	-0.8211818	-0.33531907	-1.0830295	-1.2137665	-0.713132	-1.1722087	-1.6467719	-0.6755374	-0.75526494	-1.2117194	-0.9564966
AAAGCAAGTTACGTCA-1-G2-STZ	6.0642962	5.1174445	Correct	0.0	alpha	alpha	-1.1211823	7.4091864	1.2268469	0.89401984	-1.3100016	-2.0180097	-0.29006532	-0.7116219	-1.3911629	-1.7657382	-1.3398793	-1.3543282	-1.5307492	-1.417114	-1.7204139	-2.081447	-1.2295566	-1.5368493	-0.65708905	-1.0187618
AAAGCAAGTTTAGGAA-1-G2-STZ	11.029217	2.087054	Unknown	0.29997116327285767	schwann	Unknown	-1.4070995	0.33137512	1.5659952	-0.103826	-2.0909965	-0.8659687	-1.0248439	-0.48931265	0.41230494	-1.1643727	-0.89898986	-0.8141377	-1.4578906	-1.4422597	-0.89889956	-1.5118861	-1.6488209	-0.74544734	-0.781529	-1.3406578
AAAGCAATCAACCAAC-1-G2-STZ	7.1531415	-4.897858	Unknown	0.6000879406929016	immune_proliferative	Unknown	-0.49670774	1.4902467	1.8254184	-0.16994838	-1.039127	-1.4662864	-0.67526865	-0.6499484	-0.6497991	1.1322765	0.24328533	0.3555948	-0.6686138	-0.001040034	-0.25466192	1.8357023	-0.6281051	-0.7046038	-0.52941966	-0.18891126
AAAGCAATCCCTAACC-1-G2-STZ	4.637006	6.2962728	Correct	0.0	alpha	alpha	-1.0793296	8.601201	0.2802243	1.2070122	-0.6700655	-1.5966346	-0.029323328	-0.6056706	-0.49015093	-1.6032746	-1.1380943	-0.86433905	-1.9545927	-1.2256366	-1.3270309	-1.5414526	-1.2586288	-0.90178925	-0.9175016	-1.0282234
AAAGCAATCGACAGCC-1-G2-STZ	4.1370597	5.178785	Correct	0.0	alpha	alpha	-0.3416289	6.900149	1.830831	1.0186744	-1.2259339	-1.8798711	-0.00089899264	-0.50677794	-0.7212989	-1.8216438	-1.3727641	-1.6214452	-1.9561754	-1.3433254	-1.6169302	-1.4494226	-1.7554626	-1.1424704	-0.9271906	-0.9347382
AAAGCAATCGGAAACG-1-G2-STZ	-0.8884132	-3.4300218	Correct	0.0	beta	beta	-1.1428897	1.298414	4.7639294	-0.21999237	-0.43486512	-2.4960215	-1.1482139	-1.5175735	-0.59483844	-1.4006431	-0.89674526	-1.4879972	-2.200511	-1.0914289	-1.4202619	-0.71189564	-1.7299275	-2.110798	-0.9654664	-1.5923413
AAAGCAATCTGTCAAG-1-G2-STZ	-3.1098058	-0.8384794	Correct	0.0	beta	beta	-0.43609738	2.9416661	4.379533	1.5273937	-1.0991439	-1.7919228	-0.3553365	-0.941152	-0.27047172	-1.6593504	-1.1189628	-1.3532727	-1.9154997	-1.3274829	-0.8149987	-0.7555164	-1.2177229	-1.6278281	-0.9964793	-1.1633488
AAAGTAGAGAGCCTAG-1-G2-STZ	-4.9280567	2.3131726	Correct	0.1000211238861084	beta_delta	beta_delta	-0.57973933	3.8096056	6.696187	6.537489	-1.3100712	-1.5821334	-0.6823768	-0.08769935	-0.6019226	-1.4069582	-1.4876741	-1.0202004	-1.4767447	-1.0113686	-0.96289575	-0.7248104	-1.4164482	-1.564252	-0.8666816	-1.601734
AAAGTAGAGATGTAAC-1-G2-STZ	5.3548856	1.1526687	Correct	0.19996964931488037	alpha	alpha	-1.5995909	3.173926	0.83667415	0.3388809	-0.41585824	-2.2428172	-0.62669265	-1.3021004	-0.7346355	-1.4354	-1.3950182	-1.3536516	-2.1797462	-1.2756429	-2.5698817	-2.5790627	-1.6932908	-1.6217395	-0.69183207	-1.360497
AAAGTAGAGTGATCGG-1-G2-STZ	7.146019	-2.8949296	InCorrect	5.960464477539063e-08	alpha_immune	alpha	-0.79359263	3.130104	2.7309237	0.38668516	-0.9343244	-2.0070415	-0.22295092	-1.0250142	-0.3035749	-0.21942852	0.14100783	0.11968708	-0.571021	-0.37297758	-0.9096373	0.8179258	-0.8524698	-0.5586897	-1.2508492	-0.71902007
AAAGTAGCACTACAGT-1-G2-STZ	5.9464984	-3.4435375	Unknown	0.600056916475296	immune_proliferative	Unknown	-1.258659	0.95392007	1.5404549	-0.1071616	-0.94195676	-0.7717291	-0.5663627	-0.67178017	-0.044840697	0.69585	-0.33856392	-0.48412454	-0.81818175	-0.5792436	0.2390899	-1.2317581	-1.2246369	-0.7098984	-0.5083841	0.03820178
AAAGTAGCACTCGACG-1-G2-STZ	7.5381074	-6.186013	InCorrect	0.0	immune_proliferative	stellate_quiescent	-0.58843887	0.29285195	0.9703413	-0.0943394	-1.7921423	-0.93367386	-0.8889501	-0.76233846	1.0563483	0.38427228	0.2374467	0.052617382	-0.6043354	-0.3401332	-0.24589571	3.2858496	-0.91752607	-0.4420573	-0.5223566	-0.8711091
AAAGTAGCAGCCTGTG-1-G2-STZ	-5.698152	1.2660755	Unknown	0.30009567737579346	beta	Unknown	-0.6486434	3.5449305	6.5377555	4.516437	-1.2534095	-1.6973369	-0.65012664	-1.2239083	-0.71298605	-1.6708192	-0.8816381	-1.8045391	-1.5045959	-0.9552311	-0.37473884	-0.55990386	-1.1153	-1.6576849	-1.1739999	-0.961944
AAAGTAGGTCGAGATG-1-G2-STZ	0.7839371	-3.722207	Correct	0.0	beta	beta	-0.9896127	0.58923125	3.5030766	-0.0015813261	-0.6064823	-2.8091338	-0.9060688	-1.4040937	0.09108572	-1.024096	-1.1922878	-1.8237019	-1.7873888	-1.1172111	-1.2158973	-1.1921419	-1.5299	-2.0382688	-1.0521027	-1.5134511
AAAGTAGGTGAGTATA-1-G2-STZ	-5.1505423	1.8148354	Unknown	0.2999698519706726	beta_delta	Unknown	-0.92007285	3.3755047	4.8741283	5.2241883	-1.2902068	-1.2650412	-0.924415	-0.7273093	-0.57215506	-1.1093564	-1.3594965	-0.92298555	-1.5364614	-0.69626635	-1.2151015	-0.7147535	-0.95816576	-1.0865319	-1.1962125	-0.9623831
AAAGTAGGTGCAACTT-1-G2-STZ	11.318881	-1.8601394	Correct	1.1920928955078125e-07	stellate_quiescent	stellate_quiescent	-0.094056845	0.16760096	0.558798	-0.51660407	-1.5640111	-0.6211307	-0.8139013	-0.36755085	1.6667088	-0.85321724	-0.26150185	-0.3233259	-0.5556485	-0.68839324	-0.6665647	-0.93400407	-0.88334787	-0.5023701	-0.5869122	-1.3362918
AAAGTAGGTTCAGTAC-1-G2-STZ	-3.024905	8.105532	Correct	0.0	delta	delta	-0.32805955	1.1992185	1.2367494	4.7806664	-1.2432815	-2.014449	-1.4283577	-1.6655447	-0.41196176	-1.1224396	-1.3736994	-1.669754	-1.8642306	-1.108583	-1.7482737	-2.2486992	-1.4366131	-1.4278302	-1.2596238	-1.5834072
AAAGTAGTCAAACCAC-1-G2-STZ	2.819229	1.9147074	Correct	0.1999887228012085	gamma	gamma	-0.60650235	3.3541908	0.63159287	0.011875	-1.8122905	-2.3450243	0.05248162	-0.9459984	0.09377273	-0.6652332	-1.6212888	-1.3712673	-2.067824	-0.9391123	-1.0740347	-1.4027644	-1.1024888	-1.2766767	-1.5689855	-1.2899387
AAAGTAGTCAGCCTAA-1-G2-STZ	4.741279	6.1865172	Correct	0.0	alpha	alpha	-0.68459594	8.063998	1.8543738	1.1382803	-1.4202001	-1.969023	-0.05952717	-0.37291485	-0.9397709	-1.6190271	-1.6310406	-1.0405546	-1.936787	-1.4788934	-0.79992795	-1.2907921	-1.5532371	-1.1341562	-1.5395316	-1.1941942
AAAGTAGTCCTCCTAG-1-G2-STZ	-4.0629506	-0.69612116	Unknown	0.40006500482559204	beta	Unknown	-1.1992785	3.1610465	5.4675474	1.1949099	-1.5303503	-1.8024719	-0.353361	-0.83481884	-1.2029305	-1.4917182	-1.6367817	-1.5856404	-1.9752893	-0.95304555	-1.2606555	-1.3023512	-0.8009157	-1.4774458	-1.1279622	-1.7598399
AAAGTAGTCTCTGAGA-1-G2-STZ	7.5601544	-6.0771437	InCorrect	0.0	immune_proliferative	stellate_quiescent	-1.1744204	0.7162966	1.2115542	-0.09190947	-1.7363952	-1.1556212	-0.52146584	-0.6826307	0.36615652	-0.063711256	0.1819826	-0.4593249	-0.813095	-0.6562489	-0.75633883	3.2120962	-1.173042	-0.06752225	-0.52860385	-0.8277763
AAATGCCAGGAGTTTA-1-G2-STZ	8.4394245	11.37876	Unknown	0.5963525474071503	ductal	Unknown	0.77845824	0.2706949	0.68977046	-0.26208854	-1.2790241	-1.9860761	-1.5397292	-1.7328823	-0.2921473	-1.1995728	-0.9898237	-1.1175476	-1.9060855	-0.6182054	-0.87693805	-2.2631235	-1.6302667	-1.3507954	-0.9531831	-1.4402915
AAATGCCCACCAGGCT-1-G2-STZ	5.397598	3.3092978	Correct	0.0	alpha	alpha	-1.0983806	5.740319	1.3712859	0.7174067	-0.26830757	-2.0613668	-0.22868428	-0.8426774	-0.9951389	-1.2718102	-1.3306249	-1.0351636	-2.0344336	-1.2367399	-1.691062	-2.202111	-1.1237311	-1.7432599	-1.3464085	-1.3479272
AAATGCCCATGACGGA-1-G2-STZ	-4.4341593	7.6167154	Correct	5.960464477539063e-08	delta	delta	-0.6909565	1.1015961	0.6385023	3.2087111	-0.8480991	-2.3525307	-0.9462398	-1.4832932	-0.44712836	-1.116286	-1.522421	-1.1532443	-2.2624273	-1.2788422	-1.9791125	-2.3768501	-1.7440239	-1.70157	-0.8929089	-1.5247221
AAATGCCCATGATCCA-1-G2-STZ	5.9517694	1.5882398	Correct	0.19993507862091064	alpha	alpha	-1.103586	5.1914935	1.9945431	0.44680223	-0.79190624	-2.7229795	-0.43598586	-0.81720567	-0.56696486	-0.9870996	-1.7034103	-1.1538969	-2.1003242	-0.9711742	-1.7520003	-1.8237674	-1.5240653	-1.7393143	-0.9480547	-1.4778669
AAATGCCCATGGATGG-1-G2-STZ	9.873527	-1.9551886	Unknown	0.49750882387161255	immune	Unknown	0.113425836	0.3963538	1.0251795	-0.11145209	-1.0208151	-0.9738921	-0.8477372	-1.0508956	-0.66456443	-0.2925912	0.042147882	-0.40152124	1.0378503	-0.7108778	-1.0467572	-0.55602247	-0.03164509	-0.08586745	-0.62065643	-0.09847106
AAATGCCGTAAGTAGT-1-G2-STZ	-1.9742147	7.581636	Correct	0.0	delta	delta	-0.16214436	0.8835655	2.1777308	3.1657326	-1.1587913	-2.1386635	-0.85047024	-0.59696597	-0.5286312	-0.7718266	-1.1744444	-0.962559	-1.505686	-1.1421174	-1.8999059	-2.248346	-1.9023997	-1.6039557	-0.9313508	-1.3968947
AAATGCCGTGAGCGAT-1-G2-STZ	-4.583167	6.908811	Correct	0.0	delta	delta	-0.7643061	0.9167594	1.7289507	2.7115428	-0.9642414	-2.1984022	-0.7149183	-1.5998515	-0.34757578	-1.3815968	-1.9972961	-1.0796803	-2.690387	-1.0652229	-1.5080913	-2.5693467	-1.5473355	-2.0681784	-1.350013	-1.3036872
AAATGCCGTGATGCCC-1-G2-STZ	5.534412	5.6051083	Correct	0.0	alpha	alpha	-0.8394337	7.5981255	1.7698063	0.6196096	-1.2124301	-1.8304399	-0.09632596	-1.1270025	-1.0489473	-0.8869474	-1.1938145	-1.4440451	-2.0926259	-1.2475009	-1.5180094	-1.6470456	-1.5592042	-1.2134957	-1.3225671	-1.0312177
AAATGCCGTGGAAAGA-1-G2-STZ	-4.678419	1.919554	Correct	0.10004687309265137	beta_delta	beta_delta	-0.7176416	3.605141	6.0367436	5.123361	-1.547791	-2.0898623	-0.90070826	-0.46453303	-0.632946	-1.4413105	-1.5139043	-1.6213429	-1.794915	-1.0075933	-0.9653931	-0.8554322	-1.0322021	-1.2521484	-1.1263078	-1.0524557
AAATGCCTCGCCCTTA-1-G2-STZ	13.226153	0.03221022	Correct	0.0	endothelial	endothelial	0.012747556	-0.0051719174	0.85911983	-0.34757897	-0.89767337	1.171738	-0.75243515	-1.3551412	0.3318315	-0.05699061	-0.22972247	-0.6548559	-0.7215979	-1.0611842	-1.2103723	-0.41083458	0.27954715	-0.13870902	-0.932266	-0.40310118
AACACGTAGATCTGAA-1-G2-STZ	-5.3274965	2.4074526	Correct	0.0	beta_delta	beta_delta	-0.45508766	4.0291896	5.348562	7.3473377	-1.6669424	-1.696133	-1.384529	-0.7764044	-1.1357378	-1.321457	-1.126483	-1.0572864	-0.79565865	-0.84474325	-0.84615535	-0.5806207	-0.8289171	-1.2279527	-0.6028208	-1.4132601
AACACGTCACGCCAGT-1-G2-STZ	4.8270206	4.8947506	Correct	0.0	alpha	alpha	-1.262218	8.292607	1.6720923	0.84916306	-0.78394115	-1.7225835	-0.19435363	-0.74401236	-1.2732985	-1.2476774	-1.0150621	-1.0402807	-1.9713117	-1.3441889	-0.7684412	-1.9655352	-1.5354347	-1.2608012	-1.3667834	-1.3538783
AACACGTCACGGTTTA-1-G2-STZ	12.644097	-2.6728454	Correct	0.0	stellate_quiescent	stellate_quiescent	-0.6229247	0.039668858	0.39961913	-0.29199135	-1.8036485	-0.71186596	-0.97454405	-0.6425938	3.1712258	-0.65538096	-1.3342342	-0.54540646	-0.91787314	-1.1935935	-2.2255063	-1.2607859	-1.0884789	-0.6295225	-0.78457165	-1.7275894
AACACGTCACGTTGGC-1-G2-STZ	-4.99808	6.325524	Unknown	0.3998817801475525	delta	Unknown	-0.9481401	0.9160499	1.8017639	1.5279744	-0.30898944	-2.5886755	-0.89775133	-1.1346741	-0.73538846	-1.4459524	-1.2838655	-1.502631	-2.3725574	-1.1511279	-1.8518851	-2.6202095	-1.98313	-1.7429411	-1.2375638	-1.5100889
AACACGTCAGATGGCA-1-G2-STZ	-4.3758826	2.8999655	Correct	0.09979736804962158	beta_delta	beta_delta	-0.28664282	3.9258204	3.3095582	6.1209116	-1.9212651	-1.6499487	-1.5338825	-0.6818326	-0.9504049	-1.315829	-1.0015862	-1.0379118	-1.021016	-1.0954264	-1.2030584	-0.6016158	-0.81903154	-1.0830929	-1.1655058	-1.3019048
AACACGTCAGCCAATT-1-G2-STZ	-2.557858	7.9640336	Correct	0.0	delta	delta	-0.92731035	2.1353629	0.546807	4.574672	-0.9664147	-1.8091594	-1.1254171	-0.5207812	-0.47553042	-1.0709046	-1.2621529	-1.2066045	-2.4293468	-0.838706	-2.1531258	-2.4825377	-1.1313815	-1.6123078	-0.9938679	-1.4387975
AACACGTGTGCACGAA-1-G2-STZ	1.1831337	-4.5178046	Correct	0.0	beta	beta	-1.0863612	0.7969612	5.630819	-0.14334063	-0.40859383	-2.3454702	-1.040788	-1.4512241	-0.01739341	-0.9836151	-1.6196389	-1.525623	-1.68768	-1.084584	-1.6029942	-1.2777473	-1.7578933	-1.9039454	-1.1855009	-1.3910496
AACACGTTCAGTACGT-1-G2-STZ	5.012286	6.11903	Correct	0.0	alpha	alpha	-0.9013591	7.7412453	1.7044134	1.0873783	-1.8013357	-1.8224851	-0.36823022	-0.8195819	-0.55449927	-1.2295327	-0.8936947	-1.1408036	-1.690835	-1.1731421	-1.2512059	-1.3213183	-1.6717976	-0.71778464	-2.0274084	-1.1982023
AACACGTTCCGAACGC-1-G2-STZ	-4.337222	-1.3546978	Unknown	0.29986709356307983	beta	Unknown	-0.12472097	3.582181	4.3019834	0.67965275	-1.3279804	-1.8790294	-0.5195686	-1.0242867	-1.1137762	-1.3473284	-1.292298	-1.575208	-1.291978	-0.92645276	-0.92882025	-0.55058455	-0.9505814	-1.2382659	-1.342382	-0.95315105
AACACGTTCCTGTAGA-1-G2-STZ	-6.3828573	-1.3800013	Correct	0.0	beta	beta	-0.17851894	3.110899	8.445048	0.48231658	-1.5366355	-1.691376	-0.907223	-0.8828608	-0.17275205	-1.4447194	-1.484192	-1.4599484	-1.0927775	-1.3587391	-0.51892644	-0.61251247	-0.7738344	-1.3543757	-0.7127509	-0.9837594
AACCATGAGAATCTCC-1-G2-STZ	6.7002277	2.635708	Correct	0.10000807046890259	alpha	alpha	-1.3742396	5.4262805	1.7457695	0.53083366	-1.1995748	-2.4134767	-0.11784196	-0.8074279	-0.28126097	-1.2925417	-1.7768471	-1.0247061	-1.805439	-1.5032698	-1.4077512	-2.139017	-1.6961105	-1.2114507	-0.9133673	-1.1822257
AACCATGAGACGCAAC-1-G2-STZ	-4.690462	-2.2638974	Correct	0.0	beta	beta	-0.5700016	2.913082	5.9223886	0.4347444	-0.788123	-1.4696423	-0.6816368	-1.1853862	-1.0657479	-1.3953384	-1.0442735	-1.8958085	-1.5516567	-1.2520152	-1.3784972	-0.31558022	-1.3748813	-1.6364238	-1.0682765	-1.1172879
AACCATGAGCCCGAAA-1-G2-STZ	12.518443	-4.241686	Correct	5.960464477539063e-08	stellate_activated	stellate_activated	-0.4698609	0.19813953	0.17965126	-0.3173274	-0.19778816	-0.33926886	-1.0881331	-0.6958635	1.7589426	-1.0026275	-1.2316223	-0.9233569	-1.4305819	-1.3453058	-1.6486689	-1.1405656	-1.4119346	-1.0205264	-0.9310392	-0.8069859
AACCATGAGTGACTCT-1-G2-STZ	6.337004	4.3907948	Correct	0.0	alpha	alpha	-0.6825414	6.4519424	1.4679369	0.72851914	-1.1602705	-1.9686093	-0.11865276	-0.5168687	0.10488103	-1.19504	-1.6473804	-1.5183581	-1.6675583	-1.284599	-1.2115382	-1.8139039	-1.7330227	-1.5873582	-1.1027436	-0.80837435
AACCATGCAAAGTGCG-1-G2-STZ	5.252925	5.1306944	Correct	1.1920928955078125e-07	alpha	alpha	-0.68339676	7.238013	1.7823807	0.8606305	-0.74579734	-1.6822786	-0.15207274	-0.6077001	-0.5103297	-1.0600958	-1.6451529	-1.0502801	-1.2908682	-1.2168316	-1.5844307	-1.647511	-0.9958224	-1.4105536	-0.8632197	-1.1401795
AACCATGCACAAGCCC-1-G2-STZ	11.355104	1.2358626	InCorrect	0.0	schwann	stellate_quiescent	-0.8925855	0.14367734	0.5098509	-0.42673677	-0.8041375	-0.8572632	-1.014999	0.3110242	1.7677809	-0.58758336	-1.3362806	-0.628319	-1.1258706	-1.3104231	-1.7618021	-2.0485003	-2.2773693	-0.81734765	-1.2180855	-1.9591613
AACCATGCATGCCTAA-1-G2-STZ	5.9972816	0.62603635	Unknown	0.4004119038581848	alpha	Unknown	-1.2791605	4.2439065	0.8279489	0.2670116	-0.36484328	-2.371122	-0.41870028	-0.73051566	-0.18768896	-0.93287456	-1.265252	-1.2080679	-2.094756	-1.3013933	-1.5380669	-2.5933738	-1.416455	-1.4396743	-1.2024878	-1.870584
AACCATGGTATCGCAT-1-G2-STZ	-2.1480215	-1.5765756	Unknown	0.3000974655151367	beta	Unknown	-2.0846357	2.1688285	3.7986412	0.07787791	-1.3285054	-1.8858166	-0.16042198	-1.1738749	0.14262198	-1.6758862	-1.7959636	-1.9873875	-1.6574631	-1.1746572	-0.7685271	-1.1626358	-1.6946772	-2.3721814	-1.7753714	-1.6788132
AACCATGGTCAAAGCG-1-G2-STZ	15.132587	0.37827003	Correct	5.960464477539063e-08	endothelial	endothelial	-1.1729254	0.10677902	0.5372257	-0.44601497	-0.2260817	1.2586465	-0.72306854	-1.4714212	0.5330545	-0.49396455	-0.60016614	-1.17753	-1.5784687	-1.6555398	-1.7858326	-1.1710659	-0.9715419	-0.4381199	-1.6015759	-0.71114385
AACCATGGTCAGTGGA-1-G2-STZ	5.6636906	4.6614356	Correct	0.0	alpha	alpha	-0.39135402	6.164929	2.1435342	1.9186658	-0.64118004	-1.9250206	-1.2795007	-1.2124612	-0.6710997	-1.3892336	-1.3013277	-1.996928	-1.5700586	-1.3894475	-1.6783136	-1.6222129	-1.9338953	-1.3857919	-0.84616524	-1.2182798
AACCATGGTCTAGTGT-1-G2-STZ	-2.636415	-4.138317	Correct	1.1920928955078125e-07	beta	beta	-0.75113565	1.3300252	5.5421214	0.030866796	-1.5314653	-1.8689301	-0.873501	-1.2032441	-0.35794035	-1.4271523	-1.2675732	-1.7311248	-1.944586	-1.1381285	-1.737201	-1.3607169	-0.87828124	-1.6405374	-0.8758571	-1.3223224
AACCATGTCAACACTG-1-G2-STZ	-6.3892612	-1.5876794	Correct	0.1999586820602417	beta	beta	-0.6148917	3.2621193	7.9713826	0.51389825	-1.6376545	-1.5408261	-0.21684763	-0.87357205	-0.39204937	-1.489912	-0.34757155	-1.3401716	-1.0724308	-0.8048818	-0.5952624	-0.20816903	-0.5818731	-1.4866157	-0.7677552	-0.81712776
AACCATGTCCAAACTG-1-G2-STZ	6.1861887	2.0090964	Correct	0.10016417503356934	alpha	alpha	-1.4364567	4.5485578	1.5058327	0.68895024	-0.31109792	-2.3233826	0.069516264	-0.8237642	-0.105364226	-1.4783673	-1.168491	-1.0490142	-1.6222728	-1.2959738	-1.4538932	-2.0686464	-1.4639541	-1.8937196	-0.9416858	-1.043907
AACCGCGAGGAGTCTG-1-G2-STZ	-2.2003844	-0.39427406	Correct	1.1920928955078125e-07	beta	beta	-1.0333302	1.9965336	3.9212103	2.6033816	-0.52703786	-2.156978	-1.1885531	-1.2599784	-0.87188345	-1.0496159	-1.6339875	-1.5958918	-1.4872096	-0.40981328	-1.3620797	-0.6059044	-1.1965882	-1.5419166	-1.0783607	-1.7047709
AACCGCGAGTGGGTTG-1-G2-STZ	-5.214977	-2.7229106	Unknown	0.30007022619247437	beta	Unknown	-1.2799119	2.7770286	7.2801833	-0.010121686	-1.3787239	-1.6842875	-0.22161514	-0.875077	-0.5492317	-1.2485003	-1.3270131	-1.7810977	-1.7190255	-0.9592907	-1.0610349	-0.4459202	-0.84241986	-1.4393299	-1.2070235	-0.86590123
AACCGCGCAAGCCTAT-1-G2-STZ	4.2910495	6.5987434	Correct	0.0	alpha	alpha	-0.095378555	9.730283	1.0580193	2.2525363	-1.0457659	-1.7674663	-0.12866385	-0.68206584	-1.1172343	-1.3640074	-0.7264276	-0.9636423	-1.5164862	-0.95149696	-1.0059056	-1.3731338	-1.4339161	-0.9495909	-0.95531476	-1.0834166
AACCGCGCAGAGCCAA-1-G2-STZ	-5.4218574	0.7919583	Unknown	0.29943352937698364	beta	Unknown	0.07452601	3.3056037	6.991012	3.9541006	-1.223088	-1.0632006	-0.635733	-0.9879027	-0.6442815	-1.3284686	-1.0198374	-2.1307971	-1.2700547	-0.98937654	-0.5807176	-0.15010116	-1.2133446	-1.4524318	-1.3009968	-0.79984146
AACCGCGCAGCTGGCT-1-G2-STZ	4.8199697	5.619079	Correct	0.0	alpha	alpha	-0.9561852	8.08742	2.0814476	1.2512865	-0.40595126	-1.7671897	-0.61648625	-0.66552216	-0.9819734	-1.272175	-1.4637187	-1.1799283	-1.9368565	-1.0870801	-1.1441916	-1.5861855	-1.6805949	-1.3035969	-1.114333	-1.4958756
AACCGCGCAGGAACGT-1-G2-STZ	5.4840407	3.9453025	Correct	0.09999704360961914	alpha	alpha	-0.9969438	5.108572	2.3553662	1.999113	-0.81621146	-2.2910304	-0.8742354	-0.9227921	-1.0528058	-1.5026605	-1.6238874	-1.3481557	-1.7418982	-1.3112032	-1.6932946	-1.7132215	-1.6262188	-1.2453811	-1.5187786	-1.2882075
AACCGCGGTAGAGGAA-1-G2-STZ	-2.4814956	8.980126	Correct	0.0	delta	delta	-1.1644298	1.0497844	0.8477	5.7894177	-1.7412767	-2.5052962	-1.5281997	-1.121427	-0.64795256	-1.3953639	-1.4627364	-1.4840686	-1.7834932	-0.9442998	-1.3163786	-2.036894	-1.396119	-1.592653	-0.79369664	-1.4749837
AACCGCGTCCGCATCT-1-G2-STZ	-4.1141605	1.6651906	Unknown	0.3999943137168884	beta	Unknown	-0.6710075	3.6120691	3.2255816	4.405612	-1.3578796	-1.4123248	-1.0562376	-0.8340609	-0.86526626	-1.0899588	-1.1934162	-1.2177627	-1.592616	-0.8540295	-0.54521406	-0.48516214	-1.1235043	-1.9626857	-1.2639655	-1.8621829
AACGTTGAGATACACA-1-G2-STZ	13.05667	-2.581911	Correct	0.0	stellate_quiescent	stellate_quiescent	-0.40804368	-0.01579456	-0.21378538	-0.15946242	-1.864224	-0.980736	-1.0803021	-0.66348195	4.120596	-1.1449648	-1.0933107	-0.36818677	-0.6343995	-0.9642516	-2.1176891	-1.1456323	-0.82668304	-0.49208635	-0.67298466	-1.2958523
AACGTTGCAAATCCGT-1-G2-STZ	12.643719	-2.7485278	Correct	0.0	stellate_quiescent	stellate_quiescent	-0.575823	0.07972655	0.55643725	-0.057929397	-1.0891683	-0.6830197	-0.9828744	-0.7271106	2.1003337	-1.2102576	-1.17186	-0.41969863	-0.9914871	-1.2955608	-1.81007	-1.1939781	-1.033366	-0.4674564	-1.4720789	-1.4774616
AACGTTGCATATACCG-1-G2-STZ	-5.0657163	3.3688812	Unknown	0.4999854564666748	beta_delta	Unknown	-0.72938937	5.197801	3.0086699	7.6430264	-1.9149357	-1.8085555	-1.1523175	-0.9652745	-0.66216743	-1.7027972	-0.27522877	-1.1810993	-1.3302	-0.9921118	-1.220052	-1.0799206	-0.6979035	-1.1457173	-0.5531748	-1.0550272
AACGTTGCATGCCTTC-1-G2-STZ	5.6611576	-3.6968718	Unknown	0.29973554611206055	immune_proliferative	Unknown	-0.96044075	0.45117983	0.998244	-0.20974046	-1.2856919	-0.9859914	-0.8652067	-0.80150217	0.47870073	0.7716521	-0.081108905	-0.76231843	-0.63875747	-0.25201055	1.0053996	-0.45693964	-1.1858491	-0.27050906	0.014654793	-0.3329666
AACGTTGGTCTAGGTT-1-G2-STZ	-3.3083563	9.3249	Correct	5.960464477539063e-08	delta	delta	-0.23621584	0.5929874	0.99943453	6.3879857	-0.91984385	-1.5408	-1.2869061	-0.99396163	-0.32701504	-1.0553983	-1.1745446	-0.9527271	-1.4666063	-1.2620878	-1.834785	-2.3277864	-1.0970469	-1.8663269	-1.5890753	-1.3533796
AACGTTGGTTACAGAA-1-G2-STZ	-3.5757377	1.2913191	Correct	0.19978129863739014	beta_delta	beta_delta	-1.0588368	2.3065395	3.4542146	4.66126	-1.2788513	-1.7242718	-1.0721697	-0.56376904	-0.42845884	-1.1629684	-0.75041926	-1.3855659	-1.3337448	-0.55815387	-0.81390566	-0.50297844	-0.8478851	-1.2554675	-0.71347445	-0.98853415
AACGTTGTCATGCATG-1-G2-STZ	-4.09591	0.86744994	Unknown	0.4000120759010315	beta	Unknown	-0.18851326	3.3505101	4.602884	3.8943691	-0.96519256	-1.3420218	-1.5727555	-1.047799	-0.73280686	-1.3827424	-1.5869403	-1.2101777	-1.3690964	-0.8701824	-1.2096785	-0.74711454	-1.1160688	-1.4923649	-1.5351121	-1.3510549
AACTCAGAGTGTTAGA-1-G2-STZ	-5.923409	2.3083029	Correct	0.10003715753555298	beta_delta	beta_delta	-0.4693757	4.2897286	7.1023436	5.5680857	-2.2137468	-1.3542542	-0.6999823	-0.7193514	-1.6104683	-1.3962089	-0.60821956	-1.8537542	-1.3465422	-1.0795373	-0.7260187	-0.27089143	-1.0686299	-1.306358	-1.1215812	-1.5043628
AACTCAGCAATACGCT-1-G2-STZ	6.204474	-3.1049054	Unknown	0.6999208331108093	immune	Unknown	-1.1434429	0.4193668	1.2691586	-0.26373842	-0.8868452	-1.0982707	-0.8186983	-1.373512	-0.22476017	0.88778037	-0.32777333	-1.0416838	-0.9816794	-0.5421029	1.13375	-0.49514675	-1.5882548	-0.766585	0.36702362	-0.2220334
AACTCAGCACACCGAC-1-G2-STZ	-4.184017	0.6949689	Unknown	0.399941086769104	beta	Unknown	-0.7871933	2.148035	5.7373977	3.4753678	-0.94629085	-1.3731041	-0.516002	-0.55944014	-0.08243568	-1.4298218	-0.940182	-1.4238257	-1.4099941	-1.1410902	-0.9794383	-0.5558122	-0.95566833	-1.4903675	-0.9898147	-1.113475
AACTCAGGTAACGACG-1-G2-STZ	6.327322	0.8199379	Unknown	0.49996417760849	alpha	Unknown	-1.2112751	4.949046	0.4740799	-0.09196612	-0.96197754	-2.7696335	-0.27139112	-0.9161724	-0.5767908	-1.6201262	-1.9900503	-1.2689291	-2.1287906	-1.4441614	-1.0318336	-2.7189112	-1.9948808	-1.8186443	-1.2954874	-1.6472759
AACTCAGGTCTCCATC-1-G2-STZ	1.7032014	6.3157268	Unknown	0.4000356197357178	alpha_delta	Unknown	-0.65550363	6.240243	1.8972459	4.3266068	-1.2953537	-1.6438929	-0.38455895	-0.30456057	-0.93490684	-1.0971432	-1.4825103	-1.1481047	-1.4640037	-0.9618567	-0.9718083	-1.5352346	-1.5790688	-1.0114938	-1.5050975	-1.2301637
AACTCAGGTGCCTGCA-1-G2-STZ	-4.5375037	0.3446023	Unknown	0.4001559019088745	beta	Unknown	-0.438479	2.5217335	5.3150983	2.932427	-1.8809093	-1.5607557	-0.8794882	-1.2367533	-0.6456138	-0.8513741	-1.1482391	-1.8585619	-1.508564	-1.2990882	-0.7395264	-0.52609456	-1.1117048	-1.0668384	-0.664982	-1.2047348
AACTCAGGTTACAGAA-1-G2-STZ	6.3104143	5.200226	Correct	0.0	alpha	alpha	-0.68348604	7.010429	1.4821025	0.8006107	-1.5788802	-1.9817559	0.02464632	-0.68610114	-0.22828402	-1.4080915	-1.3063948	-1.3988065	-1.9683537	-1.3856779	-1.3072371	-1.9849583	-1.6756593	-1.6346765	-0.8096803	-1.3286939
AACTCAGGTTTACTCT-1-G2-STZ	4.80585	5.6728215	Correct	5.960464477539063e-08	alpha	alpha	-0.21196234	7.9501457	1.387418	0.5126079	-0.9636163	-1.7831244	0.14958195	-0.2943508	-0.3780453	-1.1816015	-0.9415845	-1.2881019	-1.8616669	-1.2739654	-1.3884594	-1.6842573	-1.298196	-1.4457432	-1.0100915	-1.0218682
AACTCAGTCCACGTGG-1-G2-STZ	6.8853917	-5.5415306	InCorrect	0.09956163167953491	immune_proliferative	stellate_quiescent	-0.7288807	0.28150105	1.2588873	-0.2669279	-1.2176292	-0.98972756	-1.0414476	-0.77013516	0.34980926	0.5566803	0.7010244	0.29102635	-0.6464104	-0.31680045	-0.054425154	1.2858229	-0.3916718	-0.1707406	-0.59487456	-0.26586404
AACTCAGTCCATGAGT-1-G2-STZ	5.917856	4.3250685	Correct	5.960464477539063e-08	alpha	alpha	-0.62925655	7.066916	1.0783672	0.63543904	-1.2387406	-1.850516	-0.08505187	-0.96153855	-0.7497835	-1.0669878	-1.3015004	-1.1358389	-2.221845	-1.3497591	-1.4552712	-1.7428181	-1.7953477	-1.666073	-1.4480407	-1.7500403
AACTCAGTCCTACAGA-1-G2-STZ	9.250886	-1.5402633	Unknown	0.28989583253860474	immune	Unknown	-0.47336036	0.6025585	0.7831354	-0.15505724	-0.24636889	-0.8500933	-0.9148998	-1.2007899	-0.39879984	-0.4510795	0.7540312	-0.19360667	1.4922751	-0.23737401	-0.7184035	-0.74588776	0.46487197	0.17336178	-0.28762668	0.15566695
AACTCAGTCTGCAGTA-1-G2-STZ	-0.6334334	8.199797	Unknown	0.49999552965164185	delta	Unknown	-1.0467163	2.575085	2.1287942	5.2602825	-1.1453246	-2.1071537	-0.87272155	-0.49611342	-0.9303329	-1.280057	-1.2004203	-1.1752765	-2.1783245	-1.1584506	-1.7251691	-1.6089882	-1.5463578	-1.464877	-1.151269	-1.2701352
AACTCCCAGGACGAAA-1-G2-STZ	-2.7102027	8.251295	Correct	0.0	delta	delta	-0.8758696	1.7096204	1.7475574	5.409074	-1.3976861	-2.1574957	-1.9562117	-1.425216	-0.588816	-1.1462327	-1.9129919	-0.5993517	-1.8532286	-0.89575136	-2.5442944	-2.1644847	-1.4862325	-1.8419737	-1.6476891	-1.5127225
AACTCCCAGGGAACGG-1-G2-STZ	5.7048016	4.0833945	Correct	0.0	alpha	alpha	-0.698555	5.1547947	0.7939949	0.7210807	-0.7887428	-2.0393715	-0.19069803	-0.755153	-0.19454676	-1.0998142	-1.4148921	-1.6521537	-1.782448	-1.4062088	-1.5196439	-1.5776598	-1.2984185	-1.5411757	-1.4261527	-1.6281904
AACTCCCAGTCGCCGT-1-G2-STZ	-3.3049037	6.929428	Correct	0.0	delta	delta	-0.46067563	0.35372517	1.4156249	3.3823533	-1.2895092	-2.1499941	-1.5949535	-1.0390452	-0.8292179	-0.97685874	-2.0584664	-1.3157438	-1.9320862	-1.0946907	-1.6844525	-2.7635229	-1.5411118	-1.559692	-1.232284	-1.3586775
AACTCCCCAATCGAAA-1-G2-STZ	1.1932334	7.7502823	Unknown	0.2999292016029358	delta_immune	Unknown	-0.5913742	1.8432252	1.3432546	5.6396365	-1.5115467	-1.5367743	-1.659336	-0.58593434	-1.0081269	-0.5035352	0.99707687	0.18970017	-0.44810602	-0.40687823	-0.93210775	-0.9516922	-1.2373776	-1.1478119	-1.0247806	-0.6769136
AACTCCCCAATCGGTT-1-G2-STZ	3.013788	3.7287757	Unknown	0.30000191926956177	alpha	Unknown	-0.70604795	3.4971647	2.0401301	0.60659134	-1.0760427	-2.0242088	-0.42560565	-0.5416613	-0.7987509	-0.65962976	-0.967322	-0.70681244	-1.7802885	-1.0473884	-1.6008333	-1.9215512	-1.4278494	-1.3598919	-1.2080909	-1.5050602
AACTCCCCAGACGTAG-1-G2-STZ	12.709356	-4.2456665	Correct	0.10008102655410767	stellate_activated	stellate_activated	-0.52318245	0.162351	-0.1590929	-0.50219566	-0.66117615	-0.36970872	-0.98605114	-0.75036705	1.8188393	-0.7608995	-1.0184336	-0.38339102	-1.0814754	-1.2013004	-1.9042383	-1.1702031	-1.2671596	-0.7434449	-1.0014989	-0.9188241
AACTCCCCAGTCAGCC-1-G2-STZ	-6.412729	-1.387781	Correct	0.10006719827651978	beta	beta	-1.069959	4.024794	7.825099	0.033252954	-1.4321266	-1.9231814	-0.7293455	-0.83643883	-0.8311486	-1.8020918	-0.92985463	-1.535825	-1.1984432	-1.0051335	-0.502011	-0.8517443	-1.2184869	-1.5099148	-0.95748216	-0.68606186
AACTCCCGTCATGCAT-1-G2-STZ	6.1608896	-2.498352	Unknown	0.40010327100753784	alpha_immune	Unknown	-0.95745814	1.6514882	2.6818247	0.101551816	-1.4426533	-1.9278926	-1.0856582	-0.9198358	-0.28438997	0.5846238	-0.48780495	0.40367022	-0.9774117	-0.3600736	-0.6045988	0.47360379	-0.8104188	-0.94226176	-0.37391824	-0.72280705
AACTCCCGTCATGCCG-1-G2-STZ	-4.9157906	-2.1655736	Correct	0.0	beta	beta	-0.6237882	3.044422	6.382172	0.2153872	-1.2727745	-1.8750215	-0.7447862	-1.0160655	-0.16051573	-0.90294987	-1.7474831	-1.313513	-1.439193	-1.1636449	-0.46231648	-0.5473979	-0.56828207	-1.6317291	-1.3813434	-1.21111
AACTCCCGTCCGCTGA-1-G2-STZ	-0.24837518	-2.1556737	Correct	1.1920928955078125e-07	beta	beta	-0.7133789	2.44352	3.0056958	0.5985999	-1.2959675	-2.3748772	-1.0151813	-1.2344077	-0.67205554	-1.6923978	-1.5740811	-1.574155	-2.0221872	-1.1055181	-1.5390172	-1.3472995	-1.6340078	-2.0810583	-1.7922586	-1.6706337
AACTCCCGTGGCAAAC-1-G2-STZ	14.672274	1.4223127	Correct	0.0	endothelial	endothelial	3.4452918	0.05625327	0.49814302	-0.42365023	-0.120067224	0.62464464	-1.2118083	-1.7242585	0.06767687	-1.3053948	-0.6668815	-1.0048507	-1.7538546	-1.5800688	-2.176352	-1.8438785	-0.88579696	-0.71467716	-1.1193296	-0.9122571
AACTCCCTCGAATGCT-1-G2-STZ	-3.1024516	6.84363	Correct	0.0	delta	delta	-0.6587536	1.4833182	0.67093104	2.94827	-1.0829489	-2.2091932	-0.6353781	-1.2465236	-0.7985911	-1.5902756	-0.9327814	-1.0813566	-2.0458014	-1.1127381	-2.22675	-2.6227303	-1.6220291	-1.8733262	-1.030262	-1.6591313
AACTCCCTCGGATGTT-1-G2-STZ	2.928522	2.8331144	Unknown	0.20006859302520752	gamma	Unknown	-0.40309775	4.3702507	0.63090515	0.7203009	-0.7762779	-2.1538591	0.25468376	-0.8101058	-0.5491155	-1.4587303	-1.4391768	-1.1231885	-1.9966104	-0.85112125	-1.7170522	-1.6378438	-1.4038596	-1.449464	-0.75164896	-1.1425074
AACTCTTAGTGAAGTT-1-G2-STZ	4.6598477	4.6378536	Correct	0.0	alpha	alpha	-0.6887398	6.3501124	2.1911476	0.56651473	-1.3797919	-1.7658379	-0.06488569	-0.6943124	-0.45803216	-1.4911618	-0.841442	-1.5122031	-2.0643494	-1.1672288	-1.2958927	-1.6838878	-1.4434025	-1.3852899	-1.6572068	-1.6319697
AACTCTTAGTGACATA-1-G2-STZ	4.873268	6.2952905	Correct	0.0	alpha	alpha	-1.5355526	8.36102	2.1450846	0.75794613	-1.2710085	-1.8953253	-0.030564114	-0.51399314	-1.131529	-1.4239465	-0.7243673	-1.5155671	-1.7349333	-1.3505049	-1.184764	-1.9425292	-1.4576368	-0.94962394	-1.0630414	-0.7619146
AACTCTTCAAGCGATG-1-G2-STZ	2.9471292	3.2319949	Unknown	0.4000752568244934	gamma	Unknown	-0.3473399	3.5732417	0.31618905	0.1804741	-1.6491061	-2.099707	-0.41341656	-0.89978415	-0.29844	-0.70721567	-1.5438182	-1.20954	-1.8495512	-0.98594993	-1.4929944	-1.1859775	-1.4694537	-1.7269884	-1.067428	-1.342504
AACTCTTGTAAGCACG-1-G2-STZ	2.80478	2.712382	Correct	0.1998831033706665	gamma	gamma	-0.52500534	3.922953	2.0133114	0.22866102	-1.3096061	-2.423242	-0.055148575	-0.98016	-0.83112204	-1.1799214	-1.6350392	-1.3867189	-1.9229833	-0.9180434	-1.2261046	-0.8108536	-1.5188016	-1.0632912	-0.651482	-1.3017992
AACTCTTGTACCGTTA-1-G2-STZ	-2.2232924	7.5168633	Correct	0.0	delta	delta	-1.3010018	1.1179782	1.6792855	4.4643593	-1.4807268	-1.8068289	-0.80824894	-0.98651546	-0.6032511	-1.2827896	-1.1227554	-1.0804853	-2.1512067	-1.0847338	-1.6348389	-2.348517	-1.2339613	-2.0545473	-1.4168537	-1.3399124
AACTCTTGTACGCTGC-1-G2-STZ	-5.6436105	-0.8386307	Unknown	0.49991822242736816	beta	Unknown	-0.45695993	3.8857076	5.7657943	0.9558913	-0.81590694	-1.7345829	-1.4112537	-1.0991447	-1.176368	-0.93401545	-1.0412767	-1.1875045	-1.1586415	-0.8987101	-0.7957185	-0.4905503	-0.94915646	-1.6737313	-0.7480943	-1.2208066
AACTCTTGTAGGCATG-1-G2-STZ	4.1680098	6.082761	Correct	0.0	alpha	alpha	-1.2880299	8.486502	1.3972473	1.8343045	-0.79087317	-1.9427913	-0.004075613	-0.4865787	-0.73560214	-0.98465896	-1.2713176	-0.77578264	-1.663061	-0.5684996	-1.435754	-1.6023629	-1.2275834	-1.0859177	-1.53352	-1.1514558
AACTCTTGTCATACTG-1-G2-STZ	2.1233494	6.5416074	Unknown	0.49986499547958374	alpha_delta	Unknown	-0.6472624	7.4148493	1.5679218	4.1349983	-1.4276569	-1.9795864	-0.12699719	-0.24852544	-0.5568924	-1.3115253	-1.1079441	-1.4723921	-1.9094106	-0.958138	-1.3027438	-1.1715317	-1.1866482	-1.3072634	-1.1527038	-1.0202676
AACTCTTGTCTAGCGC-1-G2-STZ	-2.9850051	0.52159137	Correct	0.0	beta	beta	-0.2356157	2.5213299	5.366024	4.464763	-1.6770781	-1.8721249	-0.70528394	-1.0937649	-0.1324877	-1.3658749	-1.7428777	-0.9705556	-1.701052	-0.89695257	-1.0495585	-1.220624	-1.2399641	-1.4206896	-1.6483645	-1.0980802
AACTCTTGTGAGCGAT-1-G2-STZ	4.1513224	4.6858063	InCorrect	5.960464477539063e-08	gamma	alpha	-1.0491476	4.955364	1.2314224	0.48736748	-0.91831696	-1.8413297	0.025288686	-0.9857333	-0.95808196	-1.1906853	-1.3488741	-1.5713598	-2.1042478	-0.95420915	-1.2138063	-1.528481	-1.3916124	-1.126182	-0.7999656	-1.077679
AACTCTTGTTGGGACA-1-G2-STZ	14.682628	1.4714413	Correct	0.0	endothelial	endothelial	-1.4258399	0.14149421	0.49654192	-0.18116891	-0.47160572	0.7962146	-1.0886903	-1.494903	0.98301905	-0.7275726	-0.80928606	-0.9380753	-1.4141219	-1.1844848	-1.5777323	-1.7330824	-1.2859311	-0.6108508	-1.5193905	-1.1111954
AACTCTTTCACCAGGC-1-G2-STZ	-0.27780497	-2.6150334	Correct	0.09994232654571533	beta	beta	-1.1136622	0.9672292	2.9686723	-0.2075782	-0.882024	-2.1768627	-0.63984764	-0.9567803	-0.017161489	-1.0488784	-1.598751	-1.380953	-1.9707092	-0.94568497	-0.7961401	-1.7595251	-1.6597646	-2.4209447	-0.9602469	-1.4838058
AACTCTTTCATCACCC-1-G2-STZ	0.60130215	8.020035	Unknown	0.4997972846031189	delta	Unknown	-0.7527167	2.4065065	1.9359766	6.18215	-1.5036746	-1.8306525	-0.70392036	-0.67680985	-0.2929703	-1.3578718	-1.0622429	-1.1680555	-1.834297	-1.1017714	-1.4855824	-1.6388192	-1.355072	-1.1459424	-1.4200381	-1.4870061
AACTCTTTCGTTTAGG-1-G2-STZ	4.6259294	3.5632436	Correct	0.0	alpha	alpha	-1.2352515	4.840423	1.1166337	1.0881207	-0.76666164	-1.7061753	-0.2797973	-0.35683882	-0.5424261	-1.5712441	-1.4509987	-0.82912636	-2.3760195	-1.1041279	-2.018922	-2.1670969	-1.8280132	-1.3440695	-1.3200449	-1.9081982
AACTCTTTCTAACTGG-1-G2-STZ	-2.2769117	7.2990146	Unknown	0.5999870896339417	delta	Unknown	-0.5957385	2.351563	1.7366165	2.7448177	-0.9873849	-1.9671215	-0.6889208	-0.72601134	-0.01841589	-1.0704068	-1.5065436	-1.5569719	-2.2515717	-1.0765928	-1.1687676	-1.7601308	-1.3377897	-1.2888039	-1.2750708	-1.6480685
AACTGGTAGCAACGGT-1-G2-STZ	8.194726	-4.7497454	Unknown	0.20264697074890137	immune	Unknown	-0.09351766	-0.028056398	0.44134882	-0.39433298	-0.809225	-0.93653053	-1.4101752	-1.0647044	-0.68907756	0.3897333	0.3375246	0.19509615	-0.5279017	-0.020963624	-0.092262596	2.4736295	-0.7560082	-0.5658678	-0.778912	-0.23871511
AACTGGTCACAACTGT-1-G2-STZ	-4.516133	-1.8745689	Correct	0.0	beta	beta	-0.6592537	2.4372358	5.7873135	-0.19023454	-1.0772634	-1.8107786	-1.1864654	-0.6632811	-0.35662177	-1.2510368	-0.9554688	-2.0293758	-1.5085981	-0.84574944	-1.2589817	-0.23870395	-0.70813215	-1.5609032	-1.3126093	-1.1978663
AACTGGTCACAGTCGC-1-G2-STZ	-2.2051377	8.226203	Correct	0.0	delta	delta	-0.9047034	1.7818265	1.5512623	4.7678967	-0.7754458	-2.2774289	-1.1845107	-1.2654797	-0.73792124	-1.426979	-1.3571062	-1.0797374	-1.7935398	-1.2374468	-1.9165083	-1.8592758	-1.5129455	-1.5036732	-0.5141179	-0.87678564
AACTGGTCACTATCTT-1-G2-STZ	-3.1604803	-0.45596194	Correct	0.09997826814651489	beta	beta	0.021015137	2.724569	4.6935377	1.9582665	-0.8043023	-2.036199	-0.28141236	-0.82842475	-0.4077926	-0.8995818	-1.9885825	-1.7180017	-1.3637903	-1.1429889	-0.6447352	-0.80706555	-0.7912785	-1.6555991	-1.1910291	-1.5509771
AACTGGTCAGGGTTAG-1-G2-STZ	-3.1430662	-1.3039086	Unknown	0.30014991760253906	beta	Unknown	-1.0476143	3.9173675	2.775631	0.016944647	-0.9623644	-1.8457354	-0.74945563	-1.0973103	-0.8855545	-1.5670685	-1.0166818	-1.7459615	-1.7606949	-0.8775882	-0.9324367	-0.40037817	-0.9408486	-1.6905812	-0.48828307	-1.1208255
AACTGGTGTTCAGACT-1-G2-STZ	4.545611	5.4453683	Correct	0.0	alpha	alpha	-0.86370844	6.2851033	1.6759022	1.0909173	-0.7194116	-1.6657457	0.1511699	-0.79029036	-0.54504466	-1.1166533	-0.74308205	-1.3229932	-1.5815196	-1.0183494	-1.6986295	-2.110794	-1.4995055	-1.2375697	-1.496067	-1.205277
AACTGGTTCAACACTG-1-G2-STZ	13.281974	0.2581198	Correct	1.1920928955078125e-07	endothelial	endothelial	0.0043424964	0.12792915	0.11471394	-0.17592752	-0.63883096	0.9739969	-0.5931515	-1.2729584	-0.18005836	-0.10489888	-0.34465688	-0.44186163	-0.6094454	-0.76796645	-1.2398478	-0.50563604	0.29460886	-0.2352149	-0.66206706	-0.33055294
AACTGGTTCACAGGCC-1-G2-STZ	-1.5776223	7.6981883	Correct	0.09997451305389404	delta	delta	-0.6947994	2.4890928	1.4397318	4.1008015	-1.20943	-2.275624	-0.8789078	-1.4784167	-0.31175527	-0.87535757	-1.4648275	-1.1730006	-1.9406271	-1.0894499	-1.8509922	-2.1254914	-1.6253667	-1.7592003	-0.6136863	-1.281836
AACTGGTTCTTGAGAC-1-G2-STZ	6.6271214	2.0814404	Correct	0.10003197193145752	alpha	alpha	-1.5215249	5.5702777	0.44923592	0.5897634	-0.48361415	-2.016004	-0.25808182	-0.47295636	-0.1513067	-1.0442338	-1.5465995	-0.85862696	-2.11117	-1.1141505	-1.4863544	-1.8891646	-1.2038075	-1.4466394	-1.2440511	-1.2316104
AACTTTCAGATGAGAG-1-G2-STZ	14.073458	1.5586331	Correct	5.960464477539063e-08	endothelial	endothelial	-0.90159357	0.04149635	0.88922185	-0.37728012	-0.80059785	0.3321213	-1.1172808	-1.1207854	0.46283597	-0.4520784	-0.68770415	-1.1086653	-1.2760549	-1.1755291	-1.3834456	-1.3894455	-0.374825	-0.5973836	-1.4051969	-1.0025734
AACTTTCAGCTCCCAG-1-G2-STZ	5.4095654	6.026337	Correct	0.0	alpha	alpha	-1.020609	7.4904227	1.5530164	1.5647998	-1.847691	-2.2780538	0.021340482	-0.6095774	-0.9677564	-0.96480346	-1.343375	-1.314629	-2.0519698	-1.0919417	-1.9532154	-1.9363687	-1.3306574	-1.4280175	-1.2747252	-1.3064318
AACTTTCAGGATGGAA-1-G2-STZ	-5.0980997	6.6270013	Unknown	0.5000972747802734	beta	Unknown	-1.38445	0.24851507	2.303763	2.596998	-0.44760212	-2.293662	-1.2838917	-1.4289014	0.061518256	-1.1286585	-1.4613706	-1.7208662	-2.128085	-1.1044686	-1.987172	-2.4652524	-1.1701896	-1.5817182	-1.2843237	-1.7830594
AACTTTCAGTAGCCGA-1-G2-STZ	-6.3383784	-1.6417032	Correct	0.19976568222045898	beta	beta	-0.5702126	3.3534906	7.8801565	0.16530484	-1.3990276	-1.3425945	-0.18426253	-0.5377332	-1.3000296	-1.1500382	-1.1362045	-1.8975761	-0.90514314	-1.1904855	-1.0043668	-0.41190377	-1.0240358	-1.330442	-0.57398134	-1.2371634
AACTTTCCACAACGTT-1-G2-STZ	7.5289407	-5.9155674	InCorrect	0.0	immune_proliferative	stellate_quiescent	-0.61406475	0.012105629	0.8588686	-0.12370736	-1.8216972	-1.0175648	-1.1220696	-0.81545293	1.0402864	0.4409663	0.5641663	0.4642952	-0.46327215	-0.3798749	-0.25548464	2.7157204	-0.71473014	-0.021377012	-0.59902775	-0.4715603
AACTTTCCACGAAATA-1-G2-STZ	-3.667423	-0.007157882	Correct	5.960464477539063e-08	beta	beta	-0.6083836	3.7098289	7.007946	3.4970183	-1.0286398	-1.7941881	-0.6352214	-1.2923073	-0.91618013	-1.1232257	-1.490104	-1.574627	-1.8097422	-1.1428862	-1.3270824	-0.55250996	-0.7741703	-1.3272257	-0.9592385	-1.0666082
AACTTTCCACTTAAGC-1-G2-STZ	14.9979515	0.9608854	Correct	0.09998595714569092	endothelial	endothelial	-1.1493046	0.009017535	0.11651638	-0.3500542	0.01613675	1.0545049	-0.7490573	-1.6296269	0.80340195	-0.86273617	-0.60807765	-0.6759282	-1.2625198	-1.5072181	-1.9902848	-1.3866383	-1.231207	-0.18427998	-1.1504967	-0.8087207
AACTTTCCAGATGGGT-1-G2-STZ	-6.8740234	-0.24200857	Unknown	0.4998742341995239	beta	Unknown	-0.09768245	5.656854	6.807143	-0.03859382	-1.6781074	-1.3069876	-0.5508477	-0.50759804	-0.9842805	-1.8105158	-1.1336405	-1.4070632	-1.3471633	-1.30515	-0.6448993	-0.37720612	-1.0845886	-1.4867712	-0.53879356	-0.8058208
AACTTTCCAGCTATTG-1-G2-STZ	-5.247423	-2.3958275	Unknown	0.4999958872795105	beta	Unknown	-1.2125208	3.5380073	6.4173484	0.07009977	-0.85123223	-1.7690349	-0.67356086	-1.160759	-0.88398874	-0.96889716	-1.1324403	-1.5764649	-1.6430053	-0.9447473	-0.87009615	-0.90503746	-0.9786611	-1.8477144	-1.0753322	-1.5063801
AACTTTCCAGGTCGTC-1-G2-STZ	-5.253231	0.7237319	Unknown	0.29943835735321045	beta	Unknown	-1.4278048	3.1388302	7.9049816	3.5223985	-1.5949286	-1.7039355	-0.7456257	-0.89042985	-0.799654	-1.2323896	-0.76501936	-2.033645	-1.3920953	-1.0287482	-0.7267791	-0.3216456	-1.0618474	-1.6363888	-0.7930027	-0.5950591
AACTTTCGTATAATGG-1-G2-STZ	0.007981952	-2.9833992	Correct	0.0999903678894043	beta	beta	-1.1704457	0.96276796	5.3197055	1.4092215	-1.1277092	-2.472877	-0.5535705	-0.47090346	0.008026309	-1.3070189	-1.4155782	-1.2811744	-2.1740067	-1.0433173	-0.6657739	-1.546418	-1.1988205	-1.8533349	-1.524521	-1.511437
AACTTTCGTGCAGTAG-1-G2-STZ	6.1413236	4.9670897	Correct	0.10001230239868164	alpha	alpha	-1.4971676	6.657511	1.9239087	1.2019281	-0.45741093	-2.2770085	-0.097535044	-0.8737844	-0.08243763	-0.88731307	-1.4617198	-1.7310562	-2.190831	-1.1700472	-2.0359585	-1.5354247	-1.1926016	-0.6766087	-1.2349573	-1.1300635
AACTTTCGTTCCACGG-1-G2-STZ	-4.8598685	-1.0614808	Unknown	0.39995312690734863	beta	Unknown	-0.5992579	3.9946458	5.217728	1.2911077	-1.3051721	-1.7783508	-0.24484594	-0.9844641	-1.1312267	-1.5801079	-1.5225279	-1.170927	-0.9475035	-0.70656973	-1.360444	-0.6336018	-1.3439525	-1.4877046	-0.8233011	-1.6789554
AACTTTCTCGGAGGTA-1-G2-STZ	2.5499163	4.601613	Correct	0.0	alpha	alpha	-0.82723975	5.3771787	2.9698126	1.2132695	-1.5368927	-1.7722918	0.17951779	-0.59217435	-0.69709665	-1.6083659	-1.2723296	-1.3593858	-1.6177616	-0.69585025	-1.1606063	-0.94743145	-1.0065025	-1.2098086	-0.8454039	-1.2684056
AACTTTCTCTACTTAC-1-G2-STZ	13.596064	0.11079383	Correct	1.1920928955078125e-07	endothelial	endothelial	-0.67714894	0.14108914	0.62866795	-0.3787992	-0.28680378	0.9921253	-0.8431039	-1.0947858	0.28929508	-0.7794967	-0.5543956	-0.7153363	-0.8180444	-0.96672875	-1.413495	-0.9954219	-0.070810705	-0.16499744	-0.78172743	-0.6860546
AAGACCTAGAGCCTAG-1-G2-STZ	6.358629	4.8807974	Correct	0.0	alpha	alpha	-1.4265594	7.7958293	0.028833866	1.0812638	-0.72182083	-2.0248535	-0.3336872	-0.9097178	-0.480519	-1.8202999	-1.0875652	-1.5652786	-2.0909665	-1.2366298	-1.2750525	-1.4894102	-1.8260802	-1.5262088	-0.718858	-1.1806839
AAGACCTAGGTGCAAC-1-G2-STZ	-3.9718275	6.2130527	Unknown	0.5001454055309296	delta	Unknown	-1.2027628	1.1816539	2.2122262	2.3347487	-1.1724198	-2.0729342	-0.8794783	-1.015384	-0.0030448213	-0.88807464	-1.5340493	-1.1387287	-2.1528306	-1.0855078	-1.6134071	-2.0201056	-1.7545797	-1.9713545	-1.2851584	-1.4380604
AAGACCTCACCACGTG-1-G2-STZ	-5.1801624	-3.1234906	Correct	0.09999698400497437	beta	beta	-0.12788053	2.3224356	7.481929	-0.08606536	-0.87040514	-1.4251875	-0.27489763	-0.8441498	-0.31289697	-1.4416907	-0.90299076	-1.7188296	-1.7438059	-0.9896765	-1.0763034	-0.6707254	-0.9485456	-1.563979	-1.0504447	-0.90600544
AAGACCTGTCGGCTCA-1-G2-STZ	3.0798142	2.2696733	Unknown	0.4999353289604187	gamma	Unknown	-1.270999	2.4489102	-0.020369679	0.19011322	-1.6143336	-2.154825	-0.4298893	-1.1137027	-0.019783951	-1.3499458	-1.7065657	-1.8188202	-2.1062105	-1.0855525	-1.3422041	-1.658373	-1.4176507	-1.7840649	-1.0502472	-1.4314663
AAGACCTGTGAAAGAG-1-G2-STZ	5.260417	-0.06795857	Unknown	0.20000457763671875	gamma	Unknown	-1.0954124	2.9806032	1.5202606	0.17008863	-0.3291471	-2.592184	-1.2001308	-1.2238071	-0.6428364	-1.4854949	-1.6954205	-1.3401817	-2.3232646	-1.2963074	-1.9255476	-3.0832715	-1.5507743	-1.7921977	-1.3269024	-1.3463546
AAGACCTGTTGATTGC-1-G2-STZ	-3.294969	6.2728496	InCorrect	5.960464477539063e-08	alpha_delta	alpha	-0.99695945	3.5620975	2.505567	3.2858038	-1.0653888	-2.2440078	-0.4954021	-1.1795113	0.13304675	-1.4857507	-1.4556764	-0.8222954	-1.7897974	-0.89639443	-1.798287	-2.10923	-1.6117306	-1.3520219	-1.5374768	-1.2795963
AAGACCTTCGGCTTGG-1-G2-STZ	0.810884	7.559593	Unknown	0.4993422031402588	delta	Unknown	-0.87490535	1.3303566	1.454883	4.796362	-0.9397605	-1.6598169	-1.0323293	-1.0312362	-0.40852484	-1.0743058	-0.27896243	-0.35709888	-1.3513244	-0.55767	-0.6357771	-0.25242233	-0.91374624	-1.571242	-1.1150856	-1.1841478
AAGACCTTCTGTGCAA-1-G2-STZ	0.5538533	8.414438	Unknown	0.39997899532318115	delta	Unknown	-0.41029987	2.6252954	1.5451367	6.255258	-1.6054077	-2.0808392	-0.9685106	-1.0175097	0.009719066	-1.4776691	-1.0391376	-1.320286	-1.8281034	-1.3095319	-1.2555752	-1.9663556	-1.1455472	-1.094113	-0.5748947	-1.2377064
AAGCCGCAGCGTGTCC-1-G2-STZ	6.175198	3.3711295	Correct	0.0	alpha	alpha	-0.81096584	5.432531	1.7345586	0.8953786	-0.25417182	-2.4476235	0.00829	-1.2298895	-0.87512666	-1.2187506	-1.7606401	-1.2406386	-2.0632522	-0.91360843	-0.72955966	-2.005275	-1.5603508	-1.5999936	-1.3713189	-1.0922061
AAGCCGCAGCTGATAA-1-G2-STZ	5.340944	4.4200764	Correct	0.0	alpha	alpha	-0.5901601	7.211655	1.451684	0.7263769	-0.21423846	-1.9096546	-0.05496393	-1.3401016	-1.0079627	-1.0371821	-1.2639933	-1.4787678	-1.7460148	-1.4127349	-1.3598156	-1.6223111	-2.007015	-1.5195513	-0.79584837	-0.76819915
AAGCCGCAGGGAACGG-1-G2-STZ	0.51087457	8.071954	Unknown	0.20002907514572144	delta	Unknown	-0.82091814	2.9592104	0.7580486	5.449688	-1.212247	-1.6982346	-0.71957535	-0.8484707	-0.7376058	-1.6015719	-1.4862478	-1.3070054	-2.167514	-1.0539181	-1.8330765	-1.5338556	-1.4509506	-1.3367417	-1.4500949	-1.4397589
AAGCCGCAGGGATCTG-1-G2-STZ	6.373069	2.856959	Correct	0.09993892908096313	alpha	alpha	-0.89543885	5.742101	0.92797375	0.47073162	-0.8089773	-2.3091342	-0.6431508	-0.8433894	-0.2673853	-1.8737506	-1.3405123	-1.1240641	-2.2860763	-1.1091304	-1.4552026	-1.9750749	-1.8206676	-1.5644574	-1.3983123	-1.2499571
AAGCCGCAGGTGTTAA-1-G2-STZ	-2.4323325	8.540795	Correct	0.0	delta	delta	-0.15769579	1.287723	1.8466995	5.0784316	-0.7913098	-1.9659029	-0.9331039	-0.9079363	0.055088338	-0.6704911	-1.1280286	-1.3378445	-2.2844517	-0.791092	-1.7932467	-2.353425	-1.5128018	-1.9758799	-1.1848825	-1.5213193
AAGCCGCAGTTGAGTA-1-G2-STZ	11.209073	-0.13821432	Unknown	0.5619686841964722	endothelial	Unknown	-0.5439372	3.1216726	5.9758925	4.982321	-1.5310656	1.3107387	-0.8660817	-0.9398147	0.14716205	-0.46861163	-0.67288476	-0.78073037	-0.6611445	-0.87659055	-1.3507637	-0.13488805	-0.37773624	-0.32522988	-1.274876	-0.15456215
AAGCCGCCAGGCGATA-1-G2-STZ	-1.8233759	7.874982	Correct	0.09999167919158936	delta	delta	-1.5174512	1.228976	0.5621444	3.9298851	-1.8364745	-2.0441737	-1.1190195	-1.1648011	-1.2958535	-1.3158004	-0.89000106	-1.5391829	-2.0469022	-0.95112956	-1.9013588	-1.8289759	-1.3996085	-1.3194697	-1.3227217	-1.2922337
AAGCCGCCATGTAAGA-1-G2-STZ	-4.460851	2.9265196	Correct	5.960464477539063e-08	beta_delta	beta_delta	-0.701416	3.1823742	5.0107174	6.8247337	-1.9539713	-1.4971559	-1.137562	-0.45383278	-0.5077293	-0.8292629	-1.3122711	-1.4240925	-1.6171868	-0.7454377	-1.0643996	-0.7583144	-1.4209076	-1.1199582	-0.7998267	-1.262679
AAGCCGCGTATGCTTG-1-G2-STZ	-0.32409158	-3.1538057	Correct	5.960464477539063e-08	beta	beta	-1.0271586	1.5619256	4.2733994	-0.09452914	-0.72690135	-2.374013	-0.84746313	-1.2863554	-0.2999332	-0.82110167	-0.6075116	-1.7463917	-1.5879979	-1.3505635	-1.4050959	-1.5563257	-1.2172545	-1.4567194	-1.3937494	-1.4655375
AAGCCGCTCCAATGGT-1-G2-STZ	-4.242082	8.564356	Correct	0.0	delta	delta	-0.5669462	0.46413285	1.0870621	4.589919	-0.90049046	-2.3693302	-1.2405	-1.022763	0.183862	-1.5573887	-1.6585554	-1.4784944	-2.1778486	-1.0826517	-2.3965385	-2.3688183	-1.5040898	-1.8939731	-1.1313764	-1.8452995
AAGCCGCTCGGATGTT-1-G2-STZ	-4.0088043	1.7602818	Correct	0.09999287128448486	beta_delta	beta_delta	-0.76137024	2.9446905	4.679366	4.9414625	-1.2951262	-1.6718352	-0.88508856	-0.38006243	-0.3732423	-0.8669019	-1.0058006	-1.3810697	-1.4138017	-0.5772504	-1.1658877	-0.83679307	-1.0576768	-0.8897448	-1.2136174	-1.1124747
AAGCCGCTCTCAAACG-1-G2-STZ	-2.9472563	0.7317028	Unknown	0.20004302263259888	beta	Unknown	-0.5482649	1.3566796	6.330577	4.925761	-0.79421085	-2.0960212	-2.088347	-0.92105633	-0.44001633	-1.5333984	-2.1736193	-1.3754855	-1.7377732	-0.7802957	-1.5426413	-1.0283904	-1.0326005	-1.3833306	-1.1832381	-1.5381715
AAGCCGCTCTGTGCAA-1-G2-STZ	-5.7636867	-1.7682801	Correct	0.10001480579376221	beta	beta	-1.722659	3.7178063	6.986312	-0.10942107	-1.7750703	-1.897561	-0.046306722	-0.47297966	-0.27418047	-1.522804	-0.58985823	-1.931042	-1.6958643	-1.0335056	-0.52426505	-0.18345071	-0.38651997	-1.6647398	-0.74068385	-1.0321972
AAGGAGCAGACCTTTG-1-G2-STZ	6.003441	4.2747846	Correct	0.0	alpha	alpha	0.19174768	5.9109735	1.0490868	0.47392443	-0.595744	-2.080974	-0.26115665	-0.97034127	-0.72595036	-0.9078538	-0.85922694	-1.2009046	-1.7343097	-1.5031083	-1.5207804	-1.7465771	-1.130816	-1.265354	-1.1664494	-1.0194479
AAGGAGCAGAGACGAA-1-G2-STZ	4.2088146	6.444231	Correct	0.0	alpha	alpha	-0.6341573	8.182288	2.6533663	2.1575377	-1.4130431	-1.851173	0.16158217	-0.31224203	-0.7926537	-1.3870822	-0.9984466	-1.4436648	-1.779104	-1.0945642	-0.8410769	-1.3614188	-1.393523	-1.3954201	-1.0870278	-1.0998338
AAGGAGCGTCACACGC-1-G2-STZ	-0.36304888	-2.8572278	Correct	0.0	beta	beta	-0.9651136	0.77913916	3.4862635	-0.14791834	-1.1535249	-2.521512	-0.9663269	-1.2041794	-0.37802526	-1.0080103	-1.4651318	-1.6667558	-1.862345	-0.9028115	-1.2176958	-1.2998956	-1.1735966	-1.7337711	-0.96410656	-1.3899462
AAGGAGCGTTCGTCTC-1-G2-STZ	5.772516	2.8622866	Correct	0.0	alpha	alpha	-0.81391054	4.11862	1.8142679	0.61019915	-0.83288	-1.7957067	-0.19800878	-0.503628	-0.51731724	-0.8469941	-1.4545453	-1.0452256	-1.876019	-1.4508884	-1.7166561	-1.7357751	-1.2702172	-1.5491304	-1.7235792	-0.98976403
AAGGAGCGTTTGGGCC-1-G2-STZ	0.95897883	7.346049	InCorrect	0.0	delta	alpha_delta	-0.6867027	3.2698574	1.6815718	6.2408137	-1.6169746	-2.083858	-0.7518594	-1.3319542	-0.96388483	-1.1715204	-1.5144863	-1.4100833	-1.7303607	-0.60248804	-1.1873395	-1.5950027	-1.012751	-1.4039614	-1.3596857	-1.0111033
AAGGAGCTCAGCTCGG-1-G2-STZ	-1.1575075	7.5378537	Unknown	0.20001661777496338	delta	Unknown	-0.3375108	1.7711797	1.194561	4.0930834	-1.0560853	-1.860269	-1.5650122	-1.1713405	-0.5580696	-1.1054664	-1.7806218	-1.4402465	-1.5697826	-1.0141938	-1.6567737	-2.1562533	-1.3378798	-1.657828	-0.9028828	-1.2558008
AAGGAGCTCATCACCC-1-G2-STZ	5.9156504	4.6719103	Correct	0.0	alpha	alpha	-0.41728228	6.2653813	1.4569439	1.3250641	-1.4460285	-2.038169	-0.54075277	-0.60598683	-0.6988026	-1.2070713	-1.2875977	-1.237615	-1.6350436	-1.3244022	-1.4233916	-1.9196788	-1.7078974	-1.5884815	-0.51088905	-1.0846292
AAGGAGCTCCCTTGTG-1-G2-STZ	4.194373	6.182812	Correct	5.960464477539063e-08	alpha	alpha	-0.76726687	7.1445026	1.3858587	3.6369238	-0.5449057	-1.6118062	-0.26810965	-0.6079733	-0.82137364	-1.1330082	-1.3767493	-1.5520786	-1.8226871	-1.3803303	-1.455274	-1.2773165	-1.5727098	-1.7064703	-1.1633817	-1.2832476
AAGGAGCTCCGCATAA-1-G2-STZ	-0.85057026	-3.689819	Correct	5.960464477539063e-08	beta	beta	-1.0830848	0.9613097	5.207344	-0.13370663	-1.0112518	-2.3335037	-1.2744782	-1.7006474	-0.38583404	-1.28462	-1.1159985	-1.3688381	-1.8896843	-1.0228288	-1.4554898	-1.1110234	-1.1056737	-1.9017302	-0.6527811	-1.235431
AAGGCAGAGCATCATC-1-G2-STZ	-3.9850261	1.1079241	Unknown	0.40008366107940674	endothelial	Unknown	-0.5356945	2.001885	4.3829484	3.0476816	-0.9395023	-0.2272236	-0.49523276	-0.6856773	0.4148796	-1.1486517	-0.8191824	-0.9440759	-1.32582	-0.9034986	-1.5470765	-0.54221356	-0.9891526	-0.8676174	-1.5470607	-0.6491956
AAGGCAGAGCTCTCGG-1-G2-STZ	7.1334586	12.708224	Correct	0.0	ductal	ductal	-0.47398007	0.34960523	0.39445528	-0.011971146	-0.9530861	-0.66837025	-0.7958821	-0.7957678	0.3945009	-0.7723176	-0.8536527	-0.8734073	-1.2377949	-0.9487469	-1.1196448	-1.213414	-0.43253386	-0.0076924637	-0.7109102	-1.2663393
AAGGCAGAGGCATTGG-1-G2-STZ	-3.2347038	7.100894	Correct	0.10000777244567871	delta	delta	-0.5395305	1.3605756	1.058915	3.542643	-1.3153604	-1.668992	-0.91611284	-0.8080002	-0.29157135	-1.2031071	-1.3278112	-1.0871298	-1.7658798	-0.9153056	-2.1721869	-2.0185509	-1.3143858	-1.3941711	-0.58601576	-1.3185531
AAGGCAGCAGCTATTG-1-G2-STZ	11.76824	-2.4171622	Correct	5.960464477539063e-08	stellate_quiescent	stellate_quiescent	-0.052917972	-0.019244447	0.5930405	-0.3459003	-1.1912905	-0.82668257	-0.8104773	-0.63029677	2.4667654	-1.0711671	-0.8393596	-0.13945761	-0.7641827	-0.9568616	-2.0569477	-1.722375	-1.2634271	-0.6710019	-1.0450286	-1.3223025
AAGGCAGCATGCAACT-1-G2-STZ	-3.351088	8.127857	Correct	5.960464477539063e-08	delta	delta	-1.1298147	1.2471066	1.5460618	5.492233	-0.8550051	-2.5708156	-1.7688881	-0.5018933	-1.0550559	-1.7722329	-1.9311146	-1.2491978	-2.1564732	-1.1617161	-2.437355	-2.626607	-1.4354037	-1.6434705	-1.0604311	-1.698291
AAGGCAGCATTAGCCA-1-G2-STZ	-5.5226984	1.1496625	InCorrect	0.0	beta	beta_delta	-1.1620032	3.651618	7.3031445	4.240313	-1.2117047	-1.4398232	-0.7305176	-0.5870137	-0.8657933	-0.83007663	-0.74568814	-1.8140743	-1.5467199	-0.5817113	-0.9664805	-0.49773127	-0.9485673	-1.597408	-1.1621048	-1.7469605
AAGGCAGGTCGCTTCT-1-G2-STZ	-5.795067	0.006884413	InCorrect	0.10026413202285767	beta	alpha_beta	-0.7537832	5.5663567	5.7674694	1.3727458	-1.7938977	-1.7346176	-0.07733704	-0.825167	-1.2355316	-1.2453475	-0.9062951	-1.476528	-1.3281239	-0.7032503	-0.5371024	-0.23054469	-0.892766	-1.4414803	-1.2649686	-0.9578929
AAGGCAGGTTACGCGC-1-G2-STZ	5.3454223	4.7510614	Correct	1.1920928955078125e-07	alpha	alpha	-0.9949804	6.0259094	1.9035304	0.19322114	-0.67107916	-2.078512	0.15699331	-0.8414016	-0.5065299	-1.8652638	-0.8531482	-1.0292447	-1.6759682	-1.2206287	-1.3462522	-2.0927792	-1.5866194	-1.3128644	-1.2004201	-1.1182958
AAGGCAGGTTATCCGA-1-G2-STZ	-4.301695	7.0749335	Correct	0.0	delta	delta	-0.7105546	1.3320427	0.7971833	2.6160183	-1.459053	-2.102437	-1.7145963	-1.344355	-0.290128	-1.219968	-0.80825627	-1.1463448	-1.857662	-0.9638918	-1.8214383	-2.3362625	-0.9712213	-1.9595243	-1.5603535	-1.6127448
AAGGCAGGTTCCACGG-1-G2-STZ	4.9282913	4.7197766	Correct	5.960464477539063e-08	alpha	alpha	-1.6061823	7.068757	2.083727	0.6430297	-0.7922977	-2.0830905	-0.22549589	-1.2730775	-0.7725781	-1.456298	-1.2545599	-1.3400816	-1.9186178	-1.0790026	-1.1251031	-1.5319335	-1.5566062	-1.5274525	-0.71489733	-1.3019872
AAGGCAGTCATTATCC-1-G2-STZ	6.2007685	-1.7575089	Unknown	0.29987478256225586	delta_immune	Unknown	-1.0576867	1.7485468	-0.10040721	5.42016	-1.211064	-1.3446746	-1.1393386	-0.7473234	-0.88182193	-0.26662272	-0.74856466	-0.34618995	0.070591256	-0.47174296	-1.0289385	-1.2082303	-0.72071004	-0.45941013	-0.77321863	-0.721278
AAGGCAGTCGGTTAAC-1-G2-STZ	-4.9758625	-1.3519527	Unknown	0.3999093174934387	beta	Unknown	-0.7985517	3.08165	5.2214284	0.65952903	-1.5451076	-1.7793993	-0.6319572	-1.0631478	-0.54311115	-1.2573202	-1.0004086	-1.5328981	-1.426974	-0.96662396	-0.5423087	-0.57693464	-1.0523448	-1.5576389	-0.8058902	-1.2784982
AAGGCAGTCGTACGGC-1-G2-STZ	4.8499036	3.2449608	Correct	0.0	alpha	alpha	-0.971919	5.04899	1.107439	0.3679881	-0.9419251	-2.0820107	0.52490664	-0.8720532	-0.6891811	-1.1702046	-1.6855427	-1.2227601	-2.5325847	-0.96710336	-1.7666267	-2.1268804	-1.6015126	-1.4976194	-1.2050983	-1.360195
AAGGCAGTCTTAGAGC-1-G2-STZ	-0.38183075	8.045807	Correct	1.1920928955078125e-07	delta	delta	-0.69903356	1.8541342	0.46337563	5.623056	-1.5957898	-1.7364757	-0.8627805	-0.9686676	-0.7896403	-1.0081954	-1.0565467	-0.9714935	-1.9880722	-1.147799	-1.9553614	-1.6720225	-1.3278725	-1.4561822	-0.73485714	-1.3554648
AAGGTTCAGACCACGA-1-G2-STZ	-4.4922833	-2.2436695	Correct	0.0	beta	beta	-0.62006617	2.900488	6.086019	0.11484045	-1.4803212	-1.9949611	-0.45432332	-0.8817067	-0.82158357	-1.1160277	-0.9468268	-1.513934	-1.2945222	-0.85469055	-1.2675213	-0.1797919	-1.3406886	-1.7506132	-1.1823369	-1.2308815
AAGGTTCAGACCGGAT-1-G2-STZ	0.96142083	6.711861	Correct	5.960464477539063e-08	alpha_delta	alpha_delta	-0.64141	4.5797896	2.6614697	4.195329	-1.8981793	-1.5573359	-0.43214235	-0.73756343	-0.5439975	-1.052124	-0.9116552	-1.4525368	-1.7755561	-1.0748291	-1.6750216	-1.5434414	-1.3234352	-0.9652177	-0.75840646	-1.4137888
AAGGTTCAGAGAGCTC-1-G2-STZ	-4.2500668	-0.19749792	Unknown	0.39993906021118164	beta	Unknown	-1.0239363	3.011181	5.8065896	1.8829945	-1.2717657	-1.5578829	-0.2310105	-1.1695471	-0.82827425	-1.5661415	-0.82404983	-1.4406943	-1.456983	-0.79972094	-1.0039738	-0.6238502	-0.8172218	-1.123177	-1.0957961	-1.0769322
AAGGTTCAGATGGCGT-1-G2-STZ	-3.4473054	8.046354	Correct	0.0	delta	delta	-0.77451676	1.19275	1.1996593	3.6519556	-1.212656	-1.8634914	-1.0069972	-1.2435439	-0.49571803	-1.4239718	-1.1131575	-1.1217438	-2.2665799	-1.19996	-2.2332022	-2.2730706	-1.0798452	-2.0528758	-1.2456067	-1.5388362
AAGGTTCAGCCACTAT-1-G2-STZ	-6.3908167	-2.6858082	Correct	0.0	beta	beta	-1.1405588	3.459143	7.487616	0.13117513	-1.5935088	-1.8309803	-0.16298048	-0.87997043	-0.6991867	-1.635058	-1.4010274	-1.6844016	-1.4515934	-0.9152512	-1.0085155	-0.297099	-1.460609	-1.7389014	-0.5850078	-1.5130337
AAGGTTCAGCTCCCAG-1-G2-STZ	4.5325956	1.2609965	Correct	0.19989752769470215	alpha	alpha	-0.26794314	3.6141076	1.0671792	0.46060058	-1.1975769	-2.3650587	-0.5070164	-1.0624654	-0.16097936	-1.243568	-1.4784952	-0.9936203	-2.352925	-1.1217918	-1.5504165	-1.3832694	-1.3985062	-1.6529675	-1.1753085	-1.0997171
AAGGTTCAGGTGATTA-1-G2-STZ	12.793826	-3.8992603	Unknown	0.2994787096977234	stellate_activated	Unknown	-1.101848	-0.011916086	0.21153998	-0.2814334	-1.1077687	-0.59696627	-1.1057624	-0.9300183	1.2124066	-1.341404	-1.284761	-0.11012691	-0.83593017	-1.0555794	-2.0184088	-1.2865256	-1.3640016	-0.61376923	-0.60528094	-0.98380077
AAGGTTCAGTCCGTAT-1-G2-STZ	5.967027	5.2278986	Correct	0.0	alpha	alpha	-1.0269917	6.808573	1.3968518	1.7021034	-0.8170765	-2.2089863	-0.069544874	-0.84021115	-0.65180206	-0.8889822	-1.4136548	-1.475462	-2.003258	-0.9125112	-1.460206	-1.1213173	-1.2461475	-1.1027527	-1.2531501	-1.5412624
AAGGTTCCAGTCTTCC-1-G2-STZ	-1.0147666	7.624166	Correct	0.10000377893447876	delta	delta	-0.5033531	0.98251784	1.7179135	4.2514043	-1.4003943	-2.0203767	-1.2361256	-1.304937	0.028230451	-1.3162472	-1.3888297	-1.3408219	-1.6799443	-0.9005599	-1.7447444	-1.736417	-1.1047386	-1.1704763	-0.47762945	-1.127015
AAGGTTCCATGTTGAC-1-G2-STZ	12.722043	-2.801376	Correct	0.0	stellate_quiescent	stellate_quiescent	-0.8718338	0.06710261	0.4051	-0.3652953	-1.3759583	-0.68014175	-1.0305407	-0.6658614	2.3128762	-0.921096	-1.2440363	-0.6246965	-0.59784645	-1.0490533	-1.9360112	-1.455692	-1.4488567	-0.6448717	-0.36067265	-1.5543847
AAGGTTCGTAGCCTCG-1-G2-STZ	5.8232026	5.092248	Correct	0.0	alpha	alpha	-0.60680944	6.3075585	1.3160461	1.5853225	-0.80041033	-1.9916574	-0.41640085	-0.55309623	-0.40623808	-1.3742292	-1.1352893	-1.1040423	-1.6892645	-1.2866218	-0.80331945	-1.4043128	-1.5293292	-1.2675799	-1.425665	-1.0552801
AAGGTTCGTCAGAATA-1-G2-STZ	0.045231033	7.9730177	Unknown	0.39988797903060913	delta	Unknown	-0.97420824	3.017976	2.045163	6.042599	-1.435692	-1.2350916	-1.0543981	-1.2149645	-0.6420554	-1.2939851	-1.2631123	-1.2635449	-1.9797922	-1.0898051	-1.6742823	-1.9538549	-1.4793875	-0.9429829	-1.3253362	-1.2260935
AAGGTTCGTCTTTCAT-1-G2-STZ	-4.4966645	7.4376407	Correct	0.0	delta	delta	-0.93772405	0.82779086	1.060227	3.298151	-1.3784965	-2.4694896	-1.7612711	-1.0833439	-0.21872054	-1.2740896	-1.2202749	-1.0101129	-2.584229	-0.9305345	-1.647099	-2.1496227	-1.3137262	-1.4851961	-1.8582759	-1.3366688
AAGGTTCGTGTTGAGG-1-G2-STZ	3.7767692	6.595183	Correct	0.0	alpha	alpha	-0.30058292	9.993945	1.2822886	1.654607	-1.3907902	-1.4533811	0.2061692	-0.6886706	-0.9935504	-0.8980988	-1.394208	-1.6359658	-1.4756465	-1.097857	-1.2690476	-1.2746607	-1.1400907	-1.2318155	-1.4128538	-0.79520714
AAGTCTGAGACAGACC-1-G2-STZ	-2.7345154	8.078091	Correct	0.0	delta	delta	-1.0329753	1.9589362	0.948911	4.606251	-0.95136744	-2.073784	-1.1247549	-0.9779287	-0.59532857	-1.2191898	-1.2371464	-1.3136238	-1.5820317	-1.0093827	-2.0609236	-2.1492164	-1.4491688	-1.8373809	-1.42094	-1.4311993
AAGTCTGAGACATAAC-1-G2-STZ	-4.174305	-0.8089554	InCorrect	0.1999967098236084	beta	alpha_beta	-1.1144904	3.0337257	4.6999507	-0.085516036	-1.2671498	-2.0070903	0.19658276	-0.6868585	-0.3513244	-1.3530363	-1.1236248	-1.6937625	-1.2655277	-1.0960586	-1.1780771	-0.5960211	-0.89166975	-1.1926756	-0.89026874	-1.4127308
AAGTCTGAGAGCAATT-1-G2-STZ	0.14316837	7.052393	Correct	0.0998954176902771	alpha_delta	alpha_delta	-0.7739286	4.7614813	2.0322483	5.4618235	-1.3225664	-2.1616406	-0.6413634	-0.47917974	-0.69205785	-0.96473926	-1.4059433	-0.9648058	-1.9399291	-0.5921997	-1.4800785	-1.8475204	-1.4771754	-1.4951134	-1.4666538	-1.8281043
AAGTCTGCAGCAGTTT-1-G2-STZ	5.0835195	4.272515	Correct	5.960464477539063e-08	alpha	alpha	-0.9119892	5.84384	1.279907	0.9677964	-1.0134501	-1.748839	-0.54024005	-0.30696258	-0.3937636	-0.998301	-1.5178198	-0.9787539	-1.6877481	-1.1435932	-2.129262	-1.6682177	-1.5421196	-1.2726442	-1.4716163	-0.9264782
AAGTCTGGTGGTGTAG-1-G2-STZ	5.7141333	4.3000827	Correct	5.960464477539063e-08	alpha	alpha	-1.4388243	6.710651	1.5233724	0.40643725	-1.4134451	-2.4297411	-0.63034207	-1.7005291	-0.28216693	-1.1347349	-1.3078206	-1.1320461	-2.1615467	-1.1469988	-1.9990879	-2.2557895	-1.8896883	-1.7397368	-1.3855895	-0.86974514
AAGTCTGTCAGTTGAC-1-G2-STZ	1.6361619	-3.797229	Correct	0.0	beta	beta	-0.5868883	1.4002322	3.763956	-0.46447843	-0.24398454	-2.447584	-0.7814435	-0.5909521	-0.411559	-1.6532582	-1.3112358	-1.7229495	-1.8936323	-1.0516824	-1.018176	-1.0823181	-1.633175	-2.0139904	-1.4483335	-1.1871653
AAGTCTGTCGTGGTCG-1-G2-STZ	-4.073671	-2.4357688	Correct	0.0	beta	beta	-0.71844995	2.150492	5.9894514	-0.13193631	-0.9188587	-1.634601	-0.17842603	-0.7146568	-0.20327595	-1.3376228	-1.2704155	-1.5695716	-1.4966364	-0.9316666	-1.2372422	-0.52494437	-1.1708179	-1.6402473	-0.94176394	-1.035664
AATCCAGAGACTACAA-1-G2-STZ	-3.2352526	-0.7289132	Correct	5.960464477539063e-08	beta	beta	-0.89047444	1.2382035	5.8773823	1.6805738	-1.0187228	-1.9576579	-1.063087	-1.3450285	-0.33768103	-1.3753954	-1.3175426	-1.191283	-1.6442852	-0.91643393	-0.880093	-0.9805845	-1.5020366	-1.8094007	-0.7661444	-0.9648771
AATCCAGAGCGTTGCC-1-G2-STZ	-4.3269396	-0.9772348	InCorrect	0.1998811960220337	alpha_beta_delta	alpha_beta	-0.28003728	3.1404665	4.2495637	0.7171991	-1.173981	-1.529058	0.19313449	-1.0901643	-0.45253634	-1.5141644	-0.7653036	-1.3768071	-1.1656857	-0.8493949	-1.332248	-0.77238816	-1.0981767	-1.6878624	-0.7466634	-2.1290827
AATCCAGAGTACGTAA-1-G2-STZ	3.6725729	2.8637648	InCorrect	5.960464477539063e-08	gamma	alpha	-1.3120311	4.0252767	0.61320883	0.4015048	-1.3021176	-2.4293466	-0.41954905	-0.78010386	-0.3767196	-1.1674544	-1.4505339	-1.5803041	-1.9543692	-1.3800117	-1.7542257	-1.9303815	-1.3261961	-1.5235164	-1.0440227	-1.1898115
AATCCAGAGTCTCGGC-1-G2-STZ	-4.0765095	0.32822445	Unknown	0.500085324048996	beta_delta	Unknown	-0.6065344	2.9032483	4.846333	2.8764923	-1.7142932	-1.7453761	-0.6695531	-0.8407941	-0.22490765	-1.157168	-1.0929031	-1.6361078	-1.582733	-1.0322629	-0.47214538	-0.34877726	-0.8119178	-1.6342889	-0.9984625	-1.4503613
AATCCAGCACATCTTT-1-G2-STZ	1.2438316	8.331629	Correct	0.19989848136901855	delta	delta	-0.84569585	2.8567631	1.0986725	6.7449846	-1.6851292	-1.8692402	-1.0685625	-1.0748103	-0.6178021	-1.7203498	-0.8381791	-1.3366339	-2.126535	-0.8116089	-1.4038646	-1.1503952	-1.1795022	-1.2597994	-0.98386055	-1.057973
AATCCAGCAGCATGAG-1-G2-STZ	4.6861057	6.1706405	Correct	0.0	alpha	alpha	-0.41021085	8.127539	2.0431583	1.2081131	-1.221111	-1.9334208	-0.37884802	-1.127557	-0.23508795	-1.7241727	-1.292753	-1.7562668	-2.1249757	-1.5385505	-1.3936522	-1.5725522	-1.4160184	-0.8577574	-0.7374818	-0.9999461
AATCCAGGTAAATGTG-1-G2-STZ	-1.8225063	7.6629224	Unknown	0.29999905824661255	delta	Unknown	-0.70581985	1.6077499	2.335439	3.7768059	-1.1415939	-2.2321472	-0.89364934	-1.3145757	-0.03393043	-1.1116904	-1.7425736	-0.77985126	-1.4203997	-1.3397653	-1.59175	-1.2193061	-1.2083318	-1.5052013	-1.2587769	-0.9661506
AATCCAGGTATATCCG-1-G2-STZ	-4.7712345	0.7058174	Correct	0.0	beta_delta	beta_delta	-1.2324836	1.7095342	5.868746	4.2851615	-1.9207513	-1.50549	-1.0659852	-0.839503	-0.63567084	-1.2588241	-1.1492186	-1.2875824	-1.7866353	-1.0695014	-1.2786947	-0.69269526	-0.6412642	-1.2694339	-0.6878203	-1.0736557
AATCCAGGTCTCACCT-1-G2-STZ	-5.1666946	7.1186895	Correct	0.09998029470443726	delta	delta	-0.9894871	0.8494084	1.3538129	2.7910476	0.009412542	-2.4726927	-1.8537605	-0.96183175	-0.43001342	-0.964424	-1.3020401	-1.0459594	-2.5091808	-0.99032724	-2.325877	-2.6818683	-1.4491395	-1.6401603	-1.2220199	-1.5061226
AATCCAGTCAACACCA-1-G2-STZ	-3.3600569	-1.4011067	Correct	0.0	beta	beta	-0.86845064	2.9390547	5.3242493	0.32329893	-0.8531995	-1.9799805	-0.79985	-1.3569283	-0.2840004	-1.3752662	-1.0552996	-1.4873859	-1.577003	-0.5989109	-0.74288666	-0.7034242	-1.38181	-1.6716344	-1.2975814	-1.7816198
AATCCAGTCACATGCA-1-G2-STZ	2.274831	0.69728994	Unknown	0.3999709486961365	gamma	Unknown	-0.9416613	2.3459935	1.5140878	0.53868335	-1.154082	-2.3174858	-0.7124002	-0.7934535	-0.554452	-1.5688003	-0.70826656	-0.77833295	-2.3281875	-0.7584165	-1.8188933	-1.3127246	-1.0344831	-1.5486529	-2.0205297	-1.0279671
AATCGGTAGAAACCTA-1-G2-STZ	-2.4077334	8.439423	Correct	0.0	delta	delta	-0.55402064	1.3614048	1.1452566	4.8340144	-1.3167195	-2.4040668	-1.1285313	-1.2357836	0.010050461	-1.2014534	-1.176825	-1.3689284	-2.3578439	-0.91229916	-1.6108383	-1.9719838	-1.10237	-1.7715491	-1.2240502	-1.4102093
AATCGGTAGCAGCCTC-1-G2-STZ	1.18622	-0.61570436	Unknown	0.20001232624053955	gamma	Unknown	-0.8072572	1.9711149	1.3352662	-0.30499494	-0.6656631	-2.3657508	-0.4094279	-0.8233311	-0.7041368	-0.47613633	-1.2460489	-1.5532902	-1.9707545	-1.2894636	-1.5487952	-2.258691	-2.0057003	-1.8263292	-1.017354	-1.2994776
AATCGGTAGCTAACTC-1-G2-STZ	-6.5221033	-2.2160082	Correct	0.09996962547302246	beta	beta	-0.5937775	3.5687356	7.781269	-0.007334579	-1.7659051	-1.6902444	-0.7667636	-1.0083761	-0.5026312	-1.6994586	-1.1377898	-1.6661929	-1.6586173	-1.0350723	-0.6701585	-0.1342749	-1.1948647	-1.323467	-0.9400354	-1.3733308
AATCGGTAGCTAAGAT-1-G2-STZ	5.6603794	0.57280785	Unknown	0.40001553297042847	gamma	Unknown	-0.90820587	3.887713	2.2149277	0.19534373	-0.44166023	-2.6548338	-0.97048044	-0.97784984	-0.39974502	-1.180803	-1.217619	-0.8042786	-1.8447368	-1.1949334	-1.8670851	-2.4309628	-2.0045757	-1.772624	-1.2751443	-1.6518512
AATCGGTAGGCGATAC-1-G2-STZ	10.004999	-7.3422794	Unknown	0.2009352445602417	immune	Unknown	-0.66219467	0.29772598	1.3166925	-0.21523212	-1.2258291	-1.4584097	-1.2208972	-1.0073884	-0.31193256	0.050118297	-0.37696573	-0.52909356	-0.9071821	-0.21467339	-1.1239641	6.6442	-1.3017176	-0.80896306	-0.94367176	-1.1360722
AATCGGTAGGGCTTCC-1-G2-STZ	5.297136	1.601908	Correct	0.10002946853637695	alpha	alpha	-0.44836056	3.6956213	1.0507189	0.42009035	-0.79806614	-2.576413	-0.5451177	-0.5608894	-0.7089105	-1.7418466	-1.1915826	-1.4598234	-2.1263618	-1.4662343	-1.8546859	-1.9361641	-1.8415501	-1.4154891	-1.3905526	-1.5795289
AATCGGTAGGGTTCCC-1-G2-STZ	-2.35688	-0.6260255	Correct	0.0	beta	beta	-0.8398869	2.7183514	5.392364	3.2377863	-1.4236532	-1.9947512	-0.7605956	-1.2074382	-0.9922617	-1.3725637	-1.4937818	-1.6595482	-1.7376287	-1.2531478	-1.339575	-0.60572004	-0.9752798	-1.7832512	-1.0232402	-1.236452
AATCGGTCAAGCCGTC-1-G2-STZ	-4.916603	-1.5602016	Correct	0.1999833583831787	beta	beta	-1.2350888	4.070459	5.9988384	-0.1658705	-2.0779154	-1.8090807	-0.48973668	-0.8538991	-0.57443786	-1.6451023	-1.3905973	-1.5204939	-1.7380675	-1.1785104	-0.45226577	-0.41581476	-0.9339744	-1.4925059	-1.2911512	-1.785219
AATCGGTCAGATCGGA-1-G2-STZ	-3.0297742	-1.9866568	Correct	0.0	beta	beta	-0.490014	2.6216116	5.060738	0.5510473	-1.3692856	-2.0063834	-1.2379444	-1.1295859	-0.24932969	-1.1776786	-1.0794263	-1.7814685	-1.7499082	-0.78038335	-0.4480531	-0.26243398	-0.9518451	-1.5015682	-1.7322505	-1.1006148
AATCGGTGTACGAAAT-1-G2-STZ	-3.483993	0.9419703	Unknown	0.39997243881225586	beta	Unknown	-0.7012862	1.5864323	4.278839	4.1688757	-1.6846595	-1.7519621	-1.1101342	-0.97835964	-0.45857066	-1.0012921	-1.0182766	-1.5416433	-1.2548696	-0.92681944	-0.41051158	-0.62041616	-1.005094	-1.3692151	-1.1405696	-1.365179
AATCGGTGTGAAGGCT-1-G2-STZ	-1.971638	8.44871	Correct	5.960464477539063e-08	delta	delta	-0.7526571	2.4763327	0.95510215	5.2690763	-1.0417448	-1.8313122	-0.84558	-0.7763991	-0.502902	-0.8328456	-0.764802	-1.0868819	-1.5063854	-1.2643013	-1.7230048	-1.8784543	-0.8405213	-1.4696494	-1.372144	-1.4749396
AATCGGTGTGCAGTAG-1-G2-STZ	-4.8809447	2.2276013	Correct	0.0	beta_delta	beta_delta	-0.7360249	2.1916194	6.6383843	6.926765	-1.6999928	-1.8530616	-0.9711498	-0.5423752	-1.2892734	-1.5139835	-1.2680151	-1.4119505	-1.3985693	-0.7327309	-1.0442919	-0.71038973	-1.3392692	-1.1112726	-1.3025997	-1.2503122
AATCGGTGTTACGACT-1-G2-STZ	-5.753405	-2.8143542	Correct	0.0	beta	beta	-1.0516222	3.1192396	8.584061	-0.09580611	-1.6079054	-1.8036337	-0.7013377	-0.9019456	-0.87794334	-1.3629067	-1.7129524	-1.9613576	-1.4290464	-1.0812391	-1.1808401	-0.5576095	-1.2892314	-1.1885468	-0.39502886	-1.569134
AATCGGTTCCAAATGC-1-G2-STZ	8.00374	12.124034	Correct	0.0	ductal	ductal	-0.7177174	0.018106118	0.5485517	-0.16241929	-0.72352636	-1.0920255	-1.1445587	-1.102518	0.017537251	-0.65485334	-0.84088796	-0.9373167	-1.0887715	-0.9745449	-1.4111178	-1.3936824	-0.6586128	-0.96080613	-0.6726137	-1.180833
AATCGGTTCCGCGTTT-1-G2-STZ	-2.9083345	0.92553884	Unknown	0.40010911226272583	beta	Unknown	-0.4359567	2.5331867	3.4552374	4.4833627	-1.4494601	-1.8258157	-0.7422194	-1.408818	-0.40398052	-1.0238482	-1.4702942	-1.3608037	-1.3996277	-0.66429377	-0.7495137	-1.0353407	-1.1436154	-1.4111304	-1.2794522	-1.2630349
AATCGGTTCTCCCTGA-1-G2-STZ	13.896023	1.3180032	Correct	5.960464477539063e-08	endothelial	endothelial	-1.0924287	0.08362366	0.38078827	-0.334974	-0.55279297	0.8542521	-0.8372974	-1.2277322	0.6186563	-0.48263738	-1.0783948	-0.94251573	-1.1681403	-1.3161932	-1.6960547	-1.3317862	-0.4983553	-0.5226672	-1.760539	-0.43521905
ACACCAAAGACCCACC-1-G2-STZ	7.488742	12.480058	Correct	0.0	ductal	ductal	-0.9634682	0.31553596	0.22913036	-0.05007717	-1.0405812	-0.65440124	-1.0617964	-0.946367	-0.25074527	-0.5883014	-0.43597648	-0.92269355	-0.83054554	-0.4907269	-1.0208964	-1.0848408	0.048573602	-0.3345658	-0.13045226	-1.1430285
ACACCAACACTTCTGC-1-G2-STZ	-0.7949246	7.8490834	Unknown	0.5000085532665253	delta	Unknown	-0.48756716	2.1802437	0.983858	3.9080472	-1.7246631	-2.0236099	-0.9567739	-0.69099724	-0.2388005	-1.4017042	-1.4597578	-1.3301879	-2.097392	-1.0552769	-1.6431812	-1.7486426	-1.4382496	-1.716482	-0.76370186	-1.404142
ACACCAACATGCGCAC-1-G2-STZ	11.496406	-2.5788772	Correct	5.960464477539063e-08	stellate_quiescent	stellate_quiescent	-0.12576175	0.08369008	0.19368109	-0.18405151	-0.5915405	-0.40260482	-0.412936	-0.7511264	0.8112663	-1.1324674	-0.6094619	-0.608982	-0.7290992	-1.0955193	-1.2048303	-1.2066956	-0.65351653	-0.9382066	-0.63358253	-1.3145759
ACACCAAGTAGAAAGG-1-G2-STZ	11.135626	-0.32098237	Unknown	0.6002170741558075	endothelial	Unknown	-0.26005355	2.368527	5.15885	0.046976406	-1.376733	0.1317689	-0.32272974	-0.99995905	0.39682588	-0.8282305	-1.2035435	-1.0777144	-1.3321496	-0.6905883	-0.5889629	-0.5578339	-0.6605613	-0.78182614	-0.4143554	-0.87356293
ACACCAAGTATCTGCA-1-G2-STZ	12.871937	-4.413532	Correct	0.0	stellate_activated	stellate_activated	-0.46384683	-0.057836577	0.049032748	-0.47276622	-0.15311739	-0.6558174	-0.8746022	-0.9464632	1.2664883	-1.005198	-1.4591542	-0.6334285	-1.6135651	-1.4922462	-1.8443948	-1.4736166	-1.5115894	-0.8188421	-1.5306282	-1.5296748
ACACCAAGTCTCCCTA-1-G2-STZ	6.9102516	12.540544	Unknown	0.2638291120529175	ductal	Unknown	-0.5256186	5.1983085	1.2024031	1.8585694	-2.2396948	-0.30083233	0.2026333	-0.6987777	0.23641936	-0.36410168	-0.4590289	-0.89844537	-0.6151593	-0.56270224	-1.0214288	-0.8339555	-0.54095465	0.16750236	-0.80166763	-0.8581494
ACACCAAGTTATCGGT-1-G2-STZ	-3.8685255	1.091335	Correct	0.09984815120697021	beta_delta	beta_delta	-0.6574934	3.0252433	5.034485	4.5758114	-1.3433863	-1.6646528	-0.8587167	-1.3038791	-1.015706	-1.0849066	-1.0839313	-1.7089764	-1.3348801	-0.99138474	-0.8354603	-0.7199174	-1.1553984	-1.1532661	-0.90927625	-1.3980215
ACACCAAGTTCAGGCC-1-G2-STZ	-4.6933675	0.2883487	Unknown	0.6000300645828247	beta_delta	Unknown	-0.4488924	2.4640346	4.9528484	2.4473848	-1.714999	-1.5567694	-0.40714172	-1.1149201	-0.5920095	-1.5484744	-0.6024488	-1.4666348	-1.6642112	-1.2376317	-1.0260406	-0.19454221	-0.94822174	-1.3816825	-1.1771345	-1.1727136
ACACCAATCACAGTAC-1-G2-STZ	-4.14693	-0.21176028	Correct	0.0	beta	beta	-0.5496917	2.1050487	5.3929834	2.8130043	-1.9336914	-1.5214666	-1.2208692	-1.1636422	-0.7779509	-0.7180362	-1.0965967	-1.3332144	-1.2663867	-0.8859774	-0.75691074	-0.29769915	-0.79298466	-1.1486506	-1.0619411	-1.0095859
ACACCAATCATAACCG-1-G2-STZ	-2.6569448	8.267562	Correct	0.0	delta	delta	-0.7661507	1.3556662	0.7366822	5.1263065	-1.3659415	-2.1859584	-1.3042564	-1.1369723	-0.5314207	-1.5600166	-1.1785635	-1.341308	-2.2777445	-0.7603915	-2.0891905	-1.9356512	-0.57325274	-0.97124076	-1.132247	-1.164801
ACACCAATCCTTTCGG-1-G2-STZ	-0.7686275	8.343175	Correct	0.0	delta	delta	-0.7413829	1.8672963	1.5217456	5.5689297	-1.4393953	-1.8477902	-1.0214269	-0.7631848	-0.68902254	-1.4754493	-1.1889144	-1.3676854	-1.6086715	-1.2581779	-1.9916009	-2.26593	-1.0938646	-1.6203536	-0.95830274	-1.7539495
ACACCAATCGCCAAAT-1-G2-STZ	-4.622641	-1.3800341	Unknown	0.20023763179779053	beta	Unknown	-0.63089997	3.6481054	4.9937944	0.013472989	-1.0408779	-1.5955205	-0.9265441	-0.98159516	-0.8674107	-1.6414207	-1.1419152	-1.3535714	-1.147457	-0.75039893	-0.88175845	-0.5212657	-1.1267014	-1.4991714	-1.1200224	-1.3311008
ACACCAATCTCTGAGA-1-G2-STZ	-4.860354	-2.1074383	Correct	0.10001647472381592	beta	beta	-0.9369778	2.5965023	6.027675	-0.07059924	-1.3720366	-1.919067	-1.2226206	-0.8793427	-0.39623183	-1.2893497	-1.3202049	-1.6534475	-1.6715177	-0.83267415	-0.83140576	-0.45996404	-1.2025241	-1.6031561	-1.2730885	-1.3980851
ACACCCTAGCTGTTCA-1-G2-STZ	-5.572096	-4.3448787	Correct	0.0	beta	beta	-1.1219875	1.7544835	7.274133	0.42463636	-1.538182	-1.4918844	-0.31896645	-0.886088	-0.8070334	-1.2554823	-1.5100065	-1.2403414	-1.7258809	-1.1221044	-1.0032874	-0.68925023	-1.2038864	-1.4227997	-1.5523227	-1.1866117
ACACCCTAGTGTCTCA-1-G2-STZ	-4.3857274	-1.916963	Correct	0.0	beta	beta	-0.8358753	2.4897761	5.4091663	0.1524148	-1.3249203	-1.8451393	-0.6345133	-0.9633363	-0.9784421	-1.3103875	-1.1085694	-1.6945908	-1.5886174	-1.0603075	-0.96678466	-0.18212476	-0.9765384	-1.4850909	-1.1342651	-1.3829219
ACACCCTCAACCGCCA-1-G2-STZ	-4.4287443	2.312292	Unknown	0.599571168422699	alpha_delta	Unknown	-0.97805834	4.1108146	3.5982628	3.251359	-1.6548493	-1.6421274	0.13386646	-1.0252529	-0.10424407	-0.6806338	-0.24729818	-0.396398	-0.9969855	-0.593396	-0.5782383	-0.13664325	-1.2844882	-0.8357168	-0.79941636	-0.9355024
ACACCCTCAGTGGGAT-1-G2-STZ	-3.631637	-1.59671	Correct	1.1920928955078125e-07	beta	beta	3.9515374	2.897811	5.5564713	0.0641804	-0.8507088	-1.9751251	-0.5369677	-1.2615207	-0.6825731	-1.8266788	-0.7250385	-1.4026961	-1.4450008	-1.1924195	-0.93524534	-0.88857484	-1.2006862	-1.559096	-1.3139167	-1.1899006
ACACCCTTCACAAACC-1-G2-STZ	5.376353	6.034328	Correct	0.0	alpha	alpha	-0.7099083	8.322607	1.2747664	1.5646273	-0.97313	-1.7192957	-0.0060088933	-0.45299667	-0.76754504	-1.3647124	-0.9083141	-1.1804268	-1.5265237	-1.326188	-1.1051669	-1.5138876	-1.5515808	-1.0968779	-0.9662291	-1.0125898
ACACCCTTCACCCTCA-1-G2-STZ	4.7819047	3.5611737	Correct	0.0	alpha	alpha	-0.95862204	4.8550844	0.70805985	0.6881098	-0.55811083	-2.14458	-0.14782494	-0.6583981	-0.20331633	-1.4023656	-1.3400956	-0.7887131	-2.1197767	-1.2396055	-1.9762661	-2.0756397	-1.5100423	-1.5347172	-1.5603404	-1.1855714
ACACCCTTCCTTCAAT-1-G2-STZ	-4.314161	8.0678835	Correct	0.0	delta	delta	-0.9349714	0.5282584	0.4324835	3.5247526	-1.2024813	-1.7557727	-0.993421	-0.9957845	-0.35056964	-1.1534534	-1.3163038	-1.0955299	-1.9941614	-1.230669	-1.3568352	-1.9747994	-1.4982036	-1.3975222	-1.4521995	-1.6433033
ACACCCTTCGTTGACA-1-G2-STZ	5.0512667	2.2222197	Correct	0.09999966621398926	alpha	alpha	-0.76280415	4.780179	1.0142105	0.33131698	-1.0686738	-2.1082673	-0.44201273	-0.9869034	-0.34740496	-1.1861075	-1.400012	-1.1476591	-1.564409	-1.2113943	-1.7696058	-2.0597148	-1.5784951	-1.8811104	-1.0188773	-1.021927
ACACCGGAGCGAGAAA-1-G2-STZ	4.074874	6.5790405	Correct	0.0	alpha	alpha	5.6328197	8.421875	0.8248075	2.5197818	-0.9844847	-1.6952146	-0.1649856	-0.0038069338	-0.9958522	-1.208102	-0.95398223	-0.99985266	-1.4600029	-1.4895442	-1.5697126	-1.5515063	-1.2128103	-1.2218583	-0.60832	-1.1253871
ACACCGGAGCTAGTCT-1-G2-STZ	4.1376295	3.749376	Correct	0.09999871253967285	alpha	alpha	-0.47959447	4.689716	1.4683748	0.9523521	-0.7661085	-2.2167435	-0.20938125	-0.76063997	-0.5770788	-1.0810176	-1.5940915	-0.84099555	-1.9150766	-1.1390213	-1.6556656	-1.6171569	-1.5056125	-1.3602768	-1.2660794	-1.7968708
ACACCGGAGGTGCTTT-1-G2-STZ	5.8253937	0.48947632	InCorrect	0.0	alpha_immune	alpha	-1.0174319	3.665963	1.6333498	0.5332009	-0.09139793	-2.3560216	-0.6101048	-0.5567368	-0.12867078	-0.46716097	-1.3629135	-0.32231766	-1.6107086	-0.59160197	-1.7632121	-1.348915	-1.468963	-1.6200778	-0.86936116	-0.9455256
ACACCGGCAAAGAATC-1-G2-STZ	-5.934946	-0.8500151	Unknown	0.4002230167388916	beta	Unknown	-0.8505166	4.0664124	5.8442383	0.15952697	-1.300556	-1.2177436	-0.2274224	-1.2429122	-0.631472	-1.3351634	-1.4282653	-1.5979843	-1.221598	-1.156266	-0.4528576	0.0765627	-0.7640248	-1.6196685	-0.853484	-1.0960128
ACACCGGCAATAAGCA-1-G2-STZ	14.728384	1.2899041	Correct	0.0	endothelial	endothelial	-1.0843884	-0.028418235	0.31780285	-0.5126533	-0.24353367	1.0583863	-1.2958208	-1.5954428	0.29205123	-0.88167614	-0.4706415	-1.0153044	-1.5098519	-1.8259702	-2.2834835	-1.3690317	-1.6117994	-0.35700676	-1.9913747	-0.6691379
ACACCGGCACAAGACG-1-G2-STZ	2.4676049	4.6009536	InCorrect	0.10000962018966675	alpha_delta	alpha	-0.21348228	4.8883524	1.8412102	0.6755177	-1.8285259	-1.795985	0.16209519	-0.70737237	-0.8381102	-1.5076102	-1.2176923	-1.2971145	-1.414797	-1.2060716	-1.443199	-1.242154	-1.4212397	-0.9280844	-1.5686926	-1.2120062
ACACCGGCATCCCACT-1-G2-STZ	15.066681	0.86033124	Correct	1.1920928955078125e-07	endothelial	endothelial	-1.038672	-0.051673345	0.4809447	-0.40446118	-0.48295644	1.0627427	-0.7361988	-1.3821498	0.7413999	-1.0208616	-0.6671054	-1.185097	-1.4907395	-1.4867419	-1.9681575	-1.1974895	-1.0051262	-0.47065866	-1.1340826	-0.80929995
ACACCGGGTATATGGA-1-G2-STZ	-1.8616695	-1.054487	Unknown	0.40007489919662476	beta	Unknown	-0.9064811	2.8007934	2.4875913	1.7581154	-0.9499511	-1.8232694	-0.28384882	-0.84887254	-0.33074874	-1.7023865	-1.1633081	-1.8977096	-1.3466567	-0.91129166	-0.91067326	-0.7154685	-1.3815714	-1.4604104	-0.74856603	-1.6724931
ACACCGGGTATCTGCA-1-G2-STZ	4.8506155	6.0343	Correct	5.960464477539063e-08	alpha	alpha	-0.3658974	8.595961	1.2722708	1.8024163	-1.2630618	-1.5967883	-0.21461748	-0.34165537	-0.72709143	-0.93481445	-1.2833176	-1.0564958	-1.8444322	-1.2949177	-1.3336139	-1.5610443	-1.8680657	-1.4396591	-0.6675162	-1.4480946
ACACCGGGTCAATACC-1-G2-STZ	-2.0651634	-1.7411352	Correct	0.09997302293777466	beta	beta	-0.38837418	3.08039	3.6508677	-0.051385432	-1.4860657	-2.4645834	-0.6660801	-0.9586881	-0.6748951	-1.8110262	-1.1430181	-1.6448941	-1.5517856	-0.8173223	-1.0601869	-0.44565538	-0.7462593	-1.4582797	-0.98080593	-1.6127542
ACACCGGGTCGTCTTC-1-G2-STZ	-1.9419013	7.485693	Correct	0.0	delta	delta	-0.9962165	1.5136387	0.47085404	4.0484405	-1.3115832	-2.038955	-1.0457046	-1.3514522	-0.37374043	-1.4693056	-1.2885591	-0.9383302	-2.162759	-1.0378788	-2.3478658	-1.9461564	-1.3972672	-1.9544007	-1.6024731	-1.5115174
ACACCGGGTCTTGTCC-1-G2-STZ	-1.0510404	-2.337986	Correct	0.0	beta	beta	-1.4246252	1.4755254	3.6003942	1.1838126	-0.99929833	-2.0758047	-1.4498495	-0.60486954	0.08368313	-1.5354295	-1.4105786	-1.5611758	-1.5898534	-0.87882566	-0.887716	-1.1212279	-0.9389987	-2.0235362	-0.7251447	-1.2299402
ACACCGGGTTCACCTC-1-G2-STZ	-4.7868905	-0.075727575	Unknown	0.3556775450706482	beta	Unknown	0.73372227	2.28155	7.511922	0.45051184	-1.5523875	-0.8917317	-0.42451686	-1.0218542	-0.87472284	-0.42903656	-0.8150331	-0.18617393	-0.97400093	-0.59417945	-0.73885965	3.2924027	-1.1181874	-1.2344455	-0.7987614	-1.3455321
ACACCGGTCAAGAAGT-1-G2-STZ	6.0107594	5.2324753	Correct	0.0	alpha	alpha	-1.5007172	7.060862	1.5699918	0.6161493	-0.55144984	-2.377699	-0.15963593	-0.7798272	-0.6143314	-1.1856956	-0.8363899	-1.241064	-1.908216	-0.9339481	-2.204359	-1.847089	-1.8829728	-1.7187797	-0.6031714	-1.3685553
ACACCGGTCAGAGACG-1-G2-STZ	4.4424267	3.5700073	Correct	5.960464477539063e-08	alpha	alpha	1.1838762	5.337403	1.4070405	0.66945004	-0.80242294	-2.0945086	0.017640384	-0.6787992	-0.99898165	-1.0851648	-1.1761727	-1.2832009	-1.3388076	-1.1737509	-1.3601116	-2.0816302	-1.4751716	-1.7664533	-0.42998773	-1.0542091
ACACCGGTCCAAGCCG-1-G2-STZ	6.2673216	4.1389294	Correct	5.960464477539063e-08	alpha	alpha	-0.732322	5.7565594	1.4413972	0.61352444	-0.8537219	-1.868019	-0.12935112	-0.59769636	-0.5090085	-1.0078508	-0.97173506	-1.0940113	-2.2710674	-1.2955211	-1.6572367	-2.2702088	-1.5268805	-1.7996857	-1.5419276	-1.1119598
ACACCGGTCCGTACAA-1-G2-STZ	-3.9136722	0.9332299	Unknown	0.39997804164886475	beta_delta	Unknown	-0.5483606	3.38692	4.6995597	3.5157492	-1.32265	-1.822667	-1.2016819	-0.3826834	-0.5744848	-1.2149837	-1.0702432	-1.0713425	-1.5012001	-0.9031671	-1.3195516	-0.60345376	-1.1012893	-1.4453692	-1.1786773	-1.2970681
ACACCGGTCGTTTGCC-1-G2-STZ	-2.364437	8.824556	Correct	5.960464477539063e-08	delta	delta	-0.32036522	1.6963158	1.7230834	4.651866	-0.95512104	-2.2303483	-1.5260755	-0.9555371	-0.69789255	-1.4550874	-1.3306819	-0.5002295	-1.9407746	-1.0471802	-2.223181	-1.8017083	-1.172715	-1.8238248	-0.5439871	-1.6292858
ACACCGGTCTAACCGA-1-G2-STZ	5.5971646	0.800628	Unknown	0.30029064416885376	alpha	Unknown	-0.5494264	3.861671	1.0599107	0.26983047	-0.22985898	-2.6910226	-0.493802	-1.1235857	-0.14232282	-1.3916442	-1.2351676	-1.3677024	-2.0549736	-1.4766101	-1.3361167	-2.4415183	-2.0001185	-1.9832659	-1.0879303	-1.3765762
ACACTGAAGAAGGACA-1-G2-STZ	-6.080028	-1.7597259	Unknown	0.4994354844093323	beta	Unknown	-0.77842647	3.528364	7.1562157	0.38363776	-1.6532608	-1.6354433	-0.21683523	-0.8253675	-0.6334282	-1.2506516	-1.4401921	-1.6600742	-1.4256325	-1.0141762	-1.2115626	-0.3950965	-0.6673995	-1.667284	-1.5024984	-1.6278924
ACACTGAAGCTCCTCT-1-G2-STZ	6.039206	3.197498	Correct	0.0	alpha	alpha	-1.1796949	5.1163116	2.2481365	0.7761464	-0.28056723	-2.3728116	-0.2731719	-0.74323815	-0.22470774	-1.5542493	-0.9956029	-1.3592045	-1.9009275	-1.4999175	-1.3063022	-1.696618	-1.6518389	-1.5016918	-0.7273507	-1.106028
ACACTGAAGGAATGGA-1-G2-STZ	-4.030311	1.6888202	Correct	5.960464477539063e-08	beta_delta	beta_delta	-0.5603424	2.6091962	5.2055273	5.664165	-1.7589046	-1.6554852	-1.0361704	-1.2310574	-0.26673222	-0.89272445	-1.2672589	-1.1851854	-1.3667481	-0.79239374	-0.9792398	-0.62383276	-0.995408	-1.2989277	-1.5943437	-1.2628145
ACACTGACATACTCTT-1-G2-STZ	-5.1763544	-1.4289508	Unknown	0.39973723888397217	beta	Unknown	-0.6734792	2.7684734	6.1435165	0.51804155	-1.7679719	-1.5309502	-0.6165558	-0.8304021	-0.7825907	-1.5836664	-1.1018808	-1.4390252	-1.185473	-0.6646596	-1.2087297	-0.31748813	-0.6568913	-1.5750489	-0.437966	-1.0288203
ACACTGACATGGGACA-1-G2-STZ	-3.5953395	-1.3991369	Correct	0.19971704483032227	beta	beta	-0.35488462	3.0212572	4.3482237	-0.17718938	-1.1109067	-1.7669129	-0.33620164	-1.0252343	-0.025268953	-1.2568558	-1.1464745	-1.9827092	-1.6943791	-0.7215195	-0.8503726	-0.5956422	-1.1677	-1.9639472	-0.9065967	-1.5504831
ACACTGACATTCCTGC-1-G2-STZ	-5.833736	-2.775507	Correct	0.0	beta	beta	-1.6912261	2.8513427	8.486668	0.15793556	-0.8425078	-1.5947034	-0.39593393	-0.6227129	-0.51718754	-1.3125733	-0.95820713	-1.4733119	-1.3116952	-1.1072733	-0.9765336	-0.36007392	-0.5607592	-1.7027795	-1.185471	-1.2691592
ACACTGAGTACATCCA-1-G2-STZ	-4.382972	-1.5942119	Unknown	0.2999967932701111	beta	Unknown	-0.47975123	3.6510198	4.3251534	0.49380326	-1.379502	-1.7117642	-0.16471998	-0.86387604	-0.35348698	-0.8680235	-0.8877661	-1.3368086	-1.6193378	-0.7529343	-0.65046865	-0.58676946	-1.0435214	-2.0495117	-1.0611466	-1.6770453
ACACTGAGTCTAACGT-1-G2-STZ	-1.4580313	-3.5835438	Correct	0.0	beta	beta	-0.86401033	1.2597944	4.990751	0.03014128	-1.3289837	-2.1790478	-0.5891756	-1.2434442	-0.55608016	-1.1506058	-1.7962508	-1.3571774	-1.8560054	-1.1158503	-1.1526388	-1.1880517	-1.4499836	-1.7664692	-0.9318219	-1.075055
ACACTGATCAGGCCCA-1-G2-STZ	6.062012	4.3165245	Correct	5.960464477539063e-08	alpha	alpha	-0.70630765	5.643555	1.7428483	1.2460219	-1.2926736	-2.0612948	-0.055359155	-0.723662	-0.39272806	-0.54494977	-1.6090763	-1.1168122	-1.6947008	-1.3256823	-1.8675784	-1.6004235	-1.3420445	-1.2772121	-1.048633	-1.439912
ACACTGATCGAATGCT-1-G2-STZ	-2.8791335	-0.25189233	Correct	0.10008150339126587	beta	beta	-0.2869666	2.0489438	5.5498686	2.5919044	-1.1759498	-1.4799004	-0.70718944	-0.6317516	-0.33616906	-1.2353292	-1.5524375	-1.5405692	-1.4808586	-0.91224307	-1.6127802	-0.9925065	-1.0334383	-1.5913663	-0.93271995	-1.5746082
ACACTGATCGGATGTT-1-G2-STZ	-1.6643152	7.733138	Correct	5.960464477539063e-08	delta	delta	-0.8327273	1.6374869	1.6121205	4.5412617	-1.1883323	-2.1439686	-1.0537449	-0.9581341	-0.6812287	-1.3142163	-1.3980311	-1.477939	-1.9946442	-0.9017595	-1.5440778	-1.6376405	-1.4211673	-1.3765419	-1.3131584	-1.5842611
ACACTGATCTATGTGG-1-G2-STZ	-4.2156296	8.338629	Correct	5.960464477539063e-08	delta	delta	-0.9599162	1.4360573	1.1226718	4.2302527	-0.89524823	-2.5379367	-1.6778942	-0.8213042	-0.3810719	-1.5384017	-1.385098	-1.0471733	-2.1577468	-1.0192326	-1.8991959	-2.2142746	-1.665546	-1.7432342	-0.8224574	-1.277629
ACACTGATCTTGTTTG-1-G2-STZ	-2.9389427	7.881101	Correct	0.0	delta	delta	-0.7827953	1.4936327	1.5924287	4.2198806	-1.3981082	-2.2195852	-1.8104136	-1.1877519	-0.26717785	-1.1519134	-1.6139843	-1.1226043	-1.9214832	-0.8473779	-1.7186159	-2.3093615	-1.7165904	-1.3925216	-1.299764	-1.6260355
ACAGCCGAGGGAACGG-1-G2-STZ	-5.071388	1.9743361	Correct	1.1920928955078125e-07	beta_delta	beta_delta	-0.4050581	2.8495429	5.3028216	5.9238687	-1.6852474	-1.6624987	-1.2808774	-0.63097024	-0.95498055	-1.3477639	-1.4909903	-0.7861425	-1.319004	-0.8312911	-1.0683832	-0.6837206	-1.0619284	-0.9113897	-1.2456095	-1.6758263
ACAGCCGAGGTCGGAT-1-G2-STZ	4.1598706	4.98072	Correct	0.0	alpha	alpha	-0.8011103	6.2743306	2.403277	0.7406921	-1.9564834	-1.9445503	-0.065237746	-0.59070724	-1.1706201	-0.7807892	-1.4544222	-1.4169612	-1.612047	-0.9807105	-1.7617309	-1.9412946	-1.6279056	-1.1792864	-1.6637934	-0.91944146
ACAGCCGAGGTTACCT-1-G2-STZ	-0.34961954	-3.4680226	Correct	5.960464477539063e-08	beta	beta	-0.79859567	1.7260605	4.10532	-0.15996155	-0.5566522	-2.4908834	-0.8808656	-1.3330564	-0.22995107	-1.2375598	-1.338442	-1.7777753	-1.5334198	-1.1359789	-1.4952608	-0.9905644	-0.9721004	-2.0955825	-0.5583784	-1.4701495
ACAGCCGAGTTGTCGT-1-G2-STZ	11.25737	-1.8927191	Correct	0.0	stellate_quiescent	stellate_quiescent	-0.07437144	-0.10403756	0.49978626	-0.357598	-1.8392403	-0.22544527	-0.4116709	-0.48381972	1.0145575	-0.8556982	-0.53516376	-0.12705705	-0.22732787	-1.1469557	-1.1633015	-0.48187	-0.20721975	-0.07284052	-0.47999167	-0.91809535
ACAGCCGCACATAACC-1-G2-STZ	0.2782478	8.386234	Correct	0.09994250535964966	delta	delta	-0.16625199	2.34606	1.144253	5.9069643	-1.6705288	-1.8608476	-1.0442779	-0.63546264	-1.2550946	-1.2729497	-1.109432	-1.4896765	-1.6631298	-1.2721219	-2.2108297	-1.2560148	-1.090618	-1.2681248	-0.9786966	-0.67809737
ACAGCCGCAGATTGCT-1-G2-STZ	-1.8311956	7.848393	Correct	0.09998124837875366	delta	delta	-0.6368271	1.7902107	1.0228822	4.5162177	-1.0918778	-1.7138485	-2.2778091	-0.7774857	-0.5872174	-1.3671372	-1.2805095	-0.98630136	-2.062753	-0.9154376	-1.7291598	-2.0333302	-1.6053275	-1.6625669	-0.93722504	-1.4200455
ACAGCCGCATACCATG-1-G2-STZ	-3.0159352	6.8277106	Unknown	0.2001030445098877	delta	Unknown	-0.303531	1.5979689	0.91542196	2.0473826	-1.1374968	-2.2784574	-0.6728948	-1.18367	-0.21527837	-1.3469154	-1.2584584	-1.5557361	-1.9636083	-1.2031813	-1.7907474	-2.5981998	-1.6634749	-1.6042881	-0.15641837	-0.96202606
ACAGCCGCATGGATGG-1-G2-STZ	5.5003715	5.77569	Correct	0.0	alpha	alpha	-0.4114978	6.796419	0.6305956	1.1426369	-1.4180427	-2.128688	-0.35054764	-1.2287873	-0.9931504	-0.8795571	-1.4769686	-1.5705171	-1.8787439	-1.2061483	-1.1692405	-1.193605	-1.7170069	-1.2902341	-0.98330456	-0.9998462
ACAGCCGGTCTCTTTA-1-G2-STZ	5.817234	5.421001	Correct	0.0	alpha	alpha	-0.68728054	7.589145	1.6952341	0.7797604	-1.0386304	-2.0347981	-0.16703202	-0.61930734	-0.671438	-1.5094813	-0.96892047	-0.56947815	-1.8422225	-1.3057694	-1.2142051	-1.7739601	-1.1096661	-1.3001152	-1.4919435	-1.3020494
ACAGCCGGTTACGCGC-1-G2-STZ	3.9191449	5.3882537	Correct	5.960464477539063e-08	alpha	alpha	-0.5620262	6.5594378	1.840364	1.3529891	-1.3310947	-1.6388069	0.13677576	-0.6287012	-0.4019442	-0.7772758	-1.302506	-1.1625941	-1.7561586	-0.780244	-1.6306272	-1.7312653	-1.3260161	-1.1580156	-1.2385422	-1.2609787
ACAGCCGGTTCATGGT-1-G2-STZ	9.374615	-3.852761	Unknown	0.6983599364757538	immune	Unknown	-0.45206663	0.13202916	0.46363539	-0.28055397	-0.41774178	-0.965439	-0.9218674	-0.7771017	-0.32768375	0.20095587	-0.44511992	0.026652995	0.22045924	-0.6655353	-0.42041206	-0.5699006	-0.7283547	-0.7379379	-0.11016747	-0.92589796
ACAGCCGTCAACCATG-1-G2-STZ	-5.098238	7.1611924	Correct	0.0	delta	delta	-1.5103077	0.4908744	2.0577662	3.3466988	-0.9134385	-2.706938	-1.018618	-1.0270901	-0.65220416	-1.4495149	-1.1041565	-1.5091859	-2.287127	-1.2889524	-1.8910073	-2.5635817	-1.7603241	-2.0066981	-1.3146636	-1.404664
ACAGCCGTCAGTACGT-1-G2-STZ	-5.116388	1.3892119	Correct	0.19996309280395508	beta_delta	beta_delta	-0.6889982	2.8679287	6.174139	5.1067705	-1.5443842	-1.1478319	-0.45791465	-0.63689035	-1.1592566	-1.4058167	-0.7918759	-1.0327159	-1.3726375	-0.82374096	-1.3094124	-0.96219933	-1.5203459	-1.2152883	-0.9527704	-1.4460117
ACAGCCGTCATAACCG-1-G2-STZ	-3.8016572	-1.595627	Correct	0.0	beta	beta	1.5976961	2.5866127	6.618157	0.58134717	-1.1497961	-2.1166759	-0.8476995	-1.2952297	-0.7995811	-1.2374102	-0.8578574	-1.3822811	-1.1715398	-1.0972259	-1.0984343	-0.67061514	-0.75744706	-1.4647493	-1.0443754	-1.3963399
ACAGCCGTCATTGCGA-1-G2-STZ	4.836293	0.5312613	Unknown	0.30001693964004517	alpha	Unknown	-0.92777574	3.2735646	1.3972621	0.986973	-0.056322724	-2.281078	-0.17372428	-0.9592337	-0.6694678	-1.2540029	-1.8413709	-0.81246525	-2.1141992	-0.9716148	-1.5414383	-1.8796086	-1.8333086	-2.1580036	-1.2662431	-1.5106045
ACAGCCGTCTACCAGA-1-G2-STZ	-2.7150717	-1.9881431	Correct	0.0	beta	beta	-0.8797346	3.1436796	4.5400157	0.40381968	-1.3884571	-1.9282713	-1.8274615	-0.65511787	-0.6043918	-1.5945309	-1.5248098	-1.2206568	-1.7467694	-0.89514506	-0.6817248	-0.7698997	-1.1094208	-1.7712773	-0.6347824	-1.4364114
ACAGCCGTCTGCCAGG-1-G2-STZ	4.7890987	5.226098	Correct	0.0	alpha	alpha	-0.77891874	6.622648	1.0866576	0.9487355	-1.3564252	-1.4377756	-0.10001553	-1.063788	-0.6325994	-1.0480505	-1.5857157	-1.1334765	-1.7328718	-1.794305	-1.3236836	-1.9441316	-1.3711462	-1.5353768	-1.0977733	-1.1735699
ACAGCTAAGACTGTAA-1-G2-STZ	5.3504715	0.6917631	Unknown	0.29985058307647705	alpha	Unknown	-0.7911524	3.2839344	0.93631536	0.00029915757	-0.5629835	-2.581038	-1.2757843	-0.6274576	-0.7663974	-1.1754466	-1.7732118	-1.4364108	-2.0809958	-1.5679842	-1.9625243	-1.7664969	-1.5680249	-2.3581398	-1.0861089	-1.2734903
ACAGCTAAGATCGATA-1-G2-STZ	0.3141701	8.125045	Unknown	0.400030255317688	delta	Unknown	-0.40048945	2.9190173	1.1847199	5.6885056	-1.5429667	-1.9319857	-1.2564695	-1.1568516	-0.7181748	-1.3737193	-1.3504839	-1.2691815	-1.7269552	-0.8616504	-1.4030765	-2.00524	-1.5204364	-1.6681277	-0.8802252	-1.4513574
ACAGCTAAGGACAGAA-1-G2-STZ	5.6333885	5.737385	Correct	0.10001397132873535	alpha	alpha	-0.32460845	7.4317374	0.80236596	0.37986186	-0.8042525	-1.9199889	0.401133	-0.5921768	-0.861033	-0.9466879	-0.89192736	-1.3212512	-1.6953818	-1.6219878	-0.7119047	-1.5795779	-1.5849833	-1.1338657	-0.97306347	-1.2260511
ACAGCTAAGGATGGAA-1-G2-STZ	-2.927983	6.546363	Unknown	0.40008193254470825	delta	Unknown	-0.90679884	2.079902	1.2997652	2.2874281	-0.9198061	-2.2269819	-0.37149084	-1.2162607	-0.8297191	-1.1374875	-1.0612822	-0.96967554	-2.2885427	-0.96328413	-1.6671915	-1.6641924	-1.2789694	-1.2401274	-1.5062665	-1.4976535
[truncated: 36,548 more rows]

## Sheet: e_gene_membership
term	ENSMUSG00000025508	ENSMUSG00000027236	ENSMUSG00000026511	ENSMUSG00000024991	ENSMUSG00000046364	ENSMUSG00000027828	ENSMUSG00000006333	ENSMUSG00000003235	ENSMUSG00000002014	ENSMUSG00000022312	ENSMUSG00000048355	ENSMUSG00000062997	ENSMUSG00000021917	ENSMUSG00000028936	ENSMUSG00000030738	ENSMUSG00000028081	ENSMUSG00000041355	ENSMUSG00000028683	ENSMUSG00000037563	ENSMUSG00000071644	ENSMUSG00000059291	ENSMUSG00000029145	ENSMUSG00000058600	ENSMUSG00000074656	ENSMUSG00000073079	ENSMUSG00000029614	ENSMUSG00000012405	ENSMUSG00000112449	ENSMUSG00000079108	ENSMUSG00000032399	ENSMUSG00000062647	ENSMUSG00000009549	ENSMUSG00000028757	ENSMUSG00000022336	ENSMUSG00000028495	ENSMUSG00000047675	ENSMUSG00000090862	ENSMUSG00000031029	ENSMUSG00000027642	ENSMUSG00000060036	ENSMUSG00000025816	ENSMUSG00000063457	ENSMUSG00000000740	ENSMUSG00000017404	ENSMUSG00000048040	ENSMUSG00000059796	ENSMUSG00000040731	ENSMUSG00000030062	ENSMUSG00000029388
[truncated: 25 more rows]
[truncated: 1,569 more columns]

[truncated: 1 more sheets: f_g_h_latent_scores]
