# Supplementary material for: Biologically informed deep learning to query gene programs in single-cell atlases
Source: Nat Cell Biol. 2023 Feb 2;25(2):337–50. doi: 10.1038/s41556-022-01072-x (PMC9928587; doi:10.1038/s41556-022-01072-x)
Supplement: Source Data Extended Data Fig. 1 — Bayes factors for differential GP analysis between cell types (one versus all test) for cell types in the query data. [file 41556_2022_1072_MOESM19_ESM.csv]

	go_size	CD16+ Monocytes	CD4+ T cells	CD14+ Monocytes	CD8+ T cells	B	NK cells	T	DC
TRANSLATION	41	-0.3775996	-0.52655596	0.35050714	-0.12178916	0.271528	-0.44728765	-0.63771677	1.4274379
PYRUVATE_METABOLISM_AND_CITRIC_ACID_TCA_CYCLE	14	0.0	0.0	0.0	0.0	0.0	0.0	0.0	0.0
APOPTOTIC_CLEAVAGE_OF_CELLULAR_PROTEINS	18	0.00012683868	-8.916855e-05	0.00022220612	-5.722046e-05	-7.510185e-05	-6.479025e-05	-6.67572e-06	0.00022530556
FORMATION_OF_THE_TERNARY_COMPLEX_AND_SUBSEQUENTLY_THE_43S_COMPLEX	15	-0.00013375282	2.1457672e-06	-0.00013250113	2.9325485e-05	5.2690506e-05	6.2704086e-05	0.00050854683	3.528595e-05
SIGNALING_BY_RHO_GTPASES	59	-0.71475124	0.9811163	-1.4733583	0.47591165	0.21408653	0.22922826	0.5123335	-0.64055085
SIGNALING_BY_WNT	18	0.00013399124	1.4543533e-05	-2.7120113e-05	3.2186508e-05	7.390976e-06	1.6450882e-05	0.0007338524	0.00085520744
SIGNALLING_BY_NGF	115	0.0009138584	-0.00039058924	0.0009791851	-0.00036644936	-0.00047677755	-0.0004863739	0.0014777184	0.0015313625
SIGNALING_BY_SCF_KIT	50	-1.6212463e-05	2.861023e-06	-5.9604645e-06	-5.3048134e-06	-9.119511e-06	2.1457672e-05	-0.00021463633	3.4332275e-05
DEVELOPMENTAL_BIOLOGY	155	-1.3513911	1.033045	-3.5468748	0.71602297	1.2241962	0.3069579	0.5243172	-1.1747422
DAG_AND_IP3_SIGNALING	16	0.00015592575	-0.00016951561	0.00038409233	-0.00012731552	-0.00013637543	-0.00013232231	-0.0006623864	0.00011229515
TCA_CYCLE_AND_RESPIRATORY_ELECTRON_TRANSPORT	18	-0.004954636	0.13475221	-0.72885215	9.298325e-06	0.3696016	0.23829186	0.08779174	0.36688346
BMAL1_CLOCK_NPAS2_ACTIVATES_CIRCADIAN_EXPRESSION	20	0.00017976761	-0.00012683868	0.000289917	-7.390976e-05	-9.769201e-05	-6.443262e-05	0.00013446808	0.00089526176
ANTIGEN_PROCESSING_CROSS_PRESENTATION	29	-0.00013679266	-7.677078e-05	0.00016522408	-3.838539e-05	-8.523464e-06	-1.5497208e-05	0.00054073334	-3.1232834e-05
GROWTH_HORMONE_RECEPTOR_SIGNALING	17	0.0	0.0	0.0	0.0	0.0	0.0	0.0	0.0
TRIF_MEDIATED_TLR3_SIGNALING	49	-1.0728836e-05	0.00015115738	-0.00024580956	8.9645386e-05	-1.9788742e-05	0.00016832352	-0.0007879734	-0.0007326603
CELL_CELL_COMMUNICATION	44	0.808711	-0.17551517	0.23764557	-0.630514	-0.123954535	-0.08434105	-0.15655273	0.9599155
ER_PHAGOSOME_PATHWAY	19	7.4863434e-05	-6.246567e-05	0.00013303757	-2.2828579e-05	-5.2690506e-05	1.1920929e-06	-0.0002709031	8.440018e-05
MEIOSIS	41	-1.1374286	0.8384437	-1.6257938	0.6709038	-0.028649151	0.7782913	0.55050236	-0.91375965
MEMBRANE_TRAFFICKING	59	-1.1675789	0.57298815	-1.4611963	0.528623	0.8275695	0.5641421	0.48960465	-1.5175245
NEF_MEDIATES_DOWN_MODULATION_OF_CELL_SURFACE_RECEPTORS_BY_RECRUITING_THEM_TO_CLATHRIN_ADAPTERS	13	-0.00024181604	0.0001680851	-0.00041770935	0.00010538101	0.0001475811	0.000101327896	5.888939e-05	-0.0009317398
IMMUNOREGULATORY_INTERACTIONS_BETWEEN_A_LYMPHOID_AND_A_NON_LYMPHOID_CELL	40	1.5166612	-0.68795455	0.5336677	0.28888535	-2.1409893	2.91083	-0.36747694	-0.056560278
METABOLISM_OF_VITAMINS_AND_COFACTORS	20	0.002448082	-0.0014854074	0.003434658	-0.00075286627	-0.0011646748	-0.0010208488	0.0043960214	0.008538306
TRANS_GOLGI_NETWORK_VESICLE_BUDDING	35	-0.0005483031	3.1471252e-05	-0.00036597252	8.3208084e-05	0.00037169456	1.1444092e-05	0.002619028	0.00046253204
CELL_CYCLE	153	0.32433754	-0.31240064	-0.1201098	-0.3062691	0.10926902	-0.09661895	0.76532054	0.6928128
SIGNALING_BY_ERBB4	44	-0.00026512146	0.00030827522	-0.0006170273	0.00020360947	0.00019431114	0.00021338463	0.00034475327	-0.0007110238
ORC1_REMOVAL_FROM_CHROMATIN	18	8.8214874e-05	-8.255243e-05	0.00021839142	-6.2942505e-05	-6.699562e-05	-6.842613e-05	-0.00015598536	0.000156641
O_LINKED_GLYCOSYLATION_OF_MUCINS	16	-5.1915646e-05	8.225441e-05	-0.00014024973	3.0517578e-05	4.1007996e-05	1.0728836e-05	-0.00051283836	-0.00091832876
ANTIVIRAL_MECHANISM_BY_IFN_STIMULATED_GENES	30	3.504753e-05	-2.4557114e-05	8.1300735e-05	-1.9133091e-05	-2.759695e-05	-5.185604e-06	-0.00025182962	7.6293945e-05
SIGNALING_BY_ERBB2	57	-0.00067180395	0.00040602684	-0.000967443	0.0002465248	0.0004003048	0.00016832352	-0.00088715553	-0.0028300881
SPHINGOLIPID_DE_NOVO_BIOSYNTHESIS	15	0.0	0.0	0.0	0.0	0.0	0.0	0.0	0.0
SIGNALING_BY_EGFR_IN_CANCER	61	0.00012421608	-2.104044e-05	6.198883e-06	-2.3305416e-05	-4.3153763e-05	-4.9114227e-05	-1.9550323e-05	-0.00038474798
SRP_DEPENDENT_COTRANSLATIONAL_PROTEIN_TARGETING_TO_MEMBRANE	34	9.584427e-05	0.00032782555	-0.0007854104	0.00028395653	0.00019693375	0.00028038025	-0.001588881	-0.00042390823
PI3K_EVENTS_IN_ERBB4_SIGNALING	24	-0.00017952919	0.000106334686	-0.00023466349	5.00679e-05	0.00010275841	2.7418137e-05	0.00016760826	-0.0003466606
PI3K_EVENTS_IN_ERBB2_SIGNALING	26	0.00024342537	-0.00038862228	0.0007841587	-0.00025105476	-0.00024533272	-0.0002593994	-2.2947788e-05	0.0012383461
NUCLEAR_SIGNALING_BY_ERBB4	13	0.0	0.0	0.0	0.0	0.0	0.0	0.0	0.0
GLYCOSPHINGOLIPID_METABOLISM	21	-5.6505203e-05	7.772446e-05	-0.00010895729	3.2663345e-05	2.8848648e-05	5.9604645e-06	-0.00054097176	-0.0010637641
PPARA_ACTIVATES_GENE_EXPRESSION	46	-1.9133091e-05	0.00031161308	-0.0006096363	0.0001988411	0.0001642704	0.00019907951	-6.1273575e-05	-0.0008420348
RIP_MEDIATED_NFKB_ACTIVATION_VIA_DAI	13	0.0	0.0	0.0	0.0	0.0	0.0	0.0	0.0
PRE_NOTCH_TRANSCRIPTION_AND_TRANSLATION	14	-1.1920929e-05	1.5258789e-05	-9.000301e-06	0.0	7.1525574e-07	-1.1920929e-05	-0.00010371208	-0.00020843744
ACTIVATED_NOTCH1_TRANSMITS_SIGNAL_TO_THE_NUCLEUS	15	2.026558e-05	-9.781122e-05	0.00022387505	-5.5372715e-05	-6.484985e-05	-5.9187412e-05	0.00016999245	5.9843063e-05
DOWNSTREAM_SIGNALING_EVENTS_OF_B_CELL_RECEPTOR_BCR	42	-0.00021511316	0.00016117096	-0.0003543496	0.00010442734	0.00010728836	7.534027e-05	5.00679e-05	-0.0003322959
ACTIVATION_OF_NF_KAPPAB_IN_B_CELLS	21	8.606911e-05	-8.702278e-05	0.00022149086	-6.318092e-05	-6.341934e-05	-6.175041e-05	3.838539e-05	0.00032305717
RORA_ACTIVATES_CIRCADIAN_EXPRESSION	15	0.0	0.0	0.0	0.0	0.0	0.0	0.0	0.0
ANTIGEN_ACTIVATES_B_CELL_RECEPTOR_LEADING_TO_GENERATION_OF_SECOND_MESSENGERS	24	-2.169609e-05	4.9829483e-05	-0.00010418892	4.2438507e-05	1.5735626e-05	6.818771e-05	-0.00019782782	-0.00021076202
YAP1_AND_WWTR1_TAZ_STIMULATED_GENE_EXPRESSION	13	0.0	0.0	0.0	0.0	0.0	0.0	0.0	0.0
PRE_NOTCH_EXPRESSION_AND_PROCESSING	24	0.00029587746	-0.00010704994	0.00024843216	-5.5849552e-05	-0.00011730194	-4.863739e-05	0.00013518333	0.0010688305
SIGNALING_BY_THE_B_CELL_RECEPTOR_BCR	66	0.14573878	0.010913491	-1.0006495	0.17123282	4.94723	0.039856434	0.16277468	-0.5990832
EXTRACELLULAR_MATRIX_ORGANIZATION	15	0.0	0.0	0.0	0.0	0.0	0.0	0.0	0.0
NOTCH1_INTRACELLULAR_DOMAIN_REGULATES_TRANSCRIPTION	24	-5.722046e-06	-3.0994415e-06	-6.67572e-06	-5.9604645e-08	-1.9073486e-06	-4.23193e-06	4.6014786e-05	7.6293945e-06
CIRCADIAN_REPRESSION_OF_EXPRESSION_BY_REV_ERBA	14	0.0	0.0	0.0	0.0	0.0	0.0	0.0	0.0
SIGNALING_BY_NOTCH1	39	0.00031375885	-0.00028854609	0.0006349087	-0.00016587973	-0.00020456314	-0.00015348196	0.00011444092	0.0013046265
TRIGLYCERIDE_BIOSYNTHESIS	21	0.0	0.0	0.0	0.0	0.0	0.0	0.0	0.0
INSULIN_RECEPTOR_SIGNALLING_CASCADE	37	0.00014257431	3.7431717e-05	-1.2934208e-05	-9.536743e-06	-7.677078e-05	1.4781952e-05	-0.0012673736	-0.0002720356
SIGNALLING_TO_RAS	15	3.2186508e-05	-8.2433224e-05	0.00012636185	-6.681681e-05	-4.839897e-05	-6.0617924e-05	-0.00059455633	-5.221367e-05
CELL_SURFACE_INTERACTIONS_AT_THE_VASCULAR_WALL	52	-0.43156403	1.2317569	-1.5897589	0.6074302	-0.30669814	0.19277543	0.7604286	-0.76522696
NGF_SIGNALLING_VIA_TRKA_FROM_THE_PLASMA_MEMBRANE	76	-2.3782253e-05	-0.00018304586	0.00037670135	-9.590387e-05	-9.2089176e-05	-5.108118e-05	0.0004351139	0.0014266968
SIGNALLING_TO_ERKS	21	-0.00042194128	0.00055742264	-0.0011597276	0.00035333633	0.00036597252	0.00033926964	9.036064e-05	-0.0018829703
SMAD2_SMAD3_SMAD4_HETEROTRIMER_REGULATES_TRANSCRIPTION	13	0.0	0.0	0.0	0.0	0.0	0.0	0.0	0.0
SIGNALING_BY_FGFR_IN_DISEASE	59	9.059906e-06	-4.953146e-05	0.00012278557	-4.339218e-05	-3.4809113e-05	-7.301569e-05	6.508827e-05	-3.8683414e-05
TGF_BETA_RECEPTOR_SIGNALING_ACTIVATES_SMADS	14	0.0	0.0	0.0	0.0	0.0	0.0	0.0	0.0
PHOSPHOLIPID_METABOLISM	94	-0.68409646	-0.13586664	-0.23232257	-0.008508325	0.5126958	0.36744976	0.033276558	0.18206751
GASTRIN_CREB_SIGNALLING_PATHWAY_VIA_PKC_AND_MAPK	69	-0.360282	0.050911188	0.21794856	0.07830018	-0.032122433	-0.07391763	0.45460123	-0.36322564
SYNTHESIS_OF_PIPS_AT_THE_PLASMA_MEMBRANE	20	1.4543533e-05	-5.6624413e-06	1.5497208e-05	-2.4437904e-06	-1.2636185e-05	-9.596348e-06	9.7990036e-05	2.3126602e-05
TRANSCRIPTIONAL_ACTIVITY_OF_SMAD2_SMAD3_SMAD4_HETEROTRIMER	22	0.0003991127	-0.00032138824	0.00073862076	-0.00018668175	-0.00024181604	-0.00016838312	2.6226044e-06	0.001791954
DOWNREGULATION_OF_SMAD2_3_SMAD4_TRANSCRIPTIONAL_ACTIVITY	13	0.0	0.0	0.0	0.0	0.0	0.0	0.0	0.0
PI_METABOLISM	24	-0.0003118515	0.00045132637	-0.0009458065	0.00028133392	0.00029921532	0.00026845932	0.0002090931	-0.001114428
CHONDROITIN_SULFATE_DERMATAN_SULFATE_METABOLISM	22	0.00027632713	-0.00029683113	0.00063347816	-0.00015836954	-0.00018668175	-0.00019222498	0.0009989738	0.0016527176
LATENT_INFECTION_OF_HOMO_SAPIENS_WITH_MYCOBACTERIUM_TUBERCULOSIS	15	-3.862381e-05	-6.6161156e-06	1.692772e-05	2.3841858e-07	1.66893e-06	6.198883e-06	-8.201599e-05	-8.702278e-05
HEPARAN_SULFATE_HEPARIN_HS_GAG_METABOLISM	18	0.0003027916	-0.0004210472	0.00085926056	-0.00027662516	-0.0002861619	-0.00026267767	-0.00048542023	0.00087308884
GLYCOSAMINOGLYCAN_METABOLISM	44	-0.52888566	0.13420951	0.53724927	0.054661274	-0.008272707	-0.64936984	-0.1542415	-0.5210626
SIGNALING_BY_FGFR_MUTANTS	15	6.0081482e-05	1.5735626e-05	9.298325e-06	1.1205673e-05	-1.66893e-05	6.67572e-06	-6.633997e-05	8.106232e-06
MHC_CLASS_II_ANTIGEN_PRESENTATION	50	0.2394839	-0.47859934	-0.41988564	-0.10806531	4.697687	-0.62920266	0.07369417	2.6623976
GLYCEROPHOSPHOLIPID_BIOSYNTHESIS	34	0.00011754036	-0.0002579093	0.00049853325	-0.0001617074	-0.00016254187	-0.00015300512	5.1021576e-05	0.00084495544
NUCLEAR_EVENTS_KINASE_AND_TRANSCRIPTION_FACTOR_ACTIVATION	16	-0.00025743246	0.00015926361	-0.00035053492	8.368492e-05	0.00013542175	5.3167343e-05	-6.1035156e-05	-0.0010740757
PI3K_AKT_ACTIVATION	25	-0.00023174286	0.00034856796	-0.0007401109	0.00023770332	0.00024938583	0.00024271011	0.00033640862	-0.0006155968
PROCESSING_OF_CAPPED_INTRON_CONTAINING_PRE_MRNA	33	0.00023627281	-0.00022482872	0.0006144047	-0.00021272898	-0.00030225515	-5.4836273e-05	-0.0031360984	-0.0008416176
TCR_SIGNALING	40	0.7712657	0.3224222	0.01256603	0.21517158	-0.2612278	-1.0664761	-0.37916338	0.2669521
DOWNSTREAM_TCR_SIGNALING	28	-7.9870224e-05	8.869171e-05	-0.00022435188	4.339218e-05	6.818771e-05	4.196167e-05	0.00019693375	2.7179718e-05
BASIGIN_INTERACTIONS	14	0.000248909	-0.00014519691	0.00034737587	-7.534027e-05	-0.00011819601	-9.36985e-05	0.00029563904	0.0010809898
GAB1_SIGNALOSOME	23	-0.00015807152	0.00014829636	-0.0003632903	0.000102996826	0.00011563301	0.00010228157	0.0003809929	-0.00029569864
ACTIVATION_OF_THE_MRNA_UPON_BINDING_OF_THE_CAP_BINDING_COMPLEX_AND_EIFS_AND_SUBSEQUENT_BINDING_TO_43S	17	-0.00034499168	-0.00010114908	0.00028514862	-8.08239e-05	-0.00010919571	-4.7683716e-05	-0.0011687875	5.8174133e-05
PHOSPHORYLATION_OF_CD3_AND_TCR_ZETA_CHAINS	14	-0.0001835227	0.00030708313	-0.0006236434	0.00019574165	0.00020241737	0.00018453598	0.0002975464	-0.0007491112
TRANSLOCATION_OF_ZAP_70_TO_IMMUNOLOGICAL_SYNAPSE	13	-6.479025e-05	1.21593475e-05	-2.2470951e-05	6.198883e-06	1.7881393e-05	-5.9604645e-06	-2.759695e-05	-0.0002580285
ERK_MAPK_TARGETS	14	0.00035500526	-0.00034469366	0.0007677078	-0.00020700693	-0.00024455786	-0.00019598007	6.341934e-05	0.0015630722
GENERATION_OF_SECOND_MESSENGER_MOLECULES	22	9.036064e-05	-9.012222e-05	0.00021529198	-4.7147274e-05	-6.175041e-05	-3.5226345e-05	1.0251999e-05	0.00044059753
GENERIC_TRANSCRIPTION_PATHWAY	128	-1.6526088	1.0047841	-1.7946084	0.8310339	0.8557986	0.004547119	1.0243628	-1.0320854
RESPONSE_TO_ELEVATED_PLATELET_CYTOSOLIC_CA2_	44	1.0804083	0.6698847	0.03081423	0.27436906	-1.3634713	-0.49666768	-0.49607036	2.3377707
TRANSPORT_OF_MATURE_TRANSCRIPT_TO_CYTOPLASM	16	9.179115e-05	-0.00020974874	0.00037574768	-0.00012725592	-0.000115156174	-0.000102460384	0.00021839142	0.0010387897
METABOLISM_OF_AMINO_ACIDS_AND_DERIVATIVES	44	2.864478	-0.90097904	2.0554109	-0.62287146	-0.26498878	-0.78678966	-0.03192842	1.3644301
RNA_POL_I_TRANSCRIPTION	29	-0.00019413233	0.00012803078	-0.00027441978	5.865097e-05	9.894371e-05	4.005432e-05	-0.0005044937	-0.0010707378
BIOLOGICAL_OXIDATIONS	31	0.7092383	-1.0596976	2.5235345	-0.62465805	-0.66748035	-0.2583089	-0.5589106	1.896493
TRANSMISSION_ACROSS_CHEMICAL_SYNAPSES	56	-0.00034099817	0.00043678284	-0.00095939636	0.00028538704	0.00031208992	0.00023508072	0.0014429092	-0.00064092875
INTEGRIN_CELL_SURFACE_INTERACTIONS	32	-0.0001654625	0.00016522408	-0.00037407875	0.0001103878	0.00010371208	9.512901e-05	9.942055e-05	-0.00050264597
REGULATION_OF_ORNITHINE_DECARBOXYLASE_ODC	13	6.580353e-05	-5.632639e-05	0.000121831894	-2.4735928e-05	-4.249811e-05	-2.5510788e-05	0.00024938583	0.0005207062
NRAGE_SIGNALS_DEATH_THROUGH_JNK	20	4.839897e-05	3.4570694e-05	-8.4877014e-05	4.6491623e-05	2.527237e-05	7.1287155e-05	0.0005836487	0.00048661232
REGULATION_OF_APOPTOSIS	15	-0.000116825104	0.00025486946	-0.00049215555	0.00016903877	0.00015711784	0.00017046928	0.00016355515	-0.00031781197
RNA_POL_II_TRANSCRIPTION	30	0.00020384789	-2.8073788e-05	1.2874603e-05	-9.119511e-06	-3.7252903e-05	4.2915344e-06	0.00012993813	0.00053071976
NEURONAL_SYSTEM	73	-1.2419267	0.6431645	-1.3422952	0.5391718	0.68358904	0.31427926	0.8373643	-0.9545193
PHASE1_FUNCTIONALIZATION_OF_COMPOUNDS	14	0.0	0.0	0.0	0.0	0.0	0.0	0.0	0.0
CELL_DEATH_SIGNALLING_VIA_NRAGE_NRIF_AND_NADE	29	-0.00026744604	0.0004069805	-0.00082707405	0.00025820732	0.00027823448	0.00024318695	0.00020432472	-0.0010764599
P75_NTR_RECEPTOR_MEDIATED_SIGNALLING	39	0.00018715858	-0.00033044815	0.00071644783	-0.00019216537	-0.00021737814	-0.00014692545	0.00022053719	0.0011632442
PEPTIDE_CHAIN_ELONGATION	27	-0.000977993	0.00016522408	5.7935715e-05	0.00024557114	-0.00041347742	0.00032782555	0.00017523766	-0.00028920174
SIGNALING_BY_GPCR	187	2.6594567	-1.8838766	2.7629638	-1.2901963	0.14411038	0.23177665	-0.7739572	1.0127895
PEPTIDE_LIGAND_BINDING_RECEPTORS	44	-0.5848239	0.09514254	-0.22997278	0.27993536	0.5981097	-0.32506514	1.103026	-0.28738254
CLASS_A1_RHODOPSIN_LIKE_RECEPTORS	74	-0.067373455	0.2625767	0.9276191	-0.4009894	-1.556319	-0.29922342	-0.0052473545	0.7992222
INTEGRATION_OF_ENERGY_METABOLISM	43	0.6661619	-0.33160412	1.1063852	-0.16850269	-0.10677409	-0.36489904	-0.23859835	-0.099538326
CELL_CYCLE_MITOTIC	115	-1.4408273	0.8435719	-2.1046426	0.4926784	0.1875	0.27623087	0.5765238	-1.0885161
OPIOID_SIGNALLING	36	2.1219254e-05	-3.7670135e-05	0.00011205673	-3.0755997e-05	-3.8146973e-05	-4.887581e-05	-1.5974045e-05	-0.00017642975
RECRUITMENT_OF_MITOTIC_CENTROSOME_PROTEINS_AND_COMPLEXES	34	-4.172325e-07	5.7458878e-05	-0.00011771917	2.4080276e-05	1.8835068e-05	-1.9073486e-06	9.441376e-05	-0.00025230646
CA_DEPENDENT_EVENTS	13	0.0	0.0	0.0	0.0	0.0	0.0	0.0	0.0
CHEMOKINE_RECEPTORS_BIND_CHEMOKINES	28	-2.8192997e-05	3.2901764e-05	-8.249283e-05	2.026558e-05	2.527237e-05	2.4795532e-05	3.0755997e-05	-1.5974045e-05
LOSS_OF_NLP_FROM_MITOTIC_CENTROSOMES	30	3.2663345e-05	-0.000113487244	0.0002207756	-7.104874e-05	-6.574392e-05	-6.580353e-05	-0.0001039505	0.00015354156
NEUROTRANSMITTER_RECEPTOR_BINDING_AND_DOWNSTREAM_TRANSMISSION_IN_THE_POSTSYNAPTIC_CELL	43	2.6226044e-05	-4.005432e-05	8.606911e-05	-2.1457672e-05	-2.360344e-05	-5.3048134e-06	0.00028944016	0.00049614906
CELL_CYCLE_CHECKPOINTS	35	0.00015926361	-3.0517578e-05	0.00011897087	-5.364418e-07	-7.480383e-05	7.867813e-06	4.339218e-05	0.0005071163
DIABETES_PATHWAYS	61	-0.62495565	-0.13603938	-0.119615376	-0.23853642	-0.08593547	0.4804623	0.32507962	0.6050762
PLC_BETA_MEDIATED_EVENTS	20	5.2452087e-06	-5.143881e-05	8.8214874e-05	-2.4735928e-05	-1.7166138e-05	-1.66893e-06	-0.00013566017	0.00019216537
TRANSMEMBRANE_TRANSPORT_OF_SMALL_MOLECULES	132	2.4659157	-1.0322871	3.300232	-0.4558438	-0.2838614	-1.3536962	-1.7573129	1.546901
INTEGRIN_ALPHAIIB_BETA3_SIGNALING	14	0.0	0.0	0.0	0.0	0.0	0.0	0.0	0.0
CYCLIN_E_ASSOCIATED_EVENTS_DURING_G1_S_TRANSITION_	17	8.177757e-05	-0.00021272898	0.00043272972	-0.00014615059	-0.00014442205	-0.00014358759	-0.0005015731	-5.5849552e-05
G1_PHASE	17	-0.00029468536	0.00036478043	-0.00078105927	0.00024437904	0.00025701523	0.00024724007	0.000467062	-0.0006747842
P53_DEPENDENT_G1_DNA_DAMAGE_RESPONSE	13	0.0	0.0	0.0	0.0	0.0	0.0	0.0	0.0
RNA_POL_II_TRANSCRIPTION_PRE_INITIATION_AND_PROMOTER_OPENING	13	-0.00019621849	0.00029945374	-0.0006096363	0.00020074844	0.00019907951	0.00020313263	0.00041556358	-0.00063711405
GLUCAGON_SIGNALING_IN_METABOLIC_REGULATION	13	0.0	0.0	0.0	0.0	0.0	0.0	0.0	0.0
MRNA_PROCESSING	42	-1.0832152	0.6050874	-1.283093	0.43118697	0.53969216	0.14238214	1.2215573	-1.046257
SIGNALING_BY_PDGF	61	1.9788742e-05	5.722046e-06	-1.7225742e-05	-8.046627e-06	5.722046e-06	-1.1503696e-05	0.00030755997	4.053116e-05
GPVI_MEDIATED_ACTIVATION_CASCADE	25	0.00014805794	-0.00019311905	0.00038433075	-0.00012928247	-0.00014442205	-0.00011354685	-0.00066018105	0.00028276443
PROTEIN_FOLDING	20	-1.4666419	0.06720829	-0.60828155	0.021354556	0.6230055	0.20570701	1.024536	-3.567272
METABOLISM_OF_NUCLEOTIDES	30	-1.6483359	0.68618643	-2.5534444	0.3693385	0.5662629	0.4904128	1.1999161	-1.1320558
METABOLISM_OF_PROTEINS	136	-1.8439319	1.9194005	-2.5960495	1.6146886	0.44368058	-0.9285704	-0.37159252	-1.0344247
DOWNSTREAM_SIGNAL_TRANSDUCTION	55	0.00017213821	-7.05719e-05	0.00019025803	-5.8174133e-05	-6.8604946e-05	-3.963709e-05	-0.00022530556	0.00028467178
MUSCLE_CONTRACTION	17	0.4602203	-0.14741403	-1.1283743	0.06058663	0.9523667	0.9072044	0.6845138	-1.5693922
M_G1_TRANSITION	18	-0.0002965927	0.00022697449	-0.0005597472	0.00015115738	0.00018334389	0.00016307831	0.00011587143	-0.0005838871
MRNA_SPLICING	23	0.00022244453	-0.00020456314	0.00040102005	-0.0001283288	-0.00015497208	-0.0001167655	-0.00062280893	0.00018548965
3_UTR_MEDIATED_TRANSLATIONAL_REGULATION	29	-0.001281321	-0.0005007386	0.0011370182	-5.0783157e-05	-0.0002937317	-0.00013071299	-0.00049358606	0.0016260147
G1_S_TRANSITION	33	8.225441e-05	-2.1219254e-05	6.866455e-05	-1.8119812e-05	-2.5689602e-05	-4.827976e-06	-7.43866e-05	0.00022959709
TRANSCRIPTION	58	-0.72701263	0.21583271	-0.56748295	0.17155153	0.051647007	0.24320132	0.0032458305	-0.34655994
NUCLEOTIDE_EXCISION_REPAIR	15	3.6239624e-05	3.0040741e-05	-4.8696995e-05	3.6001205e-05	1.5974045e-05	5.1259995e-05	0.0002861023	0.00024414062
AXON_GUIDANCE	100	-1.1721331	0.08458507	0.086575866	0.012372613	0.3586864	-0.86694634	0.8814032	-1.6811084
ACTIVATION_OF_CHAPERONE_GENES_BY_XBP1S	25	-0.00012636185	0.00022006035	-0.00042289495	0.0001335144	0.00013041496	0.00010681152	-0.00012111664	-0.0008277297
REGULATION_OF_INSULIN_SECRETION_BY_GLUCAGON_LIKE_PEPTIDE1	18	0.0002605915	-0.00026756525	0.00055360794	-0.00016880035	-0.00018364191	-0.00016498566	-0.00012254715	0.0006904602
G_ALPHA_Q_SIGNALLING_EVENTS	56	5.6505203e-05	-0.00033974648	0.0006747246	-0.00023269653	-0.00019860268	-0.00020831823	-8.869171e-05	0.0007610321
REGULATION_OF_INSULIN_SECRETION	34	-4.9352646e-05	2.8848648e-05	-5.1558018e-05	6.4373016e-06	3.0517578e-05	-5.3048134e-06	0.00016140938	-0.0001412034
NCAM_SIGNALING_FOR_NEURITE_OUT_GROWTH	20	-0.00027900934	0.0003170967	-0.00067949295	0.00019288063	0.00021386147	0.00018501282	-3.862381e-05	-0.0015016198
UNFOLDED_PROTEIN_RESPONSE	41	-0.6281425	0.6109236	-0.9554654	0.43583715	0.2077061	0.29879045	1.0062022	-1.2572075
CLASS_B_2_SECRETIN_FAMILY_RECEPTORS	18	0.0	0.0	0.0	0.0	0.0	0.0	0.0	0.0
G_ALPHA1213_SIGNALLING_EVENTS	39	-5.698204e-05	0.00013923645	-0.00027775764	9.75132e-05	7.605553e-05	9.870529e-05	-5.8174133e-05	-0.00044894218
FORMATION_OF_RNA_POL_II_ELONGATION_COMPLEX_	13	0.0	0.0	0.0	0.0	0.0	0.0	0.0	0.0
SLC_MEDIATED_TRANSMEMBRANE_TRANSPORT	70	-0.64843917	0.36823314	0.26355273	0.3567425	-0.22288394	-0.26169556	0.3198995	-0.047397435
CD28_CO_STIMULATION	21	1.0251999e-05	0.00010681152	-0.00017404556	6.0081482e-05	4.9591064e-05	5.1498413e-05	0.00015258789	-0.00017493963
GPCR_DOWNSTREAM_SIGNALING	156	-0.16976005	0.26737946	-1.7297496	0.2299344	1.2783365	1.5540584	0.37075436	-0.6861477
G_ALPHA_I_SIGNALLING_EVENTS	60	-0.00073724985	0.00038290024	-0.00078201294	0.00025892258	0.00031375885	0.0002565384	0.00073575974	-0.0020738244
SEMA4D_IN_SEMAPHORIN_SIGNALING	20	0.00013494492	-5.2690506e-05	0.00012397766	-1.7106533e-05	-5.7935715e-05	4.053116e-06	0.00023317337	0.0007596016
SEMAPHORIN_INTERACTIONS	37	0.00020575523	-0.00030374527	0.0005891323	-0.00018781424	-0.00014740229	-0.00016283989	6.365776e-05	0.0010914803
SEMA4D_INDUCED_CELL_MIGRATION_AND_GROWTH_CONE_COLLAPSE	16	0.00019979477	-5.6266785e-05	0.00015211105	-3.027916e-05	-6.967783e-05	-2.9623508e-05	0.00013184547	0.00055933
G_BETA_GAMMA_SIGNALLING_THROUGH_PI3KGAMMA	15	0.0	0.0	0.0	0.0	0.0	0.0	0.0	0.0
TRANSPORT_OF_GLUCOSE_AND_OTHER_SUGARS_BILE_SALTS_AND_ORGANIC_ACIDS_METAL_IONS_AND_AMINE_COMPOUNDS	24	9.441376e-05	-4.7683716e-05	0.00012850761	-3.528595e-05	-4.774332e-05	-3.027916e-05	-0.00021117926	7.033348e-05
SPHINGOLIPID_METABOLISM	36	-0.00014925003	-3.886223e-05	-5.364418e-07	-3.427267e-05	1.9788742e-05	-1.7225742e-05	-2.4437904e-06	-0.00044441223
PD1_SIGNALING	15	3.9815903e-05	-5.1915646e-05	0.00010085106	-2.193451e-05	-2.2351742e-05	-3.0994415e-05	0.000341177	0.0002977848
G_ALPHA_S_SIGNALLING_EVENTS	33	0.0003221035	-0.0002951026	0.00068712234	-0.00018447638	-0.00023651123	-0.00016075373	-0.0006148815	0.00053071976
G_ALPHA_Z_SIGNALLING_EVENTS	19	-2.4557114e-05	-1.5735626e-05	1.3589859e-05	-8.165836e-06	0.0	4.2915344e-06	-0.00013250113	-7.581711e-05
COSTIMULATION_BY_THE_CD28_FAMILY	42	0.00015449524	-0.0002989173	0.00072574615	-0.000228405	-0.00023692846	-0.00013136864	-0.00024551153	0.002122879
SIGNALING_BY_ROBO_RECEPTOR	17	-9.292364e-05	7.104874e-05	-0.0001399517	3.0040741e-05	4.553795e-05	1.835823e-05	-0.00018781424	-0.0004916191
CD28_DEPENDENT_PI3K_AKT_SIGNALING	15	0.0	0.0	0.0	0.0	0.0	0.0	0.0	0.0
G_PROTEIN_BETA_GAMMA_SIGNALLING	17	0.0	0.0	0.0	0.0	0.0	0.0	0.0	0.0
TRANSPORT_OF_INORGANIC_CATIONS_ANIONS_AND_AMINO_ACIDS_OLIGOPEPTIDES	29	0.00017666817	-0.0001077652	0.00025081635	-6.479025e-05	-8.606911e-05	-5.9366226e-05	-5.221367e-05	0.00023984909
GOLGI_ASSOCIATED_VESICLE_BIOGENESIS	30	0.0005643368	-0.00013971329	0.0003376007	-7.349253e-05	-0.00015902519	-0.00011777878	-2.759695e-05	0.0010893345
CTLA4_INHIBITORY_SIGNALING	15	0.0	0.0	0.0	0.0	0.0	0.0	0.0	0.0
AMINO_ACID_AND_OLIGOPEPTIDE_SLC_TRANSPORTERS	17	4.1484833e-05	-8.165836e-06	6.2704086e-05	-2.0503998e-05	-2.503395e-05	-2.8133392e-05	-0.0003182888	-0.0001526475
SYNTHESIS_OF_DNA	25	0.00016307831	-0.00012165308	0.00027942657	-6.151199e-05	-9.7215176e-05	-6.389618e-05	0.00020217896	0.0010595322
SIGNAL_AMPLIFICATION	15	0.0	0.0	0.0	0.0	0.0	0.0	0.0	0.0
SMOOTH_MUSCLE_CONTRACTION	13	0.0	0.0	0.0	0.0	0.0	0.0	0.0	0.0
ACTIVATION_OF_NMDA_RECEPTOR_UPON_GLUTAMATE_BINDING_AND_POSTSYNAPTIC_EVENTS	14	3.5762787e-06	4.7683716e-07	-5.722046e-06	2.3841858e-06	9.775162e-06	3.8146973e-06	1.0251999e-05	8.34465e-05
POST_NMDA_RECEPTOR_ACTIVATION_EVENTS	14	-8.004904e-05	-6.341934e-05	2.69413e-05	-3.248453e-05	-4.172325e-07	-2.2947788e-05	3.385544e-05	6.9856644e-05
METABOLISM_OF_MRNA	69	0.00072979927	-0.00043988228	0.00017118454	-0.0004911423	0.0019333363	-0.000824213	0.0047769547	0.005292654
CELL_JUNCTION_ORGANIZATION	20	-0.0006542802	0.00044059753	-0.0011158586	0.00026726723	0.0004682541	0.00022363663	0.000644207	-0.0010777116
METABOLISM_OF_RNA	78	-0.59612954	0.46408015	-2.8776104	0.21667963	0.25960672	1.2225152	-0.15543592	0.13894624
MITOTIC_G1_G1_S_PHASES	45	0.0060474873	0.04369551	-0.14235932	0.105184615	-0.14799011	0.44532037	0.40077275	-0.35212648
PI_3K_CASCADE	23	5.7458878e-05	-3.1888485e-05	7.843971e-05	-1.9490719e-05	-2.670288e-05	-1.6450882e-05	7.1525574e-06	0.00021314621
DOWNSTREAM_SIGNALING_OF_ACTIVATED_FGFR	46	-1.5676022e-05	-5.096197e-05	0.00011086464	-4.3153763e-05	-4.2378902e-05	-6.937981e-05	-7.247925e-05	-1.6212463e-05
REGULATION_OF_MITOTIC_CELL_CYCLE	18	-2.4795532e-05	0.0001487732	-0.00023698807	8.249283e-05	6.341934e-05	8.368492e-05	-1.001358e-05	-0.0006029606
TAK1_ACTIVATES_NFKB_BY_PHOSPHORYLATION_AND_ACTIVATION_OF_IKKS_COMPLEX	16	0.0002541542	-0.00037622452	0.0007557869	-0.00023466349	-0.00024485588	-0.00021559	-0.00038981438	0.0007722378
MITOTIC_M_M_G1_PHASES	47	-0.00013685226	0.00022101402	-0.00042301416	0.00014066696	0.00013804436	0.00012755394	0.0006532669	-0.00025182962
MAP_KINASE_ACTIVATION_IN_TLR_CASCADE	33	-0.00015550852	0.00012516975	-0.0002836585	9.417534e-05	9.8228455e-05	8.511543e-05	0.0003874302	-8.004904e-05
PHOSPHOLIPASE_C_MEDIATED_CASCADE	17	-4.529953e-06	7.939339e-05	-0.00012534857	4.863739e-05	3.838539e-05	9.298325e-06	0.00038003922	-5.9843063e-05
ACTIVATION_OF_KAINATE_RECEPTORS_UPON_GLUTAMATE_BINDING	13	0.0	0.0	0.0	0.0	0.0	0.0	0.0	0.0
MAPK_TARGETS_NUCLEAR_EVENTS_MEDIATED_BY_MAP_KINASES	18	-8.767843e-05	0.000111579895	-0.0002732277	7.176399e-05	9.083748e-05	8.08239e-05	-4.0769577e-05	-0.00010275841
GPCR_LIGAND_BINDING	92	-0.22791743	-0.44093126	-0.095480025	-0.2234481	-1.3116755	2.5891633	-0.09541732	-0.2187894
RNA_POL_I_RNA_POL_III_AND_MITOCHONDRIAL_TRANSCRIPTION	33	2.0503998e-05	-0.00016969442	0.00033569336	-0.000119149685	-9.5427036e-05	-5.6743622e-05	-0.0009860396	-0.00014615059
THROMBIN_SIGNALLING_THROUGH_PROTEINASE_ACTIVATED_RECEPTORS_PARS	17	0.0002975464	-0.00032687187	0.00071525574	-0.00021219254	-0.00023126602	-0.00019925833	-0.00043350458	0.0009188652
MITOTIC_G2_G2_M_PHASES	40	-0.0002669692	0.00031900406	-0.00062966347	0.00021028519	0.00020313263	0.00021910667	-6.67572e-06	-0.0012837052
ACTIVATED_TAK1_MEDIATES_P38_MAPK_ACTIVATION	13	0.0003592968	-0.00031161308	0.000702858	-0.00019365549	-0.0002348423	-0.00018644333	-8.606911e-05	0.00088334084
DNA_REPAIR	36	0.0015559196	-0.0012431145	0.0026392937	-0.00044053793	-0.0007247925	-0.0008574128	0.007307291	0.008236229
EFFECTS_OF_PIP2_HYDROLYSIS	13	0.0	0.0	0.0	0.0	0.0	0.0	0.0	0.0
RNA_POL_II_PRE_TRANSCRIPTION_EVENTS	19	-0.00024741888	0.00014615059	-0.00033384562	6.7949295e-05	0.00013518333	4.4584274e-05	-0.00018781424	-0.00060647726
POST_TRANSLATIONAL_PROTEIN_MODIFICATION	70	-0.0004749894	0.00069975853	-0.0012455583	0.00025320053	0.0003004074	0.0003361702	-0.0050386786	-0.0051027536
CHROMOSOME_MAINTENANCE	41	-4.249811e-05	-0.0001463294	0.00025963783	-8.589029e-05	-2.5689602e-05	-0.00015234947	8.3208084e-05	-0.0010106564
DEPOSITION_OF_NEW_CENPA_CONTAINING_NUCLEOSOMES_AT_THE_CENTROMERE	20	0.00018000603	-9.703636e-05	0.00023341179	-6.2704086e-05	-9.2089176e-05	-3.886223e-05	-0.00028318167	0.0005297661
L1CAM_INTERACTIONS	38	6.818771e-05	3.671646e-05	-5.1259995e-05	7.6293945e-06	-4.7683716e-07	7.867813e-06	-0.00012564659	3.8146973e-06
SIGNALING_BY_ILS	73	1.2144595	-0.41418844	-0.044408083	0.103366256	0.1775316	0.90495825	-0.86982846	-0.42714173
METABOLISM_OF_LIPIDS_AND_LIPOPROTEINS	198	1.5080049	-1.2848167	3.5515208	-0.72402877	0.0037443638	-0.818751	-0.80179733	1.2804189
SIGNAL_TRANSDUCTION_BY_L1	19	-8.7320805e-05	8.1539154e-05	-0.00018310547	4.2438507e-05	6.1035156e-05	3.3140182e-05	-0.0001205802	-0.0006246567
FATTY_ACID_TRIACYLGLYCEROL_AND_KETONE_BODY_METABOLISM	74	-0.0017656684	0.0004582405	-0.0011565685	0.0013790131	0.0007650852	0.00063180923	0.0029506683	-0.012540519
RNA_POL_I_PROMOTER_OPENING	22	0.0	0.0	0.0	0.0	0.0	0.0	0.0	0.0
RECYCLING_PATHWAY_OF_L1	15	-4.9352646e-05	0.00013399124	-0.00024104118	9.870529e-05	8.416176e-05	9.727478e-05	0.00053691864	0.00010538101
ASPARAGINE_N_LINKED_GLYCOSYLATION	37	0.000111579895	-0.00010919571	0.00026273727	-8.6307526e-05	-8.33869e-05	-8.511543e-05	-0.00019651651	1.8835068e-05
ASSEMBLY_OF_THE_PRE_REPLICATIVE_COMPLEX	16	1.9073486e-06	6.4373016e-06	2.193451e-05	-2.2947788e-05	-1.0728836e-05	-3.71933e-05	-0.00058341026	-0.0004826188
IL1_SIGNALING	23	-0.0004069805	0.0004684925	-0.0009847283	0.00031089783	0.0003311634	0.00029230118	0.0005927086	-0.0013093948
REGULATION_OF_SIGNALING_BY_CBL	13	0.0	0.0	0.0	0.0	0.0	0.0	0.0	0.0
IL_3_5_AND_GM_CSF_SIGNALING	30	-4.094839e-05	3.504753e-05	-5.888939e-05	1.001358e-05	2.0980835e-05	6.67572e-06	-0.0003232956	-0.0003373623
PLATELET_HOMEOSTASIS	31	-7.9870224e-05	0.00016069412	-0.00032895803	0.00012040138	0.00010180473	0.00013065338	3.6478043e-05	-0.00033527613
AQUAPORIN_MEDIATED_TRANSPORT	19	0.00020456314	-4.351139e-06	9.4652176e-05	1.3828278e-05	-5.3167343e-05	3.1471252e-05	0.00012993813	0.00050902367
IL_RECEPTOR_SHC_SIGNALING	20	0.00020241737	-0.00035995245	0.0006887913	-0.00022745132	-0.00021654367	-0.00020813942	-7.7307224e-05	0.0010855198
REGULATION_OF_WATER_BALANCE_BY_RENAL_AQUAPORINS	18	3.7908554e-05	-4.863739e-05	0.00012087822	-3.4749508e-05	-3.772974e-05	-3.33786e-05	-0.00018811226	3.695488e-05
TRAF6_MEDIATED_IRF7_ACTIVATION	15	-5.364418e-05	5.340576e-05	-0.0001373291	5.054474e-05	4.720688e-05	5.2690506e-05	0.00043725967	0.00018620491
CIRCADIAN_CLOCK	27	0.000101566315	-6.198883e-05	0.00014042854	-3.6656857e-05	-4.5776367e-05	-1.168251e-05	-1.0550022e-05	0.00048327446
TRAF6_MEDIATED_NFKB_ACTIVATION	15	-9.000301e-06	-2.3901463e-05	3.0994415e-05	-2.3841858e-06	2.3841858e-06	1.6212463e-05	5.7697296e-05	0.0002193451
FACTORS_INVOLVED_IN_MEGAKARYOCYTE_DEVELOPMENT_AND_PLATELET_PRODUCTION	55	0.29476	-0.18751252	0.07560015	-0.13063914	0.020643473	-0.15351516	-1.3892894	0.59156966
REGULATION_OF_MRNA_STABILITY_BY_PROTEINS_THAT_BIND_AU_RICH_ELEMENTS	25	-0.41177893	0.15585303	-0.3886506	0.18715101	0.087132454	-0.14456749	-0.6124728	-0.25641245
TRAF6_MEDIATED_INDUCTION_OF_NFKB_AND_MAP_KINASES_UPON_TLR7_8_OR_9_ACTIVATION	48	-0.880411	0.15930736	0.45153746	0.34405535	-0.039322138	-0.3834772	1.0904553	-0.721174
TRANSPORT_TO_THE_GOLGI_AND_SUBSEQUENT_MODIFICATION	21	1.7404556e-05	8.34465e-06	-1.6450882e-05	7.867813e-06	9.536743e-07	-5.722046e-06	0.0002348423	9.942055e-05
IRON_UPTAKE_AND_TRANSPORT	18	-0.00015932322	0.00010108948	-0.00020366907	5.3167343e-05	6.1273575e-05	2.5510788e-05	3.838539e-05	-0.0009887218
INTERFERON_GAMMA_SIGNALING	50	-0.6008191	0.0838415	-0.11814499	0.13358659	0.90389466	-0.26323617	0.21475554	0.23502916
ION_TRANSPORT_BY_P_TYPE_ATPASES	14	0.0	0.0	0.0	0.0	0.0	0.0	0.0	0.0
INTERFERON_ALPHA_BETA_SIGNALING	45	-1.1813731	0.17237473	-0.2583804	0.11820233	0.7667402	-0.69054794	-0.43184006	-0.40924704
INTERFERON_SIGNALING	93	1.8534905	-0.03743702	-0.009157181	0.05857092	-0.25202	0.5947623	-1.123707	-0.6934272
NEGATIVE_REGULATORS_OF_RIG_I_MDA5_SIGNALING	21	1.3828278e-05	-0.00015974045	0.00030875206	-0.00011307001	-9.638071e-05	-0.00012022257	-0.0005376339	-0.00025343895
NFKB_AND_MAP_KINASES_ACTIVATION_MEDIATED_BY_TLR4_SIGNALING_REPERTOIRE	46	0.0014858246	-0.0007814765	0.0020871162	-0.0005069375	-0.001033783	-0.00043958426	-0.0029273033	-4.005432e-05
ION_CHANNEL_TRANSPORT	15	5.364418e-05	7.9870224e-05	-8.291006e-05	5.1021576e-05	2.0503998e-05	5.2452087e-05	4.9114227e-05	-6.0796738e-05
RIG_I_MDA5_MEDIATED_INDUCTION_OF_IFN_ALPHA_BETA_PATHWAYS	42	-0.23114938	-0.10984534	0.4038713	-0.15937525	0.045951366	-0.111754894	0.8753506	0.4286874
TRANSCRIPTIONAL_REGULATION_OF_WHITE_ADIPOCYTE_DIFFERENTIATION	33	0.010943532	-0.0022140145	0.0033535957	-0.002079904	-0.0009844303	-0.00036001205	0.0015099049	0.020395756
MEIOTIC_RECOMBINATION	26	-9.393692e-05	0.00019741058	-0.0004351139	0.00012397766	0.00013041496	0.000113487244	7.557869e-05	-0.00029855967
IL_2_SIGNALING	30	3.504753e-05	9.393692e-05	-0.00021070242	6.532669e-05	4.863739e-05	8.9645386e-05	-4.4822693e-05	1.8835068e-05
PLATELET_AGGREGATION_PLUG_FORMATION	16	0.00013327599	-0.00014138222	0.0003259182	-8.684397e-05	-0.00010353327	-9.036064e-05	0.00022506714	0.00039291382
SIGNALING_BY_NOTCH	57	-1.1025995	0.7019355	-1.2008781	0.55987406	0.20083404	0.2723168	0.45479548	-0.96073854
DNA_REPLICATION	56	-4.839897e-05	0.0001578331	-0.00036764145	0.000109910965	9.9897385e-05	0.00013613701	0.000106573105	-0.0001425147
PKB_MEDIATED_EVENTS	16	-0.0002413392	0.00027179718	-0.000572443	0.00018429756	0.00020551682	0.00017905235	0.00056791306	-0.0005311966
METABOLISM_OF_CARBOHYDRATES	83	0.86502683	-0.90641016	3.491636	-0.5845534	-0.8770556	-0.89577264	-0.7387214	1.1942501
SIGNALING_BY_INSULIN_RECEPTOR	46	0.0004825592	-0.00037884712	0.0009152889	-0.00031417608	-0.00036519766	-0.00017744303	-0.0024915338	0.000869751
APOPTOSIS	62	-0.9738697	-0.045453787	-1.2436837	0.066872	0.40074897	2.0020006	0.61289275	-0.2853365
LIPID_DIGESTION_MOBILIZATION_AND_TRANSPORT	16	0.0	0.0	0.0	0.0	0.0	0.0	0.0	0.0
HEMOSTASIS	225	1.1182554	-0.9525975	2.3619802	-0.5861082	-0.24165231	0.056963563	0.01393342	0.6247207
INFLUENZA_LIFE_CYCLE	44	0.00013494492	-3.385544e-05	-1.424551e-05	0.00031542778	-0.0004901886	0.00033521652	0.0010149479	-0.0018077493
INFLUENZA_VIRAL_RNA_TRANSCRIPTION_AND_REPLICATION	32	0.002167225	8.034706e-05	-0.00027394295	-0.00011104345	-0.00026613474	-0.0004786849	-0.0016157627	-0.0026077628
HIV_INFECTION	67	0.00021290779	-5.77569e-05	-2.2828579e-05	5.4597855e-05	2.193451e-05	-3.629923e-05	0.0007483959	0.00048828125
HIV_LIFE_CYCLE	37	-7.8737736e-05	-6.198883e-05	6.604195e-05	-1.4305115e-06	1.835823e-05	-5.108118e-05	0.0013585091	0.0005543232
HOST_INTERACTIONS_OF_HIV_FACTORS	39	0.00047636032	0.00012087822	-0.00026661158	3.6478043e-05	1.2874603e-05	-9.059906e-06	0.00042152405	-0.0008749962
LATE_PHASE_OF_HIV_LIFE_CYCLE	32	9.059906e-06	-5.9604645e-06	-8.046627e-06	6.914139e-06	-1.1920929e-06	1.5258789e-05	0.000238657	0.00019931793
APC_C_CDH1_MEDIATED_DEGRADATION_OF_CDC20_AND_OTHER_APC_C_CDH1_TARGETED_PROTEINS_IN_LATE_MITOSIS_EARLY_G1	15	2.3841858e-05	-1.9490719e-05	7.009506e-05	-1.8537045e-05	-2.104044e-05	-1.1444092e-05	-0.0002670884	-7.814169e-05
ACTIVATION_OF_ATR_IN_RESPONSE_TO_REPLICATION_STRESS	14	0.0	0.0	0.0	0.0	0.0	0.0	0.0	0.0
APC_C_CDC20_MEDIATED_DEGRADATION_OF_MITOTIC_PROTEINS	16	-3.7252903e-05	-3.629923e-05	2.69413e-05	-3.629923e-05	3.8146973e-06	-4.7683716e-05	-0.00010347366	9.679794e-05
MYD88_MAL_CASCADE_INITIATED_ON_PLASMA_MEMBRANE	54	-8.3863735e-05	-1.424551e-05	-4.5835972e-05	2.0980835e-05	3.0517578e-05	2.6464462e-05	0.0005402565	0.0006558895
INNATE_IMMUNE_SYSTEM	136	0.3930841	-0.07946527	1.8651865	-0.018880486	-2.3152986	-0.5648619	-0.73313403	-0.41037858
MITOTIC_PROMETAPHASE	28	-0.00015449524	0.00019955635	-0.00047302246	0.0001373291	0.00013494492	0.00015044212	-1.66893e-06	-0.0005953312
THE_ROLE_OF_NEF_IN_HIV1_REPLICATION_AND_DISEASE_PATHOGENESIS	19	0.00012493134	-0.00012880564	0.0002975464	-7.480383e-05	-0.00010061264	-4.9114227e-05	-0.00014686584	0.0005030632
SIGNALING_BY_TGF_BETA_RECEPTOR_COMPLEX	36	0.27003103	0.51980567	-0.09726846	0.63243735	-0.27264953	-0.50804365	0.9357052	0.42575473
ACTIVATED_TLR4_SIGNALLING	62	-0.00043463707	0.00020551682	-0.00043445826	0.00013041496	0.0001924038	9.846687e-05	0.00014638901	-0.00059747696
IMMUNE_SYSTEM	491	1.2117388	-1.9016857	2.9729605	-1.2321503	0.49312553	-0.3790815	-0.111469865	1.0867102
PHASE_II_CONJUGATION	17	0.00041413307	-0.00038152933	0.00078988075	-0.00021213293	-0.00023978949	-0.00021082163	0.0008234978	0.0026388168
TOLL_RECEPTOR_CASCADES	77	0.23506594	0.07550627	0.030326307	0.12770742	1.019448	-0.48009503	0.06726962	-0.17892456
GLUCOSE_METABOLISM	20	-0.00023698807	6.318092e-05	-0.00018161535	1.21593475e-05	8.72612e-05	-1.9550323e-05	-0.0002669692	-0.0007226467
ADAPTIVE_IMMUNE_SYSTEM	281	-2.22626	1.7043893	-2.66799	1.0802244	-0.83769506	-0.12528855	1.431384	-1.7826797
NOD1_2_SIGNALING_PATHWAY	22	0.00025177002	-0.00019001961	0.00045394897	-0.00010943413	-0.00015330315	-9.62615e-05	-0.0002618432	0.0004107952
CYTOKINE_SIGNALING_IN_IMMUNE_SYSTEM	165	-0.3955652	0.47608238	1.0921535	0.26466167	-1.6235301	-1.336986	0.28780335	-0.35155517
MEIOTIC_SYNAPSIS	32	2.2888184e-05	-0.0001758933	0.00031900406	-0.000121831894	-0.00010275841	-0.00015425682	-0.00033575296	0.00012254715
ANTIGEN_PRESENTATION_FOLDING_ASSEMBLY_AND_PEPTIDE_LOADING_OF_CLASS_I_MHC	18	2.4795532e-05	-1.4841557e-05	1.5974045e-05	-7.56979e-06	-8.583069e-06	-1.1026859e-05	2.5510788e-05	7.343292e-05
CLASS_I_MHC_MEDIATED_ANTIGEN_PROCESSING_PRESENTATION	110	-0.58919626	-0.28722483	-0.26045024	-0.22161901	0.12079096	0.7476122	-0.54203475	1.6135978
NONSENSE_MEDIATED_DECAY_ENHANCED_BY_THE_EXON_JUNCTION_COMPLEX	38	-0.00028806925	0.00011968613	-2.5510788e-05	2.4795532e-05	-0.0005168915	-0.00020879507	0.0012972355	0.0015780926
PIP3_ACTIVATES_AKT_SIGNALING	19	0.0	0.0	0.0	0.0	0.0	0.0	0.0	0.0
ANTIGEN_PROCESSING_UBIQUITINATION_PROTEASOME_DEGRADATION	82	-0.00013780594	-0.00013679266	0.00020694733	-8.106232e-05	-2.5212765e-05	-0.00012260675	0.0009737015	0.0012490749
INFLAMMASOMES	14	0.00017476082	-6.341934e-05	0.00013756752	-2.503395e-05	-5.364418e-05	-3.886223e-05	0.00057792664	0.00097584724
NUCLEOTIDE_BINDING_DOMAIN_LEUCINE_RICH_REPEAT_CONTAINING_RECEPTOR_NLR_SIGNALING_PATHWAYS	35	0.00233531	0.09931183	-0.044046402	0.27496308	0.8574931	-0.39105296	0.5059222	-1.3183802
AMYLOIDS	28	1.4475682	-1.0984421	3.1676059	-0.6097741	-0.758314	-0.7478024	-1.1624998	2.625917
PACKAGING_OF_TELOMERE_ENDS	18	1.3113022e-05	4.2915344e-06	2.1457672e-06	1.04904175e-05	-6.67572e-06	1.7166138e-05	9.703636e-05	2.6226044e-06
TELOMERE_MAINTENANCE	23	0.00011134148	-0.00020736456	0.00044727325	-0.00014024973	-0.00014930964	-0.00012117624	-0.0006185174	0.0001180172
PLATELET_ACTIVATION_SIGNALING_AND_AGGREGATION	110	-2.9627655	1.0429722	-1.9449856	0.69198775	1.6734898	-0.8818769	0.9379153	-1.6878375
G2_M_CHECKPOINTS	19	6.175041e-05	-2.861023e-05	6.389618e-05	-1.3887882e-05	-2.9563904e-05	-8.583069e-06	8.821487e-06	0.0002272129
S_PHASE	32	0.00024414062	-0.00024801493	0.0005955696	-0.00016349554	-0.0001860261	-0.0001373887	-0.00054973364	0.00083088875
CHOLESTEROL_BIOSYNTHESIS	15	0.0	0.0	0.0	0.0	0.0	0.0	0.0	0.0
SIGNALING_BY_FGFR	51	-1.4543533e-05	1.0728836e-05	-2.5212765e-05	1.21593475e-05	5.2452087e-06	3.8146973e-06	0.00019693375	9.584427e-05
INTRINSIC_PATHWAY_FOR_APOPTOSIS	18	-3.4332275e-05	3.9815903e-05	-7.2956085e-05	1.7642975e-05	1.4781952e-05	1.0728836e-05	-0.0002641678	-0.00054877996
PI3K_CASCADE	29	0.00025177002	-0.00033050776	0.0007083416	-0.00020879507	-0.0002322197	-0.00016158819	-0.0006118417	0.0007047653
APOPTOTIC_EXECUTION_PHASE	24	-0.5227403	-0.08085531	0.03192413	-0.22172558	-0.14518481	-0.06457138	0.62696016	-0.5328274
