# Supplementary material for: Biologically informed deep learning to query gene programs in single-cell atlases
Source: Nat Cell Biol. 2023 Feb 2;25(2):337–50. doi: 10.1038/s41556-022-01072-x (PMC9928587; doi:10.1038/s41556-022-01072-x)
Supplement: Source Data Extended Data Fig. 2 — Bayes factors from expiMap and false discovery rate from fry. [file 41556_2022_1072_MOESM20_ESM.xlsx]

## Sheet: expimap_bayes_factors
	go_size	stimulated	CD16+ Monocytes	CD4+ T cells	CD14+ Monocytes	NKT cells	HSPCs	CD8+ T cells	Erythrocytes	CD10+ B cells	Plasmacytoid dendritic cells	Monocyte progenitors	B	Monocyte-derived dendritic cells	Plasma cells	Erythroid progenitors	Megakaryocyte progenitors	NK cells	T	DC	CD14+ Monocytes_stimulated	CD4+ T cells_stimulated	T_stimulated	CD8+ T cells_stimulated	B_stimulated	DC_stimulated	CD16+ Monocytes_stimulated	NK cells_stimulated
REACTOME_TRANSLATION	41	-0.14402771	-0.46450654	-0.353198	0.17666274	-0.7954751	2.7381537	-0.140006	0.9008478	1.6725086	1.0081754	2.0385628	0.37095714	2.012234	0.8232199	2.2312782	1.3738223	-0.43313703	-0.65707636	0.74016833	-0.9063587	0.5859831	-0.011295378	-0.17902976	0.43427342	-1.7572026	-0.40888524	0.038804114
REACTOME_PYRUVATE_METABOLISM_AND_CITRIC_ACID_TCA_CYCLE	14	0.0	0.0	0.0	0.0	0.0	0.0	0.0	0.0	0.0	0.0	0.0	0.0	0.0	0.0	0.0	0.0	0.0	0.0	0.0	0.0	0.0	0.0	0.0	0.0	0.0	0.0	0.0
REACTOME_APOPTOTIC_CLEAVAGE_OF_CELLULAR_PROTEINS	18	0.0008275509	0.00022983551	-0.0003094077	0.0007777214	-0.00024533272	-0.0001707077	-0.00020605326	-0.0002975464	-0.000112593174	-0.00025171041	-0.00019413233	-0.0002745986	-0.0002272129	-0.00018119812	-0.00030350685	-0.0004401207	-0.00021082163	-6.955862e-05	0.00067806244	0.0024199486	-1.1920929e-06	-3.7550926e-06	2.9563904e-05	-9.5784664e-05	0.0005517006	0.00063061714	-2.169609e-05
REACTOME_FORMATION_OF_THE_TERNARY_COMPLEX_AND_SUBSEQUENTLY_THE_43S_COMPLEX	15	0.00034976006	-2.9802322e-05	9.250641e-05	-0.0003786683	4.7683716e-07	8.392334e-05	0.00014209747	8.225441e-05	-9.0539455e-05	-0.0007481575	0.00016140938	0.00013828278	0.000121831894	8.7976456e-05	0.00061154366	0.00037956238	0.000187397	0.00094366074	-0.0005225539	-0.00022310019	0.00066804886	0.00039315224	0.00086545944	0.00043010712	-0.0011620522	0.0008904934	0.0009009838
REACTOME_SIGNALING_BY_RHO_GTPASES	59	-0.06492323	-0.819705	1.0280983	-1.5223306	0.53441805	-0.05724901	0.50206923	-0.47445464	-0.4925975	-0.2806893	-0.6408923	0.24959958	-0.9857385	-0.22277337	-1.1696475	-0.38515508	0.2600599	0.7224351	-0.76410925	-0.082986295	0.059992433	0.47107437	0.031739533	0.047656476	-0.4611986	-0.4986873	0.14811736
REACTOME_SIGNALING_BY_WNT	18	0.00025820732	0.000344038	0.000114917755	-0.0002914071	-0.00013357401	-0.00021213293	0.00018048286	-0.00036406517	0.00020503998	-0.00031495094	-0.00034713745	3.8146973e-05	6.6280365e-05	0.0008351803	7.033348e-05	-0.0008634925	4.9352646e-05	0.0012881756	0.0006992817	-0.00080019236	0.00064086914	0.00025248528	0.0009365082	0.00041389465	-0.0012893677	0.00048041344	0.0011336803
REACTOME_SIGNALLING_BY_NGF	115	0.0028634071	0.0013206005	-0.0010080934	0.0024430752	-0.0007584095	0.000330925	-0.00081056356	-0.0004810691	-0.0008197427	-0.0010006428	-0.0004325509	-0.0011773705	-0.00037151575	-0.0028383732	-0.001778543	-0.0011451244	-0.00094151497	0.0011193752	0.00262928	0.008129656	4.4345856e-05	-0.0005131364	0.0005264282	-0.0008019805	0.002988577	0.0025315285	0.00038456917
REACTOME_SIGNALING_BY_SCF_KIT	50	-0.0004351139	-0.00023704767	6.0081482e-05	-7.7188015e-05	9.1314316e-05	5.8174133e-05	-2.9563904e-05	-9.012222e-05	-1.424551e-05	0.00031971931	-8.7320805e-05	2.9563904e-05	0.0005264282	7.748604e-05	0.00018382072	0.00034451485	9.012222e-05	-0.0006428361	-5.429983e-05	-0.0005917549	-0.00025844574	-0.00017809868	-0.00048547983	-9.274483e-05	-0.0005400181	-0.0008215904	-0.0005042553
REACTOME_DEVELOPMENTAL_BIOLOGY	155	-0.29099715	-1.3999039	1.0948406	-3.3992252	0.5455128	-0.06598097	0.71980417	-0.12958074	1.3826272	-0.33844775	-0.7174786	1.1647981	-1.398922	0.08698535	0.09131092	0.45095813	0.32223016	0.46818867	-1.0590909	0.01219219	-0.13225347	-0.3187943	-0.38975298	-0.84940004	0.0628165	-1.0448263	-0.306625
REACTOME_DAG_AND_IP3_SIGNALING	16	0.0005161762	0.00023269653	-0.0004891753	0.0010678768	-0.00019478798	-5.3167343e-05	-0.000361979	0.00019335747	-0.00020545721	-1.6152859e-05	8.845329e-05	-0.00033807755	-0.0002155304	-0.00063329935	-0.0005630851	-0.00027132034	-0.00026756525	-0.0013480186	0.0009367466	0.0027565956	-0.00073581934	-0.0002413392	-0.000654161	-0.00038856268	0.0021579266	0.00045251846	-0.00055098534
REACTOME_TCA_CYCLE_AND_RESPIRATORY_ELECTRON_TRANSPORT	18	0.05801636	0.015636027	0.17151242	-0.63695824	-0.07791489	-0.5303524	0.032239854	0.9070085	0.37529784	0.8984127	-0.580535	0.29812354	0.11260402	-0.19871807	1.6248071	0.15811902	0.22957587	-0.11031264	0.36985815	0.5317621	0.13021189	-0.4138806	0.24389118	-0.41293424	0.00082039833	0.05451095	-0.1378479
REACTOME_BMAL1_CLOCK_NPAS2_ACTIVATES_CIRCADIAN_EXPRESSION	20	0.0009293556	0.0004720688	-0.0003939271	0.00081706047	-0.0003438592	-0.00025886297	-0.00020933151	-0.00012993813	2.6464462e-05	-0.00037962198	-0.000346601	-0.0002951026	-0.00024056435	0.00022339821	-0.00047302246	-0.00081402063	-0.00021457672	0.0002746582	0.0013403893	0.0023362637	1.9788742e-05	6.604195e-05	0.00030589104	0.00012135506	0.00019431114	0.0010316372	0.0003824234
REACTOME_ANTIGEN_PROCESSING_CROSS_PRESENTATION	29	0.001298666	-9.179115e-05	-0.00024229288	0.0006132126	-0.00038838387	-0.0005135536	-0.00011014938	0.00013566017	-8.827448e-05	-0.0007328987	-5.966425e-05	-0.00014162064	-0.00018447638	-0.0018586516	-0.00071567297	-0.00035196543	-0.00013327599	0.00096440315	0.00014805794	0.0027580261	0.00062441826	0.00048708916	0.0007982254	0.00012254715	0.0011005402	0.0012779236	0.0004413128
REACTOME_GROWTH_HORMONE_RECEPTOR_SIGNALING	17	0.0	0.0	0.0	0.0	0.0	0.0	0.0	0.0	0.0	0.0	0.0	0.0	0.0	0.0	0.0	0.0	0.0	0.0	0.0	0.0	0.0	0.0	0.0	0.0	0.0	0.0	0.0
REACTOME_TRIF_MEDIATED_TLR3_SIGNALING	49	-0.0018830299	-0.00067806244	0.0004210472	-0.00071811676	0.00059890747	0.00050616264	0.00021648407	-0.00045400858	0.00080537796	0.00055241585	0.00046253204	0.0001320839	0.00014519691	0.0010969639	0.00066781044	0.00090765953	0.0003311634	-0.0012745857	-0.0017771125	-0.0032112598	-0.0008315444	-0.0011138916	-0.00117594	-0.0005571842	-0.002601087	-0.0033242702	-0.001670301
REACTOME_CELL_CELL_COMMUNICATION	44	-0.0411008	0.70101297	-0.24409765	0.35880107	-0.15866685	0.26822102	-0.60793513	0.15781003	-0.26291913	-0.16387516	-0.33619475	-0.20025462	0.16378826	-0.27382243	2.1449997	1.4218506	-0.084821105	-0.18240118	0.7827309	0.42975003	-0.34867537	-0.054719806	0.19161844	-0.29404593	-0.4839998	-0.5537901	-0.16758746
REACTOME_ER_PHAGOSOME_PATHWAY	19	0.00035309792	2.4557114e-05	-0.0002539158	0.0005607605	-8.249283e-05	0.00012564659	-0.00016856194	-0.0001296997	5.4359436e-05	0.0001938343	3.194809e-05	-0.00018399954	-0.00020986795	0.00031352043	-0.000103890896	0.00021147728	-7.915497e-05	-0.00066924095	0.000109910965	0.0016276836	-0.0002245903	-4.5835972e-05	-0.0002990365	-7.605553e-05	2.002716e-05	0.00011777878	-0.00052171946
REACTOME_MEIOSIS	41	0.044672966	-1.1249872	0.9635936	-1.7377336	0.91360396	-0.51054186	0.7097839	-0.29866582	0.6045507	-0.9915364	-0.5096842	0.018890917	-1.1302826	-0.44032094	-0.6297516	-0.7991551	0.7803097	0.6697848	-0.8902462	-0.30402547	0.59747756	0.30874753	0.35261667	0.41594553	0.033125818	0.036091626	0.074314475
REACTOME_MEMBRANE_TRAFFICKING	59	0.08257145	-1.0564462	0.6405039	-1.4875337	0.55410516	0.3021118	0.54323435	-0.37365168	0.56636304	-1.0834236	-0.30105257	0.8361434	-1.8393633	1.4092577	-0.49030012	0.0779143	0.56243575	0.73958933	-1.4386256	0.057894647	0.38121444	0.6291827	0.13522953	0.07558602	0.13556296	0.48822176	0.19660258
REACTOME_NEF_MEDIATES_DOWN_MODULATION_OF_CELL_SURFACE_RECEPTORS_BY_RECRUITING_THEM_TO_CLATHRIN_ADAPTERS	13	-0.0010271668	-0.00049060583	0.00047564507	-0.001086235	0.00036907196	0.00026845932	0.000269413	0.00033140182	-8.100271e-05	0.0003066063	0.00034856796	0.0004146099	0.0003361702	-0.00034862757	0.0005249977	0.00093984604	0.00026369095	0.00016021729	-0.0013821125	-0.0030617118	0.00017738342	3.0994415e-06	-0.00014162064	0.00014615059	-0.0003232956	-0.001026392	-0.00018525124
REACTOME_IMMUNOREGULATORY_INTERACTIONS_BETWEEN_A_LYMPHOID_AND_A_NON_LYMPHOID_CELL	40	-0.2812909	1.4719386	-0.78008926	0.6126909	1.1754968	-1.228977	0.3774978	0.16800082	-1.5339072	-0.27657712	-0.09692025	-2.0878012	-0.5298737	-0.96203566	-0.99732167	-1.3057153	2.8657134	-0.7417044	-0.15749031	0.0724833	-0.819677	-1.0342792	0.23769802	-0.1000576	-0.39160508	-0.6294976	-0.88774
REACTOME_METABOLISM_OF_VITAMINS_AND_COFACTORS	20	0.009170353	0.0040090084	-0.0037081242	0.008153975	-0.0028226376	-0.0026955009	-0.00220114	-0.0027506351	-0.0007786751	-0.0037658215	-0.0040991306	-0.0028838515	-0.0021452308	0.0003209114	-0.0032468438	-0.006155312	-0.0023631454	0.002903223	0.009465516	0.025656879	-0.00034624338	-0.00048071146	0.0005879402	-0.00062322617	0.0053095818	0.00992018	0.00016736984
REACTOME_TRANS_GOLGI_NETWORK_VESICLE_BUDDING	35	0.0016183853	0.00010704994	0.00026106834	-0.0008201003	-0.0004427433	-0.00066417456	0.00023770332	0.0008485317	-0.0006617904	-0.0009966493	-0.00065279007	0.00052189827	0.00021409988	-0.0013824105	-0.0002670884	-2.527237e-05	3.695488e-05	0.0034224987	0.00031161308	-0.00034230947	0.0025105476	0.0018138885	0.0025510788	0.0017368793	-1.8835068e-05	0.0032668114	0.0026814938
REACTOME_CELL_CYCLE	153	0.098444045	0.15960872	-0.2729478	-0.108044446	-0.4079544	0.44168502	-0.29765797	1.4748172	1.7984545	-0.321584	1.0145285	0.18749058	0.6771667	-0.25075763	4.083637	1.40115	-0.08866179	0.57471013	0.6685194	0.15849763	0.21305102	-0.44066006	0.30454785	0.3022877	-0.094308496	-0.68645537	0.5481236
REACTOME_SIGNALING_BY_ERBB4	44	-0.0013818741	-0.00056022406	0.00073194504	-0.0015084743	0.0004506111	0.00025320053	0.00048184395	-0.00019830465	0.00026583672	0.00055623055	0.00013709068	0.00044226646	0.00041675568	0.0008113384	0.000921011	0.0005633831	0.00040984154	0.0007894039	-0.0017089248	-0.004390955	0.00036644936	5.4836273e-06	0.00015330315	3.862381e-05	-0.0024712086	-0.001617372	-9.4771385e-06
REACTOME_ORC1_REMOVAL_FROM_CHROMATIN	18	0.00059986115	0.000218153	-0.00033187866	0.0007529259	-0.00021559	-0.0001335144	-0.00023531914	-1.6152859e-05	-0.00014519691	-0.00013250113	-6.633997e-05	-0.00025629997	-0.0001835823	-0.00035101175	-0.000333786	-0.00031852722	-0.00020366907	-0.00051665306	0.0007658005	0.0020794868	-0.00020319223	-0.00010251999	-0.00014305115	-0.0001463294	0.001240015	0.00053811073	-0.00011354685
REACTOME_O_LINKED_GLYCOSYLATION_OF_MUCINS	16	-0.0010256171	-0.00039571524	0.00025773048	-0.0004761219	0.00032901764	0.00026226044	0.00010418892	0.0001077652	-6.556511e-05	0.00046992302	0.0004172325	0.0001502037	0.00019001961	-0.00038409233	0.000385046	0.0006144047	0.00013661385	-0.0010451674	-0.000893116	-0.0017442703	-0.00048154593	-0.0004300475	-0.0007572174	-0.00045347214	0.00082063675	-0.0014595389	-0.0007069111
REACTOME_ANTIVIRAL_MECHANISM_BY_IFN_STIMULATED_GENES	30	0.00015926361	7.200241e-05	-0.00018835068	0.00042796135	-5.340576e-05	-7.7188015e-05	-0.00013756752	-3.5703182e-05	5.6505203e-05	-7.247925e-05	-6.1035156e-05	-0.00013899803	-4.6253204e-05	7.6532364e-05	-4.9591064e-05	-0.00022673607	-6.604195e-05	-0.00071138144	0.0004043579	0.0010180473	-0.00031900406	-0.00014925003	-0.00027918816	-6.580353e-05	0.00045871735	7.581711e-05	-0.00031477213
REACTOME_SIGNALING_BY_ERBB2	57	-0.002685964	-0.0007337928	0.0011043549	-0.002399683	0.0008506775	6.532669e-05	0.0006172657	0.0010118484	0.00015902519	0.001003027	0.00010442734	0.00083327293	0.0008254051	0.002058506	0.0013067722	0.0014419556	0.0005404949	-0.00055098534	-0.0030855536	-0.007690847	4.4822693e-05	8.440018e-05	-0.00052666664	0.0001449585	-0.0013050437	-0.0012746453	0.00013971329
REACTOME_SPHINGOLIPID_DE_NOVO_BIOSYNTHESIS	15	0.0	0.0	0.0	0.0	0.0	0.0	0.0	0.0	0.0	0.0	0.0	0.0	0.0	0.0	0.0	0.0	0.0	0.0	0.0	0.0	0.0	0.0	0.0	0.0	0.0	0.0	0.0
REACTOME_SIGNALING_BY_EGFR_IN_CANCER	61	0.00024294853	0.0004043579	-0.00018888712	0.00030899048	-5.2452087e-05	0.00043916702	-0.000154078	0.00038409233	0.0006506443	0.00061416626	9.679794e-05	-0.00014257431	-0.0001988411	-0.00024724007	-0.0004209876	0.00026535988	-0.0002014637	-0.00020813942	-0.0005867481	0.0013463497	-0.00042194128	-0.00021070242	-0.00028413534	6.842613e-05	0.00076556206	0.00042653084	-0.0003349781
REACTOME_SRP_DEPENDENT_COTRANSLATIONAL_PROTEIN_TARGETING_TO_MEMBRANE	34	-0.0012215972	0.00039458275	0.0005097389	-0.0014297962	0.0007972717	-0.00084614754	0.000415802	-0.00032562017	-0.000341177	-0.00035959482	0.002557516	0.0005283356	0.00019216537	0.0012283325	-0.0009715557	-0.0003553033	0.0005209446	-0.0015079975	-3.6001205e-05	-0.0034255981	-0.00038093328	4.4345856e-05	-0.00031852722	0.00039434433	0.0004544258	0.00029349327	0.00036907196
REACTOME_PI3K_EVENTS_IN_ERBB4_SIGNALING	24	-0.0004978776	-0.00014168024	0.00031733513	-0.00080275536	0.00012421608	6.890297e-05	0.00022053719	0.0004620552	-0.00021457672	0.00015711784	0.00017690659	0.00026631355	0.00024032593	-0.00051635504	0.00015115738	0.00024342537	0.0001707077	0.0005004406	-0.00028413534	-0.0022144914	0.0003142357	0.00028133392	0.00034093857	0.00011301041	0.00063824654	-2.1457672e-05	0.0006914139
REACTOME_PI3K_EVENTS_IN_ERBB2_SIGNALING	26	0.0021646023	0.0006406307	-0.0008907318	0.0018651485	-0.00068569183	-0.0003604293	-0.00057703257	0.000228405	-0.0003899932	-0.0006762147	-0.00035232306	-0.00057435036	-0.0005402565	-0.0009303093	-0.0012040734	-0.00073963404	-0.00053066015	7.867813e-06	0.0020160675	0.0059309006	-1.2457371e-05	0.00048589706	0.0002593994	4.9591064e-05	0.0021719933	0.0027012825	0.00027942657
REACTOME_NUCLEAR_SIGNALING_BY_ERBB4	13	0.0	0.0	0.0	0.0	0.0	0.0	0.0	0.0	0.0	0.0	0.0	0.0	0.0	0.0	0.0	0.0	0.0	0.0	0.0	0.0	0.0	0.0	0.0	0.0	0.0	0.0	0.0
REACTOME_GLYCOSPHINGOLIPID_METABOLISM	21	-0.0007252693	-0.00034707785	0.00019001961	-0.00025439262	0.00026655197	0.000218153	4.386902e-05	-0.00011879206	-8.368492e-05	0.00035476685	0.00041651726	6.2942505e-05	8.08239e-05	-0.0006816387	0.00034809113	0.00059223175	7.510185e-05	-0.0010318756	-0.00094366074	-0.0008434653	-0.000428617	-0.00046777725	-0.0007479191	-0.00059485435	0.0011126995	-0.0012760162	-0.0008277297
REACTOME_PPARA_ACTIVATES_GENE_EXPRESSION	46	-0.0022130013	-0.00035357475	0.00074744225	-0.001635313	0.00060772896	0.0005545616	0.00050115585	-0.00025987625	0.0006570816	0.0007176399	0.00055527687	0.00046753883	0.0004990101	0.001183033	0.00093889236	0.0003964901	0.00046396255	-0.00024533272	-0.0015845895	-0.005642891	-0.00032663345	-0.0008110404	-0.00041222572	-5.3822994e-05	-0.0022289753	-0.0028419495	-0.00042915344
REACTOME_RIP_MEDIATED_NFKB_ACTIVATION_VIA_DAI	13	0.0	0.0	0.0	0.0	0.0	0.0	0.0	0.0	0.0	0.0	0.0	0.0	0.0	0.0	0.0	0.0	0.0	0.0	0.0	0.0	0.0	0.0	0.0	0.0	0.0	0.0	0.0
REACTOME_PRE_NOTCH_TRANSCRIPTION_AND_TRANSLATION	14	-8.291006e-05	-0.000113487244	2.5987625e-05	1.4305115e-05	4.9591064e-05	5.722046e-05	-7.212162e-06	-7.56979e-06	-9.703636e-05	8.392334e-05	0.00012898445	-1.5497208e-05	1.04904175e-05	-0.0004553795	5.221367e-05	0.00024032593	-1.1444092e-05	-0.00034213066	-0.0002565384	9.9897385e-05	-9.36985e-05	-8.678436e-05	-0.00020748377	-0.00022596121	0.0007607937	-0.00022172928	-0.00023388863
REACTOME_ACTIVATED_NOTCH1_TRANSMITS_SIGNAL_TO_THE_NUCLEUS	15	0.0011804104	0.0001320839	-0.0003170967	0.0007829666	-0.00028562546	-0.00016522408	-0.00021642447	-0.00015312433	-0.00022083521	-0.00029087067	-0.0001359582	-0.00024276972	-0.0003042817	-0.00089877844	-0.0003618598	-2.503395e-05	-0.00023692846	0.00028038025	0.00024294853	0.0030624866	0.00028395653	0.00034451485	0.00022387505	-0.000106573105	0.0009608269	0.0013279915	4.1246414e-05
REACTOME_DOWNSTREAM_SIGNALING_EVENTS_OF_B_CELL_RECEPTOR_BCR	42	-0.0011000037	-0.00030475855	0.00049614906	-0.0010895729	0.00029850006	0.00015306473	0.00033903122	0.00013875961	9.727478e-05	0.00034880638	0.00019574165	0.00031876564	0.0003941059	0.0004184246	0.00056147575	0.00028204918	0.00025629997	0.0001809597	-0.0005581379	-0.003479004	0.00015354156	-2.2172928e-05	-3.5226345e-05	5.9843063e-05	-0.00044059753	-0.0009753704	0.00026893616
REACTOME_ACTIVATION_OF_NF_KAPPAB_IN_B_CELLS	21	0.0008699894	0.00022339821	-0.000320673	0.0007355213	-0.00028276443	-0.00019335747	-0.00021368265	-2.8550625e-05	-0.0001616478	-0.00030469894	-0.00022894144	-0.00025087595	-0.00021368265	-0.00036531687	-0.0003709793	-0.0004491806	-0.00021415949	7.70092e-05	0.0008842945	0.002285719	0.00010275841	6.937981e-05	0.0001540184	-2.8014183e-06	0.00076436996	0.0008223057	0.00014948845
REACTOME_RORA_ACTIVATES_CIRCADIAN_EXPRESSION	15	0.0	0.0	0.0	0.0	0.0	0.0	0.0	0.0	0.0	0.0	0.0	0.0	0.0	0.0	0.0	0.0	0.0	0.0	0.0	0.0	0.0	0.0	0.0	0.0	0.0	0.0	0.0
REACTOME_ANTIGEN_ACTIVATES_B_CELL_RECEPTOR_LEADING_TO_GENERATION_OF_SECOND_MESSENGERS	24	-0.0007698536	-0.0003144741	0.00020170212	-0.00037169456	0.00028395653	0.00011610985	0.0001039505	-0.00028902292	0.00022339821	0.00026631355	6.175041e-05	0.00014328957	0.00013399124	0.00083065033	0.00051927567	0.0003888607	0.00014162064	-0.00046372414	-0.0008968711	-0.0013808608	-0.00026136637	-0.00040394068	-0.0005373359	-2.2351742e-05	-0.0014977455	-0.0013713837	-0.000841856
REACTOME_YAP1_AND_WWTR1_TAZ_STIMULATED_GENE_EXPRESSION	13	0.0	0.0	0.0	0.0	0.0	0.0	0.0	0.0	0.0	0.0	0.0	0.0	0.0	0.0	0.0	0.0	0.0	0.0	0.0	0.0	0.0	0.0	0.0	0.0	0.0	0.0	0.0
REACTOME_PRE_NOTCH_EXPRESSION_AND_PROCESSING	24	0.0005784035	0.00048398972	-0.00027793646	0.00064229965	-0.0002670884	-0.00023841858	-0.00012153387	-0.00045633316	0.00019049644	-0.0002963543	-0.00031906366	-0.0003004074	-0.00019955635	0.00075411797	-0.00027042627	-0.001000464	-0.0001502037	0.000101327896	0.0013430119	0.0015380383	-7.2956085e-05	-0.00023084879	0.00023460388	3.7670135e-05	-0.00033068657	0.00034737587	0.00031352043
REACTOME_SIGNALING_BY_THE_B_CELL_RECEPTOR_BCR	66	0.21208102	0.03780508	-0.003932476	-0.9423038	-0.057208598	-0.12610722	0.17108446	0.044250786	2.4642632	0.033662856	-0.4975308	4.500177	-0.91580963	1.9475083	-1.2765532	-0.65080976	0.056877673	0.103960335	-0.5211731	0.5797828	0.2826243	-0.041927695	0.18173265	-0.93619066	0.35591936	-0.3529796	0.49375483
REACTOME_EXTRACELLULAR_MATRIX_ORGANIZATION	15	0.0	0.0	0.0	0.0	0.0	0.0	0.0	0.0	0.0	0.0	0.0	0.0	0.0	0.0	0.0	0.0	0.0	0.0	0.0	0.0	0.0	0.0	0.0	0.0	0.0	0.0	0.0
REACTOME_NOTCH1_INTRACELLULAR_DOMAIN_REGULATES_TRANSCRIPTION	24	0.00010251999	2.7179718e-05	1.66893e-05	-2.95043e-05	-2.092123e-05	-1.7106533e-05	2.503395e-05	-5.4836273e-05	3.8146973e-06	-5.477667e-05	-1.3887882e-05	-4.053116e-06	-7.1525574e-06	-4.1902065e-05	1.1920929e-06	-3.194809e-05	-9.536743e-07	0.00023794174	-2.4855137e-05	2.5749207e-05	0.00013971329	0.00010228157	0.00014448166	2.026558e-05	-0.00012755394	0.00018954277	0.00014424324
REACTOME_CIRCADIAN_REPRESSION_OF_EXPRESSION_BY_REV_ERBA	14	0.0	0.0	0.0	0.0	0.0	0.0	0.0	0.0	0.0	0.0	0.0	0.0	0.0	0.0	0.0	0.0	0.0	0.0	0.0	0.0	0.0	0.0	0.0	0.0	0.0	0.0	0.0
REACTOME_SIGNALING_BY_NOTCH1	39	0.0017271042	0.0006532669	-0.00072437525	0.001532793	-0.0004925132	-0.00032752752	-0.00040459633	-0.00035071373	2.7894974e-05	-0.000664711	-0.0004682541	-0.0005117059	-0.00044637918	5.4836273e-06	-0.00068831444	-0.0009717345	-0.0003964901	0.0001513958	0.0015950203	0.00481534	-5.8710575e-05	8.1300735e-05	0.00032901764	5.7458878e-05	0.0005033016	0.0019245148	0.00028467178
REACTOME_TRIGLYCERIDE_BIOSYNTHESIS	21	0.0	0.0	0.0	0.0	0.0	0.0	0.0	0.0	0.0	0.0	0.0	0.0	0.0	0.0	0.0	0.0	0.0	0.0	0.0	0.0	0.0	0.0	0.0	0.0	0.0	0.0	0.0
REACTOME_INSULIN_RECEPTOR_SIGNALLING_CASCADE	37	-0.0015120506	-6.914139e-05	1.7642975e-05	-8.8751316e-05	0.0004746914	0.00024676323	-3.6239624e-05	2.5987625e-05	0.0002539158	0.00035214424	0.0003695488	-5.143881e-05	0.00012516975	0.00077342987	0.0006659031	-3.3974648e-06	7.9870224e-05	-0.0019311905	-0.00029844046	-0.0014882684	-0.0016235709	-0.0010108948	-0.0016269684	-0.0006880164	-0.00010871887	-0.001789093	-0.001635015
REACTOME_SIGNALLING_TO_RAS	15	-5.221367e-05	4.696846e-05	-0.00027394295	0.00049996376	-3.2424927e-05	6.532669e-05	-0.00023370981	0.0004746914	-0.0001860261	0.00013160706	0.00016498566	-0.00011587143	-1.6450882e-05	-0.00033688545	-0.00035578012	5.2690506e-05	-0.000115811825	-0.0011697412	0.0005033016	0.0009608269	-0.00068610907	-0.0001873374	-0.0006609559	-0.00015598536	0.0014822483	-5.3048134e-06	-0.00051921606
REACTOME_CELL_SURFACE_INTERACTIONS_AT_THE_VASCULAR_WALL	52	0.1685915	-0.48754966	1.2358391	-1.5007951	0.92411786	-0.32507986	0.66859657	-1.2935537	-0.3306098	-1.3561246	-0.61095357	-0.29429227	-0.77617204	-0.27845097	-1.0683584	-0.21601653	0.17740935	0.8203709	-0.77456105	0.8189301	-0.012370169	0.13769859	0.47339848	0.3804806	0.1685968	-0.090789616	0.062577605
REACTOME_NGF_SIGNALLING_VIA_TRKA_FROM_THE_PLASMA_MEMBRANE	76	0.001540184	0.00023627281	-0.0004580021	0.0010051727	-0.00051760674	-0.00030708313	-0.00028514862	-0.00020241737	-0.00034880638	-0.00033473969	-0.0005273819	-0.00028657913	-0.00022691488	0.00053167343	-0.00037151575	-0.00077301264	-0.0002696514	0.0007276535	0.001496315	0.0033147335	0.0005810261	0.0003452301	0.00060248375	0.00047922134	-0.00017690659	0.0019743443	0.00020885468
REACTOME_SIGNALLING_TO_ERKS	21	-0.0030370355	-0.000872612	0.0012774467	-0.002753675	0.00092458725	0.0004749298	0.000831604	-3.194809e-05	0.00040483475	0.0009548664	0.0005431175	0.0008568764	0.0008113384	0.0010075569	0.0015835762	0.0010511875	0.00074338913	0.0002207756	-0.002593279	-0.008694172	0.00012278557	-0.0004886985	-0.00023037195	-6.2584877e-06	-0.0023674965	-0.0034468174	-7.0631504e-05
REACTOME_SMAD2_SMAD3_SMAD4_HETEROTRIMER_REGULATES_TRANSCRIPTION	13	0.0	0.0	0.0	0.0	0.0	0.0	0.0	0.0	0.0	0.0	0.0	0.0	0.0	0.0	0.0	0.0	0.0	0.0	0.0	0.0	0.0	0.0	0.0	0.0	0.0	0.0	0.0
REACTOME_SIGNALING_BY_FGFR_IN_DISEASE	59	0.00061941147	8.1300735e-05	-0.00024026632	0.0005249977	-0.0001898408	-0.00018543005	-0.00017780066	0.0002641678	-0.00038856268	-0.0001733303	-2.5749207e-05	-0.00018405914	2.4795532e-05	-0.0011128783	-0.00046533346	3.385544e-05	-0.0001873374	0.00010967255	0.00058960915	0.001853466	-4.9352646e-05	0.00016903877	-2.5987625e-05	-0.00029087067	0.0017254353	0.00064468384	4.863739e-05
REACTOME_TGF_BETA_RECEPTOR_SIGNALING_ACTIVATES_SMADS	14	0.0	0.0	0.0	0.0	0.0	0.0	0.0	0.0	0.0	0.0	0.0	0.0	0.0	0.0	0.0	0.0	0.0	0.0	0.0	0.0	0.0	0.0	0.0	0.0	0.0	0.0	0.0
REACTOME_PHOSPHOLIPID_METABOLISM	94	-0.06936079	-0.61308056	-0.0973829	-0.26797998	0.10904735	0.53793347	-0.0045087337	-0.62078595	0.96972084	4.656915	0.75678766	0.56981635	1.5454527	0.41734022	-0.47057608	-0.14371377	0.34386772	0.014036655	0.2692966	-0.15779823	0.08558321	-0.07046181	-0.008139133	0.09238702	0.17040431	0.30111647	-0.27110755
REACTOME_GASTRIN_CREB_SIGNALLING_PATHWAY_VIA_PKC_AND_MAPK	69	-0.19081289	-0.26809144	0.07812822	0.047935367	0.096862376	-0.59875965	0.14007825	-0.19334954	0.38776004	0.033534586	-0.3003868	-0.0067591667	-0.28437656	-0.13695651	-0.6061964	-1.1351918	-0.0236305	0.3473389	-0.44933772	-0.8893799	-0.016767979	-0.27398425	0.14669055	0.008807242	-0.27182043	0.29445404	0.11933714
REACTOME_SYNTHESIS_OF_PIPS_AT_THE_PLASMA_MEMBRANE	20	0.0003464222	9.226799e-05	-3.3318996e-05	0.00016593933	-8.34465e-05	-8.010864e-05	-1.66893e-06	-0.00037664175	-1.1444092e-05	-0.0001142025	-7.57575e-05	-8.678436e-05	-8.016825e-05	-0.00013017654	-2.3126602e-05	-0.00023198128	-4.3451786e-05	0.0002515316	0.00014162064	0.00072336197	0.00015735626	5.054474e-05	0.00018334389	-6.5267086e-05	0.00018429756	0.00027227402	0.00016903877
REACTOME_TRANSCRIPTIONAL_ACTIVITY_OF_SMAD2_SMAD3_SMAD4_HETEROTRIMER	22	0.0015769005	0.00071668625	-0.0007137656	0.0015916824	-0.0005427003	-0.00041031837	-0.0004157424	-0.00040966272	6.7949295e-05	-0.00065636635	-0.00048708916	-0.00057321787	-0.00047683716	0.00022029877	-0.00075411797	-0.0012829304	-0.00040769577	-6.318092e-05	0.0019590855	0.004560709	-0.00018638372	4.9591064e-05	0.00017285347	-7.003546e-05	0.0003361702	0.001765728	0.0001335144
REACTOME_DOWNREGULATION_OF_SMAD2_3_SMAD4_TRANSCRIPTIONAL_ACTIVITY	13	0.0	0.0	0.0	0.0	0.0	0.0	0.0	0.0	0.0	0.0	0.0	0.0	0.0	0.0	0.0	0.0	0.0	0.0	0.0	0.0	0.0	0.0	0.0	0.0	0.0	0.0	0.0
REACTOME_PI_METABOLISM	24	-0.0025399327	-0.0005354285	0.0010762215	-0.0024093986	0.0007147789	0.0003669262	0.0007369518	6.604195e-05	0.00037837029	0.0006649494	0.0003733635	0.0007314682	0.000736475	0.0010840893	0.001226902	0.0005226135	0.00063562393	0.00049209595	-0.0016369224	-0.007707238	0.00017309189	-0.0003324151	8.535385e-05	0.00013923645	-0.0020871758	-0.0026268363	0.0004310608
REACTOME_CHONDROITIN_SULFATE_DERMATAN_SULFATE_METABOLISM	22	0.002537489	0.00074505806	-0.00068974495	0.0015308857	-0.00079250336	-0.0005759597	-0.00035578012	-0.00028514862	-0.00027936697	-0.0009610653	-0.0006599426	-0.0005440116	-0.0005555749	-0.0007792115	-0.0009899139	-0.0011619925	-0.00046157837	0.0013976097	0.0020565987	0.005527258	0.00081825256	0.000718832	0.0012054443	0.00019526482	0.001175642	0.0029611588	0.0012099743
REACTOME_LATENT_INFECTION_OF_HOMO_SAPIENS_WITH_MYCOBACTERIUM_TUBERCULOSIS	15	1.5735626e-05	-0.00016123056	-6.824732e-05	0.00011610985	1.7166138e-05	7.05719e-05	-7.367134e-05	0.00023412704	-6.890297e-05	5.7697296e-05	3.6239624e-05	1.3828278e-05	-3.2663345e-05	-0.00013065338	-2.9027462e-05	0.0004413128	-3.4809113e-05	-0.00028425455	-0.00028795004	0.00039887428	-0.000103890896	-1.0251999e-05	-0.00023370981	4.6491623e-05	7.9870224e-05	-6.556511e-05	-0.0004053712
REACTOME_HEPARAN_SULFATE_HEPARIN_HS_GAG_METABOLISM	18	0.001888752	0.00043988228	-0.0009970665	0.002161026	-0.00056791306	-0.0002462864	-0.0007048249	0.0001938343	-0.00037550926	-0.000449121	-0.00022053719	-0.0006494522	-0.00057411194	-0.0009524822	-0.0011672974	-0.00040096045	-0.0005655885	-0.0010356903	0.001624167	0.0064955354	-0.00058221817	7.557869e-05	-0.00046682358	-0.00024271011	0.0024018288	0.0018339157	-0.000685215
REACTOME_GLYCOSAMINOGLYCAN_METABOLISM	44	-0.25838435	-0.4875888	0.15674132	0.4640304	-0.00040721893	-0.09705293	-0.0011630654	-0.68206096	-0.77841735	0.55009544	-0.17816675	-0.08085501	-0.15436894	0.12103695	-1.7454419	-1.2113175	-0.6233078	-0.082690835	-0.46500394	-0.5799637	-0.20250243	0.034149587	-0.6170988	-0.6427095	0.055540085	0.09247786	-0.15439397
REACTOME_SIGNALING_BY_FGFR_MUTANTS	15	-0.0002219677	4.696846e-05	3.9577484e-05	2.2649765e-05	5.6266785e-05	-4.351139e-06	3.194809e-05	-0.00045770407	0.00019454956	5.4121017e-05	8.106232e-06	-5.555153e-05	-1.3768673e-05	0.00034737587	0.0001988411	-0.00025564432	1.9788742e-05	-0.00033187866	-4.4882298e-05	-0.00017118454	-0.00021749735	-0.00037288666	-0.0002090931	-0.00020748377	-0.0002834797	-0.00058436394	-0.00026273727
REACTOME_MHC_CLASS_II_ANTIGEN_PRESENTATION	50	0.24917412	0.25377584	-0.5742166	-0.36699313	0.0098160505	0.9179579	-0.12366587	0.22347224	1.384876	1.6335356	-0.25215793	4.475322	2.4011672	0.13365966	-1.399226	-0.84165776	-0.62015027	-0.030674696	2.5506585	0.6529441	0.093489766	-0.17006737	0.35999054	-0.48147646	-0.5236007	0.14158964	0.43768823
REACTOME_GLYCEROPHOSPHOLIPID_BIOSYNTHESIS	34	0.0015387535	0.00034856796	-0.00062805414	0.0013363361	-0.0004966259	-0.00025755167	-0.00042957067	0.00020766258	-0.00022369623	-0.00039243698	-0.00028920174	-0.00040769577	-0.00029188395	-0.0005028248	-0.00096321106	-0.0004643798	-0.00037425756	0.00015735626	0.0013127327	0.00427413	1.4543533e-05	0.00033211708	0.00013446808	0.00014710426	0.0009672642	0.0018076897	-8.940697e-07
REACTOME_NUCLEAR_EVENTS_KINASE_AND_TRANSCRIPTION_FACTOR_ACTIVATION	16	-0.00085538626	-0.00046229362	0.00042390823	-0.0009394288	0.0003080368	0.00023174286	0.00023365021	0.0004169941	-0.00021511316	0.00038814545	0.0003566742	0.00034284592	0.00028061867	-0.000685215	0.00038552284	0.00085020065	0.00021529198	1.5258789e-05	-0.0011872649	-0.002569735	0.00015473366	0.00011277199	-9.393692e-05	-6.556511e-05	0.0005173683	-0.0007083416	7.390976e-06
REACTOME_PI3K_AKT_ACTIVATION	25	-0.0018082261	-0.00038188696	0.00084495544	-0.0019152164	0.0005481243	0.00023150444	0.0006132126	-0.00016522408	0.00042796135	0.00038027763	0.00018262863	0.0006175041	0.0005366802	0.0011878014	0.0010576248	0.00039052963	0.0005161762	0.00079369545	-0.0014197826	-0.0059506893	0.00036764145	-6.335974e-05	0.0002706051	0.00032520294	-0.0026507974	-0.0018153191	0.0004339218
REACTOME_PROCESSING_OF_CAPPED_INTRON_CONTAINING_PRE_MRNA	33	-0.0004348755	-0.00022101402	-0.0006579757	0.0015938282	0.00018286705	0.00042653084	-0.0005797744	-4.23193e-06	1.21593475e-05	0.0004787445	0.0005378723	-0.00054985285	-0.00022315979	-0.00036245584	-0.00041890144	0.00036120415	-0.00021648407	-0.0039085746	-5.00679e-06	0.0033278465	-0.0021996498	-0.0013561845	-0.0023804307	-0.0012328625	0.0021541119	-0.001778543	-0.0026775002
REACTOME_TCR_SIGNALING	40	-0.6701343	0.531405	0.33743256	-0.06454635	0.11270976	-0.17399853	0.21620464	-0.09436929	-0.055355906	-0.17014807	-0.18217337	-0.27636325	0.71663713	-1.2007797	-0.7543559	-0.79084325	-0.997993	-0.35916018	0.012458265	-0.9503571	-0.6551279	-0.20077974	-0.7469662	-0.82008344	-0.94027126	-1.241137	-0.35563976
REACTOME_DOWNSTREAM_TCR_SIGNALING	28	-0.0005583167	0.00010347366	0.00026750565	-0.0007715821	3.33786e-06	2.2649765e-05	0.0001988411	0.0005481243	-3.772974e-05	0.00057792664	3.2663345e-05	0.00021719933	0.00030446053	0.0003902912	-6.1929226e-05	-0.00015544891	0.00019621849	0.0005300045	0.00025987625	-0.0024733543	0.00019693375	0.000197649	0.00034737587	0.00047254562	5.7697296e-05	-1.2397766e-05	0.00080370903
REACTOME_BASIGIN_INTERACTIONS	14	0.0011837482	0.0006082058	-0.0003862977	0.00086808205	-0.00043845177	-0.00035381317	-0.00017809868	-0.0003719926	4.220009e-05	-0.0005092025	-0.00040382147	-0.00036406517	-0.0002875924	0.0001502037	-0.0004991889	-0.0011677146	-0.00023698807	0.0005404949	0.0016021729	0.0026547909	0.00021314621	0.00012755394	0.0005912781	4.6014786e-05	0.00040221214	0.0013475418	0.00075006485
REACTOME_GAB1_SIGNALOSOME	23	-0.00061249733	-0.00027132034	0.00045990944	-0.0010056496	0.00023007393	7.557869e-05	0.00032281876	-7.867813e-06	7.1287155e-05	0.0001077652	1.692772e-05	0.0003170967	0.00025105476	0.00026202202	0.00048422813	0.00038647652	0.0002439022	0.0009417534	-0.0009022355	-0.0026123524	0.00050115585	0.00018453598	0.0003774166	0.00018548965	-0.0012278557	-0.0005007386	0.00041103363
REACTOME_ACTIVATION_OF_THE_MRNA_UPON_BINDING_OF_THE_CAP_BINDING_COMPLEX_AND_EIFS_AND_SUBSEQUENT_BINDING_TO_43S	17	-0.00033545494	-0.0006775856	-0.0002655387	0.0007636547	-5.2452087e-06	0.00013518333	-0.00028461218	0.00043559074	0.00031805038	0.00044083595	1.2874603e-05	-0.00026077032	0.00030493736	-0.00033664703	-0.00035578012	0.00012254715	-0.00012630224	-0.0016354918	0.00025892258	0.0011320114	-0.000982821	-0.00017142296	-0.0013952255	-0.0007018447	0.00048065186	-0.00042015314	-0.0013485551
REACTOME_PHOSPHORYLATION_OF_CD3_AND_TCR_ZETA_CHAINS	14	-0.0015106201	-0.00035452843	0.0007338524	-0.0016074777	0.00045275688	0.00021314621	0.0005156994	-0.00016379356	0.00020647049	0.0003774166	0.00022745132	0.0004787445	0.00038671494	0.000579834	0.00092697144	0.0003926754	0.00042128563	0.0006670952	-0.0012035966	-0.004897356	0.00030374527	-0.0001821518	0.00021147728	6.318092e-05	-0.001363337	-0.0016028881	0.00040578842
REACTOME_TRANSLOCATION_OF_ZAP_70_TO_IMMUNOLOGICAL_SYNAPSE	13	5.7697296e-05	-0.00015902519	1.4781952e-05	-4.774332e-05	2.7179718e-05	8.2969666e-05	-8.046627e-06	0.00024843216	-0.00023269653	4.9352646e-05	0.000121831894	3.71933e-05	2.5510788e-05	-0.00064367056	-3.9994717e-05	0.0004374981	-3.874302e-06	-7.1525574e-06	-0.00032877922	0.00016188622	7.534027e-05	0.00017356873	-1.9967556e-05	-8.8214874e-05	0.0007531643	0.00010681152	-3.2186508e-05
REACTOME_ERK_MAPK_TARGETS	14	0.0019760132	0.0007092953	-0.0008096099	0.0017571449	-0.0006325245	-0.00040102005	-0.00049328804	-0.00024199486	-7.534027e-05	-0.00068181753	-0.00047278404	-0.00058841705	-0.00054073334	-0.00019860268	-0.00093078613	-0.0010528564	-0.00045973063	0.000101327896	0.0019109249	0.0054617524	-2.360344e-05	0.00023531914	0.00030851364	4.5776367e-05	0.0009212494	0.0022289753	0.00023412704
REACTOME_GENERATION_OF_SECOND_MESSENGER_MOLECULES	22	0.00077676773	0.0003578663	-0.0003710389	0.0007429123	-0.0002745986	-0.00017809868	-0.00017207861	-0.00013804436	-2.193451e-05	-0.00049585104	-0.0001501441	-0.00024694204	-0.000261724	7.1525574e-05	-0.00037431717	-0.00066518784	-0.0001335144	-1.0073185e-05	0.0010256767	0.0021440983	-0.00012683868	2.026558e-05	0.0001578331	3.71933e-05	0.0006132126	0.0011048317	0.00035238266
REACTOME_GENERIC_TRANSCRIPTION_PATHWAY	128	-0.5300629	-1.6760708	1.03065	-1.8552345	0.4441675	0.32537144	0.74514556	-0.72571385	0.3491519	-0.43509507	-0.61991966	0.8323531	-0.69530046	-0.22867483	-0.3799199	-0.3270226	0.050009668	0.8677199	-1.0857754	-1.0450611	-0.48093376	-0.6002545	-1.1701832	-0.7349658	-0.69423294	-0.6780807	-0.46631926
REACTOME_RESPONSE_TO_ELEVATED_PLATELET_CYTOSOLIC_CA2_	44	0.37528038	1.1135519	0.67331976	-0.015553534	-0.02090156	-1.5878127	0.28634465	-0.741893	-1.731235	-2.539636	0.10348481	-1.4375826	-0.06769049	-1.2311411	-1.7245455	-0.4991249	-0.44195086	-0.4251802	1.490003	0.09630346	0.49601364	0.21615708	0.5606923	-0.10058296	-1.6045597	0.022676766	0.9990839
REACTOME_TRANSPORT_OF_MATURE_TRANSCRIPT_TO_CYTOPLASM	16	0.0013892651	0.00044202805	-0.0005414486	0.0010356903	-0.0004503727	-0.0002579093	-0.00032401085	0.0002515316	-0.0001847744	-0.0004968643	-0.00036883354	-0.00029349327	-0.00030511618	-9.7215176e-05	-0.00078868866	-0.00051778555	-0.00029325485	0.0005130768	0.0013461113	0.0033407211	0.00018310547	0.00044035912	0.0004515648	0.00039672852	0.0003502369	0.0018405914	0.00042128563
REACTOME_METABOLISM_OF_AMINO_ACIDS_AND_DERIVATIVES	44	0.8334358	2.6278894	-0.95920753	1.9756261	-0.68204486	-0.7801878	-0.6165637	0.15387881	-0.7515135	-0.3498088	-0.13919061	-0.3275203	0.5341872	-0.21908271	-0.8808333	-0.17907345	-0.86030537	0.37867397	1.3146342	1.76821	0.6252899	1.2930554	0.790838	0.58596253	0.70793986	0.669694	0.48548442
REACTOME_RNA_POL_I_TRANSCRIPTION	29	-0.0012678504	-0.00046545267	0.00036215782	-0.0008227825	0.00037837029	0.00039815903	0.00016736984	0.00049471855	-6.222725e-05	0.00057935715	0.00046229362	0.00029420853	0.00028896332	-0.00042062998	0.0003838539	0.0008547306	0.00022482872	-0.00083708763	-0.0010928512	-0.002809763	-0.00037407875	-0.00019687414	-0.0005970597	-0.0002116561	0.000633955	-0.0012996197	-0.0004324913
REACTOME_BIOLOGICAL_OXIDATIONS	31	-0.20945776	0.69306123	-1.1048937	2.3709593	-0.646289	1.5266485	-0.6530589	-0.44226032	-0.20478976	0.5771019	2.1073446	-0.64096135	1.9123273	0.26287162	0.30528545	1.0079968	-0.27882755	-0.66023076	1.431015	-1.3075466	-0.3799637	-0.3398016	-0.38483125	0.01627934	-1.6573408	-0.40240103	-0.5578115
REACTOME_TRANSMISSION_ACROSS_CHEMICAL_SYNAPSES	56	-0.0011615157	-0.00034183264	0.0010788441	-0.0023688674	0.00039720535	7.6293945e-06	0.0007927418	-6.198883e-05	1.4781952e-05	-0.00022673607	-2.6226044e-06	0.00071144104	0.00062155724	0.0006337166	0.0010344982	0.00042200089	0.00057029724	0.002322197	-0.001233995	-0.006316483	0.0015590191	0.00061798096	0.0016562939	0.0008187294	-0.0019066334	-0.0009279847	0.001985073
REACTOME_INTEGRIN_CELL_SURFACE_INTERACTIONS	32	-0.0010633469	-0.00041621923	0.00047373772	-0.001000464	0.0003540516	0.00021672249	0.00032806396	5.4836273e-06	0.00016236305	0.000197649	0.0003039837	0.00025486946	0.00042700768	7.271767e-05	0.00053596497	0.0005161762	0.00026130676	0.00025248528	-0.0010581613	-0.0029444695	5.1498413e-05	-9.179115e-05	-7.9631805e-05	-0.0002889037	-0.0009874701	-0.0011392236	-9.351969e-05
REACTOME_REGULATION_OF_ORNITHINE_DECARBOXYLASE_ODC	13	0.0008647442	0.00038409233	-0.00019985437	0.000467062	-0.00028282404	-0.0002462864	-8.3208084e-05	-0.0003104806	7.104874e-05	-0.00034427643	-0.00029093027	-0.00018590689	-0.00019025803	0.00013661385	-0.00026774406	-0.0006914139	-0.00013774633	0.00066947937	0.0008122921	0.0015778542	0.00034880638	0.00026893616	0.0005772114	0.00018620491	-0.00025707483	0.0011942387	0.0006122589
REACTOME_NRAGE_SIGNALS_DEATH_THROUGH_JNK	20	-9.298325e-06	9.512901e-05	0.00016403198	-0.0003786683	1.5497208e-05	-8.9645386e-05	0.00017595291	-0.00040316582	0.00031208992	-0.00018399954	-0.00028038025	0.00011181831	1.8119812e-05	0.0010261536	0.00026774406	-0.00024318695	0.00011014938	0.0010755062	-0.00017118454	-0.00094264746	0.0004620552	9.727478e-05	0.00055623055	0.0003671646	-0.00220114	-6.335974e-05	0.0003926754
REACTOME_REGULATION_OF_APOPTOSIS	15	-0.0014827251	-0.00023937225	0.00063943863	-0.0013844967	0.0004246235	0.00017023087	0.00045013428	-0.0002847314	0.00045633316	0.0003387928	0.00012779236	0.00041222572	0.00038790703	0.0012431145	0.00087857246	0.00010752678	0.0003938675	0.00033926964	-0.0010638833	-0.004513681	0.00010228157	-0.00027793646	8.583069e-05	0.00015306473	-0.0023127198	-0.0015370846	0.00017595291
REACTOME_RNA_POL_II_TRANSCRIPTION	30	-0.0001206398	0.0004479885	-7.9631805e-05	9.059906e-06	-1.5199184e-05	0.000177145	-8.046627e-06	-9.608269e-05	0.00047326088	-6.2704086e-05	-6.151199e-05	-4.720688e-05	4.3153763e-05	0.0010201931	-0.00013250113	-0.00044631958	-7.56979e-06	9.3221664e-05	0.0004785061	-0.00016856194	-0.00030189753	-0.00030350685	-7.146597e-05	0.00022745132	-0.0010697842	3.4093857e-05	3.4093857e-05
REACTOME_NEURONAL_SYSTEM	73	-0.24063277	-1.3310544	0.7200108	-1.4647766	0.50772494	0.296987	0.5768591	-0.59590125	0.32554471	0.60050017	-0.21607608	0.7219722	-1.1755762	0.33987302	-0.3753333	-0.2873075	0.3631059	0.8287385	-1.0163869	-0.681495	0.022169769	-0.0676685	-0.025750577	-0.11936903	-0.3675455	-0.61168325	0.13157022
REACTOME_PHASE1_FUNCTIONALIZATION_OF_COMPOUNDS	14	0.0	0.0	0.0	0.0	0.0	0.0	0.0	0.0	0.0	0.0	0.0	0.0	0.0	0.0	0.0	0.0	0.0	0.0	0.0	0.0	0.0	0.0	0.0	0.0	0.0	0.0	0.0
REACTOME_CELL_DEATH_SIGNALLING_VIA_NRAGE_NRIF_AND_NADE	29	-0.0020614266	-0.00039243698	0.0009357929	-0.0020697117	0.00062537193	0.00032544136	0.000647068	-0.00012820959	0.00037050247	0.00054192543	0.0003592968	0.00066018105	0.000490427	0.0009288788	0.001188755	0.00045633316	0.0005428791	0.0004711151	-0.0016154647	-0.0063981414	0.00021505356	-0.00025171041	0.00013709068	0.00013375282	-0.0017486215	-0.0020329952	0.00040125847
REACTOME_P75_NTR_RECEPTOR_MEDIATED_SIGNALLING	39	0.0021326542	0.0002963543	-0.00083613396	0.001860857	-0.0005994439	-0.00053858757	-0.0005247593	-0.00018167496	-0.00029665232	-0.00077295303	-0.00060993433	-0.00054097176	-0.00063443184	-0.0002860427	-0.00081926584	-0.00064855814	-0.00042676926	0.00026583672	0.0014965534	0.0059473515	0.000119924545	0.00029873848	0.00020432472	0.00011110306	0.0010147095	0.002121687	-7.1942806e-05
REACTOME_PEPTIDE_CHAIN_ELONGATION	27	-0.0008788705	-0.0015153289	0.0005567074	-0.0004993081	9.059906e-05	-0.0003774166	0.00048851967	0.00063943863	0.00014472008	8.1300735e-05	-0.001339972	-0.00037664175	-0.0001630187	-0.00045734644	-0.0008454919	3.194809e-05	0.0005886555	0.00043416023	-0.0008224845	-0.003178656	0.0004963875	0.000115156174	-8.249283e-05	0.00082588196	-0.0011764169	-0.0011449456	-0.0003311634
REACTOME_SIGNALING_BY_GPCR	187	0.24308562	2.4387045	-1.9688597	2.796023	-0.5390414	0.3457904	-1.158377	0.1733033	0.2983402	0.88786113	0.56101847	0.07319617	0.89401966	0.6970868	0.0070856214	0.5315735	0.17495966	-0.9252646	1.0051512	2.475863	-0.29624343	-0.38388062	0.8073929	-0.3068654	0.4540715	1.3996074	-0.3869936
REACTOME_PEPTIDE_LIGAND_BINDING_RECEPTORS	44	-0.44613835	-0.6995066	0.15346295	-0.4152577	0.5217741	-0.81087565	0.45211002	-0.1272667	0.63767254	-0.23181403	-0.56254196	0.57071596	-0.11525488	-0.17654717	-0.75286645	-0.57236207	-0.2065525	0.75100803	-0.5971499	-1.3153815	-0.15875483	-0.6903821	0.5392146	-0.2890299	-0.97518915	-0.65763474	0.4411853
REACTOME_CLASS_A1_RHODOPSIN_LIKE_RECEPTORS	74	0.29642206	0.1176427	0.21805543	0.9411419	-0.064234495	-0.09889352	-0.35449404	-0.8632803	-1.5088432	-1.5336283	0.3900231	-1.6533567	0.6813493	-1.3647951	-2.0908833	-1.1280322	-0.3275922	-0.0058651567	0.94987077	0.32930148	0.026480079	0.03875792	0.5979283	-0.41408354	0.60172474	0.9739331	0.12655699
REACTOME_INTEGRATION_OF_ENERGY_METABOLISM	43	0.16164052	0.7076932	-0.3612371	1.070208	-0.39433563	-0.16724867	-0.22075117	-1.2039626	0.21142787	-0.80637586	0.46155825	-0.16072738	0.5046125	-1.1560516	-1.0357149	-0.7026448	-0.40010417	-0.2548567	-0.0035624504	-0.12544578	0.10255206	0.016275525	-0.11827546	-0.122154295	0.33937	0.18309337	0.0119745135
REACTOME_CELL_CYCLE_MITOTIC	115	-0.2257666	-1.4395204	0.94560915	-2.1228147	0.5057533	0.44749114	0.513525	0.32952094	1.457623	0.19432116	0.35277647	0.27793837	-0.7108997	-0.63034683	2.1565044	1.0018238	0.28679538	0.6213993	-0.93816984	0.035470903	-0.026356757	-0.035970986	-0.16297334	0.19125563	0.4013738	-0.07337141	-0.19843292
REACTOME_OPIOID_SIGNALLING	36	0.00061059	4.887581e-05	-0.00019830465	0.00051760674	-0.00015354156	-2.9981136e-05	-0.0001437664	4.529953e-05	-6.15716e-05	-5.3167343e-05	-4.3809414e-05	-0.00020307302	-0.00014978647	-0.00062179565	-0.00026464462	1.1920929e-06	-0.0001821518	-0.00011229515	8.08239e-05	0.0019328594	1.2397766e-05	3.862381e-05	-3.886223e-05	-0.00027269125	0.0014195442	0.00055122375	-9.87649e-05
REACTOME_RECRUITMENT_OF_MITOTIC_CENTROSOME_PROTEINS_AND_COMPLEXES	34	-0.00041127205	-0.00013536215	0.00031352043	-0.0005648136	0.000113248825	8.368492e-05	0.0001988411	-5.763769e-05	-0.00021910667	0.00018286705	6.2942505e-05	0.00010442734	8.34465e-05	-0.000333786	0.00023770332	0.0002667904	0.000108003616	0.0002863407	-0.00042557716	-0.0016365051	0.00033688545	-5.2690506e-05	0.0002310276	-0.00011116266	0.000116586685	-0.00073099136	0.00033903122
REACTOME_CA_DEPENDENT_EVENTS	13	0.0	0.0	0.0	0.0	0.0	0.0	0.0	0.0	0.0	0.0	0.0	0.0	0.0	0.0	0.0	0.0	0.0	0.0	0.0	0.0	0.0	0.0	0.0	0.0	0.0	0.0	0.0
REACTOME_CHEMOKINE_RECEPTORS_BIND_CHEMOKINES	28	-0.00048327446	-0.00010639429	0.00017213821	-0.00042539835	0.00013113022	9.250641e-05	0.00011754036	8.6307526e-05	9.3221664e-05	0.0001180172	8.010864e-05	0.00013661385	0.00012946129	0.00033831596	0.00014543533	8.845329e-05	0.00011920929	0.0001335144	-0.000256598	-0.0014007092	-1.335144e-05	-2.7120113e-05	-1.7106533e-05	3.4809113e-05	-0.0006816387	-0.0004503727	-7.56979e-06
REACTOME_LOSS_OF_NLP_FROM_MITOTIC_CENTROSOMES	30	0.00091552734	0.0001821518	-0.00038576126	0.0008084774	-0.00022119284	-0.00015300512	-0.00027608871	0.00017738342	-0.00031274557	-0.00030332804	-0.0002553463	-0.00020641088	-0.00028681755	-0.00032567978	-9.584427e-05	-2.9802322e-05	-0.00023692846	-0.00028139353	0.000436306	0.0026402473	0.0	0.00019049644	4.4107437e-05	0.00018239021	0.0008239746	0.0010898113	-6.145239e-05
REACTOME_NEUROTRANSMITTER_RECEPTOR_BINDING_AND_DOWNSTREAM_TRANSMISSION_IN_THE_POSTSYNAPTIC_CELL	43	0.00084638596	0.0003373623	-0.00015425682	0.00032544136	-0.00029462576	-0.00018650293	-7.915497e-05	-7.814169e-05	0.0002465248	-0.00048732758	-0.00020194054	-0.00011485815	-0.0001154542	0.00023818016	-0.00038343668	-0.00053685904	-0.000104665756	0.0007727146	0.00065016747	0.0012664795	0.0005021095	0.00040984154	0.0006914139	0.00037765503	-0.0005450845	0.0013358593	0.0007638931
REACTOME_CELL_CYCLE_CHECKPOINTS	35	3.6001205e-05	0.00014543533	-9.6321106e-05	0.0003578663	-4.36306e-05	-3.761053e-05	-3.1471252e-05	-0.00061035156	0.0002670288	-0.00013297796	-0.00016927719	-0.00021320581	-4.2676926e-05	0.000841856	6.198883e-05	-0.00068956614	-4.7683716e-05	-0.00012260675	0.00035524368	0.00055766106	-0.00021290779	-0.0003771186	-0.00013262033	-0.00022989511	-0.0012333393	-0.00044351816	-0.00026917458
REACTOME_DIABETES_PATHWAYS	61	0.3088417	-0.61499774	-0.14135343	-0.0705992	0.35022736	0.37465692	-0.19431466	-0.42520213	0.31854928	1.6940817	1.1685394	0.033842444	0.18350881	3.8282409	0.29956275	0.14238161	0.48490995	0.3428145	0.58224416	0.4467125	0.20250815	0.18736917	0.6715598	0.90112	0.028607428	0.23575151	0.49856833
REACTOME_PLC_BETA_MEDIATED_EVENTS	20	0.00023341179	8.7976456e-05	-0.00022786856	0.0004043579	-7.8737736e-05	-1.1980534e-05	-0.0001758933	0.0002193451	2.2888184e-05	-6.097555e-05	-5.763769e-05	-6.824732e-05	-8.636713e-05	0.00027275085	-0.0002219677	-3.3974648e-06	-8.815527e-05	-0.00033640862	0.00026011467	0.0009989738	-0.00023269653	5.173683e-05	-0.00021260977	0.00018644333	-0.00032526255	0.00036859512	-0.00032663345
REACTOME_TRANSMEMBRANE_TRANSPORT_OF_SMALL_MOLECULES	132	-0.2540503	2.1342237	-1.1410265	3.2951264	-0.8217189	-0.042825162	-0.5497761	0.524219	-1.5595379	-0.36684346	0.41997313	-0.382214	0.4280815	0.17131191	0.4627412	-0.054965436	-1.2574968	-1.7909888	1.2231034	1.018895	-1.7316743	-0.4099282	-1.6988238	-1.3445832	-0.64629257	-0.5310617	-1.2632732
REACTOME_INTEGRIN_ALPHAIIB_BETA3_SIGNALING	14	0.0	0.0	0.0	0.0	0.0	0.0	0.0	0.0	0.0	0.0	0.0	0.0	0.0	0.0	0.0	0.0	0.0	0.0	0.0	0.0	0.0	0.0	0.0	0.0	0.0	0.0	0.0
REACTOME_CYCLIN_E_ASSOCIATED_EVENTS_DURING_G1_S_TRANSITION_	17	0.0010919571	0.00013446808	-0.0005803704	0.0013020039	-0.00028705597	-2.2649765e-05	-0.00045347214	0.00022482872	-0.00029093027	-0.00012201071	9.012222e-05	-0.00037693977	-0.00034093857	-0.0012533665	-0.0007469654	0.00020289421	-0.00035375357	-0.0009947419	0.00058078766	0.004090786	-0.0004117489	1.1205673e-05	-0.00052571297	-0.0002708435	0.0022752285	0.0010597706	-0.00071531534
REACTOME_G1_PHASE	17	-0.0017389655	-0.0004079342	0.000880003	-0.001975	0.0005290508	0.0002887249	0.00061416626	-0.00011539459	0.00038194656	0.00040650368	0.00019311905	0.0006201267	0.00049710274	0.0011062622	0.0010583401	0.00049877167	0.000518322	0.0010240078	-0.0016031861	-0.0059195757	0.00048208237	-2.2947788e-05	0.0003604889	0.00033426285	-0.0027656555	-0.0016079545	0.00046253204
REACTOME_P53_DEPENDENT_G1_DNA_DAMAGE_RESPONSE	13	0.0	0.0	0.0	0.0	0.0	0.0	0.0	0.0	0.0	0.0	0.0	0.0	0.0	0.0	0.0	0.0	0.0	0.0	0.0	0.0	0.0	0.0	0.0	0.0	0.0	0.0	0.0
REACTOME_RNA_POL_II_TRANSCRIPTION_PRE_INITIATION_AND_PROMOTER_OPENING	13	-0.0012793541	-0.000426054	0.0007030964	-0.0015044212	0.0004274845	0.00021362305	0.0004887581	-0.0002475381	0.00028586388	0.00029826164	0.00010538101	0.00046753883	0.00037002563	0.00075411797	0.00090432167	0.0005059242	0.00040245056	0.0008921623	-0.0014538169	-0.00433445	0.00044083595	-5.9187412e-05	0.00026798248	0.00016307831	-0.002194941	-0.0015048385	0.0002272129
REACTOME_GLUCAGON_SIGNALING_IN_METABOLIC_REGULATION	13	0.0	0.0	0.0	0.0	0.0	0.0	0.0	0.0	0.0	0.0	0.0	0.0	0.0	0.0	0.0	0.0	0.0	0.0	0.0	0.0	0.0	0.0	0.0	0.0	0.0	0.0	0.0
REACTOME_MRNA_PROCESSING	42	-0.2274133	-1.085861	0.69485116	-1.3982024	0.56354356	0.12361407	0.4789252	-0.4202903	0.52685946	0.051992714	-0.22791296	0.5421338	-0.53493017	-0.47948936	0.8065152	0.017288387	0.18204468	1.1004627	-1.2377065	-0.69756687	0.11834538	-0.3385734	0.07335472	-0.16242713	-0.69985867	-0.14901245	0.04560548
REACTOME_SIGNALING_BY_PDGF	61	0.00027680397	0.000115156174	3.862381e-05	-9.435415e-05	-9.1314316e-05	3.2663345e-05	2.3126602e-05	-6.198883e-05	-0.00032800436	-0.0001731515	-9.7990036e-05	7.1525574e-07	-9.864569e-05	-0.00013297796	-2.0086765e-05	-2.0444393e-05	2.861023e-06	0.0007259846	0.00037527084	1.9073486e-06	0.0004029274	-9.4771385e-06	0.000446558	5.4597855e-05	0.0005631447	0.00030708313	0.00058221817
REACTOME_GPVI_MEDIATED_ACTIVATION_CASCADE	25	0.0004506111	0.00022554398	-0.0005502701	0.0011031628	-0.0001835823	-6.222725e-05	-0.0003772378	0.00029802322	-0.00015425682	0.00010585785	4.673004e-05	-0.00034451485	-0.00021356344	-0.0002540946	-0.0005822778	-0.000109910965	-0.00024122	-0.0013098717	0.0009264946	0.0027432442	-0.00087046623	-0.00022864342	-0.0007248521	-0.00027537346	0.0014784336	0.00040102005	-0.0006881356
REACTOME_PROTEIN_FOLDING	20	0.5528775	-1.1393409	0.0827322	-0.515886	-0.07330924	0.9490404	0.071774304	1.3742768	-0.54171175	0.9613816	-0.03281033	0.5635962	-1.5939457	1.8051906	0.9441061	0.209045	0.2067383	1.2069643	-2.0821404	0.8553853	0.8392174	0.541404	0.8697197	0.20720798	2.804723	1.448468	0.9100909
REACTOME_METABOLISM_OF_NUCLEOTIDES	30	-0.40570217	-1.6826077	0.8386245	-2.5712569	0.42104083	0.4098419	0.4620464	1.2272574	1.0886021	0.41101456	0.03647542	0.5377983	-0.60148656	-0.24474925	2.212612	1.0889577	0.51507187	1.0070357	-1.2439609	-1.7467583	0.28128546	-0.5249164	0.19825292	-0.5428586	-1.016531	-1.3736858	-0.32337606
REACTOME_METABOLISM_OF_PROTEINS	136	-0.3650052	-1.7869139	2.047056	-2.5921097	0.035850286	0.7341069	1.296476	-0.68862444	-0.36798126	-0.54497087	0.06520027	0.43301764	-0.53179973	-0.51452446	-0.12453705	-0.12526464	-0.82692575	-0.21888202	-1.2378784	-1.5490384	0.123171866	0.25104314	-2.3902001	-0.63361156	-1.3328949	-0.97392285	-0.024894297
REACTOME_DOWNSTREAM_SIGNAL_TRANSDUCTION	55	0.00019478798	0.00037503242	-0.0003309846	0.0006825924	-0.00010448694	-9.36985e-05	-0.00023561716	-9.304285e-05	3.4570694e-05	-2.6643276e-05	-8.2433224e-05	-0.00028556585	-0.00021082163	2.861023e-05	-0.00011444092	-0.00044637918	-0.00013661385	-0.0007491708	0.0009174347	0.0014948845	-0.0005751252	-0.0003079772	-0.00039196014	-0.00039577484	0.0005469322	9.679794e-05	-0.00035995245
REACTOME_MUSCLE_CONTRACTION	17	0.2840603	0.5754968	-0.13223594	-1.0177026	0.2792123	-0.2785113	0.10637504	1.3836011	-0.16122502	-0.33652288	-0.9261539	0.8923917	-1.8543262	-0.15211064	2.9868531	1.4101036	0.82281166	0.7726377	-0.99719596	0.7004254	0.4656535	0.24359399	0.65574086	0.045146704	1.2802343	0.8469101	-0.18504
REACTOME_M_G1_TRANSITION	18	-0.0014007092	-0.00043481588	0.0006132126	-0.0014261603	0.00044560432	0.0003027916	0.0003938675	0.00025820732	0.00016236305	0.00039339066	0.00028944016	0.00050878525	0.00043845177	0.0005502701	0.0006337166	0.0007033348	0.00037956238	0.00034594536	-0.0013222694	-0.0043477416	0.00014638901	6.318092e-05	1.5735626e-05	0.00025582314	-0.0015854836	-0.0011739731	5.1021576e-05
REACTOME_MRNA_SPLICING	23	0.00061655045	0.00030517578	-0.00059890747	0.0012152195	-0.0001821518	6.41346e-05	-0.00042772293	0.00017476082	-0.00013357401	0.00013375282	0.000108003616	-0.00036627054	-0.00024986267	-0.0002874732	-0.0007018447	3.4093857e-05	-0.0002899766	-0.0013525486	0.0007004738	0.0033872128	-0.0009133816	-0.0003414154	-0.0008351803	-0.0002272129	0.0014526844	0.0005013943	-0.00095772743
REACTOME_3_UTR_MEDIATED_TRANSLATIONAL_REGULATION	29	0.0018744469	-0.0012559891	-0.00096940994	0.0021355152	-0.000993967	0.000374794	-0.00021123886	0.000497818	-0.0010866523	-0.00049090385	-0.00094103813	-0.00049453974	-0.00011181831	-0.00070518255	-0.0007841587	-0.00036996603	-0.00026154518	-0.0007457733	0.002409935	0.005083561	-0.00011879206	0.00025606155	0.00026488304	0.0007557869	0.0020887852	0.0021231174	0.0010812283
REACTOME_G1_S_TRANSITION	33	-0.00014024973	0.00015425682	-0.000120699406	0.0002937317	-4.7683716e-05	-3.886223e-05	-8.0645084e-05	-0.0002503395	0.000341177	2.6464462e-05	-4.9829483e-05	-0.00010108948	3.8146973e-06	0.00019359589	-0.0001885891	-0.0006389022	-2.7239323e-05	-0.0004053712	0.00040864944	0.00029206276	-0.0004592538	-0.0005002022	-0.0002734661	-0.0002169013	-0.00049835443	-0.000236094	-0.00029706955
REACTOME_TRANSCRIPTION	58	-0.09235561	-0.70074254	0.26887643	-0.60660946	0.21036375	0.031932414	0.20835054	0.009957433	0.8738737	-0.08349836	0.5896748	0.122883916	-0.0032072663	-0.59397733	2.1652327	0.5421164	0.21662414	0.22086632	-0.3129899	-0.1805923	0.073471665	0.3404823	0.14125639	0.18579143	0.053046048	0.08152276	-0.17953151
REACTOME_NUCLEOTIDE_EXCISION_REPAIR	15	-0.00011396408	3.862381e-05	0.0001502037	-0.0002863407	4.673004e-05	-4.2378902e-05	0.00014066696	-0.0004339218	0.00029563904	-6.41346e-05	-0.0001630187	7.081032e-05	1.9788742e-05	0.000797987	0.0002784729	-0.00019431114	9.512901e-05	0.000600338	-0.00023084879	-0.0007715821	0.00023460388	-3.0457973e-05	0.0002849102	0.00017404556	-0.0017189384	-0.0002731681	0.00015926361
REACTOME_AXON_GUIDANCE	100	0.6974317	-0.7254505	0.029085279	0.15790409	-0.52630126	0.11477512	0.023534715	1.091691	-0.1758979	0.18258321	-0.20899117	0.32413924	-1.4794247	0.92825377	1.4473381	0.47298795	-0.80428535	0.95016384	-1.0102023	0.9331411	0.5079153	0.3917668	0.6571946	0.38027024	1.9369539	2.2287498	1.2256341
REACTOME_ACTIVATION_OF_CHAPERONE_GENES_BY_XBP1S	25	-0.0014381409	-0.00034046173	0.000572443	-0.0011713505	0.0004348755	0.00020337105	0.00036597252	-0.00018936396	0.00012373924	0.00045657158	0.0003504753	0.0003437996	0.0003516674	0.0003578663	0.00084352493	0.0003490448	0.00029826164	-0.00028920174	-0.0011529922	-0.0038084388	-0.00012040138	-0.0003413558	-0.0003132224	-0.0002027154	-0.00041872263	-0.0015816689	-0.0001680851
REACTOME_REGULATION_OF_INSULIN_SECRETION_BY_GLUCAGON_LIKE_PEPTIDE1	18	0.0014717579	0.00042557716	-0.00069761276	0.0014841557	-0.00045007467	-0.00022369623	-0.00046020746	5.888939e-05	-0.00027489662	-0.00041526556	-0.0002901554	-0.00046300888	-0.00043272972	-0.00046914816	-0.00079876184	-0.00033473969	-0.00039333105	-0.0002861023	0.0012328625	0.0045604706	-0.0001809597	0.00015163422	-7.534027e-05	-4.9591064e-05	0.0012009144	0.0014145374	-0.00021386147
REACTOME_G_ALPHA_Q_SIGNALLING_EVENTS	56	0.0015838146	0.0003836155	-0.000705719	0.0015370846	-0.000531137	-0.00022274256	-0.00053596497	0.0005726814	-0.00040841103	-0.0013151765	-0.000102460384	-0.00045150518	-0.00073862076	-0.000718534	-0.0011534095	-0.0005836487	-0.00045448542	-4.7683716e-05	0.0013513565	0.0044953823	-2.1398067e-05	0.00047659874	-0.00011634827	1.0967255e-05	0.0019595623	0.0020160675	-0.00029039383
REACTOME_REGULATION_OF_INSULIN_SECRETION	34	-0.00011968613	-0.00010275841	0.00015997887	-0.000346601	4.553795e-05	2.69413e-05	7.8201294e-05	7.05719e-05	-7.146597e-05	9.059906e-05	6.1035156e-05	0.00013279915	5.6266785e-05	-0.00020688772	6.914139e-05	4.196167e-05	3.2186508e-05	0.0005977154	-0.00031417608	-0.0008779168	0.0002670288	0.00024104118	0.00022292137	8.583069e-05	0.00016331673	9.036064e-05	0.0002720356
REACTOME_NCAM_SIGNALING_FOR_NEURITE_OUT_GROWTH	20	-0.0017273426	-0.000690043	0.00072717667	-0.001516819	0.0005862713	0.00036025047	0.000436306	3.7670135e-05	8.177757e-05	0.0005967617	0.00041007996	0.00050258636	0.00042796135	0.00016832352	0.0009202957	0.001023531	0.0004029274	-0.000107347965	-0.0019131303	-0.0046158433	3.71933e-05	-0.00029176474	-0.00033044815	-0.00014740229	-0.0009524822	-0.002202034	-0.00037676096
REACTOME_UNFOLDED_PROTEIN_RESPONSE	41	0.44193926	-0.41467893	0.58932674	-0.8791385	0.44864088	-0.16777992	0.40620512	-0.62978417	-0.35757953	0.59765	-0.6594164	0.20157248	-1.1036077	1.8964084	-1.9319233	-0.9209536	0.23384285	1.0120554	-0.8446291	0.91215444	0.3444234	0.13308537	0.14251345	0.42305928	1.2619231	1.20769	0.11856747
REACTOME_CLASS_B_2_SECRETIN_FAMILY_RECEPTORS	18	0.0	0.0	0.0	0.0	0.0	0.0	0.0	0.0	0.0	0.0	0.0	0.0	0.0	0.0	0.0	0.0	0.0	0.0	0.0	0.0	0.0	0.0	0.0	0.0	0.0	0.0	0.0
REACTOME_G_ALPHA1213_SIGNALLING_EVENTS	39	-0.0010287762	-0.00039631128	0.00041770935	-0.0008059144	0.0004181862	0.00030899048	0.00028920174	-0.00031226873	0.00031614304	0.00026130676	0.00022530556	0.00025343895	0.00011968613	0.0010521412	0.0005877018	0.00032019615	0.00023651123	-0.00020641088	-0.0014067292	-0.0024786592	-5.030632e-05	-0.00037056208	-0.00013357401	-7.0512295e-05	-0.0018596649	-0.001694262	-0.00036883354
REACTOME_FORMATION_OF_RNA_POL_II_ELONGATION_COMPLEX_	13	0.0	0.0	0.0	0.0	0.0	0.0	0.0	0.0	0.0	0.0	0.0	0.0	0.0	0.0	0.0	0.0	0.0	0.0	0.0	0.0	0.0	0.0	0.0	0.0	0.0	0.0	0.0
REACTOME_SLC_MEDIATED_TRANSMEMBRANE_TRANSPORT	70	0.119341195	-0.5234456	0.40217936	0.12507027	-0.040439427	-0.16060174	0.32109696	-2.2025704	-0.05597478	-0.8492379	0.14597869	-0.23108125	-0.19168633	-0.44109842	-2.457715	-0.90112406	-0.25326216	0.5681908	-0.15134192	-0.4963445	0.23763466	0.58706605	-0.11203021	0.14218444	-0.2212435	0.6808209	0.29498005
REACTOME_CD28_CO_STIMULATION	21	-0.000592649	-0.000103235245	0.00035381317	-0.00069373846	0.00018024445	6.4373016e-05	0.00025582314	-0.000323534	0.0001745224	9.1552734e-05	4.339218e-05	0.00016880035	0.00012040138	0.0003297329	0.00042390823	-2.9087067e-05	0.0001835823	0.0003633499	-0.00039333105	-0.0020441413	0.0002014637	-0.00017160177	0.00018072128	-2.503395e-05	-0.0005931258	-0.00090527534	0.00027751923
REACTOME_GPCR_DOWNSTREAM_SIGNALING	156	0.72228324	0.10793662	0.11588222	-1.2006687	1.105391	-0.81636333	0.23700649	-0.8602147	-0.13592476	0.7628979	-0.8913795	1.1422193	-0.80507994	0.91060805	-3.0499709	-1.9506477	1.3605149	0.33358914	-0.16306621	2.8620722	0.19986165	0.25626707	0.93319845	0.00034165382	2.0316796	2.0146327	-0.45614186
REACTOME_G_ALPHA_I_SIGNALLING_EVENTS	60	-0.0009822845	-0.00086838007	0.00070881844	-0.0014863014	0.00047063828	0.00024700165	0.00048089027	-8.2433224e-05	-0.0001167655	0.00047016144	0.00017929077	0.0004937649	0.00043725967	-0.0012528896	0.0011651516	0.00078201294	0.00046396255	0.0011429787	-0.0019902587	-0.0034304261	0.00051403046	0.00041413307	0.00021266937	-0.00028520823	2.503395e-05	-0.0006828904	0.0002207756
REACTOME_SEMA4D_IN_SEMAPHORIN_SIGNALING	20	0.00061392784	0.00033712387	-0.00018811226	0.00045251846	-0.00020986795	-0.00022554398	-6.341934e-05	-0.0005028248	0.00024604797	-0.0002912879	-0.000320673	-0.00020033121	-0.00015807152	0.0006196499	-0.0001167655	-0.0007390976	-9.6321106e-05	0.00040245056	0.0007891655	0.0013399124	0.00015640259	-1.7106533e-05	0.00037813187	0.00010609627	-0.0008895397	0.00052189827	0.00030994415
REACTOME_SEMAPHORIN_INTERACTIONS	37	0.0015423298	0.000647068	-0.0007312298	0.0013651848	-0.0005340576	-0.0003042221	-0.0004196167	0.00012636185	-0.0006876588	-0.0003079772	-0.00020176172	-0.00037950277	-0.00039821863	-0.00045496225	-0.0007738471	-0.0008456707	-0.00030970573	0.00011730194	0.0018823147	0.004065037	-7.2062016e-05	0.00027394295	0.0002849102	4.6491623e-05	0.0015997887	0.0023078918	0.00049972534
REACTOME_SEMA4D_INDUCED_CELL_MIGRATION_AND_GROWTH_CONE_COLLAPSE	16	0.00047540665	0.00035357475	-0.00021260977	0.0005238056	-0.00019603968	-0.0002079606	-8.3208084e-05	-0.0005039573	0.00016570091	-0.00027370453	-0.0002604127	-0.0002374649	-0.00017142296	0.000487566	-0.00016474724	-0.0008106828	-0.00011634827	0.00012087822	0.00092864037	0.0013415813	-6.198883e-05	-0.00023454428	0.00015377998	-7.671118e-05	-0.00018572807	0.0001578331	0.0001885891
REACTOME_G_BETA_GAMMA_SIGNALLING_THROUGH_PI3KGAMMA	15	0.0	0.0	0.0	0.0	0.0	0.0	0.0	0.0	0.0	0.0	0.0	0.0	0.0	0.0	0.0	0.0	0.0	0.0	0.0	0.0	0.0	0.0	0.0	0.0	0.0	0.0	0.0
REACTOME_TRANSPORT_OF_GLUCOSE_AND_OTHER_SUGARS_BILE_SALTS_AND_ORGANIC_ACIDS_METAL_IONS_AND_AMINE_COMPOUNDS	24	0.0001847744	7.224083e-05	-0.00022244453	0.0005455017	-7.098913e-05	-3.7908554e-05	-0.00016856194	-0.00016838312	-2.3841858e-06	-6.490946e-05	-3.7133694e-05	-0.00016975403	-0.00011444092	3.504753e-05	-0.00013107061	-0.00020605326	-0.00012546778	-0.00069499016	0.00033712387	0.0013279915	-0.00035905838	-0.00025707483	-0.00037664175	-0.00019973516	0.00031661987	-0.00025469065	-0.0005247593
REACTOME_SPHINGOLIPID_METABOLISM	36	0.0005376339	-6.3955784e-05	-0.0001243949	0.00019860268	-9.9658966e-05	0.0001502037	-0.00015163422	0.0005106926	-0.0003130436	-0.00013536215	0.00015234947	2.8133392e-05	-0.00015538931	-0.0009379387	-0.0003437996	0.0007762909	-0.00010019541	0.00013446808	-0.00043827295	0.0012714863	0.0002348423	0.00045514107	-5.364418e-07	0.00020956993	0.0010230541	0.0008394718	-0.00013262033
REACTOME_PD1_SIGNALING	15	0.0009829998	0.00032043457	-0.00022268295	0.00046730042	-0.0002899766	-0.00024455786	-0.000103890896	-0.00013804436	-0.0001154542	-0.00025987625	-0.0002799034	-0.00014692545	-0.00023514032	-0.00015681982	-0.00030463934	-0.00038456917	-0.00015997887	0.0008480549	0.00064587593	0.0018763542	0.0004284382	0.0003888607	0.00055885315	0.00020456314	0.00016641617	0.001311779	0.0005598068
REACTOME_G_ALPHA_S_SIGNALLING_EVENTS	33	0.0013301373	0.00024342537	-0.000797987	0.0018351078	-0.00036478043	-0.00017017126	-0.00056791306	-0.0002860427	-2.6226044e-05	-0.0001039505	-0.00014787912	-0.00058180094	-0.00042176247	-0.00035005808	-0.0007094741	-0.00020605326	-0.00043445826	-0.0012798309	0.00090646744	0.0054466724	-0.0007395148	-0.00035899878	-0.0007100105	-0.00045353174	0.001224041	0.00076031685	-0.0010950565
REACTOME_G_ALPHA_Z_SIGNALLING_EVENTS	19	-0.00013309717	-0.0001335144	-7.82609e-05	0.00010895729	5.2452087e-05	0.00010108948	-9.6559525e-05	0.00033664703	-2.9802322e-05	8.702278e-05	9.059906e-05	1.7642975e-05	1.2874603e-05	-3.916025e-05	-9.9122524e-05	0.00041365623	-3.4332275e-05	-0.0004286766	-0.00027364492	0.00024080276	-0.0002553463	-6.3836575e-05	-0.00039047003	2.1219254e-05	-2.2947788e-05	-0.00024366379	-0.00057411194
REACTOME_COSTIMULATION_BY_THE_CD28_FAMILY	42	0.0015096664	0.0004005432	-0.000680387	0.0015883446	-0.0005400181	-0.0005454421	-0.00050598383	-0.00014972687	4.220009e-05	-0.00081181526	-0.00061535835	-0.00055241585	-0.00044894218	0.0006055832	-0.000598371	-0.0011956692	-0.00036859512	-0.00034612417	0.0020005703	0.0044004917	-0.00018972158	0.00025820732	0.00011730194	5.698204e-05	-0.00014644861	0.0018062592	-4.506111e-05
REACTOME_SIGNALING_BY_ROBO_RECEPTOR	17	-0.0007916093	-0.00025516748	0.0002567768	-0.00055384636	0.00025081635	0.00021719933	0.00012516975	0.00020599365	-1.1920929e-06	0.00031781197	0.0003054142	0.00018501282	0.00016999245	-0.00018888712	0.00028562546	0.00044345856	0.00014328957	-0.00044435263	-0.0006790161	-0.0018520951	-0.00019317865	-0.00014489889	-0.00033277273	-0.00014925003	0.00041937828	-0.0007382035	-0.00024420023
REACTOME_CD28_DEPENDENT_PI3K_AKT_SIGNALING	15	0.0	0.0	0.0	0.0	0.0	0.0	0.0	0.0	0.0	0.0	0.0	0.0	0.0	0.0	0.0	0.0	0.0	0.0	0.0	0.0	0.0	0.0	0.0	0.0	0.0	0.0	0.0
REACTOME_G_PROTEIN_BETA_GAMMA_SIGNALLING	17	0.0	0.0	0.0	0.0	0.0	0.0	0.0	0.0	0.0	0.0	0.0	0.0	0.0	0.0	0.0	0.0	0.0	0.0	0.0	0.0	0.0	0.0	0.0	0.0	0.0	0.0	0.0
REACTOME_TRANSPORT_OF_INORGANIC_CATIONS_ANIONS_AND_AMINO_ACIDS_OLIGOPEPTIDES	29	0.0008301735	0.0002706051	-0.00035578012	0.0008511543	-0.00023245811	-0.00014400482	-0.00023323298	-0.00032567978	-6.7293644e-05	-0.00028854609	-0.0001693368	-0.00029039383	-0.00024694204	-0.0002040863	-0.00026464462	-0.00034195185	-0.00020837784	-0.00021463633	0.0005788803	0.0026490688	-9.256601e-05	-5.38826e-05	-6.198883e-05	-0.00013107061	0.00042009354	0.0005886555	-0.00022530556
REACTOME_GOLGI_ASSOCIATED_VESICLE_BIOGENESIS	30	0.00074338913	0.001021862	-0.00039345026	0.0008342266	-0.00030207634	-0.00010484457	-0.00016349554	-0.00069236755	-0.00011587143	-0.00018548965	-0.0001963973	-0.00041764975	-0.00025886297	0.0004222393	-0.0004284382	-0.0009303093	-0.00025987625	-0.00020414591	0.0014646053	0.0020563602	-0.00020313263	-0.00017648935	0.00010728836	-4.3153763e-05	-0.0001488328	0.00085258484	0.00046753883
REACTOME_CTLA4_INHIBITORY_SIGNALING	15	0.0	0.0	0.0	0.0	0.0	0.0	0.0	0.0	0.0	0.0	0.0	0.0	0.0	0.0	0.0	0.0	0.0	0.0	0.0	0.0	0.0	0.0	0.0	0.0	0.0	0.0	0.0
REACTOME_AMINO_ACID_AND_OLIGOPEPTIDE_SLC_TRANSPORTERS	17	-3.6001205e-05	-3.7550926e-06	-0.00011867285	0.00033974648	1.1920929e-06	3.8146973e-05	-0.000113487244	1.2874603e-05	-0.00010114908	0.00011229515	0.00014996529	-0.000118494034	-6.1929226e-05	-0.000426054	-6.6280365e-05	1.04904175e-05	-8.3982944e-05	-0.0009124279	0.00013303757	0.0007557869	-0.00040727854	-0.00027227402	-0.00046402216	-0.00032430887	0.0012376308	-0.00027757883	-0.0004478097
REACTOME_SYNTHESIS_OF_DNA	25	0.0010459423	0.00053429604	-0.0003489852	0.0007631779	-0.0003771186	-0.00037044287	-0.00016522408	-0.0002809167	0.00016903877	-0.00041794777	-0.00037503242	-0.00029855967	-0.00022935867	0.00037932396	-0.0003657341	-0.0008944869	-0.00022310019	0.000490427	0.0012907982	0.002303362	0.00019145012	0.00030994415	0.0005059242	0.00020217896	-0.00030225515	0.0014061928	0.0005259514
REACTOME_SIGNAL_AMPLIFICATION	15	0.0	0.0	0.0	0.0	0.0	0.0	0.0	0.0	0.0	0.0	0.0	0.0	0.0	0.0	0.0	0.0	0.0	0.0	0.0	0.0	0.0	0.0	0.0	0.0	0.0	0.0	0.0
REACTOME_SMOOTH_MUSCLE_CONTRACTION	13	0.0	0.0	0.0	0.0	0.0	0.0	0.0	0.0	0.0	0.0	0.0	0.0	0.0	0.0	0.0	0.0	0.0	0.0	0.0	0.0	0.0	0.0	0.0	0.0	0.0	0.0	0.0
REACTOME_ACTIVATION_OF_NMDA_RECEPTOR_UPON_GLUTAMATE_BINDING_AND_POSTSYNAPTIC_EVENTS	14	-3.9577484e-05	7.367134e-05	1.4066696e-05	-7.814169e-05	-1.335144e-05	-3.2186508e-05	1.9550323e-05	8.08239e-05	3.695488e-05	-1.6450882e-05	-2.2351742e-05	3.1232834e-05	3.4570694e-05	0.00017952919	-2.3841858e-06	-0.00016880035	1.7642975e-05	0.00011944771	0.00018334389	-0.00033909082	3.7670135e-05	6.41346e-05	0.00010538101	0.00010704994	-0.0002847314	0.00019717216	0.00019931793
REACTOME_POST_NMDA_RECEPTOR_ACTIVATION_EVENTS	14	0.0004918575	2.861023e-05	-0.00018638372	0.0002553463	-0.00013679266	-1.7404556e-05	-0.0001412034	0.0005440712	-0.00024038553	-0.00010198355	-4.36306e-05	-2.9206276e-06	-5.7458878e-05	-0.00043064356	-0.0003643632	0.00024342537	-9.2089176e-05	0.0002439022	0.00020360947	0.0010166168	0.0001449585	0.00045108795	0.00014638901	0.0002849102	0.00042557716	0.001021862	0.00014019012
REACTOME_METABOLISM_OF_MRNA	69	0.008489668	0.0027360916	-0.0012443066	0.0018601418	-0.0032724738	-0.0062081814	-0.0007278919	0.00026345253	0.0015332699	0.0022218227	0.00019836426	0.0010802746	-0.00031590462	0.00021576881	-0.004669726	-0.00524199	-0.0012349486	0.0059473515	0.005784273	0.013354301	0.005148709	0.0044970512	0.007393658	0.0030238628	0.0041122437	0.011257529	0.008272231
REACTOME_CELL_JUNCTION_ORGANIZATION	20	-0.0022373796	-0.00039815903	0.0012311935	-0.002973199	0.00059461594	0.00036621094	0.00083494186	0.000923872	0.00015306473	0.0005455017	0.00045728683	0.0010306835	0.00091552734	0.0005540848	0.000988245	0.0006945133	0.0007059574	0.0014333725	-0.0016672611	-0.008941948	0.0010001659	0.0007517338	0.0010931492	0.00086188316	-0.002086103	-0.0002731681	0.0018553734
REACTOME_METABOLISM_OF_RNA	78	-0.10290897	-0.53482646	0.5289171	-2.5182078	1.0508548	-0.15972751	0.2854784	1.5040758	0.664594	0.25072563	-1.2776874	0.31066042	-0.009892762	0.5878533	2.089548	0.61090374	1.1529294	-0.22084385	0.117452264	1.2720201	0.044024885	-0.09996152	0.42756087	0.17723125	-0.21226263	0.19816208	-0.83176047
REACTOME_MITOTIC_G1_G1_S_PHASES	45	-0.21519065	-0.0783214	0.046839178	-0.108006	0.21186787	-1.3854023	0.1496942	0.48460695	0.020543098	0.37065494	-0.7404968	-0.223427	-0.05538857	-0.083709896	-0.7922498	-0.87932557	0.45876467	0.28044415	-0.6417904	-0.07282895	-0.16709667	-0.287529	0.061010003	-0.5272315	-0.7892609	-0.413904	-0.16667801
REACTOME_PI_3K_CASCADE	23	0.0004041195	0.00024557114	-0.00020313263	0.00043559074	-0.00014519691	-0.000118494034	-0.00011628866	-0.00012546778	1.66893e-05	-0.00016069412	-0.00013250113	-0.00015950203	-0.0001103878	0.00011873245	-0.00018978119	-0.00044721365	-9.9122524e-05	-3.0457973e-05	0.0006444454	0.0011768341	-7.003546e-05	-2.1874905e-05	3.6239624e-05	-1.1026859e-05	0.00011944771	0.00039672852	7.367134e-05
REACTOME_DOWNSTREAM_SIGNALING_OF_ACTIVATED_FGFR	46	0.0005970001	6.890297e-05	-0.00025582314	0.00053834915	-0.0001604557	-8.821487e-06	-0.00017982721	0.00032901764	-0.0003337264	-0.00020313263	-1.3768673e-05	-0.00020217896	-9.9658966e-05	-0.00095033646	-0.00034326315	0.00015258789	-0.00019598007	-0.00018978119	0.0005726814	0.0019183159	-0.00010275841	0.00011062622	-7.6532364e-05	-0.00022053719	0.0017590523	0.00078582764	1.4066696e-05
REACTOME_REGULATION_OF_MITOTIC_CELL_CYCLE	18	-0.0009279251	-0.00031638145	0.00038933754	-0.00071907043	0.00032401085	0.00016617775	0.00024366379	-0.0003823638	0.00016379356	0.00028896332	0.00014996529	0.00019454956	0.00014066696	0.00022482872	0.00064229965	0.00032544136	0.00021600723	-0.00018745661	-0.0010276437	-0.0021920204	-9.483099e-05	-0.00047820807	-0.0002875924	-0.00024819374	-0.0005668998	-0.0015534759	-0.00037193298
REACTOME_TAK1_ACTIVATES_NFKB_BY_PHOSPHORYLATION_AND_ACTIVATION_OF_IKKS_COMPLEX	16	0.0017945766	0.00035715103	-0.00090646744	0.001973629	-0.0005097389	-0.00021886826	-0.0006477833	0.00011563301	-0.00029712915	-0.00043082237	-0.00023388863	-0.0005791187	-0.00055116415	-0.00077062845	-0.0010198951	-0.00023889542	-0.000510931	-0.000824213	0.001241684	0.006060362	-0.00044894218	0.00013232231	-0.00040727854	-0.00014162064	0.0016813278	0.0017468929	-0.0007414222
REACTOME_MITOTIC_M_M_G1_PHASES	47	-0.00074869394	-0.000238657	0.0005850792	-0.0012037754	0.00026011467	-2.527237e-05	0.00043272972	-0.00032526255	4.2676926e-05	2.69413e-05	-0.00011277199	0.00031113625	0.00029683113	0.0005438328	0.0009891987	-6.246567e-05	0.00029945374	0.0012762547	-0.00072187185	-0.0033531785	0.00070405006	5.507469e-05	0.00068616867	0.000101566315	-0.0014367104	-0.0008883476	0.0007379055
REACTOME_MAP_KINASE_ACTIVATION_IN_TLR_CASCADE	33	-0.0004878044	-0.00019526482	0.00044178963	-0.00094151497	0.00018143654	-2.2947788e-05	0.0002937317	-0.00016218424	7.2956085e-05	8.010864e-05	2.503395e-05	0.0003142357	0.00016212463	0.00052285194	0.000549078	0.00024914742	0.00021982193	0.0010213852	-0.00071144104	-0.0025830865	0.0006389618	0.00024986267	0.0004248619	0.00043010712	-0.0015326142	-0.00018930435	0.00053167343
REACTOME_PHOSPHOLIPASE_C_MEDIATED_CASCADE	17	-8.583069e-05	9.894371e-05	0.0002939701	-0.00054883957	-3.5762787e-06	-0.00010251999	0.0002567768	-0.00030463934	1.4781952e-05	-6.777048e-05	-2.6226044e-05	8.749962e-05	8.3208084e-05	-0.00019353628	0.00023198128	-0.0004312992	0.00011754036	0.00084614754	8.225441e-05	-0.001363337	0.0005402565	0.000106334686	0.00068593025	-4.9352646e-05	0.00021266937	0.00011301041	0.0009813309
REACTOME_ACTIVATION_OF_KAINATE_RECEPTORS_UPON_GLUTAMATE_BINDING	13	0.0	0.0	0.0	0.0	0.0	0.0	0.0	0.0	0.0	0.0	0.0	0.0	0.0	0.0	0.0	0.0	0.0	0.0	0.0	0.0	0.0	0.0	0.0	0.0	0.0	0.0	0.0
REACTOME_MAPK_TARGETS_NUCLEAR_EVENTS_MEDIATED_BY_MAP_KINASES	18	-0.0011454225	-0.00017404556	0.00036478043	-0.0008968711	0.0003027916	0.0001437664	0.0002439022	0.00015640259	0.0002603531	0.0003209114	0.00014972687	0.0003156662	0.00028824806	0.0009710789	0.00039982796	0.00016713142	0.000259161	-1.5735626e-05	-0.00053191185	-0.0032414794	-0.00010639429	-0.00017505884	-9.49502e-05	0.00022125244	-0.0013918281	-0.0011382103	2.5749207e-05
REACTOME_GPCR_LIGAND_BINDING	92	-0.14764076	-0.21967447	-0.39765936	-0.067169726	2.5459788	0.16272163	0.08432156	0.39051336	-0.4070406	-1.6497729	0.18026465	-1.2210128	-0.18698025	-0.3213361	0.27837807	0.5968719	2.6221554	-0.17234814	-0.6040692	0.026446223	-0.09075338	-0.1985904	2.2940474	0.08198202	-1.1152322	-0.12559927	0.19605446
REACTOME_RNA_POL_I_RNA_POL_III_AND_MITOCHONDRIAL_TRANSCRIPTION	33	0.00019264221	-0.00017601252	-0.000526011	0.001105547	-1.5258789e-05	0.00010108948	-0.0004389286	0.00023460388	-0.00030112267	0.00032043457	-3.385544e-05	-0.00022053719	-0.00017637014	-0.000259161	-0.00037819147	0.00014138222	-0.00019973516	-0.0016866326	0.00011134148	0.0028529167	-0.0011444092	-0.0004338622	-0.0013055205	-0.00040715933	0.0011250973	-0.00012928247	-0.0016362667
REACTOME_THROMBIN_SIGNALLING_THROUGH_PROTEINASE_ACTIVATED_RECEPTORS_PARS	17	0.0013883114	0.0004837513	-0.0007901788	0.00172472	-0.00045210123	-0.00022310019	-0.00053691864	-2.2828579e-05	-9.828806e-05	-0.00033849478	-0.00019431114	-0.0005431771	-0.0004414916	-0.0003130436	-0.00085932016	-0.00062555075	-0.00043159723	-0.0009394288	0.0014739037	0.0049064755	-0.00057435036	-4.2676926e-05	-0.00037765503	-0.00016975403	0.0013952255	0.0014445782	-0.00049448013
REACTOME_MITOTIC_G2_G2_M_PHASES	40	-0.001814425	-0.0007019639	0.00069618225	-0.0014466643	0.0006079674	0.00039076805	0.00045633316	-0.00019317865	0.00045013428	0.0005874634	0.0002939701	0.0004684925	0.00034809113	0.0008058548	0.0011322498	0.0007491112	0.00042152405	-0.000116586685	-0.0019325614	-0.004569292	-0.00016742945	-0.00044196844	-0.00044369698	-0.00019073486	-0.0014388561	-0.0023016334	-0.00065231323
REACTOME_ACTIVATED_TAK1_MEDIATES_P38_MAPK_ACTIVATION	13	0.0018601418	0.00046730042	-0.00080013275	0.0018336773	-0.0005412102	-0.00033003092	-0.0005309582	-0.00030994415	-0.00019693375	-0.00054359436	-0.00037664175	-0.00060224533	-0.0005631447	-0.00052541494	-0.0008099079	-0.0006361604	-0.0004749298	-0.00029706955	0.0013825893	0.005743742	-0.00014978647	7.510185e-05	-5.2928925e-05	-0.0001758933	0.0012593269	0.0016202927	-0.0003427863
REACTOME_DNA_REPAIR	36	0.010600865	0.0033094883	-0.0029497743	0.006498158	-0.0033298135	-0.002677977	-0.0013678074	-0.0017014146	-0.0012559891	-0.0041665435	-0.0033292174	-0.0024510026	-0.0026438236	-0.0023286343	-0.0039651394	-0.0057320595	-0.0018734932	0.0070118904	0.009053767	0.023389459	0.00325346	0.0022807121	0.0051434636	0.00038909912	0.0054461956	0.011383176	0.005397558
REACTOME_EFFECTS_OF_PIP2_HYDROLYSIS	13	0.0	0.0	0.0	0.0	0.0	0.0	0.0	0.0	0.0	0.0	0.0	0.0	0.0	0.0	0.0	0.0	0.0	0.0	0.0	0.0	0.0	0.0	0.0	0.0	0.0	0.0	0.0
REACTOME_RNA_POL_II_PRE_TRANSCRIPTION_EVENTS	19	-0.0010631084	-0.00026410818	0.00040102005	-0.0009928346	0.00027918816	0.0002360344	0.00024080276	0.0006260872	-0.000120699406	0.00040006638	0.00036263466	0.00035214424	0.00036644936	-0.00028467178	0.00024795532	0.0004518032	0.00022959709	-0.00016266108	-0.00053936243	-0.003178656	-3.838539e-05	5.2928925e-05	-7.814169e-05	5.9127808e-05	0.0006160736	-0.00059747696	0.00031137466
REACTOME_POST_TRANSLATIONAL_PROTEIN_MODIFICATION	70	-0.006708443	-0.0013172626	0.0015113354	-0.003271997	0.0020210743	0.0018298626	0.00066161156	0.00046730042	0.0010333061	0.002454996	0.0022089481	0.0011496544	0.0015382767	0.0010676384	0.0022351742	0.002334118	0.00094103813	-0.005336046	-0.0049143434	-0.013259053	-0.003220141	-0.0023761392	-0.0041480064	-0.0013337731	-0.0018055439	-0.0062013865	-0.0037832856
REACTOME_CHROMOSOME_MAINTENANCE	41	0.0016160011	0.00020551682	-0.0004708767	0.0010302067	-0.0004106164	-6.914139e-05	-0.00035738945	0.00041413307	-0.0005617142	-0.00034308434	0.0003299713	-0.00029706955	-0.00044894218	-0.0025680065	-0.0010337234	0.00029420853	-0.00035643578	7.081032e-05	0.00047683716	0.004377365	0.0002527237	0.00047421455	0.00013303757	-0.000300169	0.004263401	0.0017771721	0.00011968613
REACTOME_DEPOSITION_OF_NEW_CENPA_CONTAINING_NUCLEOSOMES_AT_THE_CENTROMERE	20	0.00029420853	0.00028848648	-0.00035643578	0.00074005127	-0.00014072657	-8.493662e-05	-0.00022625923	-0.00012153387	0.00015878677	-0.0001206398	-0.00016015768	-0.00024849176	-0.00016570091	0.0006070137	-0.00028657913	-0.00051504374	-0.00015109777	-0.00069761276	0.0008599758	0.0016722679	-0.00054973364	-0.00030571222	-0.0003747344	-4.863739e-05	-5.7280064e-05	9.012222e-05	-0.0003991127
REACTOME_L1CAM_INTERACTIONS	38	-0.0006840229	-3.027916e-05	0.00017547607	-0.00033402443	0.00014638901	2.6464462e-05	0.00011229515	-0.00012022257	-6.3955784e-05	-2.7239323e-05	-5.7280064e-05	5.9127808e-05	0.00014090538	0.00029540062	0.00039863586	-0.0001718998	0.00012612343	-0.0004004836	4.3153763e-05	-0.0015654564	-0.00022703409	-0.0004298687	-0.00018018484	-0.000114917755	-0.00031369925	-0.0011563897	-6.335974e-05
REACTOME_SIGNALING_BY_ILS	73	0.2578324	1.1950369	-0.3874451	0.03922367	0.18779224	0.17363459	0.15994734	-0.18850887	-0.4462405	-1.220211	-0.10392529	0.078840256	0.17189819	0.11440438	-0.62846816	-0.087458074	0.8589548	-0.92060435	-0.39684886	0.54857314	0.43105686	-0.0075567365	0.5119651	-0.38524693	0.19709074	-0.09402907	-0.20526564
REACTOME_METABOLISM_OF_LIPIDS_AND_LIPOPROTEINS	198	0.02215147	1.4447011	-1.3997059	3.454468	-0.9670025	0.2914632	-0.78389144	0.030739844	0.0068991184	0.5636263	0.6013025	-0.052498043	1.0123734	0.44765303	0.34505802	0.22563547	-0.7978475	-0.8694099	1.1281478	-0.46272916	-0.30792356	-0.19028598	-0.32595354	-0.527431	-0.5752133	-0.18398076	0.12766147
REACTOME_SIGNAL_TRANSDUCTION_BY_L1	19	-0.00084519386	-0.0003142357	0.00029873848	-0.0006465912	0.0002799034	0.00022315979	0.00015568733	0.00021076202	1.04904175e-05	0.00033664703	0.00029945374	0.00023508072	0.00012087822	-0.00014686584	0.00031876564	0.0005495548	0.00016641617	-0.00034976006	-0.00094276667	-0.0020213723	-0.00013780594	-0.0001502037	-0.00032758713	-0.00012546778	0.0001578331	-0.0009250045	-0.0003052354
REACTOME_FATTY_ACID_TRIACYLGLYCEROL_AND_KETONE_BODY_METABOLISM	74	0.0006520748	-0.0020580888	-0.00053715706	0.000426054	-0.00021505356	0.0055212975	0.0017790794	-0.00087207556	0.0070219636	0.0023932457	0.003494978	0.00054240227	-0.0013027191	0.0015163422	-0.0076826215	-0.0024276376	0.0015888214	0.0006043911	-0.010303795	0.006494105	-0.003533423	-0.004143238	0.0035390854	-0.0011835694	0.0049672127	-0.00045132637	0.008551896
REACTOME_RNA_POL_I_PROMOTER_OPENING	22	0.0	0.0	0.0	0.0	0.0	0.0	0.0	0.0	0.0	0.0	0.0	0.0	0.0	0.0	0.0	0.0	0.0	0.0	0.0	0.0	0.0	0.0	0.0	0.0	0.0	0.0	0.0
REACTOME_RECYCLING_PATHWAY_OF_L1	15	-0.00033277273	-4.094839e-05	0.00039196014	-0.0008135438	0.000119924545	-6.2942505e-05	0.0003209114	-0.00040984154	0.00027108192	-2.3901463e-05	-0.00012785196	0.00021672249	0.0001616478	0.000695467	0.00048303604	-0.00020176172	0.000207901	0.0011646748	-0.00046783686	-0.0021499991	0.0006275177	0.00016784668	0.0006687641	0.00025820732	-0.0018573403	-0.000256598	0.00066781044
REACTOME_ASPARAGINE_N_LINKED_GLYCOSYLATION	37	0.00075006485	0.00013494492	-0.0003888607	0.00087952614	-0.00023704767	-7.861853e-05	-0.000277102	0.0001335144	-0.0002565384	-0.00030893087	-0.000118494034	-0.0002732277	-0.00024741888	-0.000685215	-0.000361979	-0.00015068054	-0.00023120642	-0.00053858757	0.00054192543	0.0026550293	-0.00019836426	-1.3768673e-05	-0.00015711784	-0.00016015768	0.0015416145	0.00048351288	-0.00023931265
REACTOME_ASSEMBLY_OF_THE_PRE_REPLICATIVE_COMPLEX	16	-0.00040626526	-0.00015646219	-6.246567e-05	0.0001552105	0.00011181831	0.00015234947	-0.000113248825	0.00031113625	-0.00022131205	0.00028705597	0.00031661987	-4.053116e-05	2.6464462e-05	-0.000644207	-6.824732e-05	0.00033068657	-3.9994717e-05	-0.0012096763	-8.159876e-05	7.677078e-05	-0.00061130524	-0.00032526255	-0.0007650852	-0.00039815903	0.0017068386	-0.00065523386	-0.00064331293
REACTOME_IL1_SIGNALING	23	-0.0019104481	-0.0006005764	0.0010845661	-0.0023416877	0.0006251335	0.00029683113	0.0007379055	-0.0001154542	0.00027179718	0.0005071163	0.00027394295	0.0007407665	0.0005917549	0.00060606	0.0012276173	0.0007798672	0.0005939007	0.0012230873	-0.002112329	-0.0067239404	0.0007634163	3.6478043e-05	0.0005147457	0.00027823448	-0.0022673607	-0.0019156933	0.000616312
REACTOME_REGULATION_OF_SIGNALING_BY_CBL	13	0.0	0.0	0.0	0.0	0.0	0.0	0.0	0.0	0.0	0.0	0.0	0.0	0.0	0.0	0.0	0.0	0.0	0.0	0.0	0.0	0.0	0.0	0.0	0.0	0.0	0.0	0.0
REACTOME_IL_3_5_AND_GM_CSF_SIGNALING	30	-0.0006673336	-0.00017982721	0.00012111664	-0.0002975464	0.00020742416	0.000156641	2.527237e-05	0.00027012825	-3.5762787e-06	0.00035214424	0.0003130436	0.00011944771	0.00014400482	-0.00016635656	0.00020313263	0.00049066544	8.749962e-05	-0.00076919794	-0.00051778555	-0.0011691451	-0.00035232306	-0.00017780066	-0.00056004524	-0.00015312433	0.0004515648	-0.000631392	-0.0005058646
REACTOME_PLATELET_HOMEOSTASIS	31	-0.0010117888	-0.000313282	0.0004723072	-0.00092053413	0.00035429	0.00021195412	0.00029492378	-0.00037145615	0.00044226646	0.00027775764	0.0001206398	0.00029087067	0.00018429756	0.001045227	0.00070500374	0.0005428791	0.00026082993	7.8201294e-05	-0.0014134049	-0.0028062463	0.00010752678	-0.00018638372	-0.00014042854	6.67572e-05	-0.0024662614	-0.0012745857	-0.00042247772
REACTOME_AQUAPORIN_MEDIATED_TRANSPORT	19	0.00018501282	0.00028920174	-7.098913e-05	0.0002808571	-6.490946e-05	-0.00016838312	-1.2874603e-05	-0.00076538324	0.00044608116	-0.00024074316	-0.0002475381	-0.0001642704	-0.00012516975	0.00090909004	0.00019407272	-0.00064760447	-3.2663345e-05	2.8848648e-05	0.0002837181	0.0006430149	-5.7160854e-05	-0.00033068657	3.9339066e-05	-4.1425228e-05	-0.0013346672	-0.00015115738	-0.00011485815
REACTOME_IL_RECEPTOR_SHC_SIGNALING	20	0.001904726	0.00047421455	-0.0008367896	0.0017507076	-0.00057560205	-0.00027519464	-0.00056147575	0.00022172928	-0.00031590462	-0.00055605173	-0.00034850836	-0.0005104542	-0.00049060583	-0.0006155968	-0.0010602474	-0.0004583001	-0.0004749298	-0.00012111664	0.001541853	0.0055184364	-9.226799e-05	0.0004143715	5.2690506e-05	0.00011634827	0.001335144	0.0022082329	-0.00012785196
REACTOME_REGULATION_OF_WATER_BALANCE_BY_RENAL_AQUAPORINS	18	0.0003156662	9.8228455e-05	-0.00025469065	0.0005378723	-0.00010967255	-5.0127506e-05	-0.00018811226	0.00014853477	-9.5427036e-05	-3.5703182e-05	-4.529953e-06	-0.00014972687	-0.00011867285	-0.00021839142	-0.00026601553	-3.6478043e-05	-0.00013774633	-0.00060486794	0.00038599968	0.0014035702	-0.00027632713	-8.3863735e-05	-0.00025838614	-7.9631805e-05	0.0008394718	0.00031900406	-0.00027918816
REACTOME_TRAF6_MEDIATED_IRF7_ACTIVATION	15	-8.9883804e-05	6.937981e-05	0.00024151802	-0.000562191	3.2186508e-05	-6.586313e-05	0.00022006035	-0.00019812584	0.00020098686	-0.00011152029	-0.00013947487	0.00016236305	0.000106573105	0.00050354004	0.00024151802	-0.00019145012	0.00014805794	0.0010755062	-0.00016838312	-0.0014296174	0.0005393028	0.0002667904	0.0006594658	0.00032138824	-0.0014558434	0.00028586388	0.0007174015
REACTOME_CIRCADIAN_CLOCK	27	0.00045466423	0.00031137466	-0.00025981665	0.0004734993	-0.00019067526	-0.000117242336	-0.0001526475	6.484985e-05	0.00014805794	-0.0001733303	-0.00018078089	-0.00014805794	-0.00017118454	0.0005390644	-0.00031971931	-0.0005221367	-0.00010830164	-2.771616e-05	0.00073218346	0.0012421608	-9.864569e-05	3.1471252e-05	8.4877014e-05	0.0002706051	-0.00024038553	0.000631094	0.00011014938
REACTOME_TRAF6_MEDIATED_NFKB_ACTIVATION	15	0.0001680851	6.866455e-05	-9.608269e-05	0.000115156174	-6.580353e-05	-2.771616e-05	-6.240606e-05	0.00018024445	7.534027e-05	-9.49502e-05	-0.00012546778	1.1920929e-06	-2.104044e-05	0.00042581558	-0.00013041496	-5.6505203e-05	-2.3305416e-05	0.00019717216	0.00018954277	0.00030994415	2.6464462e-05	0.0001616478	9.8228455e-05	0.00029087067	-0.00079512596	0.00037693977	1.3589859e-05
REACTOME_FACTORS_INVOLVED_IN_MEGAKARYOCYTE_DEVELOPMENT_AND_PLATELET_PRODUCTION	55	-0.79474247	-0.03954923	-0.041447878	-0.10735607	-0.15405196	0.6115345	-0.046123564	0.53029543	0.66034603	-0.42139393	0.6456767	0.14070052	0.15128529	-0.19129246	2.4657986	2.2104201	-0.03766769	-1.4612722	0.0993948	-1.7345086	-0.22184885	-0.3252669	-0.24880844	-0.045651197	-1.60254	-2.1477036	-0.4904197
REACTOME_REGULATION_OF_MRNA_STABILITY_BY_PROTEINS_THAT_BIND_AU_RICH_ELEMENTS	25	-0.28602564	-0.4719137	0.16531867	-0.36633682	-0.1534304	0.42270368	0.1549778	0.69710016	0.729868	-0.034312308	1.0286627	0.10022271	-0.5759789	-0.2926485	1.74034	1.2469083	-0.060441732	-0.54525363	-0.09475261	-0.08335799	-0.3033285	0.09086013	-0.56800103	-0.20241112	0.3224758	-0.3925926	0.2905652
REACTOME_TRAF6_MEDIATED_INDUCTION_OF_NFKB_AND_MAP_KINASES_UPON_TLR7_8_OR_9_ACTIVATION	48	-0.19684184	-0.7947496	0.16594142	0.287642	0.18157232	0.45628443	0.32250172	-1.9081693	-0.6143267	-1.1720763	-0.2301994	-0.025545537	-0.11832905	0.7735944	-2.3383434	-0.89702964	-0.3446176	1.053403	-0.6713421	-0.90802836	-0.21534765	-0.28138083	-0.54236215	-0.09846997	0.17359155	0.43173224	0.27937055
REACTOME_TRANSPORT_TO_THE_GOLGI_AND_SUBSEQUENT_MODIFICATION	21	0.0002708435	0.00015854836	7.4625015e-05	-0.00011783838	-8.445978e-05	-0.00012612343	9.846687e-05	-0.00027394295	3.385544e-05	-0.00015252829	-0.00012260675	-1.5258789e-05	-3.2007694e-05	1.50203705e-05	1.3828278e-05	-0.0003848076	1.8119812e-05	0.0007312298	0.00024843216	-0.00011211634	0.00040483475	0.00016593933	0.0005283356	6.747246e-05	-0.00012922287	0.00042414665	0.000651598
REACTOME_IRON_UPTAKE_AND_TRANSPORT	18	-0.00045704842	-0.0004053712	0.0002617836	-0.0004918575	0.0002169609	0.000114917755	0.00011873245	0.00017881393	-0.00034624338	0.00023078918	0.00022172928	0.0001513958	0.00011134148	-0.0008018017	0.00025892258	0.00078964233	8.34465e-05	3.170967e-05	-0.0009510517	-0.001083374	9.9897385e-05	-5.4836273e-06	-0.0002784133	-0.00023508072	0.00094389915	-0.0009031296	-0.0004258752
REACTOME_INTERFERON_GAMMA_SIGNALING	50	-0.29945487	-0.779644	0.14193523	-0.21856332	-0.32430637	-0.10148859	0.13024282	-0.11454737	0.14017838	0.5518873	-0.19522399	0.87822306	0.4316439	0.32350206	-1.0690012	-0.5099367	-0.17977005	0.1276744	0.19379628	-0.70004064	-0.085755646	-0.28116518	-0.36678547	-0.3877101	-0.23469126	-0.7672456	0.16113919
REACTOME_ION_TRANSPORT_BY_P_TYPE_ATPASES	14	0.0	0.0	0.0	0.0	0.0	0.0	0.0	0.0	0.0	0.0	0.0	0.0	0.0	0.0	0.0	0.0	0.0	0.0	0.0	0.0	0.0	0.0	0.0	0.0	0.0	0.0	0.0
REACTOME_INTERFERON_ALPHA_BETA_SIGNALING	45	3.1714177	-0.45593074	0.12286693	-0.09100467	-0.37925094	-0.47455236	0.08834571	-0.075463295	-0.09617013	1.282713	-0.21329552	0.6312234	-0.35659778	0.8816631	-0.021082282	-0.48316836	-0.6406369	0.46627924	0.44394872	3.928216	3.0188544	3.4188366	2.7703173	3.0833435	6.0628138	4.5990477	3.1080577
REACTOME_INTERFERON_SIGNALING	93	4.7277756	1.5086919	-0.053986847	0.15178311	-0.24527556	-0.35675198	0.012584329	-0.5977973	-1.1015931	-0.8346518	-0.792808	-0.14676201	-0.4141463	-0.4638051	-1.9089259	-1.4063525	0.32275987	0.18732369	0.34276855	7.091322	4.942636	4.9614234	4.0430946	4.9220214	8.476235	7.3154936	4.0890512
REACTOME_NEGATIVE_REGULATORS_OF_RIG_I_MDA5_SIGNALING	21	0.0008671284	1.2874603e-05	-0.00046151876	0.0010256767	-0.00020217896	-1.9073486e-05	-0.00036805868	0.00032114983	-0.00042533875	-6.955862e-05	0.00011181831	-0.00026649237	-0.00024199486	-0.0012072921	-0.0005940795	0.00031757355	-0.00028204918	-0.0009889603	0.00040721893	0.0033037663	-0.00032830238	8.1539154e-05	-0.00047308207	-0.00023692846	0.0023431778	0.0007889271	-0.00058817863
REACTOME_NFKB_AND_MAP_KINASES_ACTIVATION_MEDIATED_BY_TLR4_SIGNALING_REPERTOIRE	46	0.0033187866	0.00071310997	-0.0023121238	0.0057983994	-0.00081920624	-8.9108944e-05	-0.0016751885	-0.0017589927	6.03199e-05	-0.0005457401	-0.00026994944	-0.0020847917	-0.0020372868	-0.00089097023	-0.0017428994	-0.0012069345	-0.0013890862	-0.004654944	0.0013639927	0.017034233	-0.00309664	-0.0023741126	-0.0034968853	-0.0024041533	0.0044424534	-0.0013995767	-0.0048503876
REACTOME_ION_CHANNEL_TRANSPORT	15	-0.0005712509	-7.009506e-05	0.00024938583	-0.00043034554	0.00017762184	4.529953e-05	0.00018191338	-0.0005271435	0.00030755997	0.0001103878	1.335144e-05	8.392334e-05	9.441376e-05	0.00067329407	0.00046396255	-0.00013804436	0.00014305115	1.9073486e-06	-0.00047445297	-0.0014667511	-3.8683414e-05	-0.00034832954	-6.890297e-05	-0.00011199713	-0.0011530519	-0.0009818077	-0.00013041496
REACTOME_RIG_I_MDA5_MEDIATED_INDUCTION_OF_IFN_ALPHA_BETA_PATHWAYS	42	-0.11064911	-0.23730558	-0.20321387	0.49010256	0.16257566	-0.3828143	-0.23055845	-0.269898	-0.053625166	-1.2857337	-0.38242352	0.06870419	-0.35928905	0.1591152	-0.36103314	-0.50043786	-0.16269332	0.7517508	0.38604248	0.1445502	-0.50528646	-0.2922318	-0.49423432	0.010359883	-0.18228388	-0.118998826	-0.48277467
REACTOME_TRANSCRIPTIONAL_REGULATION_OF_WHITE_ADIPOCYTE_DIFFERENTIATION	33	0.01654756	0.015448391	-0.0051708817	0.007959425	-0.004338801	0.001234293	-0.0032594204	-0.0037882328	0.0032384396	-0.022221267	0.0019631386	-0.0021727085	0.0003607273	-0.028244078	-0.016395032	-0.013942897	-0.0021954179	0.0030109882	0.026237547	0.032141864	0.0031614304	0.0072746277	0.007547438	0.007920563	0.019337535	0.022976458	0.0071823597
REACTOME_MEIOTIC_RECOMBINATION	26	-0.0014164448	-0.00014740229	0.0005502701	-0.0012767315	0.0003736019	0.0002117157	0.00039076805	1.859665e-05	0.00031757355	0.0003311634	0.00025510788	0.00038266182	0.000395298	0.0008172989	0.0005528927	3.4093857e-05	0.0003504753	0.00018835068	-0.0006084442	-0.004221976	-3.248453e-05	-0.0002860427	2.4795532e-05	9.560585e-05	-0.0011944175	-0.001429081	0.0002834797
REACTOME_IL_2_SIGNALING	30	-0.0011196136	-0.00017428398	0.00031471252	-0.0006971359	0.0003399849	0.00018429756	0.00020623207	-0.0002618432	0.00041341782	0.00021314621	2.2411346e-05	0.00021457672	0.00025057793	0.0013005733	0.0005569458	0.00016951561	0.00021624565	-0.00014549494	-0.0006687641	-0.002601087	-0.00029844046	-0.00042003393	-0.00035721064	7.1525574e-07	-0.002168715	-0.001554966	-0.00055384636
REACTOME_PLATELET_AGGREGATION_PLUG_FORMATION	16	0.001377821	0.00029277802	-0.00042152405	0.0009832382	-0.00038409233	-0.00023937225	-0.00025987625	-0.0001616478	-0.00023514032	-0.00043445826	-0.00027799606	-0.00033783913	-0.00035643578	-0.0006455779	-0.0005149245	-0.00034433603	-0.00028681755	0.00043153763	0.00082325935	0.0034983158	0.00028181076	0.00031852722	0.00034499168	-3.2007694e-05	0.0009367466	0.0014159679	0.00022244453
REACTOME_SIGNALING_BY_NOTCH	57	-0.082252145	-1.0827799	0.81340784	-1.2657255	0.36136752	-0.17158228	0.5505157	0.13169616	-0.13158876	-0.1423819	-0.53995514	0.21462238	-1.2111435	-0.39797443	0.11508417	-0.2057026	0.27412754	0.511317	-1.1700298	-0.34325975	0.35683602	0.1271717	-0.15038782	-0.06933749	-0.70626855	0.0140872	-0.11611718
REACTOME_DNA_REPLICATION	56	-0.0011149049	-0.0003208518	0.00053715706	-0.0011716485	0.00031900406	0.00019145012	0.00038146973	-0.00018048286	0.00011706352	0.00046896935	-0.00012922287	0.00038337708	0.00024104118	0.0017313957	0.00073456764	0.00043821335	0.00036168098	0.00023508072	-0.00086444616	-0.003832817	0.0003619194	-0.00019985437	0.0003578663	0.000616312	-0.002121687	-0.0016186237	0.00045776367
REACTOME_PKB_MEDIATED_EVENTS	16	-0.0009663105	-0.00039696693	0.00069355965	-0.0014824271	0.00034332275	0.0001347065	0.0004956722	-0.00019168854	0.00022125244	0.00019860268	9.417534e-05	0.00047826767	0.0003516674	0.00037384033	0.0007350445	0.00042176247	0.00036859512	0.0012507439	-0.0013121963	-0.004062593	0.0007865429	0.00024843216	0.000636816	0.0002465248	-0.0018702149	-0.0009480119	0.000631094
REACTOME_METABOLISM_OF_CARBOHYDRATES	83	-0.4516307	0.75267476	-0.93873966	2.9326842	-0.73837066	0.9417968	-0.61236274	0.1594168	0.63874006	-0.82273674	1.3954135	-0.8592818	1.0032341	-0.6862321	0.6621846	0.92249894	-0.86704993	-0.9296494	0.90817654	-2.4385273	-0.82220936	-0.80718863	-0.68073404	-0.39846104	-1.9499503	-1.4319586	-0.55785966
REACTOME_SIGNALING_BY_INSULIN_RECEPTOR	46	0.00040245056	0.0001783371	-0.0009197593	0.002109766	-0.00011152029	-2.9325485e-05	-0.0007662177	-0.00021833181	-0.00034475327	-0.00021070242	0.00011467934	-0.0006290078	-0.0005040169	0.00018572807	-0.0002863407	-0.00014162064	-0.00047445297	-0.0032886863	0.0011804104	0.0047984123	-0.0018491745	-0.0010885596	-0.0019402504	-0.00052028894	0.0008044243	-0.0007202625	-0.0025621057
REACTOME_APOPTOSIS	62	-0.452942	-1.1766344	0.08752352	-1.344515	0.670675	0.23642963	0.2890489	1.3917037	-0.153067	2.4603834	-0.43794593	0.39459956	-0.47349682	0.5642055	0.57144636	0.5048293	2.1191518	0.55494183	-0.7286955	-1.3601477	0.20023918	-0.16826922	1.1201379	-0.33438265	-1.7901198	-1.5645975	0.61154413
REACTOME_LIPID_DIGESTION_MOBILIZATION_AND_TRANSPORT	16	0.0	0.0	0.0	0.0	0.0	0.0	0.0	0.0	0.0	0.0	0.0	0.0	0.0	0.0	0.0	0.0	0.0	0.0	0.0	0.0	0.0	0.0	0.0	0.0	0.0	0.0	0.0
REACTOME_HEMOSTASIS	225	-0.083007276	1.0166638	-1.0777557	2.2756572	-0.37505794	0.9238256	-0.5891886	-8.079559	0.69700515	0.66207004	0.96685743	-0.22131556	1.3798027	-0.4923295	-2.1426754	0.6994169	0.011334777	-0.03877008	0.4337101	-0.9995909	-0.35036325	-0.14014655	-0.10196835	0.17719764	-0.79469466	-0.7894386	-0.6255506
REACTOME_INFLUENZA_LIFE_CYCLE	44	-0.0011641979	0.00032138824	0.00015640259	-0.00053554773	3.71933e-05	0.0020041466	0.0002605915	0.001601696	0.00063562393	0.00013875961	-0.0018754601	-0.0002784133	-0.0015491843	-0.0014315248	0.00030612946	-7.43866e-05	0.00038170815	0.0012514591	-0.0010203719	-0.0030741692	-0.0005249381	0.00016379356	-0.0017673969	0.00042700768	0.0014133453	0.00020956993	-0.0012111068
REACTOME_INFLUENZA_VIRAL_RNA_TRANSCRIPTION_AND_REPLICATION	32	-0.00080055	0.0017409325	-5.3167343e-05	0.00014805794	0.00010967255	0.002323389	-0.00033849478	-2.2649765e-05	0.0010371208	0.0014097691	0.002619505	-0.00039696693	-0.000777483	-0.00088745356	-0.0006568432	0.0015106201	-0.00068610907	-0.0023469925	-0.0014131069	0.001096487	-0.0014679432	-0.0013423562	-0.0022087097	-0.001219511	0.0026214123	-0.0023550391	-0.0027964115
REACTOME_HIV_INFECTION	67	0.0006582737	0.0007419586	-0.00016444921	0.00010514259	-0.00014072657	0.00062942505	9.4652176e-05	-0.00049728155	0.0004608631	-0.0006430149	-0.0002245307	-8.684397e-05	0.00010704994	-0.00029993057	0.00020074844	-0.00011867285	-7.8737736e-05	0.0009839535	0.0004503727	0.001146555	0.00024843216	-1.859665e-05	0.00045871735	-4.2676926e-05	-0.0006609559	0.0014271736	0.00090146065
REACTOME_HIV_LIFE_CYCLE	37	0.0015296936	0.00024080276	-0.00013881922	0.00030732155	-0.00041794777	-0.00036144257	-1.1444092e-05	-0.00023406744	-0.00048422813	-0.00042003393	-0.0004028678	-0.00010061264	-0.00019353628	-0.0005993247	-0.00023174286	-0.00041097403	-0.00016254187	0.0019488335	0.0008032322	0.0020346642	0.001213789	0.00084233284	0.0013980865	0.00042128563	0.000248909	0.0020594597	0.0014791489
REACTOME_HOST_INTERACTIONS_OF_HIV_FACTORS	39	-8.583069e-06	0.00082063675	0.00031876564	-0.00063085556	0.00017309189	0.00017118454	0.00018334389	-0.00020003319	0.00039815903	-0.000865221	0.0002412796	-3.5762787e-06	-7.891655e-05	-0.0015841126	-7.534027e-05	0.00014281273	3.4332275e-05	0.00034737587	-0.00057309866	-0.0008491874	0.00046610832	-0.00066280365	0.0006108284	-6.097555e-05	0.0015451908	0.00011205673	0.0005016327
REACTOME_LATE_PHASE_OF_HIV_LIFE_CYCLE	32	0.00033426285	7.557869e-05	4.7922134e-05	-6.490946e-05	-8.767843e-05	-0.00013899803	6.747246e-05	-0.00028556585	5.030632e-05	-0.00011730194	-0.00017547607	5.4836273e-06	-5.9127808e-05	0.00042796135	1.3828278e-05	-0.00019741058	1.3589859e-05	0.0006890297	7.677078e-05	0.00013041496	0.00045847893	0.00021505356	0.0005044937	0.00025987625	-0.0009598136	0.0002667904	0.00043678284
REACTOME_APC_C_CDH1_MEDIATED_DEGRADATION_OF_CDC20_AND_OTHER_APC_C_CDH1_TARGETED_PROTEINS_IN_LATE_MITOSIS_EARLY_G1	15	-2.2172928e-05	-6.890297e-05	-0.00015538931	0.00036478043	5.4836273e-06	5.888939e-05	-0.0001502037	0.00010585785	-6.955862e-05	0.00010681152	8.249283e-05	-8.8214874e-05	-5.888939e-05	-0.00013166666	-9.393692e-05	0.000156641	-8.869171e-05	-0.00085932016	3.194809e-05	0.0008392334	-0.00040906668	-0.00023436546	-0.00049853325	-0.00016540289	0.00064992905	-0.0003065467	-0.0005951524
REACTOME_ACTIVATION_OF_ATR_IN_RESPONSE_TO_REPLICATION_STRESS	14	0.0	0.0	0.0	0.0	0.0	0.0	0.0	0.0	0.0	0.0	0.0	0.0	0.0	0.0	0.0	0.0	0.0	0.0	0.0	0.0	0.0	0.0	0.0	0.0	0.0	0.0	0.0
REACTOME_APC_C_CDC20_MEDIATED_DEGRADATION_OF_MITOTIC_PROTEINS	16	0.00019049644	0.0001347065	-0.00011897087	0.00012207031	-0.00011831522	-4.1425228e-05	-8.058548e-05	0.00053858757	-0.00020641088	-5.7935715e-05	3.0755997e-05	-5.7816505e-06	2.026558e-05	-0.0003914833	-0.00034564734	-0.0001296401	-6.2942505e-05	-3.886223e-05	0.00065255165	0.00023508072	-6.67572e-06	0.00024485588	0.00013256073	0.00015044212	0.001124382	0.0007493496	0.00044083595
REACTOME_MYD88_MAL_CASCADE_INITIATED_ON_PLASMA_MEMBRANE	54	7.867813e-06	-4.0590763e-05	7.915497e-05	-0.0003027916	-4.3928623e-05	-0.00034993887	0.00014996529	5.2452087e-06	0.00027155876	9.608269e-05	-0.00021034479	0.00010967255	0.00011754036	0.00045919418	0.00017166138	-0.00042396784	0.000120162964	0.0010213852	0.00043010712	-0.0009498596	0.00045084953	-1.3709068e-06	0.0005531311	0.0002169609	-0.0016208291	0.00038003922	0.0006403923
REACTOME_INNATE_IMMUNE_SYSTEM	136	0.055136144	0.45789942	-0.13485801	1.8958323	-0.18035477	-1.5132905	-0.094136775	0.7425773	-2.1133924	-1.6009538	-0.9405133	-2.2594635	-1.08664	-1.4022638	-1.9474858	-2.0161905	-0.5774851	-0.71786916	-0.36254644	-0.30516666	-0.24685371	0.046955645	-0.4765424	0.5324257	0.24078906	0.4975776	-0.01263541
REACTOME_MITOTIC_PROMETAPHASE	28	-0.0014121532	-0.0004710555	0.0005440712	-0.0011877418	0.0004620552	0.00031661987	0.0003464222	9.059906e-06	0.0002939701	0.00039958954	0.00029420853	0.00039100647	0.00039958954	0.0005619526	0.00050807	0.0007586479	0.00034189224	-5.7160854e-05	-0.0013943315	-0.0037109852	-5.3465366e-05	-0.0002863407	-0.0002989769	3.0040741e-05	-0.0016944408	-0.0017375946	-0.00044339895
REACTOME_THE_ROLE_OF_NEF_IN_HIV1_REPLICATION_AND_DISEASE_PATHOGENESIS	19	0.00075268745	9.417534e-05	-0.0003938079	0.00092864037	-0.000159204	-0.00029617548	-0.00025886297	-0.000238657	0.00020670891	-0.0006225109	-0.00018310547	-0.00028014183	-4.9352646e-05	-0.00040912628	-0.000367105	-0.00060772896	-0.00020313263	-0.0005171299	0.00088763237	0.002696991	-0.00018745661	-0.0003015995	-0.00017690659	-2.425909e-05	0.00023937225	0.0002465248	-0.0004878044
REACTOME_SIGNALING_BY_TGF_BETA_RECEPTOR_COMPLEX	36	-0.5085057	0.36672318	0.3798635	-0.070795596	0.2303639	-1.2461604	0.42057222	-0.5996003	-1.5830787	-1.5132093	-1.6265763	-0.30129325	-0.19612688	-0.61633587	-2.0163717	-2.147661	-0.497515	0.8876133	0.34392148	-0.40592718	-1.0093958	-0.21052045	-1.6571736	-0.7008191	-0.48960897	-0.06576711	-0.8201458
REACTOME_ACTIVATED_TLR4_SIGNALLING	62	-0.00069469213	-0.00062584877	0.00054597855	-0.0011352897	0.0002965927	0.00021672249	0.00036525726	0.00015473366	-0.000300169	-0.00066685677	-7.605553e-05	0.00044083595	0.00043344498	-0.00030332804	0.00037431717	0.0006082058	0.00030231476	0.0006287098	-0.00071138144	-0.0031356215	0.0006365776	0.00062441826	0.0004248619	0.00017261505	8.6307526e-05	-0.0004209876	0.0008187294
REACTOME_IMMUNE_SYSTEM	491	-0.32540405	1.1303959	-1.9769546	2.7699337	-1.2147737	0.90516424	-1.2727516	0.7581328	0.95898426	1.6563292	1.6108671	0.47910386	1.845722	0.25342894	2.0515893	1.1180766	-0.41198528	-0.31696504	0.93191457	-2.5525026	-0.7348285	-0.93392646	-0.8444197	-2.105732	-1.8440815	-1.9153818	-1.2401781
REACTOME_PHASE_II_CONJUGATION	17	0.002342701	0.00095176697	-0.0007906556	0.0016424656	-0.0007929802	-0.0005404949	-0.00040531158	-0.00023931265	-9.4771385e-06	-0.0009703636	-0.00075125694	-0.0005657673	-0.0005443096	0.00014448166	-0.0011143088	-0.0015564561	-0.00046992302	0.0011222363	0.0025119781	0.00525856	0.00048589706	0.0005829334	0.0010750294	0.00036740303	0.00030612946	0.0030043125	0.0011620522
REACTOME_TOLL_RECEPTOR_CASCADES	77	0.32666695	0.28075176	0.0685488	-0.07059497	-0.3066967	-0.37209493	0.07938212	-1.1531316	-0.2985689	-0.3326409	-0.22476459	1.0241368	0.13938445	1.2422941	-2.4784138	-1.163376	-0.46695545	0.07041454	-0.052229106	-0.09898919	0.42506093	0.12599206	0.094662964	0.20016813	0.47788945	0.43149602	0.43981588
REACTOME_GLUCOSE_METABOLISM	20	-0.0006198287	-0.00028806925	0.00020766258	-0.0005632043	0.00017213821	0.00022315979	9.1552734e-05	0.0007367134	-0.00031238794	0.00026798248	0.00039362907	0.00023913383	0.00023889542	-0.00090384483	-1.0430813e-05	0.00064468384	0.0001039505	-0.00028508902	-0.00045895576	-0.0017249584	-6.890297e-05	0.00016641617	-0.00017732382	-4.7683716e-05	0.0013332367	-0.00020670891	0.00010275841
REACTOME_ADAPTIVE_IMMUNE_SYSTEM	281	-0.7500644	-2.2382898	1.7359675	-2.5502095	0.46541077	0.02251196	0.9555265	1.4742742	0.042782664	-1.2281394	-0.42339784	-0.74217653	-1.299872	-0.9095999	2.6574752	0.95020616	-0.040035605	1.1935074	-1.8425303	-1.6334484	-1.1102648	-0.8698627	-2.4363434	-0.7613537	-1.4284856	-1.5802808	-1.6684653
REACTOME_NOD1_2_SIGNALING_PATHWAY	22	0.0010678768	0.00021314621	-0.0005133152	0.0012731552	-0.0002975464	-0.0001758933	-0.0003491044	-0.00044494867	-1.6272068e-05	-0.00029474497	-0.00022816658	-0.0004184246	-0.00041031837	-0.00017017126	-0.00036805868	-0.00033140182	-0.0002963543	-0.0006045699	0.0006341934	0.003790617	-0.00024580956	-0.0001116395	-0.0002489686	-0.00026774406	0.0004310608	0.00056886673	-0.0006161332
REACTOME_CYTOKINE_SIGNALING_IN_IMMUNE_SYSTEM	165	-0.52803254	-0.5633588	0.5469557	0.84117055	-0.16060263	-0.08959615	0.24440348	-0.7012802	-1.4845806	-3.4463196	0.3264625	-1.6495256	-0.5177008	-1.1999257	-1.2401001	-0.65728414	-1.2589115	0.35218507	-0.6647297	-1.9458458	-0.2953844	-0.10923272	-0.8807522	-0.5565914	-1.3106188	-1.1760012	-0.10419971
REACTOME_MEIOTIC_SYNAPSIS	32	0.00091052055	0.00021266937	-0.00044435263	0.00091052055	-0.00031280518	-6.866455e-05	-0.00030225515	0.0004956722	-0.0004184246	-0.00025123358	0.00014638901	-0.00027799606	-0.00015312433	-0.0012564659	-0.00080150366	-0.00015473366	-0.00027126074	-0.0005622506	0.0010402203	0.002786398	-0.00018000603	0.0002925396	-7.4863434e-05	-0.00015157461	0.0026109219	0.001257658	0.0001578331
REACTOME_ANTIGEN_PRESENTATION_FOLDING_ASSEMBLY_AND_PEPTIDE_LOADING_OF_CLASS_I_MHC	18	3.528595e-05	7.6293945e-05	-2.771616e-05	9.417534e-05	-4.3809414e-05	-7.605553e-05	-1.7881393e-05	-0.00014168024	2.336502e-05	-1.1920929e-06	-5.531311e-05	-4.0471554e-05	2.4795532e-05	-0.00015115738	-6.586313e-05	-0.000119924545	-3.194809e-05	4.220009e-05	0.00020503998	0.00011563301	1.8119812e-05	-0.000121593475	2.193451e-05	-0.000116586685	-0.00012296438	-9.0539455e-05	-3.5226345e-05
REACTOME_CLASS_I_MHC_MEDIATED_ANTIGEN_PROCESSING_PRESENTATION	110	0.07378638	-0.50910175	-0.31352574	-0.1333059	0.3212905	0.5818299	-0.1678918	-0.44706577	1.0610127	2.6017008	1.3789012	0.15361744	1.116212	1.9188888	1.31224	0.6943883	0.75024515	-0.5874959	1.3867832	0.6477704	-0.09819704	-0.009715617	0.4981566	0.28875828	-0.51976657	0.23844469	-0.028690398
REACTOME_NONSENSE_MEDIATED_DECAY_ENHANCED_BY_THE_EXON_JUNCTION_COMPLEX	38	-0.00032907724	-0.00048071146	2.527237e-05	0.0003080368	-0.00042957067	0.0003540516	-0.00017303228	0.001172781	-0.0010347962	-0.00028508902	-2.5510788e-05	-0.0006659031	0.0017502308	-0.0010243058	-0.0009417534	0.00016307831	-0.0002912879	0.00096178055	0.0014231205	0.0009288788	-0.0010018349	-0.0011873245	-0.0016262531	-0.00041013956	-0.00093227625	-0.0007547736	-0.0009980202
REACTOME_PIP3_ACTIVATES_AKT_SIGNALING	19	0.0	0.0	0.0	0.0	0.0	0.0	0.0	0.0	0.0	0.0	0.0	0.0	0.0	0.0	0.0	0.0	0.0	0.0	0.0	0.0	0.0	0.0	0.0	0.0	0.0	0.0	0.0
REACTOME_ANTIGEN_PROCESSING_UBIQUITINATION_PROTEASOME_DEGRADATION	82	0.001762867	0.0004339218	-0.00036263466	0.0005784035	-0.00055116415	-0.00037628412	-0.00018882751	0.00044560432	-0.0007868409	-0.00066143274	-0.0007529259	-8.511543e-05	-0.0006144047	0.0008773804	-0.00015091896	-0.0003399253	-0.00028079748	0.0017046928	0.001557827	0.0025815964	0.00090551376	0.001486063	0.001283884	0.001209259	0.00072288513	0.0030927658	0.0016782284
REACTOME_INFLAMMASOMES	14	0.00091433525	0.00054192543	-0.00018697977	0.0003619194	-0.0003491044	-0.00034093857	-1.5199184e-05	-0.00028139353	0.00010442734	-0.00055354834	-0.0004079342	-0.00018686056	-0.00014090538	0.000320673	-0.00032305717	-0.001042366	-0.00011754036	0.0010335445	0.0013074875	0.001301527	0.00047945976	0.00022983551	0.00088095665	0.0002772808	-0.00012373924	0.001275301	0.0010864735
REACTOME_NUCLEOTIDE_BINDING_DOMAIN_LEUCINE_RICH_REPEAT_CONTAINING_RECEPTOR_NLR_SIGNALING_PATHWAYS	35	-0.34735835	-0.115852535	0.11152035	-0.075811505	-0.2624734	-0.7695853	0.1843499	0.11479378	-0.54112554	-1.9185971	-0.8595584	0.700612	-0.6171266	-0.12131053	-0.2672397	-0.9736856	-0.32559693	0.509851	-1.2601973	-0.40158075	-0.32406735	-0.11215657	-0.97471416	-1.1858245	0.12545776	-0.5806046	-0.05283451
REACTOME_AMYLOIDS	28	0.1128068	1.4055781	-1.1672482	3.099	-0.8037826	-0.21658504	-0.6670992	0.52740693	-1.0652924	1.0715021	1.1202158	-0.74527276	2.5211282	0.0073824525	-0.09142476	0.034345686	-0.7547691	-1.1544973	2.2996917	0.05556059	-0.18635201	0.054677725	-0.36367583	0.26802176	-0.585542	0.16968125	-0.08084935
REACTOME_PACKAGING_OF_TELOMERE_ENDS	18	6.4373016e-05	-2.169609e-05	3.7908554e-05	9.536743e-06	1.66893e-05	1.2397766e-05	3.3140182e-05	-0.00040912628	0.00010251999	-3.0755997e-05	-4.7266483e-05	-1.2397766e-05	-4.953146e-05	0.00018239021	0.00014090538	2.2411346e-05	1.001358e-05	0.00016880035	-0.00031781197	0.000197649	7.8201294e-05	-4.1425228e-05	2.4557114e-05	-5.7160854e-05	-0.0007212162	-0.00016015768	-0.00015234947
REACTOME_TELOMERE_MAINTENANCE	23	0.0008509159	7.605553e-05	-0.00057435036	0.001303196	-0.00022888184	-7.009506e-05	-0.0004476905	0.00010180473	-0.00030755997	-6.812811e-05	-3.618002e-05	-0.00036627054	-0.00033849478	-0.0005864501	-0.0005069375	-2.7179718e-05	-0.00032162666	-0.0012643337	0.000569582	0.003768444	-0.000633955	-0.00015449524	-0.0007109642	-0.0002722144	0.0016040802	0.00066900253	-0.0009332299
REACTOME_PLATELET_ACTIVATION_SIGNALING_AND_AGGREGATION	110	-0.47376972	-2.870457	1.0868272	-2.0462701	0.23180753	1.2789855	0.6627337	-0.41231942	2.5091348	-0.6216364	-0.42935646	1.6649754	-0.66365933	0.05823803	0.65631825	1.1072131	-0.7470585	0.9552345	-1.3829889	-1.804673	-0.38404942	-0.10000777	-0.87575626	-0.58056486	0.070815384	-0.7345871	0.14332652
REACTOME_G2_M_CHECKPOINTS	19	0.00027799606	0.00021862984	-0.00014168024	0.00034236908	-0.00011008978	-0.00010102987	-7.367134e-05	-0.00024944544	0.00013589859	-0.00014352798	-0.00012302399	-0.00014090538	-0.00010347366	0.00035572052	-0.00011396408	-0.00047928095	-6.890297e-05	-5.441904e-05	0.00049233437	0.0008535385	-6.28829e-05	-0.000101566315	5.1021576e-05	-1.8179417e-05	-0.00026917458	0.0002245903	5.3167343e-05
REACTOME_S_PHASE	32	0.0008187294	0.00042438507	-0.0006389618	0.0013799667	-0.00031018257	-0.00020354986	-0.0004133582	-0.00010639429	0.00013875961	-0.00036096573	-0.00028902292	-0.00043207407	-0.0003912449	0.00010752678	-0.0005078912	-0.00067812204	-0.0003104806	-0.001042366	0.0012307167	0.0034706593	-0.0007221699	-0.00024408102	-0.0004824996	-0.00021034479	0.00052404404	0.0008685589	-0.0005450845
REACTOME_CHOLESTEROL_BIOSYNTHESIS	15	0.0	0.0	0.0	0.0	0.0	0.0	0.0	0.0	0.0	0.0	0.0	0.0	0.0	0.0	0.0	0.0	0.0	0.0	0.0	0.0	0.0	0.0	0.0	0.0	0.0	0.0	0.0
REACTOME_SIGNALING_BY_FGFR	51	5.2928925e-05	6.604195e-05	0.00010752678	-0.000174582	-2.2411346e-05	-4.810095e-05	9.942055e-05	-0.00027298927	0.0001411438	-0.00015312433	-7.301569e-05	1.2636185e-05	2.6226044e-05	0.00017786026	0.00015354156	-0.00033956766	2.0503998e-05	0.0006542206	2.8133392e-05	-0.0004066825	0.0002503395	0.00012636185	0.00026893616	-1.1503696e-05	-0.00063472986	0.0003156662	0.00021624565
REACTOME_INTRINSIC_PATHWAY_FOR_APOPTOSIS	18	-0.0006594062	-0.00028824806	0.0001411438	-0.00025373697	0.00023436546	0.00019812584	4.4345856e-05	3.1232834e-05	-2.8371811e-05	0.000344038	0.00026082993	7.939339e-05	9.560585e-05	-0.00021290779	0.00026226044	0.00051784515	8.893013e-05	-0.0007247925	-0.00076538324	-0.00088882446	-0.00039100647	-0.00037425756	-0.00061273575	-0.0003132224	0.00047302246	-0.0010938644	-0.00070524216
REACTOME_PI3K_CASCADE	29	0.0010735989	0.00027632713	-0.00080400705	0.0017337799	-0.00035119057	-1.835823e-05	-0.0005450845	1.5735626e-05	0.00012898445	-0.00022035837	-0.00013375282	-0.00051778555	-0.00042384863	9.870529e-05	-0.0009459853	-0.00033515692	-0.00038552284	-0.0011820793	0.001008749	0.004688263	-0.0008588433	-0.00021833181	-0.00074005127	-0.00031131506	0.0009071827	0.00079131126	-0.0010838509
REACTOME_APOPTOTIC_EXECUTION_PHASE	24	-0.13380134	-0.5283724	0.018757641	-0.065726936	-0.08478904	-0.026060581	-0.11510235	1.1746857	1.6368221	-0.7557738	0.46801874	-0.14175016	-0.19270808	-0.3816169	2.845789	0.67042345	-0.033242345	0.42887324	-0.6213542	-0.5135875	0.267406	-0.46983954	0.45569828	-0.11134809	-0.2441774	-0.05556625	0.28816605

## Sheet: limma_fry_fdr
	stimvsctrl	stimVsCtrl_B	stimVsCtrl_CD4+ T cells	stimVsCtrl_CD8+ T cells	stimVsCtrl_CD14+ Monocytes	stimVsCtrl_CD16+ Monocytes	stimVsCtrl_NK cells	B	CD4+ T cells	CD8+ T cells	CD10+ B cells	CD14+ Monocytes	CD16+ Monocytes	DC	Erythrocytes	Erythroid progenitors	HSPCs	Megakaryocyte progenitors	Monocyte progenitors	Monocyte-derived dendritic cells	NK cells	NKT cells	Plasma cells	Plasmacytoid dendritic cells	T
REACTOME_TRANSLATION	1	1	1	1	0.0715849994935503	1	1	1	0.0801132886841228	1	1	0.000938784022637333	1	1	0.868327023542398	1	1	1	1	1	1	1	1	1	1
REACTOME_PYRUVATE_METABOLISM_AND_CITRIC_ACID_TCA_CYCLE	1	1	1	1	1	1	1	1	1	1	1	1	1	1	0.850932121895115	1	1	1	1	1	1	1	1	1	1
REACTOME_APOPTOTIC_CLEAVAGE_OF_CELLULAR_PROTEINS	1	1	1	1	1	1	1	1	1	1	1	1	1	1	0.961663115161132	1	1	1	1	1	1	1	1	1	1
REACTOME_FORMATION_OF_THE_TERNARY_COMPLEX_AND_SUBSEQUENTLY_THE_43S_COMPLEX	1	1	1	1	1	1	1	1	1	1	1	0.183128750391994	1	1	1	1	1	1	1	1	1	1	1	1	1
REACTOME_SIGNALING_BY_RHO_GTPASES	1	1	1	1	1	1	1	1	1	1	1	0.681072830656893	1	1	0.194499430785957	1	1	1	1	1	1	1	1	1	1
REACTOME_SIGNALING_BY_WNT	1	1	1	1	1	1	1	1	1	1	1	1	1	1	1	1	1	1	1	1	1	1	1	1	1
REACTOME_SIGNALLING_BY_NGF	1	1	1	1	0.925183709175249	1	1	1	1	1	1	0.128378610372322	0.97507803489554	0.422817338362456	0.00464097255863461	1	1	1	1	1	0.213539103334544	1	1	1	1
REACTOME_SIGNALING_BY_SCF_KIT	1	1	1	1	1	1	1	1	1	1	1	0.546209227748248	1	1	0.376479214750609	1	1	1	1	1	1	1	1	1	1
REACTOME_DEVELOPMENTAL_BIOLOGY	1	1	1	1	0.126007771692316	0.791122458239801	1	1	0.154065044756462	1	1	0.000960971204478701	0.161298999398135	0.116894565036885	0.000220345716181672	1	1	1	1	1	0.0367182828288847	1	1	1	1
REACTOME_DAG_AND_IP3_SIGNALING	1	1	1	1	1	1	1	1	1	1	1	1	1	1	0.916625701162291	1	1	1	1	1	1	1	1	1	1
REACTOME_TCA_CYCLE_AND_RESPIRATORY_ELECTRON_TRANSPORT	1	1	1	1	1	1	1	1	1	1	1	1	1	1	0.825398075141177	1	1	1	1	1	1	1	1	1	1
REACTOME_BMAL1_CLOCK_NPAS2_ACTIVATES_CIRCADIAN_EXPRESSION	1	1	1	1	1	1	1	1	1	1	1	1	1	1	0.875685874816497	1	1	1	1	1	1	1	1	1	1
REACTOME_ANTIGEN_PROCESSING_CROSS_PRESENTATION	1	1	1	1	1	1	1	1	1	1	1	0.126358768941388	1	1	0.957799513874985	1	1	1	1	1	1	1	1	1	1
REACTOME_GROWTH_HORMONE_RECEPTOR_SIGNALING	1	1	1	1	1	1	1	1	1	1	1	1	1	1	0.961663115161132	1	1	1	1	1	1	1	1	1	1
REACTOME_TRIF_MEDIATED_TLR3_SIGNALING	1	1	1	1	1	1	1	1	1	1	1	0.386202267705142	1	1	0.358686577275901	1	1	1	1	1	1	1	1	1	1
REACTOME_CELL_CELL_COMMUNICATION	1	1	1	1	1	1	1	1	1	1	1	0.166725380195401	1	1	0.473090580441814	1	1	1	1	1	1	1	1	1	1
REACTOME_ER_PHAGOSOME_PATHWAY	1	1	1	1	1	1	1	1	1	1	1	1	1	1	1	1	1	1	1	1	1	1	1	1	1
REACTOME_MEIOSIS	1	1	1	1	1	1	1	1	1	1	1	0.797477383868971	1	1	0.434635634416418	1	1	1	1	1	1	1	1	1	1
REACTOME_MEMBRANE_TRAFFICKING	1	1	1	1	1	1	1	1	1	1	1	0.042805055374286	1	1	0.236728110000774	1	1	1	1	1	1	1	1	1	1
REACTOME_NEF_MEDIATES_DOWN_MODULATION_OF_CELL_SURFACE_RECEPTORS_BY_RECRUITING_THEM_TO_CLATHRIN_ADAPTERS	1	1	1	1	1	1	1	1	1	1	1	1	1	1	1	1	1	1	1	1	1	1	1	1	1
REACTOME_IMMUNOREGULATORY_INTERACTIONS_BETWEEN_A_LYMPHOID_AND_A_NON_LYMPHOID_CELL	1	1	1	1	1	1	1	1	0.556299847781095	1	1	0.00155063992831297	1	1	0.787012884606724	1	1	1	1	1	1	1	1	1	1
REACTOME_METABOLISM_OF_VITAMINS_AND_COFACTORS	1	1	1	1	1	1	1	1	1	1	1	1	1	1	0.829309726279464	1	1	1	1	1	1	1	1	1	1
REACTOME_TRANS_GOLGI_NETWORK_VESICLE_BUDDING	1	1	1	1	1	1	1	1	1	1	1	0.0575158530662123	1	1	0.70373901870371	1	1	1	1	1	1	1	1	1	1
REACTOME_CELL_CYCLE	1	1	1	1	0.204015773474059	0.829768288819428	1	1	1	1	1	0.0118103737878691	0.1080987525778	0.116894565036885	0.000339279439080978	1	1	1	1	1	0.0346561219734454	1	1	1	1
REACTOME_SIGNALING_BY_ERBB4	1	1	1	1	1	1	1	1	1	1	1	1	1	1	0.45079307952704	1	1	1	1	1	1	1	1	1	1
REACTOME_ORC1_REMOVAL_FROM_CHROMATIN	1	1	1	1	1	1	1	1	1	1	1	1	1	1	0.961663115161132	1	1	1	1	1	1	1	1	1	1
REACTOME_O_LINKED_GLYCOSYLATION_OF_MUCINS	1	1	1	1	1	1	1	1	1	1	1	1	1	1	0.840942136383945	1	1	1	1	1	1	1	1	1	1
REACTOME_ANTIVIRAL_MECHANISM_BY_IFN_STIMULATED_GENES	0.488374924868806	0.0277336730061075	1	0.790153764626827	7.6972378600231e-10	8.91162614880304e-17	1	1	1	1	1	1	1	1	0.825398075141177	1	1	1	1	1	1	1	1	1	1
REACTOME_SIGNALING_BY_ERBB2	1	1	1	1	1	1	1	1	1	1	1	0.899818482891173	1	1	0.24452169639936	1	1	1	1	1	1	1	1	1	1
REACTOME_SPHINGOLIPID_DE_NOVO_BIOSYNTHESIS	1	1	1	1	1	1	1	1	1	1	1	1	1	1	0.840942136383945	1	1	1	1	1	1	1	1	1	1
REACTOME_SIGNALING_BY_EGFR_IN_CANCER	1	1	1	1	1	1	1	1	1	1	1	0.928561287597094	1	1	0.236728110000774	1	1	1	1	1	1	1	1	1	1
REACTOME_SRP_DEPENDENT_COTRANSLATIONAL_PROTEIN_TARGETING_TO_MEMBRANE	1	1	1	1	0.226440798643716	1	1	1	0.155757324568405	1	1	0.00519976014665649	1	1	0.935941966311526	1	1	1	1	1	1	1	1	1	1
REACTOME_PI3K_EVENTS_IN_ERBB4_SIGNALING	1	1	1	1	1	1	1	1	1	1	1	1	1	1	0.827081159185043	1	1	1	1	1	1	1	1	1	1
REACTOME_PI3K_EVENTS_IN_ERBB2_SIGNALING	1	1	1	1	1	1	1	1	1	1	1	1	1	1	0.787012884606724	1	1	1	1	1	1	1	1	1	1
REACTOME_NUCLEAR_SIGNALING_BY_ERBB4	1	1	1	1	1	1	1	1	1	1	1	1	1	1	0.951779390576739	1	1	1	1	1	1	1	1	1	1
REACTOME_GLYCOSPHINGOLIPID_METABOLISM	1	1	1	1	1	1	1	1	1	1	1	0.965254300772567	1	1	0.84971228376623	1	1	1	1	1	1	1	1	1	1
REACTOME_PPARA_ACTIVATES_GENE_EXPRESSION	1	1	1	1	1	1	1	1	1	1	1	0.965254300772567	1	1	0.347677256195128	1	1	1	1	1	1	1	1	1	1
REACTOME_RIP_MEDIATED_NFKB_ACTIVATION_VIA_DAI	1	1	1	1	1	1	1	1	1	1	1	1	1	1	0.961663115161132	1	1	1	1	1	1	1	1	1	1
REACTOME_PRE_NOTCH_TRANSCRIPTION_AND_TRANSLATION	1	1	1	1	1	1	1	1	1	1	1	1	1	1	0.951779390576739	1	1	1	1	1	1	1	1	1	1
REACTOME_ACTIVATED_NOTCH1_TRANSMITS_SIGNAL_TO_THE_NUCLEUS	1	1	1	1	1	1	1	1	1	1	1	1	1	1	0.935941966311526	1	1	1	1	1	1	1	1	1	1
REACTOME_DOWNSTREAM_SIGNALING_EVENTS_OF_B_CELL_RECEPTOR_BCR	1	1	1	1	1	1	1	1	1	1	1	1	1	1	0.596764901510243	1	1	1	1	1	1	1	1	1	1
REACTOME_ACTIVATION_OF_NF_KAPPAB_IN_B_CELLS	1	1	1	1	1	1	1	1	1	1	1	1	1	1	0.968935415297668	1	1	1	1	1	1	1	1	1	1
REACTOME_RORA_ACTIVATES_CIRCADIAN_EXPRESSION	1	1	1	1	1	1	1	1	1	1	1	1	1	1	0.943102553192354	1	1	1	1	1	1	1	1	1	1
REACTOME_ANTIGEN_ACTIVATES_B_CELL_RECEPTOR_LEADING_TO_GENERATION_OF_SECOND_MESSENGERS	1	1	1	1	1	1	1	1	1	1	1	1	1	1	0.935941966311526	1	1	1	1	1	1	1	1	1	1
REACTOME_YAP1_AND_WWTR1_TAZ_STIMULATED_GENE_EXPRESSION	1	1	1	1	1	1	1	1	1	1	1	1	1	1	0.935941966311526	1	1	1	1	1	1	1	1	1	1
REACTOME_PRE_NOTCH_EXPRESSION_AND_PROCESSING	1	1	1	1	1	1	1	1	1	1	1	1	1	1	0.825398075141177	1	1	1	1	1	1	1	1	1	1
REACTOME_SIGNALING_BY_THE_B_CELL_RECEPTOR_BCR	1	1	1	1	1	1	1	1	1	1	1	0.426276294363614	1	1	0.242775133636487	1	1	1	1	1	1	1	1	1	1
REACTOME_EXTRACELLULAR_MATRIX_ORGANIZATION	1	1	1	1	1	1	1	1	1	1	1	1	1	1	0.829309726279464	1	1	1	1	1	1	1	1	1	1
REACTOME_NOTCH1_INTRACELLULAR_DOMAIN_REGULATES_TRANSCRIPTION	1	1	1	1	1	1	1	1	1	1	1	1	1	1	0.829309726279464	1	1	1	1	1	1	1	1	1	1
REACTOME_CIRCADIAN_REPRESSION_OF_EXPRESSION_BY_REV_ERBA	1	1	1	1	1	1	1	1	1	1	1	1	1	1	0.951779390576739	1	1	1	1	1	1	1	1	1	1
REACTOME_SIGNALING_BY_NOTCH1	1	1	1	1	1	1	1	1	1	1	1	1	1	1	0.550461520964361	1	1	1	1	1	1	1	1	1	1
REACTOME_TRIGLYCERIDE_BIOSYNTHESIS	1	1	1	1	1	1	1	1	1	1	1	1	1	1	0.762626264433769	1	1	1	1	1	1	1	1	1	1
REACTOME_INSULIN_RECEPTOR_SIGNALLING_CASCADE	1	1	1	1	1	1	1	1	1	1	1	1	1	1	0.564753871436942	1	1	1	1	1	1	1	1	1	1
REACTOME_SIGNALLING_TO_RAS	1	1	1	1	1	1	1	1	1	1	1	1	1	1	0.949853902372589	1	1	1	1	1	1	1	1	1	1
REACTOME_CELL_SURFACE_INTERACTIONS_AT_THE_VASCULAR_WALL	1	1	1	1	1	1	1	1	1	1	1	0.128290606313411	1	1	0.236728110000774	1	1	1	1	1	1	1	1	1	1
REACTOME_NGF_SIGNALLING_VIA_TRKA_FROM_THE_PLASMA_MEMBRANE	1	1	1	1	1	1	1	1	1	1	1	0.602749400210955	1	1	0.0902483973781225	1	1	1	1	1	0.913497685654991	1	1	1	1
REACTOME_SIGNALLING_TO_ERKS	1	1	1	1	1	1	1	1	1	1	1	1	1	1	0.840942136383945	1	1	1	1	1	1	1	1	1	1
REACTOME_SMAD2_SMAD3_SMAD4_HETEROTRIMER_REGULATES_TRANSCRIPTION	1	1	1	1	1	1	1	1	1	1	1	1	1	1	0.951779390576739	1	1	1	1	1	1	1	1	1	1
REACTOME_SIGNALING_BY_FGFR_IN_DISEASE	1	1	1	1	1	1	1	1	1	1	1	0.965254300772567	1	1	0.236728110000774	1	1	1	1	1	1	1	1	1	1
REACTOME_TGF_BETA_RECEPTOR_SIGNALING_ACTIVATES_SMADS	1	1	1	1	1	1	1	1	1	1	1	1	1	1	0.961663115161132	1	1	1	1	1	1	1	1	1	1
REACTOME_PHOSPHOLIPID_METABOLISM	1	1	1	1	1	1	1	1	1	1	1	0.244445942969408	1	0.801703624702783	0.0211580776771266	1	1	1	1	1	0.421473881144204	1	1	1	1
REACTOME_GASTRIN_CREB_SIGNALLING_PATHWAY_VIA_PKC_AND_MAPK	1	1	1	1	1	1	1	1	1	1	1	0.426276294363614	1	1	0.141239382426027	1	1	1	1	1	0.75849021487291	1	1	1	1
REACTOME_SYNTHESIS_OF_PIPS_AT_THE_PLASMA_MEMBRANE	1	1	1	1	1	1	1	1	1	1	1	1	1	1	0.825398075141177	1	1	1	1	1	1	1	1	1	1
REACTOME_TRANSCRIPTIONAL_ACTIVITY_OF_SMAD2_SMAD3_SMAD4_HETEROTRIMER	1	1	1	1	1	1	1	1	1	1	1	1	1	1	0.850932121895115	1	1	1	1	1	1	1	1	1	1
REACTOME_DOWNREGULATION_OF_SMAD2_3_SMAD4_TRANSCRIPTIONAL_ACTIVITY	1	1	1	1	1	1	1	1	1	1	1	1	1	1	1	1	1	1	1	1	1	1	1	1	1
REACTOME_PI_METABOLISM	1	1	1	1	1	1	1	1	1	1	1	1	1	1	0.770306633985938	1	1	1	1	1	1	1	1	1	1
REACTOME_CHONDROITIN_SULFATE_DERMATAN_SULFATE_METABOLISM	1	1	1	1	1	1	1	1	1	1	1	1	1	1	0.825398075141177	1	1	1	1	1	1	1	1	1	1
REACTOME_LATENT_INFECTION_OF_HOMO_SAPIENS_WITH_MYCOBACTERIUM_TUBERCULOSIS	1	1	1	1	1	1	1	1	1	1	1	0.727051463296633	1	1	0.977239419969621	1	1	1	1	1	1	1	1	1	1
REACTOME_HEPARAN_SULFATE_HEPARIN_HS_GAG_METABOLISM	1	1	1	1	1	1	1	1	1	1	1	1	1	1	0.825398075141177	1	1	1	1	1	1	1	1	1	1
REACTOME_GLYCOSAMINOGLYCAN_METABOLISM	1	1	1	1	1	1	1	1	1	1	1	0.735034780006513	1	1	0.358686577275901	1	1	1	1	1	1	1	1	1	1
REACTOME_SIGNALING_BY_FGFR_MUTANTS	1	1	1	1	1	1	1	1	1	1	1	1	1	1	0.951779390576739	1	1	1	1	1	1	1	1	1	1
REACTOME_MHC_CLASS_II_ANTIGEN_PRESENTATION	1	1	1	1	1	1	1	1	0.0298119784529216	1	1	0.0827812135348407	1	1	0.416022808762306	1	1	1	1	1	1	1	1	1	1
REACTOME_GLYCEROPHOSPHOLIPID_BIOSYNTHESIS	1	1	1	1	1	1	1	1	1	1	1	1	1	1	0.564753871436942	1	1	1	1	1	1	1	1	1	1
REACTOME_NUCLEAR_EVENTS_KINASE_AND_TRANSCRIPTION_FACTOR_ACTIVATION	1	1	1	1	1	1	1	1	1	1	1	1	1	1	0.951779390576739	1	1	1	1	1	1	1	1	1	1
REACTOME_PI3K_AKT_ACTIVATION	1	1	1	1	1	1	1	1	1	1	1	1	1	1	0.827081159185043	1	1	1	1	1	1	1	1	1	1
REACTOME_PROCESSING_OF_CAPPED_INTRON_CONTAINING_PRE_MRNA	1	1	1	1	1	1	1	1	1	1	1	1	1	1	0.850932121895115	1	1	1	1	1	1	1	1	1	1
REACTOME_TCR_SIGNALING	1	1	1	1	1	1	1	1	0.0999239465368977	1	1	0.00373025858333838	1	1	0.864770691795454	1	1	1	1	1	1	1	1	1	1
REACTOME_DOWNSTREAM_TCR_SIGNALING	1	1	1	1	1	1	1	1	0.225919525247375	1	1	0.0788719779528324	1	1	0.951779390576739	1	1	1	1	1	1	1	1	1	1
REACTOME_BASIGIN_INTERACTIONS	1	1	1	1	1	1	1	1	1	1	1	1	1	1	0.886985979540603	1	1	1	1	1	1	1	1	1	1
REACTOME_GAB1_SIGNALOSOME	1	1	1	1	1	1	1	1	1	1	1	1	1	1	0.840942136383945	1	1	1	1	1	1	1	1	1	1
REACTOME_ACTIVATION_OF_THE_MRNA_UPON_BINDING_OF_THE_CAP_BINDING_COMPLEX_AND_EIFS_AND_SUBSEQUENT_BINDING_TO_43S	1	1	1	1	1	1	1	1	1	1	1	0.126358768941388	1	1	1	1	1	1	1	1	1	1	1	1	1
REACTOME_PHOSPHORYLATION_OF_CD3_AND_TCR_ZETA_CHAINS	1	1	1	1	1	1	1	1	0.556299847781095	1	1	0.344334689121837	1	1	1	1	1	1	1	1	1	1	1	1	1
REACTOME_TRANSLOCATION_OF_ZAP_70_TO_IMMUNOLOGICAL_SYNAPSE	1	1	1	1	1	1	1	1	0.638595387070034	1	1	0.353300362406341	1	1	1	1	1	1	1	1	1	1	1	1	1
REACTOME_ERK_MAPK_TARGETS	1	1	1	1	1	1	1	1	1	1	1	1	1	1	0.954051430123636	1	1	1	1	1	1	1	1	1	1
REACTOME_GENERATION_OF_SECOND_MESSENGER_MOLECULES	1	1	1	1	1	1	1	1	0.210561329636578	1	1	0.0310060399826949	1	1	1	1	1	1	1	1	1	1	1	1	1
REACTOME_GENERIC_TRANSCRIPTION_PATHWAY	1	1	1	1	0.698851528327091	1	1	1	1	1	1	0.126358768941388	0.257761219914296	0.239607843901137	0.00325608738328381	1	1	1	1	1	0.144034264287121	1	1	1	1
REACTOME_RESPONSE_TO_ELEVATED_PLATELET_CYTOSOLIC_CA2_	1	1	1	1	1	1	1	1	0.624361738820547	1	1	0.0580338689071397	1	1	0.45079307952704	1	1	1	1	1	1	1	1	1	1
REACTOME_TRANSPORT_OF_MATURE_TRANSCRIPT_TO_CYTOPLASM	1	1	1	1	1	1	1	1	1	1	1	1	1	1	1	1	1	1	1	1	1	1	1	1	1
REACTOME_METABOLISM_OF_AMINO_ACIDS_AND_DERIVATIVES	1	1	1	1	1	1	1	1	1	1	1	0.521231849938826	1	1	0.358686577275901	1	1	1	1	1	1	1	1	1	1
REACTOME_RNA_POL_I_TRANSCRIPTION	1	1	1	1	1	1	1	1	1	1	1	1	1	1	0.604321990225763	1	1	1	1	1	1	1	1	1	1
REACTOME_BIOLOGICAL_OXIDATIONS	1	1	1	1	1	1	1	1	1	1	1	0.919030460273411	1	1	0.624654985245541	1	1	1	1	1	1	1	1	1	1
REACTOME_TRANSMISSION_ACROSS_CHEMICAL_SYNAPSES	1	1	1	1	1	1	1	1	1	1	1	0.690469140135893	1	1	0.236728110000774	1	1	1	1	1	1	1	1	1	1
REACTOME_INTEGRIN_CELL_SURFACE_INTERACTIONS	1	1	1	1	1	1	1	1	1	1	1	1	1	1	0.575488530892273	1	1	1	1	1	1	1	1	1	1
REACTOME_REGULATION_OF_ORNITHINE_DECARBOXYLASE_ODC	1	1	1	1	1	1	1	1	1	1	1	1	1	1	1	1	1	1	1	1	1	1	1	1	1
REACTOME_NRAGE_SIGNALS_DEATH_THROUGH_JNK	1	1	1	1	1	1	1	1	1	1	1	1	1	1	0.803679013648266	1	1	1	1	1	1	1	1	1	1
REACTOME_REGULATION_OF_APOPTOSIS	1	1	1	1	1	1	1	1	1	1	1	1	1	1	0.961663115161132	1	1	1	1	1	1	1	1	1	1
REACTOME_RNA_POL_II_TRANSCRIPTION	1	1	1	1	1	1	1	1	1	1	1	1	1	1	0.840942136383945	1	1	1	1	1	1	1	1	1	1
REACTOME_NEURONAL_SYSTEM	1	1	1	1	1	1	1	1	1	1	1	0.521231849938826	1	1	0.0907648871344738	1	1	1	1	1	0.75849021487291	1	1	1	1
REACTOME_PHASE1_FUNCTIONALIZATION_OF_COMPOUNDS	1	1	1	1	1	1	1	1	1	1	1	1	1	1	0.84862240091688	1	1	1	1	1	1	1	1	1	1
REACTOME_CELL_DEATH_SIGNALLING_VIA_NRAGE_NRIF_AND_NADE	1	1	1	1	1	1	1	1	1	1	1	1	1	1	0.629862826870952	1	1	1	1	1	1	1	1	1	1
REACTOME_P75_NTR_RECEPTOR_MEDIATED_SIGNALLING	1	1	1	1	1	1	1	1	1	1	1	0.965254300772567	1	1	0.502353766969369	1	1	1	1	1	1	1	1	1	1
REACTOME_PEPTIDE_CHAIN_ELONGATION	1	1	1	1	0.443698246817744	1	1	1	0.350801682903418	1	1	0.0284185841129876	1	1	0.935941966311526	1	1	1	1	1	1	1	1	1	1
REACTOME_SIGNALING_BY_GPCR	1	1	1	1	2.71131237383905e-05	0.0352683303465409	1	1	0.254411200793132	1	1	0.00155063992831297	0.0693882048061189	0.0479990521046314	3.1836672116585e-05	1	1	1	1	0.60124098942739	0.00867414359459489	1	1	1	1
REACTOME_PEPTIDE_LIGAND_BINDING_RECEPTORS	1	1	1	1	0.00132276828820632	0.431108170658272	1	1	1	1	1	0.291952958896423	1	1	0.371616254205708	1	1	1	1	1	1	1	1	1	1
REACTOME_CLASS_A1_RHODOPSIN_LIKE_RECEPTORS	1	1	1	1	0.000993062406715013	0.274863390995264	1	1	1	1	1	0.126358768941388	1	1	0.0838657166902047	1	1	1	1	1	0.560591199307185	1	1	1	1
REACTOME_INTEGRATION_OF_ENERGY_METABOLISM	1	1	1	1	1	1	1	1	1	1	1	0.797477383868971	1	1	0.495760501298444	1	1	1	1	1	1	1	1	1	1
REACTOME_CELL_CYCLE_MITOTIC	1	1	1	1	0.443698246817744	1	1	1	1	1	1	0.0767977477318219	0.347806811734171	0.367006232204518	0.0061046829122217	1	1	1	1	1	0.188495947166053	1	1	1	1
REACTOME_OPIOID_SIGNALLING	1	1	1	1	1	1	1	1	1	1	1	1	1	1	0.596764901510243	1	1	1	1	1	1	1	1	1	1
REACTOME_RECRUITMENT_OF_MITOTIC_CENTROSOME_PROTEINS_AND_COMPLEXES	1	1	1	1	1	1	1	1	1	1	1	1	1	1	0.640843792901196	1	1	1	1	1	1	1	1	1	1
REACTOME_CA_DEPENDENT_EVENTS	1	1	1	1	1	1	1	1	1	1	1	1	1	1	0.959065850371915	1	1	1	1	1	1	1	1	1	1
REACTOME_CHEMOKINE_RECEPTORS_BIND_CHEMOKINES	1	1	1	1	0.00137759277890331	0.582933863762833	1	1	1	1	1	0.794028986883731	1	1	0.70373901870371	1	1	1	1	1	1	1	1	1	1
REACTOME_LOSS_OF_NLP_FROM_MITOTIC_CENTROSOMES	1	1	1	1	1	1	1	1	1	1	1	1	1	1	0.787012884606724	1	1	1	1	1	1	1	1	1	1
REACTOME_NEUROTRANSMITTER_RECEPTOR_BINDING_AND_DOWNSTREAM_TRANSMISSION_IN_THE_POSTSYNAPTIC_CELL	1	1	1	1	1	1	1	1	1	1	1	1	1	1	0.416022808762306	1	1	1	1	1	1	1	1	1	1
REACTOME_CELL_CYCLE_CHECKPOINTS	1	1	1	1	1	1	1	1	1	1	1	1	1	1	0.604321990225763	1	1	1	1	1	1	1	1	1	1
REACTOME_DIABETES_PATHWAYS	1	1	1	1	1	1	1	1	1	1	1	0.824484264300079	1	1	0.242775133636487	1	1	1	1	1	1	1	1	1	1
REACTOME_PLC_BETA_MEDIATED_EVENTS	1	1	1	1	1	1	1	1	1	1	1	1	1	1	0.840942136383945	1	1	1	1	1	1	1	1	1	1
REACTOME_TRANSMEMBRANE_TRANSPORT_OF_SMALL_MOLECULES	1	1	1	1	0.339941040839968	0.829768288819428	1	1	0.556299847781095	1	1	0.0032057767220709	0.257761219914296	0.239607843901137	0.000685007262929289	1	1	1	1	1	0.11363768491773	1	1	1	1
REACTOME_INTEGRIN_ALPHAIIB_BETA3_SIGNALING	1	1	1	1	1	1	1	1	1	1	1	1	1	1	0.935941966311526	1	1	1	1	1	1	1	1	1	1
REACTOME_CYCLIN_E_ASSOCIATED_EVENTS_DURING_G1_S_TRANSITION_	1	1	1	1	1	1	1	1	1	1	1	1	1	1	1	1	1	1	1	1	1	1	1	1	1
REACTOME_G1_PHASE	1	1	1	1	1	1	1	1	1	1	1	1	1	1	0.951779390576739	1	1	1	1	1	1	1	1	1	1
REACTOME_P53_DEPENDENT_G1_DNA_DAMAGE_RESPONSE	1	1	1	1	1	1	1	1	1	1	1	1	1	1	1	1	1	1	1	1	1	1	1	1	1
REACTOME_RNA_POL_II_TRANSCRIPTION_PRE_INITIATION_AND_PROMOTER_OPENING	1	1	1	1	1	1	1	1	1	1	1	1	1	1	1	1	1	1	1	1	1	1	1	1	1
REACTOME_GLUCAGON_SIGNALING_IN_METABOLIC_REGULATION	1	1	1	1	1	1	1	1	1	1	1	1	1	1	0.985047827389545	1	1	1	1	1	1	1	1	1	1
REACTOME_MRNA_PROCESSING	1	1	1	1	1	1	1	1	1	1	1	1	1	1	0.746540593089434	1	1	1	1	1	1	1	1	1	1
REACTOME_SIGNALING_BY_PDGF	1	1	1	1	1	1	1	1	1	1	1	0.797477383868971	1	1	0.201268609023981	1	1	1	1	1	1	1	1	1	1
REACTOME_GPVI_MEDIATED_ACTIVATION_CASCADE	1	1	1	1	1	1	1	1	1	1	1	0.184675005177339	1	1	0.949853902372589	1	1	1	1	1	1	1	1	1	1
REACTOME_PROTEIN_FOLDING	1	1	1	1	1	1	1	1	1	1	1	1	1	1	0.921176445827193	1	1	1	1	1	1	1	1	1	1
REACTOME_METABOLISM_OF_NUCLEOTIDES	1	1	1	1	1	1	1	1	1	1	1	0.642076076411836	1	1	0.604321990225763	1	1	1	1	1	1	1	1	1	1
REACTOME_METABOLISM_OF_PROTEINS	1	1	1	1	0.000513552281517868	0.137027956342719	1	1	0.00462187950605516	1	1	1.22691521812443e-07	0.161298999398135	0.281083139296369	0.000390098360013808	1	1	1	1	1	0.0377987137115423	1	1	1	1
REACTOME_DOWNSTREAM_SIGNAL_TRANSDUCTION	1	1	1	1	1	1	1	1	1	1	1	0.960163979721251	1	1	0.253902945846768	1	1	1	1	1	1	1	1	1	1
REACTOME_MUSCLE_CONTRACTION	1	1	1	1	1	1	1	1	1	1	1	1	1	1	0.825398075141177	1	1	1	1	1	1	1	1	1	1
REACTOME_M_G1_TRANSITION	1	1	1	1	1	1	1	1	1	1	1	1	1	1	0.951779390576739	1	1	1	1	1	1	1	1	1	1
REACTOME_MRNA_SPLICING	1	1	1	1	1	1	1	1	1	1	1	1	1	1	0.992582582971085	1	1	1	1	1	1	1	1	1	1
REACTOME_3_UTR_MEDIATED_TRANSLATIONAL_REGULATION	1	1	1	1	0.36242587934036	1	1	1	0.284430788954228	1	1	0.0186119325076027	1	1	0.935941966311526	1	1	1	1	1	1	1	1	1	1
REACTOME_G1_S_TRANSITION	1	1	1	1	1	1	1	1	1	1	1	1	1	1	0.728625607223567	1	1	1	1	1	1	1	1	1	1
REACTOME_TRANSCRIPTION	1	1	1	1	1	1	1	1	1	1	1	0.862084126850486	1	1	0.236728110000774	1	1	1	1	1	1	1	1	1	1
REACTOME_NUCLEOTIDE_EXCISION_REPAIR	1	1	1	1	1	1	1	1	1	1	1	1	1	1	0.996571986832633	1	1	1	1	1	1	1	1	1	1
REACTOME_AXON_GUIDANCE	1	1	1	1	0.617214272712574	1	1	1	0.639802888096859	1	1	0.0109425022810585	0.710826397717023	0.609350028854928	0.0120758265372613	1	1	1	1	1	0.260223480753456	1	1	1	1
REACTOME_ACTIVATION_OF_CHAPERONE_GENES_BY_XBP1S	1	1	1	1	1	1	1	1	1	1	1	1	1	1	0.880899449651955	1	1	1	1	1	1	1	1	1	1
REACTOME_REGULATION_OF_INSULIN_SECRETION_BY_GLUCAGON_LIKE_PEPTIDE1	1	1	1	1	1	1	1	1	1	1	1	1	1	1	0.949853902372589	1	1	1	1	1	1	1	1	1	1
REACTOME_G_ALPHA_Q_SIGNALLING_EVENTS	1	1	1	1	1	1	1	1	1	1	1	0.533349298613488	1	1	0.242775133636487	1	1	1	1	1	1	1	1	1	1
REACTOME_REGULATION_OF_INSULIN_SECRETION	1	1	1	1	1	1	1	1	1	1	1	1	1	1	0.70373901870371	1	1	1	1	1	1	1	1	1	1
REACTOME_NCAM_SIGNALING_FOR_NEURITE_OUT_GROWTH	1	1	1	1	1	1	1	1	1	1	1	1	1	1	0.840942136383945	1	1	1	1	1	1	1	1	1	1
REACTOME_UNFOLDED_PROTEIN_RESPONSE	1	1	1	1	1	1	1	1	1	1	1	1	1	1	0.640843792901196	1	1	1	1	1	1	1	1	1	1
REACTOME_CLASS_B_2_SECRETIN_FAMILY_RECEPTORS	1	1	1	1	1	1	1	1	1	1	1	1	1	1	0.825398075141177	1	1	1	1	1	1	1	1	1	1
REACTOME_G_ALPHA1213_SIGNALLING_EVENTS	1	1	1	1	1	1	1	1	1	1	1	0.892721148249214	1	1	0.521598433406566	1	1	1	1	1	1	1	1	1	1
REACTOME_FORMATION_OF_RNA_POL_II_ELONGATION_COMPLEX_	1	1	1	1	1	1	1	1	1	1	1	1	1	1	1	1	1	1	1	1	1	1	1	1	1
REACTOME_SLC_MEDIATED_TRANSMEMBRANE_TRANSPORT	1	1	1	1	1	1	1	1	1	1	1	0.611768846174209	1	1	0.0844211359480449	1	1	1	1	1	0.984833094733036	1	1	1	1
REACTOME_CD28_CO_STIMULATION	1	1	1	1	1	1	1	1	1	1	1	0.797477383868971	1	1	0.935941966311526	1	1	1	1	1	1	1	1	1	1
REACTOME_GPCR_DOWNSTREAM_SIGNALING	1	1	1	1	0.000274997666357193	0.100615151309973	1	1	0.556299847781095	1	1	0.00522166995966366	0.138424879348068	0.11823454405999	0.000339279439080978	1	1	1	1	0.992458502310434	0.0301453812129522	1	1	1	1
REACTOME_G_ALPHA_I_SIGNALLING_EVENTS	1	1	1	1	0.00132276828820632	0.327857216074977	1	1	1	1	1	0.1903922033547	1	1	0.194499430785957	1	1	1	1	1	1	1	1	1	1
REACTOME_SEMA4D_IN_SEMAPHORIN_SIGNALING	1	1	1	1	1	1	1	1	1	1	1	1	1	1	0.921176445827193	1	1	1	1	1	1	1	1	1	1
REACTOME_SEMAPHORIN_INTERACTIONS	1	1	1	1	1	1	1	1	1	1	1	0.208923123233094	1	1	0.58518996882416	1	1	1	1	1	1	1	1	1	1
REACTOME_SEMA4D_INDUCED_CELL_MIGRATION_AND_GROWTH_CONE_COLLAPSE	1	1	1	1	1	1	1	1	1	1	1	1	1	1	0.951779390576739	1	1	1	1	1	1	1	1	1	1
REACTOME_G_BETA_GAMMA_SIGNALLING_THROUGH_PI3KGAMMA	1	1	1	1	1	1	1	1	1	1	1	1	1	1	0.961663115161132	1	1	1	1	1	1	1	1	1	1
REACTOME_TRANSPORT_OF_GLUCOSE_AND_OTHER_SUGARS_BILE_SALTS_AND_ORGANIC_ACIDS_METAL_IONS_AND_AMINE_COMPOUNDS	1	1	1	1	1	1	1	1	1	1	1	1	1	1	0.70373901870371	1	1	1	1	1	1	1	1	1	1
REACTOME_SPHINGOLIPID_METABOLISM	1	1	1	1	1	1	1	1	1	1	1	0.797477383868971	1	1	0.525479062739666	1	1	1	1	1	1	1	1	1	1
REACTOME_PD1_SIGNALING	1	1	1	1	1	1	1	1	0.556299847781095	1	1	0.339234344841136	1	1	1	1	1	1	1	1	1	1	1	1	1
REACTOME_G_ALPHA_S_SIGNALLING_EVENTS	1	1	1	1	1	1	1	1	1	1	1	1	1	1	0.596764901510243	1	1	1	1	1	1	1	1	1	1
REACTOME_G_ALPHA_Z_SIGNALLING_EVENTS	1	1	1	1	1	1	1	1	1	1	1	1	1	1	0.935941966311526	1	1	1	1	1	1	1	1	1	1
REACTOME_COSTIMULATION_BY_THE_CD28_FAMILY	1	1	1	1	1	1	1	1	0.0949253241861776	1	1	0.0262139871731893	1	1	0.682080218859497	1	1	1	1	1	1	1	1	1	1
REACTOME_SIGNALING_BY_ROBO_RECEPTOR	1	1	1	1	1	1	1	1	1	1	1	1	1	1	0.935941966311526	1	1	1	1	1	1	1	1	1	1
REACTOME_CD28_DEPENDENT_PI3K_AKT_SIGNALING	1	1	1	1	1	1	1	1	1	1	1	1	1	1	0.961663115161132	1	1	1	1	1	1	1	1	1	1
REACTOME_G_PROTEIN_BETA_GAMMA_SIGNALLING	1	1	1	1	1	1	1	1	1	1	1	1	1	1	0.949853902372589	1	1	1	1	1	1	1	1	1	1
REACTOME_TRANSPORT_OF_INORGANIC_CATIONS_ANIONS_AND_AMINO_ACIDS_OLIGOPEPTIDES	1	1	1	1	1	1	1	1	1	1	1	1	1	1	0.600626812595137	1	1	1	1	1	1	1	1	1	1
REACTOME_GOLGI_ASSOCIATED_VESICLE_BIOGENESIS	1	1	1	1	1	1	1	1	1	1	1	0.0827812135348407	1	1	0.7879561588693	1	1	1	1	1	1	1	1	1	1
REACTOME_CTLA4_INHIBITORY_SIGNALING	1	1	1	1	1	1	1	1	1	1	1	1	1	1	0.957799513874985	1	1	1	1	1	1	1	1	1	1
REACTOME_AMINO_ACID_AND_OLIGOPEPTIDE_SLC_TRANSPORTERS	1	1	1	1	1	1	1	1	1	1	1	1	1	1	0.840942136383945	1	1	1	1	1	1	1	1	1	1
REACTOME_SYNTHESIS_OF_DNA	1	1	1	1	1	1	1	1	1	1	1	1	1	1	0.840942136383945	1	1	1	1	1	1	1	1	1	1
REACTOME_SIGNAL_AMPLIFICATION	1	1	1	1	1	1	1	1	1	1	1	1	1	1	0.951779390576739	1	1	1	1	1	1	1	1	1	1
REACTOME_SMOOTH_MUSCLE_CONTRACTION	1	1	1	1	1	1	1	1	1	1	1	1	1	1	0.890545353732426	1	1	1	1	1	1	1	1	1	1
REACTOME_ACTIVATION_OF_NMDA_RECEPTOR_UPON_GLUTAMATE_BINDING_AND_POSTSYNAPTIC_EVENTS	1	1	1	1	1	1	1	1	1	1	1	1	1	1	0.951779390576739	1	1	1	1	1	1	1	1	1	1
REACTOME_POST_NMDA_RECEPTOR_ACTIVATION_EVENTS	1	1	1	1	1	1	1	1	1	1	1	1	1	1	0.951779390576739	1	1	1	1	1	1	1	1	1	1
REACTOME_METABOLISM_OF_MRNA	1	1	1	1	0.000240692639371767	0.233277205157461	1	1	0.00526963079864355	1	1	3.41645703277065e-07	1	1	0.329950882270735	1	1	1	1	1	1	1	1	1	1
REACTOME_CELL_JUNCTION_ORGANIZATION	1	1	1	1	1	1	1	1	1	1	1	1	1	1	0.825398075141177	1	1	1	1	1	1	1	1	1	1
REACTOME_METABOLISM_OF_RNA	1	1	1	1	0.000240692639371767	0.225170475201619	1	1	0.0046964746100612	1	1	1.22691521812443e-07	1	1	0.179983839388287	1	1	1	1	1	1	1	1	1	1
REACTOME_MITOTIC_G1_G1_S_PHASES	1	1	1	1	1	1	1	1	1	1	1	0.797477383868971	1	1	0.45079307952704	1	1	1	1	1	1	1	1	1	1
REACTOME_PI_3K_CASCADE	1	1	1	1	1	1	1	1	1	1	1	1	1	1	0.825398075141177	1	1	1	1	1	1	1	1	1	1
REACTOME_DOWNSTREAM_SIGNALING_OF_ACTIVATED_FGFR	1	1	1	1	1	1	1	1	1	1	1	1	1	1	0.394462420449244	1	1	1	1	1	1	1	1	1	1
REACTOME_REGULATION_OF_MITOTIC_CELL_CYCLE	1	1	1	1	1	1	1	1	1	1	1	1	1	1	0.935941966311526	1	1	1	1	1	1	1	1	1	1
REACTOME_TAK1_ACTIVATES_NFKB_BY_PHOSPHORYLATION_AND_ACTIVATION_OF_IKKS_COMPLEX	1	1	1	1	1	1	1	1	1	1	1	1	1	1	0.935941966311526	1	1	1	1	1	1	1	1	1	1
REACTOME_MITOTIC_M_M_G1_PHASES	1	1	1	1	1	1	1	1	1	1	1	0.965254300772567	1	1	0.394130247967141	1	1	1	1	1	1	1	1	1	1
REACTOME_MAP_KINASE_ACTIVATION_IN_TLR_CASCADE	1	1	1	1	1	1	1	1	1	1	1	1	1	1	0.611094465812161	1	1	1	1	1	1	1	1	1	1
REACTOME_PHOSPHOLIPASE_C_MEDIATED_CASCADE	1	1	1	1	1	1	1	1	1	1	1	1	1	1	0.864770691795454	1	1	1	1	1	1	1	1	1	1
REACTOME_ACTIVATION_OF_KAINATE_RECEPTORS_UPON_GLUTAMATE_BINDING	1	1	1	1	1	1	1	1	1	1	1	1	1	1	0.951779390576739	1	1	1	1	1	1	1	1	1	1
REACTOME_MAPK_TARGETS_NUCLEAR_EVENTS_MEDIATED_BY_MAP_KINASES	1	1	1	1	1	1	1	1	1	1	1	1	1	1	0.951779390576739	1	1	1	1	1	1	1	1	1	1
REACTOME_GPCR_LIGAND_BINDING	1	1	1	1	0.00109921701597372	0.234228692075959	1	1	1	1	1	0.0767977477318219	0.770689733889403	0.82105979446496	0.0258380530663586	1	1	1	1	1	0.260223480753456	1	1	1	1
REACTOME_RNA_POL_I_RNA_POL_III_AND_MITOCHONDRIAL_TRANSCRIPTION	1	1	1	1	1	1	1	1	1	1	1	1	1	1	0.564753871436942	1	1	1	1	1	1	1	1	1	1
REACTOME_THROMBIN_SIGNALLING_THROUGH_PROTEINASE_ACTIVATED_RECEPTORS_PARS	1	1	1	1	1	1	1	1	1	1	1	1	1	1	0.951779390576739	1	1	1	1	1	1	1	1	1	1
REACTOME_MITOTIC_G2_G2_M_PHASES	1	1	1	1	1	1	1	1	1	1	1	1	1	1	0.543362916085604	1	1	1	1	1	1	1	1	1	1
REACTOME_ACTIVATED_TAK1_MEDIATES_P38_MAPK_ACTIVATION	1	1	1	1	1	1	1	1	1	1	1	1	1	1	0.935941966311526	1	1	1	1	1	1	1	1	1	1
REACTOME_DNA_REPAIR	1	1	1	1	1	1	1	1	1	1	1	1	1	1	0.58518996882416	1	1	1	1	1	1	1	1	1	1
REACTOME_EFFECTS_OF_PIP2_HYDROLYSIS	1	1	1	1	1	1	1	1	1	1	1	1	1	1	0.935941966311526	1	1	1	1	1	1	1	1	1	1
REACTOME_RNA_POL_II_PRE_TRANSCRIPTION_EVENTS	1	1	1	1	1	1	1	1	1	1	1	1	1	1	0.943102553192354	1	1	1	1	1	1	1	1	1	1
REACTOME_POST_TRANSLATIONAL_PROTEIN_MODIFICATION	1	1	1	1	1	1	1	1	1	1	1	0.797477383868971	1	1	0.108413469335242	1	1	1	1	1	0.75849021487291	1	1	1	1
REACTOME_CHROMOSOME_MAINTENANCE	1	1	1	1	1	1	1	1	1	1	1	0.892721148249214	1	1	0.45079307952704	1	1	1	1	1	1	1	1	1	1
REACTOME_DEPOSITION_OF_NEW_CENPA_CONTAINING_NUCLEOSOMES_AT_THE_CENTROMERE	1	1	1	1	1	1	1	1	1	1	1	1	1	1	0.825398075141177	1	1	1	1	1	1	1	1	1	1
REACTOME_L1CAM_INTERACTIONS	1	1	1	1	1	1	1	1	1	1	1	0.797477383868971	1	1	0.486311882065195	1	1	1	1	1	1	1	1	1	1
REACTOME_SIGNALING_BY_ILS	1	1	1	1	1	1	1	1	1	1	1	0.211244101280208	1	1	0.126574512691084	1	1	1	1	1	1	1	1	1	1
REACTOME_METABOLISM_OF_LIPIDS_AND_LIPOPROTEINS	1	1	1	1	0.100790581696001	0.982047065722469	1	1	0.896990975800451	1	1	0.0157581213239061	0.0693882048061189	0.0441163946647877	1.33505952230985e-05	1	1	1	1	0.992458502310434	0.00942105433424941	1	1	1	1
REACTOME_SIGNAL_TRANSDUCTION_BY_L1	1	1	1	1	1	1	1	1	1	1	1	1	1	1	0.864770691795454	1	1	1	1	1	1	1	1	1	1
REACTOME_FATTY_ACID_TRIACYLGLYCEROL_AND_KETONE_BODY_METABOLISM	1	1	1	1	1	1	1	1	1	1	1	0.735034780006513	1	1	0.0726570058564425	1	1	1	1	1	0.80755018888675	1	1	1	1
REACTOME_RNA_POL_I_PROMOTER_OPENING	1	1	1	1	1	1	1	1	1	1	1	1	1	1	0.746540593089434	1	1	1	1	1	1	1	1	1	1
REACTOME_RECYCLING_PATHWAY_OF_L1	1	1	1	1	1	1	1	1	1	1	1	1	1	1	1	1	1	1	1	1	1	1	1	1	1
REACTOME_ASPARAGINE_N_LINKED_GLYCOSYLATION	1	1	1	1	1	1	1	1	1	1	1	1	1	1	0.596764901510243	1	1	1	1	1	1	1	1	1	1
REACTOME_ASSEMBLY_OF_THE_PRE_REPLICATIVE_COMPLEX	1	1	1	1	1	1	1	1	1	1	1	1	1	1	0.961663115161132	1	1	1	1	1	1	1	1	1	1
REACTOME_IL1_SIGNALING	1	1	1	1	1	1	1	1	1	1	1	1	1	1	0.825398075141177	1	1	1	1	1	1	1	1	1	1
REACTOME_REGULATION_OF_SIGNALING_BY_CBL	1	1	1	1	1	1	1	1	1	1	1	1	1	1	0.961663115161132	1	1	1	1	1	1	1	1	1	1
REACTOME_IL_3_5_AND_GM_CSF_SIGNALING	1	1	1	1	1	1	1	1	1	1	1	1	1	1	0.752718942608201	1	1	1	1	1	1	1	1	1	1
REACTOME_PLATELET_HOMEOSTASIS	1	1	1	1	1	1	1	1	1	1	1	1	1	1	0.682080218859497	1	1	1	1	1	1	1	1	1	1
REACTOME_AQUAPORIN_MEDIATED_TRANSPORT	1	1	1	1	1	1	1	1	1	1	1	1	1	1	0.935941966311526	1	1	1	1	1	1	1	1	1	1
REACTOME_IL_RECEPTOR_SHC_SIGNALING	1	1	1	1	1	1	1	1	1	1	1	1	1	1	0.84971228376623	1	1	1	1	1	1	1	1	1	1
REACTOME_REGULATION_OF_WATER_BALANCE_BY_RENAL_AQUAPORINS	1	1	1	1	1	1	1	1	1	1	1	1	1	1	0.951779390576739	1	1	1	1	1	1	1	1	1	1
REACTOME_TRAF6_MEDIATED_IRF7_ACTIVATION	1	1	1	1	1	1	1	1	1	1	1	1	1	1	0.961663115161132	1	1	1	1	1	1	1	1	1	1
REACTOME_CIRCADIAN_CLOCK	1	1	1	1	1	1	1	1	1	1	1	1	1	1	0.827081159185043	1	1	1	1	1	1	1	1	1	1
REACTOME_TRAF6_MEDIATED_NFKB_ACTIVATION	1	1	1	1	1	1	1	1	1	1	1	1	1	1	0.961663115161132	1	1	1	1	1	1	1	1	1	1
REACTOME_FACTORS_INVOLVED_IN_MEGAKARYOCYTE_DEVELOPMENT_AND_PLATELET_PRODUCTION	1	1	1	1	1	1	1	1	1	1	1	0.794028986883731	1	1	0.0685794176813629	1	1	1	1	1	1	1	1	1	1
REACTOME_REGULATION_OF_MRNA_STABILITY_BY_PROTEINS_THAT_BIND_AU_RICH_ELEMENTS	1	1	1	1	1	1	1	1	1	1	1	1	1	1	0.961663115161132	1	1	1	1	1	1	1	1	1	1
REACTOME_TRAF6_MEDIATED_INDUCTION_OF_NFKB_AND_MAP_KINASES_UPON_TLR7_8_OR_9_ACTIVATION	1	1	1	1	1	1	1	1	1	1	1	0.460587521607972	1	1	0.376479214750609	1	1	1	1	1	1	1	1	1	1
REACTOME_TRANSPORT_TO_THE_GOLGI_AND_SUBSEQUENT_MODIFICATION	1	1	1	1	1	1	1	1	1	1	1	1	1	1	0.840942136383945	1	1	1	1	1	1	1	1	1	1
REACTOME_IRON_UPTAKE_AND_TRANSPORT	1	1	1	1	1	1	1	1	1	1	1	0.0767977477318219	1	1	0.935941966311526	1	1	1	1	1	1	1	1	1	1
REACTOME_INTERFERON_GAMMA_SIGNALING	1	1	1	1	0.0039755884129818	2.29000337348747e-11	1	1	0.14191101421971	1	1	1	1	1	0.495760501298444	1	1	1	1	1	1	1	1	1	1
REACTOME_ION_TRANSPORT_BY_P_TYPE_ATPASES	1	1	1	1	1	1	1	1	1	1	1	1	1	1	0.864770691795454	1	1	1	1	1	1	1	1	1	1
REACTOME_INTERFERON_ALPHA_BETA_SIGNALING	3.30793625189279e-07	4.28784118867215e-11	6.00589439459093e-05	1.24157180829924e-06	4.91487465437748e-27	1.57884160444482e-35	0.0141875503165366	1	1	1	1	1	1	1	0.728625607223567	1	1	1	1	1	1	1	1	1	1
REACTOME_INTERFERON_SIGNALING	1.21514448448676e-07	7.39438442603494e-15	0.00011349936210279	7.76460867274236e-06	2.05392563393154e-53	8.4465187447062e-88	0.0124910686894688	1	0.0469144031074405	1	1	0.291952958896423	1	1	0.0272972560789256	1	1	1	1	1	0.521372689335767	1	1	1	1
REACTOME_NEGATIVE_REGULATORS_OF_RIG_I_MDA5_SIGNALING	1	1	1	1	0.000773468371426064	8.15338527172453e-06	1	1	1	1	1	1	1	1	0.951779390576739	1	1	1	1	1	1	1	1	1	1
REACTOME_NFKB_AND_MAP_KINASES_ACTIVATION_MEDIATED_BY_TLR4_SIGNALING_REPERTOIRE	1	1	1	1	1	1	1	1	1	1	1	0.202239600063393	1	1	0.416022808762306	1	1	1	1	1	1	1	1	1	1
REACTOME_ION_CHANNEL_TRANSPORT	1	1	1	1	1	1	1	1	1	1	1	1	1	1	0.84971228376623	1	1	1	1	1	1	1	1	1	1
REACTOME_RIG_I_MDA5_MEDIATED_INDUCTION_OF_IFN_ALPHA_BETA_PATHWAYS	1	0.913741734168802	1	1	2.71131237383905e-05	2.37663494549269e-08	1	1	1	1	1	0.797477383868971	1	1	0.611094465812161	1	1	1	1	1	1	1	1	1	1
REACTOME_TRANSCRIPTIONAL_REGULATION_OF_WHITE_ADIPOCYTE_DIFFERENTIATION	1	1	1	1	1	1	1	1	1	1	1	1	1	1	0.70373901870371	1	1	1	1	1	1	1	1	1	1
REACTOME_MEIOTIC_RECOMBINATION	1	1	1	1	1	1	1	1	1	1	1	1	1	1	0.640843792901196	1	1	1	1	1	1	1	1	1	1
REACTOME_IL_2_SIGNALING	1	1	1	1	1	1	1	1	1	1	1	1	1	1	0.752718942608201	1	1	1	1	1	1	1	1	1	1
REACTOME_PLATELET_AGGREGATION_PLUG_FORMATION	1	1	1	1	1	1	1	1	1	1	1	1	1	1	0.864770691795454	1	1	1	1	1	1	1	1	1	1
REACTOME_SIGNALING_BY_NOTCH	1	1	1	1	1	1	1	1	1	1	1	1	1	1	0.242775133636487	1	1	1	1	1	1	1	1	1	1
REACTOME_DNA_REPLICATION	1	1	1	1	1	1	1	1	1	1	1	0.797477383868971	1	1	0.24452169639936	1	1	1	1	1	1	1	1	1	1
REACTOME_PKB_MEDIATED_EVENTS	1	1	1	1	1	1	1	1	1	1	1	1	1	1	0.943102553192354	1	1	1	1	1	1	1	1	1	1
REACTOME_METABOLISM_OF_CARBOHYDRATES	1	1	1	1	0.826885375142753	1	1	1	1	1	1	0.126358768941388	1	1	0.0468287427629154	1	1	1	1	1	0.560591199307185	1	1	1	1
REACTOME_SIGNALING_BY_INSULIN_RECEPTOR	1	1	1	1	1	1	1	1	1	1	1	0.797477383868971	1	1	0.38945639223114	1	1	1	1	1	1	1	1	1	1
REACTOME_APOPTOSIS	1	1	1	1	0.0362885264647376	0.230509752288062	1	1	1	1	1	0.676539440515362	1	1	0.194499430785957	1	1	1	1	1	1	1	1	1	1
REACTOME_LIPID_DIGESTION_MOBILIZATION_AND_TRANSPORT	1	1	1	1	1	1	1	1	1	1	1	1	1	1	0.825398075141177	1	1	1	1	1	1	1	1	1	1
REACTOME_HEMOSTASIS	1	1	1	1	0.00109921701597372	0.00604954618246046	1	1	0.00176830347778469	1	1	1.64451408577695e-07	0.00371687990718081	0.00967188968632619	4.26316847653647e-08	1	1	1	1	0.459480761933128	0.0014723425925939	1	1	1	1
REACTOME_INFLUENZA_LIFE_CYCLE	1	1	1	1	0.0362885264647376	1	1	1	0.065474014947324	1	1	0.00042774160693188	1	1	0.825398075141177	1	1	1	1	1	1	1	1	1	1
REACTOME_INFLUENZA_VIRAL_RNA_TRANSCRIPTION_AND_REPLICATION	1	1	1	1	0.226440798643716	1	1	1	0.210561329636578	1	1	0.00960308610866207	1	1	0.935941966311526	1	1	1	1	1	1	1	1	1	1
REACTOME_HIV_INFECTION	1	1	1	1	1	1	1	1	1	1	1	0.0929266812470713	1	1	0.236728110000774	1	1	1	1	1	1	1	1	1	1
REACTOME_HIV_LIFE_CYCLE	1	1	1	1	1	1	1	1	1	1	1	1	1	1	0.640843792901196	1	1	1	1	1	1	1	1	1	1
REACTOME_HOST_INTERACTIONS_OF_HIV_FACTORS	1	1	1	1	1	1	1	1	1	1	1	0.202239600063393	1	1	0.825398075141177	1	1	1	1	1	1	1	1	1	1
REACTOME_LATE_PHASE_OF_HIV_LIFE_CYCLE	1	1	1	1	1	1	1	1	1	1	1	1	1	1	0.770306633985938	1	1	1	1	1	1	1	1	1	1
REACTOME_APC_C_CDH1_MEDIATED_DEGRADATION_OF_CDC20_AND_OTHER_APC_C_CDH1_TARGETED_PROTEINS_IN_LATE_MITOSIS_EARLY_G1	1	1	1	1	1	1	1	1	1	1	1	1	1	1	0.961663115161132	1	1	1	1	1	1	1	1	1	1
REACTOME_ACTIVATION_OF_ATR_IN_RESPONSE_TO_REPLICATION_STRESS	1	1	1	1	1	1	1	1	1	1	1	1	1	1	0.935941966311526	1	1	1	1	1	1	1	1	1	1
REACTOME_APC_C_CDC20_MEDIATED_DEGRADATION_OF_MITOTIC_PROTEINS	1	1	1	1	1	1	1	1	1	1	1	1	1	1	0.951779390576739	1	1	1	1	1	1	1	1	1	1
REACTOME_MYD88_MAL_CASCADE_INITIATED_ON_PLASMA_MEMBRANE	1	1	1	1	1	1	1	1	1	1	1	0.300382284983208	1	1	0.304676052344971	1	1	1	1	1	1	1	1	1	1
REACTOME_INNATE_IMMUNE_SYSTEM	1	1	1	1	3.84463628788862e-08	1.02924775177682e-10	1	1	0.0846546855142955	1	1	0.000280526479371411	0.710826397717023	0.281083139296369	0.000390098360013808	1	1	1	1	1	0.161017935495596	1	1	1	1
REACTOME_MITOTIC_PROMETAPHASE	1	1	1	1	1	1	1	1	1	1	1	1	1	1	0.723900044716149	1	1	1	1	1	1	1	1	1	1
REACTOME_THE_ROLE_OF_NEF_IN_HIV1_REPLICATION_AND_DISEASE_PATHOGENESIS	1	1	1	1	1	1	1	1	1	1	1	0.506522592003261	1	1	1	1	1	1	1	1	1	1	1	1	1
REACTOME_SIGNALING_BY_TGF_BETA_RECEPTOR_COMPLEX	1	1	1	1	1	1	1	1	1	1	1	1	1	1	0.603256526123917	1	1	1	1	1	1	1	1	1	1
REACTOME_ACTIVATED_TLR4_SIGNALLING	1	1	1	1	1	1	1	1	1	1	1	0.126358768941388	1	1	0.225258363576835	1	1	1	1	1	1	1	1	1	1
REACTOME_IMMUNE_SYSTEM	1.37431550706148e-07	6.04497616568539e-11	3.35304624364295e-05	3.53679005841436e-05	5.43805221597789e-46	3.72806422118016e-59	1.2043334956606e-05	0.000948118108350239	4.75163587331566e-15	1	1	3.66473983017326e-24	1.11364032786328e-09	2.01859841967123e-09	3.53184004443077e-21	0.104628966134101	1	1	1	7.1067463996799e-05	4.23713679918263e-12	1	1	1	0.519077772710014
REACTOME_PHASE_II_CONJUGATION	1	1	1	1	1	1	1	1	1	1	1	1	1	1	0.951779390576739	1	1	1	1	1	1	1	1	1	1
REACTOME_TOLL_RECEPTOR_CASCADES	1	1	1	1	0.861830165669749	0.915295247978423	1	1	0.639802888096859	1	1	0.0197810477573582	1	1	0.086866466693879	1	1	1	1	1	1	1	1	1	1
REACTOME_GLUCOSE_METABOLISM	1	1	1	1	1	1	1	1	1	1	1	1	1	1	0.850932121895115	1	1	1	1	1	1	1	1	1	1
REACTOME_ADAPTIVE_IMMUNE_SYSTEM	1	1	1	1	0.000513552281517868	0.00366157355893103	1	0.0160380393333494	3.2364292276138e-09	1	1	7.47828068784006e-15	3.62927199017418e-05	0.000169667640366931	4.8463889978314e-10	1	1	1	1	0.038233948529071	4.0051159236608e-06	1	1	1	1
REACTOME_NOD1_2_SIGNALING_PATHWAY	1	1	1	1	1	1	1	1	1	1	1	1	1	1	0.850932121895115	1	1	1	1	1	1	1	1	1	1
REACTOME_CYTOKINE_SIGNALING_IN_IMMUNE_SYSTEM	6.022583837097e-07	7.51920059686303e-10	0.000942532014820331	0.000280621829264982	8.70804323084634e-46	3.38319196642674e-63	0.0141875503165366	1	0.00362407085296147	1	1	0.00164704208932852	0.138424879348068	0.11823454405999	3.1836672116585e-05	1	1	1	1	1	0.016262257611214	1	1	1	1
REACTOME_MEIOTIC_SYNAPSIS	1	1	1	1	1	1	1	1	1	1	1	1	1	1	0.604321990225763	1	1	1	1	1	1	1	1	1	1
REACTOME_ANTIGEN_PRESENTATION_FOLDING_ASSEMBLY_AND_PEPTIDE_LOADING_OF_CLASS_I_MHC	1	1	1	1	1	1	1	1	1	1	1	1	1	1	1	1	1	1	1	1	1	1	1	1	1
REACTOME_CLASS_I_MHC_MEDIATED_ANTIGEN_PROCESSING_PRESENTATION	1	1	1	1	0.339941040839968	0.625227878183905	1	1	0.676717208553078	1	1	0.0313689615763588	0.97507803489554	0.82105979446496	0.00368306038259554	1	1	1	1	1	0.161017935495596	1	1	1	1
REACTOME_NONSENSE_MEDIATED_DECAY_ENHANCED_BY_THE_EXON_JUNCTION_COMPLEX	1	1	1	1	0.135250553284781	1	1	1	0.14191101421971	1	1	0.00206578606605151	1	1	0.840942136383945	1	1	1	1	1	1	1	1	1	1
REACTOME_PIP3_ACTIVATES_AKT_SIGNALING	1	1	1	1	1	1	1	1	1	1	1	1	1	1	0.880899449651955	1	1	1	1	1	1	1	1	1	1
REACTOME_ANTIGEN_PROCESSING_UBIQUITINATION_PROTEASOME_DEGRADATION	1	1	1	1	1	1	1	1	1	1	1	0.928561287597094	1	1	0.0456637477361759	1	1	1	1	1	0.701951543339118	1	1	1	1
REACTOME_INFLAMMASOMES	1	1	1	1	1	1	1	1	1	1	1	1	1	1	0.985047827389545	1	1	1	1	1	1	1	1	1	1
REACTOME_NUCLEOTIDE_BINDING_DOMAIN_LEUCINE_RICH_REPEAT_CONTAINING_RECEPTOR_NLR_SIGNALING_PATHWAYS	1	1	1	1	1	1	1	1	1	1	1	1	1	1	0.640843792901196	1	1	1	1	1	1	1	1	1	1
REACTOME_AMYLOIDS	1	1	1	1	1	1	1	1	1	1	1	0.0929266812470713	1	1	0.394130247967141	1	1	1	1	1	1	1	1	1	1
REACTOME_PACKAGING_OF_TELOMERE_ENDS	1	1	1	1	1	1	1	1	1	1	1	1	1	1	0.827081159185043	1	1	1	1	1	1	1	1	1	1
REACTOME_TELOMERE_MAINTENANCE	1	1	1	1	1	1	1	1	1	1	1	1	1	1	0.752718942608201	1	1	1	1	1	1	1	1	1	1
REACTOME_PLATELET_ACTIVATION_SIGNALING_AND_AGGREGATION	1	1	1	1	0.18882029025441	0.520268798427988	1	1	0.0245845379676575	1	1	6.77958486055579e-05	0.257761219914296	0.521742237585957	0.00937449561855674	1	1	1	1	1	0.212723351965681	1	1	1	1
REACTOME_G2_M_CHECKPOINTS	1	1	1	1	1	1	1	1	1	1	1	1	1	1	0.825398075141177	1	1	1	1	1	1	1	1	1	1
REACTOME_S_PHASE	1	1	1	1	1	1	1	1	1	1	1	1	1	1	0.787012884606724	1	1	1	1	1	1	1	1	1	1
REACTOME_CHOLESTEROL_BIOSYNTHESIS	1	1	1	1	1	1	1	1	1	1	1	1	1	1	0.935941966311526	1	1	1	1	1	1	1	1	1	1
REACTOME_SIGNALING_BY_FGFR	1	1	1	1	1	1	1	1	1	1	1	1	1	1	0.316452765215827	1	1	1	1	1	1	1	1	1	1
REACTOME_INTRINSIC_PATHWAY_FOR_APOPTOSIS	1	1	1	1	1	1	1	1	1	1	1	1	1	1	0.935941966311526	1	1	1	1	1	1	1	1	1	1
REACTOME_PI3K_CASCADE	1	1	1	1	1	1	1	1	1	1	1	1	1	1	0.70373901870371	1	1	1	1	1	1	1	1	1	1
REACTOME_APOPTOTIC_EXECUTION_PHASE	1	1	1	1	1	1	1	1	1	1	1	1	1	1	0.864770691795454	1	1	1	1	1	1	1	1	1	1
