# Supplementary material for: Biologically informed deep learning to query gene programs in single-cell atlases
Source: Nat Cell Biol. 2023 Feb 2;25(2):337–50. doi: 10.1038/s41556-022-01072-x (PMC9928587; doi:10.1038/s41556-022-01072-x)
Supplement: Source Data Extended Data Fig. 3 — Pearson correlation coefficient values between mean log-normalized expression and decoder weights for top genes for Extended Data Fig. 3a, mean log-normalized expression and decoder weights for GPs in Extended Data Fig. 3c,d, normalized entropy of decoder weights for Extended Data Fig. 3e and decoder weights for GPs in Extended Data Fig. 3f,g. [file 41556_2022_1072_MOESM21_ESM.xlsx]

## Sheet: a_correlations_GPs_top_genes
	top_5_genes	top_10_genes	top_20_genes	top_50_genes	top_100_genes
TRANSLATION	-0.2348510026169161	-0.19326528812822094	-0.5859715603939242	-0.3653618118548261	-0.3653618118548261
APOPTOTIC_CLEAVAGE_OF_CELLULAR_PROTEINS	0.8090372884255042	0.5981336339018848	0.49420709327137397	0.49420709327137397	0.49420709327137397
FORMATION_OF_THE_TERNARY_COMPLEX_AND_SUBSEQUENTLY_THE_43S_COMPLEX	-0.3251224758159945	0.18467932367610862	-0.00731483193197921	-0.00731483193197921	-0.00731483193197921
SIGNALING_BY_RHO_GTPASES	0.9119586229851933	0.7818096930991925	0.7527446439461913	0.08340385679020376	-0.0697318356022261
SIGNALING_BY_WNT	-0.013687352016814675	-0.13717327390887385	-0.42094791761523237	-0.42094791761523237	-0.42094791761523237
SIGNALLING_BY_NGF	-0.07498782985308285	-0.29580759008536794	0.11995854567386585	0.33365501092309346	0.27740207004375234
SIGNALING_BY_SCF_KIT	-0.03880807021627014	-0.354564367647923	-0.042110435909317456	-0.14856197102629465	-0.14856197102629465
DEVELOPMENTAL_BIOLOGY	0.8151039985316653	0.710279917819825	0.2571844983627246	-0.049318643465955596	-0.13423923749525368
DAG_AND_IP3_SIGNALING	0.8929234164870627	0.8759132516103176	0.6527608975131478	0.6527608975131478	0.6527608975131478
TCA_CYCLE_AND_RESPIRATORY_ELECTRON_TRANSPORT	0.9390457753238479	0.8108845171213859	0.6161910158854901	0.6161910158854901	0.6161910158854901
BMAL1_CLOCK_NPAS2_ACTIVATES_CIRCADIAN_EXPRESSION	0.6274377914178075	0.27403597922532524	0.3211613469963652	0.3211613469963652	0.3211613469963652
ANTIGEN_PROCESSING_CROSS_PRESENTATION	0.7684659609678245	0.22906985087266327	-0.05883141135942287	0.11135050663831343	0.11135050663831343
TRIF_MEDIATED_TLR3_SIGNALING	0.9490481098394418	0.825665193219821	0.7619157088445209	0.46763372620264526	0.46763372620264526
CELL_CELL_COMMUNICATION	0.2917326955217552	0.42549602776208895	0.023384902614480146	-0.0887472931518687	-0.0887472931518687
ER_PHAGOSOME_PATHWAY	-0.3851962796670503	0.1373840900697685	-0.23578189530824084	-0.23578189530824084	-0.23578189530824084
MEIOSIS	0.32678466338861756	0.5865286939493692	0.7340559055995202	-0.03973548405047024	-0.03973548405047024
MEMBRANE_TRAFFICKING	-0.36453797642298114	0.1720304062328109	-0.25237042904985857	-0.14358731789801424	-0.10744467257952267
NEF_MEDIATES_DOWN_MODULATION_OF_CELL_SURFACE_RECEPTORS_BY_RECRUITING_THEM_TO_CLATHRIN_ADAPTERS	-0.5247874054160315	-0.41227556544899047	-0.06735733427183616	-0.06735733427183616	-0.06735733427183616
IMMUNOREGULATORY_INTERACTIONS_BETWEEN_A_LYMPHOID_AND_A_NON_LYMPHOID_CELL	0.15358197153816583	-0.26920309707921386	-0.3215123588485605	-0.338028294456031	-0.338028294456031
METABOLISM_OF_VITAMINS_AND_COFACTORS	0.24538095529355103	0.004708586461242663	0.17187412228585858	0.17187412228585858	0.17187412228585858
TRANS_GOLGI_NETWORK_VESICLE_BUDDING	-0.29741538462549294	0.21643620197648877	0.046443178983287814	0.17125683605846742	0.17125683605846742
CELL_CYCLE	0.6771740485715342	-0.1373250665369404	-0.17346831689707104	-0.13047772779988523	-0.15103983881287292
SIGNALING_BY_ERBB4	0.4672442294105015	0.06342296280174231	0.07728131662056459	0.16067506634869114	0.16067506634869114
ORC1_REMOVAL_FROM_CHROMATIN	0.3430729197805806	0.24712937501649404	-0.09386493256685996	-0.09386493256685996	-0.09386493256685996
O_LINKED_GLYCOSYLATION_OF_MUCINS	0.6234516938368031	0.13292033999586234	0.2768750030327547	0.2768750030327547	0.2768750030327547
ANTIVIRAL_MECHANISM_BY_IFN_STIMULATED_GENES	-0.10937617714936437	-0.41900538017949907	-0.17627335947718828	0.007265577889098623	0.007265577889098623
SIGNALING_BY_ERBB2	-0.02865896583919081	0.07298960961674429	0.1542443476539252	-0.06086139443158631	-0.17852785869923146
SIGNALING_BY_EGFR_IN_CANCER	-0.21219953530233085	0.1605985259224769	-0.09657440676704084	0.07877046999506976	0.14276202442942346
SRP_DEPENDENT_COTRANSLATIONAL_PROTEIN_TARGETING_TO_MEMBRANE	-0.7278340929612168	-0.23051940853583877	-0.05476375183255829	-0.17775402826258127	-0.17775402826258127
PI3K_EVENTS_IN_ERBB4_SIGNALING	0.8512810587124718	0.8647374900671505	0.722486161150729	0.7426221448148335	0.7426221448148335
PI3K_EVENTS_IN_ERBB2_SIGNALING	0.2779713913535097	0.3814209951244204	0.5694979342799085	0.4650803874821672	0.4650803874821672
GLYCOSPHINGOLIPID_METABOLISM	0.660859855677765	0.5847158445488306	0.536315471500916	0.5402350173311246	0.5402350173311246
PPARA_ACTIVATES_GENE_EXPRESSION	0.4652286274860713	0.5691311401089373	0.41725163955523226	0.4725636538254824	0.4725636538254824
PRE_NOTCH_TRANSCRIPTION_AND_TRANSLATION	0.193880540276822	0.46885843936492955	0.5080743137157436	0.5080743137157436	0.5080743137157436
ACTIVATED_NOTCH1_TRANSMITS_SIGNAL_TO_THE_NUCLEUS	-0.15019115456282167	-0.37267628621752535	0.04577750135737337	0.04577750135737337	0.04577750135737337
DOWNSTREAM_SIGNALING_EVENTS_OF_B_CELL_RECEPTOR_BCR	-0.44843355919293526	-0.5050237251804301	-0.29625479431953333	-0.318244387368556	-0.318244387368556
ACTIVATION_OF_NF_KAPPAB_IN_B_CELLS	0.07785777790054416	0.4512478209796668	0.19282732006015907	0.208445067405955	0.208445067405955
ANTIGEN_ACTIVATES_B_CELL_RECEPTOR_LEADING_TO_GENERATION_OF_SECOND_MESSENGERS	-0.6673521797194106	0.08704490788656519	-0.26953516115271586	-0.20622284748039893	-0.20622284748039893
PRE_NOTCH_EXPRESSION_AND_PROCESSING	-0.7630778636483646	-0.35898926277642945	-0.19689488558335552	-0.10474248699780983	-0.10474248699780983
SIGNALING_BY_THE_B_CELL_RECEPTOR_BCR	0.8499515448884063	0.17234446639485274	0.138621921663447	-0.10208824007965865	-0.06619045234605508
NOTCH1_INTRACELLULAR_DOMAIN_REGULATES_TRANSCRIPTION	-0.2843691654298025	0.21257862841146902	0.14742819493510084	0.21114994746585686	0.21114994746585686
SIGNALING_BY_NOTCH1	-0.29581173694865626	0.013658358501104167	0.3123814053676201	0.3783799324330387	0.3783799324330387
INSULIN_RECEPTOR_SIGNALLING_CASCADE	-0.6293756334201424	-0.18120095832574828	0.027593600499635537	0.1273988509667974	0.1273988509667974
SIGNALLING_TO_RAS	0.6611557623822273	0.2122891020594013	0.24499678418325865	0.24499678418325865	0.24499678418325865
CELL_SURFACE_INTERACTIONS_AT_THE_VASCULAR_WALL	0.8008776604604299	0.5979564884661555	-0.14456105018481963	0.07590976936332682	0.059048518545052976
NGF_SIGNALLING_VIA_TRKA_FROM_THE_PLASMA_MEMBRANE	-0.1325459455691323	0.16625740453839416	0.24203923165256397	0.26274705268332876	0.17002310757631933
SIGNALLING_TO_ERKS	0.630623608522109	0.6227200690567782	0.6032796274143652	0.5079726993128894	0.5079726993128894
SIGNALING_BY_FGFR_IN_DISEASE	-0.5431104301181297	-0.46645696573545686	0.1349611690042869	0.06554600991026982	0.15216106830474538
PHOSPHOLIPID_METABOLISM	-0.866088560920178	-0.4970359369959273	-0.32006454117154687	-0.08515022060496212	0.0227174751946148
GASTRIN_CREB_SIGNALLING_PATHWAY_VIA_PKC_AND_MAPK	0.9228491298884136	0.9269752168246452	0.7336206887093356	0.22067565445215637	0.04670775336946904
SYNTHESIS_OF_PIPS_AT_THE_PLASMA_MEMBRANE	0.8773867149654316	-0.19442418468931436	0.1564685477189833	0.1564685477189833	0.1564685477189833
TRANSCRIPTIONAL_ACTIVITY_OF_SMAD2_SMAD3_SMAD4_HETEROTRIMER	0.9088254266670266	-0.11679965604734258	0.07685513058802536	0.10615032355012269	0.10615032355012269
PI_METABOLISM	-0.637855377270584	-0.2918637273382487	-0.15854741308487894	-0.3010665653429725	-0.3010665653429725
CHONDROITIN_SULFATE_DERMATAN_SULFATE_METABOLISM	-0.8443883495360237	-0.3649825575763785	-0.24296649850972887	-0.22566645724094872	-0.22566645724094872
LATENT_INFECTION_OF_HOMO_SAPIENS_WITH_MYCOBACTERIUM_TUBERCULOSIS	0.8073046170051223	0.8412253017275978	0.8211506714818116	0.8211506714818116	0.8211506714818116
HEPARAN_SULFATE_HEPARIN_HS_GAG_METABOLISM	-0.410626761121266	-0.05025033388189498	0.13923857041486992	0.13923857041486992	0.13923857041486992
GLYCOSAMINOGLYCAN_METABOLISM	-0.7312791262555304	-0.26004226759727156	-0.015903064942966023	0.24731619500968752	0.24731619500968752
SIGNALING_BY_FGFR_MUTANTS	0.7871760906809483	0.5639291700760688	0.3674620756478284	0.3674620756478284	0.3674620756478284
MHC_CLASS_II_ANTIGEN_PRESENTATION	-0.38648728604073807	-0.2142120543084624	0.3860219366691391	0.4577889053593858	0.4577889053593858
GLYCEROPHOSPHOLIPID_BIOSYNTHESIS	0.17296786794600588	0.2165896987720933	0.3557814079957812	0.2049015132878308	0.2049015132878308
NUCLEAR_EVENTS_KINASE_AND_TRANSCRIPTION_FACTOR_ACTIVATION	-0.007840933815138257	0.37140907328164663	0.29932071254343884	0.29932071254343884	0.29932071254343884
PI3K_AKT_ACTIVATION	0.7996544049063979	-0.009354983061743642	0.1828884994059972	0.2217632524203387	0.2217632524203387
PROCESSING_OF_CAPPED_INTRON_CONTAINING_PRE_MRNA	0.7050121278265351	0.1516617415402184	0.31727337961324875	0.21445221226924427	0.21445221226924427
TCR_SIGNALING	-0.8419817137314324	-0.2919315726613151	-0.2482553491749641	0.03780038239104706	0.03780038239104706
DOWNSTREAM_TCR_SIGNALING	-0.06379174871056958	0.11716409971218296	-0.03580676073001197	0.0946972965198916	0.0946972965198916
BASIGIN_INTERACTIONS	0.8491103641671882	0.32744914259009084	0.31932976569777427	0.31932976569777427	0.31932976569777427
GAB1_SIGNALOSOME	-0.40375429751669045	-0.6973764836805358	-0.2623144142985387	-0.005691678273532268	-0.005691678273532268
ACTIVATION_OF_THE_MRNA_UPON_BINDING_OF_THE_CAP_BINDING_COMPLEX_AND_EIFS_AND_SUBSEQUENT_BINDING_TO_43S	0.5303258601674942	-0.29333003890940007	-0.05667620681412891	-0.05667620681412891	-0.05667620681412891
PHOSPHORYLATION_OF_CD3_AND_TCR_ZETA_CHAINS	-0.1400880552608374	0.078623885810647	0.26623175465405263	0.26623175465405263	0.26623175465405263
TRANSLOCATION_OF_ZAP_70_TO_IMMUNOLOGICAL_SYNAPSE	-0.6337043937211022	-0.08001688302589549	-0.022721500150840568	-0.022721500150840568	-0.022721500150840568
ERK_MAPK_TARGETS	0.6975488847526041	0.5842867346828753	0.4352842080912782	0.4352842080912782	0.4352842080912782
GENERATION_OF_SECOND_MESSENGER_MOLECULES	-0.46978897465183894	-0.4976772074502681	-0.2822589088654176	-0.27960205663072324	-0.27960205663072324
GENERIC_TRANSCRIPTION_PATHWAY	0.8671526695191161	0.736118575018663	0.10663703701102353	0.13456556648718554	-0.09226527861044978
RESPONSE_TO_ELEVATED_PLATELET_CYTOSOLIC_CA2_	-0.37995920263701	-0.11117355592332517	-0.14560834483106458	-0.04451165558402538	-0.04451165558402538
TRANSPORT_OF_MATURE_TRANSCRIPT_TO_CYTOPLASM	-0.22924804051802916	0.27566963636907005	-0.16128736550900108	-0.16128736550900108	-0.16128736550900108
METABOLISM_OF_AMINO_ACIDS_AND_DERIVATIVES	0.9381798143108819	0.7923281368856501	0.2582975504371707	0.2028091666096809	0.2028091666096809
RNA_POL_I_TRANSCRIPTION	0.3104744312900584	0.49637947011779815	0.5374033245116913	0.5011494633165664	0.5011494633165664
BIOLOGICAL_OXIDATIONS	0.5724199148618246	-0.20000071770657468	-0.042762481892688324	0.11979238925222528	0.11979238925222528
TRANSMISSION_ACROSS_CHEMICAL_SYNAPSES	0.5182184980295826	0.06712805836008134	-0.09844857777155894	-0.035397355748115776	-0.0002643269069172432
INTEGRIN_CELL_SURFACE_INTERACTIONS	0.9671221853950148	0.9555684074416656	0.6902550436335212	0.29019649606611153	0.29019649606611153
REGULATION_OF_ORNITHINE_DECARBOXYLASE_ODC	-0.14605637856501916	0.3221753909204923	0.2079734753664441	0.2079734753664441	0.2079734753664441
NRAGE_SIGNALS_DEATH_THROUGH_JNK	0.6845226364512934	0.7607659400881235	0.5914349499051907	0.5914349499051907	0.5914349499051907
REGULATION_OF_APOPTOSIS	0.7340280720883101	-0.15484429951892104	-0.01656942366174277	-0.01656942366174277	-0.01656942366174277
RNA_POL_II_TRANSCRIPTION	0.2887538483387303	-0.29871312951439627	-0.024109737336144473	-0.19670529322730684	-0.19670529322730684
NEURONAL_SYSTEM	0.18900949164418843	0.09896601702585778	0.1795322118173886	0.02555956863122355	-0.13518623261470422
CELL_DEATH_SIGNALLING_VIA_NRAGE_NRIF_AND_NADE	-0.2335816795436509	-0.30209902551497103	0.1449979084311192	-0.07291613079200156	-0.07291613079200156
P75_NTR_RECEPTOR_MEDIATED_SIGNALLING	-0.7053481175454183	-0.5559808482123194	-0.23585657250011482	-0.15297893662060677	-0.15297893662060677
PEPTIDE_CHAIN_ELONGATION	0.19116860891529003	0.52956729373022	0.19435398420597888	0.2991304108364676	0.2991304108364676
SIGNALING_BY_GPCR	0.6613333495095107	0.5266847879580006	0.5775388845443036	0.3504856695659161	0.1619073186587649
PEPTIDE_LIGAND_BINDING_RECEPTORS	0.8133051500120421	0.8449172036056937	0.8430536152521906	0.3538717020293138	0.3538717020293138
CLASS_A1_RHODOPSIN_LIKE_RECEPTORS	0.9162760562938486	0.8932065472535021	0.8686683521310747	0.40281468010398497	0.24847338475951167
INTEGRATION_OF_ENERGY_METABOLISM	0.03231911524760056	-0.056656965699200666	-0.03281843745460171	0.10880680689381454	0.10880680689381454
CELL_CYCLE_MITOTIC	-0.40616540582609084	-0.2057160133552207	0.02806879528537176	-0.2035438990878365	-0.17099280139737927
OPIOID_SIGNALLING	0.7526543426252046	-0.04186841112460363	-0.1039095909744365	0.05212740129628726	0.05212740129628726
RECRUITMENT_OF_MITOTIC_CENTROSOME_PROTEINS_AND_COMPLEXES	-0.5653617933939842	0.05192600670290773	0.3390437069386868	0.3637060010785979	0.3637060010785979
CHEMOKINE_RECEPTORS_BIND_CHEMOKINES	-0.05273903481271608	-0.47014729622899315	-0.06314088886686992	0.12295511993316335	0.12295511993316335
LOSS_OF_NLP_FROM_MITOTIC_CENTROSOMES	-0.13672582984168993	-0.38704918604062727	-0.2081900662773271	-0.1362939675499536	-0.1362939675499536
NEUROTRANSMITTER_RECEPTOR_BINDING_AND_DOWNSTREAM_TRANSMISSION_IN_THE_POSTSYNAPTIC_CELL	0.39642208945381374	-0.09562802205609065	-0.22822940729265778	0.12468822054519232	0.12468822054519232
CELL_CYCLE_CHECKPOINTS	0.16796040110538996	0.09054478320311381	0.24951123880988285	0.13979819573709806	0.13979819573709806
DIABETES_PATHWAYS	0.6515092055961512	-0.006335993812863164	0.631402309127443	0.6005523643004692	0.5456151612797698
PLC_BETA_MEDIATED_EVENTS	0.10541136262529266	0.5495186681509606	-0.11696259305407444	-0.11696259305407444	-0.11696259305407444
TRANSMEMBRANE_TRANSPORT_OF_SMALL_MOLECULES	0.2244752318088781	0.2111900485306804	-0.07063689795479322	0.004698553805941339	0.11154628417048422
CYCLIN_E_ASSOCIATED_EVENTS_DURING_G1_S_TRANSITION_	0.8131431481570235	0.6975258640886232	0.057255697580274406	0.057255697580274406	0.057255697580274406
G1_PHASE	0.6996231894452198	-0.11312295673128994	-0.44420775627910625	-0.44420775627910625	-0.44420775627910625
RNA_POL_II_TRANSCRIPTION_PRE_INITIATION_AND_PROMOTER_OPENING	-0.8373348243077763	-0.2904381747157273	-0.32329255037312865	-0.32329255037312865	-0.32329255037312865
MRNA_PROCESSING	0.9503664072763004	0.5236098683332848	0.5125724859501186	0.3059896986361155	0.3059896986361155
SIGNALING_BY_PDGF	0.49400210735646705	0.5023687048632148	0.2485450082011256	0.1703678202673295	0.15018566697672442
GPVI_MEDIATED_ACTIVATION_CASCADE	-0.2739060077786798	-0.09113964334375113	-0.009807546942597056	-0.03850058332883213	-0.03850058332883213
PROTEIN_FOLDING	0.7397122842640128	0.7212566938072003	0.6535842912292608	0.6535842912292608	0.6535842912292608
METABOLISM_OF_NUCLEOTIDES	0.45244379442274896	0.4816205582280389	0.12461224670074075	0.06519417549218881	0.06519417549218881
METABOLISM_OF_PROTEINS	-0.41167253823884964	-0.6290577304314908	-0.5844927984156748	0.3911886694308906	0.5981556855705732
DOWNSTREAM_SIGNAL_TRANSDUCTION	0.08068191222119815	0.5697638420235144	0.6078725155024736	0.1977573911182605	0.15899372827584213
MUSCLE_CONTRACTION	0.4578447021798001	0.5089742694291006	0.3985716059128178	0.3985716059128178	0.3985716059128178
M_G1_TRANSITION	-0.31014615975334037	-0.1421215032558944	0.03910331509843887	0.03910331509843887	0.03910331509843887
MRNA_SPLICING	-0.12459764602583195	-0.011039046862650503	0.021224789103495678	-0.029230930725486215	-0.029230930725486215
3_UTR_MEDIATED_TRANSLATIONAL_REGULATION	-0.20915631436333731	0.06360373405806534	-0.17202270324551455	0.17620707272523958	0.17620707272523958
G1_S_TRANSITION	0.14977552068737537	0.5171871301484264	0.48948143230726227	0.4474026479864937	0.4474026479864937
TRANSCRIPTION	-0.29498398700271233	0.3555515432451227	-0.10688975211477428	-0.08602213006827508	-0.14716734161126288
NUCLEOTIDE_EXCISION_REPAIR	0.25887810063394634	-0.48872056711800826	-0.1797138015763268	-0.1797138015763268	-0.1797138015763268
AXON_GUIDANCE	0.17495443558541096	-0.20698310879909954	-0.11234075703784277	0.04263388479056372	-0.012721755125725515
ACTIVATION_OF_CHAPERONE_GENES_BY_XBP1S	0.1514264044252958	0.20666000920509037	0.2252880770101461	0.2553725194394623	0.2553725194394623
REGULATION_OF_INSULIN_SECRETION_BY_GLUCAGON_LIKE_PEPTIDE1	-0.3303752059574362	-0.294849030812563	-0.28349075706269616	-0.28349075706269616	-0.28349075706269616
G_ALPHA_Q_SIGNALLING_EVENTS	-0.8275045845006854	-0.24577933643636485	0.07623942241988732	0.11188181085187877	0.12909438564231138
REGULATION_OF_INSULIN_SECRETION	0.40213526264332483	0.6593370022356211	0.3667277039556219	0.18705786318899292	0.18705786318899292
NCAM_SIGNALING_FOR_NEURITE_OUT_GROWTH	-0.08151919475303594	-0.4051320082391557	0.21988326051646873	0.21988326051646873	0.21988326051646873
UNFOLDED_PROTEIN_RESPONSE	-0.44053802666081693	0.1543389869189481	0.054331768663336166	-0.061642576681949335	-0.061642576681949335
G_ALPHA1213_SIGNALLING_EVENTS	0.3693110237255479	0.20350529208762821	0.5002437718026773	0.3577245518235863	0.3577245518235863
SLC_MEDIATED_TRANSMEMBRANE_TRANSPORT	0.058668175731915906	0.24413110394363532	0.3184061842044967	0.19581236678027425	0.13393553801554514
CD28_CO_STIMULATION	-0.11176684924897666	-0.43381824874136565	0.24426212788123478	0.20280773888712048	0.20280773888712048
GPCR_DOWNSTREAM_SIGNALING	0.539593177563301	-0.3406232513438733	-0.14471492726568666	-0.21479667452557497	-0.012910925903084482
G_ALPHA_I_SIGNALLING_EVENTS	0.26845710778603105	0.006645069783963436	0.38269228765277	0.5358370248611215	0.47855971798368285
SEMA4D_IN_SEMAPHORIN_SIGNALING	-0.4100242995630474	0.16409433649153066	0.23192415620229762	0.23192415620229762	0.23192415620229762
SEMAPHORIN_INTERACTIONS	0.7069392662365257	0.3930132350798967	0.38139175259225344	0.4060225953267378	0.4060225953267378
SEMA4D_INDUCED_CELL_MIGRATION_AND_GROWTH_CONE_COLLAPSE	0.4005386764200777	0.4029828367442364	0.5115443697009685	0.5115443697009685	0.5115443697009685
TRANSPORT_OF_GLUCOSE_AND_OTHER_SUGARS_BILE_SALTS_AND_ORGANIC_ACIDS_METAL_IONS_AND_AMINE_COMPOUNDS	0.32954870102727646	0.0013258350429834892	0.07160624058079021	-0.18065628780256107	-0.18065628780256107
SPHINGOLIPID_METABOLISM	-0.14200871971058715	0.10996405877756424	-0.2317703901438386	0.020773900436484406	0.020773900436484406
PD1_SIGNALING	-0.3648407033190251	0.604244761558285	0.640244779500031	0.640244779500031	0.640244779500031
G_ALPHA_S_SIGNALLING_EVENTS	0.6628708705427157	0.2513852723447217	0.011043705509075491	-0.1370295004470471	-0.1370295004470471
G_ALPHA_Z_SIGNALLING_EVENTS	0.4544357545596503	0.26597738050188474	0.5597956148956752	0.5597956148956752	0.5597956148956752
COSTIMULATION_BY_THE_CD28_FAMILY	-0.1410558843742915	0.18097248377767514	0.3850127375217304	0.3002845096027179	0.3002845096027179
SIGNALING_BY_ROBO_RECEPTOR	0.8750000191196434	0.44489256797251087	-0.10288066729017982	-0.10288066729017982	-0.10288066729017982
TRANSPORT_OF_INORGANIC_CATIONS_ANIONS_AND_AMINO_ACIDS_OLIGOPEPTIDES	0.387248954071829	-0.17731486927982815	-0.2027870653092228	0.14355914683831975	0.14355914683831975
GOLGI_ASSOCIATED_VESICLE_BIOGENESIS	0.8520246727459506	-0.14815725412517328	-0.02855278393555652	-0.05385064627583699	-0.05385064627583699
AMINO_ACID_AND_OLIGOPEPTIDE_SLC_TRANSPORTERS	0.9480702044240956	-0.14426961183177903	-0.05978597173717494	-0.05978597173717494	-0.05978597173717494
SYNTHESIS_OF_DNA	0.5636544827780656	0.6580010500707832	0.04220020102210492	0.1209788637340865	0.1209788637340865
ACTIVATION_OF_NMDA_RECEPTOR_UPON_GLUTAMATE_BINDING_AND_POSTSYNAPTIC_EVENTS	-0.22571208832834552	0.0015740208374521447	0.18210270472603227	0.18210270472603227	0.18210270472603227
POST_NMDA_RECEPTOR_ACTIVATION_EVENTS	0.049720065504348085	0.564564413692648	0.5984766975321102	0.5984766975321102	0.5984766975321102
METABOLISM_OF_MRNA	-0.4409818317736285	-0.053012588488379614	-0.03937388073525168	0.2773772245753769	0.30322569309886316
CELL_JUNCTION_ORGANIZATION	-0.4116124954088459	-0.1073221743838506	0.3407895270647588	0.3407895270647588	0.3407895270647588
METABOLISM_OF_RNA	-0.06831239309938503	0.1609044082352645	-0.29553084147843556	-0.3556048903639265	-0.2582990155726406
MITOTIC_G1_G1_S_PHASES	0.14358421433557123	0.5418383972816054	0.045046959149556476	0.10902100378210258	0.10902100378210258
PI_3K_CASCADE	0.49929484412093167	-0.05484713860504464	-0.030060344930346712	0.09654492482544903	0.09654492482544903
DOWNSTREAM_SIGNALING_OF_ACTIVATED_FGFR	-0.09702045590972173	-0.4276702368912426	-0.02013746854590881	0.14600033709956506	0.14600033709956506
REGULATION_OF_MITOTIC_CELL_CYCLE	-0.4626458742216662	-0.2803151980940036	-0.06120022746973945	-0.06120022746973945	-0.06120022746973945
TAK1_ACTIVATES_NFKB_BY_PHOSPHORYLATION_AND_ACTIVATION_OF_IKKS_COMPLEX	0.6968690979302337	0.5862097922357271	0.43418764069539084	0.43418764069539084	0.43418764069539084
MITOTIC_M_M_G1_PHASES	-0.5718348631429567	-0.17212150854082942	-0.012793879565084668	0.16049189029392533	0.16049189029392533
MAP_KINASE_ACTIVATION_IN_TLR_CASCADE	0.12023016638901995	-0.44804647051533997	-0.23882779463048917	0.03600119156659713	0.03600119156659713
PHOSPHOLIPASE_C_MEDIATED_CASCADE	-0.3582643358507555	0.3199982862388143	0.038797131978431834	0.038797131978431834	0.038797131978431834
MAPK_TARGETS_NUCLEAR_EVENTS_MEDIATED_BY_MAP_KINASES	0.6423570844070493	0.6484924542294085	0.20668355367754188	0.20668355367754188	0.20668355367754188
GPCR_LIGAND_BINDING	0.946925148936936	0.8740232154019818	0.46868738115224917	0.10791408203733209	0.09404331999719823
RNA_POL_I_RNA_POL_III_AND_MITOCHONDRIAL_TRANSCRIPTION	0.6031559268668867	-0.24656191520943868	0.01815031417736767	-0.12144538607068092	-0.12144538607068092
THROMBIN_SIGNALLING_THROUGH_PROTEINASE_ACTIVATED_RECEPTORS_PARS	-0.09159106892737656	0.10097691791429303	0.3179407778898788	0.3179407778898788	0.3179407778898788
MITOTIC_G2_G2_M_PHASES	0.21961378092035416	-0.028103253207034995	0.4048464040921666	0.4185623919107625	0.4185623919107625
ACTIVATED_TAK1_MEDIATES_P38_MAPK_ACTIVATION	0.008140154896207619	-0.21088327376583985	-0.17636973712553367	-0.17636973712553367	-0.17636973712553367
DNA_REPAIR	0.6502924585300981	0.1679796921255622	0.28526989148910126	0.36880798149762795	0.36880798149762795
RNA_POL_II_PRE_TRANSCRIPTION_EVENTS	-0.07851550023652948	-0.40209762287119083	-0.3653602161169202	-0.3653602161169202	-0.3653602161169202
POST_TRANSLATIONAL_PROTEIN_MODIFICATION	0.6881220230183069	0.5279024224861405	0.5429630751756617	0.2420839803337757	0.2962887627163842
CHROMOSOME_MAINTENANCE	0.7340331334864189	0.2349548432763332	0.15711198127206644	-0.05222869508377432	-0.05222869508377432
DEPOSITION_OF_NEW_CENPA_CONTAINING_NUCLEOSOMES_AT_THE_CENTROMERE	0.13336589956341932	-0.2132768226700794	0.06376630398313476	0.06376630398313476	0.06376630398313476
L1CAM_INTERACTIONS	0.7433966975135972	0.46578269540968115	0.6312094869635463	0.314354622911453	0.314354622911453
SIGNALING_BY_ILS	0.7925143880209048	0.7072546693009324	0.6077131090141167	0.5988752367818981	0.3922467770137917
METABOLISM_OF_LIPIDS_AND_LIPOPROTEINS	0.27234904778383945	0.4984498800856089	-0.13745405086763013	0.09574390648063463	0.15725820728496176
SIGNAL_TRANSDUCTION_BY_L1	0.7712423186083943	0.6482168245495488	0.07532143127949845	0.07532143127949845	0.07532143127949845
FATTY_ACID_TRIACYLGLYCEROL_AND_KETONE_BODY_METABOLISM	0.779213131011485	0.4454404509037079	-0.05168930467804103	-0.11850078145476053	0.02189823444871344
RECYCLING_PATHWAY_OF_L1	0.6153895240573326	0.37504667960006766	0.20138519413459033	0.20138519413459033	0.20138519413459033
ASPARAGINE_N_LINKED_GLYCOSYLATION	0.16064495034695342	-0.24661178089144214	0.12890322611741792	0.10164372189328516	0.10164372189328516
ASSEMBLY_OF_THE_PRE_REPLICATIVE_COMPLEX	0.4356279037274439	0.4436580603425431	-0.17464918491914688	-0.17464918491914688	-0.17464918491914688
IL1_SIGNALING	-0.15766913279497438	0.2990873776372539	0.24606844001218242	0.26856712113481596	0.26856712113481596
IL_3_5_AND_GM_CSF_SIGNALING	0.32246040714539925	0.6589578898503984	0.5582558413722178	0.2786623600451948	0.2786623600451948
PLATELET_HOMEOSTASIS	0.9880413635411134	0.9507699980445159	0.7759861279001409	0.4026410483197142	0.4026410483197142
AQUAPORIN_MEDIATED_TRANSPORT	-0.5410613495332341	-0.6197373900008797	-0.20714342410561176	-0.20714342410561176	-0.20714342410561176
IL_RECEPTOR_SHC_SIGNALING	0.7267730912724983	0.7236660415432156	0.4569490731372254	0.4569490731372254	0.4569490731372254
REGULATION_OF_WATER_BALANCE_BY_RENAL_AQUAPORINS	0.7342263821900563	0.2980421161993292	-0.1760703279212507	-0.1760703279212507	-0.1760703279212507
TRAF6_MEDIATED_IRF7_ACTIVATION	-0.12725580600911213	-0.21894338471118632	-0.11826959212732834	-0.11826959212732834	-0.11826959212732834
CIRCADIAN_CLOCK	-0.2016113935237086	0.09524313970067326	0.16422932637433516	0.2507915277539099	0.2507915277539099
TRAF6_MEDIATED_NFKB_ACTIVATION	-0.15673328875332343	0.16373021241593455	0.18898386381521637	0.18898386381521637	0.18898386381521637
FACTORS_INVOLVED_IN_MEGAKARYOCYTE_DEVELOPMENT_AND_PLATELET_PRODUCTION	-0.4654098356688696	-0.15354394919663758	0.022617651863613274	0.07770106999398016	0.03368615366836929
REGULATION_OF_MRNA_STABILITY_BY_PROTEINS_THAT_BIND_AU_RICH_ELEMENTS	0.8872804109478878	0.8028117562058117	0.6472563877374315	0.5436716205391241	0.5436716205391241
TRAF6_MEDIATED_INDUCTION_OF_NFKB_AND_MAP_KINASES_UPON_TLR7_8_OR_9_ACTIVATION	0.760136196060496	0.8756092703612197	0.9102134585952628	0.8785292433164071	0.8785292433164071
TRANSPORT_TO_THE_GOLGI_AND_SUBSEQUENT_MODIFICATION	0.18467154228424384	0.38090559988417255	0.3272947038488578	0.36047414231601005	0.36047414231601005
IRON_UPTAKE_AND_TRANSPORT	0.5401065531450111	0.34710068855614806	0.42451958304746784	0.42451958304746784	0.42451958304746784
INTERFERON_GAMMA_SIGNALING	0.8949888476139347	0.28468838041824657	0.400342786982748	-0.2886488429097169	-0.2886488429097169
INTERFERON_ALPHA_BETA_SIGNALING	0.058187501740948354	0.12679506347903063	0.44436335378081326	-0.15836793701712598	-0.15836793701712598
INTERFERON_SIGNALING	-0.12298588084895937	0.052639103254893745	0.5552243247624237	0.45652512318693517	-0.07211110061538678
NEGATIVE_REGULATORS_OF_RIG_I_MDA5_SIGNALING	0.8993614078665306	0.6102365077562341	-0.17782543378180726	-0.20165712504741343	-0.20165712504741343
NFKB_AND_MAP_KINASES_ACTIVATION_MEDIATED_BY_TLR4_SIGNALING_REPERTOIRE	0.5484720172727134	0.6560565524920222	0.6621217220852216	0.45138465057890254	0.45138465057890254
ION_CHANNEL_TRANSPORT	0.662242850135754	0.5213808225378325	0.5306333951047185	0.5306333951047185	0.5306333951047185
RIG_I_MDA5_MEDIATED_INDUCTION_OF_IFN_ALPHA_BETA_PATHWAYS	0.4624674828339802	0.6674586691655554	0.4437807998039254	0.5253185330972885	0.5253185330972885
TRANSCRIPTIONAL_REGULATION_OF_WHITE_ADIPOCYTE_DIFFERENTIATION	-0.16695033145864505	-0.1245189114732812	-0.24537624700940486	-0.004632577000711943	-0.004632577000711943
MEIOTIC_RECOMBINATION	0.9033916767838266	-0.3323504331743104	-0.22166157881115311	-0.1807369648772249	-0.1807369648772249
IL_2_SIGNALING	0.49939525903462306	0.44396773077542206	0.05041586568013187	-0.06736169910129189	-0.06736169910129189
PLATELET_AGGREGATION_PLUG_FORMATION	0.6349112470080958	0.5767892924544392	-0.287311425337096	-0.287311425337096	-0.287311425337096
SIGNALING_BY_NOTCH	0.0935478225230034	0.30517126031813535	0.276199493975425	0.1779136919464644	-0.044535499365427764
DNA_REPLICATION	-0.02000747320212351	-0.14319671595571212	0.049571228712202035	0.0951582400750462	0.15261599075624482
PKB_MEDIATED_EVENTS	0.7968773688715242	0.5415036401577712	-0.07477159686578637	-0.07477159686578637	-0.07477159686578637
METABOLISM_OF_CARBOHYDRATES	0.8903474603178195	0.41054998560621236	0.2678305684554339	0.033557198867347496	0.09129955338210705
SIGNALING_BY_INSULIN_RECEPTOR	-0.7590457429849908	-0.42810279951191726	-0.01512584474048155	-0.1918007254837172	-0.1918007254837172
APOPTOSIS	0.015464779548856	0.23997665938821397	0.2301655941858841	-0.08275050474308726	-0.07673375785733133
HEMOSTASIS	0.8290774246657028	0.6882537765483183	0.5425923898594903	0.1358406205622045	0.07914278610429978
INFLUENZA_LIFE_CYCLE	-0.4663930818345193	-0.21294089872197203	0.1262310589057089	0.04489894515424208	0.04489894515424208
INFLUENZA_VIRAL_RNA_TRANSCRIPTION_AND_REPLICATION	0.5906613452388111	0.5753149973821181	0.3275900079522676	0.0854826272518725	0.0854826272518725
HIV_INFECTION	-0.07405498668067144	0.2226654824436493	-0.17059871195392243	0.00858135130009606	0.017008686884359834
HIV_LIFE_CYCLE	-0.683960130346972	-0.4368485645586508	-0.021784957127103544	0.10389164372132667	0.10389164372132667
HOST_INTERACTIONS_OF_HIV_FACTORS	0.36693912106013343	0.4385084802777084	0.3961729217123583	0.16771542777318055	0.16771542777318055
LATE_PHASE_OF_HIV_LIFE_CYCLE	-0.29450781369452184	0.033957250678858186	0.18583173734734507	-0.23290949061316862	-0.23290949061316862
APC_C_CDH1_MEDIATED_DEGRADATION_OF_CDC20_AND_OTHER_APC_C_CDH1_TARGETED_PROTEINS_IN_LATE_MITOSIS_EARLY_G1	-0.46378495064789715	0.07256394033445804	0.1554851390352974	0.1554851390352974	0.1554851390352974
APC_C_CDC20_MEDIATED_DEGRADATION_OF_MITOTIC_PROTEINS	-0.2924921018967518	0.32104888177772406	-0.10407996207124069	-0.10407996207124069	-0.10407996207124069
MYD88_MAL_CASCADE_INITIATED_ON_PLASMA_MEMBRANE	-0.08993435865911972	0.21972723487563756	0.306256554076082	0.1199575124961233	0.1374908213559563
INNATE_IMMUNE_SYSTEM	0.3238121069419826	0.5373321677540378	0.4110738986820985	0.12635161352650864	0.12065629261590549
MITOTIC_PROMETAPHASE	-0.3368621715083566	0.017483905571201833	0.11777344066727123	0.17618794420423256	0.17618794420423256
THE_ROLE_OF_NEF_IN_HIV1_REPLICATION_AND_DISEASE_PATHOGENESIS	-0.45391930819547605	0.04602518051204927	-0.0260203842958662	-0.0260203842958662	-0.0260203842958662
SIGNALING_BY_TGF_BETA_RECEPTOR_COMPLEX	0.9690591729703866	0.9605836320682738	0.8536039911533726	0.7295862004537564	0.7295862004537564
ACTIVATED_TLR4_SIGNALLING	0.25902746953516315	-0.0369349168249269	0.16609319188405855	-0.05903466331788642	-0.08295263637182029
IMMUNE_SYSTEM	0.733198666283531	0.5092818647678908	0.34379637104675864	0.36241023952251294	-0.13722817759505462
PHASE_II_CONJUGATION	-0.2862748411247625	-0.03617828393143652	0.17639640140300872	0.17639640140300872	0.17639640140300872
TOLL_RECEPTOR_CASCADES	0.5111889601156455	0.4803763415421762	0.15371219932347915	0.08441769406890398	-0.10083334822274662
GLUCOSE_METABOLISM	-0.5546079235403005	-0.06925239731332025	0.18460930008090945	0.18460930008090945	0.18460930008090945
ADAPTIVE_IMMUNE_SYSTEM	-0.7812308341368541	-0.4506983769502686	-0.5065797071137434	-0.4115148363259483	-0.21002540040445156
NOD1_2_SIGNALING_PATHWAY	0.8321867730508683	0.7258988768652952	0.09135101182007802	0.1078668953411409	0.1078668953411409
CYTOKINE_SIGNALING_IN_IMMUNE_SYSTEM	-0.12972961009306525	-0.20799825065816696	0.07773050472617565	-0.13586777773066197	-0.03454132210014218
MEIOTIC_SYNAPSIS	0.234173566181554	-0.07689738561783101	-0.00878608298365914	0.0666415308500801	0.0666415308500801
ANTIGEN_PRESENTATION_FOLDING_ASSEMBLY_AND_PEPTIDE_LOADING_OF_CLASS_I_MHC	0.9785304136076673	0.6505809752233391	0.6684984092795803	0.6684984092795803	0.6684984092795803
CLASS_I_MHC_MEDIATED_ANTIGEN_PROCESSING_PRESENTATION	-0.36717831376344756	-0.16133107227284968	0.2171121382230706	0.27306947925971603	0.3449715959674593
NONSENSE_MEDIATED_DECAY_ENHANCED_BY_THE_EXON_JUNCTION_COMPLEX	0.06315110818196769	-0.03237339037825518	0.0015431532828079353	0.08557446688659662	0.08557446688659662
ANTIGEN_PROCESSING_UBIQUITINATION_PROTEASOME_DEGRADATION	0.4392334853135581	0.5214043953834546	0.0704361955226271	0.0037493951995142827	-0.03829245577017782
INFLAMMASOMES	-0.3539369068717723	-0.13827558495853365	-0.02224116562303082	-0.02224116562303082	-0.02224116562303082
NUCLEOTIDE_BINDING_DOMAIN_LEUCINE_RICH_REPEAT_CONTAINING_RECEPTOR_NLR_SIGNALING_PATHWAYS	0.8468502738617076	0.8292087561535108	0.8381153549500965	0.7601221438014107	0.7601221438014107
AMYLOIDS	0.8896204850959653	0.8924713514884575	0.8399480240248356	-0.05892558223653446	-0.05892558223653446
PACKAGING_OF_TELOMERE_ENDS	0.10420754492558153	0.3986835105592422	0.46246219330280536	0.46246219330280536	0.46246219330280536
TELOMERE_MAINTENANCE	0.6748584046471144	0.6660954929646821	0.44161603889318995	0.36226726050917046	0.36226726050917046
PLATELET_ACTIVATION_SIGNALING_AND_AGGREGATION	0.8958410176470579	0.2484768853616979	0.2600127645654572	0.2003573848225058	-0.04190185612838453
G2_M_CHECKPOINTS	0.295187374178025	0.45657633382611496	0.4190842363465259	0.4190842363465259	0.4190842363465259
S_PHASE	-0.5175584466137075	0.1766326992645461	0.13689706131864032	0.12648489740133856	0.12648489740133856
SIGNALING_BY_FGFR	0.2148013290104814	0.1302925264972165	0.2234984639194084	0.05235409221749682	0.027727899551286076
INTRINSIC_PATHWAY_FOR_APOPTOSIS	-0.39051892369304514	-0.15319492518978234	-0.3727138456711355	-0.3727138456711355	-0.3727138456711355
PI3K_CASCADE	0.011439897838359055	0.2906552641330059	0.35077913038519987	0.3427249429351489	0.3427249429351489
APOPTOTIC_EXECUTION_PHASE	0.7341529325792827	0.6688094403709793	0.527882422697776	-0.01080560465755638	-0.01080560465755638

## Sheet: b_TRAF6_M_expression_decoder_we
	mean_log_normalized_expressin	TRAF6_MEDIATED_INDUCTION_OF_NFKB_AND_MAP_KINASES_UPON_TLR7_8_OR_9_ACTIVATION_absolute_decoder_weights
FOS	1.1334877	0.6903740763664246
JUN	0.91612077	0.5993106961250305
MAP2K3	0.14029413	0.3248352110385895
S100A12	0.3427859	0.2567232847213745
NFKBIA	0.77305025	0.2527976930141449
PELI1	0.05657273	0.20849911868572235
MEF2C	0.15913363	0.1727551370859146
DUSP6	0.17178065	0.1686478555202484
DUSP4	0.037312675	0.12712956964969635
MAP3K1	0.109343514	0.12472112476825714
RPS6KA1	0.10185404	0.11830129474401474
CDK1	0.016797591	0.11539769917726517
DUSP3	0.029259086	0.11525455117225647
NFKB2	0.08489347	0.09834232181310654
MAPKAPK3	0.09281571	0.09814820438623428
IKBKG	0.036167312	0.09511610120534897
DUSP7	0.018933868	0.09448201954364777
MAP2K6	0.024485178	0.09311424195766449
TLR8	0.028184919	0.08852076530456543
MAPK7	0.015749743	0.08726322650909424

## Sheet: c_CELL_CELL_C_expression_decode
	mean_log_normalized_expressin	CELL_CELL_COMMUNICATION_absolute_decoder_weights
ITGB1	0.2294835	0.6117422580718994
PARVB	0.053782243	0.5037820339202881
CLDN5	0.0030972515	0.3932983875274658
LIMS1	0.24137226	0.34819257259368896
CTNNA1	0.064258166	0.32480621337890625
SIRPG	0.03542503	0.3139054477214813
ILK	0.130148	0.3076767325401306
ACTN1	0.11267258	0.3043331503868103
CD151	0.06431479	0.26401665806770325
CTNND1	0.025141552	0.21376372873783112
SPTBN1	0.06982896	0.20217260718345642
RSU1	0.09817762	0.19206632673740387
PTK2B	0.10255187	0.1835639625787735
PARD3	0.0006805269	0.1812867671251297
MAPK13	0.030921377	0.15473178029060364
CD47	0.38040406	0.12211182713508606
F11R	0.022216242	0.10704869031906128
VASP	0.2835226	0.10655435174703598
SPTAN1	0.09199538	0.09357983618974686
CD2AP	0.046595808	0.09022551029920578

## Sheet: d_TRANSLATION_expression_decode
	mean_log_normalized_expressin	TRANSLATION_absolute_decoder_weights
EIF4EBP1	0.10414656	0.34696027636528015
FAM153A	0.0078157475	0.198167622089386
RPS24	2.3949695	0.17468075454235077
EIF3A	0.27282885	0.16264697909355164
SSR3	0.22827363	0.13160042464733124
RPN1	0.12278855	0.1273108720779419
SEC11C	0.18284313	0.1258019208908081
ETF1	0.09814797	0.1171145960688591
SEC11A	0.37883377	0.10693120956420898
RPS29	2.4204934	0.10299119353294373
RPLP1	3.3040104	0.099331796169281
RPS5	2.1177979	0.09667639434337616
RPS23	2.6874785	0.0898970291018486
RPS8	2.580189	0.08721931278705597
RPS25	2.3519258	0.07666376978158951
RPL5	2.0225565	0.07318089157342911
RPL30	2.681486	0.0715801939368248
RPL23A	2.642669	0.07021420449018478
RPS4X	2.8760772	0.058699265122413635
RPL10A	2.2053146	0.05166396126151085

## Sheet: e_normalized_entropy_GPs
	N_GENES	NORMALIZED_ENTROPY
TRANSLATION	41	0.9082485926782787
APOPTOTIC_CLEAVAGE_OF_CELLULAR_PROTEINS	18	0.89274681732899
FORMATION_OF_THE_TERNARY_COMPLEX_AND_SUBSEQUENTLY_THE_43S_COMPLEX	15	0.9589385499595953
SIGNALING_BY_RHO_GTPASES	50	0.9220473501841367
SIGNALING_BY_WNT	18	0.9423372775106238
SIGNALLING_BY_NGF	50	0.9808898308656544
SIGNALING_BY_SCF_KIT	50	0.9235505607341208
DEVELOPMENTAL_BIOLOGY	50	0.9786048167504892
DAG_AND_IP3_SIGNALING	16	0.8667463830067988
TCA_CYCLE_AND_RESPIRATORY_ELECTRON_TRANSPORT	18	0.8575173729952953
BMAL1_CLOCK_NPAS2_ACTIVATES_CIRCADIAN_EXPRESSION	20	0.8749722741479704
ANTIGEN_PROCESSING_CROSS_PRESENTATION	29	0.9027505909655361
TRIF_MEDIATED_TLR3_SIGNALING	49	0.9447695231142371
CELL_CELL_COMMUNICATION	44	0.886515563008827
ER_PHAGOSOME_PATHWAY	19	0.8708225345348656
MEIOSIS	41	0.8885272293770742
MEMBRANE_TRAFFICKING	50	0.8956627597060783
NEF_MEDIATES_DOWN_MODULATION_OF_CELL_SURFACE_RECEPTORS_BY_RECRUITING_THEM_TO_CLATHRIN_ADAPTERS	13	0.950105456310551
IMMUNOREGULATORY_INTERACTIONS_BETWEEN_A_LYMPHOID_AND_A_NON_LYMPHOID_CELL	40	0.8562710483508198
METABOLISM_OF_VITAMINS_AND_COFACTORS	20	0.9219339488899774
TRANS_GOLGI_NETWORK_VESICLE_BUDDING	35	0.8807830278221629
CELL_CYCLE	50	0.9846146116961177
SIGNALING_BY_ERBB4	44	0.9368046193360678
ORC1_REMOVAL_FROM_CHROMATIN	18	0.9368417349555562
O_LINKED_GLYCOSYLATION_OF_MUCINS	16	0.8701602386264257
ANTIVIRAL_MECHANISM_BY_IFN_STIMULATED_GENES	30	0.9252713090141798
SIGNALING_BY_ERBB2	50	0.972105998433562
SIGNALING_BY_EGFR_IN_CANCER	50	0.9574563842944227
SRP_DEPENDENT_COTRANSLATIONAL_PROTEIN_TARGETING_TO_MEMBRANE	34	0.952772387264628
PI3K_EVENTS_IN_ERBB4_SIGNALING	24	0.8949405175904999
PI3K_EVENTS_IN_ERBB2_SIGNALING	26	0.9105194062642572
GLYCOSPHINGOLIPID_METABOLISM	21	0.9136009670854134
PPARA_ACTIVATES_GENE_EXPRESSION	46	0.9287695658679596
PRE_NOTCH_TRANSCRIPTION_AND_TRANSLATION	14	0.8976271730260444
ACTIVATED_NOTCH1_TRANSMITS_SIGNAL_TO_THE_NUCLEUS	15	0.8798055625295312
DOWNSTREAM_SIGNALING_EVENTS_OF_B_CELL_RECEPTOR_BCR	42	0.9293337948559572
ACTIVATION_OF_NF_KAPPAB_IN_B_CELLS	21	0.9226729444741735
ANTIGEN_ACTIVATES_B_CELL_RECEPTOR_LEADING_TO_GENERATION_OF_SECOND_MESSENGERS	24	0.8589436729553604
PRE_NOTCH_EXPRESSION_AND_PROCESSING	24	0.9284406863554159
SIGNALING_BY_THE_B_CELL_RECEPTOR_BCR	50	0.850433826699085
NOTCH1_INTRACELLULAR_DOMAIN_REGULATES_TRANSCRIPTION	24	0.8723474014523865
SIGNALING_BY_NOTCH1	39	0.9259656052492479
INSULIN_RECEPTOR_SIGNALLING_CASCADE	37	0.8966019330834234
SIGNALLING_TO_RAS	15	0.9448298550311804
CELL_SURFACE_INTERACTIONS_AT_THE_VASCULAR_WALL	50	0.8850355821981775
NGF_SIGNALLING_VIA_TRKA_FROM_THE_PLASMA_MEMBRANE	50	0.9697380380561413
SIGNALLING_TO_ERKS	21	0.9246195126936407
SIGNALING_BY_FGFR_IN_DISEASE	50	0.955626508082654
PHOSPHOLIPID_METABOLISM	50	0.91458748880365
GASTRIN_CREB_SIGNALLING_PATHWAY_VIA_PKC_AND_MAPK	50	0.9126125023417492
SYNTHESIS_OF_PIPS_AT_THE_PLASMA_MEMBRANE	20	0.9340014265585088
TRANSCRIPTIONAL_ACTIVITY_OF_SMAD2_SMAD3_SMAD4_HETEROTRIMER	22	0.9139968871160667
PI_METABOLISM	24	0.9329756640103135
CHONDROITIN_SULFATE_DERMATAN_SULFATE_METABOLISM	22	0.8969772276374085
LATENT_INFECTION_OF_HOMO_SAPIENS_WITH_MYCOBACTERIUM_TUBERCULOSIS	15	0.929998610248302
HEPARAN_SULFATE_HEPARIN_HS_GAG_METABOLISM	18	0.8969375778697972
GLYCOSAMINOGLYCAN_METABOLISM	44	0.9015634695251384
SIGNALING_BY_FGFR_MUTANTS	15	0.9449990692166659
MHC_CLASS_II_ANTIGEN_PRESENTATION	50	0.7999919557479244
GLYCEROPHOSPHOLIPID_BIOSYNTHESIS	34	0.9147899569070368
NUCLEAR_EVENTS_KINASE_AND_TRANSCRIPTION_FACTOR_ACTIVATION	16	0.9177146454685483
PI3K_AKT_ACTIVATION	25	0.9146774648298095
PROCESSING_OF_CAPPED_INTRON_CONTAINING_PRE_MRNA	33	0.9156275089279714
TCR_SIGNALING	40	0.8831204170496245
DOWNSTREAM_TCR_SIGNALING	28	0.9216572788157184
BASIGIN_INTERACTIONS	14	0.9153096055780552
GAB1_SIGNALOSOME	23	0.90591828631966
ACTIVATION_OF_THE_MRNA_UPON_BINDING_OF_THE_CAP_BINDING_COMPLEX_AND_EIFS_AND_SUBSEQUENT_BINDING_TO_43S	17	0.9337636669926901
PHOSPHORYLATION_OF_CD3_AND_TCR_ZETA_CHAINS	14	0.9200177959271028
TRANSLOCATION_OF_ZAP_70_TO_IMMUNOLOGICAL_SYNAPSE	13	0.9408123393866257
ERK_MAPK_TARGETS	14	0.8842949945252221
GENERATION_OF_SECOND_MESSENGER_MOLECULES	22	0.916000161878501
GENERIC_TRANSCRIPTION_PATHWAY	50	0.9923919969754658
RESPONSE_TO_ELEVATED_PLATELET_CYTOSOLIC_CA2_	44	0.9216527564397718
TRANSPORT_OF_MATURE_TRANSCRIPT_TO_CYTOPLASM	16	0.9276683993612096
METABOLISM_OF_AMINO_ACIDS_AND_DERIVATIVES	44	0.8864358001136388
RNA_POL_I_TRANSCRIPTION	29	0.8923060557554683
BIOLOGICAL_OXIDATIONS	31	0.9137131017665076
TRANSMISSION_ACROSS_CHEMICAL_SYNAPSES	50	0.9517614316638646
INTEGRIN_CELL_SURFACE_INTERACTIONS	32	0.8768693678279093
REGULATION_OF_ORNITHINE_DECARBOXYLASE_ODC	13	0.9480581764336847
NRAGE_SIGNALS_DEATH_THROUGH_JNK	20	0.8747252389652659
REGULATION_OF_APOPTOSIS	15	0.8885604157131202
RNA_POL_II_TRANSCRIPTION	30	0.9373806016139317
NEURONAL_SYSTEM	50	0.9553585325388357
CELL_DEATH_SIGNALLING_VIA_NRAGE_NRIF_AND_NADE	29	0.8766056563627277
P75_NTR_RECEPTOR_MEDIATED_SIGNALLING	39	0.9264363820964295
PEPTIDE_CHAIN_ELONGATION	27	0.9498236611366184
SIGNALING_BY_GPCR	50	0.9882376751777903
PEPTIDE_LIGAND_BINDING_RECEPTORS	44	0.8830337803257412
CLASS_A1_RHODOPSIN_LIKE_RECEPTORS	50	0.9704598107114611
INTEGRATION_OF_ENERGY_METABOLISM	43	0.8663807741105327
CELL_CYCLE_MITOTIC	50	0.9876009818627414
OPIOID_SIGNALLING	36	0.8951957904986704
RECRUITMENT_OF_MITOTIC_CENTROSOME_PROTEINS_AND_COMPLEXES	34	0.9325089475439465
CHEMOKINE_RECEPTORS_BIND_CHEMOKINES	28	0.9204591058003936
LOSS_OF_NLP_FROM_MITOTIC_CENTROSOMES	30	0.893621379499709
NEUROTRANSMITTER_RECEPTOR_BINDING_AND_DOWNSTREAM_TRANSMISSION_IN_THE_POSTSYNAPTIC_CELL	43	0.9216126561420821
CELL_CYCLE_CHECKPOINTS	35	0.9225562442076489
DIABETES_PATHWAYS	50	0.9046291836162875
PLC_BETA_MEDIATED_EVENTS	20	0.8780565529722395
TRANSMEMBRANE_TRANSPORT_OF_SMALL_MOLECULES	50	0.9775985524330032
CYCLIN_E_ASSOCIATED_EVENTS_DURING_G1_S_TRANSITION_	17	0.9424873795544615
G1_PHASE	17	0.9197002179970039
RNA_POL_II_TRANSCRIPTION_PRE_INITIATION_AND_PROMOTER_OPENING	13	0.9103719600033896
MRNA_PROCESSING	42	0.9378443299363053
SIGNALING_BY_PDGF	50	0.9461353469806606
GPVI_MEDIATED_ACTIVATION_CASCADE	25	0.925119475598391
PROTEIN_FOLDING	20	0.8519849500398378
METABOLISM_OF_NUCLEOTIDES	30	0.9025428761304062
METABOLISM_OF_PROTEINS	50	0.9924815253070257
DOWNSTREAM_SIGNAL_TRANSDUCTION	50	0.9443058364394088
MUSCLE_CONTRACTION	17	0.8744255576526179
M_G1_TRANSITION	18	0.8925255042588004
MRNA_SPLICING	23	0.8876726730437876
3_UTR_MEDIATED_TRANSLATIONAL_REGULATION	29	0.9129209016335733
G1_S_TRANSITION	33	0.9312880947213883
TRANSCRIPTION	50	0.9354255279359349
NUCLEOTIDE_EXCISION_REPAIR	15	0.8950834376781577
AXON_GUIDANCE	50	0.9627022935301993
ACTIVATION_OF_CHAPERONE_GENES_BY_XBP1S	25	0.8919226111143984
REGULATION_OF_INSULIN_SECRETION_BY_GLUCAGON_LIKE_PEPTIDE1	18	0.8797742254830758
G_ALPHA_Q_SIGNALLING_EVENTS	50	0.9391419592895952
REGULATION_OF_INSULIN_SECRETION	34	0.8958810911724682
NCAM_SIGNALING_FOR_NEURITE_OUT_GROWTH	20	0.8900380776777165
UNFOLDED_PROTEIN_RESPONSE	41	0.8793787078895656
G_ALPHA1213_SIGNALLING_EVENTS	39	0.9265772767431185
SLC_MEDIATED_TRANSMEMBRANE_TRANSPORT	50	0.9381720791885433
CD28_CO_STIMULATION	21	0.9404824343981173
GPCR_DOWNSTREAM_SIGNALING	50	0.9866747993884617
G_ALPHA_I_SIGNALLING_EVENTS	50	0.9555681836352049
SEMA4D_IN_SEMAPHORIN_SIGNALING	20	0.906191902464793
SEMAPHORIN_INTERACTIONS	37	0.9161203477110659
SEMA4D_INDUCED_CELL_MIGRATION_AND_GROWTH_CONE_COLLAPSE	16	0.8804796276348213
TRANSPORT_OF_GLUCOSE_AND_OTHER_SUGARS_BILE_SALTS_AND_ORGANIC_ACIDS_METAL_IONS_AND_AMINE_COMPOUNDS	24	0.9018018750150975
SPHINGOLIPID_METABOLISM	36	0.9094583822463171
PD1_SIGNALING	15	0.9303286747547458
G_ALPHA_S_SIGNALLING_EVENTS	33	0.9157087885881161
G_ALPHA_Z_SIGNALLING_EVENTS	19	0.8574564852765253
COSTIMULATION_BY_THE_CD28_FAMILY	42	0.9010820766817385
SIGNALING_BY_ROBO_RECEPTOR	17	0.8685590340961212
TRANSPORT_OF_INORGANIC_CATIONS_ANIONS_AND_AMINO_ACIDS_OLIGOPEPTIDES	29	0.9381549406171649
GOLGI_ASSOCIATED_VESICLE_BIOGENESIS	30	0.9077823828967668
AMINO_ACID_AND_OLIGOPEPTIDE_SLC_TRANSPORTERS	17	0.8257361218054766
SYNTHESIS_OF_DNA	25	0.8945488719641936
ACTIVATION_OF_NMDA_RECEPTOR_UPON_GLUTAMATE_BINDING_AND_POSTSYNAPTIC_EVENTS	14	0.9402368603244663
POST_NMDA_RECEPTOR_ACTIVATION_EVENTS	14	0.8641466681695606
METABOLISM_OF_MRNA	50	0.9704103233015042
CELL_JUNCTION_ORGANIZATION	20	0.9110409229582922
METABOLISM_OF_RNA	50	0.9656589834398659
MITOTIC_G1_G1_S_PHASES	45	0.8879716815879315
PI_3K_CASCADE	23	0.8999673536906495
DOWNSTREAM_SIGNALING_OF_ACTIVATED_FGFR	46	0.9269002738224749
REGULATION_OF_MITOTIC_CELL_CYCLE	18	0.8979509327215601
TAK1_ACTIVATES_NFKB_BY_PHOSPHORYLATION_AND_ACTIVATION_OF_IKKS_COMPLEX	16	0.9160322251864829
MITOTIC_M_M_G1_PHASES	47	0.9068952630673138
MAP_KINASE_ACTIVATION_IN_TLR_CASCADE	33	0.9258574269588906
PHOSPHOLIPASE_C_MEDIATED_CASCADE	17	0.928388166257322
MAPK_TARGETS_NUCLEAR_EVENTS_MEDIATED_BY_MAP_KINASES	18	0.9136855248813882
GPCR_LIGAND_BINDING	50	0.9560961509165554
RNA_POL_I_RNA_POL_III_AND_MITOCHONDRIAL_TRANSCRIPTION	33	0.9062258660914957
THROMBIN_SIGNALLING_THROUGH_PROTEINASE_ACTIVATED_RECEPTORS_PARS	17	0.888770408587268
MITOTIC_G2_G2_M_PHASES	40	0.9299216585875242
ACTIVATED_TAK1_MEDIATES_P38_MAPK_ACTIVATION	13	0.9352911439211956
DNA_REPAIR	36	0.936646672310672
RNA_POL_II_PRE_TRANSCRIPTION_EVENTS	19	0.929199494961729
POST_TRANSLATIONAL_PROTEIN_MODIFICATION	50	0.96488406666942
CHROMOSOME_MAINTENANCE	41	0.9376740811678179
DEPOSITION_OF_NEW_CENPA_CONTAINING_NUCLEOSOMES_AT_THE_CENTROMERE	20	0.9444984321715286
L1CAM_INTERACTIONS	38	0.9238604997991473
SIGNALING_BY_ILS	50	0.8978707392323452
METABOLISM_OF_LIPIDS_AND_LIPOPROTEINS	50	0.9794443962573441
SIGNAL_TRANSDUCTION_BY_L1	19	0.8749863832951515
FATTY_ACID_TRIACYLGLYCEROL_AND_KETONE_BODY_METABOLISM	50	0.966555607547361
RECYCLING_PATHWAY_OF_L1	15	0.8877313366367849
ASPARAGINE_N_LINKED_GLYCOSYLATION	37	0.9341464829691315
ASSEMBLY_OF_THE_PRE_REPLICATIVE_COMPLEX	16	0.8781038592958025
IL1_SIGNALING	23	0.9105875884068753
IL_3_5_AND_GM_CSF_SIGNALING	30	0.9101943294994416
PLATELET_HOMEOSTASIS	31	0.8687045190855461
AQUAPORIN_MEDIATED_TRANSPORT	19	0.9671566489193779
IL_RECEPTOR_SHC_SIGNALING	20	0.8400582601413463
REGULATION_OF_WATER_BALANCE_BY_RENAL_AQUAPORINS	18	0.8647622209098529
TRAF6_MEDIATED_IRF7_ACTIVATION	15	0.896649945483747
CIRCADIAN_CLOCK	27	0.9314352244463784
TRAF6_MEDIATED_NFKB_ACTIVATION	15	0.8598336224862496
FACTORS_INVOLVED_IN_MEGAKARYOCYTE_DEVELOPMENT_AND_PLATELET_PRODUCTION	50	0.9108375985976914
REGULATION_OF_MRNA_STABILITY_BY_PROTEINS_THAT_BIND_AU_RICH_ELEMENTS	25	0.7962472254425291
TRAF6_MEDIATED_INDUCTION_OF_NFKB_AND_MAP_KINASES_UPON_TLR7_8_OR_9_ACTIVATION	48	0.8632097849758571
TRANSPORT_TO_THE_GOLGI_AND_SUBSEQUENT_MODIFICATION	21	0.8966073176776383
IRON_UPTAKE_AND_TRANSPORT	18	0.8799017506439082
INTERFERON_GAMMA_SIGNALING	50	0.9088193411246213
INTERFERON_ALPHA_BETA_SIGNALING	45	0.9005496115829287
INTERFERON_SIGNALING	50	0.954563869560476
NEGATIVE_REGULATORS_OF_RIG_I_MDA5_SIGNALING	21	0.9454554749182547
NFKB_AND_MAP_KINASES_ACTIVATION_MEDIATED_BY_TLR4_SIGNALING_REPERTOIRE	46	0.9318169889084648
ION_CHANNEL_TRANSPORT	15	0.907524906263941
RIG_I_MDA5_MEDIATED_INDUCTION_OF_IFN_ALPHA_BETA_PATHWAYS	42	0.7493110910069689
TRANSCRIPTIONAL_REGULATION_OF_WHITE_ADIPOCYTE_DIFFERENTIATION	33	0.914263688053347
MEIOTIC_RECOMBINATION	26	0.9163705136594295
IL_2_SIGNALING	30	0.9414425249410241
PLATELET_AGGREGATION_PLUG_FORMATION	16	0.9146487967429424
SIGNALING_BY_NOTCH	50	0.9293750826178419
DNA_REPLICATION	50	0.9558158035202479
PKB_MEDIATED_EVENTS	16	0.8772196964877168
METABOLISM_OF_CARBOHYDRATES	50	0.9625838162827162
SIGNALING_BY_INSULIN_RECEPTOR	46	0.9379025564061327
APOPTOSIS	50	0.886905865002066
HEMOSTASIS	50	0.9867991273642154
INFLUENZA_LIFE_CYCLE	44	0.9163937606860152
INFLUENZA_VIRAL_RNA_TRANSCRIPTION_AND_REPLICATION	32	0.9384701825070104
HIV_INFECTION	50	0.9715407327594854
HIV_LIFE_CYCLE	37	0.9200032056769392
HOST_INTERACTIONS_OF_HIV_FACTORS	39	0.9455044062878982
LATE_PHASE_OF_HIV_LIFE_CYCLE	32	0.9409232054527967
APC_C_CDH1_MEDIATED_DEGRADATION_OF_CDC20_AND_OTHER_APC_C_CDH1_TARGETED_PROTEINS_IN_LATE_MITOSIS_EARLY_G1	15	0.9118685692552497
APC_C_CDC20_MEDIATED_DEGRADATION_OF_MITOTIC_PROTEINS	16	0.8535975354264083
MYD88_MAL_CASCADE_INITIATED_ON_PLASMA_MEMBRANE	50	0.9439839244943444
INNATE_IMMUNE_SYSTEM	50	0.9676868092914622
MITOTIC_PROMETAPHASE	28	0.9282435813600068
THE_ROLE_OF_NEF_IN_HIV1_REPLICATION_AND_DISEASE_PATHOGENESIS	19	0.9305370796547877
SIGNALING_BY_TGF_BETA_RECEPTOR_COMPLEX	36	0.8287910948778172
ACTIVATED_TLR4_SIGNALLING	50	0.967923337170825
IMMUNE_SYSTEM	50	0.9976622842457038
PHASE_II_CONJUGATION	17	0.8575116517554598
TOLL_RECEPTOR_CASCADES	50	0.946353835114522
GLUCOSE_METABOLISM	20	0.8837978129738896
ADAPTIVE_IMMUNE_SYSTEM	50	0.9951664001324464
NOD1_2_SIGNALING_PATHWAY	22	0.928589122443771
CYTOKINE_SIGNALING_IN_IMMUNE_SYSTEM	50	0.9709727855016179
MEIOTIC_SYNAPSIS	32	0.927474712499808
ANTIGEN_PRESENTATION_FOLDING_ASSEMBLY_AND_PEPTIDE_LOADING_OF_CLASS_I_MHC	18	0.9238913321576783
CLASS_I_MHC_MEDIATED_ANTIGEN_PROCESSING_PRESENTATION	50	0.9749606662690073
NONSENSE_MEDIATED_DECAY_ENHANCED_BY_THE_EXON_JUNCTION_COMPLEX	38	0.9297117921936382
ANTIGEN_PROCESSING_UBIQUITINATION_PROTEASOME_DEGRADATION	50	0.9752759961447671
INFLAMMASOMES	14	0.8600490112634539
NUCLEOTIDE_BINDING_DOMAIN_LEUCINE_RICH_REPEAT_CONTAINING_RECEPTOR_NLR_SIGNALING_PATHWAYS	35	0.8320883694856235
AMYLOIDS	28	0.8884000713871356
PACKAGING_OF_TELOMERE_ENDS	18	0.8643262762300347
TELOMERE_MAINTENANCE	23	0.9300659394070778
PLATELET_ACTIVATION_SIGNALING_AND_AGGREGATION	50	0.9737429225025677
G2_M_CHECKPOINTS	19	0.9053584385106075
S_PHASE	32	0.9149650384413489
SIGNALING_BY_FGFR	50	0.9391139245499646
INTRINSIC_PATHWAY_FOR_APOPTOSIS	18	0.9052260534265613
PI3K_CASCADE	29	0.9321559158888805
APOPTOTIC_EXECUTION_PHASE	24	0.7981580177899896

## Sheet: f_MHC_CLASS_II_decoder_weights
	MHC_CLASS_II_ANTIGEN_PRESENTATION
HLA-DQA1	-1.0718267
HLA-DOB	-0.97967505
HLA-DQA2	-0.85391426
HLA-DPB1	-0.79539716
HLA-DRB5	-0.7830474
HLA-DRB1	-0.7632565
CD74	-0.75898623
HLA-DPA1	-0.7559209
HLA-DMA	-0.61817706
HLA-DMB	-0.60389507
CTSD	0.41116026
CTSA	0.2071288
KIF11	-0.17581953
KIF3B	-0.14910467
ACTR1B	-0.13788417
CANX	0.13062175
CTSF	-0.12318475
AP1S2	0.12019041
CTSH	-0.118906826
KIF2A	-0.11466589
KIF3C	-0.11378697
KIFAP3	-0.102785766
CTSC	0.095158204
CTSB	-0.092565484
DCTN4	0.07451423
DYNC2H1	-0.063409165
DYNLL2	0.06080815
CLTC	0.057909045
CTSS	0.0520151
AP2S1	-0.050964024
DYNC1LI2	0.04844028
DYNC1I2	0.042955626
CTSK	0.040814787
SEC31A	0.040034868
SEC24D	0.039500576
AP1M1	-0.02996677
DCTN5	-0.028926797
KIF23	-0.028374985
DYNLL1	0.024848057
SEC24C	-0.02347192
AP1G1	0.022341345
CTSO	-0.021764273
DNM2	0.018423425
DYNC1H1	0.013753192
ACTR1A	0.008503779
SEC24B	-0.0075717145
SAR1B	0.007220247
AP2A1	0.007092166
SEC23A	-0.0015833789
KIF22	-0.0012524485

## Sheet: g_SIGNALING_BY_GPCR_decod_weigh
	SIGNALING_BY_GPCR
CCR7	1.2034471
CAMK4	1.1951998
C5AR1	-1.1616462
GPBAR1	-1.0966293
CXCL2	-1.0281363
CCL3	-0.9847051
HCAR3	-0.96866137
CXCL16	-0.9673988
FPR1	-0.9302026
HBEGF	-0.9263194
PDE3B	0.91497546
C3AR1	-0.8962179
PRKCA	0.8960053
RGS18	-0.88282657
P2RY13	-0.87742186
CX3CR1	-0.8488748
CXCL3	-0.817083
FGD4	-0.81638086
FFAR2	-0.78818315
CCR1	-0.78447926
RGS2	-0.78221196
PRKCH	0.7532879
DGKA	0.7423278
FPR2	-0.7295439
GNG7	-0.72660005
HCAR2	-0.723663
ADM	-0.71406627
RASGRF2	0.7067003
FGD2	-0.6924377
S1PR1	0.6849536
CXCL10	-0.66666865
PTCH1	0.6166138
RHOC	-0.60251623
CXCL1	-0.60011387
PDE7A	0.5965806
SCT	-0.5830168
CCL2	-0.58295065
CCL28	0.51251143
LPAR1	-0.50004363
PF4	-0.49047828
MGLL	-0.484243
GNAZ	-0.46654913
RHOB	-0.4640176
P2RY10	0.4604615
GNG11	-0.4562516
S1PR3	-0.44207543
CCR6	0.40706748
GNB4	-0.40685213
TRIO	-0.39337775
WNT10A	0.38533604
