# Supplementary material for: Biologically informed deep learning to query gene programs in single-cell atlases
Source: Nat Cell Biol. 2023 Feb 2;25(2):337–50. doi: 10.1038/s41556-022-01072-x (PMC9928587; doi:10.1038/s41556-022-01072-x)
Supplement: Source Data Extended Data Fig. 4 — UMAP coordinates of the latent spaces for downsampled query dataset projected to the reference for Extended Data Fig. 4a, control cells integration metrics values for Extended Data Fig. 4b and Bayes factors for differential GP test between IFN-β-stimulated and control cells for the downsampled query projected to the reference for Extended Data Fig. 4c. [file 41556_2022_1072_MOESM22_ESM.xlsx]

## Sheet: a_umap_downsample_query_0.1
	umap_1	umap_2	cell_type	condition
0	9.979501	2.6528554	CD16+ Monocytes	control (reference)
1	0.114144064	2.6020975	CD4+ T cells	control (reference)
2	12.014601	5.7293725	CD14+ Monocytes	control (reference)
3	12.451865	5.1165805	CD14+ Monocytes	control (reference)
4	-0.03899975	0.16491522	NKT cells	control (reference)
5	11.667457	4.9132957	CD14+ Monocytes	control (reference)
6	12.202345	5.0333176	CD14+ Monocytes	control (reference)
7	4.630991	4.7790923	HSPCs	control (reference)
8	5.431488	4.9636827	HSPCs	control (reference)
9	1.8068275	0.62137395	NKT cells	control (reference)
10	-0.009321226	1.5986052	CD8+ T cells	control (reference)
11	-1.8616221	2.3825247	CD8+ T cells	control (reference)
12	5.8011274	8.284875	Erythrocytes	control (reference)
13	12.51086	4.529089	CD14+ Monocytes	control (reference)
14	4.313329	5.476753	CD10+ B cells	control (reference)
15	2.5086532	0.9321652	NKT cells	control (reference)
16	7.0363593	5.358091	Plasmacytoid dendritic cells	control (reference)
17	10.61269	3.1399114	CD16+ Monocytes	control (reference)
18	4.7971964	5.3416843	CD10+ B cells	control (reference)
19	9.580135	4.7861023	Monocyte progenitors	control (reference)
20	0.04489905	4.000825	CD4+ T cells	control (reference)
21	-0.8774085	-0.3236239	NKT cells	control (reference)
22	-0.7358801	1.8579901	CD4+ T cells	control (reference)
23	0.909147	0.33055085	CD4+ T cells	control (reference)
24	-0.9703085	-0.45607814	NKT cells	control (reference)
25	-0.48128846	0.70864046	CD4+ T cells	control (reference)
26	3.8619356	5.4096045	CD10+ B cells	control (reference)
27	-1.1495416	1.0907546	CD4+ T cells	control (reference)
28	-1.1559414	0.7086111	CD8+ T cells	control (reference)
29	2.0789323	6.055825	B	control (reference)
30	2.091757	-0.02667041	NKT cells	control (reference)
31	11.638812	4.751951	CD14+ Monocytes	control (reference)
32	5.4767013	4.8049583	HSPCs	control (reference)
33	-0.33511373	0.14755942	CD4+ T cells	control (reference)
34	-0.37271813	-0.5950388	NKT cells	control (reference)
35	-0.2794995	4.280289	CD4+ T cells	control (reference)
36	-0.019027602	3.469765	CD4+ T cells	control (reference)
37	12.187865	4.7296576	CD14+ Monocytes	control (reference)
38	10.385251	2.3622892	CD16+ Monocytes	control (reference)
39	0.6454787	0.1537694	NKT cells	control (reference)
40	-1.2074327	1.3163314	CD4+ T cells	control (reference)
41	-0.4271387	1.4693257	CD4+ T cells	control (reference)
42	11.388456	6.0078826	CD14+ Monocytes	control (reference)
43	-0.41920465	-0.2388021	CD4+ T cells	control (reference)
44	5.340963	7.633096	Erythrocytes	control (reference)
45	-1.7104114	1.1308544	CD4+ T cells	control (reference)
46	4.994882	4.9494915	Monocyte progenitors	control (reference)
47	5.4774656	9.955879	Erythrocytes	control (reference)
48	9.894757	4.8696103	Monocyte progenitors	control (reference)
49	12.349628	5.7988787	CD14+ Monocytes	control (reference)
50	-1.4848013	0.7515127	CD4+ T cells	control (reference)
51	9.3636	4.9181156	Monocyte progenitors	control (reference)
52	-1.3073725	0.1631247	NKT cells	control (reference)
53	8.803307	3.9251137	Monocyte-derived dendritic cells	control (reference)
54	1.1475284	1.2558079	NKT cells	control (reference)
55	10.096168	5.3887267	CD14+ Monocytes	control (reference)
56	-1.3834229	3.2555711	CD4+ T cells	control (reference)
57	-1.7466543	2.440424	CD8+ T cells	control (reference)
58	3.0774133	5.0492563	Plasma cells	control (reference)
59	-0.48333827	2.6226468	CD8+ T cells	control (reference)
60	-2.0645895	1.2956389	CD4+ T cells	control (reference)
61	-1.0020934	1.4639155	CD8+ T cells	control (reference)
62	4.2062716	5.8663573	CD10+ B cells	control (reference)
63	4.2354736	5.906364	CD10+ B cells	control (reference)
64	5.5453725	6.53215	Erythroid progenitors	control (reference)
65	-1.4808332	0.1651211	NKT cells	control (reference)
66	2.2691803	0.75036395	NKT cells	control (reference)
67	0.56560946	1.0293928	CD8+ T cells	control (reference)
68	4.576107	9.906949	Erythrocytes	control (reference)
69	6.1688223	4.930513	HSPCs	control (reference)
70	5.439349	5.100766	HSPCs	control (reference)
71	4.758254	9.974567	Erythrocytes	control (reference)
72	0.20755844	0.21789913	CD4+ T cells	control (reference)
73	-0.95464355	1.8626744	CD4+ T cells	control (reference)
74	-1.203898	-0.346162	CD4+ T cells	control (reference)
75	-0.7487243	0.3983708	CD4+ T cells	control (reference)
76	0.22307281	3.7489867	CD4+ T cells	control (reference)
77	6.3786273	4.8205795	HSPCs	control (reference)
78	0.9962495	2.0318968	CD8+ T cells	control (reference)
79	4.259573	5.447695	CD10+ B cells	control (reference)
80	1.0618932	0.2947203	NKT cells	control (reference)
81	-0.78197086	-0.05257437	NKT cells	control (reference)
82	-0.36859566	-0.44374663	NKT cells	control (reference)
83	9.478501	5.1588535	Monocyte progenitors	control (reference)
84	-1.3039938	1.4462519	CD4+ T cells	control (reference)
85	-0.740851	3.1438918	CD4+ T cells	control (reference)
86	5.387464	4.818333	HSPCs	control (reference)
87	8.747252	4.78764	Monocyte progenitors	control (reference)
88	-1.9652822	1.9467449	CD4+ T cells	control (reference)
89	4.1039224	5.968428	CD10+ B cells	control (reference)
90	-1.6641321	0.8220001	CD4+ T cells	control (reference)
91	4.7044973	4.643686	HSPCs	control (reference)
92	-0.3760498	0.8161761	CD4+ T cells	control (reference)
93	2.6718988	1.5743418	NKT cells	control (reference)
94	5.230613	5.780882	Megakaryocyte progenitors	control (reference)
95	-1.4725758	3.4213262	CD4+ T cells	control (reference)
96	0.04033476	0.31424734	NKT cells	control (reference)
97	9.674498	5.6241903	Monocyte progenitors	control (reference)
98	-1.5100768	0.60729146	CD8+ T cells	control (reference)
99	-1.4239545	0.9226683	CD4+ T cells	control (reference)
100	0.006809977	4.2591734	Erythroid progenitors	control (reference)
101	5.5126038	7.213289	Erythroid progenitors	control (reference)
102	5.246176	4.8030596	Monocyte progenitors	control (reference)
103	4.0186834	4.4416523	HSPCs	control (reference)
104	9.0610695	3.9679866	Monocyte-derived dendritic cells	control (reference)
105	8.744008	4.794973	Monocyte progenitors	control (reference)
106	5.077902	5.105695	Monocyte progenitors	control (reference)
107	10.177273	3.8332717	CD14+ Monocytes	control (reference)
108	11.23425	4.864597	CD14+ Monocytes	control (reference)
109	12.140592	5.7543435	Monocyte progenitors	control (reference)
110	5.011145	5.1092753	Megakaryocyte progenitors	control (reference)
111	-0.8408819	-0.26970556	CD4+ T cells	control (reference)
112	11.726749	3.880765	CD14+ Monocytes	control (reference)
113	4.2866993	9.708062	Erythrocytes	control (reference)
114	-0.1557494	-0.48859954	NKT cells	control (reference)
115	5.6629157	5.10476	Monocyte progenitors	control (reference)
116	2.3877795	5.758569	Plasma cells	control (reference)
117	2.8505576	4.9850783	Plasma cells	control (reference)
118	5.078423	9.895941	Erythrocytes	control (reference)
119	2.3170824	-1.0758739	NK cells	control (reference)
120	4.497335	4.7131596	HSPCs	control (reference)
121	7.1736493	5.1040807	Plasmacytoid dendritic cells	control (reference)
122	11.103683	4.5423694	CD14+ Monocytes	control (reference)
123	8.989437	4.0521483	Monocyte-derived dendritic cells	control (reference)
124	2.0704093	-0.6530021	NK cells	control (reference)
125	1.9147109	-0.93675566	NKT cells	control (reference)
126	-1.2188306	3.902205	CD4+ T cells	control (reference)
127	-0.5630452	-0.77219176	NKT cells	control (reference)
128	-0.19731848	0.8367349	CD4+ T cells	control (reference)
129	10.212608	4.883721	Monocyte progenitors	control (reference)
130	-1.2782279	-0.23879816	NKT cells	control (reference)
131	4.307827	5.8235674	CD10+ B cells	control (reference)
132	-0.569988	1.8054721	CD4+ T cells	control (reference)
133	10.899365	3.3313239	CD16+ Monocytes	control (reference)
134	-0.98502195	1.1534299	CD4+ T cells	control (reference)
135	11.961308	5.583711	CD14+ Monocytes	control (reference)
136	4.358471	4.5990973	HSPCs	control (reference)
137	2.8328643	2.9781978	CD4+ T cells	control (reference)
138	0.095188946	0.09834008	CD8+ T cells	control (reference)
139	-1.4565802	0.13485898	CD4+ T cells	control (reference)
140	-1.2616585	0.080887035	NKT cells	control (reference)
141	-1.1623781	0.27770525	CD4+ T cells	control (reference)
142	11.425893	4.0015063	CD14+ Monocytes	control (reference)
143	8.63141	4.2343745	Monocyte-derived dendritic cells	control (reference)
144	-1.1492678	-0.28198063	NKT cells	control (reference)
145	3.2047226	5.2529507	Plasma cells	control (reference)
146	10.899794	5.3998766	CD14+ Monocytes	control (reference)
147	5.6285834	6.717822	Erythroid progenitors	control (reference)
148	1.6639707	0.21096273	NKT cells	control (reference)
149	5.206557	9.351562	Erythrocytes	control (reference)
150	10.256406	5.8145795	CD14+ Monocytes	control (reference)
151	11.34033	4.376588	CD14+ Monocytes	control (reference)
152	11.663214	3.8256707	CD14+ Monocytes	control (reference)
153	0.20989251	1.5937632	CD4+ T cells	control (reference)
154	0.10379299	1.1694186	CD4+ T cells	control (reference)
155	4.6803875	4.5602045	HSPCs	control (reference)
156	-0.6839807	-0.28715107	NKT cells	control (reference)
157	0.34699523	3.0173514	CD8+ T cells	control (reference)
158	10.046821	3.9925044	Monocyte-derived dendritic cells	control (reference)
159	11.482276	5.8130236	CD14+ Monocytes	control (reference)
160	-0.30778667	-0.013718765	NKT cells	control (reference)
161	11.666527	6.071663	CD14+ Monocytes	control (reference)
162	1.2649786	0.49218616	CD4+ T cells	control (reference)
163	-1.4407067	-0.1476902	CD4+ T cells	control (reference)
164	9.207915	3.8470743	Monocyte-derived dendritic cells	control (reference)
165	5.197568	5.126963	HSPCs	control (reference)
166	10.943204	3.62867	CD14+ Monocytes	control (reference)
167	4.975723	5.480823	HSPCs	control (reference)
168	-1.8968525	1.5287861	CD4+ T cells	control (reference)
169	1.8286717	0.37313247	NKT cells	control (reference)
170	10.115465	2.0145578	CD16+ Monocytes	control (reference)
171	-0.6732857	-0.45070773	NKT cells	control (reference)
172	5.0150194	4.3999486	HSPCs	control (reference)
173	10.149769	4.1277018	Monocyte-derived dendritic cells	control (reference)
174	11.672504	4.1670017	CD14+ Monocytes	control (reference)
175	-1.4531184	0.85306966	NKT cells	control (reference)
176	10.641215	3.8378096	CD14+ Monocytes	control (reference)
177	5.1353755	5.404776	Megakaryocyte progenitors	control (reference)
178	-0.99363816	0.24784383	CD4+ T cells	control (reference)
179	5.113552	4.892426	HSPCs	control (reference)
180	-0.7960784	0.6783858	CD4+ T cells	control (reference)
181	5.4269876	8.0943775	Erythrocytes	control (reference)
182	1.9541101	6.694276	CD10+ B cells	control (reference)
183	8.41416	4.1275125	Monocyte-derived dendritic cells	control (reference)
184	4.9784923	6.4340315	Erythroid progenitors	control (reference)
185	5.263663	5.378395	Megakaryocyte progenitors	control (reference)
186	0.1334782	0.18690442	NKT cells	control (reference)
187	-1.58415	0.82049936	CD8+ T cells	control (reference)
188	4.239764	3.8515928	HSPCs	control (reference)
189	9.198156	4.5494094	Monocyte progenitors	control (reference)
190	9.991971	2.480911	CD16+ Monocytes	control (reference)
191	-1.0217263	0.5866191	NKT cells	control (reference)
192	11.349952	4.114384	CD14+ Monocytes	control (reference)
193	-0.85384053	-0.050326888	NKT cells	control (reference)
194	-1.6318488	1.9208493	CD4+ T cells	control (reference)
195	-0.734527	-0.46075845	NKT cells	control (reference)
196	5.0580573	4.545457	Megakaryocyte progenitors	control (reference)
197	-1.9306201	0.5617794	CD4+ T cells	control (reference)
198	-0.7841569	1.5480489	CD4+ T cells	control (reference)
199	5.485524	5.4301157	Megakaryocyte progenitors	control (reference)
200	6.1342154	4.6136723	Monocyte progenitors	control (reference)
201	4.877316	9.938311	Erythrocytes	control (reference)
202	-0.92499113	0.58008087	CD8+ T cells	control (reference)
203	12.611465	4.8060904	CD14+ Monocytes	control (reference)
204	12.010948	4.294964	CD14+ Monocytes	control (reference)
205	0.72579056	-0.35886097	NKT cells	control (reference)
206	5.0197077	8.1981735	Erythrocytes	control (reference)
207	7.032415	5.169252	Plasmacytoid dendritic cells	control (reference)
208	-0.007522966	-0.037184115	NKT cells	control (reference)
209	11.66861	4.2524395	Monocyte progenitors	control (reference)
210	7.499277	4.682511	Plasmacytoid dendritic cells	control (reference)
211	4.707072	4.9605823	HSPCs	control (reference)
212	5.0627723	4.5656137	HSPCs	control (reference)
213	-0.9125154	0.29149103	CD4+ T cells	control (reference)
214	0.3580024	-0.5350166	NKT cells	control (reference)
215	5.296513	7.465091	Erythrocytes	control (reference)
216	4.4252605	5.549655	CD10+ B cells	control (reference)
217	3.0887945	4.9608045	Plasma cells	control (reference)
218	5.002169	3.9178174	Megakaryocyte progenitors	control (reference)
219	11.40611	6.38996	CD14+ Monocytes	control (reference)
220	5.590436	8.234599	Erythrocytes	control (reference)
221	7.0628986	5.4072995	Plasmacytoid dendritic cells	control (reference)
222	10.532679	2.508067	CD16+ Monocytes	control (reference)
223	11.64485	5.7299924	CD14+ Monocytes	control (reference)
224	-1.9526657	0.5285814	NKT cells	control (reference)
225	0.52041113	-0.4508464	NKT cells	control (reference)
226	-1.4429021	0.48362482	NKT cells	control (reference)
227	11.506948	6.046306	CD14+ Monocytes	control (reference)
228	5.5581555	4.2760987	HSPCs	control (reference)
229	-1.7368774	1.0413387	CD8+ T cells	control (reference)
230	-0.34583738	0.02586161	CD8+ T cells	control (reference)
231	5.339142	5.2781277	HSPCs	control (reference)
232	11.840244	5.506826	CD14+ Monocytes	control (reference)
233	-0.9558827	1.037552	CD4+ T cells	control (reference)
234	1.5402502	-0.8218499	NK cells	control (reference)
235	1.8671005	2.0664942	NKT cells	control (reference)
236	4.1582594	5.794741	CD10+ B cells	control (reference)
237	-1.4979488	3.3870745	CD4+ T cells	control (reference)
238	10.839948	5.60805	Monocyte progenitors	control (reference)
239	10.225728	5.5964627	CD14+ Monocytes	control (reference)
240	-0.6196325	-0.0053955824	CD4+ T cells	control (reference)
241	0.0117549915	-0.13657899	CD4+ T cells	control (reference)
242	4.517311	4.126003	HSPCs	control (reference)
243	-0.25383526	0.30192387	NKT cells	control (reference)
244	-0.23138195	-0.22049925	CD4+ T cells	control (reference)
245	-0.24745162	-0.30256748	NKT cells	control (reference)
246	9.895939	5.3386884	Monocyte progenitors	control (reference)
247	11.702951	4.1534023	CD14+ Monocytes	control (reference)
248	0.7634505	0.18154797	NKT cells	control (reference)
249	-1.349387	0.19583169	CD4+ T cells	control (reference)
250	10.576668	2.4288075	CD16+ Monocytes	control (reference)
251	7.6829805	4.6937175	Plasmacytoid dendritic cells	control (reference)
252	11.923379	3.5951214	CD14+ Monocytes	control (reference)
253	5.4550514	8.148474	Erythrocytes	control (reference)
254	4.31668	5.6469193	CD10+ B cells	control (reference)
255	5.604202	7.810984	Erythrocytes	control (reference)
256	8.227766	4.4140873	Monocyte progenitors	control (reference)
257	2.1533732	6.638487	CD10+ B cells	control (reference)
258	9.351751	4.9832582	Monocyte progenitors	control (reference)
259	-0.2444667	4.2466865	CD4+ T cells	control (reference)
260	11.848222	4.6537304	CD14+ Monocytes	control (reference)
261	9.305909	4.334274	Monocyte progenitors	control (reference)
262	-0.4744418	3.403919	CD8+ T cells	control (reference)
263	-0.8366675	-0.32132176	NKT cells	control (reference)
264	5.5091386	5.1303368	Monocyte progenitors	control (reference)
265	-0.10645041	3.0795126	CD8+ T cells	control (reference)
266	0.93303376	3.7461903	CD4+ T cells	control (reference)
267	-1.2209727	0.48505384	CD4+ T cells	control (reference)
268	10.399961	3.3061726	CD16+ Monocytes	control (reference)
269	-0.9096137	-0.024631605	NKT cells	control (reference)
270	1.4334446	2.9986403	CD8+ T cells	control (reference)
271	-0.6703913	0.5973935	CD4+ T cells	control (reference)
272	-1.2035127	2.8962493	CD8+ T cells	control (reference)
273	-1.7998644	1.5732816	CD4+ T cells	control (reference)
274	-1.7461499	0.12743592	NKT cells	control (reference)
275	0.8420749	3.2358599	CD8+ T cells	control (reference)
276	0.34977725	-0.43364918	NKT cells	control (reference)
277	3.826701	9.061084	Erythrocytes	control (reference)
278	1.3012619	3.4269755	CD4+ T cells	control (reference)
279	6.3123846	4.7870426	Monocyte progenitors	control (reference)
280	12.209359	4.9163404	CD14+ Monocytes	control (reference)
281	12.043974	4.4690104	CD14+ Monocytes	control (reference)
282	12.013217	5.239614	CD14+ Monocytes	control (reference)
283	5.0759397	4.988765	HSPCs	control (reference)
284	11.9817505	3.9533455	CD14+ Monocytes	control (reference)
285	5.4171405	4.799193	Monocyte progenitors	control (reference)
286	1.127859	2.0028877	CD8+ T cells	control (reference)
287	0.14872436	-0.6557754	NKT cells	control (reference)
288	0.31988952	-0.37221563	NKT cells	control (reference)
289	10.760769	2.7399287	CD16+ Monocytes	control (reference)
290	0.35205668	3.736049	CD4+ T cells	control (reference)
291	0.8032576	-0.26964322	NKT cells	control (reference)
292	9.261414	4.7573752	Monocyte-derived dendritic cells	control (reference)
293	10.307522	2.2100327	CD16+ Monocytes	control (reference)
294	11.882753	3.701524	CD14+ Monocytes	control (reference)
295	11.695684	5.137545	CD14+ Monocytes	control (reference)
296	-1.0649219	2.968249	CD4+ T cells	control (reference)
297	11.168032	4.396406	Monocyte-derived dendritic cells	control (reference)
298	5.131243	4.760779	Megakaryocyte progenitors	control (reference)
299	4.6408997	4.884647	HSPCs	control (reference)
300	5.1241593	5.236738	HSPCs	control (reference)
301	1.5872124	3.908467	CD4+ T cells	control (reference)
302	2.5565238	-0.07883548	NKT cells	control (reference)
303	-1.477106	0.49461308	CD4+ T cells	control (reference)
304	5.433221	7.0853906	Erythroid progenitors	control (reference)
305	-2.067837	1.8976392	CD8+ T cells	control (reference)
306	1.0089711	0.46662182	NKT cells	control (reference)
307	-1.4859414	0.6196611	CD8+ T cells	control (reference)
308	5.511717	8.454802	Erythrocytes	control (reference)
309	2.6869056	5.0557203	Plasma cells	control (reference)
310	1.4564621	5.5770545	B	control (reference)
311	10.799103	6.0400085	CD14+ Monocytes	control (reference)
312	5.5490303	7.280753	Erythroid progenitors	control (reference)
313	4.8391576	10.165476	Erythrocytes	control (reference)
314	0.50530964	-0.38474178	NKT cells	control (reference)
315	10.703419	3.9760456	CD14+ Monocytes	control (reference)
316	11.127207	4.806052	CD14+ Monocytes	control (reference)
317	-0.9500741	-0.5026544	NKT cells	control (reference)
318	-1.3015722	2.6329987	CD4+ T cells	control (reference)
319	3.8273675	8.754871	Erythrocytes	control (reference)
320	5.5613112	6.541251	Erythroid progenitors	control (reference)
321	10.627445	2.8635044	CD16+ Monocytes	control (reference)
322	11.16184	5.037308	CD14+ Monocytes	control (reference)
323	0.9536986	0.20282254	NKT cells	control (reference)
324	-0.07266551	-0.045774132	NKT cells	control (reference)
325	-1.0100377	-0.041233603	NKT cells	control (reference)
326	0.7081037	-0.74346995	NKT cells	control (reference)
327	10.685524	3.8708296	CD14+ Monocytes	control (reference)
328	9.905649	5.7700615	CD14+ Monocytes	control (reference)
329	2.1651669	2.216941	CD4+ T cells	control (reference)
330	-0.5666	2.0724976	CD4+ T cells	control (reference)
331	1.7222508	-0.1399403	NKT cells	control (reference)
332	11.385749	3.9213116	CD14+ Monocytes	control (reference)
333	11.151962	4.1271024	CD14+ Monocytes	control (reference)
334	-0.49067548	1.4313263	CD8+ T cells	control (reference)
335	-0.06583896	0.5536721	NKT cells	control (reference)
336	4.6305337	5.3311653	HSPCs	control (reference)
337	1.7006738	0.100069575	NKT cells	control (reference)
338	7.7516804	4.747021	Plasmacytoid dendritic cells	control (reference)
339	11.004963	3.866798	CD14+ Monocytes	control (reference)
340	-1.0765449	-0.20830934	NKT cells	control (reference)
341	11.470085	4.4827366	CD14+ Monocytes	control (reference)
342	-0.73781747	-0.2838082	CD4+ T cells	control (reference)
343	-0.42828047	-0.22575885	NKT cells	control (reference)
344	10.928802	6.2675385	CD14+ Monocytes	control (reference)
345	10.142344	5.9285946	CD14+ Monocytes	control (reference)
346	-1.0063097	3.2374985	CD4+ T cells	control (reference)
347	-0.10343671	-0.53974515	NKT cells	control (reference)
348	8.52408	4.7990346	Monocyte progenitors	control (reference)
349	4.937177	4.660651	HSPCs	control (reference)
350	-1.024792	1.6996275	CD4+ T cells	control (reference)
351	8.342623	4.9067526	Monocyte progenitors	control (reference)
352	12.479626	4.915914	CD14+ Monocytes	control (reference)
353	-1.5290545	1.82061	CD8+ T cells	control (reference)
354	6.36392	4.731953	Monocyte progenitors	control (reference)
355	1.4486904	6.2447424	B	control (reference)
356	-1.531957	1.4649297	CD8+ T cells	control (reference)
357	11.410928	4.9888196	Monocyte-derived dendritic cells	control (reference)
358	1.0712557	4.4633274	CD4+ T cells	control (reference)
359	11.996762	4.230428	CD14+ Monocytes	control (reference)
360	10.0098	4.145856	CD14+ Monocytes	control (reference)
361	5.022343	9.654427	Erythrocytes	control (reference)
362	-0.1326877	3.8371031	CD4+ T cells	control (reference)
363	5.6029496	6.6117253	Erythroid progenitors	control (reference)
364	-0.8284125	0.91027576	CD4+ T cells	control (reference)
365	12.266163	4.465309	CD14+ Monocytes	control (reference)
366	10.751665	4.291547	Monocyte progenitors	control (reference)
367	-0.76906884	-0.24024661	NKT cells	control (reference)
368	10.066837	4.106149	CD14+ Monocytes	control (reference)
369	0.644852	-0.45546088	NKT cells	control (reference)
370	4.8128934	9.482823	Erythrocytes	control (reference)
371	-0.21078612	-0.60505915	NKT cells	control (reference)
372	4.1835146	5.844717	CD10+ B cells	control (reference)
373	5.6242537	7.1268115	Erythroid progenitors	control (reference)
374	11.668661	3.7390425	CD14+ Monocytes	control (reference)
375	7.590905	4.5311756	Monocyte progenitors	control (reference)
376	-1.1410583	1.5853188	CD4+ T cells	control (reference)
377	11.352953	4.2972083	CD14+ Monocytes	control (reference)
378	-1.432585	-0.4518139	NKT cells	control (reference)
379	10.723085	3.9216921	CD14+ Monocytes	control (reference)
380	5.3662257	4.242905	HSPCs	control (reference)
381	10.006405	2.1269042	CD16+ Monocytes	control (reference)
382	-0.7236944	0.9833844	CD4+ T cells	control (reference)
383	10.97118	3.035544	CD16+ Monocytes	control (reference)
384	-0.3248262	-0.4377162	NKT cells	control (reference)
385	-0.18368082	-0.09958862	CD4+ T cells	control (reference)
386	0.21041986	-0.82449156	NKT cells	control (reference)
387	6.9190545	5.2242827	Plasmacytoid dendritic cells	control (reference)
388	4.271208	4.2449107	HSPCs	control (reference)
389	3.3031313	5.0518074	Plasma cells	control (reference)
390	-1.3111691	1.7807004	CD8+ T cells	control (reference)
391	10.810596	3.2276368	CD16+ Monocytes	control (reference)
392	10.033861	5.705461	CD14+ Monocytes	control (reference)
393	4.9115906	4.7392077	HSPCs	control (reference)
394	10.55606	5.8112793	HSPCs	control (reference)
395	4.099042	5.073748	CD10+ B cells	control (reference)
396	-1.132424	-0.4997413	CD4+ T cells	control (reference)
397	10.825178	5.7782264	CD14+ Monocytes	control (reference)
398	1.4096739	0.5472429	CD4+ T cells	control (reference)
399	-0.92678106	-0.31120765	NKT cells	control (reference)
400	11.340545	3.5035489	CD14+ Monocytes	control (reference)
401	6.194536	4.6728525	Monocyte progenitors	control (reference)
402	11.252488	5.62385	CD14+ Monocytes	control (reference)
403	2.7903464	5.09209	HSPCs	control (reference)
404	4.9459167	9.8909445	Erythrocytes	control (reference)
405	7.378385	5.149258	Plasmacytoid dendritic cells	control (reference)
406	2.745641	0.8871632	NKT cells	control (reference)
407	2.9224336	4.709142	Plasma cells	control (reference)
408	12.424462	4.1935225	CD14+ Monocytes	control (reference)
409	9.067382	4.755335	Monocyte progenitors	control (reference)
410	10.348132	4.104433	CD14+ Monocytes	control (reference)
411	8.26003	4.29028	Monocyte-derived dendritic cells	control (reference)
412	5.4191318	7.1929855	Erythroid progenitors	control (reference)
413	5.6567583	7.739887	Erythroid progenitors	control (reference)
414	0.54778814	-0.083558775	CD4+ T cells	control (reference)
415	-1.9404691	1.0083727	CD4+ T cells	control (reference)
416	8.188938	4.77299	Monocyte progenitors	control (reference)
417	-0.47388792	-0.50398594	NKT cells	control (reference)
418	4.9362907	4.8111825	HSPCs	control (reference)
419	5.643106	6.972958	Erythroid progenitors	control (reference)
420	-1.1858976	2.4942777	CD8+ T cells	control (reference)
421	11.220902	3.3249185	CD14+ Monocytes	control (reference)
422	5.3591833	4.66669	HSPCs	control (reference)
423	-1.4346328	1.0040448	CD4+ T cells	control (reference)
424	-1.2561378	-0.4906286	NKT cells	control (reference)
425	9.501306	4.4435077	Monocyte-derived dendritic cells	control (reference)
426	-1.6645547	1.9929636	CD4+ T cells	control (reference)
427	-1.6183199	2.2522573	CD4+ T cells	control (reference)
428	1.0194275	5.665391	CD10+ B cells	control (reference)
429	5.0844097	4.888986	HSPCs	control (reference)
430	-1.374134	0.9333741	CD8+ T cells	control (reference)
431	-1.5236305	0.6788647	CD8+ T cells	control (reference)
432	1.4301621	5.823716	B	control (reference)
433	4.571526	4.778158	HSPCs	control (reference)
434	11.997585	5.6782494	CD14+ Monocytes	control (reference)
435	-0.5881802	1.1853051	CD4+ T cells	control (reference)
436	10.562845	5.3661866	CD14+ Monocytes	control (reference)
437	4.570179	4.6839695	HSPCs	control (reference)
438	7.063518	5.134304	Plasmacytoid dendritic cells	control (reference)
439	10.568474	3.2025049	CD16+ Monocytes	control (reference)
440	9.680693	5.063735	Monocyte progenitors	control (reference)
441	2.1803448	0.122873016	Erythrocytes	control (reference)
442	4.932088	9.649469	Erythrocytes	control (reference)
443	11.638197	3.9004233	CD14+ Monocytes	control (reference)
444	2.2906837	-0.594136	NK cells	control (reference)
445	4.188658	5.824443	CD10+ B cells	control (reference)
446	1.2873397	-0.6403699	NKT cells	control (reference)
447	4.277999	5.841965	CD10+ B cells	control (reference)
448	-1.3834825	-0.38075978	CD4+ T cells	control (reference)
449	1.8677248	1.1553835	CD4+ T cells	control (reference)
450	10.804156	5.6798754	Monocyte progenitors	control (reference)
451	1.2762663	6.216633	CD10+ B cells	control (reference)
452	-0.31680194	-0.29013902	CD4+ T cells	control (reference)
453	0.4429516	-0.5379122	CD4+ T cells	control (reference)
454	1.5326763	5.12662	NKT cells	control (reference)
455	-1.7122191	1.1279056	CD4+ T cells	control (reference)
456	5.139019	9.92648	Erythrocytes	control (reference)
457	7.045493	4.514033	Monocyte progenitors	control (reference)
458	5.7777734	8.087637	Erythrocytes	control (reference)
459	4.4791093	4.7140965	HSPCs	control (reference)
460	-0.674145	1.7946099	CD4+ T cells	control (reference)
461	5.3851414	8.592803	Erythrocytes	control (reference)
462	5.3295856	4.7760973	Megakaryocyte progenitors	control (reference)
463	0.040748492	-0.014397917	NKT cells	control (reference)
464	10.240096	3.911907	Monocyte-derived dendritic cells	control (reference)
465	-1.1318018	0.9749878	CD8+ T cells	control (reference)
466	-1.2707163	0.50453585	CD4+ T cells	control (reference)
467	-2.004231	1.38433	CD4+ T cells	control (reference)
468	11.786907	3.6937606	CD14+ Monocytes	control (reference)
469	-1.9686861	0.7722545	CD4+ T cells	control (reference)
470	1.5793167	5.9537406	CD10+ B cells	control (reference)
471	4.844025	4.9392047	HSPCs	control (reference)
472	11.173556	3.957206	Monocyte progenitors	control (reference)
473	2.3569403	0.6313012	Erythrocytes	control (reference)
474	0.02228593	0.9497674	CD8+ T cells	control (reference)
475	-0.33400583	0.23501593	CD8+ T cells	control (reference)
476	5.014852	5.2282243	HSPCs	control (reference)
477	5.7382164	7.1678586	Erythroid progenitors	control (reference)
478	-1.0214918	0.21930103	NKT cells	control (reference)
479	-0.7448758	-0.25588337	CD4+ T cells	control (reference)
480	4.5723953	4.604668	HSPCs	control (reference)
481	1.1510932	1.0497684	CD4+ T cells	control (reference)
482	2.132309	-0.8699548	NKT cells	control (reference)
483	0.49556708	-0.465622	NKT cells	control (reference)
484	0.44652432	2.3426447	CD4+ T cells	control (reference)
485	4.339399	5.621767	CD10+ B cells	control (reference)
486	5.0665784	9.433744	Erythrocytes	control (reference)
487	5.5253167	8.625164	Erythrocytes	control (reference)
488	8.684187	4.0409675	Monocyte-derived dendritic cells	control (reference)
489	11.494294	5.3921566	CD14+ Monocytes	control (reference)
490	5.2989945	5.816634	Megakaryocyte progenitors	control (reference)
491	-1.4073857	-0.071362495	CD4+ T cells	control (reference)
492	10.31896	4.208119	CD14+ Monocytes	control (reference)
493	4.3369317	4.542495	HSPCs	control (reference)
494	4.8460383	5.122099	Megakaryocyte progenitors	control (reference)
495	0.0273177	-0.10956401	NKT cells	control (reference)
496	10.34189	2.7768607	CD16+ Monocytes	control (reference)
497	2.6398363	-0.9159285	NK cells	control (reference)
498	-0.6748699	-0.68315434	NKT cells	control (reference)
499	5.443535	4.166074	HSPCs	control (reference)
500	9.01422	3.6113114	Monocyte-derived dendritic cells	control (reference)
501	-0.28240982	2.4488118	CD4+ T cells	control (reference)
502	-1.0752145	0.0074262894	CD4+ T cells	control (reference)
503	10.994927	2.6170933	CD16+ Monocytes	control (reference)
504	-0.3447252	0.89980596	CD4+ T cells	control (reference)
505	-0.36418498	0.92702335	NKT cells	control (reference)
506	-1.3617121	0.9371904	CD4+ T cells	control (reference)
507	-1.6153145	1.87392	CD4+ T cells	control (reference)
508	-0.34860045	-0.11959402	NKT cells	control (reference)
509	0.12503187	0.04210516	CD4+ T cells	control (reference)
510	-0.6597371	1.8503925	CD4+ T cells	control (reference)
511	12.058739	3.6243696	CD14+ Monocytes	control (reference)
512	-0.033733312	0.69262743	CD4+ T cells	control (reference)
513	5.06244	8.52346	Erythrocytes	control (reference)
514	4.7098727	10.021373	Erythrocytes	control (reference)
515	7.1116853	5.2699075	Plasmacytoid dendritic cells	control (reference)
516	3.6787717	5.954737	CD10+ B cells	control (reference)
517	1.7399467	-1.0113592	NK cells	control (reference)
518	5.734608	8.3312	Erythrocytes	control (reference)
519	4.9928164	9.903221	Erythrocytes	control (reference)
520	-0.14532231	-0.52161574	NKT cells	control (reference)
521	-0.7952539	0.35795656	CD4+ T cells	control (reference)
522	11.37329	5.9042573	CD14+ Monocytes	control (reference)
523	-0.5725796	-0.024169054	NKT cells	control (reference)
524	5.4336853	4.285736	HSPCs	control (reference)
525	-2.08864	1.3147225	CD4+ T cells	control (reference)
526	4.4711156	5.61145	CD10+ B cells	control (reference)
527	-1.1220313	-0.6642494	NKT cells	control (reference)
528	0.30212247	3.3366823	CD4+ T cells	control (reference)
529	4.9872212	10.223846	Erythrocytes	control (reference)
530	5.752556	4.9341135	Monocyte progenitors	control (reference)
531	1.8017915	-0.8972884	NKT cells	control (reference)
532	12.173615	4.069547	CD14+ Monocytes	control (reference)
533	-0.93321776	0.8784184	CD4+ T cells	control (reference)
534	1.4816434	-0.83641535	NKT cells	control (reference)
535	-1.706532	2.3527243	CD4+ T cells	control (reference)
536	5.288426	7.4783053	Erythroid progenitors	control (reference)
537	1.1157373	0.8076404	CD4+ T cells	control (reference)
538	5.464853	8.645764	Erythrocytes	control (reference)
539	1.4877825	-0.62252086	NKT cells	control (reference)
540	-1.1984435	-0.3474452	NKT cells	control (reference)
541	5.6933517	6.973329	Erythroid progenitors	control (reference)
542	10.614065	2.4924042	CD16+ Monocytes	control (reference)
543	5.8115273	6.8372574	Erythroid progenitors	control (reference)
544	4.412305	5.7483397	CD10+ B cells	control (reference)
545	10.882722	3.1831682	CD14+ Monocytes	control (reference)
546	5.499685	6.357487	Erythroid progenitors	control (reference)
547	0.5984427	-0.40831625	NKT cells	control (reference)
548	9.480172	4.4199	CD14+ Monocytes	control (reference)
549	-1.1324831	-0.08391429	CD4+ T cells	control (reference)
550	5.785812	7.2134385	Erythroid progenitors	control (reference)
551	9.9508505	4.0187006	Monocyte progenitors	control (reference)
552	10.43879	2.0399368	CD16+ Monocytes	control (reference)
553	1.5355711	3.0799482	CD4+ T cells	control (reference)
554	0.3853287	-0.15825142	NKT cells	control (reference)
555	5.82307	4.7254505	HSPCs	control (reference)
556	-0.96387094	1.5787638	CD4+ T cells	control (reference)
557	8.741764	4.571249	Monocyte progenitors	control (reference)
558	12.2501135	5.121318	CD14+ Monocytes	control (reference)
559	-0.71358454	-0.23653004	CD4+ T cells	control (reference)
560	5.437961	5.328286	HSPCs	control (reference)
561	-1.5339539	0.5788687	CD4+ T cells	control (reference)
562	12.11283	5.314667	CD14+ Monocytes	control (reference)
563	5.213463	5.8885884	Megakaryocyte progenitors	control (reference)
564	-0.822387	3.784995	CD4+ T cells	control (reference)
565	5.7308216	4.883657	Monocyte progenitors	control (reference)
566	3.0672812	4.882203	Plasma cells	control (reference)
567	-0.27743188	3.8966265	CD4+ T cells	control (reference)
568	-1.0480168	0.70061374	CD4+ T cells	control (reference)
569	11.08677	5.67464	CD14+ Monocytes	control (reference)
570	-1.9298722	0.19250938	CD4+ T cells	control (reference)
571	-1.532486	3.2806826	CD4+ T cells	control (reference)
572	-0.3391172	0.74707526	CD4+ T cells	control (reference)
573	5.4846263	8.520788	Erythrocytes	control (reference)
574	12.148359	5.3677087	CD14+ Monocytes	control (reference)
575	-0.74225193	0.6622602	CD4+ T cells	control (reference)
576	2.7472248	5.081003	Plasma cells	control (reference)
577	6.9923034	4.972898	Plasmacytoid dendritic cells	control (reference)
578	-1.5729315	1.201735	CD4+ T cells	control (reference)
579	1.2493116	-0.5131335	NKT cells	control (reference)
580	8.540399	4.5826516	Monocyte-derived dendritic cells	control (reference)
581	9.878052	5.0013356	Monocyte progenitors	control (reference)
582	1.1689458	-0.18809566	NKT cells	control (reference)
583	7.0423875	5.3232803	Plasmacytoid dendritic cells	control (reference)
584	-1.1632018	-0.30973488	CD4+ T cells	control (reference)
585	10.54788	2.6709304	CD16+ Monocytes	control (reference)
586	4.747322	9.631081	Erythrocytes	control (reference)
587	-0.99460495	-0.15531915	CD4+ T cells	control (reference)
588	4.6563096	4.022921	CD10+ B cells	control (reference)
589	7.074157	4.2851915	HSPCs	control (reference)
590	-0.2870546	-0.4239671	NKT cells	control (reference)
591	4.011189	9.607066	Erythrocytes	control (reference)
592	-1.102203	-0.5124758	NKT cells	control (reference)
593	-1.817213	0.9770035	CD4+ T cells	control (reference)
594	-0.7565804	0.65085804	CD4+ T cells	control (reference)
595	4.4054174	9.975483	Erythrocytes	control (reference)
596	1.5169191	2.857228	CD4+ T cells	control (reference)
597	0.35302907	0.94712555	CD4+ T cells	control (reference)
598	5.447669	5.0516458	Monocyte progenitors	control (reference)
599	9.076772	4.0566287	Monocyte-derived dendritic cells	control (reference)
600	6.434825	4.620617	Monocyte progenitors	control (reference)
601	9.776381	5.077882	CD14+ Monocytes	control (reference)
602	12.233694	4.116539	CD14+ Monocytes	control (reference)
603	-1.1900007	0.9228125	CD4+ T cells	control (reference)
604	-1.759259	3.059888	CD8+ T cells	control (reference)
605	4.8497157	4.688976	Megakaryocyte progenitors	control (reference)
606	9.208918	4.674713	Monocyte progenitors	control (reference)
607	7.58469	4.389997	Monocyte progenitors	control (reference)
608	11.119227	5.054047	CD14+ Monocytes	control (reference)
609	11.621895	3.9070625	CD14+ Monocytes	control (reference)
610	0.70144564	-0.36398137	NKT cells	control (reference)
611	12.087819	4.693895	CD14+ Monocytes	control (reference)
612	-0.3652541	-0.0015500014	NKT cells	control (reference)
613	1.3683178	3.135811	CD4+ T cells	control (reference)
614	-0.5070412	0.55820894	CD4+ T cells	control (reference)
615	2.4269876	1.4753779	Erythrocytes	control (reference)
616	4.830121	4.8575788	Megakaryocyte progenitors	control (reference)
617	5.349153	7.254384	Erythroid progenitors	control (reference)
618	5.154442	5.2377105	CD10+ B cells	control (reference)
619	2.181537	1.116185	HSPCs	control (reference)
620	-1.7234023	1.6332493	CD4+ T cells	control (reference)
621	-1.7668289	1.184568	CD4+ T cells	control (reference)
622	5.0425043	8.4810705	Erythrocytes	control (reference)
623	1.4176111	0.8575288	Erythrocytes	control (reference)
624	-0.32374313	1.440011	CD4+ T cells	control (reference)
625	-1.4481955	3.1900067	CD4+ T cells	control (reference)
626	10.99141	3.4496357	CD14+ Monocytes	control (reference)
627	-0.48434824	0.97051215	CD4+ T cells	control (reference)
628	4.5515194	5.2558384	CD10+ B cells	control (reference)
629	-0.048063654	-0.093295954	NKT cells	control (reference)
630	6.683319	4.4887066	Monocyte progenitors	control (reference)
631	6.9016056	5.206145	Plasmacytoid dendritic cells	control (reference)
632	-1.2232873	0.37990674	CD4+ T cells	control (reference)
633	5.589922	8.125038	Erythrocytes	control (reference)
634	4.820797	5.427275	Megakaryocyte progenitors	control (reference)
635	3.0683458	4.9512506	Plasma cells	control (reference)
636	-0.5200952	3.733982	CD4+ T cells	control (reference)
637	-1.0833099	1.3419181	CD4+ T cells	control (reference)
638	5.14635	5.146019	Megakaryocyte progenitors	control (reference)
639	-0.9871432	1.699453	CD8+ T cells	control (reference)
640	7.971115	4.3518047	Monocyte-derived dendritic cells	control (reference)
641	4.6188827	5.514236	CD10+ B cells	control (reference)
642	10.465793	4.1708803	CD14+ Monocytes	control (reference)
643	11.136942	6.1453357	CD14+ Monocytes	control (reference)
644	0.73873943	-0.19116601	NKT cells	control (reference)
645	11.363502	6.1476803	Monocyte progenitors	control (reference)
646	-0.42281288	-0.3684097	NKT cells	control (reference)
647	-1.6825061	1.9511508	CD4+ T cells	control (reference)
648	5.246045	4.408815	Megakaryocyte progenitors	control (reference)
649	0.53735787	-0.045139592	NKT cells	control (reference)
650	0.8864956	6.1915784	CD10+ B cells	control (reference)
651	12.070606	3.9558675	CD14+ Monocytes	control (reference)
652	-0.9978586	-0.12673683	CD4+ T cells	control (reference)
653	10.224932	4.214777	CD14+ Monocytes	control (reference)
654	5.084775	9.519434	Erythrocytes	control (reference)
655	1.0898166	6.365461	B	control (reference)
656	-0.877398	-0.18557104	CD4+ T cells	control (reference)
657	0.29410136	-0.47775638	NKT cells	control (reference)
658	-0.6637036	3.2979984	CD8+ T cells	control (reference)
659	5.850573	6.7146783	Erythroid progenitors	control (reference)
660	-0.09280699	-0.11003724	CD4+ T cells	control (reference)
661	4.566272	5.5923142	HSPCs	control (reference)
662	-0.53627676	-0.76914865	NKT cells	control (reference)
663	10.733593	6.025736	CD14+ Monocytes	control (reference)
664	-1.7509311	2.5518372	CD4+ T cells	control (reference)
665	0.68516284	0.597952	NKT cells	control (reference)
666	9.883868	4.3808804	HSPCs	control (reference)
667	10.94796	4.002923	CD14+ Monocytes	control (reference)
668	-0.44383907	1.1514026	CD4+ T cells	control (reference)
669	5.5560555	5.6117496	Megakaryocyte progenitors	control (reference)
670	-1.5279093	1.8135453	CD4+ T cells	control (reference)
671	5.5636005	4.995809	HSPCs	control (reference)
672	4.70367	4.7160172	HSPCs	control (reference)
673	-1.3922673	2.0438294	CD4+ T cells	control (reference)
674	5.115227	8.484051	Erythrocytes	control (reference)
675	4.5709376	9.746078	Erythrocytes	control (reference)
676	10.6453285	5.688299	CD14+ Monocytes	control (reference)
677	-1.7670239	1.5849255	CD4+ T cells	control (reference)
678	11.71717	5.7407765	CD14+ Monocytes	control (reference)
679	5.6114874	7.504385	Erythrocytes	control (reference)
680	1.1027606	3.3674579	CD4+ T cells	control (reference)
681	10.149813	2.8912556	CD14+ Monocytes	control (reference)
682	5.251783	5.168166	HSPCs	control (reference)
683	-0.02288473	0.18199301	NKT cells	control (reference)
684	2.362193	6.6779566	CD10+ B cells	control (reference)
685	-0.21282354	-0.4878846	NKT cells	control (reference)
686	10.073563	4.9237194	Monocyte progenitors	control (reference)
687	-0.82534903	-0.6901577	NKT cells	control (reference)
688	11.873449	5.0130663	CD14+ Monocytes	control (reference)
689	2.2096994	2.4973896	CD4+ T cells	control (reference)
690	5.076914	5.723479	Megakaryocyte progenitors	control (reference)
691	3.2449913	5.09707	Plasma cells	control (reference)
692	1.0001755	-0.35659423	NKT cells	control (reference)
693	-0.49843416	0.82238626	CD4+ T cells	control (reference)
694	0.7571675	6.6518345	B	control (reference)
695	-0.71157575	0.9948493	CD4+ T cells	control (reference)
696	-1.4342791	1.3672402	CD4+ T cells	control (reference)
697	-0.49298835	0.52923304	CD4+ T cells	control (reference)
698	10.452345	2.7860115	CD16+ Monocytes	control (reference)
699	-1.938971	2.3130572	CD4+ T cells	control (reference)
700	-1.2823766	0.14362872	CD4+ T cells	control (reference)
701	5.054177	9.411057	Erythrocytes	control (reference)
702	-0.9852192	-0.5289502	NKT cells	control (reference)
703	-1.0424854	3.6959524	CD4+ T cells	control (reference)
704	2.329765	6.6117277	B	control (reference)
705	5.163133	10.010771	Erythrocytes	control (reference)
706	5.34641	7.420477	Erythroid progenitors	control (reference)
707	11.36368	2.719713	CD16+ Monocytes	control (reference)
708	0.22708993	0.7091661	CD4+ T cells	control (reference)
709	3.4721053	5.4837213	CD10+ B cells	control (reference)
710	10.593724	2.312855	CD16+ Monocytes	control (reference)
711	-0.22226924	-0.16334407	NKT cells	control (reference)
712	4.440126	4.2280703	HSPCs	control (reference)
713	5.282269	7.8728156	Erythrocytes	control (reference)
714	-1.6736538	2.1573386	CD4+ T cells	control (reference)
715	-0.56716776	0.17971864	CD4+ T cells	control (reference)
716	5.601443	4.536494	Monocyte progenitors	control (reference)
717	0.24465004	0.031793296	CD4+ T cells	control (reference)
718	5.2041445	6.488881	Erythroid progenitors	control (reference)
719	-1.0235692	0.50393623	CD4+ T cells	control (reference)
720	-0.8948812	0.2153658	NKT cells	control (reference)
721	2.238891	5.9936824	B	control (reference)
722	1.5874914	4.71022	CD10+ B cells	control (reference)
723	-1.5395031	1.3733041	CD4+ T cells	control (reference)
724	5.5843964	6.862552	Erythroid progenitors	control (reference)
725	11.197008	3.4685094	Monocyte progenitors	control (reference)
726	0.48441714	4.317368	CD4+ T cells	control (reference)
727	8.567325	4.3242974	Monocyte-derived dendritic cells	control (reference)
728	-0.9880406	0.5972214	CD4+ T cells	control (reference)
729	9.814535	5.7051253	CD14+ Monocytes	control (reference)
730	4.92939	4.450057	HSPCs	control (reference)
731	5.6391945	8.206012	Erythrocytes	control (reference)
732	8.674759	4.4498043	Monocyte-derived dendritic cells	control (reference)
733	4.948299	4.781548	HSPCs	control (reference)
734	5.5778713	4.764492	Monocyte progenitors	control (reference)
735	2.1898358	6.283349	B	control (reference)
736	5.10354	4.857112	HSPCs	control (reference)
737	1.6123286	-0.8486402	NKT cells	control (reference)
738	-0.1243485	-0.54270464	NKT cells	control (reference)
739	4.9555535	10.016835	Erythrocytes	control (reference)
740	4.5704966	4.667562	HSPCs	control (reference)
741	0.68507934	3.0352213	CD8+ T cells	control (reference)
742	5.2366323	5.2135496	HSPCs	control (reference)
743	1.6599311	1.5117017	CD4+ T cells	control (reference)
744	5.5588226	7.45563	Erythrocytes	control (reference)
745	-0.17976977	0.2536089	NKT cells	control (reference)
746	7.2245574	4.9456425	Plasmacytoid dendritic cells	control (reference)
747	-1.4804943	1.2926064	CD4+ T cells	control (reference)
748	8.281879	5.0177526	Monocyte progenitors	control (reference)
749	1.2112945	5.9576592	B	control (reference)
750	8.965267	4.8008776	Monocyte progenitors	control (reference)
751	-1.6352226	0.9514533	CD8+ T cells	control (reference)
752	0.64241076	-0.8259985	NKT cells	control (reference)
753	1.4592062	4.0467663	CD4+ T cells	control (reference)
754	11.852571	4.416546	CD14+ Monocytes	control (reference)
755	5.2618203	5.8488836	Megakaryocyte progenitors	control (reference)
756	4.735818	4.236407	HSPCs	control (reference)
757	5.6453757	7.7710404	Erythrocytes	control (reference)
758	2.261169	7.3376155	B	control (reference)
759	9.557511	5.030558	Monocyte progenitors	control (reference)
760	11.449103	5.5746984	CD14+ Monocytes	control (reference)
761	5.403674	7.4542804	Erythroid progenitors	control (reference)
762	11.052141	4.3039393	CD14+ Monocytes	control (reference)
763	0.00062483124	0.31189942	CD4+ T cells	control (reference)
764	5.336227	8.545122	Erythrocytes	control (reference)
765	-0.7124028	2.146805	CD4+ T cells	control (reference)
766	8.574507	4.8278694	Monocyte progenitors	control (reference)
767	4.639438	4.7727623	HSPCs	control (reference)
768	5.06908	4.930861	HSPCs	control (reference)
769	-1.5971973	1.4320052	CD4+ T cells	control (reference)
770	12.183608	4.447657	CD14+ Monocytes	control (reference)
771	1.9423788	-0.9306569	NK cells	control (reference)
772	-0.4059425	3.585661	CD8+ T cells	control (reference)
773	4.9730434	4.5727677	HSPCs	control (reference)
774	-0.6291674	0.34874725	CD8+ T cells	control (reference)
775	10.438079	3.791743	CD14+ Monocytes	control (reference)
776	9.71785	5.282657	Monocyte progenitors	control (reference)
777	5.7167263	6.8166604	Erythroid progenitors	control (reference)
778	5.3309712	6.6930327	Erythroid progenitors	control (reference)
779	5.2856274	5.7983627	Megakaryocyte progenitors	control (reference)
780	8.991855	4.8304267	Monocyte progenitors	control (reference)
781	5.0058355	5.0725784	Megakaryocyte progenitors	control (reference)
782	1.4391034	-0.64803225	NKT cells	control (reference)
783	-0.7257059	-0.5377817	NKT cells	control (reference)
784	-0.6305467	-0.69561046	NKT cells	control (reference)
785	11.38324	4.297494	CD14+ Monocytes	control (reference)
786	9.423764	4.275587	Monocyte-derived dendritic cells	control (reference)
787	5.415091	7.3185835	Erythroid progenitors	control (reference)
788	-0.7015492	-0.31093946	NKT cells	control (reference)
789	9.479902	3.8238585	Monocyte-derived dendritic cells	control (reference)
790	12.211795	3.9417622	CD14+ Monocytes	control (reference)
791	9.342154	5.370225	Monocyte progenitors	control (reference)
792	10.261566	5.4096327	CD14+ Monocytes	control (reference)
793	0.3322515	0.5480646	NKT cells	control (reference)
794	4.4329805	4.4866924	HSPCs	control (reference)
795	4.920783	5.3501444	HSPCs	control (reference)
796	-1.5614657	2.481364	CD4+ T cells	control (reference)
797	-1.7044406	0.48723763	CD4+ T cells	control (reference)
798	11.870997	5.977342	CD14+ Monocytes	control (reference)
799	2.6026764	2.1225948	CD4+ T cells	control (reference)
800	12.472665	4.8256526	CD14+ Monocytes	control (reference)
801	2.3995624	0.8736626	NKT cells	control (reference)
802	11.273069	5.6535068	CD14+ Monocytes	control (reference)
803	-1.5934025	0.14960368	CD4+ T cells	control (reference)
804	1.5817417	3.4853897	CD4+ T cells	control (reference)
805	-0.9071409	2.857406	CD4+ T cells	control (reference)
806	12.52824	5.399415	CD14+ Monocytes	control (reference)
807	10.009139	5.5384917	Monocyte progenitors	control (reference)
808	4.35935	4.380367	HSPCs	control (reference)
809	11.899638	5.703711	CD14+ Monocytes	control (reference)
810	1.9987173	0.6398479	NKT cells	control (reference)
811	5.4825654	4.82646	Monocyte progenitors	control (reference)
812	0.3961686	0.7790488	CD8+ T cells	control (reference)
813	4.86433	9.573883	Erythrocytes	control (reference)
814	9.582025	4.0081143	Monocyte-derived dendritic cells	control (reference)
815	5.7538533	6.971363	Erythroid progenitors	control (reference)
816	-0.21618426	2.4905615	CD4+ T cells	control (reference)
817	2.5260766	1.8873086	CD4+ T cells	control (reference)
818	-1.9663208	1.1835105	CD8+ T cells	control (reference)
819	-0.7534347	-0.52575725	NKT cells	control (reference)
820	0.7770422	0.23509239	CD4+ T cells	control (reference)
821	3.3107357	0.12237885	HSPCs	control (reference)
822	10.577504	6.0329175	CD14+ Monocytes	control (reference)
823	-1.0157589	0.43943265	CD4+ T cells	control (reference)
824	1.278301	5.311382	NK cells	control (reference)
825	11.575639	5.190519	CD14+ Monocytes	control (reference)
826	-0.8028742	0.34570926	CD4+ T cells	control (reference)
827	1.651921	5.952194	B	control (reference)
828	-0.12733042	-0.2769769	CD4+ T cells	control (reference)
829	10.952982	3.1516263	CD14+ Monocytes	control (reference)
830	7.10147	5.132178	Plasmacytoid dendritic cells	control (reference)
831	11.81602	3.231063	CD14+ Monocytes	control (reference)
832	1.1513596	5.551823	NKT cells	control (reference)
833	10.134857	5.5208344	Monocyte progenitors	control (reference)
834	6.9799285	5.2793593	Plasmacytoid dendritic cells	control (reference)
835	5.3344016	4.607551	HSPCs	control (reference)
836	0.016831025	0.37390545	NKT cells	control (reference)
837	4.144885	9.548689	Erythrocytes	control (reference)
838	11.922408	5.0731535	CD14+ Monocytes	control (reference)
839	11.967487	5.1132474	CD14+ Monocytes	control (reference)
840	-1.5749338	1.984137	CD4+ T cells	control (reference)
841	0.91538817	2.712799	CD4+ T cells	control (reference)
842	-0.64849555	-0.27389622	NKT cells	control (reference)
843	-0.71844286	1.2941625	CD8+ T cells	control (reference)
844	5.4424877	8.191379	Erythrocytes	control (reference)
845	4.0753093	9.441452	Erythrocytes	control (reference)
846	4.9717436	5.242199	Megakaryocyte progenitors	control (reference)
847	-0.40047482	0.47066832	CD4+ T cells	control (reference)
848	-0.79056054	-0.11164455	CD4+ T cells	control (reference)
849	3.9281654	5.847375	CD10+ B cells	control (reference)
850	4.1678724	9.94668	Erythrocytes	control (reference)
851	10.92974	3.5323024	CD14+ Monocytes	control (reference)
852	3.319314	3.5639172	HSPCs	control (reference)
853	-0.7499821	-0.35846573	NKT cells	control (reference)
854	10.737454	4.7393236	CD14+ Monocytes	control (reference)
855	-1.0371578	0.48188424	CD4+ T cells	control (reference)
856	10.927185	5.667781	CD14+ Monocytes	control (reference)
857	5.8070784	7.1859097	Erythroid progenitors	control (reference)
858	8.140548	4.262057	Erythroid progenitors	control (reference)
859	12.268644	4.5734067	CD14+ Monocytes	control (reference)
860	-1.2365568	1.9189979	CD4+ T cells	control (reference)
861	4.4408183	5.248498	CD10+ B cells	control (reference)
862	10.960946	3.2699099	CD14+ Monocytes	control (reference)
863	1.1697993	-0.5366218	NKT cells	control (reference)
864	6.250881	4.7930837	Monocyte progenitors	control (reference)
865	-1.1154525	1.6341172	CD8+ T cells	control (reference)
866	8.4845085	4.8204503	Monocyte progenitors	control (reference)
867	11.082811	3.2976224	CD14+ Monocytes	control (reference)
868	1.9594935	3.3995435	CD4+ T cells	control (reference)
869	-1.7124002	0.7530386	CD4+ T cells	control (reference)
870	5.1924295	5.9574018	Megakaryocyte progenitors	control (reference)
871	5.6676245	4.8390217	Monocyte progenitors	control (reference)
872	12.066729	3.7523665	CD14+ Monocytes	control (reference)
873	3.2099073	5.0661645	Plasma cells	control (reference)
874	2.187208	-1.1379044	NK cells	control (reference)
875	12.06425	5.2936144	CD14+ Monocytes	control (reference)
876	6.3154306	4.184096	Megakaryocyte progenitors	control (reference)
877	0.343498	0.23751327	HSPCs	control (reference)
878	1.3362472	3.5752652	CD4+ T cells	control (reference)
879	5.8315396	7.364477	Erythrocytes	control (reference)
880	11.910014	3.8255582	CD14+ Monocytes	control (reference)
881	6.3376894	5.2927003	Plasmacytoid dendritic cells	control (reference)
882	8.285971	4.4448886	Monocyte progenitors	control (reference)
883	4.886053	4.413179	HSPCs	control (reference)
884	4.7335644	4.733989	HSPCs	control (reference)
885	-1.2406658	3.2847567	CD4+ T cells	control (reference)
886	-1.3644226	1.5457592	CD8+ T cells	control (reference)
887	4.372485	4.3696227	HSPCs	control (reference)
888	2.006732	2.554687	CD4+ T cells	control (reference)
889	3.0480487	4.969974	Plasma cells	control (reference)
890	-1.8847706	0.67756015	NKT cells	control (reference)
891	5.1058235	4.4730654	HSPCs	control (reference)
892	-0.83994895	-0.21747948	NKT cells	control (reference)
893	12.1032715	5.7269855	CD14+ Monocytes	control (reference)
894	-0.76036096	1.3649787	CD8+ T cells	control (reference)
895	-1.0392704	-0.28344584	CD4+ T cells	control (reference)
896	10.920975	5.7174067	CD14+ Monocytes	control (reference)
897	9.481816	5.2775917	CD14+ Monocytes	control (reference)
898	0.85381824	0.86159796	CD4+ T cells	control (reference)
899	3.0421226	5.0052695	Plasma cells	control (reference)
900	-0.37106493	-0.6550011	NKT cells	control (reference)
901	2.226303	2.7847023	HSPCs	control (reference)
902	-1.6837628	2.1781182	CD4+ T cells	control (reference)
903	-1.53669	1.4349257	CD8+ T cells	control (reference)
904	-1.2657087	1.7636547	CD4+ T cells	control (reference)
905	-0.36876327	-0.004477619	NKT cells	control (reference)
906	4.997312	9.572356	Erythrocytes	control (reference)
907	3.4461322	5.2817783	Plasma cells	control (reference)
908	9.329786	4.741123	Monocyte progenitors	control (reference)
909	2.8780944	5.5502763	Plasma cells	control (reference)
910	7.9235907	4.2756076	Monocyte progenitors	control (reference)
911	9.921705	5.5047636	Monocyte progenitors	control (reference)
912	11.298257	5.352496	CD14+ Monocytes	control (reference)
913	5.727559	7.963621	Erythrocytes	control (reference)
914	9.633046	3.9467957	Monocyte-derived dendritic cells	control (reference)
915	5.669049	6.5357428	Erythroid progenitors	control (reference)
916	4.8447385	4.3660965	HSPCs	control (reference)
917	1.1519599	5.91025	B	control (reference)
918	-1.4191682	1.3789595	CD4+ T cells	control (reference)
919	11.235314	3.723356	CD14+ Monocytes	control (reference)
920	4.3057513	5.671051	CD10+ B cells	control (reference)
921	5.6949134	4.8081484	Monocyte progenitors	control (reference)
922	-0.19025503	-0.40264535	NKT cells	control (reference)
923	1.9465557	3.5217905	NKT cells	control (reference)
924	8.714792	4.1401105	Monocyte-derived dendritic cells	control (reference)
925	-1.1046451	3.091602	CD4+ T cells	control (reference)
926	-0.9914758	0.8489428	CD4+ T cells	control (reference)
927	5.4952602	6.6246853	Erythroid progenitors	control (reference)
928	-1.0444176	-0.71692973	NKT cells	control (reference)
929	4.731254	9.870217	Erythrocytes	control (reference)
930	-1.3463619	-0.015754739	CD4+ T cells	control (reference)
931	5.1369586	8.523652	Erythrocytes	control (reference)
932	4.391334	4.5443964	Megakaryocyte progenitors	control (reference)
933	-1.4904742	0.05375178	CD4+ T cells	control (reference)
934	3.9549577	5.8954473	CD10+ B cells	control (reference)
935	11.414767	3.9043746	CD14+ Monocytes	control (reference)
936	10.7311125	5.3678164	CD14+ Monocytes	control (reference)
937	-0.286055	1.2305652	CD4+ T cells	control (reference)
938	6.9013	5.321113	Plasmacytoid dendritic cells	control (reference)
939	5.323241	8.553409	Erythrocytes	control (reference)
940	12.0817175	4.302043	CD14+ Monocytes	control (reference)
941	3.7745957	8.98034	Megakaryocyte progenitors	control (reference)
942	4.5848904	5.474245	CD10+ B cells	control (reference)
943	0.3648751	0.19645216	NKT cells	control (reference)
944	11.957305	4.631892	CD14+ Monocytes	control (reference)
945	0.86310416	0.042837474	NKT cells	control (reference)
946	2.0404196	2.73222	CD4+ T cells	control (reference)
947	-1.623492	1.6639194	CD4+ T cells	control (reference)
948	7.135876	5.1211443	Plasmacytoid dendritic cells	control (reference)
949	-0.63438666	3.4410605	CD8+ T cells	control (reference)
950	1.2216625	2.911592	CD4+ T cells	control (reference)
951	5.232914	7.0930166	Erythroid progenitors	control (reference)
952	10.89597	6.027684	HSPCs	control (reference)
953	5.7912836	6.893697	Erythroid progenitors	control (reference)
954	5.1166706	4.2096925	CD10+ B cells	control (reference)
955	1.7763643	6.532081	B	control (reference)
956	4.9452934	9.924997	Erythrocytes	control (reference)
957	5.335964	4.161039	HSPCs	control (reference)
958	8.050555	4.3281198	Monocyte-derived dendritic cells	control (reference)
959	0.25387442	-0.44641587	NKT cells	control (reference)
960	5.259499	6.8385806	Erythroid progenitors	control (reference)
961	-1.0556577	1.1955783	CD4+ T cells	control (reference)
962	5.453471	8.687482	Erythrocytes	control (reference)
963	-0.8194535	0.3418562	CD4+ T cells	control (reference)
964	0.4822865	2.4783134	CD4+ T cells	control (reference)
965	0.16552383	-0.4013196	NKT cells	control (reference)
966	-1.1960008	-0.15805185	CD8+ T cells	control (reference)
967	5.3717413	5.1680536	HSPCs	control (reference)
968	5.2396235	6.7506113	Erythroid progenitors	control (reference)
969	12.442442	5.1281357	CD14+ Monocytes	control (reference)
970	0.6345895	-0.19079697	NKT cells	control (reference)
971	-1.5407135	2.0824099	CD4+ T cells	control (reference)
972	-1.7182063	2.444639	CD8+ T cells	control (reference)
973	11.8929615	4.2894344	CD14+ Monocytes	control (reference)
974	9.19336	3.8362908	Monocyte-derived dendritic cells	control (reference)
975	5.6679564	4.9190106	Monocyte progenitors	control (reference)
976	6.666244	4.631851	Monocyte progenitors	control (reference)
977	5.6861324	7.043467	Erythroid progenitors	control (reference)
978	4.6775084	4.646472	Megakaryocyte progenitors	control (reference)
979	-1.2806793	3.3634088	CD8+ T cells	control (reference)
980	4.516992	4.3898597	HSPCs	control (reference)
981	6.6768513	4.5242887	Monocyte progenitors	control (reference)
982	-1.4222593	2.061115	CD4+ T cells	control (reference)
983	7.9617314	4.6440763	Megakaryocyte progenitors	control (reference)
984	2.0987947	-0.4364171	NK cells	control (reference)
985	-1.9619955	1.4410541	CD4+ T cells	control (reference)
986	-0.5646039	-0.43345258	NKT cells	control (reference)
987	0.40122044	1.0899702	CD4+ T cells	control (reference)
988	4.8280396	9.724136	Erythrocytes	control (reference)
989	5.600802	8.003576	Erythrocytes	control (reference)
990	7.438998	4.7323537	Monocyte progenitors	control (reference)
991	9.998135	2.7218254	CD16+ Monocytes	control (reference)
992	5.515466	7.3960333	Erythroid progenitors	control (reference)
993	-1.37005	2.4406335	CD4+ T cells	control (reference)
994	4.155128	9.728688	Erythrocytes	control (reference)
995	-0.08915886	-0.22946775	NKT cells	control (reference)
996	-0.9742576	3.1878057	CD8+ T cells	control (reference)
997	5.826075	6.738862	Erythroid progenitors	control (reference)
998	4.555797	5.4236727	CD10+ B cells	control (reference)
999	1.4899224	1.0822388	NKT cells	control (reference)
1000	5.5399017	7.918911	Erythrocytes	control (reference)
1001	4.303066	5.459094	CD10+ B cells	control (reference)
1002	3.4946542	5.048407	Plasma cells	control (reference)
1003	-1.047067	1.5862131	CD4+ T cells	control (reference)
1004	-2.0406644	1.8421601	CD4+ T cells	control (reference)
1005	-0.18588516	1.7206173	CD4+ T cells	control (reference)
1006	5.1729794	6.4416614	Erythroid progenitors	control (reference)
1007	-1.826914	0.49231625	CD4+ T cells	control (reference)
1008	0.034447547	-0.101536565	CD4+ T cells	control (reference)
1009	1.2454364	-0.16804667	NKT cells	control (reference)
1010	1.3243265	6.042638	B	control (reference)
1011	10.892499	3.9118974	CD14+ Monocytes	control (reference)
1012	-0.9888923	0.6458001	NKT cells	control (reference)
1013	4.0950513	4.6856747	HSPCs	control (reference)
1014	4.7597184	9.801198	Erythrocytes	control (reference)
1015	5.3184395	6.69905	Erythroid progenitors	control (reference)
1016	0.26829916	-0.48484048	NKT cells	control (reference)
1017	-1.0264759	0.38970187	CD4+ T cells	control (reference)
1018	9.991718	4.9793444	CD14+ Monocytes	control (reference)
1019	5.260516	5.4256434	HSPCs	control (reference)
1020	4.761469	5.27072	Megakaryocyte progenitors	control (reference)
1021	9.87442	4.845977	CD14+ Monocytes	control (reference)
1022	5.5605745	6.947927	Erythroid progenitors	control (reference)
1023	-0.9676311	-0.30323452	NKT cells	control (reference)
1024	5.209865	8.6467285	Erythrocytes	control (reference)
1025	0.46532127	0.3761198	NKT cells	control (reference)
1026	0.2979799	1.5599376	CD4+ T cells	control (reference)
1027	6.413375	5.1493397	HSPCs	control (reference)
1028	6.7579575	5.054442	Plasmacytoid dendritic cells	control (reference)
1029	8.876201	3.7266257	Monocyte-derived dendritic cells	control (reference)
1030	1.6183487	2.873761	CD4+ T cells	control (reference)
1031	-0.52387893	0.3328341	NKT cells	control (reference)
1032	8.435601	4.472293	Monocyte-derived dendritic cells	control (reference)
1033	4.8486857	9.592658	Erythrocytes	control (reference)
1034	1.0881795	-0.47295406	NKT cells	control (reference)
1035	-0.95277274	3.5329661	CD4+ T cells	control (reference)
1036	-0.8552176	-0.2597124	CD4+ T cells	control (reference)
1037	2.2879877	0.120038256	NKT cells	control (reference)
1038	1.6429522	3.1935122	CD4+ T cells	control (reference)
1039	9.550741	5.2306952	CD14+ Monocytes	control (reference)
1040	5.093209	9.940789	Erythrocytes	control (reference)
1041	12.05755	4.0511737	CD14+ Monocytes	control (reference)
1042	4.4481473	9.632285	Erythrocytes	control (reference)
1043	-0.7565999	0.6226122	CD4+ T cells	control (reference)
1044	11.990096	4.968841	Monocyte progenitors	control (reference)
1045	11.172635	6.264809	CD14+ Monocytes	control (reference)
1046	8.723902	4.3388786	Monocyte-derived dendritic cells	control (reference)
1047	3.2320893	4.2089024	HSPCs	control (reference)
1048	11.955255	4.439475	CD14+ Monocytes	control (reference)
1049	5.5467143	8.420186	Erythrocytes	control (reference)
1050	0.838102	-0.6212264	NKT cells	control (reference)
1051	4.994959	9.665643	Erythrocytes	control (reference)
1052	5.5994473	6.7474494	Erythroid progenitors	control (reference)
1053	0.14253512	0.042399477	NKT cells	control (reference)
1054	4.252723	9.760015	Erythrocytes	control (reference)
1055	11.3475685	4.129719	CD14+ Monocytes	control (reference)
1056	5.6765876	4.7765975	HSPCs	control (reference)
1057	9.607366	4.4697247	CD14+ Monocytes	control (reference)
1058	5.3776026	4.92326	HSPCs	control (reference)
1059	4.860488	9.691911	Erythrocytes	control (reference)
1060	9.914485	2.1687617	CD16+ Monocytes	control (reference)
1061	5.4489865	5.6481304	Megakaryocyte progenitors	control (reference)
1062	5.591733	8.372637	Erythrocytes	control (reference)
1063	10.705731	4.159046	Monocyte-derived dendritic cells	control (reference)
1064	6.3451505	4.537548	Monocyte progenitors	control (reference)
1065	0.07552285	0.8920639	CD4+ T cells	control (reference)
1066	0.2818706	0.81687665	CD4+ T cells	control (reference)
1067	4.3234434	5.781123	CD10+ B cells	control (reference)
1068	6.99405	5.099616	Plasmacytoid dendritic cells	control (reference)
1069	-0.7327861	-0.6659943	NKT cells	control (reference)
1070	1.3351445	1.3325094	CD4+ T cells	control (reference)
1071	5.0090103	4.7835445	HSPCs	control (reference)
1072	0.44002616	-0.4178806	NKT cells	control (reference)
1073	4.4552236	5.413962	CD10+ B cells	control (reference)
1074	11.3108635	3.3165486	CD14+ Monocytes	control (reference)
1075	4.8268933	4.4489646	HSPCs	control (reference)
1076	1.0128523	0.21158852	NKT cells	control (reference)
1077	5.069849	9.644648	Erythrocytes	control (reference)
1078	5.3094454	4.9476438	HSPCs	control (reference)
1079	5.777702	7.067367	Erythroid progenitors	control (reference)
1080	-0.055570886	0.13493669	CD4+ T cells	control (reference)
1081	4.127148	5.3274097	CD10+ B cells	control (reference)
1082	-1.0268931	-0.026137386	CD4+ T cells	control (reference)
1083	-1.0006528	1.3634434	CD4+ T cells	control (reference)
1084	5.2610135	7.277159	Erythrocytes	control (reference)
1085	-1.4553908	0.41646537	NKT cells	control (reference)
1086	5.1767035	4.8991766	HSPCs	control (reference)
1087	-0.2544817	4.1764793	CD4+ T cells	control (reference)
1088	4.6726713	4.6274333	HSPCs	control (reference)
1089	11.285024	5.256269	CD14+ Monocytes	control (reference)
1090	3.8792386	4.5910473	HSPCs	control (reference)
1091	5.976013	4.708622	Monocyte progenitors	control (reference)
1092	5.0588536	5.0111604	HSPCs	control (reference)
1093	-0.9970521	3.2290304	CD4+ T cells	control (reference)
1094	8.654284	4.206235	Monocyte-derived dendritic cells	control (reference)
1095	12.25861	4.9855485	CD14+ Monocytes	control (reference)
1096	4.5832033	9.931281	Erythrocytes	control (reference)
1097	12.418881	5.4885044	CD14+ Monocytes	control (reference)
1098	4.891893	9.72299	Erythrocytes	control (reference)
1099	4.8484545	9.973864	Erythrocytes	control (reference)
1100	-0.7471631	0.2972814	NKT cells	control (reference)
1101	11.194852	6.0851383	CD14+ Monocytes	control (reference)
1102	4.4465823	5.5473995	CD10+ B cells	control (reference)
1103	5.057898	9.249362	Erythrocytes	control (reference)
1104	5.360565	6.5537925	Erythroid progenitors	control (reference)
1105	-1.4338107	-0.24175918	NKT cells	control (reference)
1106	5.130346	4.448105	HSPCs	control (reference)
1107	3.2811575	5.028453	Plasma cells	control (reference)
1108	5.169753	4.897403	HSPCs	control (reference)
1109	12.318838	5.7008367	CD14+ Monocytes	control (reference)
1110	9.026277	4.3809557	Monocyte-derived dendritic cells	control (reference)
1111	10.425876	4.3818545	CD14+ Monocytes	control (reference)
1112	-0.7065634	0.15411638	CD4+ T cells	control (reference)
1113	-0.21847866	0.71435386	NKT cells	control (reference)
1114	5.3419933	6.2192545	Erythroid progenitors	control (reference)
1115	5.339131	4.676455	HSPCs	control (reference)
1116	1.6883912	1.3672987	NKT cells	control (reference)
1117	1.5437827	2.3538473	CD4+ T cells	control (reference)
1118	5.444581	7.135568	Erythroid progenitors	control (reference)
1119	-0.34788656	-0.57699287	NKT cells	control (reference)
1120	2.1047442	0.2974888	NKT cells	control (reference)
1121	11.838805	5.569788	CD14+ Monocytes	control (reference)
1122	5.0809717	4.5210214	HSPCs	control (reference)
1123	8.972119	3.7618964	Monocyte-derived dendritic cells	control (reference)
1124	2.2715302	2.3928642	CD4+ T cells	control (reference)
1125	9.075854	4.418269	Monocyte progenitors	control (reference)
1126	4.909546	10.188313	Erythrocytes	control (reference)
1127	9.94531	4.4581604	Monocyte progenitors	control (reference)
1128	-1.7353942	1.4312338	CD4+ T cells	control (reference)
1129	5.0785737	6.0276804	Megakaryocyte progenitors	control (reference)
1130	2.3064036	-1.0896522	NK cells	control (reference)
1131	5.4401293	4.924418	Megakaryocyte progenitors	control (reference)
1132	0.008025626	-0.250877	CD4+ T cells	control (reference)
1133	2.4621885	6.2359643	B	control (reference)
1134	1.8557646	6.6131587	B	control (reference)
1135	9.287812	4.2566857	Monocyte progenitors	control (reference)
1136	-0.08942174	-0.74207586	NKT cells	control (reference)
1137	-1.5791593	1.8266908	CD4+ T cells	control (reference)
1138	0.21070156	2.4885964	CD4+ T cells	control (reference)
1139	11.956161	4.4968953	CD14+ Monocytes	control (reference)
1140	5.5098834	8.127967	Erythrocytes	control (reference)
1141	6.15062	4.743229	Monocyte progenitors	control (reference)
1142	-0.538267	-0.40550223	NKT cells	control (reference)
1143	9.711589	3.713773	Monocyte-derived dendritic cells	control (reference)
1144	8.192726	4.7268405	Monocyte progenitors	control (reference)
1145	-0.5080709	-0.6661457	NKT cells	control (reference)
1146	5.691761	7.027319	Erythroid progenitors	control (reference)
1147	4.7566576	5.5122037	CD10+ B cells	control (reference)
1148	0.17464687	-0.73913586	NKT cells	control (reference)
1149	-0.6021129	-0.110165246	NKT cells	control (reference)
1150	-1.2794075	0.3916672	CD4+ T cells	control (reference)
1151	-1.3135899	0.33941692	NKT cells	control (reference)
1152	11.896746	4.2095947	CD14+ Monocytes	control (reference)
1153	11.304882	3.5992808	CD14+ Monocytes	control (reference)
1154	5.502788	7.9765306	Erythrocytes	control (reference)
1155	-1.559769	2.6581163	CD4+ T cells	control (reference)
1156	2.5297124	3.5807965	HSPCs	control (reference)
1157	5.390964	8.308747	Erythrocytes	control (reference)
1158	5.0378566	5.103477	HSPCs	control (reference)
1159	2.1584563	5.6522856	B	control (reference)
1160	10.058675	4.3715696	CD14+ Monocytes	control (reference)
1161	4.880384	4.492657	HSPCs	control (reference)
1162	10.167665	2.2593849	CD16+ Monocytes	control (reference)
1163	7.0191727	5.176327	Plasmacytoid dendritic cells	control (reference)
1164	5.531402	6.6803465	Erythroid progenitors	control (reference)
1165	10.189305	2.3262947	CD16+ Monocytes	control (reference)
1166	11.422677	4.449596	CD14+ Monocytes	control (reference)
1167	-0.75974447	1.9105548	CD4+ T cells	control (reference)
1168	2.4226413	6.2455106	CD10+ B cells	control (reference)
1169	-1.5329809	-0.05065667	NKT cells	control (reference)
1170	11.49519	4.2277126	CD14+ Monocytes	control (reference)
1171	1.1371495	-0.6695886	NKT cells	control (reference)
1172	-1.5969696	0.4413532	CD4+ T cells	control (reference)
1173	9.477785	4.23634	Monocyte-derived dendritic cells	control (reference)
1174	-1.229281	1.361339	CD4+ T cells	control (reference)
1175	1.1333542	3.9864366	CD4+ T cells	control (reference)
1176	5.441036	8.370307	Erythrocytes	control (reference)
1177	5.3184934	4.6058774	HSPCs	control (reference)
1178	-0.7101656	-0.18555456	CD4+ T cells	control (reference)
1179	5.531283	7.100513	Erythroid progenitors	control (reference)
1180	1.2923077	4.14902	CD4+ T cells	control (reference)
1181	-0.5328524	-0.16916572	NKT cells	control (reference)
1182	5.6404014	8.083661	Erythrocytes	control (reference)
1183	5.6222706	7.0837955	Erythroid progenitors	control (reference)
1184	5.345722	8.622319	Erythrocytes	control (reference)
1185	11.537641	4.90609	CD14+ Monocytes	control (reference)
1186	9.896024	4.0881085	Monocyte progenitors	control (reference)
1187	-1.4176725	3.3531346	CD4+ T cells	control (reference)
1188	1.0826026	0.7449127	NKT cells	control (reference)
1189	5.242732	6.648794	Erythroid progenitors	control (reference)
1190	2.11016	5.5764985	B	control (reference)
1191	5.4902797	5.933826	Megakaryocyte progenitors	control (reference)
1192	8.762481	4.4970794	Monocyte progenitors	control (reference)
1193	12.348731	5.3795805	CD14+ Monocytes	control (reference)
1194	11.911752	5.9886265	HSPCs	control (reference)
1195	9.707042	5.7809405	CD14+ Monocytes	control (reference)
1196	-0.029683702	0.48466676	NKT cells	control (reference)
1197	11.500449	4.052819	CD14+ Monocytes	control (reference)
1198	9.47546	4.432768	Monocyte-derived dendritic cells	control (reference)
1199	-1.8014747	1.6137434	CD4+ T cells	control (reference)
1200	11.020007	5.7917137	CD14+ Monocytes	control (reference)
1201	11.459544	5.572296	CD14+ Monocytes	control (reference)
1202	6.8577824	5.2423816	Plasmacytoid dendritic cells	control (reference)
1203	-0.6770396	2.2698426	CD4+ T cells	control (reference)
1204	1.6459415	1.654317	CD4+ T cells	control (reference)
1205	2.180427	0.115590885	CD14+ Monocytes	control (reference)
1206	-0.12660265	-0.13083294	NKT cells	control (reference)
1207	1.5980225	3.850872	CD4+ T cells	control (reference)
1208	9.997638	4.9641275	CD14+ Monocytes	control (reference)
1209	12.023388	4.3424754	CD14+ Monocytes	control (reference)
1210	12.138314	4.543679	CD14+ Monocytes	control (reference)
1211	11.54444	5.3207135	CD14+ Monocytes	control (reference)
1212	5.741759	5.1796503	Megakaryocyte progenitors	control (reference)
1213	0.33247742	0.03745691	NKT cells	control (reference)
1214	-0.20634554	0.39604485	CD4+ T cells	control (reference)
1215	9.797572	4.580446	Monocyte progenitors	control (reference)
1216	6.667378	4.9122567	Plasmacytoid dendritic cells	control (reference)
1217	9.637601	4.9684606	Monocyte progenitors	control (reference)
1218	-1.913413	0.94126177	CD4+ T cells	control (reference)
1219	-1.0352212	-0.46286383	NKT cells	control (reference)
1220	5.439136	8.578117	Erythrocytes	control (reference)
1221	5.742927	5.0605054	Monocyte progenitors	control (reference)
1222	5.14127	10.040701	Erythrocytes	control (reference)
1223	5.222862	5.1776614	Megakaryocyte progenitors	control (reference)
1224	0.85420805	5.838951	CD10+ B cells	control (reference)
1225	10.66688	5.4588337	CD14+ Monocytes	control (reference)
1226	0.6798327	-0.73059976	NKT cells	control (reference)
1227	9.655968	5.1814065	CD14+ Monocytes	control (reference)
1228	7.2040405	5.350489	Plasmacytoid dendritic cells	control (reference)
1229	0.04795172	-0.08948752	NKT cells	control (reference)
1230	7.6000147	4.704176	Monocyte progenitors	control (reference)
1231	5.121919	5.4350715	Megakaryocyte progenitors	control (reference)
1232	-0.78238815	1.122098	CD4+ T cells	control (reference)
1233	4.437333	4.74089	CD10+ B cells	control (reference)
1234	-0.0177347	-0.4603443	NKT cells	control (reference)
1235	8.222652	4.332608	Monocyte-derived dendritic cells	control (reference)
1236	0.101504855	1.0702878	CD4+ T cells	control (reference)
1237	0.8182168	0.7431364	NKT cells	control (reference)
1238	-0.35999355	-0.42572314	NKT cells	control (reference)
1239	5.652757	7.1560416	Erythroid progenitors	control (reference)
1240	4.8176813	4.716291	HSPCs	control (reference)
1241	-0.84614325	3.3925235	CD8+ T cells	control (reference)
1242	1.7063968	5.162019	B	control (reference)
1243	8.515589	4.5551214	Monocyte-derived dendritic cells	control (reference)
1244	-0.17712164	0.02678094	NKT cells	control (reference)
1245	0.032772183	1.6413751	NKT cells	control (reference)
1246	0.95281595	-0.28963354	NKT cells	control (reference)
1247	-1.0541303	2.737473	CD4+ T cells	control (reference)
1248	11.962396	4.453857	CD14+ Monocytes	control (reference)
1249	-1.3489348	0.8482551	CD4+ T cells	control (reference)
1250	5.2202005	9.33444	Monocyte progenitors	control (reference)
1251	11.907872	4.716693	CD14+ Monocytes	control (reference)
1252	8.897021	4.286863	Monocyte-derived dendritic cells	control (reference)
1253	8.24224	4.570158	Monocyte progenitors	control (reference)
1254	3.454234	4.8501425	HSPCs	control (reference)
1255	-1.2237679	1.4626085	CD4+ T cells	control (reference)
1256	-1.223135	0.07681144	CD4+ T cells	control (reference)
1257	9.327159	4.684418	Monocyte progenitors	control (reference)
1258	5.496083	7.1774235	Erythroid progenitors	control (reference)
1259	4.243508	9.161365	Erythrocytes	control (reference)
1260	11.83257	4.7719164	CD14+ Monocytes	control (reference)
1261	-0.70631355	-0.016265498	CD4+ T cells	control (reference)
1262	-0.4653825	1.0976104	CD4+ T cells	control (reference)
1263	8.669222	4.6725583	Monocyte-derived dendritic cells	control (reference)
1264	5.2252603	5.4866824	Megakaryocyte progenitors	control (reference)
1265	11.442256	6.1056504	Monocyte progenitors	control (reference)
1266	12.176431	4.6776853	CD14+ Monocytes	control (reference)
1267	3.777515	5.3200417	CD10+ B cells	control (reference)
1268	0.924265	-0.47997236	NKT cells	control (reference)
1269	5.2925887	6.9648857	Erythroid progenitors	control (reference)
1270	9.583886	4.793727	CD14+ Monocytes	control (reference)
1271	11.750248	3.7129397	CD14+ Monocytes	control (reference)
1272	4.8176208	4.3503537	HSPCs	control (reference)
1273	-1.0805951	2.106402	CD4+ T cells	control (reference)
1274	-0.71781695	-0.62650245	NKT cells	control (reference)
1275	-1.1331735	2.5280423	CD4+ T cells	control (reference)
1276	5.6466265	4.929864	HSPCs	control (reference)
1277	-0.14683072	0.865689	CD4+ T cells	control (reference)
1278	9.247974	3.8255746	CD14+ Monocytes	control (reference)
1279	4.9032726	4.595877	HSPCs	control (reference)
1280	9.913798	4.836237	CD14+ Monocytes	control (reference)
1281	11.878319	5.6738873	CD14+ Monocytes	control (reference)
1282	5.623977	8.571677	Erythrocytes	control (reference)
1283	-1.2889708	-0.5073974	NKT cells	control (reference)
1284	2.6421592	0.9558959	NKT cells	control (reference)
1285	-0.8890281	-0.6076797	NKT cells	control (reference)
1286	1.1278584	-0.5545447	NKT cells	control (reference)
1287	-1.4180576	0.49386707	CD4+ T cells	control (reference)
1288	5.1791253	4.6377625	HSPCs	control (reference)
1289	5.2722263	8.939233	Erythrocytes	control (reference)
1290	-1.3582153	1.7249738	CD8+ T cells	control (reference)
1291	-0.99985963	2.2377858	CD4+ T cells	control (reference)
1292	11.363221	4.047582	CD14+ Monocytes	control (reference)
1293	-0.6129008	3.1430094	CD4+ T cells	control (reference)
1294	8.523788	3.6873136	Monocyte-derived dendritic cells	control (reference)
1295	-1.0850221	0.9747743	CD8+ T cells	control (reference)
1296	-0.019905446	-0.25639945	NKT cells	control (reference)
1297	4.8989854	10.199886	Erythrocytes	control (reference)
1298	4.826212	5.1218805	HSPCs	control (reference)
1299	5.356901	8.446927	Erythrocytes	control (reference)
1300	10.117983	5.6558604	Monocyte progenitors	control (reference)
1301	10.467748	5.755613	CD14+ Monocytes	control (reference)
1302	-1.245009	-0.038671367	CD4+ T cells	control (reference)
1303	-1.0877397	2.840176	CD4+ T cells	control (reference)
1304	4.859488	9.947129	Erythrocytes	control (reference)
1305	0.79970366	-0.3564037	NKT cells	control (reference)
1306	10.78887	2.25229	CD16+ Monocytes	control (reference)
1307	4.0769672	5.186106	HSPCs	control (reference)
1308	0.30685174	-0.27814013	NKT cells	control (reference)
1309	1.0597479	-0.54924464	NKT cells	control (reference)
1310	-2.0824242	1.4945841	CD4+ T cells	control (reference)
1311	6.0766096	4.4808483	HSPCs	control (reference)
1312	0.17217098	-0.32957917	NKT cells	control (reference)
1313	9.931827	5.696475	CD14+ Monocytes	control (reference)
1314	-1.5291896	1.0833883	CD4+ T cells	control (reference)
1315	11.873123	5.5865617	CD14+ Monocytes	control (reference)
1316	0.15185636	0.10960081	CD4+ T cells	control (reference)
1317	5.3824873	5.0718465	HSPCs	control (reference)
1318	-1.945612	2.1416082	CD4+ T cells	control (reference)
1319	5.5051985	4.849689	Monocyte progenitors	control (reference)
1320	3.9183018	9.28208	Erythrocytes	control (reference)
1321	11.072018	3.8897061	CD14+ Monocytes	control (reference)
1322	5.7946463	8.762183	Erythrocytes	control (reference)
1323	10.108767	2.8947663	CD16+ Monocytes	control (reference)
1324	-0.6205228	-0.63772935	NKT cells	control (reference)
1325	10.73077	4.502991	CD14+ Monocytes	control (reference)
1326	5.2056794	5.7068524	Megakaryocyte progenitors	control (reference)
1327	-1.13374	1.4836019	CD4+ T cells	control (reference)
1328	2.1118639	6.5657897	B	control (reference)
1329	-0.83462644	0.11706625	CD4+ T cells	control (reference)
1330	3.6553612	8.485223	NKT cells	control (reference)
1331	4.4653215	5.518444	HSPCs	control (reference)
1332	-1.2658216	1.3105793	NKT cells	control (reference)
1333	12.213735	4.254507	CD14+ Monocytes	control (reference)
1334	-1.0017631	-0.4377412	NKT cells	control (reference)
1335	-0.5808701	1.8106734	CD4+ T cells	control (reference)
1336	2.7894785	5.4919753	Plasma cells	control (reference)
1337	11.040852	3.7216582	CD14+ Monocytes	control (reference)
1338	1.5920492	-0.40360788	NKT cells	control (reference)
1339	9.04251	4.1736917	Monocyte-derived dendritic cells	control (reference)
1340	3.3469408	-0.21756689	NK cells	control (reference)
1341	5.664471	8.049389	Erythrocytes	control (reference)
1342	-0.16907445	0.692055	CD4+ T cells	control (reference)
1343	5.564645	7.9360166	Erythrocytes	control (reference)
1344	9.7995615	4.593925	Monocyte-derived dendritic cells	control (reference)
1345	8.33679	3.908411	Monocyte-derived dendritic cells	control (reference)
1346	4.556433	4.5680585	HSPCs	control (reference)
1347	11.802886	4.25213	CD14+ Monocytes	control (reference)
1348	2.1285079	6.0737796	CD10+ B cells	control (reference)
1349	4.50726	5.562734	CD10+ B cells	control (reference)
1350	11.141603	4.5786743	CD14+ Monocytes	control (reference)
1351	-1.7278565	0.7459825	CD4+ T cells	control (reference)
1352	-1.0045829	-0.46949613	CD4+ T cells	control (reference)
1353	-0.63195	0.32159397	CD4+ T cells	control (reference)
1354	10.429364	5.3737025	CD14+ Monocytes	control (reference)
1355	10.532103	5.1927953	CD14+ Monocytes	control (reference)
1356	-0.82476676	-0.5569295	NKT cells	control (reference)
1357	-0.63733745	-0.2033278	CD4+ T cells	control (reference)
1358	4.9666796	5.4077945	HSPCs	control (reference)
1359	8.349631	4.3632236	Monocyte-derived dendritic cells	control (reference)
1360	10.406652	4.779746	CD14+ Monocytes	control (reference)
1361	4.8195553	10.213909	Erythrocytes	control (reference)
1362	4.1031766	9.833175	Erythrocytes	control (reference)
1363	-1.145978	0.20860924	CD4+ T cells	control (reference)
1364	12.118857	3.9874887	CD14+ Monocytes	control (reference)
1365	-1.0015737	2.7761822	CD4+ T cells	control (reference)
1366	10.785384	4.3229537	CD14+ Monocytes	control (reference)
1367	-2.0996957	1.1503682	CD4+ T cells	control (reference)
1368	-0.09133685	-0.25473446	NKT cells	control (reference)
1369	3.7651455	9.369797	Erythrocytes	control (reference)
1370	1.1849136	0.21936604	NKT cells	control (reference)
1371	1.0799624	-0.25782055	NKT cells	control (reference)
1372	11.884569	4.4197693	CD14+ Monocytes	control (reference)
1373	0.72201294	1.4198135	CD4+ T cells	control (reference)
1374	12.416361	4.507279	CD14+ Monocytes	control (reference)
1375	6.4407105	4.618012	Monocyte progenitors	control (reference)
1376	4.9931197	4.9607873	HSPCs	control (reference)
1377	4.7116284	4.5467668	CD10+ B cells	control (reference)
1378	0.2779166	-0.51860136	NKT cells	control (reference)
1379	11.978295	5.4702883	CD14+ Monocytes	control (reference)
1380	-1.6533908	1.8667071	CD8+ T cells	control (reference)
1381	3.1628134	4.9437037	Plasma cells	control (reference)
1382	5.6033044	8.109938	Erythrocytes	control (reference)
1383	11.409016	4.087094	CD14+ Monocytes	control (reference)
1384	-1.23	2.9857976	CD8+ T cells	control (reference)
1385	1.5016193	2.6025674	CD4+ T cells	control (reference)
1386	-1.5150454	0.23277883	CD4+ T cells	control (reference)
1387	10.45759	2.8714728	CD16+ Monocytes	control (reference)
1388	1.3298519	-0.7808656	NKT cells	control (reference)
1389	-1.5121844	0.47112995	NKT cells	control (reference)
1390	-1.5248749	1.808449	CD4+ T cells	control (reference)
1391	-1.620199	2.0090184	CD4+ T cells	control (reference)
1392	-0.04700323	-0.35526612	NKT cells	control (reference)
1393	-0.6207535	-0.22734207	NKT cells	control (reference)
1394	8.386578	4.4322042	Monocyte-derived dendritic cells	control (reference)
1395	9.973718	5.443411	Monocyte progenitors	control (reference)
1396	-0.6329168	1.1576699	CD8+ T cells	control (reference)
1397	4.8692036	4.913275	Megakaryocyte progenitors	control (reference)
1398	-1.5195596	1.2412639	CD4+ T cells	control (reference)
1399	10.890931	3.564068	Monocyte-derived dendritic cells	control (reference)
1400	10.799092	6.365874	CD14+ Monocytes	control (reference)
1401	8.045385	4.6929393	Monocyte progenitors	control (reference)
1402	-1.6803571	2.5736656	CD4+ T cells	control (reference)
1403	5.6391263	7.201298	Erythroid progenitors	control (reference)
1404	7.413535	4.645501	Monocyte progenitors	control (reference)
1405	6.398697	4.6334543	Monocyte progenitors	control (reference)
1406	0.4712677	-0.041145742	NKT cells	control (reference)
1407	-0.5522751	0.17562208	CD4+ T cells	control (reference)
1408	2.7357323	-1.0038797	NK cells	control (reference)
1409	-1.4137275	1.0630507	CD8+ T cells	control (reference)
1410	5.617884	7.0386286	Erythroid progenitors	control (reference)
1411	5.5590672	7.8020024	Erythrocytes	control (reference)
1412	-1.3784579	2.577302	CD4+ T cells	control (reference)
1413	5.0068173	5.0284314	Megakaryocyte progenitors	control (reference)
1414	4.1282787	5.70697	CD10+ B cells	control (reference)
1415	4.3259964	5.635399	CD10+ B cells	control (reference)
1416	8.835895	5.136996	Monocyte progenitors	control (reference)
1417	-1.6092057	1.0961826	CD4+ T cells	control (reference)
1418	5.2835565	4.4069357	HSPCs	control (reference)
1419	5.5703626	7.710616	Erythrocytes	control (reference)
1420	5.166861	4.5685844	HSPCs	control (reference)
1421	-1.3449302	0.9517498	CD4+ T cells	control (reference)
1422	0.5329702	3.2552059	CD4+ T cells	control (reference)
1423	7.0021667	5.382995	Plasmacytoid dendritic cells	control (reference)
1424	5.302115	6.341186	Erythroid progenitors	control (reference)
1425	10.306392	4.394211	Monocyte progenitors	control (reference)
1426	11.764587	3.9263253	CD14+ Monocytes	control (reference)
1427	-1.2677509	3.6561553	CD4+ T cells	control (reference)
1428	8.639927	3.9155488	Monocyte-derived dendritic cells	control (reference)
1429	5.2279863	5.191039	HSPCs	control (reference)
1430	5.657219	4.944851	HSPCs	control (reference)
1431	11.872675	5.672532	CD14+ Monocytes	control (reference)
1432	-0.637324	-0.24307625	CD4+ T cells	control (reference)
1433	-0.6553015	0.53991634	CD4+ T cells	control (reference)
1434	6.045317	4.5344725	HSPCs	control (reference)
1435	0.56947607	3.327721	CD4+ T cells	control (reference)
1436	5.0369425	4.4349937	HSPCs	control (reference)
1437	11.138341	4.422518	CD14+ Monocytes	control (reference)
1438	-0.39169902	-0.49897388	NKT cells	control (reference)
1439	5.374417	5.897302	Megakaryocyte progenitors	control (reference)
1440	5.7634764	4.6597676	Monocyte progenitors	control (reference)
1441	8.3154335	4.2851996	HSPCs	control (reference)
1442	1.604536	7.202998	B	control (reference)
1443	8.120284	4.8176255	Monocyte progenitors	control (reference)
1444	8.325368	4.7244687	Monocyte progenitors	control (reference)
1445	4.2960153	5.716311	CD10+ B cells	control (reference)
1446	10.643263	4.876826	CD14+ Monocytes	control (reference)
1447	4.158248	9.94498	Erythrocytes	control (reference)
1448	-1.3300848	1.2476294	CD4+ T cells	control (reference)
1449	10.49126	3.1857972	CD16+ Monocytes	control (reference)
1450	-1.5157908	0.5111635	CD4+ T cells	control (reference)
1451	5.5834556	6.814118	Erythroid progenitors	control (reference)
1452	2.2724133	0.7999458	NKT cells	control (reference)
1453	1.749761	-0.007411241	NKT cells	control (reference)
1454	7.7094665	4.6442823	Monocyte progenitors	control (reference)
1455	1.5631664	6.4692926	B	control (reference)
1456	0.045302093	-0.22973908	NKT cells	control (reference)
1457	10.479154	3.1566675	CD16+ Monocytes	control (reference)
1458	-0.63721067	0.028750492	CD4+ T cells	control (reference)
1459	-0.29255092	0.038831554	CD4+ T cells	control (reference)
1460	5.513916	8.121857	Erythrocytes	control (reference)
1461	1.725386	1.3028915	CD4+ T cells	control (reference)
1462	2.490362	1.8098089	CD4+ T cells	control (reference)
1463	1.3898462	-0.3478176	NKT cells	control (reference)
1464	5.5468907	6.539057	Erythroid progenitors	control (reference)
1465	-1.6913133	1.1365426	CD4+ T cells	control (reference)
1466	1.717873	6.2294064	B	control (reference)
1467	5.285744	5.961198	Megakaryocyte progenitors	control (reference)
1468	-1.2259942	-0.089683965	CD4+ T cells	control (reference)
1469	-1.8513408	0.64814276	CD4+ T cells	control (reference)
1470	11.066869	6.1102347	CD14+ Monocytes	control (reference)
1471	-1.973316	0.23878743	CD4+ T cells	control (reference)
1472	-1.5879909	2.175872	CD4+ T cells	control (reference)
1473	9.958497	4.2326803	CD14+ Monocytes	control (reference)
1474	5.0528545	9.999043	Erythrocytes	control (reference)
1475	4.868866	5.0266094	CD10+ B cells	control (reference)
1476	10.044779	3.6512375	CD14+ Monocytes	control (reference)
1477	5.1537833	4.4272003	HSPCs	control (reference)
1478	11.90095	4.247311	CD14+ Monocytes	control (reference)
1479	2.6322453	0.28261074	NKT cells	control (reference)
1480	4.178253	10.1823845	Erythrocytes	control (reference)
1481	12.084243	5.1383367	CD14+ Monocytes	control (reference)
1482	10.821761	2.263584	CD16+ Monocytes	control (reference)
1483	12.344607	5.327525	CD14+ Monocytes	control (reference)
1484	5.082549	9.729871	Erythrocytes	control (reference)
1485	11.447501	4.6667747	CD14+ Monocytes	control (reference)
1486	1.7757462	5.866455	B	control (reference)
1487	4.9435406	5.2992125	HSPCs	control (reference)
1488	-0.9568783	1.8464581	CD4+ T cells	control (reference)
1489	-0.7686	0.87018436	NKT cells	control (reference)
1490	11.458584	4.937623	CD14+ Monocytes	control (reference)
1491	1.5652283	3.6997712	CD4+ T cells	control (reference)
1492	1.0982211	3.4890294	CD4+ T cells	control (reference)
1493	11.626301	3.627316	CD14+ Monocytes	control (reference)
1494	-0.7721934	0.1774365	CD4+ T cells	control (reference)
1495	-1.9055762	0.9874424	CD4+ T cells	control (reference)
1496	-0.931057	0.46546003	CD4+ T cells	control (reference)
1497	7.3171234	5.1331253	Plasmacytoid dendritic cells	control (reference)
1498	8.836018	4.5097046	Monocyte progenitors	control (reference)
1499	1.7549496	2.1788886	CD8+ T cells	control (reference)
1500	-0.949925	1.8694506	CD4+ T cells	control (reference)
1501	-1.0004345	1.3599793	CD4+ T cells	control (reference)
1502	0.5557979	1.7557994	CD4+ T cells	control (reference)
1503	10.107935	4.099476	CD14+ Monocytes	control (reference)
1504	1.9696101	5.900988	B	control (reference)
1505	-1.6952467	2.4392185	CD4+ T cells	control (reference)
1506	-0.82643414	0.82818794	CD4+ T cells	control (reference)
1507	1.8346462	-0.52076524	NKT cells	control (reference)
1508	0.17989273	-0.32135743	NKT cells	control (reference)
1509	4.985942	5.6239576	Megakaryocyte progenitors	control (reference)
1510	1.0489293	5.4777026	B	control (reference)
1511	1.3749387	0.34589568	NKT cells	control (reference)
1512	-1.3145535	2.9469538	CD4+ T cells	control (reference)
1513	-0.29488167	-0.012694843	CD4+ T cells	control (reference)
1514	-1.1914818	1.7769656	CD4+ T cells	control (reference)
1515	1.2072527	0.70261043	NKT cells	control (reference)
1516	-1.2245167	2.2676368	CD4+ T cells	control (reference)
1517	-1.843583	0.91776	CD4+ T cells	control (reference)
1518	0.28321028	0.06827989	NKT cells	control (reference)
1519	8.704748	4.2887588	Monocyte-derived dendritic cells	control (reference)
1520	6.3260264	-2.604174	Megakaryocyte progenitors	control (reference)
1521	-0.9405874	3.9224875	CD4+ T cells	control (reference)
1522	0.6493379	0.015871318	NKT cells	control (reference)
1523	0.8900533	-0.35133716	NKT cells	control (reference)
1524	-1.7855442	1.6947355	CD4+ T cells	control (reference)
1525	-1.5742203	-0.02460559	NKT cells	control (reference)
1526	-0.53007877	-0.5673629	NKT cells	control (reference)
1527	12.304266	5.151302	CD14+ Monocytes	control (reference)
1528	0.37142754	-0.2205466	NKT cells	control (reference)
1529	4.275076	4.706163	CD10+ B cells	control (reference)
1530	-1.3461139	0.7258911	NKT cells	control (reference)
1531	8.524445	3.9375784	Monocyte-derived dendritic cells	control (reference)
1532	-0.14865062	0.14209796	CD4+ T cells	control (reference)
1533	7.7241087	4.4640403	Monocyte progenitors	control (reference)
1534	-1.4647994	2.5348496	CD8+ T cells	control (reference)
1535	1.818457	-0.5147489	NKT cells	control (reference)
1536	-0.35579473	-0.010668106	NKT cells	control (reference)
1537	9.753373	4.653713	Monocyte-derived dendritic cells	control (reference)
1538	-0.53302354	0.68559235	CD4+ T cells	control (reference)
1539	10.525139	5.546309	CD14+ Monocytes	control (reference)
1540	5.3258886	6.7278285	Erythroid progenitors	control (reference)
1541	11.989524	4.8311486	Monocyte progenitors	control (reference)
1542	2.987099	-1.3076819	NK cells	control (reference)
1543	5.5093837	6.876267	Erythroid progenitors	control (reference)
1544	6.3047514	-2.5650334	Megakaryocyte progenitors	control (reference)
1545	-1.3117123	-0.34198803	NKT cells	control (reference)
1546	3.1520383	4.754775	Plasma cells	control (reference)
1547	-1.1886849	0.71238905	CD4+ T cells	control (reference)
1548	9.494315	4.0721316	CD14+ Monocytes	control (reference)
1549	10.894196	3.7639506	CD14+ Monocytes	control (reference)
1550	5.611289	4.667959	HSPCs	control (reference)
1551	-1.5631058	0.20985007	NKT cells	control (reference)
1552	-1.5771673	1.3342334	CD8+ T cells	control (reference)
1553	-1.0574816	0.77524513	CD4+ T cells	control (reference)
1554	12.307428	4.799825	CD14+ Monocytes	control (reference)
1555	9.500069	3.8212197	Monocyte-derived dendritic cells	control (reference)
1556	-0.030648554	0.10475976	NKT cells	control (reference)
1557	5.652487	8.059327	Erythrocytes	control (reference)
1558	9.950673	4.7984843	Monocyte progenitors	control (reference)
1559	-1.5037689	2.557457	CD4+ T cells	control (reference)
1560	-1.6955615	2.2203813	CD4+ T cells	control (reference)
1561	8.6435375	4.291518	Monocyte-derived dendritic cells	control (reference)
1562	4.8211045	9.523289	Erythrocytes	control (reference)
1563	0.22770746	-0.27492514	NKT cells	control (reference)
1564	8.398163	4.171636	Monocyte-derived dendritic cells	control (reference)
1565	-0.34518608	-0.4246424	NKT cells	control (reference)
1566	10.220752	2.766618	CD16+ Monocytes	control (reference)
1567	8.780573	3.9496186	Monocyte-derived dendritic cells	control (reference)
1568	3.2169182	4.926148	Plasma cells	control (reference)
1569	11.525681	3.94912	CD14+ Monocytes	control (reference)
1570	4.9805975	4.4284854	HSPCs	control (reference)
1571	5.180386	5.2169433	HSPCs	control (reference)
1572	0.8028823	0.2910511	CD4+ T cells	control (reference)
1573	10.339433	5.0684366	Monocyte progenitors	control (reference)
1574	-1.4011332	1.015196	CD4+ T cells	control (reference)
1575	-0.82658255	2.2424014	CD4+ T cells	control (reference)
1576	5.5035114	7.744112	Erythrocytes	control (reference)
1577	0.021510845	-0.30898112	NKT cells	control (reference)
1578	8.524581	4.1727567	Monocyte-derived dendritic cells	control (reference)
1579	5.01665	4.70175	HSPCs	control (reference)
1580	-0.06239548	-0.38465795	NKT cells	control (reference)
1581	5.4691887	7.961933	Erythrocytes	control (reference)
1582	1.4084967	6.229366	B	control (reference)
1583	9.124906	4.884378	Monocyte progenitors	control (reference)
1584	6.358873	4.995798	Monocyte progenitors	control (reference)
1585	10.197444	2.5709665	CD16+ Monocytes	control (reference)
1586	5.1776795	5.570978	Megakaryocyte progenitors	control (reference)
1587	5.132387	4.514169	HSPCs	control (reference)
1588	2.354085	3.7402325	HSPCs	control (reference)
1589	10.548813	2.6878529	CD16+ Monocytes	control (reference)
1590	3.249203	4.9250846	Plasma cells	control (reference)
1591	5.464765	6.5184817	Erythroid progenitors	control (reference)
1592	-0.18553397	0.11196525	NKT cells	control (reference)
1593	-1.2153306	0.9887025	NKT cells	control (reference)
1594	11.46551	3.3969407	CD14+ Monocytes	control (reference)
1595	2.4251063	0.57811886	NKT cells	control (reference)
1596	-1.4243476	0.71569455	NKT cells	control (reference)
1597	12.122913	4.597014	CD14+ Monocytes	control (reference)
1598	10.67901	4.102695	CD14+ Monocytes	control (reference)
1599	1.0249116	0.41020012	CD4+ T cells	control (reference)
1600	4.764336	5.4299135	CD10+ B cells	control (reference)
1601	0.98317707	-0.583901	NKT cells	control (reference)
1602	12.1122465	5.0554852	CD14+ Monocytes	control (reference)
1603	9.298523	4.3928146	Monocyte-derived dendritic cells	control (reference)
1604	-1.5720421	0.37372965	NKT cells	control (reference)
1605	-1.9278321	1.4928591	CD4+ T cells	control (reference)
1606	5.5837736	4.795758	HSPCs	control (reference)
1607	-1.4850941	2.9030974	CD4+ T cells	control (reference)
1608	10.170355	4.8017745	Monocyte progenitors	control (reference)
1609	-0.014218319	-0.47538385	NKT cells	control (reference)
1610	2.6722121	1.998674	HSPCs	control (reference)
1611	5.396436	7.9542	Erythrocytes	control (reference)
1612	11.129987	5.1022477	CD14+ Monocytes	control (reference)
1613	1.9518145	6.2402997	B	control (reference)
1614	5.6673155	4.927204	Monocyte progenitors	control (reference)
1615	-1.075948	-0.24990635	NKT cells	control (reference)
1616	-0.44052812	0.97398597	CD4+ T cells	control (reference)
1617	-0.69548976	0.00097346725	NKT cells	control (reference)
1618	0.706852	-0.509419	NKT cells	control (reference)
1619	6.9371533	5.2656884	Plasmacytoid dendritic cells	control (reference)
1620	5.5728636	7.5819097	Erythrocytes	control (reference)
1621	11.849088	4.1416936	CD14+ Monocytes	control (reference)
1622	5.386986	8.128114	Erythrocytes	control (reference)
1623	9.636624	4.747542	CD14+ Monocytes	control (reference)
1624	4.293514	5.709014	CD10+ B cells	control (reference)
1625	-1.4393678	-0.24960871	CD4+ T cells	control (reference)
1626	4.847382	4.8819284	Megakaryocyte progenitors	control (reference)
1627	11.364314	4.7188444	CD14+ Monocytes	control (reference)
1628	-1.1704035	2.0559244	CD4+ T cells	control (reference)
1629	4.555312	5.7231965	CD10+ B cells	control (reference)
1630	-2.0259302	2.0488613	CD4+ T cells	control (reference)
1631	0.6482772	1.845586	NKT cells	control (reference)
1632	-1.6459668	1.4396629	CD4+ T cells	control (reference)
1633	11.460407	5.262022	CD14+ Monocytes	control (reference)
1634	4.120947	3.8738587	CD10+ B cells	control (reference)
1635	5.0396166	4.4314175	HSPCs	control (reference)
1636	3.192816	4.9522057	Plasma cells	control (reference)
1637	9.560349	3.975634	Monocyte progenitors	control (reference)
1638	-0.15429872	-0.5420849	NKT cells	control (reference)
1639	11.520799	6.2712703	CD14+ Monocytes	control (reference)
1640	4.0901065	5.6628866	CD10+ B cells	control (reference)
1641	5.968496	4.9103045	Monocyte progenitors	control (reference)
1642	0.72860914	3.7906325	CD8+ T cells	control (reference)
1643	5.127456	10.034784	Erythrocytes	control (reference)
1644	1.3865995	3.8054948	CD4+ T cells	control (reference)
1645	10.708151	5.637181	CD14+ Monocytes	control (reference)
1646	-1.891256	1.9945792	CD4+ T cells	control (reference)
1647	2.4240572	1.0935395	HSPCs	control (reference)
1648	-1.6122586	-0.041538257	CD4+ T cells	control (reference)
1649	5.3946323	7.6824613	Erythrocytes	control (reference)
1650	-1.8916988	2.5619326	CD4+ T cells	control (reference)
1651	-1.9592717	2.3213165	CD4+ T cells	control (reference)
1652	4.9911733	4.294654	HSPCs	control (reference)
1653	-0.18010584	4.0890164	CD4+ T cells	control (reference)
1654	3.7187161	4.7810755	HSPCs	control (reference)
1655	-0.8864929	0.26124173	NKT cells	control (reference)
1656	9.801622	3.6511009	Monocyte-derived dendritic cells	control (reference)
1657	12.413607	5.141237	CD14+ Monocytes	control (reference)
1658	-0.02207423	2.7839692	CD8+ T cells	control (reference)
1659	9.903039	4.7647595	CD14+ Monocytes	control (reference)
1660	-0.3178453	0.13267504	CD8+ T cells	control (reference)
1661	-1.1878363	1.7326882	CD8+ T cells	control (reference)
1662	-0.8121595	-0.21915834	NKT cells	control (reference)
1663	8.096544	4.269912	Monocyte-derived dendritic cells	control (reference)
1664	1.2705466	-0.7060418	NKT cells	control (reference)
1665	8.124472	4.2124157	Monocyte-derived dendritic cells	control (reference)
1666	5.509834	6.8254857	Erythroid progenitors	control (reference)
1667	4.108242	5.9258184	CD10+ B cells	control (reference)
1668	-0.10843592	-0.6451679	NKT cells	control (reference)
1669	0.24281524	0.3652889	NKT cells	control (reference)
1670	6.34286	4.6430435	Monocyte progenitors	control (reference)
1671	12.353998	4.31531	CD14+ Monocytes	control (reference)
1672	-0.952179	2.986864	CD4+ T cells	control (reference)
1673	0.040041804	1.6738485	CD8+ T cells	control (reference)
1674	4.676326	10.24519	Erythrocytes	control (reference)
1675	0.7832767	1.0491611	CD4+ T cells	control (reference)
1676	12.260632	4.369601	CD14+ Monocytes	control (reference)
1677	0.10096217	-0.56681025	NKT cells	control (reference)
1678	0.02701338	-0.012003625	NKT cells	control (reference)
1679	5.2638736	5.3284926	HSPCs	control (reference)
1680	4.769006	4.673515	HSPCs	control (reference)
1681	12.290591	5.279882	CD14+ Monocytes	control (reference)
1682	11.448087	4.2292414	CD14+ Monocytes	control (reference)
1683	12.25625	5.306138	CD14+ Monocytes	control (reference)
1684	10.814481	5.308423	CD14+ Monocytes	control (reference)
1685	2.7273304	4.537751	Plasma cells	control (reference)
1686	11.147471	4.546432	CD14+ Monocytes	control (reference)
1687	5.4827566	4.7267447	Monocyte progenitors	control (reference)
1688	0.41512817	-0.70301	NKT cells	control (reference)
1689	1.5855272	1.402748	NKT cells	control (reference)
1690	4.7374215	4.6477118	Megakaryocyte progenitors	control (reference)
1691	4.1744814	5.3986106	CD10+ B cells	control (reference)
1692	5.3061175	5.896413	Megakaryocyte progenitors	control (reference)
1693	-0.5547674	-0.7912549	NKT cells	control (reference)
1694	-1.5485755	0.50506765	CD4+ T cells	control (reference)
1695	10.04856	3.6179042	Monocyte-derived dendritic cells	control (reference)
1696	-0.33820885	-0.6268779	CD4+ T cells	control (reference)
1697	4.065103	5.7946644	CD10+ B cells	control (reference)
1698	11.795891	4.044607	CD14+ Monocytes	control (reference)
1699	9.4990015	5.004039	HSPCs	control (reference)
1700	-0.74190325	-0.35418156	CD4+ T cells	control (reference)
1701	-0.7366212	-0.17811735	NKT cells	control (reference)
1702	-0.8980516	3.9101994	CD4+ T cells	control (reference)
1703	2.9581954	5.017027	Plasma cells	control (reference)
1704	5.3389444	8.284179	Erythrocytes	control (reference)
1705	11.3647995	5.058083	CD14+ Monocytes	control (reference)
1706	5.5616913	6.911878	Erythroid progenitors	control (reference)
1707	9.854333	4.4060874	CD14+ Monocytes	control (reference)
1708	-1.6772273	1.6253732	CD4+ T cells	control (reference)
1709	-0.8120474	0.05637253	NKT cells	control (reference)
1710	-1.3182187	-0.291974	CD4+ T cells	control (reference)
1711	-0.90707123	2.6019013	CD8+ T cells	control (reference)
1712	1.1375394	-0.43803117	Plasmacytoid dendritic cells	control (reference)
1713	5.3496532	5.5425086	Megakaryocyte progenitors	control (reference)
1714	5.38569	4.8370047	Monocyte-derived dendritic cells	control (reference)
1715	0.16421014	-0.0011183576	NKT cells	control (reference)
1716	0.38547072	-0.54942906	NKT cells	control (reference)
1717	-1.7306013	2.7701592	CD8+ T cells	control (reference)
1718	-1.5286561	2.1477427	CD4+ T cells	control (reference)
1719	7.275802	5.1985507	Plasmacytoid dendritic cells	control (reference)
1720	0.024873333	0.080723844	CD4+ T cells	control (reference)
1721	1.6421921	2.4540606	NKT cells	control (reference)
1722	12.056648	5.788331	CD14+ Monocytes	control (reference)
1723	4.5993404	5.5469337	CD10+ B cells	control (reference)
1724	3.4256034	3.7429814	HSPCs	control (reference)
1725	10.354465	2.966936	CD16+ Monocytes	control (reference)
1726	10.8025055	3.2258883	CD14+ Monocytes	control (reference)
1727	10.689497	3.1826808	CD14+ Monocytes	control (reference)
1728	-1.2018476	-0.5170638	NKT cells	control (reference)
1729	-1.19074	0.22310352	NKT cells	control (reference)
1730	5.403453	8.407052	Erythrocytes	control (reference)
1731	11.030076	6.306476	CD14+ Monocytes	control (reference)
1732	-0.15102568	-0.0085026715	NKT cells	control (reference)
1733	5.781548	6.9883943	Erythroid progenitors	control (reference)
1734	3.1146002	-0.78204393	NK cells	control (reference)
1735	5.2802477	6.339641	Megakaryocyte progenitors	control (reference)
1736	9.843179	4.234133	CD14+ Monocytes	control (reference)
1737	5.2838507	6.9416294	Erythroid progenitors	control (reference)
1738	8.739941	4.5569286	Monocyte-derived dendritic cells	control (reference)
1739	-0.5438161	2.1221225	CD4+ T cells	control (reference)
1740	4.9464364	9.457136	Erythrocytes	control (reference)
1741	-1.3198283	-0.14453076	CD4+ T cells	control (reference)
1742	10.514289	2.52911	CD16+ Monocytes	control (reference)
1743	6.0994983	4.650325	Monocyte progenitors	control (reference)
1744	7.1438007	5.429865	Plasmacytoid dendritic cells	control (reference)
1745	8.586496	4.775833	Monocyte progenitors	control (reference)
1746	4.631875	4.3842707	HSPCs	control (reference)
1747	-1.9890636	2.879436	CD4+ T cells	control (reference)
1748	6.739875	5.013477	Plasmacytoid dendritic cells	control (reference)
1749	-1.8155265	1.0229101	CD4+ T cells	control (reference)
1750	12.105507	4.9461255	CD14+ Monocytes	control (reference)
1751	4.957291	9.961814	Erythrocytes	control (reference)
1752	11.80591	4.980858	CD14+ Monocytes	control (reference)
1753	-1.3718034	0.07730683	NKT cells	control (reference)
1754	-0.9247015	-0.29881594	NKT cells	control (reference)
1755	9.004	3.8905466	Monocyte-derived dendritic cells	control (reference)
1756	-1.1987927	0.46532172	NKT cells	control (reference)
1757	-1.6011479	1.0535034	CD4+ T cells	control (reference)
1758	3.4803636	-0.7979213	NK cells	control (reference)
1759	5.5737863	8.065501	Erythrocytes	control (reference)
1760	-1.4526669	0.3279097	NKT cells	control (reference)
1761	5.0625677	5.054082	HSPCs	control (reference)
1762	5.44259	6.957217	Erythroid progenitors	control (reference)
1763	0.27156937	-0.70717645	NKT cells	control (reference)
1764	5.550916	6.7205067	Erythroid progenitors	control (reference)
1765	4.539721	4.497544	HSPCs	control (reference)
1766	10.817641	5.1991677	CD14+ Monocytes	control (reference)
1767	6.9977	5.161377	Plasmacytoid dendritic cells	control (reference)
1768	9.668324	4.124822	Monocyte-derived dendritic cells	control (reference)
1769	4.013873	5.564471	CD10+ B cells	control (reference)
1770	10.441386	4.928841	CD14+ Monocytes	control (reference)
1771	5.150535	5.082448	HSPCs	control (reference)
1772	6.5141416	4.8206124	Monocyte progenitors	control (reference)
1773	1.3871229	-0.29584366	NKT cells	control (reference)
1774	12.13117	4.795976	CD14+ Monocytes	control (reference)
1775	5.0581555	4.853585	HSPCs	control (reference)
1776	1.2770592	5.767684	B	control (reference)
1777	5.4669013	4.5242977	Monocyte progenitors	control (reference)
1778	-0.27540925	0.33376247	CD4+ T cells	control (reference)
1779	-1.4831483	1.1377267	CD4+ T cells	control (reference)
1780	-0.76099306	-0.53357136	NKT cells	control (reference)
1781	2.9947007	3.9638174	HSPCs	control (reference)
1782	4.224334	5.7192454	CD10+ B cells	control (reference)
1783	8.397939	4.857755	Monocyte progenitors	control (reference)
1784	1.1492566	2.2283115	CD4+ T cells	control (reference)
1785	4.533465	4.420118	Megakaryocyte progenitors	control (reference)
1786	3.663948	6.0805635	Erythroid progenitors	control (reference)
1787	0.3842339	1.277196	CD4+ T cells	control (reference)
1788	9.279366	4.6223817	Monocyte progenitors	control (reference)
1789	0.9973831	-0.030078132	NKT cells	control (reference)
1790	2.5154374	1.7439979	CD4+ T cells	control (reference)
1791	-0.34437498	-0.29635334	NKT cells	control (reference)
1792	3.151665	-1.078354	NK cells	control (reference)
1793	9.40625	5.736896	Monocyte progenitors	control (reference)
1794	-1.016262	1.1934719	CD4+ T cells	control (reference)
1795	-0.7733472	-0.23769103	CD4+ T cells	control (reference)
1796	8.573715	4.094944	Monocyte-derived dendritic cells	control (reference)
1797	-1.399068	1.4576004	CD4+ T cells	control (reference)
1798	9.823755	5.198376	Monocyte progenitors	control (reference)
1799	8.371914	4.5560546	Monocyte-derived dendritic cells	control (reference)
1800	4.6357923	5.206866	CD10+ B cells	control (reference)
1801	-1.1046268	1.5401969	CD4+ T cells	control (reference)
1802	-1.3676878	1.3443459	CD4+ T cells	control (reference)
1803	4.3044624	5.727352	CD10+ B cells	control (reference)
1804	5.3702765	6.805601	Erythroid progenitors	control (reference)
1805	10.621441	2.5933838	CD16+ Monocytes	control (reference)
1806	5.435136	6.3308406	Erythroid progenitors	control (reference)
1807	-0.8420051	0.6557084	CD4+ T cells	control (reference)
1808	2.313225	1.1215589	CD14+ Monocytes	control (reference)
1809	-0.8225749	-0.046376035	NKT cells	control (reference)
1810	5.1437607	4.123036	Monocyte progenitors	control (reference)
1811	11.976767	5.060268	CD14+ Monocytes	control (reference)
1812	0.6680149	0.90059626	CD4+ T cells	control (reference)
1813	-0.6186687	0.1916378	CD4+ T cells	control (reference)
1814	-1.7869679	1.4748125	CD4+ T cells	control (reference)
1815	5.3539205	5.1480384	HSPCs	control (reference)
1816	5.0091386	9.701928	Erythrocytes	control (reference)
1817	-1.2432374	1.0917974	CD4+ T cells	control (reference)
1818	10.711218	2.8001325	CD16+ Monocytes	control (reference)
1819	6.995359	5.2798405	Plasmacytoid dendritic cells	control (reference)
1820	-0.07852427	-0.19126117	NKT cells	control (reference)
1821	0.9973841	-0.06970806	NKT cells	control (reference)
1822	4.3638115	4.6030135	HSPCs	control (reference)
1823	8.374933	4.8717465	Monocyte progenitors	control (reference)
1824	2.095536	2.8087323	CD8+ T cells	control (reference)
1825	4.9258895	4.8667827	HSPCs	control (reference)
1826	9.916156	5.518538	Monocyte progenitors	control (reference)
1827	10.82845	6.0602946	CD14+ Monocytes	control (reference)
1828	12.142542	4.2078705	CD14+ Monocytes	control (reference)
1829	5.0398335	4.7461414	HSPCs	control (reference)
1830	5.159965	4.799539	Megakaryocyte progenitors	control (reference)
1831	1.2588028	4.102046	CD4+ T cells	control (reference)
1832	5.097487	9.494061	Erythrocytes	control (reference)
1833	-0.8432028	-0.17399172	CD4+ T cells	control (reference)
1834	2.16888	0.91226107	CD4+ T cells	control (reference)
1835	5.0968623	9.694901	Erythrocytes	control (reference)
1836	5.005045	4.7143054	HSPCs	control (reference)
1837	-1.0496391	1.1272681	CD4+ T cells	control (reference)
1838	3.7485187	8.7872	Erythrocytes	control (reference)
1839	5.572542	4.8327303	HSPCs	control (reference)
1840	4.8875914	5.2307796	HSPCs	control (reference)
1841	-0.008058991	1.0745959	CD4+ T cells	control (reference)
1842	8.254185	4.4444823	Monocyte-derived dendritic cells	control (reference)
1843	5.616513	8.215638	Erythrocytes	control (reference)
1844	-0.013012438	0.14327611	CD4+ T cells	control (reference)
1845	5.6486483	6.778019	Erythroid progenitors	control (reference)
1846	-1.4756653	2.5314915	CD4+ T cells	control (reference)
1847	0.19328141	-0.11279866	NKT cells	control (reference)
1848	-1.4961282	0.87564474	CD4+ T cells	control (reference)
1849	5.4314966	7.11764	Erythroid progenitors	control (reference)
1850	-1.5838586	0.98134005	CD4+ T cells	control (reference)
1851	1.2090598	4.1376753	CD4+ T cells	control (reference)
1852	-0.582651	0.048753068	CD4+ T cells	control (reference)
1853	-0.34938315	0.9294846	CD4+ T cells	control (reference)
1854	11.878725	5.9153066	CD14+ Monocytes	control (reference)
1855	0.006708997	1.2447412	CD4+ T cells	control (reference)
1856	10.559892	3.9948275	CD14+ Monocytes	control (reference)
1857	12.2173	4.714004	CD14+ Monocytes	control (reference)
1858	8.646473	3.7914605	Monocyte-derived dendritic cells	control (reference)
1859	8.288623	4.197795	Monocyte-derived dendritic cells	control (reference)
1860	0.036427002	-0.60823447	NKT cells	control (reference)
1861	-1.8809681	1.8296877	CD8+ T cells	control (reference)
1862	9.53656	4.8917503	Monocyte progenitors	control (reference)
1863	10.666054	2.5888877	CD16+ Monocytes	control (reference)
1864	8.5959425	4.5634265	Monocyte-derived dendritic cells	control (reference)
1865	5.409274	6.955009	Erythroid progenitors	control (reference)
1866	0.46076107	0.4117025	CD4+ T cells	control (reference)
1867	10.069888	4.523133	Monocyte progenitors	control (reference)
1868	5.159364	6.3316393	Erythroid progenitors	control (reference)
1869	8.744252	4.779782	Monocyte progenitors	control (reference)
1870	9.8845625	5.0622044	CD14+ Monocytes	control (reference)
1871	-0.20359327	1.3827952	CD8+ T cells	control (reference)
1872	1.1741428	-0.4324436	NKT cells	control (reference)
1873	0.7663472	0.89894205	CD4+ T cells	control (reference)
1874	4.9656105	5.3990583	Megakaryocyte progenitors	control (reference)
1875	10.982798	3.94755	CD16+ Monocytes	control (reference)
1876	1.2965457	0.07032688	CD4+ T cells	control (reference)
1877	4.4691687	5.537542	CD10+ B cells	control (reference)
1878	10.644005	4.390685	CD14+ Monocytes	control (reference)
1879	2.469786	1.7257222	CD4+ T cells	control (reference)
1880	5.351237	5.0806847	Megakaryocyte progenitors	control (reference)
1881	1.1209664	4.1832266	CD4+ T cells	control (reference)
1882	-1.2499642	1.0249244	NKT cells	control (reference)
1883	-0.4037979	0.390966	CD4+ T cells	control (reference)
1884	11.77416	4.155817	CD14+ Monocytes	control (reference)
1885	-1.4539548	-0.007313012	CD4+ T cells	control (reference)
1886	7.625071	4.6327524	Monocyte progenitors	control (reference)
1887	1.2186351	5.9686246	B	control (reference)
1888	11.356624	3.438454	CD16+ Monocytes	control (reference)
1889	2.8947818	5.229993	Plasma cells	control (reference)
1890	4.5427203	9.636015	Erythrocytes	control (reference)
1891	-0.23344325	-0.3179858	NKT cells	control (reference)
1892	1.561331	2.3666534	CD8+ T cells	control (reference)
1893	-1.4665303	2.6634016	CD4+ T cells	control (reference)
1894	-1.1602532	1.6342263	CD4+ T cells	control (reference)
1895	1.2215528	2.5825284	CD4+ T cells	control (reference)
1896	-0.84844375	2.7225282	CD4+ T cells	control (reference)
1897	11.436094	4.143923	CD14+ Monocytes	control (reference)
1898	5.708387	6.681753	Erythroid progenitors	control (reference)
1899	9.338143	4.897802	Monocyte progenitors	control (reference)
1900	7.214736	5.2823787	Plasmacytoid dendritic cells	control (reference)
1901	11.921414	5.5565395	CD14+ Monocytes	control (reference)
1902	0.17167257	-0.038297668	NKT cells	control (reference)
1903	10.377732	4.5912147	CD14+ Monocytes	control (reference)
1904	4.5405645	4.819902	CD10+ B cells	control (reference)
1905	4.642152	4.578447	HSPCs	control (reference)
1906	12.062803	5.4787965	CD14+ Monocytes	control (reference)
1907	0.37320545	0.06335926	NKT cells	control (reference)
1908	4.9291887	4.9495664	HSPCs	control (reference)
1909	-0.7982856	-0.34753487	NKT cells	control (reference)
1910	0.01739164	-0.5245831	CD14+ Monocytes	control (reference)
1911	10.898235	3.2697773	CD14+ Monocytes	control (reference)
1912	0.21717568	0.5551159	CD4+ T cells	control (reference)
1913	-0.33741716	-0.09168164	NKT cells	control (reference)
1914	1.1564503	-0.58702546	NKT cells	control (reference)
1915	10.667579	6.1079097	CD14+ Monocytes	control (reference)
1916	-0.43896914	-0.41690478	NKT cells	control (reference)
1917	3.4142985	5.50743	CD10+ B cells	control (reference)
1918	-0.3115168	1.2007896	CD4+ T cells	control (reference)
1919	-0.4609546	3.4154932	CD4+ T cells	control (reference)
1920	-0.85275483	-0.06724961	NKT cells	control (reference)
1921	-0.68220216	-0.25646403	NKT cells	control (reference)
1922	4.851983	9.972302	Erythrocytes	control (reference)
1923	8.310354	4.4825273	Monocyte-derived dendritic cells	control (reference)
1924	5.6163554	7.6173725	Erythrocytes	control (reference)
1925	5.0468307	8.466045	Erythrocytes	control (reference)
1926	6.396701	4.275832	Monocyte progenitors	control (reference)
1927	-0.46044517	0.89611393	CD4+ T cells	control (reference)
1928	11.397274	6.1086855	CD14+ Monocytes	control (reference)
1929	9.427976	5.5059133	CD14+ Monocytes	control (reference)
1930	0.63583577	2.4291632	CD4+ T cells	control (reference)
1931	4.849478	5.14379	HSPCs	control (reference)
1932	10.193463	4.650326	Monocyte progenitors	control (reference)
1933	5.17299	5.0665264	HSPCs	control (reference)
1934	7.6804614	4.4309425	Monocyte progenitors	control (reference)
1935	-1.3330278	2.9234452	CD4+ T cells	control (reference)
1936	0.017592227	0.5598148	CD4+ T cells	control (reference)
1937	12.32729	4.9318357	CD14+ Monocytes	control (reference)
1938	0.3701732	0.08537928	CD4+ T cells	control (reference)
1939	-0.017591253	-0.4724131	NKT cells	control (reference)
1940	1.9912312	1.2195848	NKT cells	control (reference)
1941	-0.33919606	-0.31083837	CD4+ T cells	control (reference)
1942	4.5720587	4.579231	HSPCs	control (reference)
1943	9.775628	4.54887	Monocyte progenitors	control (reference)
1944	-1.7880639	0.34304136	CD4+ T cells	control (reference)
1945	5.5814395	7.013177	Erythroid progenitors	control (reference)
1946	2.1843948	0.31519952	NKT cells	control (reference)
1947	-1.7068915	0.79959744	CD4+ T cells	control (reference)
1948	10.401444	1.9973781	CD16+ Monocytes	control (reference)
1949	4.950889	5.6059437	Megakaryocyte progenitors	control (reference)
1950	-1.6636913	1.8442158	CD4+ T cells	control (reference)
1951	5.5240545	6.7526917	Erythroid progenitors	control (reference)
1952	0.25583267	0.54347086	CD4+ T cells	control (reference)
1953	4.7469034	9.905758	Erythrocytes	control (reference)
1954	5.699549	5.180662	Monocyte progenitors	control (reference)
1955	-0.88440114	0.8106466	CD4+ T cells	control (reference)
1956	5.529639	6.5486035	Erythroid progenitors	control (reference)
1957	12.417636	4.7207413	CD14+ Monocytes	control (reference)
1958	8.196468	4.747194	Monocyte progenitors	control (reference)
1959	-0.8023133	0.44918865	CD4+ T cells	control (reference)
1960	9.436548	4.214076	CD14+ Monocytes	control (reference)
1961	-0.4387294	0.6341732	CD4+ T cells	control (reference)
1962	11.035893	5.1227813	Monocyte progenitors	control (reference)
1963	4.9370093	4.5291853	HSPCs	control (reference)
1964	5.552993	6.6695213	Erythroid progenitors	control (reference)
1965	7.1702332	4.778886	HSPCs	control (reference)
1966	7.134526	5.198513	Plasmacytoid dendritic cells	control (reference)
1967	-1.7016321	1.319333	CD4+ T cells	control (reference)
1968	0.2422615	0.18987694	NKT cells	control (reference)
1969	5.6985593	6.8146143	Erythroid progenitors	control (reference)
1970	4.561862	9.970083	Erythrocytes	control (reference)
1971	-0.012950032	0.13798659	NKT cells	control (reference)
1972	4.7907357	4.314482	HSPCs	control (reference)
1973	8.937661	4.410358	Monocyte-derived dendritic cells	control (reference)
1974	-1.7573847	1.595665	CD8+ T cells	control (reference)
1975	-0.7389393	0.41052505	NKT cells	control (reference)
1976	-0.4203346	0.29378474	NKT cells	control (reference)
1977	-0.9492263	3.6533465	CD4+ T cells	control (reference)
1978	11.150387	4.133918	CD14+ Monocytes	control (reference)
1979	-0.23329537	0.24593268	NKT cells	control (reference)
1980	0.3243605	-0.16531661	NKT cells	control (reference)
1981	10.370199	3.6197634	CD14+ Monocytes	control (reference)
1982	11.042757	3.8611445	Monocyte progenitors	control (reference)
1983	5.1247907	10.052638	Erythrocytes	control (reference)
1984	3.4902346	1.4869908	Megakaryocyte progenitors	control (reference)
1985	-1.8747011	1.2640533	CD4+ T cells	control (reference)
1986	5.0920463	4.573786	HSPCs	control (reference)
1987	2.7431245	0.37224704	NKT cells	control (reference)
1988	6.7590485	4.847867	HSPCs	control (reference)
1989	5.5903773	6.863346	Erythroid progenitors	control (reference)
1990	-0.5737143	0.2786934	CD4+ T cells	control (reference)
1991	11.390954	4.2289658	CD14+ Monocytes	control (reference)
1992	1.1249475	-0.10605853	NKT cells	control (reference)
1993	5.472348	7.5966845	Erythroid progenitors	control (reference)
1994	-1.0234274	1.948493	CD4+ T cells	control (reference)
1995	-0.42370766	0.34521657	CD4+ T cells	control (reference)
1996	5.0248685	5.3837056	HSPCs	control (reference)
1997	4.543773	10.334344	Erythrocytes	control (reference)
1998	5.484804	8.417162	Erythrocytes	control (reference)
[truncated: 31,842 more rows]

## Sheet: a_umap_downsample_query_0.25
	umap_1	umap_2	cell_type	condition
0	8.798733	2.4037058	CD16+ Monocytes	control (reference)
1	-1.384093	-4.878198	CD4+ T cells	control (reference)
2	9.533753	4.7956796	CD14+ Monocytes	control (reference)
3	7.813378	5.102811	CD14+ Monocytes	control (reference)
4	-2.0534163	-0.69045013	NKT cells	control (reference)
5	10.192279	5.385252	CD14+ Monocytes	control (reference)
6	8.963234	6.1503434	CD14+ Monocytes	control (reference)
7	3.761117	3.702327	HSPCs	control (reference)
8	3.1531568	3.0380995	HSPCs	control (reference)
9	-0.93157834	-0.6291831	NKT cells	control (reference)
10	-3.2028832	-1.7883594	CD8+ T cells	control (reference)
11	-1.0917314	-1.1153646	CD8+ T cells	control (reference)
12	3.2625582	7.6481247	Erythrocytes	control (reference)
13	10.227318	4.871412	CD14+ Monocytes	control (reference)
14	2.8133507	3.8508193	CD10+ B cells	control (reference)
15	1.0686227	-1.0415899	NKT cells	control (reference)
16	5.1733747	5.2311354	Plasmacytoid dendritic cells	control (reference)
17	8.833725	2.2142966	CD16+ Monocytes	control (reference)
18	2.867334	4.0845356	CD10+ B cells	control (reference)
19	9.626408	4.4456687	Monocyte progenitors	control (reference)
20	-3.1902037	-3.5933368	CD4+ T cells	control (reference)
21	-1.0332161	-0.98361486	NKT cells	control (reference)
22	-3.3889225	-3.3521793	CD4+ T cells	control (reference)
23	-2.4641643	-1.6284226	CD4+ T cells	control (reference)
24	-2.9181683	-0.89580184	NKT cells	control (reference)
25	-2.8558567	-1.7969147	CD4+ T cells	control (reference)
26	1.8359504	3.8574896	CD10+ B cells	control (reference)
27	-1.2166244	-1.6153493	CD4+ T cells	control (reference)
28	-1.5623323	-0.49418145	CD8+ T cells	control (reference)
29	-0.18395464	4.225637	B	control (reference)
30	1.0537207	-1.3528106	NKT cells	control (reference)
31	9.346085	3.6060517	CD14+ Monocytes	control (reference)
32	4.3000064	3.8019412	HSPCs	control (reference)
33	-2.013392	-1.2967991	CD4+ T cells	control (reference)
34	-0.7595942	-1.0933423	NKT cells	control (reference)
35	-3.1864557	-2.2780638	CD4+ T cells	control (reference)
36	-0.74930894	-1.493448	CD4+ T cells	control (reference)
37	9.467869	6.0573874	CD14+ Monocytes	control (reference)
38	8.929571	1.9330894	CD16+ Monocytes	control (reference)
39	-0.3460785	-0.8398662	NKT cells	control (reference)
40	-1.8185246	-4.479596	CD4+ T cells	control (reference)
41	-3.1640363	-4.224701	CD4+ T cells	control (reference)
42	9.615499	4.64852	CD14+ Monocytes	control (reference)
43	-1.3957258	-0.84737027	CD4+ T cells	control (reference)
44	2.9352064	6.492538	Erythrocytes	control (reference)
45	-2.573951	-0.77790046	CD4+ T cells	control (reference)
46	2.9909215	3.3253374	Monocyte progenitors	control (reference)
47	3.251374	8.545148	Erythrocytes	control (reference)
48	8.565932	6.2403626	Monocyte progenitors	control (reference)
49	9.851235	6.0278125	CD14+ Monocytes	control (reference)
50	0.5486006	-3.4955063	CD4+ T cells	control (reference)
51	6.789449	4.0507393	Monocyte progenitors	control (reference)
52	-1.5879718	-1.3895158	NKT cells	control (reference)
53	7.941569	4.117035	Monocyte-derived dendritic cells	control (reference)
54	1.0224519	-1.9936723	NKT cells	control (reference)
55	10.099794	4.730941	CD14+ Monocytes	control (reference)
56	-3.4545991	-2.3373153	CD4+ T cells	control (reference)
57	-1.1955031	-1.4767482	CD8+ T cells	control (reference)
58	1.6998556	2.3300872	Plasma cells	control (reference)
59	-2.3953013	-3.1251957	CD8+ T cells	control (reference)
60	-3.4750068	-2.4810026	CD4+ T cells	control (reference)
61	-3.576874	-2.2349682	CD8+ T cells	control (reference)
62	2.158652	4.044376	CD10+ B cells	control (reference)
63	2.3406806	3.8686864	CD10+ B cells	control (reference)
64	3.3618326	5.605403	Erythroid progenitors	control (reference)
65	-1.4268306	-1.3153932	NKT cells	control (reference)
66	0.046111256	-3.8649664	NKT cells	control (reference)
67	-2.6763003	-3.204638	CD8+ T cells	control (reference)
68	3.4113634	8.564279	Erythrocytes	control (reference)
69	4.6865063	3.868226	HSPCs	control (reference)
70	3.844923	3.7109988	HSPCs	control (reference)
71	2.1518402	8.866888	Erythrocytes	control (reference)
72	-2.1571019	-1.3806366	CD4+ T cells	control (reference)
73	-1.0179043	-4.299515	CD4+ T cells	control (reference)
74	-2.5302472	-1.8903316	CD4+ T cells	control (reference)
75	-0.87925905	-1.2014183	CD4+ T cells	control (reference)
76	-3.4019156	-3.3443122	CD4+ T cells	control (reference)
77	3.319681	4.061277	HSPCs	control (reference)
78	-1.6747962	-0.6817753	CD8+ T cells	control (reference)
79	2.683453	3.6973143	CD10+ B cells	control (reference)
80	-0.6151555	-0.91644126	NKT cells	control (reference)
81	-2.7905307	-1.6146022	NKT cells	control (reference)
82	-1.412007	-0.4797226	NKT cells	control (reference)
83	7.797066	5.4988613	Monocyte progenitors	control (reference)
84	-1.5652541	-1.1041375	CD4+ T cells	control (reference)
85	-3.4375203	-3.7273839	CD4+ T cells	control (reference)
86	3.7788417	3.9339657	HSPCs	control (reference)
87	6.163134	4.14017	Monocyte progenitors	control (reference)
88	-2.5095599	-4.3572407	CD4+ T cells	control (reference)
89	2.536047	4.0949306	CD10+ B cells	control (reference)
90	-3.5180407	-2.0066254	CD4+ T cells	control (reference)
91	2.8790183	3.021995	HSPCs	control (reference)
92	-1.9212108	-2.8985746	CD4+ T cells	control (reference)
93	1.1004514	-2.9480999	NKT cells	control (reference)
94	3.4240363	4.193587	Megakaryocyte progenitors	control (reference)
95	-1.5735171	-4.664187	CD4+ T cells	control (reference)
96	-2.0720093	-0.39339018	NKT cells	control (reference)
97	8.5699005	6.2548404	Monocyte progenitors	control (reference)
98	-1.5180755	-1.6013142	CD8+ T cells	control (reference)
99	-2.4273026	-1.177376	CD4+ T cells	control (reference)
100	-0.27047122	-4.50979	Erythroid progenitors	control (reference)
101	3.1015139	6.277497	Erythroid progenitors	control (reference)
102	4.495492	3.6557784	Monocyte progenitors	control (reference)
103	3.4371078	2.9508498	HSPCs	control (reference)
104	7.4962335	3.7742884	Monocyte-derived dendritic cells	control (reference)
105	5.6774273	3.9646878	Monocyte progenitors	control (reference)
106	4.081804	3.8134258	Monocyte progenitors	control (reference)
107	9.46286	3.4960353	CD14+ Monocytes	control (reference)
108	9.348693	4.665786	CD14+ Monocytes	control (reference)
109	9.460976	6.1486816	Monocyte progenitors	control (reference)
110	3.3688517	4.352942	Megakaryocyte progenitors	control (reference)
111	-0.9876737	-0.5929253	CD4+ T cells	control (reference)
112	9.038237	5.7045827	CD14+ Monocytes	control (reference)
113	2.8435998	9.352278	Erythrocytes	control (reference)
114	-1.193527	-0.21745259	NKT cells	control (reference)
115	4.2209973	3.789474	Monocyte progenitors	control (reference)
116	1.0298879	2.328937	Plasma cells	control (reference)
117	1.1156617	2.5475736	Plasma cells	control (reference)
118	3.1614463	9.103748	Erythrocytes	control (reference)
119	1.9211218	-0.9784181	NK cells	control (reference)
120	3.5602753	3.321224	HSPCs	control (reference)
121	5.080159	4.572578	Plasmacytoid dendritic cells	control (reference)
122	9.568879	4.790393	CD14+ Monocytes	control (reference)
123	7.309101	3.5272388	Monocyte-derived dendritic cells	control (reference)
124	1.3539491	-2.5880134	NK cells	control (reference)
125	0.85671353	-2.2980502	NKT cells	control (reference)
126	-1.8569638	-4.627514	CD4+ T cells	control (reference)
127	-0.15847406	-1.1027082	NKT cells	control (reference)
128	-3.2503238	-3.0256157	CD4+ T cells	control (reference)
129	7.4811068	4.6892886	Monocyte progenitors	control (reference)
130	0.022551289	-1.7122566	NKT cells	control (reference)
131	2.756091	3.8932364	CD10+ B cells	control (reference)
132	-1.8052088	-1.270324	CD4+ T cells	control (reference)
133	9.686582	3.3997655	CD16+ Monocytes	control (reference)
134	-3.0514839	-3.3914638	CD4+ T cells	control (reference)
135	7.98788	5.327652	CD14+ Monocytes	control (reference)
136	3.3259356	3.0186894	HSPCs	control (reference)
137	-0.3071242	-1.7603575	CD4+ T cells	control (reference)
138	-0.1917919	-2.8320575	CD8+ T cells	control (reference)
139	-2.8615122	-1.9305041	CD4+ T cells	control (reference)
140	-1.9745817	-0.90920204	NKT cells	control (reference)
141	-2.8982718	-1.1033498	CD4+ T cells	control (reference)
142	9.137374	3.7117128	CD14+ Monocytes	control (reference)
143	6.2140365	3.72718	Monocyte-derived dendritic cells	control (reference)
144	-1.3430365	-0.46908477	NKT cells	control (reference)
145	1.7508887	2.5695288	Plasma cells	control (reference)
146	9.354577	5.101284	CD14+ Monocytes	control (reference)
147	3.0510993	5.77063	Erythroid progenitors	control (reference)
148	0.9373879	-1.2529191	NKT cells	control (reference)
149	3.550441	8.973532	Erythrocytes	control (reference)
150	9.910574	5.0629473	CD14+ Monocytes	control (reference)
151	9.842886	4.2266026	CD14+ Monocytes	control (reference)
152	10.398848	4.150372	CD14+ Monocytes	control (reference)
153	-2.7000887	-4.2717247	CD4+ T cells	control (reference)
154	-3.2717512	-2.3175173	CD4+ T cells	control (reference)
155	4.3520656	3.4668748	HSPCs	control (reference)
156	-0.290103	-1.3379927	NKT cells	control (reference)
157	0.39824745	-3.6618567	CD8+ T cells	control (reference)
158	8.118029	4.2931848	Monocyte-derived dendritic cells	control (reference)
159	9.79093	5.8121557	CD14+ Monocytes	control (reference)
160	-1.7676637	-0.060609795	NKT cells	control (reference)
161	9.350898	3.8424091	CD14+ Monocytes	control (reference)
162	0.10106002	-2.3296857	CD4+ T cells	control (reference)
163	-1.2679015	-4.547274	CD4+ T cells	control (reference)
164	8.044877	3.7203784	Monocyte-derived dendritic cells	control (reference)
165	3.1698318	3.9928854	HSPCs	control (reference)
166	10.39559	5.318504	CD14+ Monocytes	control (reference)
167	4.1383824	3.4837077	HSPCs	control (reference)
168	-2.7811332	-3.6903403	CD4+ T cells	control (reference)
169	0.77187103	-1.6401851	NKT cells	control (reference)
170	9.239706	3.0091476	CD16+ Monocytes	control (reference)
171	-1.3790507	-0.408028	NKT cells	control (reference)
172	3.0706692	2.2009583	HSPCs	control (reference)
173	8.091529	4.022393	Monocyte-derived dendritic cells	control (reference)
174	9.508154	5.127677	CD14+ Monocytes	control (reference)
175	-0.7069234	-1.338159	NKT cells	control (reference)
176	8.605068	4.409832	CD14+ Monocytes	control (reference)
177	3.8025885	4.422156	Megakaryocyte progenitors	control (reference)
178	-2.9980855	-2.441258	CD4+ T cells	control (reference)
179	3.4332447	4.1064506	HSPCs	control (reference)
180	-1.9583488	-1.5697858	CD4+ T cells	control (reference)
181	3.3078473	7.626817	Erythrocytes	control (reference)
182	0.123324834	3.2869344	CD10+ B cells	control (reference)
183	6.4895816	3.695131	Monocyte-derived dendritic cells	control (reference)
184	3.1311555	5.852663	Erythroid progenitors	control (reference)
185	3.6390953	4.1348176	Megakaryocyte progenitors	control (reference)
186	-1.7686024	-0.45209298	NKT cells	control (reference)
187	-2.8582602	-2.1207223	CD8+ T cells	control (reference)
188	3.1490567	3.278548	HSPCs	control (reference)
189	5.785412	4.0369983	Monocyte progenitors	control (reference)
190	8.973084	2.9025376	CD16+ Monocytes	control (reference)
191	0.54392076	-1.405335	NKT cells	control (reference)
192	8.924372	4.2970824	CD14+ Monocytes	control (reference)
193	-1.277752	-0.5591184	NKT cells	control (reference)
194	-2.2077296	-2.7953973	CD4+ T cells	control (reference)
195	-1.778944	-0.4220129	NKT cells	control (reference)
196	3.2813687	3.9223208	Megakaryocyte progenitors	control (reference)
197	-1.6020412	-0.43848187	CD4+ T cells	control (reference)
198	-0.9021632	-1.3455067	CD4+ T cells	control (reference)
199	3.4286227	4.24694	Megakaryocyte progenitors	control (reference)
200	4.2918806	3.7774732	Monocyte progenitors	control (reference)
201	3.4669082	8.4934435	Erythrocytes	control (reference)
202	-0.05278069	-1.5637717	CD8+ T cells	control (reference)
203	9.511054	6.5104012	CD14+ Monocytes	control (reference)
204	8.621094	5.9540744	CD14+ Monocytes	control (reference)
205	0.15089022	-0.75415295	NKT cells	control (reference)
206	3.4890988	7.0549912	Erythrocytes	control (reference)
207	4.908394	4.7528543	Plasmacytoid dendritic cells	control (reference)
208	-0.7239682	-1.0889074	NKT cells	control (reference)
209	9.841804	5.166355	Monocyte progenitors	control (reference)
210	5.022415	4.6438813	Plasmacytoid dendritic cells	control (reference)
211	3.9839828	3.7750247	HSPCs	control (reference)
212	3.9898582	3.7887268	HSPCs	control (reference)
213	-2.1512418	-0.43328762	CD4+ T cells	control (reference)
214	0.27646965	-1.1538364	NKT cells	control (reference)
215	3.3215218	6.6827984	Erythrocytes	control (reference)
216	2.5269635	3.9060616	CD10+ B cells	control (reference)
217	1.6910784	2.6432126	Plasma cells	control (reference)
218	4.434917	3.2690923	Megakaryocyte progenitors	control (reference)
219	10.150525	4.94131	CD14+ Monocytes	control (reference)
220	3.158435	6.9081326	Erythrocytes	control (reference)
221	5.406134	4.5819435	Plasmacytoid dendritic cells	control (reference)
222	9.15963	2.4326112	CD16+ Monocytes	control (reference)
223	9.109672	5.61321	CD14+ Monocytes	control (reference)
224	-1.582964	-0.30336657	NKT cells	control (reference)
225	-0.074935846	-1.7602633	NKT cells	control (reference)
226	-1.1651647	-1.9339331	NKT cells	control (reference)
227	10.112431	4.173569	CD14+ Monocytes	control (reference)
228	3.4460528	3.289564	HSPCs	control (reference)
229	-0.4487254	-1.1992888	CD8+ T cells	control (reference)
230	-0.32346368	-2.066573	CD8+ T cells	control (reference)
231	3.544725	4.4867997	HSPCs	control (reference)
232	9.646871	3.8653018	CD14+ Monocytes	control (reference)
233	-2.3500366	-0.84599686	CD4+ T cells	control (reference)
234	1.407316	-1.1359583	NK cells	control (reference)
235	-1.8591588	-0.31481558	NKT cells	control (reference)
236	2.857693	3.649935	CD10+ B cells	control (reference)
237	-0.9140117	-4.7452564	CD4+ T cells	control (reference)
238	8.1480255	5.29199	Monocyte progenitors	control (reference)
239	10.392422	5.1022778	CD14+ Monocytes	control (reference)
240	-3.0290377	-2.3090868	CD4+ T cells	control (reference)
241	-0.9369824	-1.4405133	CD4+ T cells	control (reference)
242	3.8760774	3.0609715	HSPCs	control (reference)
243	-1.7532351	-1.3306867	NKT cells	control (reference)
244	-2.1010985	-1.6272073	CD4+ T cells	control (reference)
245	-1.5462584	-0.8446914	NKT cells	control (reference)
246	9.736015	5.6064153	Monocyte progenitors	control (reference)
247	10.087268	4.77141	CD14+ Monocytes	control (reference)
248	0.0392829	-1.5169489	NKT cells	control (reference)
249	-1.7255436	-0.90611243	CD4+ T cells	control (reference)
250	9.534793	2.870959	CD16+ Monocytes	control (reference)
251	5.287309	4.6949925	Plasmacytoid dendritic cells	control (reference)
252	8.530819	4.6072097	CD14+ Monocytes	control (reference)
253	3.1718807	7.261267	Erythrocytes	control (reference)
254	2.8742533	4.1066155	CD10+ B cells	control (reference)
255	3.0174143	6.9397964	Erythrocytes	control (reference)
256	6.9261155	4.057013	Monocyte progenitors	control (reference)
257	-1.3527476	3.743167	CD10+ B cells	control (reference)
258	7.2073298	4.5909967	Monocyte progenitors	control (reference)
259	-2.2587647	-2.0302088	CD4+ T cells	control (reference)
260	10.151627	5.0011325	CD14+ Monocytes	control (reference)
261	8.5760765	4.049514	Monocyte progenitors	control (reference)
262	-2.9840703	-1.7132342	CD8+ T cells	control (reference)
263	-0.85687745	-1.0151925	NKT cells	control (reference)
264	4.3372374	4.100418	Monocyte progenitors	control (reference)
265	-2.1328022	-4.5575385	CD8+ T cells	control (reference)
266	-2.5756936	-4.007673	CD4+ T cells	control (reference)
267	-1.2998521	-1.5983483	CD4+ T cells	control (reference)
268	9.06176	3.2790167	CD16+ Monocytes	control (reference)
269	-1.3039567	-0.6611685	NKT cells	control (reference)
270	-1.225742	-4.181627	CD8+ T cells	control (reference)
271	-3.0624185	-3.2268565	CD4+ T cells	control (reference)
272	-2.0068395	-0.8250419	CD8+ T cells	control (reference)
273	-2.5048344	-4.0274596	CD4+ T cells	control (reference)
274	-1.2985486	-0.8093492	NKT cells	control (reference)
275	-2.7762246	-4.329165	CD8+ T cells	control (reference)
276	-1.3291155	-0.9538898	NKT cells	control (reference)
277	2.0748882	8.397845	Erythrocytes	control (reference)
278	-2.8608677	-4.265486	CD4+ T cells	control (reference)
279	5.0356245	3.913746	Monocyte progenitors	control (reference)
280	8.307429	5.6830983	CD14+ Monocytes	control (reference)
281	8.609123	4.595642	CD14+ Monocytes	control (reference)
282	10.167875	5.4925523	CD14+ Monocytes	control (reference)
283	3.5209763	3.3079405	HSPCs	control (reference)
284	9.686672	4.7917137	CD14+ Monocytes	control (reference)
285	4.911556	3.8904579	Monocyte progenitors	control (reference)
286	-1.0546316	-1.5791988	CD8+ T cells	control (reference)
287	-0.71087855	-1.0205381	NKT cells	control (reference)
288	-1.6697282	-0.60211426	NKT cells	control (reference)
289	9.26804	2.3348823	CD16+ Monocytes	control (reference)
290	-0.18819907	-3.4301696	CD4+ T cells	control (reference)
291	-1.5368838	-0.29543355	NKT cells	control (reference)
292	7.8950915	3.6700897	Monocyte-derived dendritic cells	control (reference)
293	9.195498	2.3733692	CD16+ Monocytes	control (reference)
294	9.773009	5.373179	CD14+ Monocytes	control (reference)
295	10.089099	4.919755	CD14+ Monocytes	control (reference)
296	-2.0554144	-2.37169	CD4+ T cells	control (reference)
297	8.883061	3.7689714	Monocyte-derived dendritic cells	control (reference)
298	2.883334	3.07785	Megakaryocyte progenitors	control (reference)
299	2.9250793	3.3340063	HSPCs	control (reference)
300	3.8830254	4.009624	HSPCs	control (reference)
301	-0.6518919	-4.131841	CD4+ T cells	control (reference)
302	1.244548	-1.9864116	NKT cells	control (reference)
303	-1.6727053	-0.660929	CD4+ T cells	control (reference)
304	2.7327123	6.0170755	Erythroid progenitors	control (reference)
305	-3.4916048	-3.1998584	CD8+ T cells	control (reference)
306	0.952467	-2.0218158	NKT cells	control (reference)
307	-0.576534	-4.76109	CD8+ T cells	control (reference)
308	3.3974688	7.303676	Erythrocytes	control (reference)
309	1.775309	2.5150564	Plasma cells	control (reference)
310	-0.5444297	2.819249	B	control (reference)
311	9.677202	4.988964	CD14+ Monocytes	control (reference)
312	3.1830516	6.174975	Erythroid progenitors	control (reference)
313	3.477846	8.468957	Erythrocytes	control (reference)
314	0.13092762	-1.9444346	NKT cells	control (reference)
315	10.197453	4.7250147	CD14+ Monocytes	control (reference)
316	10.197342	4.643312	CD14+ Monocytes	control (reference)
317	-1.8893989	-0.2324802	NKT cells	control (reference)
318	0.1382209	-2.4930434	CD4+ T cells	control (reference)
319	1.7951286	8.050064	Erythrocytes	control (reference)
320	3.3231986	5.6328864	Erythroid progenitors	control (reference)
321	9.079532	2.4710438	CD16+ Monocytes	control (reference)
322	9.759593	5.8106704	CD14+ Monocytes	control (reference)
323	0.6515013	-1.7059581	NKT cells	control (reference)
324	-1.491328	-1.0886407	NKT cells	control (reference)
325	-1.1845977	0.05220688	NKT cells	control (reference)
326	-0.05470151	-0.9282275	NKT cells	control (reference)
327	10.330491	4.674745	CD14+ Monocytes	control (reference)
328	9.852321	6.079433	CD14+ Monocytes	control (reference)
329	-2.427391	-4.5083127	CD4+ T cells	control (reference)
330	-0.4977063	-4.9340677	CD4+ T cells	control (reference)
331	0.62775767	-1.3210754	NKT cells	control (reference)
332	8.957801	3.665274	CD14+ Monocytes	control (reference)
333	9.325213	6.2548094	CD14+ Monocytes	control (reference)
334	-1.7430454	-1.2010018	CD8+ T cells	control (reference)
335	0.9601047	-2.1832743	NKT cells	control (reference)
336	2.987318	3.4970956	HSPCs	control (reference)
337	-1.9378904	-0.3223051	NKT cells	control (reference)
338	5.1095996	4.848462	Plasmacytoid dendritic cells	control (reference)
339	8.684385	4.297861	CD14+ Monocytes	control (reference)
340	-2.5670886	-0.6012784	NKT cells	control (reference)
341	9.805875	5.5235715	CD14+ Monocytes	control (reference)
342	-1.2220393	-2.7979553	CD4+ T cells	control (reference)
343	-1.9501721	-0.5832218	NKT cells	control (reference)
344	9.448353	4.850984	CD14+ Monocytes	control (reference)
345	8.097663	5.210489	CD14+ Monocytes	control (reference)
346	-2.5333965	-4.327943	CD4+ T cells	control (reference)
347	-1.4501201	-0.38766056	NKT cells	control (reference)
348	6.721462	4.15164	Monocyte progenitors	control (reference)
349	3.6460476	3.4454398	HSPCs	control (reference)
350	-3.1462164	-2.655307	CD4+ T cells	control (reference)
351	7.2449284	4.462556	Monocyte progenitors	control (reference)
352	10.091175	2.8157916	CD14+ Monocytes	control (reference)
353	-2.9112177	-2.2141438	CD8+ T cells	control (reference)
354	5.1140833	3.8924983	Monocyte progenitors	control (reference)
355	-1.074546	3.2821984	B	control (reference)
356	-3.293236	-3.469802	CD8+ T cells	control (reference)
357	8.336539	4.247162	Monocyte-derived dendritic cells	control (reference)
358	-2.215766	-2.4066222	CD4+ T cells	control (reference)
359	8.4660225	5.9247074	CD14+ Monocytes	control (reference)
360	9.3755455	3.475515	CD14+ Monocytes	control (reference)
361	3.1638157	8.973755	Erythrocytes	control (reference)
362	-2.051308	-1.3845521	CD4+ T cells	control (reference)
363	3.1814818	5.52048	Erythroid progenitors	control (reference)
364	-1.668003	-2.3880186	CD4+ T cells	control (reference)
365	10.3235855	5.271486	CD14+ Monocytes	control (reference)
366	7.97954	6.040918	Monocyte progenitors	control (reference)
367	-0.9717702	-0.9147257	NKT cells	control (reference)
368	9.655085	4.370754	CD14+ Monocytes	control (reference)
369	-0.550101	-0.77787006	NKT cells	control (reference)
370	3.378729	8.720728	Erythrocytes	control (reference)
371	-2.713886	-0.73204386	NKT cells	control (reference)
372	2.2177045	3.9303706	CD10+ B cells	control (reference)
373	3.1443574	5.932423	Erythroid progenitors	control (reference)
374	10.253234	4.7765265	CD14+ Monocytes	control (reference)
375	5.69599	4.013639	Monocyte progenitors	control (reference)
376	-2.2195377	-1.5083901	CD4+ T cells	control (reference)
377	10.021422	6.2640533	CD14+ Monocytes	control (reference)
378	-1.0788544	-0.6904129	NKT cells	control (reference)
379	9.391073	3.503773	CD14+ Monocytes	control (reference)
380	3.4112806	2.8808053	HSPCs	control (reference)
381	9.480121	2.322132	CD16+ Monocytes	control (reference)
382	-0.93592113	-4.3361235	CD4+ T cells	control (reference)
383	8.740216	2.611118	CD16+ Monocytes	control (reference)
384	-0.8142332	-1.0140274	NKT cells	control (reference)
385	-2.7234588	-0.9755541	CD4+ T cells	control (reference)
386	-1.0811803	-0.44803056	NKT cells	control (reference)
387	4.9264593	5.0274687	Plasmacytoid dendritic cells	control (reference)
388	3.5123496	2.979503	HSPCs	control (reference)
389	1.6262327	2.5074518	Plasma cells	control (reference)
390	-1.034523	-2.73915	CD8+ T cells	control (reference)
391	9.4066925	2.301877	CD16+ Monocytes	control (reference)
392	9.555623	3.3779252	CD14+ Monocytes	control (reference)
393	3.3316581	3.4223635	HSPCs	control (reference)
394	8.062402	5.058225	HSPCs	control (reference)
395	3.4561574	3.5525117	CD10+ B cells	control (reference)
396	-2.4076989	-2.0386794	CD4+ T cells	control (reference)
397	10.049865	5.7154098	CD14+ Monocytes	control (reference)
398	0.0130787	-3.411342	CD4+ T cells	control (reference)
399	-1.9260157	-0.88607585	NKT cells	control (reference)
400	9.558643	3.8161232	CD14+ Monocytes	control (reference)
401	4.277536	3.6716826	Monocyte progenitors	control (reference)
402	10.248552	4.428393	CD14+ Monocytes	control (reference)
403	2.5586743	3.3218849	HSPCs	control (reference)
404	3.5336335	9.136778	Erythrocytes	control (reference)
405	4.937484	4.8750415	Plasmacytoid dendritic cells	control (reference)
406	1.1062268	-1.7323614	NKT cells	control (reference)
407	1.275043	1.7625897	Plasma cells	control (reference)
408	9.240044	4.2300115	CD14+ Monocytes	control (reference)
409	6.6419435	4.170402	Monocyte progenitors	control (reference)
410	10.227057	4.302346	CD14+ Monocytes	control (reference)
411	6.7639217	4.297807	Monocyte-derived dendritic cells	control (reference)
412	3.3346171	5.6194725	Erythroid progenitors	control (reference)
413	3.152368	6.39311	Erythroid progenitors	control (reference)
414	-0.87310576	-1.1450517	CD4+ T cells	control (reference)
415	-2.1032734	-1.9850601	CD4+ T cells	control (reference)
416	5.7572694	4.0741897	Monocyte progenitors	control (reference)
417	-1.8910182	-0.3088729	NKT cells	control (reference)
418	3.606615	3.203221	HSPCs	control (reference)
419	3.2508194	5.696043	Erythroid progenitors	control (reference)
420	-2.4349341	-1.799006	CD8+ T cells	control (reference)
421	8.578543	3.7096145	CD14+ Monocytes	control (reference)
422	3.940274	3.5511403	HSPCs	control (reference)
423	-1.826288	-1.7718031	CD4+ T cells	control (reference)
424	-1.9373995	-0.563227	NKT cells	control (reference)
425	7.5119505	3.6249328	Monocyte-derived dendritic cells	control (reference)
426	-0.20585108	-3.4196727	CD4+ T cells	control (reference)
427	-0.5029254	-1.8190196	CD4+ T cells	control (reference)
428	-0.46835873	3.1329167	CD10+ B cells	control (reference)
429	3.3444278	3.5782642	HSPCs	control (reference)
430	-2.8097684	-1.3405846	CD8+ T cells	control (reference)
431	-0.18027164	-3.8321807	CD8+ T cells	control (reference)
432	0.41355246	3.7369568	B	control (reference)
433	3.7251666	3.4333866	HSPCs	control (reference)
434	8.314705	4.636776	CD14+ Monocytes	control (reference)
435	-3.1395833	-4.8212	CD4+ T cells	control (reference)
436	9.784249	4.8007183	CD14+ Monocytes	control (reference)
437	3.7630734	2.7815473	HSPCs	control (reference)
438	4.736635	4.4303665	Plasmacytoid dendritic cells	control (reference)
439	9.115093	2.699098	CD16+ Monocytes	control (reference)
440	7.4693913	5.516216	Monocyte progenitors	control (reference)
441	1.1806362	-2.1971471	Erythrocytes	control (reference)
442	3.6182647	8.743422	Erythrocytes	control (reference)
443	8.1074	4.36882	CD14+ Monocytes	control (reference)
444	1.3371441	-0.91663235	NK cells	control (reference)
445	2.1035714	3.9023936	CD10+ B cells	control (reference)
446	0.50222313	-1.4019873	NKT cells	control (reference)
447	2.2730298	3.9746048	CD10+ B cells	control (reference)
448	-2.486485	-0.6088516	CD4+ T cells	control (reference)
449	-1.5000216	-1.509713	CD4+ T cells	control (reference)
450	7.2906966	4.603406	Monocyte progenitors	control (reference)
451	1.3271712	3.7313209	CD10+ B cells	control (reference)
452	-1.4977818	-0.71467805	CD4+ T cells	control (reference)
453	-3.3653557	-2.5869405	CD4+ T cells	control (reference)
454	-0.62392145	2.5596766	NKT cells	control (reference)
455	-2.7900105	-1.3809874	CD4+ T cells	control (reference)
456	3.476647	8.95398	Erythrocytes	control (reference)
457	7.981104	4.034998	Monocyte progenitors	control (reference)
458	3.2154233	7.147866	Erythrocytes	control (reference)
459	3.935283	3.0071507	HSPCs	control (reference)
460	-2.7909055	-1.7937104	CD4+ T cells	control (reference)
461	3.0547614	7.5099444	Erythrocytes	control (reference)
462	3.4770753	3.5171452	Megakaryocyte progenitors	control (reference)
463	-1.2793858	-0.7362823	NKT cells	control (reference)
464	7.9270825	4.1420293	Monocyte-derived dendritic cells	control (reference)
465	-2.677302	-2.3111978	CD8+ T cells	control (reference)
466	-1.2354842	-1.1429877	CD4+ T cells	control (reference)
467	-3.1495414	-1.2236449	CD4+ T cells	control (reference)
468	9.281022	4.139064	CD14+ Monocytes	control (reference)
469	-2.9906669	-2.573343	CD4+ T cells	control (reference)
470	0.06288511	3.9619615	CD10+ B cells	control (reference)
471	3.5039723	3.9512835	HSPCs	control (reference)
472	9.08028	5.760195	Monocyte progenitors	control (reference)
473	0.98958176	-1.174844	Erythrocytes	control (reference)
474	-2.7424324	-4.2965813	CD8+ T cells	control (reference)
475	-2.0933065	-0.8699627	CD8+ T cells	control (reference)
476	3.6537657	3.9917302	HSPCs	control (reference)
477	3.1528175	6.0092874	Erythroid progenitors	control (reference)
478	-0.11414711	-1.165273	NKT cells	control (reference)
479	-1.9483315	-0.7693018	CD4+ T cells	control (reference)
480	3.2050686	3.1380594	HSPCs	control (reference)
481	-1.4025947	-4.8321357	CD4+ T cells	control (reference)
482	1.3936015	-2.1286027	NKT cells	control (reference)
483	0.36790386	-1.3383068	NKT cells	control (reference)
484	-1.1087385	-4.397074	CD4+ T cells	control (reference)
485	2.4340212	3.949848	CD10+ B cells	control (reference)
486	3.5353265	8.93229	Erythrocytes	control (reference)
487	2.955222	7.4158545	Erythrocytes	control (reference)
488	7.424048	3.5075188	Monocyte-derived dendritic cells	control (reference)
489	8.955975	3.5945525	CD14+ Monocytes	control (reference)
490	3.603021	3.6739774	Megakaryocyte progenitors	control (reference)
491	-2.316194	-0.98463184	CD4+ T cells	control (reference)
492	7.957097	5.0371037	CD14+ Monocytes	control (reference)
493	3.316746	2.9453392	HSPCs	control (reference)
494	3.642577	4.1452284	Megakaryocyte progenitors	control (reference)
495	-1.5939381	-0.32862636	NKT cells	control (reference)
496	9.146248	2.4780693	CD16+ Monocytes	control (reference)
497	1.7900574	-1.2140795	NK cells	control (reference)
498	-1.168091	-0.40703773	NKT cells	control (reference)
499	3.8933687	2.8506868	HSPCs	control (reference)
500	8.136134	3.5857196	Monocyte-derived dendritic cells	control (reference)
501	-2.9272113	-3.0473459	CD4+ T cells	control (reference)
502	-3.2802703	-1.7234557	CD4+ T cells	control (reference)
503	8.924449	2.4991515	CD16+ Monocytes	control (reference)
504	-2.8475811	-2.7696545	CD4+ T cells	control (reference)
505	-1.1273555	-0.74236894	NKT cells	control (reference)
506	-1.8948187	-2.3489687	CD4+ T cells	control (reference)
507	-0.7085221	-4.5563	CD4+ T cells	control (reference)
508	-1.0310695	-0.97949433	NKT cells	control (reference)
509	-2.444268	-1.5659984	CD4+ T cells	control (reference)
510	-2.9784927	-4.15695	CD4+ T cells	control (reference)
511	9.9779215	4.455632	CD14+ Monocytes	control (reference)
512	-1.622271	-1.7246403	CD4+ T cells	control (reference)
513	2.7694778	7.350137	Erythrocytes	control (reference)
514	3.1815715	8.72632	Erythrocytes	control (reference)
515	4.9403276	4.958645	Plasmacytoid dendritic cells	control (reference)
516	1.9468057	3.7743282	CD10+ B cells	control (reference)
517	1.5383276	-0.963673	NK cells	control (reference)
518	3.2241902	7.29524	Erythrocytes	control (reference)
519	3.1769466	8.339605	Erythrocytes	control (reference)
520	-1.5644826	-0.39750844	NKT cells	control (reference)
521	-2.1550972	-1.2810291	CD4+ T cells	control (reference)
522	9.747396	5.925338	CD14+ Monocytes	control (reference)
523	-1.3553194	-0.39670953	NKT cells	control (reference)
524	4.130169	3.7590911	HSPCs	control (reference)
525	-1.9815115	-1.4583533	CD4+ T cells	control (reference)
526	2.7649136	3.854324	CD10+ B cells	control (reference)
527	-1.2696201	-0.5221013	NKT cells	control (reference)
528	-3.073774	-2.691136	CD4+ T cells	control (reference)
529	3.272509	8.5487175	Erythrocytes	control (reference)
530	5.198265	3.87784	Monocyte progenitors	control (reference)
531	1.18698	-1.4812945	NKT cells	control (reference)
532	10.0930805	4.310888	CD14+ Monocytes	control (reference)
533	-2.6494613	-4.331124	CD4+ T cells	control (reference)
534	-0.66368407	-1.0571713	NKT cells	control (reference)
535	-3.0721028	-1.7267197	CD4+ T cells	control (reference)
536	3.2199662	6.5110383	Erythroid progenitors	control (reference)
537	-2.736966	-3.9886901	CD4+ T cells	control (reference)
538	3.339824	7.5171623	Erythrocytes	control (reference)
539	0.7621952	-1.3296888	NKT cells	control (reference)
540	-2.0015528	-0.95638275	NKT cells	control (reference)
541	3.223642	5.970161	Erythroid progenitors	control (reference)
542	8.669787	3.092274	CD16+ Monocytes	control (reference)
543	3.2877707	5.643247	Erythroid progenitors	control (reference)
544	2.3545039	3.9927084	CD10+ B cells	control (reference)
545	9.046126	3.20749	CD14+ Monocytes	control (reference)
546	3.1594014	5.5481877	Erythroid progenitors	control (reference)
547	-2.1616964	-0.63057053	NKT cells	control (reference)
548	9.210737	4.833769	CD14+ Monocytes	control (reference)
549	-1.3391035	-0.32631043	CD4+ T cells	control (reference)
550	3.262229	6.3553553	Erythroid progenitors	control (reference)
551	8.107517	4.559596	Monocyte progenitors	control (reference)
552	9.320804	2.699144	CD16+ Monocytes	control (reference)
553	-2.6861436	-4.5557966	CD4+ T cells	control (reference)
554	-0.21588728	-0.6704643	NKT cells	control (reference)
555	4.012731	3.723353	HSPCs	control (reference)
556	-1.28211	-4.8756795	CD4+ T cells	control (reference)
557	7.6030984	4.642581	Monocyte progenitors	control (reference)
558	9.538519	4.16031	CD14+ Monocytes	control (reference)
559	-2.3014894	-0.7403118	CD4+ T cells	control (reference)
560	4.0778074	3.9459472	HSPCs	control (reference)
561	-1.9590204	-1.0711962	CD4+ T cells	control (reference)
562	9.075329	5.7437015	CD14+ Monocytes	control (reference)
563	3.3363314	4.168	Megakaryocyte progenitors	control (reference)
564	-1.7328447	-1.785024	CD4+ T cells	control (reference)
565	4.6276793	3.820247	Monocyte progenitors	control (reference)
566	1.1387395	2.2135663	Plasma cells	control (reference)
567	-3.5063787	-2.9317386	CD4+ T cells	control (reference)
568	-2.3618436	-0.86680603	CD4+ T cells	control (reference)
569	9.357811	6.3483186	CD14+ Monocytes	control (reference)
570	-2.799512	-1.5095603	CD4+ T cells	control (reference)
571	-3.3950036	-3.718161	CD4+ T cells	control (reference)
572	-2.9417107	-3.9436104	CD4+ T cells	control (reference)
573	3.3361013	7.0904427	Erythrocytes	control (reference)
574	8.348683	5.4463544	CD14+ Monocytes	control (reference)
575	-2.386671	-2.6070457	CD4+ T cells	control (reference)
576	1.0176306	1.3592675	Plasma cells	control (reference)
577	4.9167047	4.834004	Plasmacytoid dendritic cells	control (reference)
578	-1.350727	-4.9535203	CD4+ T cells	control (reference)
579	1.4092048	-1.4314297	NKT cells	control (reference)
580	6.669423	3.5951107	Monocyte-derived dendritic cells	control (reference)
581	10.320405	5.1563306	Monocyte progenitors	control (reference)
582	0.24884793	-0.9177609	NKT cells	control (reference)
583	4.78606	4.952132	Plasmacytoid dendritic cells	control (reference)
584	-2.4001446	-0.6072909	CD4+ T cells	control (reference)
585	9.355994	2.5541232	CD16+ Monocytes	control (reference)
586	3.373533	8.393771	Erythrocytes	control (reference)
587	-2.7463486	-1.3623159	CD4+ T cells	control (reference)
588	2.597012	2.8122332	CD10+ B cells	control (reference)
589	4.764043	3.7156515	HSPCs	control (reference)
590	-1.2378211	-0.28053215	NKT cells	control (reference)
591	2.6465092	9.025908	Erythrocytes	control (reference)
592	-1.8537077	-0.237894	NKT cells	control (reference)
593	-2.4399526	-2.24878	CD4+ T cells	control (reference)
594	-0.9630897	-1.3704969	CD4+ T cells	control (reference)
595	3.2572951	8.95706	Erythrocytes	control (reference)
596	-3.1256628	-2.6835442	CD4+ T cells	control (reference)
597	-3.1908886	-4.0864506	CD4+ T cells	control (reference)
598	4.0322304	3.7218215	Monocyte progenitors	control (reference)
599	8.238671	3.6847856	Monocyte-derived dendritic cells	control (reference)
600	5.0866575	3.9656234	Monocyte progenitors	control (reference)
601	9.825714	4.740434	CD14+ Monocytes	control (reference)
602	9.639865	5.0842648	CD14+ Monocytes	control (reference)
603	-3.209448	-1.7894404	CD4+ T cells	control (reference)
604	-2.3880315	-1.0104753	CD8+ T cells	control (reference)
605	3.213757	3.5798073	Megakaryocyte progenitors	control (reference)
606	7.2115026	4.918309	Monocyte progenitors	control (reference)
607	5.7551727	3.9920905	Monocyte progenitors	control (reference)
608	9.0697155	4.828691	CD14+ Monocytes	control (reference)
609	9.101798	5.7997537	CD14+ Monocytes	control (reference)
610	-0.97718936	-0.69042444	NKT cells	control (reference)
611	7.8848696	5.3126497	CD14+ Monocytes	control (reference)
612	-2.2800403	-0.7830011	NKT cells	control (reference)
613	-1.7165533	-4.3536797	CD4+ T cells	control (reference)
614	-1.4711689	-1.0712494	CD4+ T cells	control (reference)
615	2.3189087	8.817558	Erythrocytes	control (reference)
616	3.3890522	3.7237544	Megakaryocyte progenitors	control (reference)
617	3.2663581	6.4505873	Erythroid progenitors	control (reference)
618	3.1255572	3.772846	CD10+ B cells	control (reference)
619	0.029452583	-1.8964845	HSPCs	control (reference)
620	-3.0408874	-2.396285	CD4+ T cells	control (reference)
621	-2.974713	-1.3175178	CD4+ T cells	control (reference)
622	2.9253118	7.7490644	Erythrocytes	control (reference)
623	2.536249	9.096687	Erythrocytes	control (reference)
624	-2.917983	-2.0404813	CD4+ T cells	control (reference)
625	-1.9394027	-0.7293822	CD4+ T cells	control (reference)
626	9.916361	3.2122545	CD14+ Monocytes	control (reference)
627	-3.2153528	-3.4780612	CD4+ T cells	control (reference)
628	3.0497177	3.871245	CD10+ B cells	control (reference)
629	-1.8056892	-1.9041758	NKT cells	control (reference)
630	5.5354643	3.735536	Monocyte progenitors	control (reference)
631	4.8674226	4.9223127	Plasmacytoid dendritic cells	control (reference)
632	-2.4110954	-1.113098	CD4+ T cells	control (reference)
633	3.3164065	7.348267	Erythrocytes	control (reference)
634	3.43545	3.9929976	Megakaryocyte progenitors	control (reference)
635	1.6322266	2.2966034	Plasma cells	control (reference)
636	-1.3468328	-4.852378	CD4+ T cells	control (reference)
637	-2.820398	-1.1944606	CD4+ T cells	control (reference)
638	3.1457653	3.3733535	Megakaryocyte progenitors	control (reference)
639	-1.9390589	-1.2849114	CD8+ T cells	control (reference)
640	6.2919865	3.8420706	Monocyte-derived dendritic cells	control (reference)
641	2.533482	4.025432	CD10+ B cells	control (reference)
642	9.92735	4.151795	CD14+ Monocytes	control (reference)
643	10.112035	5.555661	CD14+ Monocytes	control (reference)
644	-0.03634796	-1.1603562	NKT cells	control (reference)
645	8.386802	4.975729	Monocyte progenitors	control (reference)
646	-0.9604565	-0.88820666	NKT cells	control (reference)
647	-2.5245206	-2.8230243	CD4+ T cells	control (reference)
648	3.4704163	3.6045902	Megakaryocyte progenitors	control (reference)
649	0.10609209	-1.4814581	NKT cells	control (reference)
650	-0.59827125	3.215345	CD10+ B cells	control (reference)
651	8.7185545	6.070184	CD14+ Monocytes	control (reference)
652	-1.9466178	-2.1489062	CD4+ T cells	control (reference)
653	10.265071	4.5468616	CD14+ Monocytes	control (reference)
654	3.1278176	9.048557	Erythrocytes	control (reference)
655	-0.21578786	3.952989	B	control (reference)
656	-2.1705422	-1.2051971	CD4+ T cells	control (reference)
657	-0.7960016	-0.77630234	NKT cells	control (reference)
658	-1.6302406	-4.809757	CD8+ T cells	control (reference)
659	3.091953	6.0600743	Erythroid progenitors	control (reference)
660	-3.1688266	-3.33799	CD4+ T cells	control (reference)
661	3.1073682	3.7999823	HSPCs	control (reference)
662	-2.7196324	-0.623505	NKT cells	control (reference)
663	8.765935	5.8303185	CD14+ Monocytes	control (reference)
664	-2.608941	-2.0012603	CD4+ T cells	control (reference)
665	-0.88617194	-0.9911782	NKT cells	control (reference)
666	9.178483	6.2079363	HSPCs	control (reference)
667	9.277884	4.2573924	CD14+ Monocytes	control (reference)
668	-0.86067355	-2.143463	CD4+ T cells	control (reference)
669	3.482078	4.4798336	Megakaryocyte progenitors	control (reference)
670	-1.7240236	-1.0618494	CD4+ T cells	control (reference)
671	4.0630813	3.654763	HSPCs	control (reference)
672	3.6067076	3.3264503	HSPCs	control (reference)
673	-3.0308716	-2.789155	CD4+ T cells	control (reference)
674	2.95421	6.9425187	Erythrocytes	control (reference)
675	3.0409334	8.947862	Erythrocytes	control (reference)
676	10.412473	4.673881	CD14+ Monocytes	control (reference)
677	-2.9663355	-1.164298	CD4+ T cells	control (reference)
678	8.124714	5.120066	CD14+ Monocytes	control (reference)
679	2.9491265	6.384164	Erythrocytes	control (reference)
680	-0.54866385	-2.5047264	CD4+ T cells	control (reference)
681	8.877118	3.6975288	CD14+ Monocytes	control (reference)
682	3.4775062	3.8356762	HSPCs	control (reference)
683	-0.68943745	-1.9264951	NKT cells	control (reference)
684	-0.25231138	3.3653405	CD10+ B cells	control (reference)
685	-1.0539263	-0.71642095	NKT cells	control (reference)
686	7.7987523	5.3299785	Monocyte progenitors	control (reference)
687	-0.95917994	-0.74750644	NKT cells	control (reference)
688	10.160336	4.0450234	CD14+ Monocytes	control (reference)
689	-0.7002431	-1.8084953	CD4+ T cells	control (reference)
690	3.1888735	4.327405	Megakaryocyte progenitors	control (reference)
691	1.6394149	2.4289844	Plasma cells	control (reference)
692	0.45903867	-1.2361214	NKT cells	control (reference)
693	-3.080882	-1.146523	CD4+ T cells	control (reference)
694	-0.7705103	2.9724154	B	control (reference)
695	-3.3038266	-1.7908846	CD4+ T cells	control (reference)
696	-2.9330583	-1.5556298	CD4+ T cells	control (reference)
697	-3.1186204	-3.242875	CD4+ T cells	control (reference)
698	8.923013	2.8743348	CD16+ Monocytes	control (reference)
699	-1.2887566	-2.3440213	CD4+ T cells	control (reference)
700	-1.8838575	-1.4422634	CD4+ T cells	control (reference)
701	3.182306	8.609179	Erythrocytes	control (reference)
702	-1.0316882	-0.6761354	NKT cells	control (reference)
703	-2.1850758	-1.6903784	CD4+ T cells	control (reference)
704	-0.17305803	4.6516404	B	control (reference)
705	3.7178164	8.729772	Erythrocytes	control (reference)
706	3.0581312	6.5485225	Erythroid progenitors	control (reference)
707	8.820356	2.818101	CD16+ Monocytes	control (reference)
708	-2.8831742	-2.7618227	CD4+ T cells	control (reference)
709	1.9403281	3.511935	CD10+ B cells	control (reference)
710	9.582647	2.8044863	CD16+ Monocytes	control (reference)
711	-1.9862412	-1.2737014	NKT cells	control (reference)
712	3.6512768	3.7525313	HSPCs	control (reference)
713	3.1709964	7.040501	Erythrocytes	control (reference)
714	-1.0626472	-1.6309483	CD4+ T cells	control (reference)
715	-3.1664886	-1.2017789	CD4+ T cells	control (reference)
716	7.279926	4.588917	Monocyte progenitors	control (reference)
717	-2.5882864	-0.6036401	CD4+ T cells	control (reference)
718	3.2472308	5.230662	Erythroid progenitors	control (reference)
719	-2.2684622	-2.0340955	CD4+ T cells	control (reference)
720	-1.9924531	-0.8082359	NKT cells	control (reference)
721	-0.9828255	2.8198333	B	control (reference)
722	-0.6160742	-0.9776199	CD10+ B cells	control (reference)
723	-3.0425363	-2.4637563	CD4+ T cells	control (reference)
724	3.249171	5.66709	Erythroid progenitors	control (reference)
725	7.499449	4.7621164	Monocyte progenitors	control (reference)
726	-2.7144828	-1.4592036	CD4+ T cells	control (reference)
727	6.906407	3.7252138	Monocyte-derived dendritic cells	control (reference)
728	-1.5164801	-1.1071516	CD4+ T cells	control (reference)
729	8.1027565	4.9120007	CD14+ Monocytes	control (reference)
730	3.913969	3.7425292	HSPCs	control (reference)
731	3.2744594	6.8840494	Erythrocytes	control (reference)
732	7.7902865	4.264212	Monocyte-derived dendritic cells	control (reference)
733	3.4708278	3.4068222	HSPCs	control (reference)
734	3.9550452	3.6650999	Monocyte progenitors	control (reference)
735	-1.210145	3.7230587	B	control (reference)
736	3.246232	3.6797662	HSPCs	control (reference)
737	0.024560994	-1.419677	NKT cells	control (reference)
738	-2.5301116	-0.41668954	NKT cells	control (reference)
739	3.6072984	8.755149	Erythrocytes	control (reference)
740	3.2430525	3.7974162	HSPCs	control (reference)
741	-0.9142053	-4.6954565	CD8+ T cells	control (reference)
742	3.8749573	4.1416225	HSPCs	control (reference)
743	0.39374578	-2.6070507	CD4+ T cells	control (reference)
744	3.2249997	6.7552147	Erythrocytes	control (reference)
745	-2.0405834	-1.2943969	NKT cells	control (reference)
746	5.0103793	4.7033477	Plasmacytoid dendritic cells	control (reference)
747	-0.99647796	-1.2016433	CD4+ T cells	control (reference)
748	4.9027777	3.918469	Monocyte progenitors	control (reference)
749	-1.4062017	2.8747306	B	control (reference)
750	6.02349	3.8596184	Monocyte progenitors	control (reference)
751	-2.381457	-1.6880362	CD8+ T cells	control (reference)
752	0.7484268	-1.0622272	NKT cells	control (reference)
753	-2.9300196	-3.0523117	CD4+ T cells	control (reference)
754	9.809697	6.1357737	CD14+ Monocytes	control (reference)
755	3.4987328	4.695939	Megakaryocyte progenitors	control (reference)
756	3.5277288	3.3292615	HSPCs	control (reference)
757	3.3177443	6.834554	Erythrocytes	control (reference)
758	-1.0589875	3.778547	B	control (reference)
759	7.164957	4.364812	Monocyte progenitors	control (reference)
760	9.203186	5.93048	CD14+ Monocytes	control (reference)
761	3.2985342	6.2600493	Erythroid progenitors	control (reference)
762	9.833501	4.576545	CD14+ Monocytes	control (reference)
763	-2.7585964	-1.4317113	CD4+ T cells	control (reference)
764	2.7136436	7.5527406	Erythrocytes	control (reference)
765	-1.3718882	-0.86629343	CD4+ T cells	control (reference)
766	5.666269	3.99357	Monocyte progenitors	control (reference)
767	2.9488103	3.1965735	HSPCs	control (reference)
768	4.0793757	3.894316	HSPCs	control (reference)
769	-2.974584	-1.3493476	CD4+ T cells	control (reference)
770	9.708729	3.922579	CD14+ Monocytes	control (reference)
771	1.4891406	-1.3715191	NK cells	control (reference)
772	-3.0975296	-3.5849364	CD8+ T cells	control (reference)
773	3.3855052	3.2098029	HSPCs	control (reference)
774	-2.165355	-4.852608	CD8+ T cells	control (reference)
775	9.776537	4.617818	CD14+ Monocytes	control (reference)
776	8.117509	5.6455145	Monocyte progenitors	control (reference)
777	3.2258303	5.690898	Erythroid progenitors	control (reference)
778	3.1986022	5.950838	Erythroid progenitors	control (reference)
779	3.4542377	4.855011	Megakaryocyte progenitors	control (reference)
780	7.326535	5.008573	Monocyte progenitors	control (reference)
781	3.3412147	4.1045885	Megakaryocyte progenitors	control (reference)
782	0.9665802	-1.2350425	NKT cells	control (reference)
783	0.0037165151	-1.3293921	NKT cells	control (reference)
784	-1.3538144	-1.2614857	NKT cells	control (reference)
785	8.139901	5.8969865	CD14+ Monocytes	control (reference)
786	7.7324066	3.871431	Monocyte-derived dendritic cells	control (reference)
787	3.2144933	6.0586643	Erythroid progenitors	control (reference)
788	-1.3953502	-0.4281925	NKT cells	control (reference)
789	7.9800053	3.770572	Monocyte-derived dendritic cells	control (reference)
790	9.039491	3.7801642	CD14+ Monocytes	control (reference)
791	7.8742256	5.065947	Monocyte progenitors	control (reference)
792	8.242463	4.7855687	CD14+ Monocytes	control (reference)
793	-0.44661286	-0.6404612	NKT cells	control (reference)
794	4.68312	3.430179	HSPCs	control (reference)
795	3.6184967	3.8163102	HSPCs	control (reference)
796	-2.0319865	-2.7029343	CD4+ T cells	control (reference)
797	-2.3053524	-0.9409209	CD4+ T cells	control (reference)
798	9.316703	6.2163744	CD14+ Monocytes	control (reference)
799	0.6849357	-3.4555898	CD4+ T cells	control (reference)
800	9.4703665	4.894125	CD14+ Monocytes	control (reference)
801	0.20027745	-0.95009637	NKT cells	control (reference)
802	9.760317	6.193115	CD14+ Monocytes	control (reference)
803	-1.3557419	-0.8994325	CD4+ T cells	control (reference)
804	-1.1602033	-4.28856	CD4+ T cells	control (reference)
805	-2.8730335	-2.6543026	CD4+ T cells	control (reference)
806	9.189441	5.909903	CD14+ Monocytes	control (reference)
807	7.7420063	5.60538	Monocyte progenitors	control (reference)
808	3.3859339	3.1241205	HSPCs	control (reference)
809	8.967823	5.013544	CD14+ Monocytes	control (reference)
810	1.296513	-2.119942	NKT cells	control (reference)
811	5.074802	3.8142457	Monocyte progenitors	control (reference)
812	-0.0061925217	-3.6465743	CD8+ T cells	control (reference)
813	3.3002682	8.958365	Erythrocytes	control (reference)
814	8.190797	4.3013577	Monocyte-derived dendritic cells	control (reference)
815	3.030366	5.7572613	Erythroid progenitors	control (reference)
816	-1.1707196	-1.4735678	CD4+ T cells	control (reference)
817	-0.34975496	-4.742448	CD4+ T cells	control (reference)
818	-1.7263913	-1.6230106	CD8+ T cells	control (reference)
819	-2.4426606	-0.6864889	NKT cells	control (reference)
820	-2.7487288	-2.4623694	CD4+ T cells	control (reference)
821	1.8586838	-1.0012634	HSPCs	control (reference)
822	10.2094	5.228205	CD14+ Monocytes	control (reference)
823	-1.1688238	-1.1742032	CD4+ T cells	control (reference)
824	1.210438	-0.80575544	NK cells	control (reference)
825	9.70044	6.265695	CD14+ Monocytes	control (reference)
826	-1.5665001	-1.4198606	CD4+ T cells	control (reference)
827	-1.1822166	2.9364262	B	control (reference)
828	-1.8333249	-5.106299	CD4+ T cells	control (reference)
829	9.61628	3.653441	CD14+ Monocytes	control (reference)
830	5.182629	5.0438657	Plasmacytoid dendritic cells	control (reference)
831	9.457434	3.7616532	CD14+ Monocytes	control (reference)
832	-0.75551146	2.1941726	NKT cells	control (reference)
833	7.698303	4.7658563	Monocyte progenitors	control (reference)
834	4.8106303	4.724108	Plasmacytoid dendritic cells	control (reference)
835	4.146484	3.882912	HSPCs	control (reference)
836	-0.7168566	-0.77444625	NKT cells	control (reference)
837	2.9818842	9.106972	Erythrocytes	control (reference)
838	9.430596	4.9842467	CD14+ Monocytes	control (reference)
839	10.449757	4.3897147	CD14+ Monocytes	control (reference)
840	-1.7998028	-1.092326	CD4+ T cells	control (reference)
841	0.42479238	-2.897227	CD4+ T cells	control (reference)
842	-1.4703193	-0.3532651	NKT cells	control (reference)
843	-1.9607579	-0.8122874	CD8+ T cells	control (reference)
844	3.2062027	7.1664248	Erythrocytes	control (reference)
845	2.4230566	8.790069	Erythrocytes	control (reference)
846	3.549464	3.8582864	Megakaryocyte progenitors	control (reference)
847	-3.3268692	-2.487621	CD4+ T cells	control (reference)
848	-2.2426984	-0.5314279	CD4+ T cells	control (reference)
849	2.4178097	4.055369	CD10+ B cells	control (reference)
850	2.7114046	8.779079	Erythrocytes	control (reference)
851	9.896268	3.6577785	CD14+ Monocytes	control (reference)
852	1.0733098	-0.09252792	HSPCs	control (reference)
853	-1.2760293	-0.4406146	NKT cells	control (reference)
854	9.167258	4.094913	CD14+ Monocytes	control (reference)
855	0.39468223	-3.7826834	CD4+ T cells	control (reference)
856	9.534517	4.495825	CD14+ Monocytes	control (reference)
857	2.942744	6.0508795	Erythroid progenitors	control (reference)
858	6.481812	3.738874	Erythroid progenitors	control (reference)
859	10.2683325	4.3042665	CD14+ Monocytes	control (reference)
860	-1.763397	-4.9477496	CD4+ T cells	control (reference)
861	3.275078	3.7156427	CD10+ B cells	control (reference)
862	9.242781	3.8244689	CD14+ Monocytes	control (reference)
863	-0.4233508	-1.454889	NKT cells	control (reference)
864	6.5545144	4.244889	Monocyte progenitors	control (reference)
865	-2.234454	-4.768264	CD8+ T cells	control (reference)
866	7.188349	4.6540823	Monocyte progenitors	control (reference)
867	9.967561	3.1231341	CD14+ Monocytes	control (reference)
868	-1.9794515	-4.9000115	CD4+ T cells	control (reference)
869	-3.4939601	-2.1916625	CD4+ T cells	control (reference)
870	3.425568	4.7465653	Megakaryocyte progenitors	control (reference)
871	4.3647156	3.9007127	Monocyte progenitors	control (reference)
872	9.777347	4.4570627	CD14+ Monocytes	control (reference)
873	1.7567567	2.483224	Plasma cells	control (reference)
874	1.8762583	-0.7696897	NK cells	control (reference)
875	8.715269	4.238993	CD14+ Monocytes	control (reference)
876	7.1600323	4.260058	Megakaryocyte progenitors	control (reference)
877	0.20091406	-0.8588239	HSPCs	control (reference)
878	-3.6050127	-3.0390606	CD4+ T cells	control (reference)
879	3.17163	6.381948	Erythrocytes	control (reference)
880	9.738689	5.9757433	CD14+ Monocytes	control (reference)
881	4.8617215	4.796716	Plasmacytoid dendritic cells	control (reference)
882	6.9806514	4.34057	Monocyte progenitors	control (reference)
883	3.9498131	3.3870258	HSPCs	control (reference)
884	3.3684528	3.2994633	HSPCs	control (reference)
885	-2.6411467	-1.878963	CD4+ T cells	control (reference)
886	-3.0090272	-2.9489503	CD8+ T cells	control (reference)
887	3.465434	2.8951216	HSPCs	control (reference)
888	-1.7819113	-1.2543231	CD4+ T cells	control (reference)
889	1.5463877	2.3020518	Plasma cells	control (reference)
890	-2.0736618	-0.73946136	NKT cells	control (reference)
891	3.1540709	2.9437032	HSPCs	control (reference)
892	-1.4912359	-0.44268683	NKT cells	control (reference)
893	8.88393	5.274384	CD14+ Monocytes	control (reference)
894	-2.221005	-1.7979574	CD8+ T cells	control (reference)
895	-2.8391283	-1.7088771	CD4+ T cells	control (reference)
896	8.617101	5.7047925	CD14+ Monocytes	control (reference)
897	8.0170355	4.0090103	CD14+ Monocytes	control (reference)
898	-2.9016037	-4.4135346	CD4+ T cells	control (reference)
899	1.6975722	2.2750397	Plasma cells	control (reference)
900	-0.9028543	-0.97262406	NKT cells	control (reference)
901	-0.110193916	-1.2128564	HSPCs	control (reference)
902	-3.0213869	-2.2867994	CD4+ T cells	control (reference)
903	-1.912718	-3.9693372	CD8+ T cells	control (reference)
904	-2.92476	-4.478604	CD4+ T cells	control (reference)
905	-0.75877994	-0.9270174	NKT cells	control (reference)
906	3.64579	8.633157	Erythrocytes	control (reference)
907	1.6189783	2.5239344	Plasma cells	control (reference)
908	7.353881	4.746525	Monocyte progenitors	control (reference)
909	1.8692697	2.8291533	Plasma cells	control (reference)
910	6.0994024	3.546229	Monocyte progenitors	control (reference)
911	6.965338	4.591288	Monocyte progenitors	control (reference)
912	8.778139	5.766989	CD14+ Monocytes	control (reference)
913	3.267729	6.9202886	Erythrocytes	control (reference)
914	7.8535147	3.333284	Monocyte-derived dendritic cells	control (reference)
915	3.04958	5.4608355	Erythroid progenitors	control (reference)
916	3.1317937	3.2118804	HSPCs	control (reference)
917	-0.9319446	3.039144	B	control (reference)
918	-2.6601639	-1.4762157	CD4+ T cells	control (reference)
919	9.8544655	5.322956	CD14+ Monocytes	control (reference)
920	2.263949	4.0501876	CD10+ B cells	control (reference)
921	3.7400165	4.0042906	Monocyte progenitors	control (reference)
922	-1.9913919	-1.7749275	NKT cells	control (reference)
923	-0.3352847	-1.7613096	NKT cells	control (reference)
924	7.30849	3.4015431	Monocyte-derived dendritic cells	control (reference)
925	-2.3016164	-1.9352242	CD4+ T cells	control (reference)
926	-2.8229172	-1.9984863	CD4+ T cells	control (reference)
927	3.1953628	6.0509524	Erythroid progenitors	control (reference)
928	-1.3711456	-0.67278767	NKT cells	control (reference)
929	3.5366397	8.802708	Erythrocytes	control (reference)
930	-2.6847208	-1.090296	CD4+ T cells	control (reference)
931	3.0146239	7.7916145	Erythrocytes	control (reference)
932	3.319659	3.4443114	Megakaryocyte progenitors	control (reference)
933	-2.2569041	-0.61104125	CD4+ T cells	control (reference)
934	1.5070142	3.9413805	CD10+ B cells	control (reference)
935	10.268587	5.463846	CD14+ Monocytes	control (reference)
936	8.244391	5.2741127	CD14+ Monocytes	control (reference)
937	-2.8030233	-3.931446	CD4+ T cells	control (reference)
938	4.827825	5.4038296	Plasmacytoid dendritic cells	control (reference)
939	2.9499307	7.160273	Erythrocytes	control (reference)
940	8.161222	5.0323257	CD14+ Monocytes	control (reference)
941	3.2405431	8.964458	Megakaryocyte progenitors	control (reference)
942	2.7663827	4.055435	CD10+ B cells	control (reference)
943	0.26518995	-1.9347836	NKT cells	control (reference)
944	9.796286	5.489484	CD14+ Monocytes	control (reference)
945	-1.7272348	-1.407784	NKT cells	control (reference)
946	-2.9769967	-2.6626928	CD4+ T cells	control (reference)
947	-0.15620281	-1.4940917	CD4+ T cells	control (reference)
948	4.878159	4.936304	Plasmacytoid dendritic cells	control (reference)
949	-1.7555565	-2.3602047	CD8+ T cells	control (reference)
950	-3.1169333	-2.2177927	CD4+ T cells	control (reference)
951	3.23993	6.07487	Erythroid progenitors	control (reference)
952	8.540854	6.014403	HSPCs	control (reference)
953	3.1061103	5.944133	Erythroid progenitors	control (reference)
954	2.8861067	3.1764214	CD10+ B cells	control (reference)
955	-0.08092678	2.8697212	B	control (reference)
956	3.2519097	8.6094885	Erythrocytes	control (reference)
957	3.515193	3.2568467	HSPCs	control (reference)
958	6.5108147	3.9922817	Monocyte-derived dendritic cells	control (reference)
959	-2.1672146	-0.30205104	NKT cells	control (reference)
960	3.3196266	5.855074	Erythroid progenitors	control (reference)
961	-0.029315572	-2.9714417	CD4+ T cells	control (reference)
962	3.2456408	7.5634623	Erythrocytes	control (reference)
963	-2.8963003	-0.97441113	CD4+ T cells	control (reference)
964	0.323333	-2.6386607	CD4+ T cells	control (reference)
965	-1.332929	-1.160338	NKT cells	control (reference)
966	-2.958112	-3.1115015	CD8+ T cells	control (reference)
967	3.156913	3.8344631	HSPCs	control (reference)
968	3.3376694	5.2756	Erythroid progenitors	control (reference)
969	9.802386	4.2850275	CD14+ Monocytes	control (reference)
970	1.184247	-2.6190593	NKT cells	control (reference)
971	-0.20011696	-1.7123884	CD4+ T cells	control (reference)
972	-1.1343228	-2.2197652	CD8+ T cells	control (reference)
973	8.12332	4.9206185	CD14+ Monocytes	control (reference)
974	8.109642	3.8142493	Monocyte-derived dendritic cells	control (reference)
975	7.7167997	4.9601502	Monocyte progenitors	control (reference)
976	5.0822687	3.635785	Monocyte progenitors	control (reference)
977	3.0483387	6.117372	Erythroid progenitors	control (reference)
978	3.6082203	3.260533	Megakaryocyte progenitors	control (reference)
979	-3.1104846	-3.0730178	CD8+ T cells	control (reference)
980	3.2148867	3.0111816	HSPCs	control (reference)
981	5.9295626	4.0953574	Monocyte progenitors	control (reference)
982	-2.7855027	-1.7921406	CD4+ T cells	control (reference)
983	4.1305327	4.237313	Megakaryocyte progenitors	control (reference)
984	0.9994867	-0.9971501	NK cells	control (reference)
985	-1.817823	-2.0216274	CD4+ T cells	control (reference)
986	-2.1420794	-0.328098	NKT cells	control (reference)
987	-2.7032561	-3.7697163	CD4+ T cells	control (reference)
988	3.8196752	8.838745	Erythrocytes	control (reference)
989	3.2484493	7.0629263	Erythrocytes	control (reference)
990	6.1849747	4.309231	Monocyte progenitors	control (reference)
991	8.9167595	2.9031322	CD16+ Monocytes	control (reference)
992	3.3604944	5.9111423	Erythroid progenitors	control (reference)
993	-3.1508908	-3.3238807	CD4+ T cells	control (reference)
994	3.3904498	8.499397	Erythrocytes	control (reference)
995	-1.5683773	-0.44898653	NKT cells	control (reference)
996	-0.112759635	-4.4345894	CD8+ T cells	control (reference)
997	3.306149	5.5812364	Erythroid progenitors	control (reference)
998	2.6356163	4.029853	CD10+ B cells	control (reference)
999	0.2558724	-1.0762789	NKT cells	control (reference)
1000	2.921197	7.1007175	Erythrocytes	control (reference)
1001	2.7582886	3.582231	CD10+ B cells	control (reference)
1002	1.5433527	2.2388825	Plasma cells	control (reference)
1003	-2.497147	-1.290175	CD4+ T cells	control (reference)
1004	-1.7652651	-4.972481	CD4+ T cells	control (reference)
1005	-1.1630079	-5.151706	CD4+ T cells	control (reference)
1006	3.3025846	5.1592565	Erythroid progenitors	control (reference)
1007	-2.1033561	-0.34352958	CD4+ T cells	control (reference)
1008	-0.92138755	-1.6951755	CD4+ T cells	control (reference)
1009	-0.19859917	-1.6568695	NKT cells	control (reference)
1010	-1.0227474	3.1012292	B	control (reference)
1011	9.0160675	6.0544496	CD14+ Monocytes	control (reference)
1012	-0.3726996	-1.2327263	NKT cells	control (reference)
1013	2.982546	2.9296863	HSPCs	control (reference)
1014	2.569136	8.934161	Erythrocytes	control (reference)
1015	3.4276707	5.7854605	Erythroid progenitors	control (reference)
1016	0.57604015	-1.24363	NKT cells	control (reference)
1017	-2.7475176	-2.612376	CD4+ T cells	control (reference)
1018	9.8707905	4.167342	CD14+ Monocytes	control (reference)
1019	3.950822	4.147192	HSPCs	control (reference)
1020	3.3444815	4.4135365	Megakaryocyte progenitors	control (reference)
1021	8.086106	3.9330502	CD14+ Monocytes	control (reference)
1022	3.241279	5.6574283	Erythroid progenitors	control (reference)
1023	-1.8875256	-0.56837744	NKT cells	control (reference)
1024	3.1260638	7.7413654	Erythrocytes	control (reference)
1025	-1.647495	-0.6034204	NKT cells	control (reference)
1026	-2.568575	-0.59415877	CD4+ T cells	control (reference)
1027	4.696836	3.752369	HSPCs	control (reference)
1028	5.048331	4.994232	Plasmacytoid dendritic cells	control (reference)
1029	7.359268	3.6182408	Monocyte-derived dendritic cells	control (reference)
1030	-0.062537484	-0.9359613	CD4+ T cells	control (reference)
1031	-0.60874593	-1.3811883	NKT cells	control (reference)
1032	6.460241	4.218063	Monocyte-derived dendritic cells	control (reference)
1033	3.3138483	8.491048	Erythrocytes	control (reference)
1034	0.8938505	-1.6572906	NKT cells	control (reference)
1035	-3.3953443	-2.9369	CD4+ T cells	control (reference)
1036	-1.2429451	-0.37696004	CD4+ T cells	control (reference)
1037	-0.8561142	-0.7805975	NKT cells	control (reference)
1038	-1.2007011	-2.9544034	CD4+ T cells	control (reference)
1039	8.540913	3.7882395	CD14+ Monocytes	control (reference)
1040	3.5880466	8.882963	Erythrocytes	control (reference)
1041	10.071849	4.1195745	CD14+ Monocytes	control (reference)
1042	2.8322346	8.520601	Erythrocytes	control (reference)
1043	-1.8723402	-0.8822055	CD4+ T cells	control (reference)
1044	9.011	5.2197366	Monocyte progenitors	control (reference)
1045	10.283382	5.0015216	CD14+ Monocytes	control (reference)
1046	6.6367803	3.8794196	Monocyte-derived dendritic cells	control (reference)
1047	4.6058664	3.4905975	HSPCs	control (reference)
1048	8.925179	4.657187	CD14+ Monocytes	control (reference)
1049	3.1419673	7.169181	Erythrocytes	control (reference)
1050	-1.255156	-0.33010983	NKT cells	control (reference)
1051	3.3650723	9.04777	Erythrocytes	control (reference)
1052	3.1218522	5.523724	Erythroid progenitors	control (reference)
1053	-0.67165434	-0.8192815	NKT cells	control (reference)
1054	3.2913597	8.8088045	Erythrocytes	control (reference)
1055	10.025722	3.8581398	CD14+ Monocytes	control (reference)
1056	3.5816994	3.9612184	HSPCs	control (reference)
1057	9.473803	5.862933	CD14+ Monocytes	control (reference)
1058	3.1117735	3.8163936	HSPCs	control (reference)
1059	3.562707	8.828723	Erythrocytes	control (reference)
1060	9.372043	2.3029728	CD16+ Monocytes	control (reference)
1061	3.4690828	4.6800184	Megakaryocyte progenitors	control (reference)
1062	3.089823	7.2663336	Erythrocytes	control (reference)
1063	8.301945	3.8919244	Monocyte-derived dendritic cells	control (reference)
1064	6.9011555	4.1073904	Monocyte progenitors	control (reference)
1065	-3.251534	-1.97265	CD4+ T cells	control (reference)
1066	-2.7899656	-1.9651179	CD4+ T cells	control (reference)
1067	2.4150705	4.077042	CD10+ B cells	control (reference)
1068	5.17439	4.9589763	Plasmacytoid dendritic cells	control (reference)
1069	-1.3950658	-0.98726034	NKT cells	control (reference)
1070	-2.9495318	-4.3955708	CD4+ T cells	control (reference)
1071	3.6437507	3.5629609	HSPCs	control (reference)
1072	-0.016314162	-1.8574307	NKT cells	control (reference)
1073	2.665731	3.8808095	CD10+ B cells	control (reference)
1074	8.768951	6.3782473	CD14+ Monocytes	control (reference)
1075	3.4063635	3.1084337	HSPCs	control (reference)
1076	0.17196319	-2.6170163	NKT cells	control (reference)
1077	3.6527934	8.457274	Erythrocytes	control (reference)
1078	3.6215668	3.5211358	HSPCs	control (reference)
1079	3.0548	6.0443277	Erythroid progenitors	control (reference)
1080	-2.4061365	-0.6848007	CD4+ T cells	control (reference)
1081	2.3729074	4.037319	CD10+ B cells	control (reference)
1082	-3.3984098	-2.7182682	CD4+ T cells	control (reference)
1083	-0.945894	-3.5983155	CD4+ T cells	control (reference)
1084	3.1296232	6.624675	Erythrocytes	control (reference)
1085	-0.8408908	-0.9198534	NKT cells	control (reference)
1086	3.9291885	3.718105	HSPCs	control (reference)
1087	-2.9646468	-3.7855632	CD4+ T cells	control (reference)
1088	3.3916552	3.5797582	HSPCs	control (reference)
1089	9.7031145	5.0690646	CD14+ Monocytes	control (reference)
1090	3.4114308	2.7891455	HSPCs	control (reference)
1091	5.8186846	3.9435086	Monocyte progenitors	control (reference)
1092	3.3581038	3.849937	HSPCs	control (reference)
1093	-3.1825814	-3.1265514	CD4+ T cells	control (reference)
1094	7.2241197	3.77396	Monocyte-derived dendritic cells	control (reference)
1095	9.967894	5.573831	CD14+ Monocytes	control (reference)
1096	3.5400023	9.10552	Erythrocytes	control (reference)
1097	8.591977	5.9256577	CD14+ Monocytes	control (reference)
1098	3.499198	9.0882	Erythrocytes	control (reference)
1099	2.8124385	9.20737	Erythrocytes	control (reference)
1100	-3.2545316	-2.4579186	NKT cells	control (reference)
1101	9.141575	5.603161	CD14+ Monocytes	control (reference)
1102	2.5875056	4.131778	CD10+ B cells	control (reference)
1103	3.2933965	9.031465	Erythrocytes	control (reference)
1104	3.3130934	5.610302	Erythroid progenitors	control (reference)
1105	-0.07795438	-1.068239	NKT cells	control (reference)
1106	3.247826	3.466743	HSPCs	control (reference)
1107	1.6881394	2.522044	Plasma cells	control (reference)
1108	4.1252375	4.215956	HSPCs	control (reference)
1109	9.44585	6.154519	CD14+ Monocytes	control (reference)
1110	7.4750195	4.045139	Monocyte-derived dendritic cells	control (reference)
1111	10.34152	4.7388754	CD14+ Monocytes	control (reference)
1112	-1.911233	-1.7581254	CD4+ T cells	control (reference)
1113	-2.305593	-0.8056646	NKT cells	control (reference)
1114	3.2400162	5.3242197	Erythroid progenitors	control (reference)
1115	3.771897	3.841303	HSPCs	control (reference)
1116	-1.0601846	-1.1504366	NKT cells	control (reference)
1117	0.44653726	-3.664916	CD4+ T cells	control (reference)
1118	3.3292258	5.234064	Erythroid progenitors	control (reference)
1119	-1.2300308	-0.30919662	NKT cells	control (reference)
1120	0.2892502	-1.621721	NKT cells	control (reference)
1121	9.968361	4.856968	CD14+ Monocytes	control (reference)
1122	3.1246152	3.1431189	HSPCs	control (reference)
1123	7.6233993	3.7271907	Monocyte-derived dendritic cells	control (reference)
1124	-2.8031194	-4.678292	CD4+ T cells	control (reference)
1125	6.1026564	4.11004	Monocyte progenitors	control (reference)
1126	3.2135546	8.879833	Erythrocytes	control (reference)
1127	9.133517	3.8518434	Monocyte progenitors	control (reference)
1128	-1.897724	-1.8412036	CD4+ T cells	control (reference)
1129	3.2524261	4.880967	Megakaryocyte progenitors	control (reference)
1130	1.9226533	-1.3166684	NK cells	control (reference)
1131	3.3835251	5.029116	Megakaryocyte progenitors	control (reference)
1132	-0.5157714	-1.3248594	CD4+ T cells	control (reference)
1133	-0.71012694	3.0628748	B	control (reference)
1134	0.14215302	4.554829	B	control (reference)
1135	6.78232	4.1179495	Monocyte progenitors	control (reference)
1136	0.9217451	-1.0973028	NKT cells	control (reference)
1137	-2.6310768	-1.2326142	CD4+ T cells	control (reference)
1138	-3.1879408	-3.7915323	CD4+ T cells	control (reference)
1139	9.598877	4.447828	CD14+ Monocytes	control (reference)
1140	2.977908	7.6402664	Erythrocytes	control (reference)
1141	4.4282427	3.8176122	Monocyte progenitors	control (reference)
1142	-1.312948	-0.94605374	NKT cells	control (reference)
1143	8.135221	3.823112	Monocyte-derived dendritic cells	control (reference)
1144	5.2235875	3.9297054	Monocyte progenitors	control (reference)
1145	-1.1591524	-0.39214963	NKT cells	control (reference)
1146	3.4696732	5.982559	Erythroid progenitors	control (reference)
1147	3.0533562	3.87284	CD10+ B cells	control (reference)
1148	-1.9004054	-0.78555596	NKT cells	control (reference)
1149	-1.4694741	-0.5540374	NKT cells	control (reference)
1150	-1.7316933	-1.2252622	CD4+ T cells	control (reference)
1151	-1.3898866	-0.5123413	NKT cells	control (reference)
1152	10.068555	5.102289	CD14+ Monocytes	control (reference)
1153	9.356187	6.2704597	CD14+ Monocytes	control (reference)
1154	3.2990146	6.856259	Erythrocytes	control (reference)
1155	-2.923267	-3.4545827	CD4+ T cells	control (reference)
1156	4.1760073	3.4302835	HSPCs	control (reference)
1157	3.3088899	7.4043193	Erythrocytes	control (reference)
1158	3.8069277	3.7471797	HSPCs	control (reference)
1159	-0.81498706	2.9149737	B	control (reference)
1160	9.587406	5.8000774	CD14+ Monocytes	control (reference)
1161	3.650363	3.439936	HSPCs	control (reference)
1162	9.326318	2.1721582	CD16+ Monocytes	control (reference)
1163	4.905572	5.1539726	Plasmacytoid dendritic cells	control (reference)
1164	3.3052447	5.407385	Erythroid progenitors	control (reference)
1165	9.42414	2.5430322	CD16+ Monocytes	control (reference)
1166	10.048388	4.8081045	CD14+ Monocytes	control (reference)
1167	-2.4186103	-1.1211659	CD4+ T cells	control (reference)
1168	0.25762117	3.9251723	CD10+ B cells	control (reference)
1169	-1.5439122	-0.14595807	NKT cells	control (reference)
1170	9.82485	4.609787	CD14+ Monocytes	control (reference)
1171	-0.4619693	-0.82488966	NKT cells	control (reference)
1172	-2.703626	-3.9173844	CD4+ T cells	control (reference)
1173	7.5397243	4.1986027	Monocyte-derived dendritic cells	control (reference)
1174	2.8633707	2.317891	CD4+ T cells	control (reference)
1175	-1.3161682	-5.1021957	CD4+ T cells	control (reference)
1176	3.0795763	6.9837394	Erythrocytes	control (reference)
1177	2.8032827	2.9861171	HSPCs	control (reference)
1178	-2.6632698	-1.8783946	CD4+ T cells	control (reference)
1179	3.1450262	5.803493	Erythroid progenitors	control (reference)
1180	-1.8376501	-1.4192818	CD4+ T cells	control (reference)
1181	-2.2766685	-0.4651452	NKT cells	control (reference)
1182	3.2020009	7.3404684	Erythrocytes	control (reference)
1183	3.3475883	5.601694	Erythroid progenitors	control (reference)
1184	3.1835644	7.6705985	Erythrocytes	control (reference)
1185	10.256782	5.1048346	CD14+ Monocytes	control (reference)
1186	7.853856	5.4263124	Monocyte progenitors	control (reference)
1187	-3.0560844	-1.2919862	CD4+ T cells	control (reference)
1188	1.1640707	-0.8493909	NKT cells	control (reference)
1189	3.2276132	5.645623	Erythroid progenitors	control (reference)
1190	0.39548218	2.8439715	B	control (reference)
1191	3.5369194	4.451098	Megakaryocyte progenitors	control (reference)
1192	6.3291945	3.952846	Monocyte progenitors	control (reference)
1193	10.298681	5.2809844	CD14+ Monocytes	control (reference)
1194	7.8768625	5.2680583	HSPCs	control (reference)
1195	8.329183	4.8350616	CD14+ Monocytes	control (reference)
1196	-2.3455827	-0.4975633	NKT cells	control (reference)
1197	8.553543	3.7681656	CD14+ Monocytes	control (reference)
1198	8.120615	3.81187	Monocyte-derived dendritic cells	control (reference)
1199	-2.754054	-1.2548636	CD4+ T cells	control (reference)
1200	9.201208	5.208108	CD14+ Monocytes	control (reference)
1201	9.556016	5.1614046	CD14+ Monocytes	control (reference)
1202	5.0117517	4.917785	Plasmacytoid dendritic cells	control (reference)
1203	-3.1991901	-3.6016412	CD4+ T cells	control (reference)
1204	-2.8367257	-0.7495861	CD4+ T cells	control (reference)
1205	0.5692541	-0.8128256	CD14+ Monocytes	control (reference)
1206	-0.8419507	-1.2206	NKT cells	control (reference)
1207	-2.4985886	-1.5098907	CD4+ T cells	control (reference)
1208	9.7858925	5.863239	CD14+ Monocytes	control (reference)
1209	8.896416	6.3922734	CD14+ Monocytes	control (reference)
1210	9.117975	6.2224116	CD14+ Monocytes	control (reference)
1211	9.746889	4.074135	CD14+ Monocytes	control (reference)
1212	3.4693975	4.7676473	Megakaryocyte progenitors	control (reference)
1213	-2.7733867	-1.249169	NKT cells	control (reference)
1214	-2.3039172	-2.3318546	CD4+ T cells	control (reference)
1215	7.629041	4.333951	Monocyte progenitors	control (reference)
1216	4.817296	4.956788	Plasmacytoid dendritic cells	control (reference)
1217	7.192158	4.1606193	Monocyte progenitors	control (reference)
1218	-2.0578659	-0.66334414	CD4+ T cells	control (reference)
1219	-0.8547395	-0.56974757	NKT cells	control (reference)
1220	2.9657168	7.335507	Erythrocytes	control (reference)
1221	3.8748667	4.3142715	Monocyte progenitors	control (reference)
1222	3.2833111	8.62327	Erythrocytes	control (reference)
1223	3.2584805	3.8113377	Megakaryocyte progenitors	control (reference)
1224	0.21620628	3.258467	CD10+ B cells	control (reference)
1225	8.870163	5.5009475	CD14+ Monocytes	control (reference)
1226	-1.0042747	-0.6319451	NKT cells	control (reference)
1227	8.8141365	4.0201044	CD14+ Monocytes	control (reference)
1228	4.841494	4.888517	Plasmacytoid dendritic cells	control (reference)
1229	-0.09407497	-1.0409477	NKT cells	control (reference)
1230	6.1370664	4.309781	Monocyte progenitors	control (reference)
1231	3.2846954	4.647504	Megakaryocyte progenitors	control (reference)
1232	-1.6576208	-0.8125214	CD4+ T cells	control (reference)
1233	2.8903444	3.8653283	CD10+ B cells	control (reference)
1234	0.2147322	-1.0669825	NKT cells	control (reference)
1235	6.6467204	3.6919875	Monocyte-derived dendritic cells	control (reference)
1236	-2.1685321	-2.0591528	CD4+ T cells	control (reference)
1237	-0.7312287	-1.477489	NKT cells	control (reference)
1238	-1.2195381	-0.06351923	NKT cells	control (reference)
1239	3.3110597	6.1552367	Erythroid progenitors	control (reference)
1240	2.641352	3.1379547	HSPCs	control (reference)
1241	-1.4149917	-1.8422514	CD8+ T cells	control (reference)
1242	-0.6158612	4.558893	B	control (reference)
1243	6.55301	4.3298326	Monocyte-derived dendritic cells	control (reference)
1244	-1.4016223	-0.5476566	NKT cells	control (reference)
1245	-1.9123602	-0.26418072	NKT cells	control (reference)
1246	-0.58566475	-1.3383851	NKT cells	control (reference)
1247	-2.5193508	-4.5759664	CD4+ T cells	control (reference)
1248	9.989504	5.5647106	CD14+ Monocytes	control (reference)
1249	-3.0453014	-2.3640184	CD4+ T cells	control (reference)
1250	6.8864956	4.5116777	Monocyte progenitors	control (reference)
1251	9.355382	4.1704187	CD14+ Monocytes	control (reference)
1252	7.5175295	3.7292352	Monocyte-derived dendritic cells	control (reference)
1253	5.518955	3.8479548	Monocyte progenitors	control (reference)
1254	2.0905924	3.1823957	HSPCs	control (reference)
1255	-1.2675083	-1.3025794	CD4+ T cells	control (reference)
1256	-1.5070854	-0.8655698	CD4+ T cells	control (reference)
1257	7.2297735	4.7787952	Monocyte progenitors	control (reference)
1258	3.1279376	6.11553	Erythroid progenitors	control (reference)
1259	2.3609707	8.554074	Erythrocytes	control (reference)
1260	10.371058	4.648777	CD14+ Monocytes	control (reference)
1261	-3.0566416	-1.5930037	CD4+ T cells	control (reference)
1262	-2.3647625	-1.5435854	CD4+ T cells	control (reference)
1263	6.5319977	4.2162304	Monocyte-derived dendritic cells	control (reference)
1264	3.3527172	4.661314	Megakaryocyte progenitors	control (reference)
1265	7.767169	5.5880623	Monocyte progenitors	control (reference)
1266	9.388546	4.59698	CD14+ Monocytes	control (reference)
1267	2.471667	3.979063	CD10+ B cells	control (reference)
1268	-1.3793733	-0.34864274	NKT cells	control (reference)
1269	3.2627149	6.0348787	Erythroid progenitors	control (reference)
1270	7.25104	4.679538	CD14+ Monocytes	control (reference)
1271	10.196254	4.29959	CD14+ Monocytes	control (reference)
1272	3.6195555	3.3331778	HSPCs	control (reference)
1273	-3.3913848	-2.3714285	CD4+ T cells	control (reference)
1274	-1.7299103	-0.19184789	NKT cells	control (reference)
1275	-1.0056223	-4.7979956	CD4+ T cells	control (reference)
1276	4.1394043	4.013127	HSPCs	control (reference)
1277	-1.7273349	-1.2951987	CD4+ T cells	control (reference)
1278	7.811903	4.156784	CD14+ Monocytes	control (reference)
1279	3.879151	3.6717489	HSPCs	control (reference)
1280	8.85713	4.7219734	CD14+ Monocytes	control (reference)
1281	10.156982	5.8427916	CD14+ Monocytes	control (reference)
1282	3.070432	7.2393413	Erythrocytes	control (reference)
1283	-1.0482109	-0.5993797	NKT cells	control (reference)
1284	-0.29861134	-2.1397376	NKT cells	control (reference)
1285	-1.8703867	-0.27692547	NKT cells	control (reference)
1286	0.61481917	-0.9679982	NKT cells	control (reference)
1287	0.50632316	-4.0706487	CD4+ T cells	control (reference)
1288	3.1612058	3.418892	HSPCs	control (reference)
1289	3.292667	7.9233565	Erythrocytes	control (reference)
1290	-2.9567342	-2.1657636	CD8+ T cells	control (reference)
1291	-1.4901817	-3.3526003	CD4+ T cells	control (reference)
1292	9.338688	5.688234	CD14+ Monocytes	control (reference)
1293	-1.5647306	-1.6562892	CD4+ T cells	control (reference)
1294	7.4478207	3.6910036	Monocyte-derived dendritic cells	control (reference)
1295	-2.5448165	-1.1587241	CD8+ T cells	control (reference)
1296	0.3707301	-0.97851795	NKT cells	control (reference)
1297	3.564749	8.710286	Erythrocytes	control (reference)
1298	3.5933895	3.6482596	HSPCs	control (reference)
1299	3.214064	7.387918	Erythrocytes	control (reference)
1300	7.7610216	5.136675	Monocyte progenitors	control (reference)
1301	9.089599	4.664727	CD14+ Monocytes	control (reference)
1302	-1.3615723	-1.2361631	CD4+ T cells	control (reference)
1303	-2.2903006	-4.8092585	CD4+ T cells	control (reference)
1304	3.4462118	8.6257105	Erythrocytes	control (reference)
1305	-0.4047732	-1.5566823	NKT cells	control (reference)
1306	9.08804	2.1088605	CD16+ Monocytes	control (reference)
1307	4.577014	3.6047597	HSPCs	control (reference)
1308	0.4048091	-1.5484992	NKT cells	control (reference)
1309	-0.62856686	-1.4395632	NKT cells	control (reference)
1310	-2.8158216	-1.7213707	CD4+ T cells	control (reference)
1311	3.1958776	3.2311747	HSPCs	control (reference)
1312	-0.8197013	-1.028963	NKT cells	control (reference)
1313	9.954533	3.8050022	CD14+ Monocytes	control (reference)
1314	-3.0371726	-2.988807	CD4+ T cells	control (reference)
1315	8.491952	4.6037965	CD14+ Monocytes	control (reference)
1316	-0.22946443	-1.4553975	CD4+ T cells	control (reference)
1317	3.6794314	3.5513787	HSPCs	control (reference)
1318	-1.4940865	-4.5762467	CD4+ T cells	control (reference)
1319	4.318838	4.104856	Monocyte progenitors	control (reference)
1320	2.7411456	9.231794	Erythrocytes	control (reference)
1321	8.743513	4.8552284	CD14+ Monocytes	control (reference)
1322	3.7262726	7.7127366	Erythrocytes	control (reference)
1323	9.401102	2.4814749	CD16+ Monocytes	control (reference)
1324	-2.0422318	-0.44143853	NKT cells	control (reference)
1325	9.439329	4.9700475	CD14+ Monocytes	control (reference)
1326	3.4813817	4.5471554	Megakaryocyte progenitors	control (reference)
1327	-2.1800635	-0.4847214	CD4+ T cells	control (reference)
1328	-1.2097903	3.2688518	B	control (reference)
1329	-2.6694045	-0.64989054	CD4+ T cells	control (reference)
1330	2.5215507	8.491974	NKT cells	control (reference)
1331	3.2456536	4.1568766	HSPCs	control (reference)
1332	-1.2707509	-1.1946545	NKT cells	control (reference)
1333	9.899761	5.2270823	CD14+ Monocytes	control (reference)
1334	-1.9598744	-0.5833839	NKT cells	control (reference)
1335	-2.2902465	-0.95071375	CD4+ T cells	control (reference)
1336	1.5258158	2.1810234	Plasma cells	control (reference)
1337	9.195785	2.9954891	CD14+ Monocytes	control (reference)
1338	1.368959	-2.4986916	NKT cells	control (reference)
1339	7.617694	3.7300913	Monocyte-derived dendritic cells	control (reference)
1340	2.3843284	-2.099107	NK cells	control (reference)
1341	3.105834	7.178872	Erythrocytes	control (reference)
1342	-2.8574183	-3.901043	CD4+ T cells	control (reference)
1343	3.2027347	7.283958	Erythrocytes	control (reference)
1344	7.715228	3.8048923	Monocyte-derived dendritic cells	control (reference)
1345	6.9313316	3.5296252	Monocyte-derived dendritic cells	control (reference)
1346	3.0261497	3.0461786	HSPCs	control (reference)
1347	9.90645	4.4464335	CD14+ Monocytes	control (reference)
1348	-0.46469498	3.6005812	CD10+ B cells	control (reference)
1349	2.5043883	4.0956206	CD10+ B cells	control (reference)
1350	8.550722	5.106604	CD14+ Monocytes	control (reference)
1351	-1.2135551	-1.053401	CD4+ T cells	control (reference)
1352	-1.6517208	-0.8123418	CD4+ T cells	control (reference)
1353	-3.2191682	-2.2235365	CD4+ T cells	control (reference)
1354	7.911528	5.2074604	CD14+ Monocytes	control (reference)
1355	8.102734	5.421947	CD14+ Monocytes	control (reference)
1356	-1.5392743	-0.61703444	NKT cells	control (reference)
1357	-1.3889126	-1.0234753	CD4+ T cells	control (reference)
1358	4.4119925	3.9153621	HSPCs	control (reference)
1359	6.9355745	3.7909603	Monocyte-derived dendritic cells	control (reference)
1360	8.820926	3.99695	CD14+ Monocytes	control (reference)
1361	3.1945643	8.720947	Erythrocytes	control (reference)
1362	3.0479498	9.146664	Erythrocytes	control (reference)
1363	-2.3875396	-1.9610171	CD4+ T cells	control (reference)
1364	10.143997	4.64111	CD14+ Monocytes	control (reference)
1365	-1.7793934	-2.4225497	CD4+ T cells	control (reference)
1366	10.544618	4.7905436	CD14+ Monocytes	control (reference)
1367	-2.6189291	-1.9151006	CD4+ T cells	control (reference)
1368	-2.177939	-0.74030435	NKT cells	control (reference)
1369	2.703559	8.731169	Erythrocytes	control (reference)
1370	0.3784354	-1.0498579	NKT cells	control (reference)
1371	-1.2646971	-0.5762947	NKT cells	control (reference)
1372	8.6375065	5.1224566	CD14+ Monocytes	control (reference)
1373	-0.48656124	-1.7619689	CD4+ T cells	control (reference)
1374	9.913256	5.2127857	CD14+ Monocytes	control (reference)
1375	4.6074567	3.6454248	Monocyte progenitors	control (reference)
1376	3.6215246	4.067518	HSPCs	control (reference)
1377	3.1287665	3.2041197	CD10+ B cells	control (reference)
1378	-1.8982437	-0.33268172	NKT cells	control (reference)
1379	9.724998	4.13998	CD14+ Monocytes	control (reference)
1380	-3.1890128	-3.933308	CD8+ T cells	control (reference)
1381	1.6457355	2.38802	Plasma cells	control (reference)
1382	3.0053773	6.9983034	Erythrocytes	control (reference)
1383	8.901351	3.9541247	CD14+ Monocytes	control (reference)
1384	-0.7946975	-4.193405	CD8+ T cells	control (reference)
1385	-1.592729	-0.6190105	CD4+ T cells	control (reference)
1386	-1.546233	-1.3044648	CD4+ T cells	control (reference)
1387	9.138023	2.1341083	CD16+ Monocytes	control (reference)
1388	-0.6454728	-0.84705967	NKT cells	control (reference)
1389	-2.294816	-0.14624345	NKT cells	control (reference)
1390	-2.9901104	-4.524158	CD4+ T cells	control (reference)
1391	-1.3224443	-2.1928036	CD4+ T cells	control (reference)
1392	-1.3269947	-0.5910495	NKT cells	control (reference)
1393	-1.0850363	-0.7177642	NKT cells	control (reference)
1394	6.3871627	3.914901	Monocyte-derived dendritic cells	control (reference)
1395	7.5893726	5.158717	Monocyte progenitors	control (reference)
1396	-3.2330496	-3.2451184	CD8+ T cells	control (reference)
1397	3.5777237	4.23064	Megakaryocyte progenitors	control (reference)
1398	-1.0992597	-1.4168353	CD4+ T cells	control (reference)
1399	9.419531	3.6122496	Monocyte-derived dendritic cells	control (reference)
1400	8.031014	5.1719723	CD14+ Monocytes	control (reference)
1401	6.595997	3.9717338	Monocyte progenitors	control (reference)
1402	-3.0788162	-2.6477664	CD4+ T cells	control (reference)
1403	3.264391	6.01616	Erythroid progenitors	control (reference)
1404	4.833751	3.7551832	Monocyte progenitors	control (reference)
1405	4.6473947	3.7825243	Monocyte progenitors	control (reference)
1406	-1.3492806	-1.0579667	NKT cells	control (reference)
1407	-1.2227963	-1.2527409	CD4+ T cells	control (reference)
1408	2.2597463	-1.4096512	NK cells	control (reference)
1409	-2.6383266	-1.5125829	CD8+ T cells	control (reference)
1410	3.1775234	5.9237986	Erythroid progenitors	control (reference)
1411	3.3016462	6.70893	Erythrocytes	control (reference)
1412	-2.421652	-1.4804273	CD4+ T cells	control (reference)
1413	3.5258098	3.3412774	Megakaryocyte progenitors	control (reference)
1414	2.4987562	3.9674892	CD10+ B cells	control (reference)
1415	1.9429076	4.181075	CD10+ B cells	control (reference)
1416	7.184179	4.2126107	Monocyte progenitors	control (reference)
1417	-2.8698592	-2.9167395	CD4+ T cells	control (reference)
1418	3.1483243	3.1250021	HSPCs	control (reference)
1419	3.180624	6.8802586	Erythrocytes	control (reference)
1420	3.2663498	3.0821896	HSPCs	control (reference)
1421	-1.6275476	-0.56269723	CD4+ T cells	control (reference)
1422	-2.1934369	-1.6294494	CD4+ T cells	control (reference)
1423	5.054365	5.0647984	Plasmacytoid dendritic cells	control (reference)
1424	3.3471513	5.193674	Erythroid progenitors	control (reference)
1425	8.898631	5.255531	Monocyte progenitors	control (reference)
1426	8.839458	3.6545746	CD14+ Monocytes	control (reference)
1427	-2.429558	-1.8912879	CD4+ T cells	control (reference)
1428	6.7837076	3.6932154	Monocyte-derived dendritic cells	control (reference)
1429	3.7322733	3.8810706	HSPCs	control (reference)
1430	4.2339253	3.633184	HSPCs	control (reference)
1431	10.253571	5.7417755	CD14+ Monocytes	control (reference)
1432	-2.89986	-2.2286685	CD4+ T cells	control (reference)
1433	-0.08042285	-1.9260373	CD4+ T cells	control (reference)
1434	3.837711	2.9960291	HSPCs	control (reference)
1435	-1.3638515	-5.0947933	CD4+ T cells	control (reference)
1436	3.6894524	3.1460004	HSPCs	control (reference)
1437	9.707409	4.04792	CD14+ Monocytes	control (reference)
1438	-0.7002753	-0.4604688	NKT cells	control (reference)
1439	3.143207	4.8301854	Megakaryocyte progenitors	control (reference)
1440	5.1986856	3.822833	Monocyte progenitors	control (reference)
1441	3.8489103	3.5802681	HSPCs	control (reference)
1442	-0.68760985	4.3652387	B	control (reference)
1443	7.3486567	4.6054068	Monocyte progenitors	control (reference)
1444	8.073172	4.9453216	Monocyte progenitors	control (reference)
1445	2.5719347	3.91059	CD10+ B cells	control (reference)
1446	9.37044	5.289643	CD14+ Monocytes	control (reference)
1447	3.4600198	8.861689	Erythrocytes	control (reference)
1448	-2.7260253	-2.8487244	CD4+ T cells	control (reference)
1449	9.101504	2.658437	CD16+ Monocytes	control (reference)
1450	-2.3602335	-0.90897554	CD4+ T cells	control (reference)
1451	3.3672073	5.846321	Erythroid progenitors	control (reference)
1452	1.0465008	-2.196119	NKT cells	control (reference)
1453	0.67657197	-1.065065	NKT cells	control (reference)
1454	5.9274883	4.0784235	Monocyte progenitors	control (reference)
1455	-0.53220755	2.9149559	B	control (reference)
1456	-1.1785837	-0.42563263	NKT cells	control (reference)
1457	8.740849	2.5269563	CD16+ Monocytes	control (reference)
1458	-1.8015625	-1.7305216	CD4+ T cells	control (reference)
1459	-2.6752193	-1.0806653	CD4+ T cells	control (reference)
1460	3.0302598	7.294718	Erythrocytes	control (reference)
1461	-0.33969286	-1.292922	CD4+ T cells	control (reference)
1462	-2.7311149	-2.5371695	CD4+ T cells	control (reference)
1463	0.053017654	-1.827863	NKT cells	control (reference)
1464	3.0995317	5.199424	Erythroid progenitors	control (reference)
1465	-3.0611117	-2.1000261	CD4+ T cells	control (reference)
1466	-0.60634154	3.565672	B	control (reference)
1467	3.552723	4.090252	Megakaryocyte progenitors	control (reference)
1468	-2.88678	-1.3341355	CD4+ T cells	control (reference)
1469	-3.595414	-2.8976138	CD4+ T cells	control (reference)
1470	10.247412	5.7512436	CD14+ Monocytes	control (reference)
1471	-2.6035342	-0.6992025	CD4+ T cells	control (reference)
1472	-1.7666498	-1.470902	CD4+ T cells	control (reference)
1473	8.358847	5.1194515	CD14+ Monocytes	control (reference)
1474	2.7626722	8.908094	Erythrocytes	control (reference)
1475	2.6354942	3.9156127	CD10+ B cells	control (reference)
1476	8.259387	4.206751	CD14+ Monocytes	control (reference)
1477	3.770295	3.1605859	HSPCs	control (reference)
1478	7.9980536	5.456916	CD14+ Monocytes	control (reference)
1479	0.92172045	-1.981006	NKT cells	control (reference)
1480	3.2597873	8.846031	Erythrocytes	control (reference)
1481	9.708162	6.033418	CD14+ Monocytes	control (reference)
1482	8.813604	3.1040077	CD16+ Monocytes	control (reference)
1483	9.991305	6.0021467	CD14+ Monocytes	control (reference)
1484	3.4177403	8.8545475	Erythrocytes	control (reference)
1485	9.438459	4.5811095	CD14+ Monocytes	control (reference)
1486	-1.0831332	3.0152242	B	control (reference)
1487	3.5783074	3.8881009	HSPCs	control (reference)
1488	-2.5218668	-4.215945	CD4+ T cells	control (reference)
1489	-1.569182	-1.0201861	NKT cells	control (reference)
1490	9.944501	4.676522	CD14+ Monocytes	control (reference)
1491	-1.5115918	-1.5265918	CD4+ T cells	control (reference)
1492	-2.7802062	-4.894214	CD4+ T cells	control (reference)
1493	9.596307	3.258426	CD14+ Monocytes	control (reference)
1494	-3.358168	-2.8379395	CD4+ T cells	control (reference)
1495	-1.1564133	-1.7518146	CD4+ T cells	control (reference)
1496	-2.2599247	-0.6831088	CD4+ T cells	control (reference)
1497	4.8735	4.5860353	Plasmacytoid dendritic cells	control (reference)
1498	7.302827	4.7101684	Monocyte progenitors	control (reference)
1499	-1.3690891	-1.8943588	CD8+ T cells	control (reference)
1500	-0.6781518	-4.757995	CD4+ T cells	control (reference)
1501	-1.7469612	-2.0481102	CD4+ T cells	control (reference)
1502	-0.5755046	-2.5808117	CD4+ T cells	control (reference)
1503	8.689114	3.801171	CD14+ Monocytes	control (reference)
1504	-0.8002667	2.6326969	B	control (reference)
1505	-0.26634672	-2.9817507	CD4+ T cells	control (reference)
1506	-2.9821324	-2.180149	CD4+ T cells	control (reference)
1507	0.48555475	-1.8470894	NKT cells	control (reference)
1508	0.6238662	-0.98753583	NKT cells	control (reference)
1509	3.3575687	4.5871315	Megakaryocyte progenitors	control (reference)
1510	-0.8062217	2.7107675	B	control (reference)
1511	0.24463418	-1.748801	NKT cells	control (reference)
1512	-2.261024	-1.4097117	CD4+ T cells	control (reference)
1513	-2.6674204	-2.0133188	CD4+ T cells	control (reference)
1514	-1.5877146	-1.2552751	CD4+ T cells	control (reference)
1515	-1.194564	-0.8538256	NKT cells	control (reference)
1516	-2.358796	-1.3472126	CD4+ T cells	control (reference)
1517	-2.3752186	-3.4711862	CD4+ T cells	control (reference)
1518	-2.0536838	-0.5353791	NKT cells	control (reference)
1519	6.639979	3.9469166	Monocyte-derived dendritic cells	control (reference)
1520	5.3007836	-1.1849182	Megakaryocyte progenitors	control (reference)
1521	-1.5221543	-2.1151931	CD4+ T cells	control (reference)
1522	0.1857773	-0.9942456	NKT cells	control (reference)
1523	-0.7803393	-1.2992913	NKT cells	control (reference)
1524	-3.157365	-1.9222375	CD4+ T cells	control (reference)
1525	-1.6643525	0.1075251	NKT cells	control (reference)
1526	-1.7153428	-0.61664605	NKT cells	control (reference)
1527	8.8550415	5.206756	CD14+ Monocytes	control (reference)
1528	0.50246847	-1.2749459	NKT cells	control (reference)
1529	2.7156167	3.4489043	CD10+ B cells	control (reference)
1530	-1.6428299	-1.120273	NKT cells	control (reference)
1531	7.0360465	3.3608267	Monocyte-derived dendritic cells	control (reference)
1532	-3.3050442	-2.4163632	CD4+ T cells	control (reference)
1533	7.899365	4.3457584	Monocyte progenitors	control (reference)
1534	0.02090032	-3.2845883	CD8+ T cells	control (reference)
1535	1.8028643	-2.4507623	NKT cells	control (reference)
1536	-2.0264575	-0.7142903	NKT cells	control (reference)
1537	8.178617	3.589565	Monocyte-derived dendritic cells	control (reference)
1538	-2.7784667	-1.9972734	CD4+ T cells	control (reference)
1539	10.22991	4.912869	CD14+ Monocytes	control (reference)
1540	3.3543189	5.785218	Erythroid progenitors	control (reference)
1541	8.648526	6.215332	Monocyte progenitors	control (reference)
1542	1.9043741	-1.8055714	NK cells	control (reference)
1543	3.050518	5.9728417	Erythroid progenitors	control (reference)
1544	5.305127	-1.0514761	Megakaryocyte progenitors	control (reference)
1545	-2.9208415	-1.2565731	NKT cells	control (reference)
1546	1.3898138	2.2289832	Plasma cells	control (reference)
1547	-1.4252797	-2.1085773	CD4+ T cells	control (reference)
1548	7.824847	3.9249854	CD14+ Monocytes	control (reference)
1549	9.445115	3.819747	CD14+ Monocytes	control (reference)
1550	3.532106	3.3774474	HSPCs	control (reference)
1551	-1.6144322	-0.22026815	NKT cells	control (reference)
1552	-3.4789917	-3.150884	CD8+ T cells	control (reference)
1553	-0.6672546	-1.1091179	CD4+ T cells	control (reference)
1554	9.474187	5.669019	CD14+ Monocytes	control (reference)
1555	8.264826	3.1442504	Monocyte-derived dendritic cells	control (reference)
1556	-1.3243135	-1.1957127	NKT cells	control (reference)
1557	3.1364837	7.301546	Erythrocytes	control (reference)
1558	7.9006886	5.686779	Monocyte progenitors	control (reference)
1559	-2.9383342	-1.9473727	CD4+ T cells	control (reference)
1560	-2.9178143	-2.8681142	CD4+ T cells	control (reference)
1561	7.284144	3.9519162	Monocyte-derived dendritic cells	control (reference)
1562	3.17613	8.673324	Erythrocytes	control (reference)
1563	0.51345277	-1.5505532	NKT cells	control (reference)
1564	6.5505633	3.8823698	Monocyte-derived dendritic cells	control (reference)
1565	-1.0095026	-1.3122671	NKT cells	control (reference)
1566	9.0695915	2.3412273	CD16+ Monocytes	control (reference)
1567	7.322029	3.7873385	Monocyte-derived dendritic cells	control (reference)
1568	1.8823591	2.5524685	Plasma cells	control (reference)
1569	8.88238	3.576024	CD14+ Monocytes	control (reference)
1570	2.9942775	3.090895	HSPCs	control (reference)
1571	4.0218363	4.005867	HSPCs	control (reference)
1572	-2.3660023	-2.4869962	CD4+ T cells	control (reference)
1573	9.3332615	5.864567	Monocyte progenitors	control (reference)
1574	-1.2250311	-1.0958054	CD4+ T cells	control (reference)
1575	-1.7546566	-1.3808696	CD4+ T cells	control (reference)
1576	3.1321032	6.622549	Erythrocytes	control (reference)
1577	-1.4929377	-0.882294	NKT cells	control (reference)
1578	6.5498047	3.7130241	Monocyte-derived dendritic cells	control (reference)
1579	3.2321255	3.196795	HSPCs	control (reference)
1580	-1.1851114	-0.27431908	NKT cells	control (reference)
1581	3.0767107	7.330927	Erythrocytes	control (reference)
1582	-0.9315933	3.266294	B	control (reference)
1583	7.2033014	4.6638317	Monocyte progenitors	control (reference)
1584	4.9121237	3.8332765	Monocyte progenitors	control (reference)
1585	9.077694	2.636429	CD16+ Monocytes	control (reference)
1586	3.4454865	4.4892035	Megakaryocyte progenitors	control (reference)
1587	3.3162284	2.958165	HSPCs	control (reference)
1588	2.978657	2.6740463	HSPCs	control (reference)
1589	9.270361	2.9450617	CD16+ Monocytes	control (reference)
1590	1.7103937	2.3564875	Plasma cells	control (reference)
1591	3.2322881	5.5835357	Erythroid progenitors	control (reference)
1592	-0.5556742	-0.77764875	NKT cells	control (reference)
1593	-1.96534	-0.27695325	NKT cells	control (reference)
1594	9.455155	4.6836615	CD14+ Monocytes	control (reference)
1595	1.6741887	-2.4408321	NKT cells	control (reference)
1596	-1.823369	-1.5130659	NKT cells	control (reference)
1597	9.442871	4.8407383	CD14+ Monocytes	control (reference)
1598	9.826449	4.895821	CD14+ Monocytes	control (reference)
1599	-1.3779638	-1.3713171	CD4+ T cells	control (reference)
1600	2.5312376	4.05692	CD10+ B cells	control (reference)
1601	0.06977231	-1.4567463	NKT cells	control (reference)
1602	9.799256	5.9695807	CD14+ Monocytes	control (reference)
1603	7.99795	3.8962967	Monocyte-derived dendritic cells	control (reference)
1604	-1.630635	-0.43855378	NKT cells	control (reference)
1605	-0.40962455	-2.9326348	CD4+ T cells	control (reference)
1606	3.9023168	3.8599274	HSPCs	control (reference)
1607	-2.7105575	-3.3426704	CD4+ T cells	control (reference)
1608	8.831145	5.228641	Monocyte progenitors	control (reference)
1609	-1.0954236	-1.194378	NKT cells	control (reference)
1610	2.4114077	3.0879164	HSPCs	control (reference)
1611	3.2702894	6.84506	Erythrocytes	control (reference)
1612	9.219674	4.170894	CD14+ Monocytes	control (reference)
1613	-0.62897384	2.966856	B	control (reference)
1614	4.4034524	3.8743873	Monocyte progenitors	control (reference)
1615	-0.9247312	-0.8466045	NKT cells	control (reference)
1616	-0.089356035	-4.1836452	CD4+ T cells	control (reference)
1617	-1.5891076	-0.57600933	NKT cells	control (reference)
1618	0.21468541	-1.5386229	NKT cells	control (reference)
1619	5.261848	4.8807487	Plasmacytoid dendritic cells	control (reference)
1620	3.318258	6.6501293	Erythrocytes	control (reference)
1621	10.052255	4.415563	CD14+ Monocytes	control (reference)
1622	2.927427	6.8083286	Erythrocytes	control (reference)
1623	7.9625883	5.039714	CD14+ Monocytes	control (reference)
1624	2.5043252	4.0479326	CD10+ B cells	control (reference)
1625	-1.7932081	-0.30736727	CD4+ T cells	control (reference)
1626	3.0260968	3.7036622	Megakaryocyte progenitors	control (reference)
1627	9.828979	6.082461	CD14+ Monocytes	control (reference)
1628	-1.4193168	-4.3356886	CD4+ T cells	control (reference)
1629	2.4130714	3.821152	CD10+ B cells	control (reference)
1630	-0.09817912	-4.244241	CD4+ T cells	control (reference)
1631	-1.128172	-0.78546494	NKT cells	control (reference)
1632	-3.4101615	-2.0947998	CD4+ T cells	control (reference)
1633	8.251443	5.414432	CD14+ Monocytes	control (reference)
1634	-0.100949265	-2.0170617	CD10+ B cells	control (reference)
1635	3.4897013	3.1630177	HSPCs	control (reference)
1636	1.6648052	2.5323453	Plasma cells	control (reference)
1637	7.293259	4.550189	Monocyte progenitors	control (reference)
1638	-2.0886598	-0.3688841	NKT cells	control (reference)
1639	9.618951	4.900009	CD14+ Monocytes	control (reference)
1640	2.5826168	3.872193	CD10+ B cells	control (reference)
1641	4.646132	3.781008	Monocyte progenitors	control (reference)
1642	-2.71021	-4.062556	CD8+ T cells	control (reference)
1643	2.654968	8.940176	Erythrocytes	control (reference)
1644	-0.9595455	-3.763523	CD4+ T cells	control (reference)
1645	9.401629	4.2913504	CD14+ Monocytes	control (reference)
1646	-3.0677047	-3.2688298	CD4+ T cells	control (reference)
1647	-0.4374438	1.5114318	HSPCs	control (reference)
1648	-2.92982	-1.6041402	CD4+ T cells	control (reference)
1649	3.231775	6.6024404	Erythrocytes	control (reference)
1650	-2.8587275	-1.4678011	CD4+ T cells	control (reference)
1651	-2.7128527	-3.1155095	CD4+ T cells	control (reference)
1652	3.197319	3.2524335	HSPCs	control (reference)
1653	-1.960657	-4.015511	CD4+ T cells	control (reference)
1654	2.6763077	3.0399015	HSPCs	control (reference)
1655	-2.1574905	-2.1232464	NKT cells	control (reference)
1656	8.124352	3.4274666	Monocyte-derived dendritic cells	control (reference)
1657	9.053376	4.8571496	CD14+ Monocytes	control (reference)
1658	-0.06106803	-4.802815	CD8+ T cells	control (reference)
1659	9.050639	5.654286	CD14+ Monocytes	control (reference)
1660	-1.6407404	-0.69131416	CD8+ T cells	control (reference)
1661	-2.0497453	-0.5296137	CD8+ T cells	control (reference)
1662	-2.262346	-0.091522366	NKT cells	control (reference)
1663	6.160486	4.029566	Monocyte-derived dendritic cells	control (reference)
1664	0.5044313	-0.9830442	NKT cells	control (reference)
1665	7.0057325	3.5091112	Monocyte-derived dendritic cells	control (reference)
1666	3.0540464	5.707779	Erythroid progenitors	control (reference)
1667	2.156945	3.8840292	CD10+ B cells	control (reference)
1668	-1.297481	-0.23199491	NKT cells	control (reference)
1669	0.21741673	-2.6612308	NKT cells	control (reference)
1670	4.253859	3.8276212	Monocyte progenitors	control (reference)
1671	9.714777	3.6032321	CD14+ Monocytes	control (reference)
1672	-2.888878	-3.9047277	CD4+ T cells	control (reference)
1673	-2.8217483	-3.0251768	CD8+ T cells	control (reference)
1674	3.3806405	8.497178	Erythrocytes	control (reference)
1675	-2.7118418	-1.7536157	CD4+ T cells	control (reference)
1676	8.983609	6.349607	CD14+ Monocytes	control (reference)
1677	-1.1399934	-0.4541395	NKT cells	control (reference)
1678	-2.092538	-0.6404226	NKT cells	control (reference)
1679	3.8659084	3.7726848	HSPCs	control (reference)
1680	3.5354474	3.4155738	HSPCs	control (reference)
1681	9.106542	5.9286194	CD14+ Monocytes	control (reference)
1682	8.306995	5.0034523	CD14+ Monocytes	control (reference)
1683	10.140693	5.3155046	CD14+ Monocytes	control (reference)
1684	8.595279	6.348434	CD14+ Monocytes	control (reference)
1685	1.4201012	2.0664217	Plasma cells	control (reference)
1686	9.884422	6.0709825	CD14+ Monocytes	control (reference)
1687	4.6507735	3.7314076	Monocyte progenitors	control (reference)
1688	-0.6320945	-1.2804835	NKT cells	control (reference)
1689	0.0019455377	-0.9720278	NKT cells	control (reference)
1690	3.362926	3.8444386	Megakaryocyte progenitors	control (reference)
1691	2.9238667	3.8701372	CD10+ B cells	control (reference)
1692	3.5120325	4.721513	Megakaryocyte progenitors	control (reference)
1693	-0.7308005	-0.7089483	NKT cells	control (reference)
1694	-2.7975981	-1.3525243	CD4+ T cells	control (reference)
1695	9.763026	4.026688	Monocyte-derived dendritic cells	control (reference)
1696	-2.071541	-1.0970625	CD4+ T cells	control (reference)
1697	2.4675376	4.018304	CD10+ B cells	control (reference)
1698	10.337382	4.53705	CD14+ Monocytes	control (reference)
1699	8.635488	5.812116	HSPCs	control (reference)
1700	-2.596409	-0.47621965	CD4+ T cells	control (reference)
1701	-2.1909642	-1.4896151	NKT cells	control (reference)
1702	-0.5414894	-4.319368	CD4+ T cells	control (reference)
1703	1.1865505	2.3880026	Plasma cells	control (reference)
1704	3.1384919	7.0170627	Erythrocytes	control (reference)
1705	9.260124	6.041752	CD14+ Monocytes	control (reference)
1706	3.3168526	5.6815395	Erythroid progenitors	control (reference)
1707	9.960424	3.891184	CD14+ Monocytes	control (reference)
1708	-1.1496878	-0.9278105	CD4+ T cells	control (reference)
1709	-0.8791972	-1.1361946	NKT cells	control (reference)
1710	-2.6353986	-2.691049	CD4+ T cells	control (reference)
1711	-3.0931554	-3.5981865	CD8+ T cells	control (reference)
1712	4.540013	4.3625116	Plasmacytoid dendritic cells	control (reference)
1713	3.4095664	4.638592	Megakaryocyte progenitors	control (reference)
1714	6.1651363	3.7147245	Monocyte-derived dendritic cells	control (reference)
1715	-1.6915537	-0.66134727	NKT cells	control (reference)
1716	0.32092986	-1.0916973	NKT cells	control (reference)
1717	-0.43817243	-3.0912106	CD8+ T cells	control (reference)
1718	-2.9300144	-2.2938316	CD4+ T cells	control (reference)
1719	5.121915	4.7460012	Plasmacytoid dendritic cells	control (reference)
1720	-1.9986006	-0.9141475	CD4+ T cells	control (reference)
1721	0.24090874	-1.5823004	NKT cells	control (reference)
1722	9.835598	4.386695	CD14+ Monocytes	control (reference)
1723	2.6212447	4.0386634	CD10+ B cells	control (reference)
1724	-1.8284922	-2.6077647	HSPCs	control (reference)
1725	9.435853	2.5176601	CD16+ Monocytes	control (reference)
1726	9.467383	2.5392165	CD14+ Monocytes	control (reference)
1727	9.313381	3.2292948	CD14+ Monocytes	control (reference)
1728	-2.147049	-0.37270597	NKT cells	control (reference)
1729	-2.1053436	-1.3604753	NKT cells	control (reference)
1730	2.999955	7.415368	Erythrocytes	control (reference)
1731	10.3890915	5.345564	CD14+ Monocytes	control (reference)
1732	0.5912408	-1.4402505	NKT cells	control (reference)
1733	3.1013446	5.7568727	Erythroid progenitors	control (reference)
1734	2.4163525	-1.2306179	NK cells	control (reference)
1735	3.4389148	4.6889396	Megakaryocyte progenitors	control (reference)
1736	9.774813	3.6939533	CD14+ Monocytes	control (reference)
1737	3.2068324	5.5784373	Erythroid progenitors	control (reference)
1738	7.768378	3.6579258	Monocyte-derived dendritic cells	control (reference)
1739	-2.9109535	-2.0395265	CD4+ T cells	control (reference)
1740	3.04356	8.277028	Erythrocytes	control (reference)
1741	-1.4685748	-0.28359863	CD4+ T cells	control (reference)
1742	9.227081	2.2679558	CD16+ Monocytes	control (reference)
1743	4.5689964	3.8521788	Monocyte progenitors	control (reference)
1744	5.0870876	4.6774487	Plasmacytoid dendritic cells	control (reference)
1745	6.4578924	4.204392	Monocyte progenitors	control (reference)
1746	3.5176084	3.3150423	HSPCs	control (reference)
1747	-3.2031865	-1.4031632	CD4+ T cells	control (reference)
1748	5.5200963	4.7995434	Plasmacytoid dendritic cells	control (reference)
1749	-2.3975925	-1.1784875	CD4+ T cells	control (reference)
1750	9.530185	4.5914655	CD14+ Monocytes	control (reference)
1751	3.298922	9.335844	Erythrocytes	control (reference)
1752	9.523563	6.197003	CD14+ Monocytes	control (reference)
1753	-2.3558335	-0.5813785	NKT cells	control (reference)
1754	-2.436	-0.59814113	NKT cells	control (reference)
1755	6.7381697	3.5325375	Monocyte-derived dendritic cells	control (reference)
1756	-1.85993	-0.6415581	NKT cells	control (reference)
1757	-2.910051	-1.1932117	CD4+ T cells	control (reference)
1758	2.7034132	-1.1003793	NK cells	control (reference)
1759	3.2628164	7.235776	Erythrocytes	control (reference)
1760	-1.3819054	-0.58322006	NKT cells	control (reference)
1761	3.437659	3.9495637	HSPCs	control (reference)
1762	2.9849374	5.948185	Erythroid progenitors	control (reference)
1763	-1.1667812	-0.41902268	NKT cells	control (reference)
1764	3.2345679	5.938383	Erythroid progenitors	control (reference)
1765	3.5828385	3.1869328	HSPCs	control (reference)
1766	8.940816	3.996404	CD14+ Monocytes	control (reference)
1767	5.0047174	4.791966	Plasmacytoid dendritic cells	control (reference)
1768	7.5246377	4.34192	Monocyte-derived dendritic cells	control (reference)
1769	2.5315752	3.7257037	CD10+ B cells	control (reference)
1770	10.291071	5.7026777	CD14+ Monocytes	control (reference)
1771	3.4951513	3.9005132	HSPCs	control (reference)
1772	6.2758512	4.1708198	Monocyte progenitors	control (reference)
1773	0.4865424	-1.2502732	NKT cells	control (reference)
1774	8.744862	5.505364	CD14+ Monocytes	control (reference)
1775	3.1930826	3.4565146	HSPCs	control (reference)
1776	-0.6030685	2.9538395	B	control (reference)
1777	3.5968194	3.4321976	Monocyte progenitors	control (reference)
1778	-0.96868014	-1.779102	CD4+ T cells	control (reference)
1779	-2.9374187	-1.9134008	CD4+ T cells	control (reference)
1780	-1.2703023	-0.5490254	NKT cells	control (reference)
1781	3.7196956	3.0818698	HSPCs	control (reference)
1782	2.525049	4.020847	CD10+ B cells	control (reference)
1783	5.691651	3.9435437	Monocyte progenitors	control (reference)
1784	-2.3841755	-2.1575785	CD4+ T cells	control (reference)
1785	3.5711017	3.780722	Megakaryocyte progenitors	control (reference)
1786	2.15454	4.2450905	Erythroid progenitors	control (reference)
1787	-3.0646899	-3.8167286	CD4+ T cells	control (reference)
1788	5.0067434	3.7217505	Monocyte progenitors	control (reference)
1789	0.18551593	-1.1782407	NKT cells	control (reference)
1790	1.5417892	-2.8128288	CD4+ T cells	control (reference)
1791	-1.22814	-0.59462947	NKT cells	control (reference)
1792	1.8555198	-1.7131851	NK cells	control (reference)
1793	7.3972225	4.9209723	Monocyte progenitors	control (reference)
1794	-3.0702806	-4.196109	CD4+ T cells	control (reference)
1795	-1.7249717	-1.6621146	CD4+ T cells	control (reference)
1796	5.8583407	4.153448	Monocyte-derived dendritic cells	control (reference)
1797	-1.3338325	-1.760996	CD4+ T cells	control (reference)
1798	8.652264	3.6970148	Monocyte progenitors	control (reference)
1799	6.1654644	3.928555	Monocyte-derived dendritic cells	control (reference)
1800	3.557968	3.9847622	CD10+ B cells	control (reference)
1801	-3.4532459	-2.2972503	CD4+ T cells	control (reference)
1802	-1.8424855	-0.8391581	CD4+ T cells	control (reference)
1803	2.4812138	3.9625263	CD10+ B cells	control (reference)
1804	3.1785262	5.8118777	Erythroid progenitors	control (reference)
1805	9.264694	2.4990125	CD16+ Monocytes	control (reference)
1806	3.387309	5.574202	Erythroid progenitors	control (reference)
1807	-1.8943669	-2.651528	CD4+ T cells	control (reference)
1808	0.69265014	-1.1651444	CD14+ Monocytes	control (reference)
1809	-1.0643358	-0.6544779	NKT cells	control (reference)
1810	4.618459	3.5777607	Monocyte progenitors	control (reference)
1811	9.491445	5.158018	CD14+ Monocytes	control (reference)
1812	-2.5634055	-1.1830134	CD4+ T cells	control (reference)
1813	-1.2149079	-0.7985864	CD4+ T cells	control (reference)
1814	-3.0278082	-2.6560686	CD4+ T cells	control (reference)
1815	3.545558	3.6241713	HSPCs	control (reference)
1816	3.451492	8.682031	Erythrocytes	control (reference)
1817	-2.0513403	-1.6881094	CD4+ T cells	control (reference)
1818	8.899625	3.2504878	CD16+ Monocytes	control (reference)
1819	5.095913	4.4136047	Plasmacytoid dendritic cells	control (reference)
1820	-0.6371322	-0.9112863	NKT cells	control (reference)
1821	0.05536908	-2.262716	NKT cells	control (reference)
1822	4.071894	3.3771749	HSPCs	control (reference)
1823	8.759163	4.1242094	Monocyte progenitors	control (reference)
1824	-3.1817608	-2.9763696	CD8+ T cells	control (reference)
1825	3.493148	3.0316389	HSPCs	control (reference)
1826	9.175697	6.539567	Monocyte progenitors	control (reference)
1827	9.0511055	6.223085	CD14+ Monocytes	control (reference)
1828	9.109185	3.913718	CD14+ Monocytes	control (reference)
1829	3.4983358	2.6026444	HSPCs	control (reference)
1830	3.4903967	3.9785821	Megakaryocyte progenitors	control (reference)
1831	-3.2773724	-2.8910065	CD4+ T cells	control (reference)
1832	3.2303119	8.952062	Erythrocytes	control (reference)
1833	-2.7506218	-1.4125485	CD4+ T cells	control (reference)
1834	0.47516713	-2.9411416	CD4+ T cells	control (reference)
1835	3.2693136	8.621658	Erythrocytes	control (reference)
1836	3.7748427	3.46681	HSPCs	control (reference)
1837	-1.1416341	-2.0099123	CD4+ T cells	control (reference)
1838	2.1350658	8.198467	Erythrocytes	control (reference)
1839	4.13589	3.7510335	HSPCs	control (reference)
1840	3.1768749	4.162916	HSPCs	control (reference)
1841	-0.96934897	-1.9137965	CD4+ T cells	control (reference)
1842	6.2142906	3.7381327	Monocyte-derived dendritic cells	control (reference)
1843	3.2181265	6.4583855	Erythrocytes	control (reference)
1844	-3.2748437	-2.3061242	CD4+ T cells	control (reference)
1845	3.4292953	5.6804237	Erythroid progenitors	control (reference)
1846	-2.603439	-4.2727685	CD4+ T cells	control (reference)
1847	-1.9324557	-0.40201384	NKT cells	control (reference)
1848	-1.9596572	-2.2864306	CD4+ T cells	control (reference)
1849	3.2113488	5.9795513	Erythroid progenitors	control (reference)
1850	-2.0838847	-1.9737422	CD4+ T cells	control (reference)
1851	-1.8071879	-3.742401	CD4+ T cells	control (reference)
1852	-2.2699835	-1.8532715	CD4+ T cells	control (reference)
1853	-3.375274	-2.554769	CD4+ T cells	control (reference)
1854	9.858587	5.168978	CD14+ Monocytes	control (reference)
1855	-3.1835008	-1.6947104	CD4+ T cells	control (reference)
1856	9.600724	3.4192522	CD14+ Monocytes	control (reference)
1857	9.700703	4.764026	CD14+ Monocytes	control (reference)
1858	7.6431108	4.044607	Monocyte-derived dendritic cells	control (reference)
1859	6.3202047	3.7838905	Monocyte-derived dendritic cells	control (reference)
1860	0.8683174	-1.4139749	NKT cells	control (reference)
1861	-2.3324018	-1.5540737	CD8+ T cells	control (reference)
1862	7.276845	5.0561886	Monocyte progenitors	control (reference)
1863	9.309929	2.2732072	CD16+ Monocytes	control (reference)
1864	7.8449125	3.8573434	Monocyte-derived dendritic cells	control (reference)
1865	3.3575919	5.9800754	Erythroid progenitors	control (reference)
1866	-2.2980487	-0.9990204	CD4+ T cells	control (reference)
1867	8.807264	4.5719285	Monocyte progenitors	control (reference)
1868	3.2085505	6.053396	Erythroid progenitors	control (reference)
1869	6.9335523	4.576872	Monocyte progenitors	control (reference)
1870	10.480047	5.3068705	CD14+ Monocytes	control (reference)
1871	-3.3613324	-3.2543447	CD8+ T cells	control (reference)
1872	1.2358533	-1.0626318	NKT cells	control (reference)
1873	-2.5888453	-3.00816	CD4+ T cells	control (reference)
1874	3.3796542	4.295648	Megakaryocyte progenitors	control (reference)
1875	9.993459	4.0288696	CD16+ Monocytes	control (reference)
1876	-2.1292038	-2.8804624	CD4+ T cells	control (reference)
1877	2.9826624	4.1427245	CD10+ B cells	control (reference)
1878	7.8946877	4.5279174	CD14+ Monocytes	control (reference)
1879	0.68163633	-2.9545755	CD4+ T cells	control (reference)
1880	3.2791157	3.4865131	Megakaryocyte progenitors	control (reference)
1881	-2.0085952	-3.0663183	CD4+ T cells	control (reference)
1882	-0.8067027	-0.6939281	NKT cells	control (reference)
1883	-3.4530704	-2.1115386	CD4+ T cells	control (reference)
1884	8.904028	6.2351956	CD14+ Monocytes	control (reference)
1885	-2.1333778	-1.2977352	CD4+ T cells	control (reference)
1886	6.2964325	3.674208	Monocyte progenitors	control (reference)
1887	-0.37566635	2.7693808	B	control (reference)
1888	9.497982	2.753935	CD16+ Monocytes	control (reference)
1889	1.4896828	2.3138483	Plasma cells	control (reference)
1890	2.6893706	8.800563	Erythrocytes	control (reference)
1891	-1.6754483	-0.41887257	NKT cells	control (reference)
1892	-1.9627755	-1.6341206	CD8+ T cells	control (reference)
1893	-1.1832306	-4.000411	CD4+ T cells	control (reference)
1894	-3.286025	-2.8902168	CD4+ T cells	control (reference)
1895	-1.2952679	-1.6350633	CD4+ T cells	control (reference)
1896	-2.4374814	-3.4071145	CD4+ T cells	control (reference)
1897	8.73397	4.0356913	CD14+ Monocytes	control (reference)
1898	3.3139267	5.973639	Erythroid progenitors	control (reference)
1899	7.801264	4.275116	Monocyte progenitors	control (reference)
1900	4.9118695	4.9083815	Plasmacytoid dendritic cells	control (reference)
1901	9.017619	3.463279	CD14+ Monocytes	control (reference)
1902	-0.44322675	-1.0150763	NKT cells	control (reference)
1903	10.572507	5.337829	CD14+ Monocytes	control (reference)
1904	2.7832003	3.2921245	CD10+ B cells	control (reference)
1905	3.3380353	3.03073	HSPCs	control (reference)
1906	10.242744	5.617155	CD14+ Monocytes	control (reference)
1907	0.0614273	-1.4488723	NKT cells	control (reference)
1908	3.616984	3.9233775	HSPCs	control (reference)
1909	-2.0246527	-0.44620496	NKT cells	control (reference)
1910	-0.09981968	-0.6010407	CD14+ Monocytes	control (reference)
1911	8.295628	3.9258218	CD14+ Monocytes	control (reference)
1912	-2.6161954	-0.9820629	CD4+ T cells	control (reference)
1913	-0.24385116	-1.3493202	NKT cells	control (reference)
1914	0.48566577	-0.87485075	NKT cells	control (reference)
1915	10.184788	6.046653	CD14+ Monocytes	control (reference)
1916	-2.760529	-0.98450416	NKT cells	control (reference)
1917	0.18649682	4.3890834	CD10+ B cells	control (reference)
1918	-1.8601642	-2.6379874	CD4+ T cells	control (reference)
1919	-2.7888212	-4.086868	CD4+ T cells	control (reference)
1920	-0.44709247	-1.1238269	NKT cells	control (reference)
1921	-0.9107228	-0.79196066	NKT cells	control (reference)
1922	3.3707964	8.963182	Erythrocytes	control (reference)
1923	6.446581	3.8309495	Monocyte-derived dendritic cells	control (reference)
1924	3.1291747	6.461992	Erythrocytes	control (reference)
1925	3.1941376	7.1933265	Erythrocytes	control (reference)
1926	8.050898	5.5742974	Monocyte progenitors	control (reference)
1927	-2.0343564	-2.092524	CD4+ T cells	control (reference)
1928	9.777349	5.107702	CD14+ Monocytes	control (reference)
1929	8.200191	5.9720736	CD14+ Monocytes	control (reference)
1930	-2.6669471	-1.5891416	CD4+ T cells	control (reference)
1931	3.5596247	4.2140913	HSPCs	control (reference)
1932	7.5422277	4.747927	Monocyte progenitors	control (reference)
1933	3.9764533	3.8407993	HSPCs	control (reference)
1934	6.053891	4.0517144	Monocyte progenitors	control (reference)
1935	-2.5564876	-2.5259695	CD4+ T cells	control (reference)
1936	-2.2812898	-1.0745522	CD4+ T cells	control (reference)
1937	9.818775	4.8019633	CD14+ Monocytes	control (reference)
1938	-0.94475293	-4.9209433	CD4+ T cells	control (reference)
1939	-0.6562029	-0.83693326	NKT cells	control (reference)
1940	-0.33529046	-1.1736346	NKT cells	control (reference)
1941	-0.17911187	-1.3173566	CD4+ T cells	control (reference)
1942	3.6464925	3.1034071	HSPCs	control (reference)
1943	6.757127	4.568058	Monocyte progenitors	control (reference)
1944	-2.1806183	-0.98740894	CD4+ T cells	control (reference)
1945	3.2645822	5.6017814	Erythroid progenitors	control (reference)
1946	0.9607196	-1.2553861	NKT cells	control (reference)
1947	-3.250328	-2.7044933	CD4+ T cells	control (reference)
1948	9.328841	2.2550354	CD16+ Monocytes	control (reference)
1949	3.1605942	3.702648	Megakaryocyte progenitors	control (reference)
1950	-1.2305429	-1.9369199	CD4+ T cells	control (reference)
1951	3.2065892	5.431982	Erythroid progenitors	control (reference)
1952	-2.1817353	-1.0652708	CD4+ T cells	control (reference)
1953	3.005302	8.395103	Erythrocytes	control (reference)
1954	5.1815624	3.925263	Monocyte progenitors	control (reference)
1955	-1.214335	-1.8746996	CD4+ T cells	control (reference)
1956	3.3742144	5.7710757	Erythroid progenitors	control (reference)
1957	10.284493	4.0374413	CD14+ Monocytes	control (reference)
1958	5.131825	3.8283987	Monocyte progenitors	control (reference)
1959	-0.34084907	-2.267398	CD4+ T cells	control (reference)
1960	8.6443615	5.547389	CD14+ Monocytes	control (reference)
1961	-0.48012844	-2.9363804	CD4+ T cells	control (reference)
1962	8.33631	4.284393	Monocyte progenitors	control (reference)
1963	3.277806	3.5279574	HSPCs	control (reference)
1964	3.33957	5.943751	Erythroid progenitors	control (reference)
1965	5.873176	3.9746313	HSPCs	control (reference)
1966	5.2607613	4.980963	Plasmacytoid dendritic cells	control (reference)
1967	-1.5811379	-1.1218059	CD4+ T cells	control (reference)
1968	-1.0441871	-1.5256808	NKT cells	control (reference)
1969	3.0591962	5.888008	Erythroid progenitors	control (reference)
1970	2.7691085	9.083998	Erythrocytes	control (reference)
1971	-1.8155148	-1.0202491	NKT cells	control (reference)
1972	4.3541903	3.5573232	HSPCs	control (reference)
1973	7.5843124	3.8211176	Monocyte-derived dendritic cells	control (reference)
1974	-3.303017	-2.5423958	CD8+ T cells	control (reference)
1975	-1.2302805	-0.599603	NKT cells	control (reference)
1976	-1.606275	-0.58799493	NKT cells	control (reference)
1977	-2.2490907	-3.1585388	CD4+ T cells	control (reference)
1978	8.242801	4.3999696	CD14+ Monocytes	control (reference)
1979	0.4428047	-1.5871559	NKT cells	control (reference)
1980	-0.9304419	-0.78372306	NKT cells	control (reference)
1981	10.058735	5.1409883	CD14+ Monocytes	control (reference)
1982	8.194611	4.350786	Monocyte progenitors	control (reference)
1983	3.0131004	9.013058	Erythrocytes	control (reference)
1984	2.4349673	0.106007785	Megakaryocyte progenitors	control (reference)
1985	-1.3113931	-0.5047295	CD4+ T cells	control (reference)
1986	4.371152	3.5901146	HSPCs	control (reference)
1987	1.4934958	-2.4420636	NKT cells	control (reference)
1988	5.3366594	3.7804055	HSPCs	control (reference)
1989	3.1946297	5.8437138	Erythroid progenitors	control (reference)
1990	-1.7223079	-1.4632951	CD4+ T cells	control (reference)
1991	8.653785	3.6705186	CD14+ Monocytes	control (reference)
1992	0.79188746	-1.3424563	NKT cells	control (reference)
1993	3.212647	6.2936845	Erythroid progenitors	control (reference)
1994	-1.3388126	-1.7161762	CD4+ T cells	control (reference)
1995	-2.8558245	-0.8913647	CD4+ T cells	control (reference)
1996	2.695103	3.7171018	HSPCs	control (reference)
1997	3.3174977	8.946857	Erythrocytes	control (reference)
1998	3.111421	7.255346	Erythrocytes	control (reference)
[truncated: 33,879 more rows]

## Sheet: a_umap_downsample_query_0.5
	umap_1	umap_2	cell_type	condition
0	8.872028	3.0092633	CD16+ Monocytes	control (reference)
1	-3.3251462	-2.109732	CD4+ T cells	control (reference)
2	8.90433	4.933029	CD14+ Monocytes	control (reference)
3	9.677194	4.689533	CD14+ Monocytes	control (reference)
4	-2.411949	-0.78617775	NKT cells	control (reference)
5	10.053198	5.7560573	CD14+ Monocytes	control (reference)
6	9.072504	6.6686754	CD14+ Monocytes	control (reference)
7	3.9222486	4.4818945	HSPCs	control (reference)
8	4.309072	4.724928	HSPCs	control (reference)
9	-0.14898178	-0.29162332	NKT cells	control (reference)
10	-2.7862155	-1.0738624	CD8+ T cells	control (reference)
11	-2.801678	-2.0230734	CD8+ T cells	control (reference)
12	4.4947734	8.089428	Erythrocytes	control (reference)
13	9.725609	4.9912853	CD14+ Monocytes	control (reference)
14	3.3827574	5.2417274	CD10+ B cells	control (reference)
15	0.9186655	-1.34952	NKT cells	control (reference)
16	5.6756573	5.9277864	Plasmacytoid dendritic cells	control (reference)
17	8.9808035	4.0852075	CD16+ Monocytes	control (reference)
18	2.828162	5.422267	CD10+ B cells	control (reference)
19	9.616692	6.2627654	Monocyte progenitors	control (reference)
20	-1.3647095	-4.6841626	CD4+ T cells	control (reference)
21	-1.5388634	-0.03441457	NKT cells	control (reference)
22	-2.3745306	-4.4615464	CD4+ T cells	control (reference)
23	-1.4752543	-0.21161984	CD4+ T cells	control (reference)
24	-1.4138088	-0.3170141	NKT cells	control (reference)
25	-2.7190876	-1.4543856	CD4+ T cells	control (reference)
26	2.2788298	5.1991315	CD10+ B cells	control (reference)
27	-2.1206663	-0.9134942	CD4+ T cells	control (reference)
28	-1.6183038	-2.9484742	CD8+ T cells	control (reference)
29	0.9693264	5.726906	B	control (reference)
30	0.760843	-0.71836585	NKT cells	control (reference)
31	8.655461	5.6606154	CD14+ Monocytes	control (reference)
32	4.882362	4.9311333	HSPCs	control (reference)
33	-1.4988235	-0.71824974	CD4+ T cells	control (reference)
34	-0.37877658	-1.399458	NKT cells	control (reference)
35	-3.0777738	-3.6034687	CD4+ T cells	control (reference)
36	-3.2822306	-3.4160466	CD4+ T cells	control (reference)
37	9.015916	6.505724	CD14+ Monocytes	control (reference)
38	9.008343	2.8187082	CD16+ Monocytes	control (reference)
39	0.03085902	-0.7714609	NKT cells	control (reference)
40	-2.5728936	-1.4990057	CD4+ T cells	control (reference)
41	-1.5918875	-1.4259261	CD4+ T cells	control (reference)
42	10.453305	6.3877344	CD14+ Monocytes	control (reference)
43	-1.5069696	-1.2225477	CD4+ T cells	control (reference)
44	4.148071	7.901708	Erythrocytes	control (reference)
45	-0.9338923	-0.47772714	CD4+ T cells	control (reference)
46	4.0169063	5.25629	Monocyte progenitors	control (reference)
47	3.917828	9.54593	Erythrocytes	control (reference)
48	8.231484	5.1922474	Monocyte progenitors	control (reference)
49	10.126667	5.047709	CD14+ Monocytes	control (reference)
50	-3.501041	-2.9726133	CD4+ T cells	control (reference)
51	7.664676	5.636239	Monocyte progenitors	control (reference)
52	-1.1932094	-1.2258487	NKT cells	control (reference)
53	7.861554	4.55221	Monocyte-derived dendritic cells	control (reference)
54	1.1700158	-1.7106472	NKT cells	control (reference)
55	9.330727	5.4512954	CD14+ Monocytes	control (reference)
56	-3.3618042	-2.736649	CD4+ T cells	control (reference)
57	-3.325972	-3.7161553	CD8+ T cells	control (reference)
58	2.0490973	3.1169486	Plasma cells	control (reference)
59	-0.007649207	-3.1178026	CD8+ T cells	control (reference)
60	-2.8915627	-1.8425138	CD4+ T cells	control (reference)
61	-2.9929967	-1.2148077	CD8+ T cells	control (reference)
62	2.9241462	5.3389	CD10+ B cells	control (reference)
63	2.8477826	5.226216	CD10+ B cells	control (reference)
64	4.009836	6.5772414	Erythroid progenitors	control (reference)
65	-1.9801855	-0.95549786	NKT cells	control (reference)
66	-0.56453544	-0.6305035	NKT cells	control (reference)
67	-2.7624867	-2.0901825	CD8+ T cells	control (reference)
68	4.3729167	9.935687	Erythrocytes	control (reference)
69	4.4100122	5.3481927	HSPCs	control (reference)
70	4.3537416	5.181286	HSPCs	control (reference)
71	3.7827337	10.034506	Erythrocytes	control (reference)
72	-0.6702776	-0.7226582	CD4+ T cells	control (reference)
73	-1.2626257	-0.7949595	CD4+ T cells	control (reference)
74	-1.777474	-1.0611495	CD4+ T cells	control (reference)
75	-2.2206526	-0.17197527	CD4+ T cells	control (reference)
76	-2.4621842	-3.8061368	CD4+ T cells	control (reference)
77	6.0350385	4.8418217	HSPCs	control (reference)
78	-1.672971	-0.050185177	CD8+ T cells	control (reference)
79	2.8864188	5.270827	CD10+ B cells	control (reference)
80	0.32342246	-1.4074749	NKT cells	control (reference)
81	-1.2456206	-0.3166091	NKT cells	control (reference)
82	-1.3388251	-0.4224375	NKT cells	control (reference)
83	10.480946	5.6489697	Monocyte progenitors	control (reference)
84	-3.130373	-1.9777615	CD4+ T cells	control (reference)
85	-1.1681948	-2.84317	CD4+ T cells	control (reference)
86	4.4889994	4.8697977	HSPCs	control (reference)
87	6.1527495	4.934716	Monocyte progenitors	control (reference)
88	-2.1124256	-4.463766	CD4+ T cells	control (reference)
89	2.9538674	5.2677393	CD10+ B cells	control (reference)
90	-0.9422248	-1.1183664	CD4+ T cells	control (reference)
91	1.7245016	5.791327	HSPCs	control (reference)
92	-1.3867104	-2.1476462	CD4+ T cells	control (reference)
93	1.2917801	-2.5125992	NKT cells	control (reference)
94	4.1320686	5.630346	Megakaryocyte progenitors	control (reference)
95	-3.121105	-2.822458	CD4+ T cells	control (reference)
96	-1.1897953	-0.2594755	NKT cells	control (reference)
97	8.972706	5.4853806	Monocyte progenitors	control (reference)
98	-1.9321942	-1.8352538	CD8+ T cells	control (reference)
99	-3.0441759	-2.2251723	CD4+ T cells	control (reference)
100	-1.3598977	-4.8101997	Erythroid progenitors	control (reference)
101	4.265164	7.522519	Erythroid progenitors	control (reference)
102	5.3035975	4.9040904	Monocyte progenitors	control (reference)
103	3.8116677	3.8921065	HSPCs	control (reference)
104	7.3181577	4.323563	Monocyte-derived dendritic cells	control (reference)
105	5.9080415	5.020358	Monocyte progenitors	control (reference)
106	5.241769	4.821048	Monocyte progenitors	control (reference)
107	9.026651	3.967221	CD14+ Monocytes	control (reference)
108	10.444499	5.734488	CD14+ Monocytes	control (reference)
109	8.806235	6.7358975	Monocyte progenitors	control (reference)
110	4.0336657	5.6849575	Megakaryocyte progenitors	control (reference)
111	-1.2406657	-0.31215295	CD4+ T cells	control (reference)
112	10.576009	5.3103676	CD14+ Monocytes	control (reference)
113	4.037809	9.9531355	Erythrocytes	control (reference)
114	-0.6459222	-0.78280085	NKT cells	control (reference)
115	5.08744	4.9027014	Monocyte progenitors	control (reference)
116	1.0256864	4.2737436	Plasma cells	control (reference)
117	2.1972902	3.1340795	Plasma cells	control (reference)
118	4.190203	9.67316	Erythrocytes	control (reference)
119	2.521623	-1.1415765	NK cells	control (reference)
120	4.198454	4.791476	HSPCs	control (reference)
121	5.5348954	5.9246335	Plasmacytoid dendritic cells	control (reference)
122	9.654071	4.903743	CD14+ Monocytes	control (reference)
123	7.964185	4.4136353	Monocyte-derived dendritic cells	control (reference)
124	1.3728654	-1.0491923	NK cells	control (reference)
125	0.8752468	-0.6902115	NKT cells	control (reference)
126	-2.4732535	-1.1747843	CD4+ T cells	control (reference)
127	-0.94400716	-1.3576168	NKT cells	control (reference)
128	-0.93597686	-3.114635	CD4+ T cells	control (reference)
129	8.856856	6.5712986	Monocyte progenitors	control (reference)
130	-1.0937645	-0.48496285	NKT cells	control (reference)
131	3.2635496	5.275257	CD10+ B cells	control (reference)
132	-2.3943727	-1.050073	CD4+ T cells	control (reference)
133	8.692797	3.6617708	CD16+ Monocytes	control (reference)
134	-1.548727	-1.4243227	CD4+ T cells	control (reference)
135	8.401853	5.899787	CD14+ Monocytes	control (reference)
136	3.314846	4.464598	HSPCs	control (reference)
137	-0.8143766	-0.9309219	CD4+ T cells	control (reference)
138	-2.1170118	-0.65736336	CD8+ T cells	control (reference)
139	-3.108869	-2.5243998	CD4+ T cells	control (reference)
140	-0.7785264	-0.6969931	NKT cells	control (reference)
141	-2.2740269	-1.1029205	CD4+ T cells	control (reference)
142	10.181438	5.1798263	CD14+ Monocytes	control (reference)
143	6.7638764	4.5241466	Monocyte-derived dendritic cells	control (reference)
144	-1.9357759	-0.28248405	NKT cells	control (reference)
145	2.225343	3.3513417	Plasma cells	control (reference)
146	10.560019	5.779308	CD14+ Monocytes	control (reference)
147	4.1979237	7.159447	Erythroid progenitors	control (reference)
148	1.291675	-0.82656324	NKT cells	control (reference)
149	4.5462966	9.852474	Erythrocytes	control (reference)
150	9.951127	6.910219	CD14+ Monocytes	control (reference)
151	9.019439	6.6370625	CD14+ Monocytes	control (reference)
152	8.926928	5.0049186	CD14+ Monocytes	control (reference)
153	-3.359185	-2.1771061	CD4+ T cells	control (reference)
154	-3.0375128	-1.1910695	CD4+ T cells	control (reference)
155	3.8270514	4.628904	HSPCs	control (reference)
156	-0.8006026	-1.006041	NKT cells	control (reference)
157	-3.4314113	-2.6619413	CD8+ T cells	control (reference)
158	10.477302	5.163074	Monocyte-derived dendritic cells	control (reference)
159	9.737898	6.4060955	CD14+ Monocytes	control (reference)
160	-2.092444	-0.68125236	NKT cells	control (reference)
161	9.773492	5.6514134	CD14+ Monocytes	control (reference)
162	-3.196074	-1.9982543	CD4+ T cells	control (reference)
163	-2.3550718	-0.6764835	CD4+ T cells	control (reference)
164	8.376008	4.413188	Monocyte-derived dendritic cells	control (reference)
165	3.8212235	5.0001407	HSPCs	control (reference)
166	9.506139	6.422299	CD14+ Monocytes	control (reference)
167	4.147366	4.873438	HSPCs	control (reference)
168	-3.4283445	-2.8266351	CD4+ T cells	control (reference)
169	0.24728045	-1.1167996	NKT cells	control (reference)
170	9.472824	2.7689943	CD16+ Monocytes	control (reference)
171	-1.3939567	-0.24539152	NKT cells	control (reference)
172	3.736672	4.297742	HSPCs	control (reference)
173	10.023499	4.4840703	Monocyte-derived dendritic cells	control (reference)
174	10.318793	5.08078	CD14+ Monocytes	control (reference)
175	-1.3270066	-0.6587343	NKT cells	control (reference)
176	10.413871	5.0407863	CD14+ Monocytes	control (reference)
177	3.8952267	5.897625	Megakaryocyte progenitors	control (reference)
178	-2.6638618	-1.4837217	CD4+ T cells	control (reference)
179	3.9994626	5.011974	HSPCs	control (reference)
180	-2.8041847	-1.223036	CD4+ T cells	control (reference)
181	4.2569456	8.857667	Erythrocytes	control (reference)
182	1.2350416	4.811472	CD10+ B cells	control (reference)
183	6.8811903	4.808218	Monocyte-derived dendritic cells	control (reference)
184	4.0003095	7.110011	Erythroid progenitors	control (reference)
185	4.0685153	5.533719	Megakaryocyte progenitors	control (reference)
186	-2.1181388	-0.45760202	NKT cells	control (reference)
187	-2.8388295	-2.1620934	CD8+ T cells	control (reference)
188	3.4952629	4.0571866	HSPCs	control (reference)
189	5.1613	4.862337	Monocyte progenitors	control (reference)
190	9.143532	2.9009578	CD16+ Monocytes	control (reference)
191	-0.021036597	-1.2565464	NKT cells	control (reference)
192	10.777882	5.639958	CD14+ Monocytes	control (reference)
193	-1.6452616	-0.64984703	NKT cells	control (reference)
194	-1.718016	-2.684633	CD4+ T cells	control (reference)
195	-0.46896797	-0.3931987	NKT cells	control (reference)
196	3.8481045	4.7845035	Megakaryocyte progenitors	control (reference)
197	-1.6124558	-1.4131988	CD4+ T cells	control (reference)
198	-1.6242825	-1.8354914	CD4+ T cells	control (reference)
199	3.8471134	5.4553123	Megakaryocyte progenitors	control (reference)
200	4.636993	5.1669326	Monocyte progenitors	control (reference)
201	4.398398	9.966328	Erythrocytes	control (reference)
202	-2.792423	-1.507106	CD8+ T cells	control (reference)
203	10.6034565	5.651802	CD14+ Monocytes	control (reference)
204	9.599508	4.7004414	CD14+ Monocytes	control (reference)
205	-0.5758134	-0.12544169	NKT cells	control (reference)
206	3.8939672	8.089241	Erythrocytes	control (reference)
207	5.8557696	5.292057	Plasmacytoid dendritic cells	control (reference)
208	-1.258315	-0.34774202	NKT cells	control (reference)
209	10.161019	6.1979556	Monocyte progenitors	control (reference)
210	4.949349	5.596821	Plasmacytoid dendritic cells	control (reference)
211	4.1423726	5.347336	HSPCs	control (reference)
212	3.8520932	4.532524	HSPCs	control (reference)
213	-1.2067938	-0.7822935	CD4+ T cells	control (reference)
214	-2.291155	-0.78438723	NKT cells	control (reference)
215	4.0421615	7.8774695	Erythrocytes	control (reference)
216	3.5351849	5.1246257	CD10+ B cells	control (reference)
217	2.1753094	3.3693476	Plasma cells	control (reference)
218	5.348078	4.561006	Megakaryocyte progenitors	control (reference)
219	8.979796	6.7230287	CD14+ Monocytes	control (reference)
220	4.016985	8.637108	Erythrocytes	control (reference)
221	5.564308	5.820012	Plasmacytoid dendritic cells	control (reference)
222	9.292334	3.3584177	CD16+ Monocytes	control (reference)
223	10.36484	5.0622153	CD14+ Monocytes	control (reference)
224	-1.560647	-0.018048633	NKT cells	control (reference)
225	-0.44032907	-0.879793	NKT cells	control (reference)
226	-1.0465561	-0.4347415	NKT cells	control (reference)
227	10.463503	4.822528	CD14+ Monocytes	control (reference)
228	3.985024	4.3373547	HSPCs	control (reference)
229	-1.959705	-1.4420348	CD8+ T cells	control (reference)
230	-2.5524063	-0.99498504	CD8+ T cells	control (reference)
231	4.045764	5.962863	HSPCs	control (reference)
232	8.620239	5.3558116	CD14+ Monocytes	control (reference)
233	-2.104794	-0.6625629	CD4+ T cells	control (reference)
234	1.4211473	-0.41719043	NK cells	control (reference)
235	-0.648928	-1.1281477	NKT cells	control (reference)
236	3.098669	5.473115	CD10+ B cells	control (reference)
237	-3.0418458	-4.0579705	CD4+ T cells	control (reference)
238	8.343049	6.576129	Monocyte progenitors	control (reference)
239	10.04814	5.0911	CD14+ Monocytes	control (reference)
240	-3.1795754	-2.6660614	CD4+ T cells	control (reference)
241	-1.0784874	-0.78405786	CD4+ T cells	control (reference)
242	3.5070841	4.0603766	HSPCs	control (reference)
243	-1.3103062	-0.7724982	NKT cells	control (reference)
244	-2.16081	-0.63205254	CD4+ T cells	control (reference)
245	-1.1681268	-0.6167917	NKT cells	control (reference)
246	9.33196	4.7693386	Monocyte progenitors	control (reference)
247	8.804164	6.0915318	CD14+ Monocytes	control (reference)
248	-1.5589405	-0.60100055	NKT cells	control (reference)
249	-1.6156589	-0.12826198	CD4+ T cells	control (reference)
250	8.966717	3.7553983	CD16+ Monocytes	control (reference)
251	5.210351	5.7306027	Plasmacytoid dendritic cells	control (reference)
252	10.0941	4.9969225	CD14+ Monocytes	control (reference)
253	4.4104576	8.097094	Erythrocytes	control (reference)
254	2.944188	5.1882734	CD10+ B cells	control (reference)
255	4.1762	8.29171	Erythrocytes	control (reference)
256	8.865384	5.2890964	Monocyte progenitors	control (reference)
257	0.17206031	4.800155	CD10+ B cells	control (reference)
258	8.527342	6.4379573	Monocyte progenitors	control (reference)
259	-0.772899	-3.3103094	CD4+ T cells	control (reference)
260	9.81125	6.1816435	CD14+ Monocytes	control (reference)
261	9.912813	4.765937	Monocyte progenitors	control (reference)
262	-0.17804326	-3.928418	CD8+ T cells	control (reference)
263	-1.0944415	-0.43059435	NKT cells	control (reference)
264	5.1372914	5.012405	Monocyte progenitors	control (reference)
265	-2.420355	-1.1736338	CD8+ T cells	control (reference)
266	-0.1564253	-4.0799546	CD4+ T cells	control (reference)
267	-2.8138018	-4.2242413	CD4+ T cells	control (reference)
268	9.409282	3.3696413	CD16+ Monocytes	control (reference)
269	-1.9160838	-0.4556554	NKT cells	control (reference)
270	-3.1038542	-4.18016	CD8+ T cells	control (reference)
271	-2.9167497	-1.649227	CD4+ T cells	control (reference)
272	-1.6281466	-2.3918931	CD8+ T cells	control (reference)
273	-2.077675	-2.6306288	CD4+ T cells	control (reference)
274	-1.6032777	-0.13977817	NKT cells	control (reference)
275	-2.9243112	-3.698543	CD8+ T cells	control (reference)
276	-1.0203742	-0.7418726	NKT cells	control (reference)
277	-0.32844	-3.6882346	Erythrocytes	control (reference)
278	-2.7244554	-2.3799446	CD4+ T cells	control (reference)
279	5.774964	5.0582576	Monocyte progenitors	control (reference)
280	10.412662	6.3227997	CD14+ Monocytes	control (reference)
281	10.297525	5.8708086	CD14+ Monocytes	control (reference)
282	10.344787	5.4517436	CD14+ Monocytes	control (reference)
283	3.7146962	4.5105577	HSPCs	control (reference)
284	8.360981	5.7984085	CD14+ Monocytes	control (reference)
285	4.479868	5.088709	Monocyte progenitors	control (reference)
286	-0.25164542	-3.640919	CD8+ T cells	control (reference)
287	0.12880291	-0.7900032	NKT cells	control (reference)
288	-2.051019	-0.803364	NKT cells	control (reference)
289	8.623161	3.1862266	CD16+ Monocytes	control (reference)
290	-1.1574435	-1.4668823	CD4+ T cells	control (reference)
291	-0.8424696	-0.10226402	NKT cells	control (reference)
292	8.742928	5.575234	Monocyte-derived dendritic cells	control (reference)
293	8.740922	3.801446	CD16+ Monocytes	control (reference)
294	10.695844	5.362172	CD14+ Monocytes	control (reference)
295	10.227153	5.034941	CD14+ Monocytes	control (reference)
296	-0.23711216	-1.6157349	CD4+ T cells	control (reference)
297	8.713514	4.329807	Monocyte-derived dendritic cells	control (reference)
298	4.0201344	5.015992	Megakaryocyte progenitors	control (reference)
299	3.37554	4.99193	HSPCs	control (reference)
300	4.107609	5.144027	HSPCs	control (reference)
301	-2.6012447	-2.1846836	CD4+ T cells	control (reference)
302	-0.31553963	-0.6670854	NKT cells	control (reference)
303	-2.0657682	-0.014735032	CD4+ T cells	control (reference)
304	4.0927725	7.2714167	Erythroid progenitors	control (reference)
305	-3.4516423	-2.6728218	CD8+ T cells	control (reference)
306	-2.1632147	-1.4465529	NKT cells	control (reference)
307	-1.9954872	-1.038343	CD8+ T cells	control (reference)
308	4.204958	8.223884	Erythrocytes	control (reference)
309	2.0707924	3.6355119	Plasma cells	control (reference)
310	0.9008419	4.764111	B	control (reference)
311	10.682918	6.2222424	CD14+ Monocytes	control (reference)
312	3.9387977	7.2923603	Erythroid progenitors	control (reference)
313	3.7358334	9.864958	Erythrocytes	control (reference)
314	-0.41779035	-1.0524775	NKT cells	control (reference)
315	9.403702	6.394497	CD14+ Monocytes	control (reference)
316	8.844704	4.8233557	CD14+ Monocytes	control (reference)
317	-1.6865104	-0.17444994	NKT cells	control (reference)
318	-3.294804	-1.4143858	CD4+ T cells	control (reference)
319	-2.0659258	-4.4362907	Erythrocytes	control (reference)
320	4.04425	6.7336254	Erythroid progenitors	control (reference)
321	8.821935	3.062038	CD16+ Monocytes	control (reference)
322	9.198215	4.430976	CD14+ Monocytes	control (reference)
323	0.3559253	-1.0523522	NKT cells	control (reference)
324	-0.77113724	-0.003847591	NKT cells	control (reference)
325	-1.756249	-0.15516125	NKT cells	control (reference)
326	0.23051502	-1.1411381	NKT cells	control (reference)
327	9.3974285	6.7905345	CD14+ Monocytes	control (reference)
328	8.410681	6.0000124	CD14+ Monocytes	control (reference)
329	-2.5759392	-4.2750077	CD4+ T cells	control (reference)
330	-3.3480773	-2.8973343	CD4+ T cells	control (reference)
331	0.84679025	-1.0935241	NKT cells	control (reference)
332	9.6379175	4.420251	CD14+ Monocytes	control (reference)
333	10.180396	5.0964284	CD14+ Monocytes	control (reference)
334	-1.6987699	-0.616134	CD8+ T cells	control (reference)
335	0.33836573	-3.0454824	NKT cells	control (reference)
336	3.834924	5.456655	HSPCs	control (reference)
337	-1.2423551	-0.374965	NKT cells	control (reference)
338	5.964729	5.4487314	Plasmacytoid dendritic cells	control (reference)
339	10.2402	5.034796	CD14+ Monocytes	control (reference)
340	-1.7464013	-0.20007734	NKT cells	control (reference)
341	10.0553875	6.418064	CD14+ Monocytes	control (reference)
342	-2.5679114	-1.8255613	CD4+ T cells	control (reference)
343	-0.97935575	-0.6057081	NKT cells	control (reference)
344	10.496485	4.402703	CD14+ Monocytes	control (reference)
345	8.7021675	6.638819	CD14+ Monocytes	control (reference)
346	-3.063494	-3.5634382	CD4+ T cells	control (reference)
347	-0.6261749	-0.5177749	NKT cells	control (reference)
348	7.1182046	5.1081185	Monocyte progenitors	control (reference)
349	3.8581955	4.948587	HSPCs	control (reference)
350	-2.0347853	-1.5157672	CD4+ T cells	control (reference)
351	7.756028	5.857537	Monocyte progenitors	control (reference)
352	10.106798	5.1205397	CD14+ Monocytes	control (reference)
353	-1.7563992	-0.9871761	CD8+ T cells	control (reference)
354	5.0774117	5.01729	Monocyte progenitors	control (reference)
355	0.8189972	5.2728257	B	control (reference)
356	-3.1915433	-3.9999495	CD8+ T cells	control (reference)
357	8.4675665	4.3134565	Monocyte-derived dendritic cells	control (reference)
358	-3.1530526	-2.3750074	CD4+ T cells	control (reference)
359	10.605654	5.418573	CD14+ Monocytes	control (reference)
360	10.128098	4.8906717	CD14+ Monocytes	control (reference)
361	4.0592246	10.143882	Erythrocytes	control (reference)
362	0.004797273	-3.3199515	CD4+ T cells	control (reference)
363	3.970818	6.7506948	Erythroid progenitors	control (reference)
364	-0.6255112	-3.3866608	CD4+ T cells	control (reference)
365	9.562515	4.3802304	CD14+ Monocytes	control (reference)
366	8.443534	5.123167	Monocyte progenitors	control (reference)
367	-1.6148924	-0.0617785	NKT cells	control (reference)
368	9.338326	3.2812014	CD14+ Monocytes	control (reference)
369	-0.9340352	-0.4742569	NKT cells	control (reference)
370	3.8226178	9.823515	Erythrocytes	control (reference)
371	-1.1895074	-0.135675	NKT cells	control (reference)
372	2.9890351	5.4222116	CD10+ B cells	control (reference)
373	4.121749	7.1393256	Erythroid progenitors	control (reference)
374	10.434823	4.30733	CD14+ Monocytes	control (reference)
375	4.7584505	4.818933	Monocyte progenitors	control (reference)
376	-3.2190251	-3.2804263	CD4+ T cells	control (reference)
377	10.386235	6.0612917	CD14+ Monocytes	control (reference)
378	-2.1105974	-0.4433127	NKT cells	control (reference)
379	8.795272	4.6079416	CD14+ Monocytes	control (reference)
380	3.9098127	4.2953067	HSPCs	control (reference)
381	8.984071	3.4376953	CD16+ Monocytes	control (reference)
382	-1.3500899	-0.62510896	CD4+ T cells	control (reference)
383	9.452122	3.136726	CD16+ Monocytes	control (reference)
384	0.054274764	-0.56447387	NKT cells	control (reference)
385	-1.7387313	-0.635547	CD4+ T cells	control (reference)
386	-0.8201116	-0.22606817	NKT cells	control (reference)
387	5.349669	5.6726646	Plasmacytoid dendritic cells	control (reference)
388	3.6356132	4.282044	HSPCs	control (reference)
389	1.9604573	3.657499	Plasma cells	control (reference)
390	-0.37716323	-3.8083088	CD8+ T cells	control (reference)
391	9.001893	3.8002136	CD16+ Monocytes	control (reference)
392	8.939899	6.7185383	CD14+ Monocytes	control (reference)
393	3.7987554	4.6485195	HSPCs	control (reference)
394	9.0094	5.8226867	HSPCs	control (reference)
395	2.8276992	4.876663	CD10+ B cells	control (reference)
396	-2.926645	-0.8095389	CD4+ T cells	control (reference)
397	8.214881	5.7429514	CD14+ Monocytes	control (reference)
398	-1.8053893	-4.7651596	CD4+ T cells	control (reference)
399	0.0623633	-1.1631359	NKT cells	control (reference)
400	10.209752	4.50197	CD14+ Monocytes	control (reference)
401	4.8493314	4.9746685	Monocyte progenitors	control (reference)
402	9.775581	4.34829	CD14+ Monocytes	control (reference)
403	0.26010594	-3.9973395	HSPCs	control (reference)
404	4.0436635	9.679565	Erythrocytes	control (reference)
405	5.46381	5.9987035	Plasmacytoid dendritic cells	control (reference)
406	-0.11464956	-0.86672026	NKT cells	control (reference)
407	2.0223646	3.0572894	Plasma cells	control (reference)
408	10.420485	5.150632	CD14+ Monocytes	control (reference)
409	9.264739	5.0105953	Monocyte progenitors	control (reference)
410	10.198156	5.5712667	CD14+ Monocytes	control (reference)
411	7.567844	4.957178	Monocyte-derived dendritic cells	control (reference)
412	4.1801333	7.0656204	Erythroid progenitors	control (reference)
413	3.8787405	7.7122197	Erythroid progenitors	control (reference)
414	-1.073408	-4.3531814	CD4+ T cells	control (reference)
415	-1.7837662	-4.7158017	CD4+ T cells	control (reference)
416	6.346419	4.8879366	Monocyte progenitors	control (reference)
417	-1.2743979	-0.12939747	NKT cells	control (reference)
418	4.128321	4.470458	HSPCs	control (reference)
419	3.796992	6.9127355	Erythroid progenitors	control (reference)
420	-2.3079727	-2.1055796	CD8+ T cells	control (reference)
421	10.299869	4.8176985	CD14+ Monocytes	control (reference)
422	4.0064077	4.7834764	HSPCs	control (reference)
423	-2.7809067	-2.1550314	CD4+ T cells	control (reference)
424	-1.7659953	-0.4811742	NKT cells	control (reference)
425	8.790804	4.401029	Monocyte-derived dendritic cells	control (reference)
426	-1.9857252	-4.8349543	CD4+ T cells	control (reference)
427	-3.4060845	-3.0775385	CD4+ T cells	control (reference)
428	0.51039654	4.5299044	CD10+ B cells	control (reference)
429	3.8581903	4.9691987	HSPCs	control (reference)
430	-1.6190339	-0.9760383	CD8+ T cells	control (reference)
431	-2.2528389	-1.6935847	CD8+ T cells	control (reference)
432	0.9001691	5.3291574	B	control (reference)
433	3.4164138	4.3216457	HSPCs	control (reference)
434	8.835003	5.81977	CD14+ Monocytes	control (reference)
435	-3.0393057	-3.2672737	CD4+ T cells	control (reference)
436	9.015275	5.89181	CD14+ Monocytes	control (reference)
437	4.7024627	4.6365714	HSPCs	control (reference)
438	5.3070316	5.5919437	Plasmacytoid dendritic cells	control (reference)
439	9.377832	2.912449	CD16+ Monocytes	control (reference)
440	8.177223	5.9700212	Monocyte progenitors	control (reference)
441	1.079132	-2.2532523	Erythrocytes	control (reference)
442	4.23072	9.578773	Erythrocytes	control (reference)
443	10.521303	4.77651	CD14+ Monocytes	control (reference)
444	0.5800546	-0.45908743	NK cells	control (reference)
445	2.847167	5.189279	CD10+ B cells	control (reference)
446	-0.13507563	-1.187301	NKT cells	control (reference)
447	2.9498663	5.176009	CD10+ B cells	control (reference)
448	-1.6651579	-0.30863598	CD4+ T cells	control (reference)
449	-2.4562426	-1.1717222	CD4+ T cells	control (reference)
450	8.812073	6.321243	Monocyte progenitors	control (reference)
451	1.7286035	5.1956058	CD10+ B cells	control (reference)
452	-2.3745801	-0.63218975	CD4+ T cells	control (reference)
453	-3.3545988	-3.4784052	CD4+ T cells	control (reference)
454	0.515745	4.24849	NKT cells	control (reference)
455	-2.534804	-1.5985038	CD4+ T cells	control (reference)
456	4.3378944	10.025688	Erythrocytes	control (reference)
457	6.720444	5.414057	Monocyte progenitors	control (reference)
458	4.065722	8.258813	Erythrocytes	control (reference)
459	4.1695013	4.614061	HSPCs	control (reference)
460	-2.0249557	-2.3329701	CD4+ T cells	control (reference)
461	4.1668806	8.595809	Erythrocytes	control (reference)
462	4.331201	4.8161736	Megakaryocyte progenitors	control (reference)
463	0.35574895	-0.81846154	NKT cells	control (reference)
464	9.249422	4.4788446	Monocyte-derived dendritic cells	control (reference)
465	-3.528067	-2.551683	CD8+ T cells	control (reference)
466	-2.1101406	-0.76519185	CD4+ T cells	control (reference)
467	-1.9737959	-0.17150195	CD4+ T cells	control (reference)
468	9.474668	4.55699	CD14+ Monocytes	control (reference)
469	-0.20756106	-2.9267962	CD4+ T cells	control (reference)
470	1.8713468	5.064389	CD10+ B cells	control (reference)
471	4.2190876	4.426154	HSPCs	control (reference)
472	9.644844	6.79216	Monocyte progenitors	control (reference)
473	0.3441974	-0.84869385	Erythrocytes	control (reference)
474	-3.3543158	-3.0836425	CD8+ T cells	control (reference)
475	-1.8048565	-0.5724575	CD8+ T cells	control (reference)
476	4.3524156	5.035931	HSPCs	control (reference)
477	4.0195537	7.115303	Erythroid progenitors	control (reference)
478	-0.6835905	-1.0899081	NKT cells	control (reference)
479	-0.79766655	-0.65102065	CD4+ T cells	control (reference)
480	3.8534508	4.5661697	HSPCs	control (reference)
481	-0.7382624	-0.9614581	CD4+ T cells	control (reference)
482	1.0066863	-2.269784	NKT cells	control (reference)
483	0.1958868	-0.41484344	NKT cells	control (reference)
484	-2.2066123	-1.532449	CD4+ T cells	control (reference)
485	2.6503937	5.482479	CD10+ B cells	control (reference)
486	4.154213	9.424219	Erythrocytes	control (reference)
487	4.356506	8.340362	Erythrocytes	control (reference)
488	7.970123	4.5839157	Monocyte-derived dendritic cells	control (reference)
489	9.609196	3.697513	CD14+ Monocytes	control (reference)
490	4.1158824	5.609759	Megakaryocyte progenitors	control (reference)
491	-0.93895954	-0.13331468	CD4+ T cells	control (reference)
492	9.177101	5.1307845	CD14+ Monocytes	control (reference)
493	3.8048599	4.295794	HSPCs	control (reference)
494	4.1457505	5.1290517	Megakaryocyte progenitors	control (reference)
495	-1.8207874	-0.12241612	NKT cells	control (reference)
496	9.184939	3.7899032	CD16+ Monocytes	control (reference)
497	2.1659834	-1.3352394	NK cells	control (reference)
498	-0.6733114	-0.57770115	NKT cells	control (reference)
499	3.8157656	4.3082232	HSPCs	control (reference)
500	7.6571493	4.163167	Monocyte-derived dendritic cells	control (reference)
501	-1.944323	-4.225981	CD4+ T cells	control (reference)
502	-2.308276	-1.5800395	CD4+ T cells	control (reference)
503	9.910044	3.977035	CD16+ Monocytes	control (reference)
504	-3.3279827	-2.121307	CD4+ T cells	control (reference)
505	-0.24602953	-0.7919983	NKT cells	control (reference)
506	-1.863297	-2.3629453	CD4+ T cells	control (reference)
507	-2.7555707	-2.5092597	CD4+ T cells	control (reference)
508	-2.3094103	-0.58932716	NKT cells	control (reference)
509	-1.3706005	-0.7131501	CD4+ T cells	control (reference)
510	-2.752602	-1.2165105	CD4+ T cells	control (reference)
511	10.454064	5.214943	CD14+ Monocytes	control (reference)
512	-1.5454075	-1.143416	CD4+ T cells	control (reference)
513	4.340109	8.6444025	Erythrocytes	control (reference)
514	4.072179	10.070523	Erythrocytes	control (reference)
515	5.641262	5.9922214	Plasmacytoid dendritic cells	control (reference)
516	2.75286	5.1280646	CD10+ B cells	control (reference)
517	1.4765648	-1.2422513	NK cells	control (reference)
518	4.090179	8.606933	Erythrocytes	control (reference)
519	4.1206203	9.709116	Erythrocytes	control (reference)
520	-0.7059239	-0.35549396	NKT cells	control (reference)
521	-3.306643	-1.9433222	CD4+ T cells	control (reference)
522	10.309111	6.385963	CD14+ Monocytes	control (reference)
523	-1.6324722	-0.34715924	NKT cells	control (reference)
524	3.9904912	4.6837873	HSPCs	control (reference)
525	-1.5807958	-0.43013188	CD4+ T cells	control (reference)
526	3.6049078	5.189288	CD10+ B cells	control (reference)
527	-1.5327387	-0.22662206	NKT cells	control (reference)
528	-1.6953572	-1.1358465	CD4+ T cells	control (reference)
529	4.4890265	9.87103	Erythrocytes	control (reference)
530	5.3618417	5.1245117	Monocyte progenitors	control (reference)
531	-0.021800807	-0.46006098	NKT cells	control (reference)
532	9.853132	4.840525	CD14+ Monocytes	control (reference)
533	-1.4486836	-1.3740788	CD4+ T cells	control (reference)
534	-1.0173556	-0.51589024	NKT cells	control (reference)
535	-0.43475795	-0.69085044	CD4+ T cells	control (reference)
536	4.3432455	7.561078	Erythroid progenitors	control (reference)
537	-2.0163233	-4.6619315	CD4+ T cells	control (reference)
538	4.2806673	8.795835	Erythrocytes	control (reference)
539	-0.46558198	-0.49611232	NKT cells	control (reference)
540	-2.1836398	-0.99024194	NKT cells	control (reference)
541	3.9522233	7.1890497	Erythroid progenitors	control (reference)
542	9.596424	3.0486274	CD16+ Monocytes	control (reference)
543	4.1476617	7.014264	Erythroid progenitors	control (reference)
544	2.899172	5.3581147	CD10+ B cells	control (reference)
545	10.473835	4.869818	CD14+ Monocytes	control (reference)
546	3.994549	6.896973	Erythroid progenitors	control (reference)
547	-0.8630961	-0.30588102	NKT cells	control (reference)
548	10.272315	5.5599327	CD14+ Monocytes	control (reference)
549	-1.6229657	-0.5510786	CD4+ T cells	control (reference)
550	4.008356	6.9283795	Erythroid progenitors	control (reference)
551	10.101378	4.1229577	Monocyte progenitors	control (reference)
552	9.06278	3.2164135	CD16+ Monocytes	control (reference)
553	-2.8144186	-1.2398161	CD4+ T cells	control (reference)
554	-0.25957385	-1.363771	NKT cells	control (reference)
555	4.8289204	4.9262266	HSPCs	control (reference)
556	-2.8387122	-2.3590147	CD4+ T cells	control (reference)
557	8.126027	6.0954046	Monocyte progenitors	control (reference)
558	9.906437	5.1647906	CD14+ Monocytes	control (reference)
559	-3.0787163	-2.0545084	CD4+ T cells	control (reference)
560	4.4851885	5.0632367	HSPCs	control (reference)
561	-2.0590138	-0.8551853	CD4+ T cells	control (reference)
562	10.555025	5.0466604	CD14+ Monocytes	control (reference)
563	3.9836166	5.8583155	Megakaryocyte progenitors	control (reference)
564	-1.5273914	-3.9667299	CD4+ T cells	control (reference)
565	4.151875	5.0824194	Monocyte progenitors	control (reference)
566	2.0271814	2.8449857	Plasma cells	control (reference)
567	-3.4033875	-2.6634355	CD4+ T cells	control (reference)
568	-0.9851521	-4.1942773	CD4+ T cells	control (reference)
569	10.549582	5.8429003	CD14+ Monocytes	control (reference)
570	-3.178248	-1.7266212	CD4+ T cells	control (reference)
571	-2.026424	-1.2703888	CD4+ T cells	control (reference)
572	-2.553674	-1.3301879	CD4+ T cells	control (reference)
573	3.9918163	8.346555	Erythrocytes	control (reference)
574	8.259082	6.013351	CD14+ Monocytes	control (reference)
575	-2.7172546	-1.3145461	CD4+ T cells	control (reference)
576	1.3676469	3.420715	Plasma cells	control (reference)
577	5.2921505	5.7284145	Plasmacytoid dendritic cells	control (reference)
578	-1.6948372	-4.379426	CD4+ T cells	control (reference)
579	0.27855226	-0.26063156	NKT cells	control (reference)
580	7.1236567	4.748592	Monocyte-derived dendritic cells	control (reference)
581	9.819238	6.5537887	Monocyte progenitors	control (reference)
582	-0.65377486	-0.62031	NKT cells	control (reference)
583	5.5558896	5.931235	Plasmacytoid dendritic cells	control (reference)
584	-1.7434329	-1.237471	CD4+ T cells	control (reference)
585	8.964228	3.1181161	CD16+ Monocytes	control (reference)
586	4.283318	9.415313	Erythrocytes	control (reference)
587	-1.7552836	-0.58728844	CD4+ T cells	control (reference)
588	2.3284914	4.3780165	CD10+ B cells	control (reference)
589	3.5648823	4.439341	HSPCs	control (reference)
590	-1.8528668	-0.5197474	NKT cells	control (reference)
591	3.6756856	9.635726	Erythrocytes	control (reference)
592	-0.47299838	-0.5946304	NKT cells	control (reference)
593	-3.3225389	-3.4289348	CD4+ T cells	control (reference)
594	-2.0038903	-1.1870196	CD4+ T cells	control (reference)
595	4.367095	9.932998	Erythrocytes	control (reference)
596	-2.2900584	-1.7199281	CD4+ T cells	control (reference)
597	-2.3967345	-1.8552784	CD4+ T cells	control (reference)
598	4.895123	5.0767694	Monocyte progenitors	control (reference)
599	7.7451553	4.8213754	Monocyte-derived dendritic cells	control (reference)
600	7.7368474	6.3034263	Monocyte progenitors	control (reference)
601	9.681226	4.8436	CD14+ Monocytes	control (reference)
602	10.0956545	5.0661306	CD14+ Monocytes	control (reference)
603	-3.1123064	-1.6597356	CD4+ T cells	control (reference)
604	-0.30827978	-4.036103	CD8+ T cells	control (reference)
605	3.6333134	4.431235	Megakaryocyte progenitors	control (reference)
606	6.1724443	5.0177455	Monocyte progenitors	control (reference)
607	4.9668827	4.8425684	Monocyte progenitors	control (reference)
608	9.400141	5.5160527	CD14+ Monocytes	control (reference)
609	9.185063	5.935958	CD14+ Monocytes	control (reference)
610	-1.6462697	-0.6141778	NKT cells	control (reference)
611	8.292236	6.0383883	CD14+ Monocytes	control (reference)
612	-1.3874321	-0.67158645	NKT cells	control (reference)
613	-3.2867963	-2.9588704	CD4+ T cells	control (reference)
614	-2.6207893	-0.39534447	CD4+ T cells	control (reference)
615	0.2930087	-1.0205723	Erythrocytes	control (reference)
616	3.8841107	5.316985	Megakaryocyte progenitors	control (reference)
617	3.7908697	7.3064384	Erythroid progenitors	control (reference)
618	3.1554418	4.756591	CD10+ B cells	control (reference)
619	0.70218015	-1.007036	HSPCs	control (reference)
620	-2.91107	-1.9893974	CD4+ T cells	control (reference)
621	-2.0639877	-0.10344167	CD4+ T cells	control (reference)
622	4.043858	9.137977	Erythrocytes	control (reference)
623	3.415857	9.78064	Erythrocytes	control (reference)
624	-0.718961	-1.4405308	CD4+ T cells	control (reference)
625	-1.8833867	-0.18455929	CD4+ T cells	control (reference)
626	9.053532	4.825684	CD14+ Monocytes	control (reference)
627	-0.6359722	-0.9298925	CD4+ T cells	control (reference)
628	2.6092138	5.1682277	CD10+ B cells	control (reference)
629	-1.3995081	-0.6205017	NKT cells	control (reference)
630	5.210976	4.576501	Monocyte progenitors	control (reference)
631	5.4568143	5.691763	Plasmacytoid dendritic cells	control (reference)
632	-3.3708472	-1.5895867	CD4+ T cells	control (reference)
633	4.018038	8.311825	Erythrocytes	control (reference)
634	3.9358284	5.290059	Megakaryocyte progenitors	control (reference)
635	2.1793537	3.2374792	Plasma cells	control (reference)
636	-2.1862402	-1.9690765	CD4+ T cells	control (reference)
637	-2.5737913	-1.5107763	CD4+ T cells	control (reference)
638	3.952786	4.821536	Megakaryocyte progenitors	control (reference)
639	-2.7369328	-1.8168348	CD8+ T cells	control (reference)
640	7.006685	5.046098	Monocyte-derived dendritic cells	control (reference)
641	3.1905856	5.2359953	CD10+ B cells	control (reference)
642	9.319949	4.339391	CD14+ Monocytes	control (reference)
643	10.1207	5.357293	CD14+ Monocytes	control (reference)
644	-0.46810487	-0.8395992	NKT cells	control (reference)
645	8.358233	6.2052045	Monocyte progenitors	control (reference)
646	-1.1189911	-0.50903946	NKT cells	control (reference)
647	-3.0145035	-1.7077044	CD4+ T cells	control (reference)
648	3.8791175	4.895585	Megakaryocyte progenitors	control (reference)
649	0.36123675	-1.0590684	NKT cells	control (reference)
650	1.8529551	4.925374	CD10+ B cells	control (reference)
651	9.543698	5.382492	CD14+ Monocytes	control (reference)
652	-2.168307	-0.67103213	CD4+ T cells	control (reference)
653	10.377355	4.7866917	CD14+ Monocytes	control (reference)
654	4.3841085	9.755618	Erythrocytes	control (reference)
655	0.75643384	4.425463	B	control (reference)
656	-1.9119166	-0.9246588	CD4+ T cells	control (reference)
657	-2.4168844	-0.25039807	NKT cells	control (reference)
658	-0.76774985	-4.616371	CD8+ T cells	control (reference)
659	3.8411422	7.0491347	Erythroid progenitors	control (reference)
660	-1.6981087	-1.5145036	CD4+ T cells	control (reference)
661	3.8249898	5.2620435	HSPCs	control (reference)
662	-0.5006446	-0.4277841	NKT cells	control (reference)
663	10.357626	5.0711856	CD14+ Monocytes	control (reference)
664	-2.3007545	-1.6217952	CD4+ T cells	control (reference)
665	-0.2621679	-0.93967354	NKT cells	control (reference)
666	9.05371	4.8700895	HSPCs	control (reference)
667	9.647073	4.334757	CD14+ Monocytes	control (reference)
668	-2.6487427	-1.6905091	CD4+ T cells	control (reference)
669	4.2233076	5.920802	Megakaryocyte progenitors	control (reference)
670	-1.8134007	-1.9035479	CD4+ T cells	control (reference)
671	4.674545	5.012633	HSPCs	control (reference)
672	4.0589876	4.613374	HSPCs	control (reference)
673	-3.1864827	-3.8993168	CD4+ T cells	control (reference)
674	4.185049	8.343247	Erythrocytes	control (reference)
675	4.275808	10.053225	Erythrocytes	control (reference)
676	10.585553	4.393257	CD14+ Monocytes	control (reference)
677	-3.028016	-3.6701202	CD4+ T cells	control (reference)
678	10.227505	5.617567	CD14+ Monocytes	control (reference)
679	3.8932507	7.363116	Erythrocytes	control (reference)
680	-2.0068278	-1.2266287	CD4+ T cells	control (reference)
681	8.9442215	4.572978	CD14+ Monocytes	control (reference)
682	4.2646275	5.3488765	HSPCs	control (reference)
683	-0.52044016	-3.8999643	NKT cells	control (reference)
684	0.66137993	6.1115584	CD10+ B cells	control (reference)
685	-0.1729076	-1.0918462	NKT cells	control (reference)
686	8.862457	5.449026	Monocyte progenitors	control (reference)
687	-1.0243944	-0.75946087	NKT cells	control (reference)
688	10.078905	4.678858	CD14+ Monocytes	control (reference)
689	-3.4496977	-2.7861116	CD4+ T cells	control (reference)
690	3.9670842	5.703656	Megakaryocyte progenitors	control (reference)
691	2.18705	3.4828548	Plasma cells	control (reference)
692	0.026860127	-0.94682705	NKT cells	control (reference)
693	-2.120847	-0.61290336	CD4+ T cells	control (reference)
694	0.23910645	4.6244187	B	control (reference)
695	-3.76716	-3.0024369	CD4+ T cells	control (reference)
696	-0.875745	-1.4137082	CD4+ T cells	control (reference)
697	-3.455194	-2.6149588	CD4+ T cells	control (reference)
698	9.380706	3.5069828	CD16+ Monocytes	control (reference)
699	-3.2695434	-2.661118	CD4+ T cells	control (reference)
700	-2.7667468	-0.909004	CD4+ T cells	control (reference)
701	4.2156916	10.030783	Erythrocytes	control (reference)
702	-0.9794489	-0.6825757	NKT cells	control (reference)
703	-1.1467525	-2.1827781	CD4+ T cells	control (reference)
704	1.6474223	5.411804	B	control (reference)
705	3.9710894	10.120352	Erythrocytes	control (reference)
706	3.9499192	8.072693	Erythroid progenitors	control (reference)
707	9.020616	2.869422	CD16+ Monocytes	control (reference)
708	-2.957027	-2.2568872	CD4+ T cells	control (reference)
709	2.4436471	4.7529674	CD10+ B cells	control (reference)
710	10.155122	2.9806964	CD16+ Monocytes	control (reference)
711	-1.5574634	-0.7658369	NKT cells	control (reference)
712	3.7946782	4.6032233	HSPCs	control (reference)
713	4.158733	7.6110654	Erythrocytes	control (reference)
714	-0.3440462	-4.3617296	CD4+ T cells	control (reference)
715	-1.8108982	-1.6493645	CD4+ T cells	control (reference)
716	10.376008	5.2246704	Monocyte progenitors	control (reference)
717	-1.9494036	-0.49268323	CD4+ T cells	control (reference)
718	4.07444	6.2331285	Erythroid progenitors	control (reference)
719	-2.721932	-1.2800443	CD4+ T cells	control (reference)
720	-1.7390032	-0.37644842	NKT cells	control (reference)
721	1.2223022	4.464666	B	control (reference)
722	-0.8266006	-0.68328786	CD10+ B cells	control (reference)
723	-1.2851403	-4.3038235	CD4+ T cells	control (reference)
724	4.035025	6.880461	Erythroid progenitors	control (reference)
725	8.031261	4.2198377	Monocyte progenitors	control (reference)
726	-0.6674669	-0.63495785	CD4+ T cells	control (reference)
727	7.0152426	4.6707377	Monocyte-derived dendritic cells	control (reference)
728	-2.5822856	-1.1680082	CD4+ T cells	control (reference)
729	8.379026	5.1082497	CD14+ Monocytes	control (reference)
730	4.022398	5.0885057	HSPCs	control (reference)
731	4.2366652	7.953987	Erythrocytes	control (reference)
732	8.130388	4.607936	Monocyte-derived dendritic cells	control (reference)
733	3.8587232	4.651206	HSPCs	control (reference)
734	4.7139864	4.662335	Monocyte progenitors	control (reference)
735	0.9194051	5.3753343	B	control (reference)
736	3.9941227	4.3744535	HSPCs	control (reference)
737	0.8098836	-0.9637096	NKT cells	control (reference)
738	-0.49314773	-0.18198782	NKT cells	control (reference)
739	4.6437783	9.933722	Erythrocytes	control (reference)
740	4.0284853	5.0053673	HSPCs	control (reference)
741	-3.0982273	-3.5037746	CD8+ T cells	control (reference)
742	4.1114645	5.501676	HSPCs	control (reference)
743	-2.6150844	-4.3622055	CD4+ T cells	control (reference)
744	3.892607	7.8056126	Erythrocytes	control (reference)
745	-1.8701653	-0.2219728	NKT cells	control (reference)
746	5.463264	5.8645153	Plasmacytoid dendritic cells	control (reference)
747	-2.8916662	-0.94355685	CD4+ T cells	control (reference)
748	5.703833	4.636699	Monocyte progenitors	control (reference)
749	0.8720659	5.486418	B	control (reference)
750	5.514031	5.409534	Monocyte progenitors	control (reference)
751	-3.4516158	-1.9664962	CD8+ T cells	control (reference)
752	0.0029467943	-0.38461784	NKT cells	control (reference)
753	-0.50828743	-2.2806497	CD4+ T cells	control (reference)
754	10.569384	4.9611707	CD14+ Monocytes	control (reference)
755	4.02997	6.3120193	Megakaryocyte progenitors	control (reference)
756	3.7778358	4.4466543	HSPCs	control (reference)
757	4.208291	8.275711	Erythrocytes	control (reference)
758	0.42937183	5.2298813	B	control (reference)
759	6.497163	5.15825	Monocyte progenitors	control (reference)
760	9.4902935	5.4596806	CD14+ Monocytes	control (reference)
761	4.091001	7.726297	Erythroid progenitors	control (reference)
762	8.547154	6.140204	CD14+ Monocytes	control (reference)
763	-1.7058686	-0.36310577	CD4+ T cells	control (reference)
764	3.9940817	8.657794	Erythrocytes	control (reference)
765	-3.2580898	-2.7949364	CD4+ T cells	control (reference)
766	6.7340107	5.2239933	Monocyte progenitors	control (reference)
767	3.8858454	4.8403683	HSPCs	control (reference)
768	3.7532673	4.7175493	HSPCs	control (reference)
769	-2.8710716	-0.9162586	CD4+ T cells	control (reference)
770	9.552301	6.3353167	CD14+ Monocytes	control (reference)
771	1.6785926	-1.3316096	NK cells	control (reference)
772	-3.1402361	-3.8060136	CD8+ T cells	control (reference)
773	3.5573192	4.4461613	HSPCs	control (reference)
774	-3.035122	-4.364588	CD8+ T cells	control (reference)
775	9.729937	4.558703	CD14+ Monocytes	control (reference)
776	8.117541	6.0336256	Monocyte progenitors	control (reference)
777	3.9310076	7.186542	Erythroid progenitors	control (reference)
778	3.9897282	7.182493	Erythroid progenitors	control (reference)
779	3.907093	6.1304097	Megakaryocyte progenitors	control (reference)
780	7.8966565	5.4519076	Monocyte progenitors	control (reference)
781	3.7729144	5.226584	Megakaryocyte progenitors	control (reference)
782	0.47524434	-0.7308689	NKT cells	control (reference)
783	-0.5372091	-0.42962098	NKT cells	control (reference)
784	-0.6740128	-0.65466946	NKT cells	control (reference)
785	10.372846	6.151306	CD14+ Monocytes	control (reference)
786	7.3506703	4.470361	Monocyte-derived dendritic cells	control (reference)
787	3.867301	7.002313	Erythroid progenitors	control (reference)
788	-1.715039	-0.6165764	NKT cells	control (reference)
789	7.8135033	4.425427	Monocyte-derived dendritic cells	control (reference)
790	8.784738	4.493489	CD14+ Monocytes	control (reference)
791	10.226577	5.409511	Monocyte progenitors	control (reference)
792	9.873935	5.563168	CD14+ Monocytes	control (reference)
793	-0.601166	-0.45409	NKT cells	control (reference)
794	4.2534556	4.35272	HSPCs	control (reference)
795	4.107471	5.094885	HSPCs	control (reference)
796	0.26355216	-3.6040473	CD4+ T cells	control (reference)
797	-2.5591497	-0.8879486	CD4+ T cells	control (reference)
798	10.741094	6.0342517	CD14+ Monocytes	control (reference)
799	0.5830608	-2.5236483	CD4+ T cells	control (reference)
800	8.81742	6.5388403	CD14+ Monocytes	control (reference)
801	0.2791834	-0.8038962	NKT cells	control (reference)
802	10.099664	5.258901	CD14+ Monocytes	control (reference)
803	-3.2080379	-1.8780568	CD4+ T cells	control (reference)
804	-2.367692	-4.244472	CD4+ T cells	control (reference)
805	-2.629699	-1.5439453	CD4+ T cells	control (reference)
806	10.6192255	5.9477735	CD14+ Monocytes	control (reference)
807	9.492368	7.142922	Monocyte progenitors	control (reference)
808	3.6340144	4.311827	HSPCs	control (reference)
809	10.199747	5.1335697	CD14+ Monocytes	control (reference)
810	0.93398327	-1.4696995	NKT cells	control (reference)
811	4.931669	5.0636067	Monocyte progenitors	control (reference)
812	-3.0631423	-3.6772153	CD8+ T cells	control (reference)
813	3.9142447	10.293676	Erythrocytes	control (reference)
814	9.031518	4.7131042	Monocyte-derived dendritic cells	control (reference)
815	4.204291	7.14279	Erythroid progenitors	control (reference)
816	-2.340545	-2.4836032	CD4+ T cells	control (reference)
817	-0.94355315	-4.680857	CD4+ T cells	control (reference)
818	-2.746977	-4.4834895	CD8+ T cells	control (reference)
819	-1.3223269	-0.28673452	NKT cells	control (reference)
820	-2.2509036	-1.0423546	CD4+ T cells	control (reference)
821	0.5920376	-0.34770417	HSPCs	control (reference)
822	10.492907	6.0371203	CD14+ Monocytes	control (reference)
823	-1.5457101	-0.8876781	CD4+ T cells	control (reference)
824	0.34825224	4.508105	NK cells	control (reference)
825	10.641643	5.0219407	CD14+ Monocytes	control (reference)
826	-2.7082942	-0.6411389	CD4+ T cells	control (reference)
827	0.6672647	3.9655929	B	control (reference)
828	-2.7272053	-1.1576362	CD4+ T cells	control (reference)
829	9.0563965	3.7315373	CD14+ Monocytes	control (reference)
830	5.2413635	5.78491	Plasmacytoid dendritic cells	control (reference)
831	9.537198	4.4149237	CD14+ Monocytes	control (reference)
832	-1.178989	-0.7881111	NKT cells	control (reference)
833	9.952841	6.4603505	Monocyte progenitors	control (reference)
834	5.6458974	5.480736	Plasmacytoid dendritic cells	control (reference)
835	4.303839	4.6440454	HSPCs	control (reference)
836	-1.3567103	-1.2875313	NKT cells	control (reference)
837	3.6337574	10.012772	Erythrocytes	control (reference)
838	8.711895	6.935351	CD14+ Monocytes	control (reference)
839	10.087042	4.651577	CD14+ Monocytes	control (reference)
840	-2.4974906	-0.8900384	CD4+ T cells	control (reference)
841	-1.2617823	-3.215456	CD4+ T cells	control (reference)
842	-1.7165153	-0.30998725	NKT cells	control (reference)
843	-1.2988359	-4.8669868	CD8+ T cells	control (reference)
844	3.8893156	8.295062	Erythrocytes	control (reference)
845	3.2204115	9.365486	Erythrocytes	control (reference)
846	4.0470295	5.3797665	Megakaryocyte progenitors	control (reference)
847	-2.1342916	-0.6919437	CD4+ T cells	control (reference)
848	-1.2928	-0.31787947	CD4+ T cells	control (reference)
849	2.8125358	5.3132105	CD10+ B cells	control (reference)
850	4.287744	10.284651	Erythrocytes	control (reference)
851	9.483847	5.2884517	CD14+ Monocytes	control (reference)
852	3.4008472	4.186807	HSPCs	control (reference)
853	-1.8262852	-0.31477332	NKT cells	control (reference)
854	10.325117	5.016546	CD14+ Monocytes	control (reference)
855	-1.8621011	-4.7797756	CD4+ T cells	control (reference)
856	9.815245	6.7842393	CD14+ Monocytes	control (reference)
857	4.342855	7.317088	Erythroid progenitors	control (reference)
858	6.729145	4.9992666	Erythroid progenitors	control (reference)
859	10.117686	5.38939	CD14+ Monocytes	control (reference)
860	-3.549892	-2.4482086	CD4+ T cells	control (reference)
861	2.1764512	4.6549587	CD10+ B cells	control (reference)
862	9.844549	4.756586	CD14+ Monocytes	control (reference)
863	0.35305288	-0.6293008	NKT cells	control (reference)
864	4.678528	4.5720406	Monocyte progenitors	control (reference)
865	-1.6042325	-0.9775086	CD8+ T cells	control (reference)
866	6.5790777	5.0754485	Monocyte progenitors	control (reference)
867	8.906503	3.8746667	CD14+ Monocytes	control (reference)
868	-2.4352555	-0.884205	CD4+ T cells	control (reference)
869	-2.2421682	-0.53163874	CD4+ T cells	control (reference)
870	4.0648484	6.5344415	Megakaryocyte progenitors	control (reference)
871	5.0403132	4.7998133	Monocyte progenitors	control (reference)
872	9.17784	4.7271695	CD14+ Monocytes	control (reference)
873	2.033126	3.4612746	Plasma cells	control (reference)
874	1.6051574	-1.5503782	NK cells	control (reference)
875	8.514147	6.1272106	CD14+ Monocytes	control (reference)
876	4.6645985	4.6005583	Megakaryocyte progenitors	control (reference)
877	-1.1672084	-1.4985638	HSPCs	control (reference)
878	-3.3580117	-3.005129	CD4+ T cells	control (reference)
879	4.1226087	7.6611905	Erythrocytes	control (reference)
880	8.829887	6.043924	CD14+ Monocytes	control (reference)
881	5.2957015	5.648447	Plasmacytoid dendritic cells	control (reference)
882	7.6649375	5.1055446	Monocyte progenitors	control (reference)
883	4.12504	4.4242425	HSPCs	control (reference)
884	-3.5275395	-2.4030344	HSPCs	control (reference)
885	-1.2682325	-2.5975418	CD4+ T cells	control (reference)
886	-2.6513443	-1.0754732	CD8+ T cells	control (reference)
887	3.904801	4.0293393	HSPCs	control (reference)
888	-1.9576029	-2.3209	CD4+ T cells	control (reference)
889	2.4903378	3.3802738	Plasma cells	control (reference)
890	-3.063945	-1.1167101	NKT cells	control (reference)
891	3.940425	4.3743525	HSPCs	control (reference)
892	-1.2737389	-0.27113873	NKT cells	control (reference)
893	8.630125	5.350593	CD14+ Monocytes	control (reference)
894	-2.76694	-2.2736137	CD8+ T cells	control (reference)
895	-2.2919939	-0.6208982	CD4+ T cells	control (reference)
896	9.81678	4.9782624	CD14+ Monocytes	control (reference)
897	8.64834	5.672894	CD14+ Monocytes	control (reference)
898	-2.4348125	-0.7703747	CD4+ T cells	control (reference)
899	2.143702	3.2715032	Plasma cells	control (reference)
900	-1.5926539	-0.25723106	NKT cells	control (reference)
901	0.56044143	-1.8404583	HSPCs	control (reference)
902	-2.7189956	-2.2354624	CD4+ T cells	control (reference)
903	-1.9077783	-0.8842274	CD8+ T cells	control (reference)
904	-1.2588348	-1.6263804	CD4+ T cells	control (reference)
905	-0.13963631	-1.0572367	NKT cells	control (reference)
906	4.3779097	9.760603	Erythrocytes	control (reference)
907	2.1511211	3.4206638	Plasma cells	control (reference)
908	7.956722	4.2854304	Monocyte progenitors	control (reference)
909	1.7961017	3.7287898	Plasma cells	control (reference)
910	6.511656	4.988198	Monocyte progenitors	control (reference)
911	5.770989	4.8063006	Monocyte progenitors	control (reference)
912	10.737721	6.1561193	CD14+ Monocytes	control (reference)
913	3.9582846	8.103808	Erythrocytes	control (reference)
914	9.041497	4.2106524	Monocyte-derived dendritic cells	control (reference)
915	3.995364	6.82867	Erythroid progenitors	control (reference)
916	3.836386	4.6786265	HSPCs	control (reference)
917	0.60391575	4.699672	B	control (reference)
918	-2.956479	-1.3036089	CD4+ T cells	control (reference)
919	8.85329	6.4477696	CD14+ Monocytes	control (reference)
920	2.8517976	5.3307614	CD10+ B cells	control (reference)
921	4.525003	5.2379665	Monocyte progenitors	control (reference)
922	-2.3119037	-1.2032245	NKT cells	control (reference)
923	-0.31865323	-1.1087493	NKT cells	control (reference)
924	7.6149073	4.3263655	Monocyte-derived dendritic cells	control (reference)
925	-3.0296881	-2.6320124	CD4+ T cells	control (reference)
926	-2.5212045	-0.67024356	CD4+ T cells	control (reference)
927	4.094763	6.9221787	Erythroid progenitors	control (reference)
928	-3.372761	-3.0416303	NKT cells	control (reference)
929	4.3425527	9.906861	Erythrocytes	control (reference)
930	-0.829129	-0.9755604	CD4+ T cells	control (reference)
931	4.1260657	8.743566	Erythrocytes	control (reference)
932	4.0199265	5.3483615	Megakaryocyte progenitors	control (reference)
933	-2.439663	-1.0671055	CD4+ T cells	control (reference)
934	2.5228672	5.279815	CD10+ B cells	control (reference)
935	10.100606	5.180506	CD14+ Monocytes	control (reference)
936	8.897404	4.93759	CD14+ Monocytes	control (reference)
937	-2.7139344	-4.3275127	CD4+ T cells	control (reference)
938	5.2549644	5.704118	Plasmacytoid dendritic cells	control (reference)
939	4.0879917	8.19256	Erythrocytes	control (reference)
940	9.406614	5.6486	CD14+ Monocytes	control (reference)
941	4.224604	9.862763	Megakaryocyte progenitors	control (reference)
942	2.957338	5.4926114	CD10+ B cells	control (reference)
943	0.12695672	-1.7294425	NKT cells	control (reference)
944	9.050924	5.093016	CD14+ Monocytes	control (reference)
945	-0.8029344	-0.588033	NKT cells	control (reference)
946	-1.1890785	-4.769884	CD4+ T cells	control (reference)
947	-1.5239562	-1.2320337	CD4+ T cells	control (reference)
948	5.435422	5.777158	Plasmacytoid dendritic cells	control (reference)
949	-2.9244902	-3.802422	CD8+ T cells	control (reference)
950	-3.112134	-2.7398763	CD4+ T cells	control (reference)
951	4.045361	7.5390563	Erythroid progenitors	control (reference)
952	9.744824	5.444266	HSPCs	control (reference)
953	3.9977942	7.333389	Erythroid progenitors	control (reference)
954	3.4701397	3.839377	CD10+ B cells	control (reference)
955	0.45052257	4.4402494	B	control (reference)
956	4.432698	9.62524	Erythrocytes	control (reference)
957	3.5396123	4.3641734	HSPCs	control (reference)
958	6.655901	4.66188	Monocyte-derived dendritic cells	control (reference)
959	-0.80911803	-0.3264626	NKT cells	control (reference)
960	4.1470833	7.2829895	Erythroid progenitors	control (reference)
961	-1.7057551	-0.733354	CD4+ T cells	control (reference)
962	4.172483	8.432613	Erythrocytes	control (reference)
963	-1.488447	-0.9563018	CD4+ T cells	control (reference)
964	-3.1885622	-2.440445	CD4+ T cells	control (reference)
965	-0.037538804	-1.0780534	NKT cells	control (reference)
966	0.101117454	-3.3700726	CD8+ T cells	control (reference)
967	4.4833364	5.094948	HSPCs	control (reference)
968	4.1474857	6.611916	Erythroid progenitors	control (reference)
969	10.032248	4.978116	CD14+ Monocytes	control (reference)
970	0.735772	-2.8551364	NKT cells	control (reference)
971	-1.2981361	-4.7395654	CD4+ T cells	control (reference)
972	-2.8773344	-2.619613	CD8+ T cells	control (reference)
973	8.496493	5.1136317	CD14+ Monocytes	control (reference)
974	8.734751	4.1076565	Monocyte-derived dendritic cells	control (reference)
975	6.2312493	4.919282	Monocyte progenitors	control (reference)
976	5.68456	4.9420176	Monocyte progenitors	control (reference)
977	4.0756183	7.2980294	Erythroid progenitors	control (reference)
978	4.3332167	4.937938	Megakaryocyte progenitors	control (reference)
979	-1.9351546	-3.905171	CD8+ T cells	control (reference)
980	4.3071203	4.4584494	HSPCs	control (reference)
981	5.2603726	4.9221206	Monocyte progenitors	control (reference)
982	0.02502835	-3.3956487	CD4+ T cells	control (reference)
983	4.8111806	4.971217	Megakaryocyte progenitors	control (reference)
984	1.2669524	-0.53059477	NK cells	control (reference)
985	-2.9090657	-1.1602794	CD4+ T cells	control (reference)
986	-0.20328808	-1.1154516	NKT cells	control (reference)
987	-1.6048932	-4.672401	CD4+ T cells	control (reference)
988	4.428159	9.888869	Erythrocytes	control (reference)
989	4.029678	8.295216	Erythrocytes	control (reference)
990	6.2233744	5.0807905	Monocyte progenitors	control (reference)
991	8.558474	3.0009642	CD16+ Monocytes	control (reference)
992	4.073813	7.8440475	Erythroid progenitors	control (reference)
993	-2.8021562	-1.9122585	CD4+ T cells	control (reference)
994	4.062741	9.6327715	Erythrocytes	control (reference)
995	-1.3601973	-0.2728898	NKT cells	control (reference)
996	-3.2834184	-3.5046506	CD8+ T cells	control (reference)
997	4.0007567	6.506579	Erythroid progenitors	control (reference)
998	3.3731909	5.1985636	CD10+ B cells	control (reference)
999	-1.0824959	-1.1502742	NKT cells	control (reference)
1000	3.9969764	8.297203	Erythrocytes	control (reference)
1001	3.3074603	4.9842415	CD10+ B cells	control (reference)
1002	2.3370829	3.5438347	Plasma cells	control (reference)
1003	-3.0407598	-2.9184783	CD4+ T cells	control (reference)
1004	-3.6399133	-2.9555385	CD4+ T cells	control (reference)
1005	0.16917671	-3.8680155	CD4+ T cells	control (reference)
1006	4.1490593	6.162252	Erythroid progenitors	control (reference)
1007	-1.359518	-1.1705617	CD4+ T cells	control (reference)
1008	-2.2505052	-0.488431	CD4+ T cells	control (reference)
1009	-0.43191174	-1.7237533	NKT cells	control (reference)
1010	0.9382167	5.2632446	B	control (reference)
1011	9.48668	4.8584905	CD14+ Monocytes	control (reference)
1012	-0.43563917	-0.6455536	NKT cells	control (reference)
1013	3.938351	4.391813	HSPCs	control (reference)
1014	3.7495348	9.802833	Erythrocytes	control (reference)
1015	4.1717186	6.7914147	Erythroid progenitors	control (reference)
1016	0.116163634	-0.6529095	NKT cells	control (reference)
1017	-2.8141315	-1.1482419	CD4+ T cells	control (reference)
1018	8.509592	6.564679	CD14+ Monocytes	control (reference)
1019	4.2639046	5.148769	HSPCs	control (reference)
1020	4.0146084	5.9535923	Megakaryocyte progenitors	control (reference)
1021	8.387619	5.628725	CD14+ Monocytes	control (reference)
1022	4.2284074	6.729854	Erythroid progenitors	control (reference)
1023	-1.828057	0.044660904	NKT cells	control (reference)
1024	4.3772516	8.83618	Erythrocytes	control (reference)
1025	-0.84168935	-0.84771174	NKT cells	control (reference)
1026	-1.8116274	-1.3322262	CD4+ T cells	control (reference)
1027	5.4000664	5.2439466	HSPCs	control (reference)
1028	5.366167	5.918048	Plasmacytoid dendritic cells	control (reference)
1029	7.665779	4.832191	Monocyte-derived dendritic cells	control (reference)
1030	-3.0773714	-3.16167	CD4+ T cells	control (reference)
1031	-1.2669104	-0.77837425	NKT cells	control (reference)
1032	6.859495	4.8550563	Monocyte-derived dendritic cells	control (reference)
1033	4.4081755	10.040734	Erythrocytes	control (reference)
1034	0.05417207	-0.24725321	NKT cells	control (reference)
1035	-2.8729715	-1.1063184	CD4+ T cells	control (reference)
1036	-3.3573942	-3.1130912	CD4+ T cells	control (reference)
1037	1.1365217	-0.72548777	NKT cells	control (reference)
1038	-2.8377202	-3.0568686	CD4+ T cells	control (reference)
1039	10.209296	5.071678	CD14+ Monocytes	control (reference)
1040	4.140847	10.122885	Erythrocytes	control (reference)
1041	10.19599	4.8025436	CD14+ Monocytes	control (reference)
1042	3.5087907	9.624168	Erythrocytes	control (reference)
1043	-2.668904	-1.1995752	CD4+ T cells	control (reference)
1044	9.034487	4.7998276	Monocyte progenitors	control (reference)
1045	10.432666	5.0951734	CD14+ Monocytes	control (reference)
1046	7.121027	4.669101	Monocyte-derived dendritic cells	control (reference)
1047	2.8203192	4.4613805	HSPCs	control (reference)
1048	9.085731	6.400588	CD14+ Monocytes	control (reference)
1049	4.2613873	8.720015	Erythrocytes	control (reference)
1050	0.31882817	-0.44238746	NKT cells	control (reference)
1051	4.082581	9.910944	Erythrocytes	control (reference)
1052	4.1016836	6.866234	Erythroid progenitors	control (reference)
1053	-0.52592295	-1.0238377	NKT cells	control (reference)
1054	4.3782296	9.824237	Erythrocytes	control (reference)
1055	10.311599	5.101091	CD14+ Monocytes	control (reference)
1056	4.769941	5.0984125	HSPCs	control (reference)
1057	9.918	5.287013	CD14+ Monocytes	control (reference)
1058	4.236276	5.084411	HSPCs	control (reference)
1059	4.5339785	9.978156	Erythrocytes	control (reference)
1060	9.44371	3.6239903	CD16+ Monocytes	control (reference)
1061	4.125052	6.267388	Megakaryocyte progenitors	control (reference)
1062	4.226743	8.340886	Erythrocytes	control (reference)
1063	8.28726	5.3244653	Monocyte-derived dendritic cells	control (reference)
1064	6.153845	4.9058075	Monocyte progenitors	control (reference)
1065	-3.5206687	-3.1951435	CD4+ T cells	control (reference)
1066	-2.2189577	-1.5466441	CD4+ T cells	control (reference)
1067	2.8618543	5.379882	CD10+ B cells	control (reference)
1068	5.6248403	5.75541	Plasmacytoid dendritic cells	control (reference)
1069	-1.4270858	-0.38086256	NKT cells	control (reference)
1070	-1.9943691	-2.3524964	CD4+ T cells	control (reference)
1071	4.1699696	5.0822926	HSPCs	control (reference)
1072	0.5306062	-0.6530894	NKT cells	control (reference)
1073	2.9332197	5.190393	CD10+ B cells	control (reference)
1074	9.418246	4.7159095	CD14+ Monocytes	control (reference)
1075	3.9132571	4.5669217	HSPCs	control (reference)
1076	1.0640875	-1.9863908	NKT cells	control (reference)
1077	4.426236	10.1934805	Erythrocytes	control (reference)
1078	4.2602396	4.6461353	HSPCs	control (reference)
1079	4.0582247	7.455475	Erythroid progenitors	control (reference)
1080	-3.2385795	-1.6935227	CD4+ T cells	control (reference)
1081	2.681441	5.183791	CD10+ B cells	control (reference)
1082	-3.3928876	-2.3139057	CD4+ T cells	control (reference)
1083	-0.8969193	-2.5096927	CD4+ T cells	control (reference)
1084	4.0040526	8.103139	Erythrocytes	control (reference)
1085	-2.0928771	-0.38040376	NKT cells	control (reference)
1086	3.774777	4.2449183	HSPCs	control (reference)
1087	-2.6182163	-4.6397333	CD4+ T cells	control (reference)
1088	4.225036	5.0037374	HSPCs	control (reference)
1089	9.911091	4.8581853	CD14+ Monocytes	control (reference)
1090	2.6620874	4.743653	HSPCs	control (reference)
1091	5.409621	4.8432636	Monocyte progenitors	control (reference)
1092	4.2085476	4.891625	HSPCs	control (reference)
1093	-3.4252262	-3.2737582	CD4+ T cells	control (reference)
1094	7.7959995	4.494312	Monocyte-derived dendritic cells	control (reference)
1095	9.90965	6.311706	CD14+ Monocytes	control (reference)
1096	4.680251	10.0706215	Erythrocytes	control (reference)
1097	9.529155	5.3979855	CD14+ Monocytes	control (reference)
1098	4.308992	10.010326	Erythrocytes	control (reference)
1099	4.313947	9.747835	Erythrocytes	control (reference)
1100	-1.2349433	-0.6897041	NKT cells	control (reference)
1101	10.104354	5.330877	CD14+ Monocytes	control (reference)
1102	3.2445762	5.0772576	CD10+ B cells	control (reference)
1103	4.234777	10.543914	Erythrocytes	control (reference)
1104	4.1120696	6.8205724	Erythroid progenitors	control (reference)
1105	-0.41572335	-0.9342476	NKT cells	control (reference)
1106	3.7865112	4.756801	HSPCs	control (reference)
1107	2.2250988	3.3986237	Plasma cells	control (reference)
1108	4.4288864	4.8794446	HSPCs	control (reference)
1109	8.221522	5.8486757	CD14+ Monocytes	control (reference)
1110	7.1814184	4.0740237	Monocyte-derived dendritic cells	control (reference)
1111	9.875511	4.4793453	CD14+ Monocytes	control (reference)
1112	-2.367971	-1.094571	CD4+ T cells	control (reference)
1113	-0.6093123	-0.53783894	NKT cells	control (reference)
1114	4.2310925	6.678008	Erythroid progenitors	control (reference)
1115	4.101276	4.898726	HSPCs	control (reference)
1116	-0.8191662	-0.83770466	NKT cells	control (reference)
1117	0.57780457	-2.9525754	CD4+ T cells	control (reference)
1118	4.0703998	6.8031983	Erythroid progenitors	control (reference)
1119	-1.8493699	-0.43624443	NKT cells	control (reference)
1120	0.09349984	-0.872219	NKT cells	control (reference)
1121	9.610495	4.539093	CD14+ Monocytes	control (reference)
1122	5.0350504	4.613334	HSPCs	control (reference)
1123	7.868023	4.133374	Monocyte-derived dendritic cells	control (reference)
1124	-3.0464506	-1.4613253	CD4+ T cells	control (reference)
1125	6.799679	4.7327266	Monocyte progenitors	control (reference)
1126	4.3333426	10.175366	Erythrocytes	control (reference)
1127	8.123524	5.2562723	Monocyte progenitors	control (reference)
1128	-2.011217	-1.3917171	CD4+ T cells	control (reference)
1129	4.067543	5.80336	Megakaryocyte progenitors	control (reference)
1130	1.8293066	-0.9899591	NK cells	control (reference)
1131	3.979122	6.214191	Megakaryocyte progenitors	control (reference)
1132	-0.7565266	-0.53012365	CD4+ T cells	control (reference)
1133	0.81589454	4.2847967	B	control (reference)
1134	0.68667006	4.7621436	B	control (reference)
1135	6.7547684	4.7645264	Monocyte progenitors	control (reference)
1136	0.13088332	-0.48959386	NKT cells	control (reference)
1137	-3.1322665	-1.2328547	CD4+ T cells	control (reference)
1138	-3.0455828	-1.5687529	CD4+ T cells	control (reference)
1139	10.300599	5.2031837	CD14+ Monocytes	control (reference)
1140	3.859194	8.380463	Erythrocytes	control (reference)
1141	6.651736	4.9338236	Monocyte progenitors	control (reference)
1142	-1.1804177	-0.553183	NKT cells	control (reference)
1143	8.839494	4.6841235	Monocyte-derived dendritic cells	control (reference)
1144	6.517338	4.908591	Monocyte progenitors	control (reference)
1145	-0.7094563	-0.49608123	NKT cells	control (reference)
1146	4.130385	7.4665666	Erythroid progenitors	control (reference)
1147	3.777982	5.4257584	CD10+ B cells	control (reference)
1148	-0.8397088	-0.59880054	NKT cells	control (reference)
1149	-0.9159723	-0.27219796	NKT cells	control (reference)
1150	-1.0409116	-0.8416504	CD4+ T cells	control (reference)
1151	-1.5076022	-0.36915058	NKT cells	control (reference)
1152	10.22356	4.975453	CD14+ Monocytes	control (reference)
1153	10.43902	4.888874	CD14+ Monocytes	control (reference)
1154	3.911808	7.9146867	Erythrocytes	control (reference)
1155	-1.9004127	-2.7794106	CD4+ T cells	control (reference)
1156	4.0849795	4.4329414	HSPCs	control (reference)
1157	4.0490923	8.432265	Erythrocytes	control (reference)
1158	4.0980115	4.9105663	HSPCs	control (reference)
1159	0.33505172	4.635464	B	control (reference)
1160	10.4108715	6.287841	CD14+ Monocytes	control (reference)
1161	3.979877	4.511384	HSPCs	control (reference)
1162	9.11175	2.8316522	CD16+ Monocytes	control (reference)
1163	5.335509	5.74183	Plasmacytoid dendritic cells	control (reference)
1164	3.8089888	6.7871275	Erythroid progenitors	control (reference)
1165	9.562867	2.9074142	CD16+ Monocytes	control (reference)
1166	9.503583	6.003968	CD14+ Monocytes	control (reference)
1167	-1.452357	-1.9041895	CD4+ T cells	control (reference)
1168	1.4465436	5.6174836	CD10+ B cells	control (reference)
1169	-0.17916575	-0.81827635	NKT cells	control (reference)
1170	9.536466	4.8202543	CD14+ Monocytes	control (reference)
1171	-0.389584	-0.8009932	NKT cells	control (reference)
1172	-3.2199404	-2.420077	CD4+ T cells	control (reference)
1173	7.547492	4.4610643	Monocyte-derived dendritic cells	control (reference)
1174	-1.6146582	-4.8029685	CD4+ T cells	control (reference)
1175	0.42405868	-3.538752	CD4+ T cells	control (reference)
1176	3.8265715	8.614545	Erythrocytes	control (reference)
1177	4.6850457	4.9056873	HSPCs	control (reference)
1178	-0.50599253	-1.215208	CD4+ T cells	control (reference)
1179	4.0550914	7.2924147	Erythroid progenitors	control (reference)
1180	-1.0603963	-1.3525838	CD4+ T cells	control (reference)
1181	-0.6572401	-0.3795027	NKT cells	control (reference)
1182	3.7870731	8.083562	Erythrocytes	control (reference)
1183	3.925395	6.863739	Erythroid progenitors	control (reference)
1184	3.9976547	8.568439	Erythrocytes	control (reference)
1185	10.087412	4.7824316	CD14+ Monocytes	control (reference)
1186	8.016783	5.77694	Monocyte progenitors	control (reference)
1187	-2.4353356	-1.8348725	CD4+ T cells	control (reference)
1188	0.31635395	-1.3870903	NKT cells	control (reference)
1189	4.1140695	7.4884906	Erythroid progenitors	control (reference)
1190	0.76839983	4.5218287	B	control (reference)
1191	3.9702506	5.9054704	Megakaryocyte progenitors	control (reference)
1192	5.563721	5.03296	Monocyte progenitors	control (reference)
1193	10.1894455	5.910168	CD14+ Monocytes	control (reference)
1194	9.341081	5.486095	HSPCs	control (reference)
1195	9.296456	6.7151046	CD14+ Monocytes	control (reference)
1196	-1.8650231	-0.5348632	NKT cells	control (reference)
1197	9.653654	5.3402963	CD14+ Monocytes	control (reference)
1198	7.870185	4.747222	Monocyte-derived dendritic cells	control (reference)
1199	-1.6518875	-0.97297007	CD4+ T cells	control (reference)
1200	10.461099	4.564202	CD14+ Monocytes	control (reference)
1201	10.250129	4.9212165	CD14+ Monocytes	control (reference)
1202	5.5772696	5.822406	Plasmacytoid dendritic cells	control (reference)
1203	-0.16730179	-0.5236073	CD4+ T cells	control (reference)
1204	-3.329491	-2.3933651	CD4+ T cells	control (reference)
1205	0.2114468	-0.91848016	CD14+ Monocytes	control (reference)
1206	-0.25180638	-3.8023272	NKT cells	control (reference)
1207	-0.6996346	-4.336775	CD4+ T cells	control (reference)
1208	9.745105	6.554345	CD14+ Monocytes	control (reference)
1209	9.599763	6.7377043	CD14+ Monocytes	control (reference)
1210	9.074249	6.419919	CD14+ Monocytes	control (reference)
1211	9.342472	5.024292	CD14+ Monocytes	control (reference)
1212	4.081001	6.028723	Megakaryocyte progenitors	control (reference)
1213	0.08179321	-1.9895318	NKT cells	control (reference)
1214	-0.6715621	-2.447916	CD4+ T cells	control (reference)
1215	8.242635	5.3092065	Monocyte progenitors	control (reference)
1216	5.664643	5.7964864	Plasmacytoid dendritic cells	control (reference)
1217	7.943027	5.146747	Monocyte progenitors	control (reference)
1218	-1.6375259	-1.4278316	CD4+ T cells	control (reference)
1219	-1.4062577	-0.53204125	NKT cells	control (reference)
1220	3.9945083	8.403448	Erythrocytes	control (reference)
1221	4.7552857	5.1176558	Monocyte progenitors	control (reference)
1222	4.2374716	10.131593	Erythrocytes	control (reference)
1223	4.1511135	5.3092647	Megakaryocyte progenitors	control (reference)
1224	1.0377939	5.347381	CD10+ B cells	control (reference)
1225	8.563319	5.487451	CD14+ Monocytes	control (reference)
1226	-0.9429222	-0.3140141	NKT cells	control (reference)
1227	5.1240945	9.520885	CD14+ Monocytes	control (reference)
1228	5.4437723	5.853363	Plasmacytoid dendritic cells	control (reference)
1229	-1.5464814	-0.43548617	NKT cells	control (reference)
1230	4.7669306	4.6854815	Monocyte progenitors	control (reference)
1231	3.9414206	5.928793	Megakaryocyte progenitors	control (reference)
1232	-2.176487	-0.37434056	CD4+ T cells	control (reference)
1233	3.263653	4.8001804	CD10+ B cells	control (reference)
1234	-1.0551363	-0.14595501	NKT cells	control (reference)
1235	6.826005	4.327887	Monocyte-derived dendritic cells	control (reference)
1236	-1.9019016	-4.5514374	CD4+ T cells	control (reference)
1237	-0.5148708	-1.198523	NKT cells	control (reference)
1238	-1.819274	-0.3014672	NKT cells	control (reference)
1239	4.0114307	7.54765	Erythroid progenitors	control (reference)
1240	3.7971454	4.5021133	HSPCs	control (reference)
1241	-0.048782032	-4.1077414	CD8+ T cells	control (reference)
1242	0.15791547	4.4961433	B	control (reference)
1243	6.6790853	4.5508685	Monocyte-derived dendritic cells	control (reference)
1244	-0.12964885	-0.49303436	NKT cells	control (reference)
1245	-2.1147084	-0.9416041	NKT cells	control (reference)
1246	-0.61188227	-1.5034629	NKT cells	control (reference)
1247	-1.2811369	-4.964029	CD4+ T cells	control (reference)
1248	10.704568	4.8770914	CD14+ Monocytes	control (reference)
1249	-3.3633268	-3.5016224	CD4+ T cells	control (reference)
1250	3.5338857	9.87378	Monocyte progenitors	control (reference)
1251	10.600115	5.5916686	CD14+ Monocytes	control (reference)
1252	7.900953	4.0447035	Monocyte-derived dendritic cells	control (reference)
1253	7.513653	5.1862073	Monocyte progenitors	control (reference)
1254	2.9941058	4.6286936	HSPCs	control (reference)
1255	-2.012302	-1.270078	CD4+ T cells	control (reference)
1256	-1.7317375	-0.63138115	CD4+ T cells	control (reference)
1257	9.3383	6.9570036	Monocyte progenitors	control (reference)
1258	4.044936	7.366348	Erythroid progenitors	control (reference)
1259	-3.382229	-2.299142	Erythrocytes	control (reference)
1260	10.4333	5.956764	CD14+ Monocytes	control (reference)
1261	-1.1459824	-0.51088	CD4+ T cells	control (reference)
1262	-2.9004567	-1.2461674	CD4+ T cells	control (reference)
1263	7.41891	5.1242237	Monocyte-derived dendritic cells	control (reference)
1264	4.100117	6.208757	Megakaryocyte progenitors	control (reference)
1265	8.916807	6.7607503	Monocyte progenitors	control (reference)
1266	10.122543	5.0656443	CD14+ Monocytes	control (reference)
1267	2.948651	5.1818957	CD10+ B cells	control (reference)
1268	-0.5618585	-0.5044208	NKT cells	control (reference)
1269	4.045155	7.7766294	Erythroid progenitors	control (reference)
1270	8.233021	5.6065917	CD14+ Monocytes	control (reference)
1271	10.380331	5.867514	CD14+ Monocytes	control (reference)
1272	4.083909	4.539461	HSPCs	control (reference)
1273	-3.2467136	-2.5486915	CD4+ T cells	control (reference)
1274	-0.14770633	-1.0388033	NKT cells	control (reference)
1275	-3.264985	-2.908309	CD4+ T cells	control (reference)
1276	4.415618	5.091138	HSPCs	control (reference)
1277	-1.5007592	-1.6717082	CD4+ T cells	control (reference)
1278	7.8939524	4.833199	CD14+ Monocytes	control (reference)
1279	4.2127194	4.60683	HSPCs	control (reference)
1280	10.3061285	5.852184	CD14+ Monocytes	control (reference)
1281	10.254349	6.044833	CD14+ Monocytes	control (reference)
1282	4.0501857	8.356801	Erythrocytes	control (reference)
1283	-1.314092	-0.32802865	NKT cells	control (reference)
1284	0.123443045	-3.6548576	NKT cells	control (reference)
1285	-1.233341	-0.31821	NKT cells	control (reference)
1286	2.5433602	-1.4607254	NKT cells	control (reference)
1287	-2.0651393	-1.226457	CD4+ T cells	control (reference)
1288	3.8419452	4.994782	HSPCs	control (reference)
1289	4.1322775	9.244047	Erythrocytes	control (reference)
1290	-2.963791	-3.6455705	CD8+ T cells	control (reference)
1291	-2.1390808	-4.7532077	CD4+ T cells	control (reference)
1292	9.483281	5.885819	CD14+ Monocytes	control (reference)
1293	-1.465024	-1.4575064	CD4+ T cells	control (reference)
1294	7.9094996	4.486514	Monocyte-derived dendritic cells	control (reference)
1295	-2.8726022	-2.0767884	CD8+ T cells	control (reference)
1296	-0.57071066	-1.4023359	NKT cells	control (reference)
1297	4.369905	9.997464	Erythrocytes	control (reference)
1298	4.0971713	4.7658763	HSPCs	control (reference)
1299	4.3000684	8.35982	Erythrocytes	control (reference)
1300	8.147522	5.318136	Monocyte progenitors	control (reference)
1301	8.5543785	5.7609296	CD14+ Monocytes	control (reference)
1302	-2.893652	-0.89106923	CD4+ T cells	control (reference)
1303	-3.06278	-3.8076031	CD4+ T cells	control (reference)
1304	4.391653	9.815363	Erythrocytes	control (reference)
1305	0.19884162	-1.0569596	NKT cells	control (reference)
1306	8.995994	2.6714087	CD16+ Monocytes	control (reference)
1307	4.687163	5.3645287	HSPCs	control (reference)
1308	0.5851895	-2.3393695	NKT cells	control (reference)
1309	0.15743497	-0.94152963	NKT cells	control (reference)
1310	-3.009133	-3.5605745	CD4+ T cells	control (reference)
1311	4.3661847	4.3771253	HSPCs	control (reference)
1312	-1.7007681	-0.24887931	NKT cells	control (reference)
1313	9.092263	6.4541354	CD14+ Monocytes	control (reference)
1314	-3.2891915	-1.9556671	CD4+ T cells	control (reference)
1315	10.175422	4.5203447	CD14+ Monocytes	control (reference)
1316	-1.7764353	-1.0556679	CD4+ T cells	control (reference)
1317	3.978855	5.1121492	HSPCs	control (reference)
1318	-0.6342683	-4.5459585	CD4+ T cells	control (reference)
1319	5.210611	4.983513	Monocyte progenitors	control (reference)
1320	4.074866	9.776227	Erythrocytes	control (reference)
1321	8.788392	5.833238	CD14+ Monocytes	control (reference)
1322	8.158333	6.568321	Erythrocytes	control (reference)
1323	8.594387	3.5316975	CD16+ Monocytes	control (reference)
1324	-1.5505371	-0.232349	NKT cells	control (reference)
1325	10.454998	5.793073	CD14+ Monocytes	control (reference)
1326	4.1105795	5.892597	Megakaryocyte progenitors	control (reference)
1327	-1.3455218	-0.9642117	CD4+ T cells	control (reference)
1328	1.7356155	4.549833	B	control (reference)
1329	-1.7068526	-1.4669741	CD4+ T cells	control (reference)
1330	-0.30328152	-1.5634154	NKT cells	control (reference)
1331	3.379366	5.170213	HSPCs	control (reference)
1332	-0.67275333	-0.9026147	NKT cells	control (reference)
1333	9.935659	6.6373043	CD14+ Monocytes	control (reference)
1334	-1.0072664	-0.47545895	NKT cells	control (reference)
1335	-1.0593232	-2.0902247	CD4+ T cells	control (reference)
1336	2.0856318	3.5224755	Plasma cells	control (reference)
1337	10.646964	5.3158226	CD14+ Monocytes	control (reference)
1338	-0.24694595	-1.0475448	NKT cells	control (reference)
1339	8.039246	4.393243	Monocyte-derived dendritic cells	control (reference)
1340	2.1709828	-1.3831958	NK cells	control (reference)
1341	3.8582842	8.372967	Erythrocytes	control (reference)
1342	-3.1194224	-2.974289	CD4+ T cells	control (reference)
1343	4.0829864	8.203341	Erythrocytes	control (reference)
1344	8.124762	4.6301236	Monocyte-derived dendritic cells	control (reference)
1345	7.3682303	4.276722	Monocyte-derived dendritic cells	control (reference)
1346	0.8402462	-3.0686245	HSPCs	control (reference)
1347	9.123453	4.982568	CD14+ Monocytes	control (reference)
1348	0.7133098	5.7366734	CD10+ B cells	control (reference)
1349	3.2260609	5.2219505	CD10+ B cells	control (reference)
1350	9.936345	6.3345594	CD14+ Monocytes	control (reference)
1351	-1.3268253	-0.50388604	CD4+ T cells	control (reference)
1352	-1.8381108	-0.63327086	CD4+ T cells	control (reference)
1353	-3.1189618	-1.48064	CD4+ T cells	control (reference)
1354	10.909301	5.5590553	CD14+ Monocytes	control (reference)
1355	10.282721	4.6960998	CD14+ Monocytes	control (reference)
1356	-1.3657199	0.10337269	NKT cells	control (reference)
1357	-1.1253204	-0.23271237	CD4+ T cells	control (reference)
1358	4.4120307	5.476205	HSPCs	control (reference)
1359	7.134891	4.555725	Monocyte-derived dendritic cells	control (reference)
1360	10.36023	5.5143414	CD14+ Monocytes	control (reference)
1361	4.216745	10.354465	Erythrocytes	control (reference)
1362	4.446753	10.161611	Erythrocytes	control (reference)
1363	-2.6202798	-1.2231222	CD4+ T cells	control (reference)
1364	9.514503	6.2194233	CD14+ Monocytes	control (reference)
1365	-2.613083	-3.09829	CD4+ T cells	control (reference)
1366	10.338566	5.6048665	CD14+ Monocytes	control (reference)
1367	-1.4895803	-1.2724823	CD4+ T cells	control (reference)
1368	-1.0738463	-0.38188243	NKT cells	control (reference)
1369	0.09785357	-4.385107	Erythrocytes	control (reference)
1370	0.10748154	-0.643624	NKT cells	control (reference)
1371	0.079588555	-0.8740107	NKT cells	control (reference)
1372	10.333453	5.0266457	CD14+ Monocytes	control (reference)
1373	-2.0649107	-0.6013405	CD4+ T cells	control (reference)
1374	10.381359	6.2297783	CD14+ Monocytes	control (reference)
1375	4.3909855	5.0762267	Monocyte progenitors	control (reference)
1376	3.782537	4.8917503	HSPCs	control (reference)
1377	3.375282	4.699628	CD10+ B cells	control (reference)
1378	-0.59606063	-0.37326574	NKT cells	control (reference)
1379	9.032613	6.114041	CD14+ Monocytes	control (reference)
1380	-0.6324452	-4.1195316	CD8+ T cells	control (reference)
1381	2.112132	3.5536625	Plasma cells	control (reference)
1382	4.253614	8.457609	Erythrocytes	control (reference)
1383	9.861653	6.6173005	CD14+ Monocytes	control (reference)
1384	-2.697534	-4.3802443	CD8+ T cells	control (reference)
1385	-1.4724079	-0.9015073	CD4+ T cells	control (reference)
1386	-1.5572922	-3.6562693	CD4+ T cells	control (reference)
1387	8.635784	3.0840802	CD16+ Monocytes	control (reference)
1388	-0.69587326	-0.37861535	NKT cells	control (reference)
1389	-1.770165	-0.51690763	NKT cells	control (reference)
1390	-3.2841895	-2.4204886	CD4+ T cells	control (reference)
1391	-3.3720858	-2.8342915	CD4+ T cells	control (reference)
1392	-1.80766	-0.3216059	NKT cells	control (reference)
1393	-0.85713565	-0.44818214	NKT cells	control (reference)
1394	6.8914866	4.752721	Monocyte-derived dendritic cells	control (reference)
1395	9.467182	5.287229	Monocyte progenitors	control (reference)
1396	-2.5489702	-2.6761265	CD8+ T cells	control (reference)
1397	3.6191275	4.8782067	Megakaryocyte progenitors	control (reference)
1398	-3.2842143	-1.3970801	CD4+ T cells	control (reference)
1399	9.716452	4.776509	Monocyte-derived dendritic cells	control (reference)
1400	9.03778	6.160917	CD14+ Monocytes	control (reference)
1401	7.4892244	5.1270103	Monocyte progenitors	control (reference)
1402	-1.9704758	-1.012872	CD4+ T cells	control (reference)
1403	4.0138535	7.7524443	Erythroid progenitors	control (reference)
1404	4.62403	4.94225	Monocyte progenitors	control (reference)
1405	5.126192	4.8309283	Monocyte progenitors	control (reference)
1406	-0.7661712	-0.92015	NKT cells	control (reference)
1407	-1.0948763	-1.5245253	CD4+ T cells	control (reference)
1408	1.9870757	-0.5955779	NK cells	control (reference)
1409	-1.7722901	-0.7402367	CD8+ T cells	control (reference)
1410	3.8778255	7.2536993	Erythroid progenitors	control (reference)
1411	4.207442	7.583283	Erythrocytes	control (reference)
1412	-3.26302	-3.5331295	CD4+ T cells	control (reference)
1413	3.9220397	4.742197	Megakaryocyte progenitors	control (reference)
1414	3.069542	5.214718	CD10+ B cells	control (reference)
1415	2.5730832	5.3101664	CD10+ B cells	control (reference)
1416	7.994217	5.676656	Monocyte progenitors	control (reference)
1417	-1.6729506	-4.417434	CD4+ T cells	control (reference)
1418	4.725401	4.6626935	HSPCs	control (reference)
1419	4.1841674	7.864277	Erythrocytes	control (reference)
1420	3.93725	4.6944046	HSPCs	control (reference)
1421	-1.6341313	-0.25323445	CD4+ T cells	control (reference)
1422	-2.7422466	-1.1679906	CD4+ T cells	control (reference)
1423	5.6741123	5.802178	Plasmacytoid dendritic cells	control (reference)
1424	4.1409283	6.191745	Erythroid progenitors	control (reference)
1425	8.577097	6.0434556	Monocyte progenitors	control (reference)
1426	10.182306	6.027266	CD14+ Monocytes	control (reference)
1427	-1.0833362	-2.4027176	CD4+ T cells	control (reference)
1428	7.3575077	4.6031656	Monocyte-derived dendritic cells	control (reference)
1429	3.8152876	5.256723	HSPCs	control (reference)
1430	4.3211584	5.1677322	HSPCs	control (reference)
1431	9.502565	6.853146	CD14+ Monocytes	control (reference)
1432	-2.309221	-1.2541257	CD4+ T cells	control (reference)
1433	-1.6476316	-1.1773902	CD4+ T cells	control (reference)
1434	4.54536	4.4008794	HSPCs	control (reference)
1435	-2.5113778	-3.8944287	CD4+ T cells	control (reference)
1436	3.8549812	4.388067	HSPCs	control (reference)
1437	10.269862	5.8621826	CD14+ Monocytes	control (reference)
1438	-0.8007485	-0.5788422	NKT cells	control (reference)
1439	3.9742432	6.163181	Megakaryocyte progenitors	control (reference)
1440	5.2121663	4.869893	Monocyte progenitors	control (reference)
1441	4.55983	4.4631233	HSPCs	control (reference)
1442	0.27204022	5.048249	B	control (reference)
1443	6.804502	5.178958	Monocyte progenitors	control (reference)
1444	5.159739	4.9195724	Monocyte progenitors	control (reference)
1445	2.7781684	5.2160745	CD10+ B cells	control (reference)
1446	10.603259	5.426974	CD14+ Monocytes	control (reference)
1447	4.255736	10.19833	Erythrocytes	control (reference)
1448	-2.368714	-2.3596003	CD4+ T cells	control (reference)
1449	9.763697	4.3283496	CD16+ Monocytes	control (reference)
1450	-2.386652	-0.49388152	CD4+ T cells	control (reference)
1451	3.8762202	7.0007358	Erythroid progenitors	control (reference)
1452	2.2085466	-1.090227	NKT cells	control (reference)
1453	0.6941939	-0.5741418	NKT cells	control (reference)
1454	6.345342	5.055421	Monocyte progenitors	control (reference)
1455	1.1457555	4.768375	B	control (reference)
1456	-0.14463145	-0.9545592	NKT cells	control (reference)
1457	8.932862	3.9750035	CD16+ Monocytes	control (reference)
1458	-0.9301744	-0.82161844	CD4+ T cells	control (reference)
1459	-2.850793	-1.4169459	CD4+ T cells	control (reference)
1460	4.1276536	8.081904	Erythrocytes	control (reference)
1461	-1.101587	-0.91862804	CD4+ T cells	control (reference)
1462	-1.6436338	0.1382311	CD4+ T cells	control (reference)
1463	-1.1180257	-1.8718315	NKT cells	control (reference)
1464	4.0473375	6.5261583	Erythroid progenitors	control (reference)
1465	-3.3347273	-1.9915031	CD4+ T cells	control (reference)
1466	1.3736252	5.603981	B	control (reference)
1467	4.0118055	5.3568926	Megakaryocyte progenitors	control (reference)
1468	-2.1240778	-0.6617342	CD4+ T cells	control (reference)
1469	-2.6878746	-0.5798146	CD4+ T cells	control (reference)
1470	9.911368	5.584245	CD14+ Monocytes	control (reference)
1471	-1.5706507	-0.29877174	CD4+ T cells	control (reference)
1472	-1.0803875	-1.2031544	CD4+ T cells	control (reference)
1473	10.400091	6.310405	CD14+ Monocytes	control (reference)
1474	4.336229	10.034797	Erythrocytes	control (reference)
1475	3.0797412	5.3262234	CD10+ B cells	control (reference)
1476	9.993623	4.890815	CD14+ Monocytes	control (reference)
1477	3.6833699	4.5352798	HSPCs	control (reference)
1478	8.3279705	5.5693445	CD14+ Monocytes	control (reference)
1479	-0.20340137	-0.80841756	NKT cells	control (reference)
1480	4.318486	9.710381	Erythrocytes	control (reference)
1481	8.399546	6.381384	CD14+ Monocytes	control (reference)
1482	9.477199	3.1241312	CD16+ Monocytes	control (reference)
1483	10.5798435	5.1941924	CD14+ Monocytes	control (reference)
1484	3.8265011	10.201061	Erythrocytes	control (reference)
1485	9.501672	4.5882053	CD14+ Monocytes	control (reference)
1486	0.43519622	4.274464	B	control (reference)
1487	3.9463232	4.9354787	HSPCs	control (reference)
1488	-0.8881597	-2.5365686	CD4+ T cells	control (reference)
1489	-0.5465576	-1.1043152	NKT cells	control (reference)
1490	10.542046	5.546095	CD14+ Monocytes	control (reference)
1491	0.24168165	-3.3249457	CD4+ T cells	control (reference)
1492	-1.774123	-4.8725696	CD4+ T cells	control (reference)
1493	9.993397	3.1606324	CD14+ Monocytes	control (reference)
1494	-1.498431	-0.79414487	CD4+ T cells	control (reference)
1495	0.04480589	-2.610896	CD4+ T cells	control (reference)
1496	-2.0825663	-0.2897621	CD4+ T cells	control (reference)
1497	5.4997163	5.7719326	Plasmacytoid dendritic cells	control (reference)
1498	6.631824	5.0958138	Monocyte progenitors	control (reference)
1499	-3.1221323	-2.2727284	CD8+ T cells	control (reference)
1500	-3.0544205	-2.3933225	CD4+ T cells	control (reference)
1501	-1.631254	-0.79025275	CD4+ T cells	control (reference)
1502	-1.3326384	-1.4004505	CD4+ T cells	control (reference)
1503	9.192106	5.3790946	CD14+ Monocytes	control (reference)
1504	0.75795263	4.534864	B	control (reference)
1505	-1.3988934	-3.4013972	CD4+ T cells	control (reference)
1506	-2.7213743	-0.9736689	CD4+ T cells	control (reference)
1507	0.16243118	-0.95329404	NKT cells	control (reference)
1508	-0.6209524	-1.0390327	NKT cells	control (reference)
1509	4.1439886	6.2170415	Megakaryocyte progenitors	control (reference)
1510	0.71423024	4.480999	B	control (reference)
1511	0.8010086	-1.387294	NKT cells	control (reference)
1512	-1.6483493	-1.6174728	CD4+ T cells	control (reference)
1513	-3.0919843	-2.4215903	CD4+ T cells	control (reference)
1514	-1.7393985	-1.5183356	CD4+ T cells	control (reference)
1515	-0.029640367	-1.94526	NKT cells	control (reference)
1516	-2.0779397	-3.0778162	CD4+ T cells	control (reference)
1517	-2.677354	-0.9332594	CD4+ T cells	control (reference)
1518	-1.7291902	-0.16228896	NKT cells	control (reference)
1519	7.2073264	4.4007564	Monocyte-derived dendritic cells	control (reference)
1520	6.7437086	-5.597018	Megakaryocyte progenitors	control (reference)
1521	-1.4744693	-1.2598625	CD4+ T cells	control (reference)
1522	0.28805363	-1.4714508	NKT cells	control (reference)
1523	-3.427807	-2.4465709	NKT cells	control (reference)
1524	-2.8582017	-0.89414567	CD4+ T cells	control (reference)
1525	-3.067127	-1.08497	NKT cells	control (reference)
1526	-0.93989825	-0.32835084	NKT cells	control (reference)
1527	9.584448	4.160621	CD14+ Monocytes	control (reference)
1528	-0.51029664	-0.3621854	NKT cells	control (reference)
1529	1.5666889	4.776392	CD10+ B cells	control (reference)
1530	-0.42251983	-0.551273	NKT cells	control (reference)
1531	7.527275	4.090539	Monocyte-derived dendritic cells	control (reference)
1532	-1.7852604	-2.017919	CD4+ T cells	control (reference)
1533	7.6703353	4.9751287	Monocyte progenitors	control (reference)
1534	-2.9030435	-2.2755852	CD8+ T cells	control (reference)
1535	0.23278533	-1.114576	NKT cells	control (reference)
1536	-1.4295965	-0.38839728	NKT cells	control (reference)
1537	9.448134	3.983456	Monocyte-derived dendritic cells	control (reference)
1538	-2.4720886	-1.9958026	CD4+ T cells	control (reference)
1539	10.456559	4.7302537	CD14+ Monocytes	control (reference)
1540	3.9704833	6.841167	Erythroid progenitors	control (reference)
1541	9.329953	4.818996	Monocyte progenitors	control (reference)
1542	2.334557	-0.50604725	NK cells	control (reference)
1543	3.8924081	7.090679	Erythroid progenitors	control (reference)
1544	6.7344913	-5.52068	Megakaryocyte progenitors	control (reference)
1545	-1.3211441	-0.5829235	NKT cells	control (reference)
1546	2.0375173	3.1326423	Plasma cells	control (reference)
1547	-2.2866924	-2.2341456	CD4+ T cells	control (reference)
1548	7.8242517	4.694398	CD14+ Monocytes	control (reference)
1549	10.058754	4.7883687	CD14+ Monocytes	control (reference)
1550	4.6455665	4.4669676	HSPCs	control (reference)
1551	-1.434827	-0.26160774	NKT cells	control (reference)
1552	-2.9213035	-2.473172	CD8+ T cells	control (reference)
1553	-2.5228226	-2.6233056	CD4+ T cells	control (reference)
1554	9.156216	5.4260483	CD14+ Monocytes	control (reference)
1555	7.3885694	4.3519936	Monocyte-derived dendritic cells	control (reference)
1556	-2.7912836	-0.8943316	NKT cells	control (reference)
1557	4.3016453	8.499334	Erythrocytes	control (reference)
1558	8.587566	6.3424096	Monocyte progenitors	control (reference)
1559	-3.034286	-2.6308193	CD4+ T cells	control (reference)
1560	-2.4341314	-2.453489	CD4+ T cells	control (reference)
1561	7.1600046	4.8818355	Monocyte-derived dendritic cells	control (reference)
1562	4.349724	9.685724	Erythrocytes	control (reference)
1563	-0.8314608	-0.5317261	NKT cells	control (reference)
1564	7.069363	4.860753	Monocyte-derived dendritic cells	control (reference)
1565	-1.2480576	-0.7290981	NKT cells	control (reference)
1566	8.916691	3.0636919	CD16+ Monocytes	control (reference)
1567	7.367483	4.3238053	Monocyte-derived dendritic cells	control (reference)
1568	2.3285449	3.441206	Plasma cells	control (reference)
1569	10.588664	5.0850587	CD14+ Monocytes	control (reference)
1570	3.6559203	5.1211615	HSPCs	control (reference)
1571	4.0167184	5.1362886	HSPCs	control (reference)
1572	-1.3528961	-0.5323026	CD4+ T cells	control (reference)
1573	8.510404	4.9567323	Monocyte progenitors	control (reference)
1574	-1.7039065	-0.9735488	CD4+ T cells	control (reference)
1575	-0.3145561	-1.3952134	CD4+ T cells	control (reference)
1576	4.2234983	7.9340725	Erythrocytes	control (reference)
1577	0.19318193	-1.3631374	NKT cells	control (reference)
1578	7.35755	4.339783	Monocyte-derived dendritic cells	control (reference)
1579	4.516457	4.907584	HSPCs	control (reference)
1580	-0.8392824	-0.59567225	NKT cells	control (reference)
1581	3.8825035	8.271865	Erythrocytes	control (reference)
1582	0.04741869	4.8123584	B	control (reference)
1583	6.241111	4.945159	Monocyte progenitors	control (reference)
1584	5.105027	5.0662475	Monocyte progenitors	control (reference)
1585	9.063772	2.7720401	CD16+ Monocytes	control (reference)
1586	3.6880515	5.5977535	Megakaryocyte progenitors	control (reference)
1587	2.6473818	4.4443192	HSPCs	control (reference)
1588	3.8942134	4.4915695	HSPCs	control (reference)
1589	9.525584	3.4828796	CD16+ Monocytes	control (reference)
1590	1.9967222	3.4385588	Plasma cells	control (reference)
1591	4.1385627	6.7859435	Erythroid progenitors	control (reference)
1592	-0.8352443	-0.5555156	NKT cells	control (reference)
1593	-1.1572489	-0.45443732	NKT cells	control (reference)
1594	9.809716	6.955044	CD14+ Monocytes	control (reference)
1595	1.1581224	-1.259863	NKT cells	control (reference)
1596	0.28999683	-1.9941504	NKT cells	control (reference)
1597	9.635811	6.668179	CD14+ Monocytes	control (reference)
1598	10.486228	5.64283	CD14+ Monocytes	control (reference)
1599	-0.6565685	-1.6811417	CD4+ T cells	control (reference)
1600	3.1402566	5.1847878	CD10+ B cells	control (reference)
1601	-0.7033434	-4.0486355	NKT cells	control (reference)
1602	9.992774	5.057718	CD14+ Monocytes	control (reference)
1603	7.526213	4.901664	Monocyte-derived dendritic cells	control (reference)
1604	-1.2851261	-0.26587817	NKT cells	control (reference)
1605	-2.9970071	-1.5336502	CD4+ T cells	control (reference)
1606	4.265386	5.156492	HSPCs	control (reference)
1607	-1.5971861	-1.453414	CD4+ T cells	control (reference)
1608	8.0559635	4.7584205	Monocyte progenitors	control (reference)
1609	-0.29672778	-0.6102828	NKT cells	control (reference)
1610	-3.4578218	-1.9311119	HSPCs	control (reference)
1611	3.9558864	7.7686377	Erythrocytes	control (reference)
1612	10.500631	6.4895396	CD14+ Monocytes	control (reference)
1613	0.46707067	6.0284705	B	control (reference)
1614	5.249897	4.817046	Monocyte progenitors	control (reference)
1615	-0.56305707	-0.40977678	NKT cells	control (reference)
1616	-1.4695207	-1.2407049	CD4+ T cells	control (reference)
1617	-1.290382	-0.20448232	NKT cells	control (reference)
1618	0.45035636	-0.33249956	NKT cells	control (reference)
1619	5.1568713	5.711075	Plasmacytoid dendritic cells	control (reference)
1620	4.161268	7.962917	Erythrocytes	control (reference)
1621	9.625136	5.8451877	CD14+ Monocytes	control (reference)
1622	4.2323623	8.185515	Erythrocytes	control (reference)
1623	8.862508	4.6863694	CD14+ Monocytes	control (reference)
1624	2.96429	5.250884	CD10+ B cells	control (reference)
1625	-1.8692359	-0.02041357	CD4+ T cells	control (reference)
1626	4.2143617	5.1772513	Megakaryocyte progenitors	control (reference)
1627	8.897852	6.8069153	CD14+ Monocytes	control (reference)
1628	-2.7830312	-3.942571	CD4+ T cells	control (reference)
1629	3.123429	5.335689	CD10+ B cells	control (reference)
1630	-2.7924252	-3.7614262	CD4+ T cells	control (reference)
1631	-1.3061385	-0.2906334	NKT cells	control (reference)
1632	-1.4692285	-0.6093888	CD4+ T cells	control (reference)
1633	10.15546	6.691856	CD14+ Monocytes	control (reference)
1634	-1.3945303	-1.126045	CD10+ B cells	control (reference)
1635	4.1434875	4.398702	HSPCs	control (reference)
1636	2.430601	3.761566	Plasma cells	control (reference)
1637	6.733165	5.271959	Monocyte progenitors	control (reference)
1638	-0.9305162	-0.24784708	NKT cells	control (reference)
1639	9.559677	5.82194	CD14+ Monocytes	control (reference)
1640	2.8838124	5.364061	CD10+ B cells	control (reference)
1641	5.1670394	4.981443	Monocyte progenitors	control (reference)
1642	-2.9226148	-2.0104046	CD8+ T cells	control (reference)
1643	4.2996354	9.805909	Erythrocytes	control (reference)
1644	-1.9097991	-2.6556804	CD4+ T cells	control (reference)
1645	10.260151	5.3403254	CD14+ Monocytes	control (reference)
1646	-2.248792	-1.1740067	CD4+ T cells	control (reference)
1647	1.5179034	4.119454	HSPCs	control (reference)
1648	-2.7932506	-0.6550115	CD4+ T cells	control (reference)
1649	4.142887	7.9467707	Erythrocytes	control (reference)
1650	-2.69104	-3.4517705	CD4+ T cells	control (reference)
1651	0.29356623	-2.778728	CD4+ T cells	control (reference)
1652	4.410939	4.1772118	HSPCs	control (reference)
1653	-3.176957	-2.0078516	CD4+ T cells	control (reference)
1654	-1.411669	-5.0427847	HSPCs	control (reference)
1655	-2.3793724	-0.6879743	NKT cells	control (reference)
1656	8.446311	4.4913135	Monocyte-derived dendritic cells	control (reference)
1657	9.626766	6.2137713	CD14+ Monocytes	control (reference)
1658	-3.577239	-1.856483	CD8+ T cells	control (reference)
1659	9.101585	5.9319186	CD14+ Monocytes	control (reference)
1660	-2.8210557	-3.8335383	CD8+ T cells	control (reference)
1661	-3.2439213	-3.2247162	CD8+ T cells	control (reference)
1662	-1.1691295	-0.6637494	NKT cells	control (reference)
1663	5.915101	4.902255	Monocyte-derived dendritic cells	control (reference)
1664	0.7578027	-0.6590694	NKT cells	control (reference)
1665	7.608579	4.377764	Monocyte-derived dendritic cells	control (reference)
1666	4.2023416	6.5715175	Erythroid progenitors	control (reference)
1667	2.7074537	5.399498	CD10+ B cells	control (reference)
1668	-0.11802373	3.7494962	NKT cells	control (reference)
1669	-0.13945019	-0.69072187	NKT cells	control (reference)
1670	4.7599483	4.7826223	Monocyte progenitors	control (reference)
1671	9.968911	5.80152	CD14+ Monocytes	control (reference)
1672	-1.6399254	-0.83280045	CD4+ T cells	control (reference)
1673	-2.4053793	-1.7528908	CD8+ T cells	control (reference)
1674	4.0735445	9.863604	Erythrocytes	control (reference)
1675	-1.9509802	-1.0575336	CD4+ T cells	control (reference)
1676	8.920636	6.5432386	CD14+ Monocytes	control (reference)
1677	-0.52749735	-1.09429	NKT cells	control (reference)
1678	-1.1750346	-1.0406058	NKT cells	control (reference)
1679	4.3907266	4.917118	HSPCs	control (reference)
1680	3.4265866	4.8915834	HSPCs	control (reference)
1681	8.8130865	6.044824	CD14+ Monocytes	control (reference)
1682	10.50952	5.1150565	CD14+ Monocytes	control (reference)
1683	10.000071	5.837338	CD14+ Monocytes	control (reference)
1684	8.814266	5.551563	CD14+ Monocytes	control (reference)
1685	1.8252474	2.67891	Plasma cells	control (reference)
1686	10.705694	5.156877	CD14+ Monocytes	control (reference)
1687	5.4913025	4.9509473	Monocyte progenitors	control (reference)
1688	-1.4352545	-0.6085685	NKT cells	control (reference)
1689	-1.0952126	-0.827447	NKT cells	control (reference)
1690	4.055249	4.659727	Megakaryocyte progenitors	control (reference)
1691	3.5859435	5.0693645	CD10+ B cells	control (reference)
1692	4.3422723	5.7641525	Megakaryocyte progenitors	control (reference)
1693	-0.58679456	-0.3160917	NKT cells	control (reference)
1694	-2.0350282	-0.45320776	CD4+ T cells	control (reference)
1695	10.145097	4.941454	Monocyte-derived dendritic cells	control (reference)
1696	-2.2378545	-0.64541817	CD4+ T cells	control (reference)
1697	2.8859775	5.2657647	CD10+ B cells	control (reference)
1698	9.848199	4.2349586	CD14+ Monocytes	control (reference)
1699	4.8217306	4.50809	HSPCs	control (reference)
1700	-1.9634461	-0.2207149	CD4+ T cells	control (reference)
1701	-1.661355	-0.5464254	NKT cells	control (reference)
1702	-1.6592038	-2.2676158	CD4+ T cells	control (reference)
1703	1.556889	2.3923519	Plasma cells	control (reference)
1704	4.1830997	8.2259245	Erythrocytes	control (reference)
1705	10.209232	5.618696	CD14+ Monocytes	control (reference)
1706	3.8700929	7.029242	Erythroid progenitors	control (reference)
1707	8.754483	4.2863827	CD14+ Monocytes	control (reference)
1708	-1.5127871	-1.3023218	CD4+ T cells	control (reference)
1709	0.33470574	-0.40709928	NKT cells	control (reference)
1710	-1.9432656	-0.62015694	CD4+ T cells	control (reference)
1711	-0.20628	-2.0355868	CD8+ T cells	control (reference)
1712	0.1022733	-1.0796853	Plasmacytoid dendritic cells	control (reference)
1713	4.043553	5.8089175	Megakaryocyte progenitors	control (reference)
1714	5.402379	4.797855	Monocyte-derived dendritic cells	control (reference)
1715	-1.1887568	-0.8001532	NKT cells	control (reference)
1716	0.16364121	-0.8343696	NKT cells	control (reference)
1717	-2.1817257	-4.375923	CD8+ T cells	control (reference)
1718	-3.1855776	-3.0986807	CD4+ T cells	control (reference)
1719	5.6097455	5.4555626	Plasmacytoid dendritic cells	control (reference)
1720	-2.9776168	-1.6588987	CD4+ T cells	control (reference)
1721	-1.5517226	-0.34152094	NKT cells	control (reference)
1722	9.153977	5.607649	CD14+ Monocytes	control (reference)
1723	3.0045524	5.2924433	CD10+ B cells	control (reference)
1724	2.7922895	4.186448	HSPCs	control (reference)
1725	9.044791	3.05253	CD16+ Monocytes	control (reference)
1726	8.804548	4.1809998	CD14+ Monocytes	control (reference)
1727	9.535128	3.7002509	CD14+ Monocytes	control (reference)
1728	-1.1017447	-0.3391066	NKT cells	control (reference)
1729	-2.4252014	-0.87366545	NKT cells	control (reference)
1730	4.422394	8.371889	Erythrocytes	control (reference)
1731	9.535794	4.816306	CD14+ Monocytes	control (reference)
1732	-1.7003918	-1.1410064	NKT cells	control (reference)
1733	3.8211203	6.861742	Erythroid progenitors	control (reference)
1734	1.9550383	-1.2821121	NK cells	control (reference)
1735	4.5875998	5.661899	Megakaryocyte progenitors	control (reference)
1736	10.270033	4.7530103	CD14+ Monocytes	control (reference)
1737	4.135314	6.8171544	Erythroid progenitors	control (reference)
1738	7.842683	4.963411	Monocyte-derived dendritic cells	control (reference)
1739	-0.5947467	-3.45689	CD4+ T cells	control (reference)
1740	3.851991	9.557948	Erythrocytes	control (reference)
1741	-1.4314481	-0.40578163	CD4+ T cells	control (reference)
1742	8.970493	3.2117336	CD16+ Monocytes	control (reference)
1743	5.584264	4.931024	Monocyte progenitors	control (reference)
1744	5.296013	5.7803054	Plasmacytoid dendritic cells	control (reference)
1745	7.9512887	5.5804667	Monocyte progenitors	control (reference)
1746	3.8892887	4.3877954	HSPCs	control (reference)
1747	-2.426523	-4.371539	CD4+ T cells	control (reference)
1748	4.4845505	5.180183	Plasmacytoid dendritic cells	control (reference)
1749	-3.5045886	-1.7984258	CD4+ T cells	control (reference)
1750	9.108308	5.4896936	CD14+ Monocytes	control (reference)
1751	3.9615617	10.014762	Erythrocytes	control (reference)
1752	8.968119	6.632538	CD14+ Monocytes	control (reference)
1753	-1.4315597	-0.291214	NKT cells	control (reference)
1754	-1.5459003	-0.52484846	NKT cells	control (reference)
1755	7.667509	4.590298	Monocyte-derived dendritic cells	control (reference)
1756	-1.441709	-0.7931598	NKT cells	control (reference)
1757	-1.4746934	-0.6717474	CD4+ T cells	control (reference)
1758	2.5651548	-1.1139902	NK cells	control (reference)
1759	4.002403	8.271949	Erythrocytes	control (reference)
1760	-1.822704	-0.5875174	NKT cells	control (reference)
1761	3.965835	5.1164904	HSPCs	control (reference)
1762	4.095529	6.96659	Erythroid progenitors	control (reference)
1763	-1.1174816	-0.56927514	NKT cells	control (reference)
1764	4.0382133	7.015227	Erythroid progenitors	control (reference)
1765	3.8795547	4.4529	HSPCs	control (reference)
1766	10.565332	5.579995	CD14+ Monocytes	control (reference)
1767	5.293614	5.719638	Plasmacytoid dendritic cells	control (reference)
1768	7.8802657	4.715712	Monocyte-derived dendritic cells	control (reference)
1769	3.0533965	5.247069	CD10+ B cells	control (reference)
1770	10.052549	5.3247647	CD14+ Monocytes	control (reference)
1771	4.1973224	5.565853	HSPCs	control (reference)
1772	5.8640976	4.9092984	Monocyte progenitors	control (reference)
1773	0.4887598	-0.47156802	NKT cells	control (reference)
1774	10.621241	5.4388456	CD14+ Monocytes	control (reference)
1775	3.7749596	4.5945516	HSPCs	control (reference)
1776	1.3596971	4.406193	B	control (reference)
1777	4.4772086	4.4665656	Monocyte progenitors	control (reference)
1778	-0.7995457	-2.6906905	CD4+ T cells	control (reference)
1779	-3.348033	-2.4356945	CD4+ T cells	control (reference)
1780	-1.1393472	-0.34091938	NKT cells	control (reference)
1781	4.03249	4.4969664	HSPCs	control (reference)
1782	3.0341187	5.21166	CD10+ B cells	control (reference)
1783	8.048093	6.3422265	Monocyte progenitors	control (reference)
1784	-0.93315834	-4.676109	CD4+ T cells	control (reference)
1785	3.98908	5.0917134	Megakaryocyte progenitors	control (reference)
1786	2.5098603	5.785637	Erythroid progenitors	control (reference)
1787	-2.5905046	-1.5278854	CD4+ T cells	control (reference)
1788	5.933232	4.902759	Monocyte progenitors	control (reference)
1789	-0.45897013	-0.8401854	NKT cells	control (reference)
1790	0.9915678	-2.340514	CD4+ T cells	control (reference)
1791	-1.4567311	-0.3737971	NKT cells	control (reference)
1792	2.6504476	-0.6754435	NK cells	control (reference)
1793	8.623347	5.6284437	Monocyte progenitors	control (reference)
1794	-0.3322034	-3.749502	CD4+ T cells	control (reference)
1795	-1.0933287	-0.50778055	CD4+ T cells	control (reference)
1796	6.9786124	4.491729	Monocyte-derived dendritic cells	control (reference)
1797	-2.1328435	-1.2219845	CD4+ T cells	control (reference)
1798	8.77349	5.451475	Monocyte progenitors	control (reference)
1799	7.1232767	4.8991404	Monocyte-derived dendritic cells	control (reference)
1800	3.916229	5.2592235	CD10+ B cells	control (reference)
1801	-1.8590986	-1.1480553	CD4+ T cells	control (reference)
1802	-0.9773617	-1.6688888	CD4+ T cells	control (reference)
1803	3.0727975	5.463337	CD10+ B cells	control (reference)
1804	3.949416	7.1044207	Erythroid progenitors	control (reference)
1805	9.420231	2.9118419	CD16+ Monocytes	control (reference)
1806	4.047511	6.9362464	Erythroid progenitors	control (reference)
1807	-3.302342	-1.2859442	CD4+ T cells	control (reference)
1808	3.3879774	3.6860862	CD14+ Monocytes	control (reference)
1809	-1.3643252	-0.4955212	NKT cells	control (reference)
1810	5.39653	4.778574	Monocyte progenitors	control (reference)
1811	9.083118	6.6299024	CD14+ Monocytes	control (reference)
1812	-1.3862531	-0.83336145	CD4+ T cells	control (reference)
1813	-0.37031725	-1.0479026	CD4+ T cells	control (reference)
1814	-3.320862	-2.1190932	CD4+ T cells	control (reference)
1815	3.907767	4.835856	HSPCs	control (reference)
1816	3.705449	9.992758	Erythrocytes	control (reference)
1817	-2.895254	-1.2639806	CD4+ T cells	control (reference)
1818	9.800311	3.786026	CD16+ Monocytes	control (reference)
1819	5.4760103	5.669083	Plasmacytoid dendritic cells	control (reference)
1820	-1.2101668	-0.3633406	NKT cells	control (reference)
1821	-1.2870317	-0.52392477	NKT cells	control (reference)
1822	4.089839	4.9872255	HSPCs	control (reference)
1823	7.3983493	5.5279813	Monocyte progenitors	control (reference)
1824	-1.1172783	-4.3835063	CD8+ T cells	control (reference)
1825	3.9323943	4.4878473	HSPCs	control (reference)
1826	9.108364	6.3865395	Monocyte progenitors	control (reference)
1827	10.625808	5.246988	CD14+ Monocytes	control (reference)
1828	10.251082	5.5070796	CD14+ Monocytes	control (reference)
1829	3.7792778	4.372679	HSPCs	control (reference)
1830	4.0898733	5.131828	Megakaryocyte progenitors	control (reference)
1831	-1.2081733	-3.3899908	CD4+ T cells	control (reference)
1832	4.0703545	10.014033	Erythrocytes	control (reference)
1833	-0.53000736	-2.620639	CD4+ T cells	control (reference)
1834	-1.679099	-0.42835718	CD4+ T cells	control (reference)
1835	4.455096	10.22453	Erythrocytes	control (reference)
1836	4.2601027	4.7293825	HSPCs	control (reference)
1837	-0.86675406	-2.0595453	CD4+ T cells	control (reference)
1838	3.688437	9.6680155	Erythrocytes	control (reference)
1839	4.0900383	5.0015483	HSPCs	control (reference)
1840	3.9205656	5.1658306	HSPCs	control (reference)
1841	-3.0977428	-1.9108174	CD4+ T cells	control (reference)
1842	6.243474	4.5987854	Monocyte-derived dendritic cells	control (reference)
1843	3.9711852	8.276704	Erythrocytes	control (reference)
1844	-2.6383905	-1.250846	CD4+ T cells	control (reference)
1845	4.3180547	7.231194	Erythroid progenitors	control (reference)
1846	-2.2829795	-4.581254	CD4+ T cells	control (reference)
1847	-1.4561602	-1.1745651	NKT cells	control (reference)
1848	-1.5911013	-2.2602186	CD4+ T cells	control (reference)
1849	3.9787643	7.531605	Erythroid progenitors	control (reference)
1850	-2.2517169	-4.589901	CD4+ T cells	control (reference)
1851	-0.68673825	-3.737468	CD4+ T cells	control (reference)
1852	-1.4856501	-4.2216315	CD4+ T cells	control (reference)
1853	-3.3252006	-1.4921681	CD4+ T cells	control (reference)
1854	9.741615	5.6391897	CD14+ Monocytes	control (reference)
1855	-2.1856182	-1.5647928	CD4+ T cells	control (reference)
1856	9.89222	4.713306	CD14+ Monocytes	control (reference)
1857	8.5138445	4.89985	CD14+ Monocytes	control (reference)
1858	6.723833	4.5902276	Monocyte-derived dendritic cells	control (reference)
1859	7.231087	4.303851	Monocyte-derived dendritic cells	control (reference)
1860	-0.01724588	-0.50041586	NKT cells	control (reference)
1861	-0.6239881	-4.2952685	CD8+ T cells	control (reference)
1862	8.062124	5.449956	Monocyte progenitors	control (reference)
1863	9.163575	2.5680442	CD16+ Monocytes	control (reference)
1864	7.143711	4.841289	Monocyte-derived dendritic cells	control (reference)
1865	4.175805	7.3134255	Erythroid progenitors	control (reference)
1866	-1.7356477	-1.1035621	CD4+ T cells	control (reference)
1867	8.190718	5.3623633	Monocyte progenitors	control (reference)
1868	3.940234	6.9827623	Erythroid progenitors	control (reference)
1869	8.2342205	6.080731	Monocyte progenitors	control (reference)
1870	9.072464	6.9868016	CD14+ Monocytes	control (reference)
1871	-1.2773297	-1.7182837	CD8+ T cells	control (reference)
1872	1.707096	-0.6679422	NKT cells	control (reference)
1873	-2.512045	-3.1477218	CD4+ T cells	control (reference)
1874	4.2436323	5.8317337	Megakaryocyte progenitors	control (reference)
1875	8.809471	4.178441	CD16+ Monocytes	control (reference)
1876	-3.3512948	-2.2467415	CD4+ T cells	control (reference)
1877	3.4069333	5.3402376	CD10+ B cells	control (reference)
1878	10.220131	6.09287	CD14+ Monocytes	control (reference)
1879	0.19093946	-0.9280799	CD4+ T cells	control (reference)
1880	3.7515912	5.1005626	Megakaryocyte progenitors	control (reference)
1881	-3.111595	-2.5163732	CD4+ T cells	control (reference)
1882	-0.6734459	-0.49902964	NKT cells	control (reference)
1883	-2.923699	-1.0710806	CD4+ T cells	control (reference)
1884	10.074477	4.9933352	CD14+ Monocytes	control (reference)
1885	-2.5298316	-0.8460726	CD4+ T cells	control (reference)
1886	5.711213	4.8892393	Monocyte progenitors	control (reference)
1887	1.3679564	4.517955	B	control (reference)
1888	9.464565	4.0884185	CD16+ Monocytes	control (reference)
1889	2.1825275	3.3270469	Plasma cells	control (reference)
1890	4.4754148	10.024376	Erythrocytes	control (reference)
1891	-0.7553644	-0.4041373	NKT cells	control (reference)
1892	-3.3933458	-2.2349796	CD8+ T cells	control (reference)
1893	-2.9702327	-2.9606545	CD4+ T cells	control (reference)
1894	-2.5063746	-1.6370003	CD4+ T cells	control (reference)
1895	-1.9617192	-4.7992873	CD4+ T cells	control (reference)
1896	-2.6984673	-0.9305011	CD4+ T cells	control (reference)
1897	8.990611	5.289758	CD14+ Monocytes	control (reference)
1898	3.8383694	7.09597	Erythroid progenitors	control (reference)
1899	7.5177913	5.1440763	Monocyte progenitors	control (reference)
1900	5.389896	5.7660537	Plasmacytoid dendritic cells	control (reference)
1901	8.687555	6.014898	CD14+ Monocytes	control (reference)
1902	-0.33512467	-0.8565622	NKT cells	control (reference)
1903	10.213123	5.20459	CD14+ Monocytes	control (reference)
1904	3.363613	4.942086	CD10+ B cells	control (reference)
1905	4.04047	4.3040934	HSPCs	control (reference)
1906	9.971818	5.1389575	CD14+ Monocytes	control (reference)
1907	-0.11965861	-0.9139479	NKT cells	control (reference)
1908	4.0041523	6.0484066	HSPCs	control (reference)
1909	-1.4389895	-0.43963602	NKT cells	control (reference)
1910	-1.749869	-0.6510004	CD14+ Monocytes	control (reference)
1911	9.627736	3.609043	CD14+ Monocytes	control (reference)
1912	-2.8226027	-1.5560302	CD4+ T cells	control (reference)
1913	0.6799738	-0.6864052	NKT cells	control (reference)
1914	-0.77020365	-0.49617586	NKT cells	control (reference)
1915	10.479389	5.498169	CD14+ Monocytes	control (reference)
1916	-0.76036066	-0.6533333	NKT cells	control (reference)
1917	2.9959903	4.991311	CD10+ B cells	control (reference)
1918	-3.5408185	-2.8813353	CD4+ T cells	control (reference)
1919	-2.6698768	-3.3495505	CD4+ T cells	control (reference)
1920	-0.47937885	-0.41875696	NKT cells	control (reference)
1921	-0.713364	-0.36719936	NKT cells	control (reference)
1922	4.6201816	9.705967	Erythrocytes	control (reference)
1923	6.761249	4.6868863	Monocyte-derived dendritic cells	control (reference)
1924	4.0051622	7.672731	Erythrocytes	control (reference)
1925	4.087755	8.701506	Erythrocytes	control (reference)
1926	7.662591	5.6344657	Monocyte progenitors	control (reference)
1927	-1.8855745	-2.183608	CD4+ T cells	control (reference)
1928	10.554388	5.448934	CD14+ Monocytes	control (reference)
1929	-2.895522	-2.2144332	CD14+ Monocytes	control (reference)
1930	-2.5255415	-1.1036235	CD4+ T cells	control (reference)
1931	4.0763416	5.2131906	HSPCs	control (reference)
1932	8.800226	5.1906023	Monocyte progenitors	control (reference)
1933	4.931971	4.796354	HSPCs	control (reference)
1934	5.292103	5.0111136	Monocyte progenitors	control (reference)
1935	-2.420651	-1.7369398	CD4+ T cells	control (reference)
1936	-0.90737957	-1.117035	CD4+ T cells	control (reference)
1937	9.745128	5.841889	CD14+ Monocytes	control (reference)
1938	-1.6582375	-0.9450227	CD4+ T cells	control (reference)
1939	-1.5422364	-0.30458105	NKT cells	control (reference)
1940	-0.7115584	-0.88122934	NKT cells	control (reference)
1941	-3.2163346	-1.7520379	CD4+ T cells	control (reference)
1942	4.2315016	4.434819	HSPCs	control (reference)
1943	8.562716	5.859476	Monocyte progenitors	control (reference)
1944	0.21149483	-1.768003	CD4+ T cells	control (reference)
1945	4.037916	7.1223965	Erythroid progenitors	control (reference)
1946	1.4703668	-1.691516	NKT cells	control (reference)
1947	-2.8001099	-0.6434913	CD4+ T cells	control (reference)
1948	9.418277	3.6309657	CD16+ Monocytes	control (reference)
1949	4.031407	5.202563	Megakaryocyte progenitors	control (reference)
1950	-2.879439	-1.2862968	CD4+ T cells	control (reference)
1951	3.9090416	6.578098	Erythroid progenitors	control (reference)
1952	-1.2846044	-1.2016765	CD4+ T cells	control (reference)
1953	4.536632	9.767541	Erythrocytes	control (reference)
1954	5.0976005	4.8709073	Monocyte progenitors	control (reference)
1955	-3.432489	-2.5212083	CD4+ T cells	control (reference)
1956	4.113312	7.2309237	Erythroid progenitors	control (reference)
1957	10.50918	5.0542245	CD14+ Monocytes	control (reference)
1958	6.305437	5.1010284	Monocyte progenitors	control (reference)
1959	-3.0295508	-2.1117015	CD4+ T cells	control (reference)
1960	9.688093	5.2587776	CD14+ Monocytes	control (reference)
1961	-1.7220789	-1.5835335	CD4+ T cells	control (reference)
1962	10.117784	5.8346195	Monocyte progenitors	control (reference)
1963	3.5772276	4.6234508	HSPCs	control (reference)
1964	4.035858	7.019515	Erythroid progenitors	control (reference)
1965	5.746353	4.9417987	HSPCs	control (reference)
1966	5.516961	5.8460975	Plasmacytoid dendritic cells	control (reference)
1967	-2.4724412	-2.3196642	CD4+ T cells	control (reference)
1968	-0.13270694	-0.87640303	NKT cells	control (reference)
1969	4.068843	6.9655476	Erythroid progenitors	control (reference)
1970	4.2562394	9.984241	Erythrocytes	control (reference)
1971	-1.0964738	-0.93130153	NKT cells	control (reference)
1972	3.7655969	4.3727384	HSPCs	control (reference)
1973	7.770316	4.539393	Monocyte-derived dendritic cells	control (reference)
1974	-0.9516026	-1.287312	CD8+ T cells	control (reference)
1975	-0.48192686	-0.8897909	NKT cells	control (reference)
1976	-1.7216302	-0.9268773	NKT cells	control (reference)
1977	-2.0835466	-4.632189	CD4+ T cells	control (reference)
1978	8.131964	5.0065017	CD14+ Monocytes	control (reference)
1979	-0.96553844	-0.5911874	NKT cells	control (reference)
1980	-0.41472265	-0.7110593	NKT cells	control (reference)
1981	9.837599	5.347636	CD14+ Monocytes	control (reference)
1982	8.783783	4.535516	Monocyte progenitors	control (reference)
1983	4.3796573	10.380655	Erythrocytes	control (reference)
1984	1.9020094	0.7007766	Megakaryocyte progenitors	control (reference)
1985	-1.8173317	-0.7158358	CD4+ T cells	control (reference)
1986	4.222863	4.6633506	HSPCs	control (reference)
1987	0.39508876	-1.0324426	NKT cells	control (reference)
1988	3.1322486	5.0477753	HSPCs	control (reference)
1989	3.799459	6.683578	Erythroid progenitors	control (reference)
1990	-3.1141324	-1.7139181	CD4+ T cells	control (reference)
1991	9.404624	4.968788	CD14+ Monocytes	control (reference)
1992	-0.32611063	-0.38071766	NKT cells	control (reference)
1993	4.180531	7.5988474	Erythroid progenitors	control (reference)
1994	-3.345019	-3.2034955	CD4+ T cells	control (reference)
1995	-3.2723358	-3.0445266	CD4+ T cells	control (reference)
1996	2.939957	5.2395515	HSPCs	control (reference)
1997	4.5843177	10.249232	Erythrocytes	control (reference)
1998	4.4012117	8.335195	Erythrocytes	control (reference)
[truncated: 37,273 more rows]

## Sheet: umap_full_data
	umap_1	umap_2	study	condition	cell_type
0	11.621186	-0.345184	Oetjen	control (reference)	CD16+ Monocytes
1	2.2467299	1.0600023	Oetjen	control (reference)	CD4+ T cells
2	11.154295	-3.3926125	Oetjen	control (reference)	CD14+ Monocytes
3	10.556438	-3.219466	Oetjen	control (reference)	CD14+ Monocytes
4	-1.7532092	1.1082127	Oetjen	control (reference)	NKT cells
5	11.579002	-3.2101698	Oetjen	control (reference)	CD14+ Monocytes
6	10.767883	-3.9257007	Oetjen	control (reference)	CD14+ Monocytes
7	6.6566706	-0.38537136	Oetjen	control (reference)	HSPCs
8	6.873728	0.12628455	Oetjen	control (reference)	HSPCs
9	-0.810218	-0.99961925	Oetjen	control (reference)	NKT cells
10	-0.2415013	2.6134105	Oetjen	control (reference)	CD8+ T cells
11	-1.6804527	2.1097775	Oetjen	control (reference)	CD8+ T cells
12	5.6220813	-4.4760165	Oetjen	control (reference)	Erythrocytes
13	12.307527	-2.9463089	Oetjen	control (reference)	CD14+ Monocytes
14	6.3443336	0.39646712	Oetjen	control (reference)	CD10+ B cells
15	-1.0008492	-1.0855078	Oetjen	control (reference)	NKT cells
16	8.214873	-1.6161638	Oetjen	control (reference)	Plasmacytoid dendritic cells
17	11.945867	-0.22971773	Oetjen	control (reference)	CD16+ Monocytes
18	6.3099465	0.80125976	Oetjen	control (reference)	CD10+ B cells
19	10.636315	-1.5135841	Oetjen	control (reference)	Monocyte progenitors
20	-0.46590224	2.8381796	Oetjen	control (reference)	CD4+ T cells
21	-2.164722	0.5429664	Oetjen	control (reference)	NKT cells
22	0.78435475	2.6411486	Oetjen	control (reference)	CD4+ T cells
23	-1.4666275	2.1004653	Oetjen	control (reference)	CD4+ T cells
24	-1.5621808	-0.15211819	Oetjen	control (reference)	NKT cells
25	-1.2895739	2.064025	Oetjen	control (reference)	CD4+ T cells
26	5.8291855	0.82649696	Oetjen	control (reference)	CD10+ B cells
27	-1.3891867	1.8229305	Oetjen	control (reference)	CD4+ T cells
28	1.3135817	3.0213568	Oetjen	control (reference)	CD8+ T cells
29	4.4904866	2.6337886	Oetjen	control (reference)	B
30	-0.8775366	-0.15778558	Oetjen	control (reference)	NKT cells
31	11.187289	-3.7140458	Oetjen	control (reference)	CD14+ Monocytes
32	7.6702003	-0.5800664	Oetjen	control (reference)	HSPCs
33	-1.0946617	2.0647676	Oetjen	control (reference)	CD4+ T cells
34	-1.4640172	-0.2593773	Oetjen	control (reference)	NKT cells
35	-0.520285	3.0329225	Oetjen	control (reference)	CD4+ T cells
36	0.35228276	1.4967148	Oetjen	control (reference)	CD4+ T cells
37	10.768247	-3.2310457	Oetjen	control (reference)	CD14+ Monocytes
38	11.945191	-0.13786554	Oetjen	control (reference)	CD16+ Monocytes
39	0.70372295	-1.2397612	Oetjen	control (reference)	NKT cells
40	0.6713599	3.0153525	Oetjen	control (reference)	CD4+ T cells
41	-1.143052	2.2040038	Oetjen	control (reference)	CD4+ T cells
42	11.314194	-3.6323662	Oetjen	control (reference)	CD14+ Monocytes
43	-1.7107958	0.5156373	Oetjen	control (reference)	CD4+ T cells
44	6.08418	-3.1228137	Oetjen	control (reference)	Erythrocytes
45	-1.9316288	1.5192416	Oetjen	control (reference)	CD4+ T cells
46	7.097481	-0.18409716	Oetjen	control (reference)	Monocyte progenitors
47	5.391754	-5.2597456	Oetjen	control (reference)	Erythrocytes
48	10.804084	-2.8258333	Oetjen	control (reference)	Monocyte progenitors
49	11.454489	-3.330793	Oetjen	control (reference)	CD14+ Monocytes
50	-0.619297	1.5840694	Oetjen	control (reference)	CD4+ T cells
51	9.644614	-2.0090327	Oetjen	control (reference)	Monocyte progenitors
52	-1.1605148	0.07499648	Oetjen	control (reference)	NKT cells
53	10.648327	-2.065053	Oetjen	control (reference)	Monocyte-derived dendritic cells
54	0.1549978	-0.8491287	Oetjen	control (reference)	NKT cells
55	12.331797	-3.804247	Oetjen	control (reference)	CD14+ Monocytes
56	-1.7131641	2.063573	Oetjen	control (reference)	CD4+ T cells
57	-0.088561356	0.29506168	Oetjen	control (reference)	CD8+ T cells
58	5.4634814	-0.04165183	Oetjen	control (reference)	Plasma cells
59	2.202495	2.5923042	Oetjen	control (reference)	CD8+ T cells
60	0.97427696	0.11015744	Oetjen	control (reference)	CD4+ T cells
61	0.6603025	3.1486948	Oetjen	control (reference)	CD8+ T cells
62	6.391027	1.1594195	Oetjen	control (reference)	CD10+ B cells
63	6.3781543	1.1699669	Oetjen	control (reference)	CD10+ B cells
64	6.4294114	-2.2534668	Oetjen	control (reference)	Erythroid progenitors
65	-1.1823621	1.6603906	Oetjen	control (reference)	NKT cells
66	-0.28272602	-0.119334534	Oetjen	control (reference)	NKT cells
67	-1.2103084	2.276323	Oetjen	control (reference)	CD8+ T cells
68	5.7671037	-4.608742	Oetjen	control (reference)	Erythrocytes
69	7.615062	-0.50013727	Oetjen	control (reference)	HSPCs
70	6.6424484	0.03642322	Oetjen	control (reference)	HSPCs
71	4.580175	-4.751959	Oetjen	control (reference)	Erythrocytes
72	0.9462788	-0.39863116	Oetjen	control (reference)	CD4+ T cells
73	-0.39499608	2.5840516	Oetjen	control (reference)	CD4+ T cells
74	-1.1160069	2.0332558	Oetjen	control (reference)	CD4+ T cells
75	-2.1065624	1.6982799	Oetjen	control (reference)	CD4+ T cells
76	1.2982461	2.7816784	Oetjen	control (reference)	CD4+ T cells
77	7.1790814	0.42428514	Oetjen	control (reference)	HSPCs
78	-1.3374575	2.3827975	Oetjen	control (reference)	CD8+ T cells
79	6.2628546	0.69324595	Oetjen	control (reference)	CD10+ B cells
80	2.1652968	1.137316	Oetjen	control (reference)	NKT cells
81	-1.1307064	0.77253747	Oetjen	control (reference)	NKT cells
82	-1.8669248	0.25842687	Oetjen	control (reference)	NKT cells
83	10.456336	-2.6472416	Oetjen	control (reference)	Monocyte progenitors
84	-0.5134643	2.459522	Oetjen	control (reference)	CD4+ T cells
85	-0.19530857	0.53745425	Oetjen	control (reference)	CD4+ T cells
86	6.867224	-0.28782338	Oetjen	control (reference)	HSPCs
87	8.785073	-1.2400883	Oetjen	control (reference)	Monocyte progenitors
88	-0.44733286	3.0919838	Oetjen	control (reference)	CD4+ T cells
89	6.4601703	1.07749	Oetjen	control (reference)	CD10+ B cells
90	-0.23872022	2.5353694	Oetjen	control (reference)	CD4+ T cells
91	6.2388344	0.25189975	Oetjen	control (reference)	HSPCs
92	-0.8340279	1.9229882	Oetjen	control (reference)	CD4+ T cells
93	-0.64014995	0.03532517	Oetjen	control (reference)	NKT cells
94	6.57758	-1.0554576	Oetjen	control (reference)	Megakaryocyte progenitors
95	2.3093824	1.7401497	Oetjen	control (reference)	CD4+ T cells
96	-2.1451242	0.71978825	Oetjen	control (reference)	NKT cells
97	12.4079895	-1.312943	Oetjen	control (reference)	Monocyte progenitors
98	-1.4627137	0.13312675	Oetjen	control (reference)	CD8+ T cells
99	-0.4420724	0.83034825	Oetjen	control (reference)	CD4+ T cells
100	1.3966751	-0.36146647	Oetjen	control (reference)	Erythroid progenitors
101	6.197806	-2.6995106	Oetjen	control (reference)	Erythroid progenitors
102	7.9203167	-0.5275025	Oetjen	control (reference)	Monocyte progenitors
103	6.1292176	-0.06154839	Oetjen	control (reference)	HSPCs
104	10.58621	-1.7048299	Oetjen	control (reference)	Monocyte-derived dendritic cells
105	8.530858	-0.9181107	Oetjen	control (reference)	Monocyte progenitors
106	7.4095883	-0.47579417	Oetjen	control (reference)	Monocyte progenitors
107	11.900555	-1.1365644	Oetjen	control (reference)	CD14+ Monocytes
108	12.535257	-3.0024946	Oetjen	control (reference)	CD14+ Monocytes
109	10.687344	-3.8248968	Oetjen	control (reference)	Monocyte progenitors
110	6.470302	-1.2156231	Oetjen	control (reference)	Megakaryocyte progenitors
111	-1.6573042	0.6480978	Oetjen	control (reference)	CD4+ T cells
112	12.16435	-3.5452812	Oetjen	control (reference)	CD14+ Monocytes
113	4.7598457	-4.962063	Oetjen	control (reference)	Erythrocytes
114	-1.8189355	0.28263807	Oetjen	control (reference)	NKT cells
115	6.914992	-0.21561518	Oetjen	control (reference)	Monocyte progenitors
116	5.3712606	0.44013318	Oetjen	control (reference)	Plasma cells
117	4.992573	-0.08855889	Oetjen	control (reference)	Plasma cells
118	5.546776	-4.8987646	Oetjen	control (reference)	Erythrocytes
119	-1.1536905	-1.7392502	Oetjen	control (reference)	NK cells
120	6.4481316	-0.46590155	Oetjen	control (reference)	HSPCs
121	7.8251143	-1.3222874	Oetjen	control (reference)	Plasmacytoid dendritic cells
122	11.807645	-3.4424012	Oetjen	control (reference)	CD14+ Monocytes
123	10.307339	-1.4135844	Oetjen	control (reference)	Monocyte-derived dendritic cells
124	-0.09847514	-1.3681693	Oetjen	control (reference)	NK cells
125	-0.65113086	-0.94265306	Oetjen	control (reference)	NKT cells
126	-0.19235489	1.3253925	Oetjen	control (reference)	CD4+ T cells
127	-1.3330982	0.034334134	Oetjen	control (reference)	NKT cells
128	-0.8151687	1.5046027	Oetjen	control (reference)	CD4+ T cells
129	10.094352	-2.8713298	Oetjen	control (reference)	Monocyte progenitors
130	-1.7993804	-0.26743293	Oetjen	control (reference)	NKT cells
131	6.492051	0.7008636	Oetjen	control (reference)	CD10+ B cells
132	-1.1759753	1.969264	Oetjen	control (reference)	CD4+ T cells
133	11.498712	-0.96016145	Oetjen	control (reference)	CD16+ Monocytes
134	-0.26688546	2.717986	Oetjen	control (reference)	CD4+ T cells
135	11.572973	-4.647705	Oetjen	control (reference)	CD14+ Monocytes
136	6.492259	-0.3488917	Oetjen	control (reference)	HSPCs
137	-1.2019925	0.5964139	Oetjen	control (reference)	CD4+ T cells
138	2.1247702	2.4165187	Oetjen	control (reference)	CD8+ T cells
139	-0.30523953	0.50021213	Oetjen	control (reference)	CD4+ T cells
140	-1.6216353	1.3051429	Oetjen	control (reference)	NKT cells
141	0.34703225	-0.88820153	Oetjen	control (reference)	CD4+ T cells
142	11.9949465	-1.945965	Oetjen	control (reference)	CD14+ Monocytes
143	9.630448	-1.2772052	Oetjen	control (reference)	Monocyte-derived dendritic cells
144	-1.774506	1.542377	Oetjen	control (reference)	NKT cells
145	5.5634613	-0.22499636	Oetjen	control (reference)	Plasma cells
146	12.559633	-3.704018	Oetjen	control (reference)	CD14+ Monocytes
147	6.35754	-2.0659466	Oetjen	control (reference)	Erythroid progenitors
148	-0.60216194	-1.4851917	Oetjen	control (reference)	NKT cells
149	5.448289	-5.130387	Oetjen	control (reference)	Erythrocytes
150	12.098691	-4.135585	Oetjen	control (reference)	CD14+ Monocytes
151	11.315529	-2.0257041	Oetjen	control (reference)	CD14+ Monocytes
152	11.279544	-3.5762122	Oetjen	control (reference)	CD14+ Monocytes
153	-0.7200964	2.2320056	Oetjen	control (reference)	CD4+ T cells
154	-1.3314601	1.0130805	Oetjen	control (reference)	CD4+ T cells
155	6.4290667	-0.13556127	Oetjen	control (reference)	HSPCs
156	-1.5753324	0.63923705	Oetjen	control (reference)	NKT cells
157	1.3670611	2.8734586	Oetjen	control (reference)	CD8+ T cells
158	10.366877	-1.9752752	Oetjen	control (reference)	Monocyte-derived dendritic cells
159	12.5234995	-3.1309543	Oetjen	control (reference)	CD14+ Monocytes
160	-1.9179467	0.21899074	Oetjen	control (reference)	NKT cells
161	12.22259	-4.110578	Oetjen	control (reference)	CD14+ Monocytes
162	-1.9070736	0.36168733	Oetjen	control (reference)	CD4+ T cells
163	2.1989627	1.7831428	Oetjen	control (reference)	CD4+ T cells
164	10.468682	-1.3064996	Oetjen	control (reference)	Monocyte-derived dendritic cells
165	6.8935146	0.20856798	Oetjen	control (reference)	HSPCs
166	11.170414	-2.8561928	Oetjen	control (reference)	CD14+ Monocytes
167	6.391992	-0.29142502	Oetjen	control (reference)	HSPCs
168	1.5974146	1.1202283	Oetjen	control (reference)	CD4+ T cells
169	-0.64143276	-1.5285501	Oetjen	control (reference)	NKT cells
170	12.05797	-0.47465807	Oetjen	control (reference)	CD16+ Monocytes
171	-2.1408753	1.0351425	Oetjen	control (reference)	NKT cells
172	6.4106956	0.15383537	Oetjen	control (reference)	HSPCs
173	11.497317	-2.5319774	Oetjen	control (reference)	Monocyte-derived dendritic cells
174	11.72619	-3.0993109	Oetjen	control (reference)	CD14+ Monocytes
175	1.1676362	-0.3631254	Oetjen	control (reference)	NKT cells
176	10.909905	-1.6092818	Oetjen	control (reference)	CD14+ Monocytes
177	6.7478456	-0.55903953	Oetjen	control (reference)	Megakaryocyte progenitors
178	-1.0959816	2.1807983	Oetjen	control (reference)	CD4+ T cells
179	6.9105062	-0.59597296	Oetjen	control (reference)	HSPCs
180	0.13398126	1.4686987	Oetjen	control (reference)	CD4+ T cells
181	5.950543	-3.6553385	Oetjen	control (reference)	Erythrocytes
182	4.970237	2.4365351	Oetjen	control (reference)	CD10+ B cells
183	9.343812	-1.0247196	Oetjen	control (reference)	Monocyte-derived dendritic cells
184	6.1182656	-2.3292563	Oetjen	control (reference)	Erythroid progenitors
185	6.4447823	-0.51379234	Oetjen	control (reference)	Megakaryocyte progenitors
186	-1.8233904	0.37649944	Oetjen	control (reference)	NKT cells
187	-1.0941347	0.62474686	Oetjen	control (reference)	CD8+ T cells
188	6.2219124	-0.3923285	Oetjen	control (reference)	HSPCs
189	9.708621	-1.242662	Oetjen	control (reference)	Monocyte progenitors
190	11.967307	-1.8149437	Oetjen	control (reference)	CD16+ Monocytes
191	-1.409873	-0.26403746	Oetjen	control (reference)	NKT cells
192	12.534997	-3.6358967	Oetjen	control (reference)	CD14+ Monocytes
193	-2.016072	0.80916756	Oetjen	control (reference)	NKT cells
194	-0.17764923	2.1553004	Oetjen	control (reference)	CD4+ T cells
195	-1.8934252	0.0455608	Oetjen	control (reference)	NKT cells
196	6.487502	-0.10534059	Oetjen	control (reference)	Megakaryocyte progenitors
197	-1.9019997	1.2802728	Oetjen	control (reference)	CD4+ T cells
198	-0.87861407	0.010976602	Oetjen	control (reference)	CD4+ T cells
199	6.3369856	-0.77881455	Oetjen	control (reference)	Megakaryocyte progenitors
200	7.4871526	-0.57595265	Oetjen	control (reference)	Monocyte progenitors
201	5.581255	-5.067542	Oetjen	control (reference)	Erythrocytes
202	-1.1860082	1.2854017	Oetjen	control (reference)	CD8+ T cells
203	10.680384	-3.9091892	Oetjen	control (reference)	CD14+ Monocytes
204	12.689802	-3.362942	Oetjen	control (reference)	CD14+ Monocytes
205	-1.4943492	-0.42627478	Oetjen	control (reference)	NKT cells
206	6.0518155	-3.1432867	Oetjen	control (reference)	Erythrocytes
207	7.749485	-1.3159423	Oetjen	control (reference)	Plasmacytoid dendritic cells
208	-2.1705167	0.81525296	Oetjen	control (reference)	NKT cells
209	11.031368	-3.7732	Oetjen	control (reference)	Monocyte progenitors
210	7.4996147	-0.76467407	Oetjen	control (reference)	Plasmacytoid dendritic cells
211	6.9880757	-0.008003237	Oetjen	control (reference)	HSPCs
212	6.5550656	-0.10459841	Oetjen	control (reference)	HSPCs
213	2.429127	1.8082728	Oetjen	control (reference)	CD4+ T cells
214	-1.9306059	-0.21387947	Oetjen	control (reference)	NKT cells
215	6.275551	-2.7487752	Oetjen	control (reference)	Erythrocytes
216	6.2700844	0.8401259	Oetjen	control (reference)	CD10+ B cells
217	5.3148885	-0.012578967	Oetjen	control (reference)	Plasma cells
218	8.066366	-0.77608943	Oetjen	control (reference)	Megakaryocyte progenitors
219	11.508617	-4.3637347	Oetjen	control (reference)	CD14+ Monocytes
220	5.9733834	-3.6511557	Oetjen	control (reference)	Erythrocytes
221	7.8640695	-1.4001162	Oetjen	control (reference)	Plasmacytoid dendritic cells
222	11.999498	-0.5378761	Oetjen	control (reference)	CD16+ Monocytes
223	11.643405	-4.123461	Oetjen	control (reference)	CD14+ Monocytes
224	-2.2031238	0.4628284	Oetjen	control (reference)	NKT cells
225	-1.6922697	-0.51876444	Oetjen	control (reference)	NKT cells
226	-2.2673995	1.5536442	Oetjen	control (reference)	NKT cells
227	12.360392	-3.7946267	Oetjen	control (reference)	CD14+ Monocytes
228	7.874199	-0.63407713	Oetjen	control (reference)	HSPCs
229	-1.9520322	0.4367413	Oetjen	control (reference)	CD8+ T cells
230	-1.2048031	2.3058138	Oetjen	control (reference)	CD8+ T cells
231	6.6742935	-0.8079289	Oetjen	control (reference)	HSPCs
232	11.789607	-2.1074197	Oetjen	control (reference)	CD14+ Monocytes
233	-1.520057	2.0065994	Oetjen	control (reference)	CD4+ T cells
234	-0.25718355	-2.0770445	Oetjen	control (reference)	NK cells
235	0.6808717	-0.49712357	Oetjen	control (reference)	NKT cells
236	6.3222103	1.0559473	Oetjen	control (reference)	CD10+ B cells
237	1.2307277	3.0249689	Oetjen	control (reference)	CD4+ T cells
238	11.89162	-2.4219909	Oetjen	control (reference)	Monocyte progenitors
239	11.899257	-3.1481159	Oetjen	control (reference)	CD14+ Monocytes
240	-0.2840699	2.5241354	Oetjen	control (reference)	CD4+ T cells
241	-1.9030541	0.9512493	Oetjen	control (reference)	CD4+ T cells
242	6.4667006	0.1843141	Oetjen	control (reference)	HSPCs
243	-0.13724764	-0.58017385	Oetjen	control (reference)	NKT cells
244	-1.6127042	1.8737931	Oetjen	control (reference)	CD4+ T cells
245	-0.5222009	-0.06265417	Oetjen	control (reference)	NKT cells
246	10.714342	-2.286382	Oetjen	control (reference)	Monocyte progenitors
247	12.239439	-2.8474596	Oetjen	control (reference)	CD14+ Monocytes
248	-0.7050658	-0.12048769	Oetjen	control (reference)	NKT cells
249	-1.9735641	1.6473218	Oetjen	control (reference)	CD4+ T cells
250	11.436614	-2.3581254	Oetjen	control (reference)	CD16+ Monocytes
251	7.925039	-1.2414573	Oetjen	control (reference)	Plasmacytoid dendritic cells
252	11.539098	-4.0597935	Oetjen	control (reference)	CD14+ Monocytes
253	6.237221	-3.2861562	Oetjen	control (reference)	Erythrocytes
254	6.389898	0.89584196	Oetjen	control (reference)	CD10+ B cells
255	5.9677176	-3.4827247	Oetjen	control (reference)	Erythrocytes
256	10.298635	-1.7690045	Oetjen	control (reference)	Monocyte progenitors
257	4.205998	1.6644102	Oetjen	control (reference)	CD10+ B cells
258	9.686131	-1.8415352	Oetjen	control (reference)	Monocyte progenitors
259	1.6734987	2.7004485	Oetjen	control (reference)	CD4+ T cells
260	12.002692	-3.862158	Oetjen	control (reference)	CD14+ Monocytes
261	10.771824	-1.9864498	Oetjen	control (reference)	Monocyte progenitors
262	-1.1469661	2.1273074	Oetjen	control (reference)	CD8+ T cells
263	-1.2109168	0.35828084	Oetjen	control (reference)	NKT cells
264	7.1294975	-0.5180761	Oetjen	control (reference)	Monocyte progenitors
265	-1.1034976	2.0483956	Oetjen	control (reference)	CD8+ T cells
266	-0.32523754	1.7781713	Oetjen	control (reference)	CD4+ T cells
267	-1.0588028	0.8302277	Oetjen	control (reference)	CD4+ T cells
268	11.460222	-1.7305629	Oetjen	control (reference)	CD16+ Monocytes
269	-1.7275816	0.6904623	Oetjen	control (reference)	NKT cells
270	-0.96651196	0.94562095	Oetjen	control (reference)	CD8+ T cells
271	-1.0008204	0.8450336	Oetjen	control (reference)	CD4+ T cells
272	-0.16849832	-0.5240488	Oetjen	control (reference)	CD8+ T cells
273	-1.4475442	1.7252636	Oetjen	control (reference)	CD4+ T cells
274	-1.5064651	-0.34590125	Oetjen	control (reference)	NKT cells
275	-0.49147615	3.122292	Oetjen	control (reference)	CD8+ T cells
276	-1.2735189	1.1516701	Oetjen	control (reference)	NKT cells
277	4.6503983	-4.425735	Oetjen	control (reference)	Erythrocytes
278	-0.15560894	1.7171407	Oetjen	control (reference)	CD4+ T cells
279	7.1046615	-0.3297489	Oetjen	control (reference)	Monocyte progenitors
280	12.373273	-3.608732	Oetjen	control (reference)	CD14+ Monocytes
281	12.010918	-3.9228768	Oetjen	control (reference)	CD14+ Monocytes
282	11.9129	-3.3288105	Oetjen	control (reference)	CD14+ Monocytes
283	6.6186743	0.07453902	Oetjen	control (reference)	HSPCs
284	11.565958	-4.027785	Oetjen	control (reference)	CD14+ Monocytes
285	8.052883	-0.83597404	Oetjen	control (reference)	Monocyte progenitors
286	1.2900945	0.07705992	Oetjen	control (reference)	CD8+ T cells
287	-1.0338765	-0.1171626	Oetjen	control (reference)	NKT cells
288	-0.6602374	2.4102619	Oetjen	control (reference)	NKT cells
289	11.590982	-0.7185362	Oetjen	control (reference)	CD16+ Monocytes
290	-0.37166077	-0.3832677	Oetjen	control (reference)	CD4+ T cells
291	-1.7669958	-0.0050435895	Oetjen	control (reference)	NKT cells
292	10.050376	-1.6066668	Oetjen	control (reference)	Monocyte-derived dendritic cells
293	11.189583	-1.073342	Oetjen	control (reference)	CD16+ Monocytes
294	10.584017	-3.7790234	Oetjen	control (reference)	CD14+ Monocytes
295	12.357721	-3.5752914	Oetjen	control (reference)	CD14+ Monocytes
296	0.025750311	-0.05410012	Oetjen	control (reference)	CD4+ T cells
297	11.303747	-2.2513642	Oetjen	control (reference)	Monocyte-derived dendritic cells
298	6.672099	-0.40182093	Oetjen	control (reference)	Megakaryocyte progenitors
299	6.2179065	0.0765529	Oetjen	control (reference)	HSPCs
300	6.686075	-0.04578982	Oetjen	control (reference)	HSPCs
301	1.6641423	2.5944777	Oetjen	control (reference)	CD4+ T cells
302	-1.4941497	-0.6483496	Oetjen	control (reference)	NKT cells
303	-1.7154207	1.5941305	Oetjen	control (reference)	CD4+ T cells
304	6.106521	-2.170234	Oetjen	control (reference)	Erythroid progenitors
305	0.52260745	0.5759451	Oetjen	control (reference)	CD8+ T cells
306	-2.1934903	0.96345633	Oetjen	control (reference)	NKT cells
307	-1.3173004	1.198222	Oetjen	control (reference)	CD8+ T cells
308	5.98372	-3.898574	Oetjen	control (reference)	Erythrocytes
309	5.3227663	0.07492517	Oetjen	control (reference)	Plasma cells
310	4.4469385	2.2761922	Oetjen	control (reference)	B
311	12.183753	-2.8148706	Oetjen	control (reference)	CD14+ Monocytes
312	6.2172265	-2.250793	Oetjen	control (reference)	Erythroid progenitors
313	5.4693675	-5.2003303	Oetjen	control (reference)	Erythrocytes
314	-1.479559	-0.12865552	Oetjen	control (reference)	NKT cells
315	11.087241	-3.9159653	Oetjen	control (reference)	CD14+ Monocytes
316	12.46548	-2.7670612	Oetjen	control (reference)	CD14+ Monocytes
317	-2.134465	1.2173417	Oetjen	control (reference)	NKT cells
318	1.8625556	2.0981002	Oetjen	control (reference)	CD4+ T cells
319	4.929834	-5.0365047	Oetjen	control (reference)	Erythrocytes
320	6.3955936	-2.2007375	Oetjen	control (reference)	Erythroid progenitors
321	12.08969	-0.72454596	Oetjen	control (reference)	CD16+ Monocytes
322	12.08321	-2.7387323	Oetjen	control (reference)	CD14+ Monocytes
323	0.0301483	-0.059486106	Oetjen	control (reference)	NKT cells
324	-0.99085987	-0.883278	Oetjen	control (reference)	NKT cells
325	-0.9252263	0.2737059	Oetjen	control (reference)	NKT cells
326	-0.8352573	-1.1736807	Oetjen	control (reference)	NKT cells
327	11.799008	-3.7917101	Oetjen	control (reference)	CD14+ Monocytes
328	10.554535	-3.9362557	Oetjen	control (reference)	CD14+ Monocytes
329	1.8107754	0.71720535	Oetjen	control (reference)	CD4+ T cells
330	-0.19246021	2.5169964	Oetjen	control (reference)	CD4+ T cells
331	0.30881083	-0.5609389	Oetjen	control (reference)	NKT cells
332	11.944036	-2.1701424	Oetjen	control (reference)	CD14+ Monocytes
333	11.236154	-3.978196	Oetjen	control (reference)	CD14+ Monocytes
334	2.072621	1.200789	Oetjen	control (reference)	CD8+ T cells
335	0.30820525	-1.006774	Oetjen	control (reference)	NKT cells
336	6.269201	0.21097344	Oetjen	control (reference)	HSPCs
337	-1.3053005	0.3170195	Oetjen	control (reference)	NKT cells
338	7.741518	-1.2302105	Oetjen	control (reference)	Plasmacytoid dendritic cells
339	12.620478	-2.043642	Oetjen	control (reference)	CD14+ Monocytes
340	-1.5851521	0.037920173	Oetjen	control (reference)	NKT cells
341	12.346138	-2.9120073	Oetjen	control (reference)	CD14+ Monocytes
342	-1.4643214	0.38109326	Oetjen	control (reference)	CD4+ T cells
343	-1.8100563	0.15639912	Oetjen	control (reference)	NKT cells
344	12.724475	-2.5544894	Oetjen	control (reference)	CD14+ Monocytes
345	11.256364	-3.5621383	Oetjen	control (reference)	CD14+ Monocytes
346	1.3881125	1.2518317	Oetjen	control (reference)	CD4+ T cells
347	-2.2469635	0.9120455	Oetjen	control (reference)	NKT cells
348	10.1309	-2.2827806	Oetjen	control (reference)	Monocyte progenitors
349	6.583628	-0.13601138	Oetjen	control (reference)	HSPCs
350	-1.5358033	0.738985	Oetjen	control (reference)	CD4+ T cells
351	8.563103	-1.0399516	Oetjen	control (reference)	Monocyte progenitors
352	10.7366905	-2.1441903	Oetjen	control (reference)	CD14+ Monocytes
353	-1.3816379	1.1962721	Oetjen	control (reference)	CD8+ T cells
354	7.2150316	-0.3232242	Oetjen	control (reference)	Monocyte progenitors
355	4.8422594	2.7287893	Oetjen	control (reference)	B
356	-1.1871148	2.6157856	Oetjen	control (reference)	CD8+ T cells
357	12.053024	-2.517876	Oetjen	control (reference)	Monocyte-derived dendritic cells
358	-0.99251	1.700676	Oetjen	control (reference)	CD4+ T cells
359	12.0845175	-3.5581193	Oetjen	control (reference)	CD14+ Monocytes
360	11.581971	-1.948812	Oetjen	control (reference)	CD14+ Monocytes
361	5.742228	-5.20578	Oetjen	control (reference)	Erythrocytes
362	-0.8055982	0.56220925	Oetjen	control (reference)	CD4+ T cells
363	6.3393826	-1.8831549	Oetjen	control (reference)	Erythroid progenitors
364	0.8128102	2.9042456	Oetjen	control (reference)	CD4+ T cells
365	11.679697	-2.7487934	Oetjen	control (reference)	CD14+ Monocytes
366	11.912949	-3.0994635	Oetjen	control (reference)	Monocyte progenitors
367	-1.2192836	2.1718779	Oetjen	control (reference)	NKT cells
368	11.793266	-1.6896703	Oetjen	control (reference)	CD14+ Monocytes
369	-1.6630398	-0.42570058	Oetjen	control (reference)	NKT cells
370	5.4904876	-4.9243026	Oetjen	control (reference)	Erythrocytes
371	-1.7343953	0.13014492	Oetjen	control (reference)	NKT cells
372	6.446065	0.88653904	Oetjen	control (reference)	CD10+ B cells
373	6.331811	-2.292926	Oetjen	control (reference)	Erythroid progenitors
374	11.796298	-3.2816546	Oetjen	control (reference)	CD14+ Monocytes
375	7.357554	-0.51788783	Oetjen	control (reference)	Monocyte progenitors
376	-1.166316	2.482306	Oetjen	control (reference)	CD4+ T cells
377	11.077848	-2.149558	Oetjen	control (reference)	CD14+ Monocytes
378	-1.8263278	0.0959702	Oetjen	control (reference)	NKT cells
379	12.421758	-2.351019	Oetjen	control (reference)	CD14+ Monocytes
380	5.9184446	0.25081545	Oetjen	control (reference)	HSPCs
381	11.815446	-0.19784065	Oetjen	control (reference)	CD16+ Monocytes
382	-1.5588253	1.6968263	Oetjen	control (reference)	CD4+ T cells
383	11.541156	-0.9228339	Oetjen	control (reference)	CD16+ Monocytes
384	-1.2617273	-0.69625366	Oetjen	control (reference)	NKT cells
385	-2.1546	0.87697154	Oetjen	control (reference)	CD4+ T cells
386	-1.8901753	-0.28116122	Oetjen	control (reference)	NKT cells
387	7.788665	-1.2866702	Oetjen	control (reference)	Plasmacytoid dendritic cells
388	2.877058	1.4886869	Oetjen	control (reference)	HSPCs
389	5.5215673	-0.20989229	Oetjen	control (reference)	Plasma cells
390	1.2600664	2.5651221	Oetjen	control (reference)	CD8+ T cells
391	12.018184	-0.81239325	Oetjen	control (reference)	CD16+ Monocytes
392	12.258658	-2.5985968	Oetjen	control (reference)	CD14+ Monocytes
393	6.5631056	0.038412686	Oetjen	control (reference)	HSPCs
394	10.639722	-3.8962815	Oetjen	control (reference)	HSPCs
395	5.9075675	0.53584737	Oetjen	control (reference)	CD10+ B cells
396	-1.5437477	0.3826639	Oetjen	control (reference)	CD4+ T cells
397	12.688699	-2.9494438	Oetjen	control (reference)	CD14+ Monocytes
398	-0.84826666	2.4974077	Oetjen	control (reference)	CD4+ T cells
399	-1.8160993	0.5350823	Oetjen	control (reference)	NKT cells
400	12.734518	-3.1899045	Oetjen	control (reference)	CD14+ Monocytes
401	7.7205963	-0.5782921	Oetjen	control (reference)	Monocyte progenitors
402	11.829492	-3.144683	Oetjen	control (reference)	CD14+ Monocytes
403	6.0800915	0.15648235	Oetjen	control (reference)	HSPCs
404	5.2659144	-5.2085943	Oetjen	control (reference)	Erythrocytes
405	7.8982034	-1.2970142	Oetjen	control (reference)	Plasmacytoid dendritic cells
406	-0.86621493	-1.1822665	Oetjen	control (reference)	NKT cells
407	4.85989	0.25027815	Oetjen	control (reference)	Plasma cells
408	11.640052	-2.5618694	Oetjen	control (reference)	CD14+ Monocytes
409	9.448047	-1.4224311	Oetjen	control (reference)	Monocyte progenitors
410	12.926303	-2.4965563	Oetjen	control (reference)	CD14+ Monocytes
411	10.055403	-1.2197765	Oetjen	control (reference)	Monocyte-derived dendritic cells
412	6.1162314	-2.1034281	Oetjen	control (reference)	Erythroid progenitors
413	6.3332596	-2.7738595	Oetjen	control (reference)	Erythroid progenitors
414	1.1377639	2.7671163	Oetjen	control (reference)	CD4+ T cells
415	-0.5581955	2.3287675	Oetjen	control (reference)	CD4+ T cells
416	9.334133	-1.4296128	Oetjen	control (reference)	Monocyte progenitors
417	-2.0892086	0.3258415	Oetjen	control (reference)	NKT cells
418	6.5126643	-0.16586885	Oetjen	control (reference)	HSPCs
419	6.4074545	-2.0584393	Oetjen	control (reference)	Erythroid progenitors
420	0.76614225	3.1497416	Oetjen	control (reference)	CD8+ T cells
421	11.772464	-2.2068758	Oetjen	control (reference)	CD14+ Monocytes
422	6.2960176	-0.24099985	Oetjen	control (reference)	HSPCs
423	2.1512349	0.69109434	Oetjen	control (reference)	CD4+ T cells
424	-1.5585802	1.1626288	Oetjen	control (reference)	NKT cells
425	11.005554	-1.6161138	Oetjen	control (reference)	Monocyte-derived dendritic cells
426	-1.688856	1.9978845	Oetjen	control (reference)	CD4+ T cells
427	-0.9860298	1.6969681	Oetjen	control (reference)	CD4+ T cells
428	4.82118	2.300336	Oetjen	control (reference)	CD10+ B cells
429	6.6396885	-0.012194578	Oetjen	control (reference)	HSPCs
430	-1.472916	0.560615	Oetjen	control (reference)	CD8+ T cells
431	-0.69017595	1.728053	Oetjen	control (reference)	CD8+ T cells
432	5.0772405	2.1918643	Oetjen	control (reference)	B
433	5.720664	0.10406218	Oetjen	control (reference)	HSPCs
434	11.710822	-3.9819844	Oetjen	control (reference)	CD14+ Monocytes
435	-0.34680504	2.3798723	Oetjen	control (reference)	CD4+ T cells
436	12.467439	-3.035166	Oetjen	control (reference)	CD14+ Monocytes
437	6.3544483	-0.07685807	Oetjen	control (reference)	HSPCs
438	7.563696	-1.1622243	Oetjen	control (reference)	Plasmacytoid dendritic cells
439	11.473434	-0.89424175	Oetjen	control (reference)	CD16+ Monocytes
440	11.831146	-2.971546	Oetjen	control (reference)	Monocyte progenitors
441	4.4478555	-4.4520597	Oetjen	control (reference)	Erythrocytes
442	5.59157	-4.802327	Oetjen	control (reference)	Erythrocytes
443	12.381737	-3.3219955	Oetjen	control (reference)	CD14+ Monocytes
444	-1.2819426	-1.6379678	Oetjen	control (reference)	NK cells
445	6.1217794	1.2622868	Oetjen	control (reference)	CD10+ B cells
446	-1.3710064	-0.4650821	Oetjen	control (reference)	NKT cells
447	6.3836937	1.1975379	Oetjen	control (reference)	CD10+ B cells
448	-2.13371	1.0685875	Oetjen	control (reference)	CD4+ T cells
449	-0.44382522	2.0546432	Oetjen	control (reference)	CD4+ T cells
450	10.70736	-2.9197636	Oetjen	control (reference)	Monocyte progenitors
451	5.51085	1.1698637	Oetjen	control (reference)	CD10+ B cells
452	-1.8163829	2.0626097	Oetjen	control (reference)	CD4+ T cells
453	0.5951762	-0.13959718	Oetjen	control (reference)	CD4+ T cells
454	4.040082	1.9105365	Oetjen	control (reference)	NKT cells
455	-1.2180804	0.9074785	Oetjen	control (reference)	CD4+ T cells
456	5.601626	-4.9086423	Oetjen	control (reference)	Erythrocytes
457	6.656512	-0.49262556	Oetjen	control (reference)	Monocyte progenitors
458	6.0948777	-3.2470691	Oetjen	control (reference)	Erythrocytes
459	6.2084312	0.0032340365	Oetjen	control (reference)	HSPCs
460	-0.99403185	1.883781	Oetjen	control (reference)	CD4+ T cells
461	5.9658036	-3.7451108	Oetjen	control (reference)	Erythrocytes
462	6.562361	-0.049289767	Oetjen	control (reference)	Megakaryocyte progenitors
463	-1.6986179	0.41037285	Oetjen	control (reference)	NKT cells
464	10.542752	-1.4027222	Oetjen	control (reference)	Monocyte-derived dendritic cells
465	-0.11336049	-0.33979025	Oetjen	control (reference)	CD8+ T cells
466	-1.6639571	2.0038867	Oetjen	control (reference)	CD4+ T cells
467	1.8776034	1.5318406	Oetjen	control (reference)	CD4+ T cells
468	12.860646	-2.388655	Oetjen	control (reference)	CD14+ Monocytes
469	1.0911254	2.8986053	Oetjen	control (reference)	CD4+ T cells
470	5.394093	1.599648	Oetjen	control (reference)	CD10+ B cells
471	6.786308	-0.11550095	Oetjen	control (reference)	HSPCs
472	12.28226	-2.785042	Oetjen	control (reference)	Monocyte progenitors
473	-0.54873633	-1.3703396	Oetjen	control (reference)	Erythrocytes
474	0.16854545	2.914933	Oetjen	control (reference)	CD8+ T cells
475	-1.5926855	0.37792832	Oetjen	control (reference)	CD8+ T cells
476	6.7520685	-0.42899042	Oetjen	control (reference)	HSPCs
477	6.368617	-2.3069603	Oetjen	control (reference)	Erythroid progenitors
478	-0.9144023	0.14151502	Oetjen	control (reference)	NKT cells
479	-1.7083677	1.4289562	Oetjen	control (reference)	CD4+ T cells
480	6.174853	-0.2107666	Oetjen	control (reference)	HSPCs
481	0.28177813	-0.877458	Oetjen	control (reference)	CD4+ T cells
482	-0.33154413	-1.9240769	Oetjen	control (reference)	NKT cells
483	-0.06505141	0.08430123	Oetjen	control (reference)	NKT cells
484	-0.77172524	2.4863024	Oetjen	control (reference)	CD4+ T cells
485	6.4779043	0.9922349	Oetjen	control (reference)	CD10+ B cells
486	5.4227552	-4.8971505	Oetjen	control (reference)	Erythrocytes
487	5.8969045	-3.682541	Oetjen	control (reference)	Erythrocytes
488	9.961177	-1.3043063	Oetjen	control (reference)	Monocyte-derived dendritic cells
489	12.211552	-1.0929741	Oetjen	control (reference)	CD14+ Monocytes
490	6.3156066	-0.56209224	Oetjen	control (reference)	Megakaryocyte progenitors
491	-1.7048347	1.9414274	Oetjen	control (reference)	CD4+ T cells
492	10.566578	-2.2501066	Oetjen	control (reference)	CD14+ Monocytes
493	6.3816032	-0.10693118	Oetjen	control (reference)	HSPCs
494	6.1619406	-0.5221986	Oetjen	control (reference)	Megakaryocyte progenitors
495	-2.1687038	1.2762811	Oetjen	control (reference)	NKT cells
496	11.252207	-1.4111816	Oetjen	control (reference)	CD16+ Monocytes
497	-0.54152495	-1.8932807	Oetjen	control (reference)	NK cells
498	-1.4716369	0.228548	Oetjen	control (reference)	NKT cells
499	6.3341236	-0.10929797	Oetjen	control (reference)	HSPCs
500	10.325701	-1.3796035	Oetjen	control (reference)	Monocyte-derived dendritic cells
501	2.0554154	2.1106117	Oetjen	control (reference)	CD4+ T cells
502	2.111249	0.8144449	Oetjen	control (reference)	CD4+ T cells
503	11.715963	-0.7778476	Oetjen	control (reference)	CD16+ Monocytes
504	-0.0836494	0.9853204	Oetjen	control (reference)	CD4+ T cells
505	-2.059182	0.49825686	Oetjen	control (reference)	NKT cells
506	-0.85210526	1.1013415	Oetjen	control (reference)	CD4+ T cells
507	1.9147645	1.6877464	Oetjen	control (reference)	CD4+ T cells
508	-1.8210397	0.09336467	Oetjen	control (reference)	NKT cells
509	-1.3263024	1.481071	Oetjen	control (reference)	CD4+ T cells
510	-0.98119044	2.1780276	Oetjen	control (reference)	CD4+ T cells
511	12.05742	-4.3345485	Oetjen	control (reference)	CD14+ Monocytes
512	-1.8298249	0.40636182	Oetjen	control (reference)	CD4+ T cells
513	5.7586756	-3.7409708	Oetjen	control (reference)	Erythrocytes
514	5.7042265	-4.89618	Oetjen	control (reference)	Erythrocytes
515	7.688521	-1.3615785	Oetjen	control (reference)	Plasmacytoid dendritic cells
516	5.894933	1.2227937	Oetjen	control (reference)	CD10+ B cells
517	-1.1422516	-1.3722049	Oetjen	control (reference)	NK cells
518	5.958381	-3.7147691	Oetjen	control (reference)	Erythrocytes
519	5.407751	-5.0585523	Oetjen	control (reference)	Erythrocytes
520	-1.8200014	0.742233	Oetjen	control (reference)	NKT cells
521	-1.2237922	1.9493881	Oetjen	control (reference)	CD4+ T cells
522	11.593475	-3.683596	Oetjen	control (reference)	CD14+ Monocytes
523	-1.9894856	0.5078938	Oetjen	control (reference)	NKT cells
524	7.334882	-0.124576464	Oetjen	control (reference)	HSPCs
525	-1.2465136	0.26166335	Oetjen	control (reference)	CD4+ T cells
526	6.6500335	0.40584308	Oetjen	control (reference)	CD10+ B cells
527	-2.2906806	1.4075747	Oetjen	control (reference)	NKT cells
528	-1.047779	1.9997059	Oetjen	control (reference)	CD4+ T cells
529	5.3559413	-5.055355	Oetjen	control (reference)	Erythrocytes
530	8.659849	-1.0242728	Oetjen	control (reference)	Monocyte progenitors
531	-0.9153706	-0.8301236	Oetjen	control (reference)	NKT cells
532	12.507807	-3.3772826	Oetjen	control (reference)	CD14+ Monocytes
533	-0.6260168	1.6825559	Oetjen	control (reference)	CD4+ T cells
534	-1.3375067	-0.7375572	Oetjen	control (reference)	NKT cells
535	-0.20452759	2.739949	Oetjen	control (reference)	CD4+ T cells
536	6.079882	-2.8463514	Oetjen	control (reference)	Erythroid progenitors
537	0.15200765	0.84785175	Oetjen	control (reference)	CD4+ T cells
538	5.879417	-3.9928913	Oetjen	control (reference)	Erythrocytes
539	-1.1376444	-0.5039422	Oetjen	control (reference)	NKT cells
540	-1.9878745	0.47378528	Oetjen	control (reference)	NKT cells
541	6.1925964	-2.180631	Oetjen	control (reference)	Erythroid progenitors
542	12.359691	-0.7378642	Oetjen	control (reference)	CD16+ Monocytes
543	6.2624154	-2.0194383	Oetjen	control (reference)	Erythroid progenitors
544	6.339662	0.9325397	Oetjen	control (reference)	CD10+ B cells
545	11.461493	-0.5685814	Oetjen	control (reference)	CD14+ Monocytes
546	6.3650064	-1.8623998	Oetjen	control (reference)	Erythroid progenitors
547	-1.3741387	-0.1561042	Oetjen	control (reference)	NKT cells
548	12.0423765	-3.8173919	Oetjen	control (reference)	CD14+ Monocytes
549	-1.5062687	1.9517046	Oetjen	control (reference)	CD4+ T cells
550	6.3400025	-2.4181023	Oetjen	control (reference)	Erythroid progenitors
551	11.266548	-2.620767	Oetjen	control (reference)	Monocyte progenitors
552	11.497994	-0.945049	Oetjen	control (reference)	CD16+ Monocytes
553	-0.8820641	2.0934148	Oetjen	control (reference)	CD4+ T cells
554	-1.3004693	0.26180854	Oetjen	control (reference)	NKT cells
555	7.265914	-0.4886398	Oetjen	control (reference)	HSPCs
556	-1.3461705	2.0360234	Oetjen	control (reference)	CD4+ T cells
557	10.115587	-2.419808	Oetjen	control (reference)	Monocyte progenitors
558	12.198034	-2.7957816	Oetjen	control (reference)	CD14+ Monocytes
559	-1.764799	0.97876006	Oetjen	control (reference)	CD4+ T cells
560	7.074929	-0.23617823	Oetjen	control (reference)	HSPCs
561	-1.4753778	1.5015085	Oetjen	control (reference)	CD4+ T cells
562	12.317608	-3.8197055	Oetjen	control (reference)	CD14+ Monocytes
563	6.5504174	-0.71177214	Oetjen	control (reference)	Megakaryocyte progenitors
564	-0.60156727	2.7223783	Oetjen	control (reference)	CD4+ T cells
565	7.592638	-0.6008035	Oetjen	control (reference)	Monocyte progenitors
566	5.243115	0.028002333	Oetjen	control (reference)	Plasma cells
567	-1.6737319	0.65211916	Oetjen	control (reference)	CD4+ T cells
568	-0.988692	0.21854314	Oetjen	control (reference)	CD4+ T cells
569	11.448977	-4.309855	Oetjen	control (reference)	CD14+ Monocytes
570	0.9752987	0.7903679	Oetjen	control (reference)	CD4+ T cells
571	0.30263487	3.001665	Oetjen	control (reference)	CD4+ T cells
572	-0.9418328	2.3010654	Oetjen	control (reference)	CD4+ T cells
573	6.042255	-3.4848664	Oetjen	control (reference)	Erythrocytes
574	11.350353	-2.276804	Oetjen	control (reference)	CD14+ Monocytes
575	0.8559211	3.0627184	Oetjen	control (reference)	CD4+ T cells
576	4.932128	-0.035369568	Oetjen	control (reference)	Plasma cells
577	7.7661843	-1.2148688	Oetjen	control (reference)	Plasmacytoid dendritic cells
578	2.1363168	1.4677728	Oetjen	control (reference)	CD4+ T cells
579	-0.7933754	-1.665028	Oetjen	control (reference)	NKT cells
580	9.87456	-1.391598	Oetjen	control (reference)	Monocyte-derived dendritic cells
581	12.72151	-3.3852487	Oetjen	control (reference)	Monocyte progenitors
582	-1.7644811	0.0037425405	Oetjen	control (reference)	NKT cells
583	7.7487597	-1.3968682	Oetjen	control (reference)	Plasmacytoid dendritic cells
584	-1.7213956	1.5765132	Oetjen	control (reference)	CD4+ T cells
585	11.707888	-0.6937099	Oetjen	control (reference)	CD16+ Monocytes
586	5.338165	-4.6895843	Oetjen	control (reference)	Erythrocytes
587	-1.895191	0.9366314	Oetjen	control (reference)	CD4+ T cells
588	6.1220593	0.37142506	Oetjen	control (reference)	CD10+ B cells
589	7.503814	0.053347684	Oetjen	control (reference)	HSPCs
590	-1.7651895	0.41579342	Oetjen	control (reference)	NKT cells
591	4.403529	-4.3392453	Oetjen	control (reference)	Erythrocytes
592	-1.2046793	-0.3139341	Oetjen	control (reference)	NKT cells
593	-0.8969433	2.623996	Oetjen	control (reference)	CD4+ T cells
594	-1.5557171	0.29514128	Oetjen	control (reference)	CD4+ T cells
595	5.3718843	-4.8304386	Oetjen	control (reference)	Erythrocytes
596	-1.4453664	1.6108624	Oetjen	control (reference)	CD4+ T cells
597	1.7166924	0.12701088	Oetjen	control (reference)	CD4+ T cells
598	7.618627	-0.5672031	Oetjen	control (reference)	Monocyte progenitors
599	10.749574	-1.9408269	Oetjen	control (reference)	Monocyte-derived dendritic cells
600	10.034008	-2.1259606	Oetjen	control (reference)	Monocyte progenitors
601	12.557672	-3.4692764	Oetjen	control (reference)	CD14+ Monocytes
602	12.824448	-3.1712453	Oetjen	control (reference)	CD14+ Monocytes
603	2.1881258	2.232732	Oetjen	control (reference)	CD4+ T cells
604	0.25115076	2.9933915	Oetjen	control (reference)	CD8+ T cells
605	6.540636	-0.19473593	Oetjen	control (reference)	Megakaryocyte progenitors
[truncated: 45,454 more rows]

## Sheet: b_integration_metrics_control
	PC_regression	ASW_batch	kBET	graph_connectivity	graph_iLISI	graph_cLISI	NMI	ARI	ASW_cell_type	overall
[truncated: 4 more rows]

[truncated: 4 more sheets: c_bayes_factor_stim_vs_ctrl_0.1, c_bayes_factor_stim_v_ctrl_0.25, c_bayes_factor_stim_vs_ctrl_0.5, c_bayes_factor_stim_v_ctrl_full]
