# Supplementary material for: Biologically informed deep learning to query gene programs in single-cell atlases
Source: Nat Cell Biol. 2023 Feb 2;25(2):337–50. doi: 10.1038/s41556-022-01072-x (PMC9928587; doi:10.1038/s41556-022-01072-x)
Supplement: Source Data Extended Data Fig. 5 — UMAP coordinates of the latent space for IFN-β dataset for Extended Data Fig. 5a, Bayes factors for differential GP test between IFN-β-stimulated and control cells for Extended Data Fig. 5b, expiMap latent scores for GPs in Extended Data Fig. 5d and Bayes factors for the differential GP test of CD14+ monocytes IFN-β-stimulated versus control for Extended Data Fig. 5e. [file 41556_2022_1072_MOESM23_ESM.xlsx]

## Sheet: a_kang_umap
	umap_1	umap_2	cell_type	condition
0	10.331494	0.94583	CD14+ Monocytes	control
1	12.161584	1.9456185	CD14+ Monocytes	control
2	10.658605	0.43968272	CD14+ Monocytes	control
3	-1.6821992	2.777563	CD4+ T cells	control
4	10.705096	2.4323313	CD14+ Monocytes	control
5	-1.2461859	3.5869942	T	control
6	-2.806789	5.670776	CD4+ T cells	control
7	0.0010519169	3.6046693	CD8+ T cells	control
8	12.264641	1.299682	CD14+ Monocytes	control
9	-2.6882594	4.1102667	CD4+ T cells	control
10	-3.135445	4.599204	T	control
11	-1.8008937	2.6090574	CD8+ T cells	control
12	-1.4860629	4.057619	CD8+ T cells	control
13	-2.135742	3.2726457	CD4+ T cells	control
14	0.58401287	7.8926864	T	control
15	-3.2264996	4.7892375	CD4+ T cells	control
16	10.433287	1.8044499	CD14+ Monocytes	control
17	1.1756662	6.3609605	T	control
18	-0.7587903	3.594209	CD8+ T cells	control
19	-0.9966609	2.914518	CD4+ T cells	control
20	-1.9578398	5.08593	CD4+ T cells	control
21	-1.8943793	10.628746	B	control
22	-2.9732645	4.2666955	CD4+ T cells	control
23	11.6922655	0.83183813	CD14+ Monocytes	control
24	12.050234	2.6257143	CD14+ Monocytes	control
25	-1.1337132	3.4922223	CD8+ T cells	control
26	-2.1874812	9.446667	B	control
27	-2.0742362	9.914822	B	control
28	-3.252829	5.018586	CD4+ T cells	control
29	11.869863	1.2994274	CD14+ Monocytes	control
30	-2.8461258	4.247387	CD4+ T cells	control
31	10.149539	1.3080537	DC	control
32	1.1768495	6.096219	T	control
33	11.27704	4.2608075	CD16+ Monocytes	control
34	10.097833	0.9570977	CD14+ Monocytes	control
35	12.027247	1.1137325	CD14+ Monocytes	control
36	-0.6738684	3.376267	NK cells	control
37	-2.1884396	9.048038	B	control
38	11.153757	3.670193	CD16+ Monocytes	control
39	0.81073946	6.0728025	NK cells	control
40	-1.9267656	3.7917626	CD4+ T cells	control
41	-2.1705854	2.770622	CD4+ T cells	control
42	11.473849	1.0538737	CD14+ Monocytes	control
43	-3.1149874	4.945514	CD4+ T cells	control
44	-2.4350388	5.555171	CD4+ T cells	control
45	0.18764949	2.6773257	NK cells	control
46	-0.018586779	2.6384394	CD8+ T cells	control
47	-1.7099572	5.3983026	CD4+ T cells	control
48	10.083027	0.49389115	CD14+ Monocytes	control
49	12.271349	1.4030817	CD14+ Monocytes	control
50	-3.177598	5.61138	CD4+ T cells	control
51	-2.1951776	4.8111935	CD4+ T cells	control
52	10.76105	0.49710944	CD14+ Monocytes	control
53	-2.4255304	4.4998574	CD4+ T cells	control
54	11.445517	9.416764	CD14+ Monocytes	control
55	11.348902	2.4993722	CD14+ Monocytes	control
56	11.336654	4.4415956	CD16+ Monocytes	control
57	11.213654	1.5381262	CD14+ Monocytes	control
58	-3.0755227	4.0263214	CD4+ T cells	control
59	-2.0769088	9.240847	B	control
60	0.13753907	2.9650095	CD8+ T cells	control
61	11.374868	4.830749	CD16+ Monocytes	control
62	-0.9852128	3.2151175	CD8+ T cells	control
63	-2.4563143	2.9407096	CD4+ T cells	control
64	11.67686	0.60299295	CD16+ Monocytes	control
65	9.925402	1.9751416	CD14+ Monocytes	control
66	10.937346	3.009172	CD16+ Monocytes	control
67	-2.525381	9.336568	B	control
68	-1.8266144	4.244616	T	control
69	10.836882	3.676835	CD16+ Monocytes	control
70	-0.74043363	4.6466546	CD4+ T cells	control
71	-1.9161893	10.217612	B	control
72	-0.39499038	5.350454	CD4+ T cells	control
73	10.300115	1.3812664	CD14+ Monocytes	control
74	10.6357155	0.43714306	CD14+ Monocytes	control
75	11.113906	3.862864	CD16+ Monocytes	control
76	10.28589	2.2280214	CD14+ Monocytes	control
77	1.2055733	6.75888	T	control
78	11.172735	5.0021772	CD16+ Monocytes	control
79	11.713226	0.66261363	CD14+ Monocytes	control
80	9.765891	1.3966461	DC	control
81	-3.4015317	4.829484	CD4+ T cells	control
82	-1.7333663	3.892194	CD4+ T cells	control
83	11.195857	1.6865951	CD14+ Monocytes	control
84	10.458109	0.36905336	CD14+ Monocytes	control
85	11.379781	0.56224966	CD14+ Monocytes	control
86	10.058656	1.3676087	CD14+ Monocytes	control
87	-2.5522652	3.618451	CD4+ T cells	control
88	10.420681	0.17080227	CD14+ Monocytes	control
89	-1.6866628	4.6135	CD4+ T cells	control
90	11.100686	2.1291351	CD14+ Monocytes	control
91	0.363619	3.2021503	NK cells	control
92	-2.3175483	9.084879	B	control
93	-2.6469393	8.700883	B	control
94	11.231972	1.256139	CD14+ Monocytes	control
95	10.907184	4.0668063	CD16+ Monocytes	control
96	-1.4801985	2.4672427	CD8+ T cells	control
97	-2.0109606	8.740021	B	control
98	11.868333	0.8122463	CD14+ Monocytes	control
99	-2.7963932	4.057359	CD4+ T cells	control
100	12.361064	1.1255369	CD14+ Monocytes	control
101	-0.43790197	2.8802633	NK cells	control
102	12.056204	1.0016191	CD14+ Monocytes	control
103	-0.36474827	2.7249212	CD4+ T cells	control
104	10.624832	3.268478	CD16+ Monocytes	control
105	11.98805	1.0041907	CD14+ Monocytes	control
106	12.208337	1.4577042	CD14+ Monocytes	control
107	10.733219	0.70313567	CD14+ Monocytes	control
108	9.569134	1.8586609	CD14+ Monocytes	control
109	-3.009254	5.351026	CD4+ T cells	control
110	9.647419	1.2758329	CD14+ Monocytes	control
111	10.615234	1.392431	CD14+ Monocytes	control
112	9.688017	2.0567946	DC	control
113	-2.8458848	5.999303	CD4+ T cells	control
114	-2.7391193	9.194635	B	control
115	-1.855796	3.7179255	CD4+ T cells	control
116	10.875256	0.95746124	CD14+ Monocytes	control
117	10.093156	0.53435177	CD14+ Monocytes	control
118	-1.3388172	2.502935	CD8+ T cells	control
119	-1.5209833	3.1617897	CD4+ T cells	control
120	10.930069	2.5872188	CD16+ Monocytes	control
121	-1.1895732	3.345408	CD4+ T cells	control
122	-0.83337104	3.1611896	CD8+ T cells	control
123	-1.8078713	9.135097	T	control
124	-2.1304595	4.571292	CD4+ T cells	control
125	10.461076	1.2789158	CD14+ Monocytes	control
126	-1.643069	4.0698004	CD4+ T cells	control
127	10.955642	1.0395678	CD14+ Monocytes	control
128	10.820204	0.69676185	CD14+ Monocytes	control
129	9.867985	0.8384224	CD14+ Monocytes	control
130	10.84457	1.5519402	CD14+ Monocytes	control
131	-2.3286161	4.332863	CD4+ T cells	control
132	-2.5132358	5.2872634	CD4+ T cells	control
133	0.19298626	3.4910798	CD4+ T cells	control
134	-1.7552892	9.384854	B	control
135	-2.2263453	3.4860039	CD4+ T cells	control
136	11.2063	0.26894367	CD14+ Monocytes	control
137	11.965796	0.86368626	CD14+ Monocytes	control
138	9.910407	1.2035764	CD14+ Monocytes	control
139	-2.796242	3.5151372	CD4+ T cells	control
140	11.357791	0.54527545	CD14+ Monocytes	control
141	10.48448	1.1251045	CD14+ Monocytes	control
142	10.286572	1.5805117	CD14+ Monocytes	control
143	-1.9030708	2.736538	CD4+ T cells	control
144	-2.4015586	8.660497	B	control
145	-1.816454	10.9404335	B	control
146	10.832662	1.4420917	CD14+ Monocytes	control
147	-2.1741967	8.597147	B	control
148	-3.0232308	3.8368225	CD4+ T cells	control
149	9.614011	2.0170565	CD14+ Monocytes	control
150	-2.9365113	8.684198	B	control
151	-1.8656791	9.056658	B	control
152	9.54496	0.7925447	CD14+ Monocytes	control
153	0.32132384	2.4275742	CD8+ T cells	control
154	-3.3375576	4.8417673	CD4+ T cells	control
155	-0.1970493	6.6891565	T	control
156	8.833304	1.7817099	DC	control
157	-0.9803686	4.0901613	CD4+ T cells	control
158	-2.778005	4.6241226	T	control
159	-2.667739	9.345376	T	control
160	-3.2804463	4.7359	CD4+ T cells	control
161	-1.452171	5.9138374	CD4+ T cells	control
162	-2.823519	8.74052	B	control
163	-3.4075305	5.0938344	CD4+ T cells	control
164	-1.6316499	2.7058067	CD8+ T cells	control
165	11.427743	1.1705197	CD14+ Monocytes	control
166	-0.9368059	3.6403756	CD4+ T cells	control
167	-2.8542025	3.3599381	CD4+ T cells	control
168	11.187636	3.3984828	CD16+ Monocytes	control
169	-3.4140813	3.9055984	CD4+ T cells	control
170	-2.689159	4.7088666	CD4+ T cells	control
171	-3.305906	4.8824534	CD4+ T cells	control
172	-2.4254332	8.643543	B	control
173	10.470766	0.5739485	CD14+ Monocytes	control
174	-2.6317372	4.979641	CD4+ T cells	control
175	11.147644	1.8311776	CD14+ Monocytes	control
176	11.128248	4.5765247	CD16+ Monocytes	control
177	10.212488	0.70401394	CD14+ Monocytes	control
178	-0.013750167	3.1274605	CD8+ T cells	control
179	11.603595	1.9634999	CD14+ Monocytes	control
180	-1.8687389	2.9002547	CD4+ T cells	control
181	-1.9384904	4.6209326	CD4+ T cells	control
182	0.65662265	3.3659792	NK cells	control
183	0.3470835	6.271984	T	control
184	12.244025	1.9390206	CD14+ Monocytes	control
185	11.593237	0.55873454	CD14+ Monocytes	control
186	-1.6962837	10.452872	B	control
187	11.852191	3.3651836	CD16+ Monocytes	control
188	10.402503	1.6726176	CD14+ Monocytes	control
189	11.699709	1.6838639	CD14+ Monocytes	control
190	9.176689	1.9161906	DC	control
191	10.983688	1.651092	DC	control
192	-1.9026219	3.09429	CD4+ T cells	control
193	11.642355	0.71382207	CD14+ Monocytes	control
194	11.568776	0.69278103	CD14+ Monocytes	control
195	10.706358	0.9469943	CD14+ Monocytes	control
196	10.361854	0.30594197	CD14+ Monocytes	control
197	11.5186	2.0736341	CD14+ Monocytes	control
198	-0.30566815	5.8701305	T	control
199	-1.9080416	9.297756	B	control
200	-3.3946426	5.6386	CD4+ T cells	control
201	8.374685	1.9536035	DC	control
202	11.28462	4.408284	CD16+ Monocytes	control
203	-1.6124688	2.914583	CD8+ T cells	control
204	-3.616951	4.938705	CD4+ T cells	control
205	-2.349554	3.4885979	CD4+ T cells	control
206	11.201855	4.8868523	CD16+ Monocytes	control
207	9.674446	0.89711297	CD14+ Monocytes	control
208	-1.8085438	10.59489	B	control
209	11.214096	0.37551725	CD14+ Monocytes	control
210	10.854339	5.6290402	CD16+ Monocytes	control
211	-1.9792962	9.206132	B	control
212	11.263596	2.9397838	CD16+ Monocytes	control
213	-2.2915764	4.9983664	CD4+ T cells	control
214	11.067662	4.226797	CD16+ Monocytes	control
215	9.6147995	1.1054933	CD14+ Monocytes	control
216	9.851348	0.93811166	CD14+ Monocytes	control
217	-1.4485445	3.3750632	CD4+ T cells	control
218	11.807227	1.6994059	CD14+ Monocytes	control
219	11.104438	0.92586637	CD14+ Monocytes	control
220	-2.9507184	8.754292	B	control
221	-3.2126772	5.3761935	CD4+ T cells	control
222	-2.436482	4.713313	CD4+ T cells	control
223	11.162635	4.306189	CD16+ Monocytes	control
224	11.214369	3.146782	CD16+ Monocytes	control
225	-2.0848753	10.479894	B	control
226	10.051207	1.0163305	CD14+ Monocytes	control
227	0.15174696	6.6540327	T	control
228	10.812173	1.6289331	CD14+ Monocytes	control
229	-1.5490054	5.114529	CD4+ T cells	control
230	11.688168	1.7460175	CD14+ Monocytes	control
231	10.405398	0.8239857	CD14+ Monocytes	control
232	-3.5104742	4.905906	CD4+ T cells	control
233	11.519881	0.2054082	CD14+ Monocytes	control
234	-1.0788995	2.8817043	CD4+ T cells	control
235	1.1891469	3.2572012	NK cells	control
236	10.979235	0.47372025	CD14+ Monocytes	control
237	9.422773	1.9583279	DC	control
238	11.92107	1.0384549	CD14+ Monocytes	control
239	10.172181	0.63622624	CD14+ Monocytes	control
240	12.011581	0.73120683	CD14+ Monocytes	control
241	-0.026645295	2.5073574	CD8+ T cells	control
242	-1.5763412	3.4107883	CD8+ T cells	control
243	11.875955	1.5081587	CD14+ Monocytes	control
244	-3.466578	5.19348	CD4+ T cells	control
245	1.0604408	3.080635	NK cells	control
246	0.5331927	3.0492058	NK cells	control
247	-2.6290252	9.206456	B	control
248	10.694599	0.89542246	CD14+ Monocytes	control
249	-2.0890238	3.5052538	CD4+ T cells	control
250	10.592397	2.7237732	CD14+ Monocytes	control
251	-1.8944455	3.9637778	CD4+ T cells	control
252	11.793078	1.0673523	CD14+ Monocytes	control
253	11.179315	4.316512	CD16+ Monocytes	control
254	11.923438	1.1765817	CD14+ Monocytes	control
255	11.324333	3.4991794	CD16+ Monocytes	control
256	-2.4307928	8.610269	B	control
257	-2.7315583	4.3673105	CD4+ T cells	control
258	-1.9979383	8.509463	B	control
259	11.42202	1.2030455	CD14+ Monocytes	control
260	-2.1874628	8.938653	B	control
261	11.610157	4.149953	CD16+ Monocytes	control
262	-2.3542476	4.1888013	CD4+ T cells	control
263	-2.4440043	5.734654	CD4+ T cells	control
264	10.520622	2.1001687	CD14+ Monocytes	control
265	10.730761	0.40430835	CD14+ Monocytes	control
266	-1.7590595	8.737787	B	control
267	-1.9190363	3.7459009	CD4+ T cells	control
268	-1.5081768	4.639226	CD4+ T cells	control
269	10.266147	0.7433483	CD14+ Monocytes	control
270	-1.9981595	4.22997	CD4+ T cells	control
271	-1.6908253	2.7860777	CD8+ T cells	control
272	-3.357703	4.2858086	CD4+ T cells	control
273	-2.4883034	3.4052312	CD4+ T cells	control
274	-2.8930924	5.507766	CD4+ T cells	control
275	9.896211	0.5807837	DC	control
276	11.966674	2.011136	CD14+ Monocytes	control
277	9.77877	0.9571109	CD14+ Monocytes	control
278	-1.0100192	2.8946788	CD4+ T cells	control
279	-0.8492576	2.9727411	NK cells	control
280	-2.785219	9.134453	B	control
281	-1.9243866	2.9309216	CD4+ T cells	control
282	-1.1266949	4.697029	CD4+ T cells	control
283	-2.3749917	9.4204645	B	control
284	-3.0960097	4.013993	CD4+ T cells	control
285	-2.0444872	4.3099666	T	control
286	11.8102455	1.418777	CD14+ Monocytes	control
287	-3.0100691	4.049947	CD4+ T cells	control
288	11.438919	0.69182944	CD14+ Monocytes	control
289	-2.3915977	4.618854	CD4+ T cells	control
290	0.5754748	2.4445546	NK cells	control
291	10.237421	2.2945855	CD14+ Monocytes	control
292	10.484363	0.080398075	CD14+ Monocytes	control
293	10.49086	0.84423566	CD14+ Monocytes	control
294	-2.613114	8.880914	B	control
295	11.161626	0.65235347	CD14+ Monocytes	control
296	-2.3222828	8.178994	B	control
297	-2.2782314	2.9087067	CD4+ T cells	control
298	-2.651343	5.1416116	CD4+ T cells	control
299	10.96497	3.4037492	CD14+ Monocytes	control
300	-0.93839103	6.8664007	CD4+ T cells	control
301	-0.66003114	5.6378837	CD4+ T cells	control
302	-2.5536692	5.0175714	CD4+ T cells	control
303	-3.0357711	3.5337052	CD4+ T cells	control
304	11.190845	4.5899315	CD16+ Monocytes	control
305	11.862345	0.26699254	CD14+ Monocytes	control
306	9.117496	1.4775962	DC	control
307	-2.3057182	2.8995237	CD4+ T cells	control
308	11.901253	2.3204794	CD14+ Monocytes	control
309	11.516932	0.13542281	CD14+ Monocytes	control
310	11.179148	2.3140843	CD14+ Monocytes	control
311	-1.9720955	4.8757477	T	control
312	-2.6342256	4.2751713	CD4+ T cells	control
313	-2.7321846	5.6071644	CD4+ T cells	control
314	12.126345	1.4888824	CD14+ Monocytes	control
315	11.958676	1.6381913	CD14+ Monocytes	control
316	10.921289	1.7624097	CD14+ Monocytes	control
317	9.761985	1.4229362	CD14+ Monocytes	control
318	-2.7372727	9.073224	B	control
319	11.472298	2.6134198	CD16+ Monocytes	control
320	-2.855635	5.7969604	T	control
321	9.058615	1.6732316	DC	control
322	-2.2109485	3.0226593	CD4+ T cells	control
323	11.35759	0.3507086	CD14+ Monocytes	control
324	11.757087	0.9381168	CD14+ Monocytes	control
325	10.630777	1.8623747	CD14+ Monocytes	control
326	-1.7374544	2.7596252	CD4+ T cells	control
327	11.260489	2.4077728	CD14+ Monocytes	control
328	-3.00391	8.606985	B	control
329	11.11149	0.91452724	CD14+ Monocytes	control
330	-3.4169514	5.1206174	CD4+ T cells	control
331	-2.0027614	3.053167	CD4+ T cells	control
332	-2.7161312	7.814346	B	control
333	-1.5048165	4.661154	CD4+ T cells	control
334	-2.2209976	4.3503838	CD4+ T cells	control
335	-2.8826778	8.5011835	B	control
336	8.268876	2.0205796	DC	control
337	-1.7028103	3.5620203	CD4+ T cells	control
338	0.71077555	2.463878	NK cells	control
339	-2.748824	4.2976522	CD4+ T cells	control
340	-1.3266549	4.0783834	CD4+ T cells	control
341	8.901195	2.1047502	DC	control
342	0.15512195	2.9943655	CD8+ T cells	control
343	-3.0879767	4.6351027	CD4+ T cells	control
344	-3.5431447	5.209025	CD4+ T cells	control
345	10.181257	1.7799362	CD14+ Monocytes	control
346	11.522699	2.2604923	CD14+ Monocytes	control
347	12.113569	1.2040466	CD14+ Monocytes	control
348	11.925091	1.25092	CD14+ Monocytes	control
349	-1.9992574	4.515816	CD4+ T cells	control
350	11.388598	0.86115235	CD14+ Monocytes	control
351	-0.6976438	3.3289955	CD8+ T cells	control
352	0.96756715	7.194537	T	control
353	10.4207	0.8377548	CD14+ Monocytes	control
354	8.455813	1.7031181	DC	control
355	10.198476	0.8778639	CD14+ Monocytes	control
356	11.323503	3.9737592	CD16+ Monocytes	control
357	12.142925	0.8629357	CD14+ Monocytes	control
358	10.861207	0.95761156	CD14+ Monocytes	control
359	-2.4530885	4.6214542	CD4+ T cells	control
360	10.059626	0.7932391	CD14+ Monocytes	control
361	-2.2297533	8.364083	B	control
362	10.34529	2.006748	CD14+ Monocytes	control
363	11.195014	4.3028927	CD16+ Monocytes	control
364	11.605835	2.6172376	CD14+ Monocytes	control
365	-2.0070148	3.7128687	CD4+ T cells	control
366	9.932664	0.84369934	CD14+ Monocytes	control
367	11.912646	1.3561862	CD14+ Monocytes	control
368	8.163206	1.9476246	DC	control
369	10.483312	1.4807024	CD14+ Monocytes	control
370	-0.9832496	7.017156	CD4+ T cells	control
371	-2.9010417	5.294752	CD4+ T cells	control
372	10.103341	2.5746837	CD14+ Monocytes	control
373	-2.4707875	3.2166896	CD4+ T cells	control
374	-1.9672779	5.6371512	CD4+ T cells	control
375	-1.9233503	7.838361	NK cells	control
376	-2.4752614	9.691502	B	control
377	10.784348	1.2719505	CD14+ Monocytes	control
378	10.72643	1.8396623	CD14+ Monocytes	control
379	11.881164	2.1526415	CD14+ Monocytes	control
380	0.35805687	5.756512	CD8+ T cells	control
381	0.94499826	3.238883	NK cells	control
382	-2.4237719	4.847394	CD4+ T cells	control
383	12.035962	1.642524	CD14+ Monocytes	control
384	-0.7482258	5.521825	T	control
385	-1.9117657	8.623416	B	control
386	-1.0993823	4.6321135	T	control
387	0.20948723	2.7029614	CD8+ T cells	control
388	-3.0672364	4.2205696	CD4+ T cells	control
389	-2.4727347	3.1064188	CD4+ T cells	control
390	0.7135497	2.6649935	NK cells	control
391	-1.0253909	3.3828962	CD4+ T cells	control
392	10.2852955	2.061296	CD14+ Monocytes	control
393	10.975959	0.96679103	CD14+ Monocytes	control
394	-3.2900405	5.3082123	CD4+ T cells	control
395	11.19237	1.2676582	CD14+ Monocytes	control
396	-2.3975735	8.806139	B	control
397	12.236889	1.6743958	CD14+ Monocytes	control
398	-2.886532	4.363897	CD4+ T cells	control
399	11.414696	2.0992196	CD14+ Monocytes	control
400	10.931545	0.8681441	CD14+ Monocytes	control
401	0.43999463	2.575247	NK cells	control
402	9.806659	2.2003655	CD16+ Monocytes	control
403	-1.4823614	3.4022236	CD4+ T cells	control
404	12.482087	1.3728876	CD14+ Monocytes	control
405	9.915254	0.47061288	CD14+ Monocytes	control
406	9.83427	0.8953506	CD14+ Monocytes	control
407	11.690939	1.9140602	CD14+ Monocytes	control
408	-3.380676	4.3508205	CD4+ T cells	control
409	-3.315857	4.007587	CD4+ T cells	control
410	-2.4533288	5.863235	CD4+ T cells	control
411	-2.3078713	9.31299	B	control
412	10.558214	2.728558	CD14+ Monocytes	control
413	0.27080628	6.6351433	T	control
414	-1.6913223	4.566795	CD8+ T cells	control
415	11.785097	2.305184	CD14+ Monocytes	control
416	11.51401	3.8622324	CD16+ Monocytes	control
417	-2.8772535	9.145285	B	control
418	11.0515175	0.52503514	CD14+ Monocytes	control
419	-3.4821098	4.54112	CD4+ T cells	control
420	-3.427468	5.541299	CD4+ T cells	control
421	12.430841	1.5599344	CD14+ Monocytes	control
422	10.898255	4.42228	CD16+ Monocytes	control
423	11.762984	1.6118846	CD14+ Monocytes	control
424	10.8138685	0.37213072	CD14+ Monocytes	control
425	-2.9852536	4.422793	CD4+ T cells	control
426	11.705539	2.7654874	CD16+ Monocytes	control
427	11.588885	0.9198095	CD14+ Monocytes	control
428	11.375732	1.0560701	CD14+ Monocytes	control
429	11.909341	2.1210284	CD14+ Monocytes	control
430	-1.6317581	9.179816	T	control
431	8.32305	1.9000326	DC	control
432	-1.9649193	2.9641068	CD4+ T cells	control
433	0.8266653	5.907962	T	control
434	10.173405	1.4449985	CD14+ Monocytes	control
435	-2.6930406	5.909644	CD4+ T cells	control
436	11.155886	3.9386504	CD16+ Monocytes	control
437	10.445714	0.46172255	CD14+ Monocytes	control
438	9.8884735	0.86539555	CD14+ Monocytes	control
439	11.95244	1.3245527	CD14+ Monocytes	control
440	0.7849742	3.4789321	NK cells	control
441	0.12318527	2.503232	CD8+ T cells	control
442	-1.7675142	4.636953	CD4+ T cells	control
443	9.833265	0.63813066	CD14+ Monocytes	control
444	10.265322	0.5640742	CD14+ Monocytes	control
445	-1.8223944	2.6783106	CD8+ T cells	control
446	11.564267	0.6270958	CD14+ Monocytes	control
447	10.117777	1.9232229	CD14+ Monocytes	control
448	1.020755	6.784241	T	control
449	11.068421	5.2486076	CD16+ Monocytes	control
450	-2.2872643	8.916254	B	control
451	10.927752	1.7622389	CD14+ Monocytes	control
452	-2.5285182	3.7964363	CD8+ T cells	control
453	-0.44754058	2.6824152	CD8+ T cells	control
454	-2.830862	6.1474385	CD4+ T cells	control
455	11.386545	0.9886578	CD14+ Monocytes	control
456	-1.3819243	3.0335732	CD4+ T cells	control
457	11.10706	0.15329827	CD14+ Monocytes	control
458	-2.5170836	9.001889	B	control
459	11.846326	1.5618275	CD14+ Monocytes	control
460	9.321291	1.7710811	DC	control
461	9.001563	1.8360329	DC	control
462	11.967783	2.685797	CD14+ Monocytes	control
463	12.170207	1.0926743	CD14+ Monocytes	control
464	-1.703353	2.9656966	CD4+ T cells	control
465	-3.2533407	4.4691186	CD4+ T cells	control
466	11.0730915	4.899064	CD16+ Monocytes	control
467	-1.5906137	5.343958	CD4+ T cells	control
468	11.383831	3.5385847	CD16+ Monocytes	control
469	12.192749	1.2462407	CD14+ Monocytes	control
470	-2.9226758	4.108813	CD4+ T cells	control
471	8.689794	1.8448411	DC	control
472	-1.440729	2.999184	CD4+ T cells	control
473	10.936535	3.8382308	CD16+ Monocytes	control
474	11.710094	2.8057442	CD14+ Monocytes	control
475	11.147238	1.864839	CD14+ Monocytes	control
476	-1.6440982	2.9033585	CD4+ T cells	control
477	10.140591	2.002574	CD14+ Monocytes	control
478	-1.7641187	4.0146246	CD4+ T cells	control
479	11.837703	1.1524527	CD14+ Monocytes	control
480	11.48083	0.8889579	CD14+ Monocytes	control
481	-1.1080217	2.903227	CD4+ T cells	control
482	-1.4645492	5.0982075	CD4+ T cells	control
483	-1.3918306	2.870453	CD4+ T cells	control
484	0.3555102	2.4624555	NK cells	control
485	11.190522	3.6231704	CD16+ Monocytes	control
486	0.40332925	6.1440015	T	control
487	9.842576	1.3543811	CD14+ Monocytes	control
488	9.5765085	1.6932175	DC	control
489	-1.6435966	2.8246055	CD4+ T cells	control
490	-2.0957186	2.7641158	CD4+ T cells	control
491	-1.7110767	10.660477	B	control
492	9.58828	1.1154699	DC	control
493	-2.9133892	4.7199426	CD4+ T cells	control
494	-2.5005996	8.7024975	B	control
495	11.517896	0.64787173	CD14+ Monocytes	control
496	9.523492	1.0488065	CD14+ Monocytes	control
497	-1.9884329	6.7653694	CD4+ T cells	control
498	11.7267	3.9915454	CD16+ Monocytes	control
499	-2.5547376	3.6724827	CD4+ T cells	control
500	10.147952	0.59642804	CD14+ Monocytes	control
501	-2.657686	5.53525	CD4+ T cells	control
502	-2.1930707	4.0887322	T	control
503	0.69082254	6.5088935	T	control
504	10.92677	3.3196757	CD16+ Monocytes	control
505	10.267103	1.0061291	CD14+ Monocytes	control
506	8.068778	1.8875782	DC	control
507	10.692561	0.77779216	CD14+ Monocytes	control
508	10.205308	1.4184228	CD14+ Monocytes	control
509	10.4641695	1.4702276	CD14+ Monocytes	control
510	-1.3002174	4.8746285	T	control
511	-2.494888	3.5252469	CD4+ T cells	control
512	-0.33623126	3.7938154	CD4+ T cells	control
513	-2.6242044	6.018654	CD4+ T cells	control
514	10.026395	2.461131	CD14+ Monocytes	control
515	11.396902	0.88777393	CD14+ Monocytes	control
516	9.133268	1.3256768	DC	control
517	-1.5532404	3.059285	CD4+ T cells	control
518	11.427851	1.6029106	CD14+ Monocytes	control
519	-1.693508	8.982919	B	control
520	-2.7522726	3.4706287	CD4+ T cells	control
521	11.084758	3.8583615	CD16+ Monocytes	control
522	-2.1504946	10.429862	B	control
523	11.511629	0.55331016	CD14+ Monocytes	control
524	-2.2826605	3.6562924	CD4+ T cells	control
525	11.68821	0.5108402	CD14+ Monocytes	control
526	11.086252	0.43404883	CD14+ Monocytes	control
527	0.77043444	3.1729996	NK cells	control
528	12.147371	1.6279206	CD14+ Monocytes	control
529	11.188003	4.024522	CD16+ Monocytes	control
530	-2.5988204	8.707868	B	control
531	11.297039	4.043132	CD16+ Monocytes	control
532	0.8591977	7.1118917	T	control
533	-2.1136236	4.4652314	CD4+ T cells	control
534	11.010256	2.1647089	CD14+ Monocytes	control
535	8.005135	1.7719182	DC	control
536	-1.1766288	2.634048	CD8+ T cells	control
537	-2.8885758	3.4602246	CD4+ T cells	control
538	-1.4977989	3.1101193	CD4+ T cells	control
539	-1.651634	2.7426827	T	control
540	10.041428	1.5282032	CD14+ Monocytes	control
541	11.737684	1.0957687	CD14+ Monocytes	control
542	0.4754185	2.8304775	NK cells	control
543	10.623329	0.5034734	CD14+ Monocytes	control
544	-1.9673376	3.6639342	CD4+ T cells	control
545	11.297579	1.5076352	CD14+ Monocytes	control
546	-0.88442904	4.241909	T	control
547	-0.8545042	8.883263	B	control
548	12.056665	1.8925177	CD14+ Monocytes	control
549	-2.3926435	5.1401234	CD4+ T cells	control
550	9.80265	1.8652773	CD14+ Monocytes	control
551	11.370794	0.39290917	CD14+ Monocytes	control
552	0.3688483	2.7402663	NK cells	control
553	11.316045	2.9234686	CD16+ Monocytes	control
554	9.196071	1.1411809	DC	control
555	-2.2178106	8.790548	B	control
556	-1.2348936	4.410833	CD4+ T cells	control
557	-3.3842707	4.641493	CD4+ T cells	control
558	9.660745	1.7764018	CD14+ Monocytes	control
559	10.352164	0.9011719	CD14+ Monocytes	control
560	-1.258381	4.5569544	CD4+ T cells	control
561	-0.32374915	6.3837833	CD4+ T cells	control
562	10.964689	4.125355	CD16+ Monocytes	control
563	0.88513947	6.8584547	T	control
564	-0.15695791	3.4430292	CD4+ T cells	control
565	10.453761	2.2130158	CD14+ Monocytes	control
566	11.414741	1.4400601	CD14+ Monocytes	control
567	10.050977	0.76838124	CD14+ Monocytes	control
568	11.638938	4.0227456	CD16+ Monocytes	control
569	-1.880444	5.089593	CD4+ T cells	control
570	10.073921	0.56287426	CD14+ Monocytes	control
571	9.645571	0.85773915	CD14+ Monocytes	control
572	-2.07998	8.983536	B	control
573	-2.6842277	4.7268524	CD4+ T cells	control
574	-0.24250813	2.7170532	CD8+ T cells	control
575	-2.71235	5.238325	CD4+ T cells	control
576	-0.8079105	3.3624856	CD8+ T cells	control
577	10.529333	1.0997009	CD14+ Monocytes	control
578	-2.057232	4.0899534	CD4+ T cells	control
579	-0.0011363986	2.7890325	NK cells	control
580	11.354781	1.4957353	CD14+ Monocytes	control
581	-1.6891177	2.9146621	CD4+ T cells	control
582	10.295298	0.28356427	CD14+ Monocytes	control
583	-2.9834068	8.679089	B	control
584	10.878236	1.2364372	CD14+ Monocytes	control
585	11.669935	2.6389835	CD14+ Monocytes	control
586	-3.2372246	4.2254906	CD4+ T cells	control
587	-2.5853958	9.175056	B	control
588	11.871865	0.7771917	CD14+ Monocytes	control
589	11.835069	0.91573286	CD14+ Monocytes	control
590	11.419685	0.85139656	CD14+ Monocytes	control
591	-0.24934597	2.6684425	NK cells	control
592	10.460814	0.40557438	CD14+ Monocytes	control
593	10.658089	3.2091203	CD16+ Monocytes	control
594	10.126301	1.9899069	DC	control
595	-1.2747263	2.9512703	CD4+ T cells	control
596	-1.9806955	2.9547913	CD4+ T cells	control
597	11.330894	1.9316083	CD14+ Monocytes	control
598	-2.8010495	3.1336005	CD4+ T cells	control
599	-0.35230538	2.6146297	CD8+ T cells	control
600	11.537172	0.9538528	CD14+ Monocytes	control
601	11.438033	3.0992806	CD16+ Monocytes	control
602	-3.5591977	3.9717467	CD4+ T cells	control
603	11.7080555	2.0695295	CD14+ Monocytes	control
604	0.7200671	2.3714879	CD8+ T cells	control
605	-2.3097446	2.8743606	CD4+ T cells	control
606	11.933387	3.7656336	CD16+ Monocytes	control
607	11.852197	2.14136	CD14+ Monocytes	control
608	11.543693	1.6264317	CD14+ Monocytes	control
609	12.154079	0.8722016	CD14+ Monocytes	control
610	11.563038	1.8331006	CD14+ Monocytes	control
611	10.24431	0.3931771	CD14+ Monocytes	control
612	-0.9416924	5.214199	CD8+ T cells	control
613	11.884189	1.5944932	CD14+ Monocytes	control
614	-1.9268073	8.6031685	B	control
615	12.051917	1.918585	CD14+ Monocytes	control
616	9.581757	1.0857284	CD14+ Monocytes	control
617	-2.6249018	3.6245985	CD4+ T cells	control
618	-2.488916	9.131254	B	control
619	10.426723	0.28973275	CD14+ Monocytes	control
620	10.44647	2.1582897	CD14+ Monocytes	control
621	-0.99767125	2.45158	CD4+ T cells	control
622	10.573832	1.998473	CD14+ Monocytes	control
623	11.223542	4.107039	CD16+ Monocytes	control
624	11.506819	3.830043	CD16+ Monocytes	control
625	-3.3330314	5.280198	CD4+ T cells	control
626	-2.5415757	3.371073	CD4+ T cells	control
627	11.082855	4.6704483	CD16+ Monocytes	control
628	10.094273	0.35174546	CD14+ Monocytes	control
629	10.683105	1.0616927	CD14+ Monocytes	control
630	10.244703	1.0492371	CD14+ Monocytes	control
631	11.146093	1.0708146	CD14+ Monocytes	control
632	0.6559049	2.8787985	NK cells	control
633	-3.4287968	5.713895	CD4+ T cells	control
634	-2.9180405	8.563905	B	control
635	10.042089	0.9700528	CD14+ Monocytes	control
636	10.044479	1.0204849	DC	control
637	10.607373	1.6046797	CD14+ Monocytes	control
638	10.036139	2.3583353	CD14+ Monocytes	control
639	0.5461909	2.4027562	NK cells	control
640	-0.85925055	2.937984	CD8+ T cells	control
641	-1.0110482	9.527125	B	control
642	11.141942	0.2079237	CD14+ Monocytes	control
643	-2.6166286	3.2159655	CD4+ T cells	control
644	-1.1626582	4.5961757	T	control
645	-2.3796434	3.3828986	CD4+ T cells	control
646	-2.1540675	6.201196	CD4+ T cells	control
647	10.975307	0.8696064	CD14+ Monocytes	control
648	11.707403	0.79212296	CD14+ Monocytes	control
649	-3.050295	4.5717087	CD4+ T cells	control
650	11.400271	3.565766	CD16+ Monocytes	control
651	10.118258	0.9444553	CD14+ Monocytes	control
652	11.423137	2.5360548	CD14+ Monocytes	control
653	10.732634	1.2703532	CD14+ Monocytes	control
654	9.776937	1.823066	DC	control
655	8.091562	1.9031137	DC	control
656	9.876815	1.7002274	CD14+ Monocytes	control
657	-1.9511358	6.114923	T	control
658	10.386665	2.4057705	CD14+ Monocytes	control
659	-2.2537022	3.5725682	CD4+ T cells	control
660	11.476406	2.8249633	CD16+ Monocytes	control
661	11.039532	1.9695582	CD14+ Monocytes	control
662	10.9041195	2.838637	CD16+ Monocytes	control
663	-1.5420662	10.725789	B	control
664	11.345261	3.7343276	CD16+ Monocytes	control
665	10.763913	2.6470108	CD14+ Monocytes	control
666	11.870579	2.2363307	CD14+ Monocytes	control
667	-2.304033	5.044543	T	control
668	11.49166	0.8628816	CD14+ Monocytes	control
669	-3.0660307	4.9015303	CD4+ T cells	control
670	-3.1286726	4.5774198	CD4+ T cells	control
671	9.853674	2.164684	CD14+ Monocytes	control
672	11.607192	3.1814733	CD16+ Monocytes	control
673	-1.7772592	10.455219	B	control
674	-1.9183365	8.678036	B	control
675	11.3364315	0.3098083	CD14+ Monocytes	control
676	10.791399	1.9825474	CD14+ Monocytes	control
677	-2.190701	10.333992	B	control
678	10.618397	0.45552075	CD14+ Monocytes	control
679	10.813388	5.4552836	CD16+ Monocytes	control
680	-2.1659124	8.226291	B	control
681	11.546352	2.078151	CD14+ Monocytes	control
682	11.314794	3.4661188	CD16+ Monocytes	control
683	-0.039465565	4.2795844	T	control
684	9.858288	0.71419364	CD14+ Monocytes	control
685	10.555101	2.1997797	CD14+ Monocytes	control
686	0.71718657	6.758381	T	control
687	-1.2377399	3.9336908	CD4+ T cells	control
688	-2.4857216	4.1892223	CD4+ T cells	control
689	-1.9246386	10.745059	B	control
690	10.123939	1.23057	CD14+ Monocytes	control
691	11.05357	4.138248	CD16+ Monocytes	control
692	11.111559	2.2316794	CD14+ Monocytes	control
693	11.376126	3.6475015	CD16+ Monocytes	control
694	10.423829	1.4349079	CD14+ Monocytes	control
695	-1.5497253	3.7803624	CD4+ T cells	control
696	-3.3474648	5.269118	CD4+ T cells	control
697	-2.399512	4.0228314	CD4+ T cells	control
698	-1.4981538	3.804922	CD4+ T cells	control
699	10.853281	3.0953667	CD16+ Monocytes	control
700	11.027376	2.4371407	CD14+ Monocytes	control
701	-0.30310535	2.8301554	NK cells	control
702	-2.9326046	5.5690975	CD4+ T cells	control
703	11.206842	2.4034035	CD14+ Monocytes	control
704	-2.166017	9.127124	B	control
705	10.402415	0.7608265	CD14+ Monocytes	control
706	-3.3418472	5.4211845	CD4+ T cells	control
707	8.534405	1.9749383	DC	control
708	11.2929325	2.4247682	CD14+ Monocytes	control
709	7.8112063	2.0385942	DC	control
710	11.236478	4.7031584	CD16+ Monocytes	control
711	10.788976	3.8298702	CD16+ Monocytes	control
712	10.547772	0.9228722	CD14+ Monocytes	control
713	9.899482	0.6021743	DC	control
714	11.443784	1.7026081	CD14+ Monocytes	control
715	12.165561	2.1231928	CD14+ Monocytes	control
716	-3.2790923	4.186671	CD4+ T cells	control
717	-1.9711922	3.1292593	CD4+ T cells	control
718	11.784549	0.47303712	CD14+ Monocytes	control
719	11.1978855	3.8364592	CD16+ Monocytes	control
720	11.181202	1.5795276	CD14+ Monocytes	control
721	10.432393	3.363764	CD16+ Monocytes	control
722	-2.3438706	5.0917244	CD4+ T cells	control
723	-0.45025122	2.6243286	NK cells	control
724	10.643932	4.1829586	CD16+ Monocytes	control
725	1.1444143	6.808554	T	control
726	10.824805	4.620936	CD16+ Monocytes	control
727	-2.3258023	7.768697	B	control
728	-1.155512	3.7991886	CD4+ T cells	control
729	12.024495	1.4816782	CD14+ Monocytes	control
730	-3.5244308	4.663444	CD4+ T cells	control
731	0.24639337	2.9114618	NK cells	control
732	11.57395	1.2536913	CD14+ Monocytes	control
733	10.867728	1.2693933	CD14+ Monocytes	control
734	10.262678	0.7790634	CD14+ Monocytes	control
735	9.630766	1.627503	CD14+ Monocytes	control
736	10.6267395	1.1828146	CD14+ Monocytes	control
737	0.7965809	3.4803836	NK cells	control
738	-2.5613618	3.6183057	CD4+ T cells	control
739	-2.138918	5.563397	T	control
740	-0.5341815	2.787325	NK cells	control
741	-0.34034684	2.5864167	CD8+ T cells	control
742	10.831164	2.3026068	CD14+ Monocytes	control
743	-2.4404368	8.689795	B	control
744	-1.9699585	8.936549	B	control
745	11.334042	0.1391484	CD14+ Monocytes	control
746	-0.08549883	2.446367	NK cells	control
747	-1.602303	4.976567	CD4+ T cells	control
748	11.423295	1.4034536	CD14+ Monocytes	control
749	10.142128	1.9609206	CD14+ Monocytes	control
750	-2.9450502	4.0752645	CD4+ T cells	control
751	-2.0766866	10.167754	B	control
752	11.447563	0.86025876	CD14+ Monocytes	control
753	12.030084	0.610982	CD14+ Monocytes	control
754	0.0906112	2.4644506	NK cells	control
755	11.105882	4.535951	CD16+ Monocytes	control
756	10.439107	1.7557173	CD14+ Monocytes	control
757	-3.2746367	5.932312	CD4+ T cells	control
758	-2.1759183	4.3723187	CD4+ T cells	control
759	12.264004	0.6701949	CD14+ Monocytes	control
760	10.490476	0.6541328	CD14+ Monocytes	control
761	-1.0521286	6.000089	CD4+ T cells	control
762	0.08659074	2.8658614	NK cells	control
763	-1.8769284	3.966475	CD4+ T cells	control
764	-2.1714976	9.107105	B	control
765	10.800378	4.1056576	CD16+ Monocytes	control
766	-3.5011337	4.454983	CD4+ T cells	control
767	-1.7445093	3.8081343	CD4+ T cells	control
768	-1.6793346	4.184024	CD4+ T cells	control
769	9.908352	0.48824587	CD14+ Monocytes	control
770	11.010231	0.5076408	CD14+ Monocytes	control
771	11.602608	0.82855386	DC	control
772	9.850686	1.0650707	CD14+ Monocytes	control
773	-2.2132614	4.231116	CD4+ T cells	control
774	10.829245	2.8070495	CD16+ Monocytes	control
775	-1.7212486	10.229841	B	control
776	12.045067	1.3140161	CD14+ Monocytes	control
777	-1.117484	6.511505	T	control
778	-1.909607	4.7564597	T	control
779	10.102739	2.6295893	CD14+ Monocytes	control
780	0.013310163	2.823428	CD8+ T cells	control
781	-3.1495376	4.085459	CD8+ T cells	control
782	10.354382	1.9522061	CD14+ Monocytes	control
783	0.99069333	2.547368	NK cells	control
784	-2.792013	3.7869668	CD8+ T cells	control
785	11.593625	1.871842	CD14+ Monocytes	control
786	-1.2483487	5.1704097	CD4+ T cells	control
787	10.324982	0.7060642	CD14+ Monocytes	control
788	-1.4175094	4.7680845	CD4+ T cells	control
789	-1.848899	4.188963	CD4+ T cells	control
790	-2.1303182	4.9749985	CD4+ T cells	control
791	-1.242423	4.186114	T	control
792	0.4060973	2.921581	NK cells	control
793	-1.2350928	4.547678	CD4+ T cells	control
794	-2.9685888	8.647269	B	control
795	11.903591	0.46272418	CD14+ Monocytes	control
796	-1.2181228	3.2711065	CD4+ T cells	control
797	10.963774	0.24425569	CD14+ Monocytes	control
798	-3.4410834	4.9677715	CD4+ T cells	control
799	10.607535	1.7702851	CD14+ Monocytes	control
800	10.480014	2.349333	CD14+ Monocytes	control
801	11.841853	1.2082462	CD14+ Monocytes	control
802	-3.4671237	5.0690837	CD4+ T cells	control
803	11.627631	2.5852978	CD16+ Monocytes	control
804	10.760389	0.3615895	CD14+ Monocytes	control
805	-1.7132705	3.7826214	CD4+ T cells	control
806	-2.1576586	2.869668	CD4+ T cells	control
807	-0.060161676	2.5748525	NK cells	control
808	-2.4096181	4.0579743	CD4+ T cells	control
809	-0.8598493	3.4561937	CD4+ T cells	control
810	-2.8420627	4.339563	CD4+ T cells	control
811	-3.110768	4.6686945	CD4+ T cells	control
812	-1.2475379	3.749763	CD4+ T cells	control
813	11.675327	0.977644	CD14+ Monocytes	control
814	-1.0017123	3.1365573	CD8+ T cells	control
815	11.311286	4.169901	CD16+ Monocytes	control
816	-1.796339	3.4517746	CD4+ T cells	control
817	0.42696282	2.7301943	NK cells	control
818	-0.8488315	3.4494555	CD8+ T cells	control
819	-1.9850265	9.53853	B	control
820	-1.2808174	2.7890155	CD4+ T cells	control
821	-1.6301373	4.637017	CD4+ T cells	control
822	-3.1087246	5.2267756	CD4+ T cells	control
823	-1.2915863	5.926821	CD4+ T cells	control
824	-1.9007311	5.10326	T	control
825	-2.0122533	4.2420063	T	control
826	-2.3593278	8.220096	B	control
827	-1.8335414	3.9002502	T	control
828	-1.4084061	2.8302305	CD4+ T cells	control
829	9.80986	1.2883583	CD14+ Monocytes	control
830	-1.4422568	10.299037	B	control
831	-2.6418614	8.808063	B	control
832	11.691475	2.1524758	CD14+ Monocytes	control
833	11.394745	2.0809884	CD14+ Monocytes	control
834	-2.516712	8.537051	B	control
835	-0.49005866	2.645372	CD8+ T cells	control
836	11.846356	0.68352234	CD14+ Monocytes	control
837	10.964507	5.0628605	CD16+ Monocytes	control
838	-2.715714	4.042452	CD4+ T cells	control
839	-1.9785211	3.5505056	CD4+ T cells	control
840	-2.9790478	8.737559	B	control
841	11.636592	3.3075848	CD16+ Monocytes	control
842	11.393293	0.57441354	CD14+ Monocytes	control
843	-1.1415551	3.1966748	CD4+ T cells	control
844	11.32415	2.2464142	CD14+ Monocytes	control
845	-1.6356964	3.3517675	CD4+ T cells	control
846	-0.49613917	4.0134063	CD8+ T cells	control
847	0.12762396	2.4827108	CD8+ T cells	control
848	10.249415	0.7487008	DC	control
849	11.149813	1.9666582	CD14+ Monocytes	control
850	10.528844	0.407299	CD14+ Monocytes	control
851	11.484382	0.52113956	CD14+ Monocytes	control
852	8.999647	1.8125882	DC	control
853	10.258383	2.0036988	CD14+ Monocytes	control
854	10.970039	1.5999452	CD14+ Monocytes	control
855	10.675399	2.4483182	CD14+ Monocytes	control
856	10.603226	6.1607313	CD16+ Monocytes	control
857	9.951934	1.726331	CD14+ Monocytes	control
858	-2.0037854	4.0427933	CD4+ T cells	control
859	-1.3542423	3.3063095	CD4+ T cells	control
860	-2.8649864	8.382045	B	control
861	-2.7701218	4.8826437	CD4+ T cells	control
862	10.429752	1.3246533	CD14+ Monocytes	control
863	11.040659	1.6284478	CD14+ Monocytes	control
864	10.616729	0.67251414	CD14+ Monocytes	control
865	-2.3101594	4.1724987	CD4+ T cells	control
866	11.052301	0.18633233	CD14+ Monocytes	control
867	-1.617534	8.2778	B	control
868	10.744008	0.3038403	CD14+ Monocytes	control
869	-3.0381715	5.024072	CD4+ T cells	control
870	-2.595037	4.4748607	CD4+ T cells	control
871	-0.34025782	2.5802896	CD8+ T cells	control
872	10.295833	0.5088138	DC	control
873	10.340494	1.027008	CD14+ Monocytes	control
874	10.823068	3.2306755	CD16+ Monocytes	control
875	-2.7475095	5.5084524	CD4+ T cells	control
876	10.489534	2.3112466	DC	control
877	-2.169012	4.1352153	CD4+ T cells	control
878	10.175169	0.49328682	CD14+ Monocytes	control
879	-0.13521607	2.6956728	NK cells	control
880	10.721503	0.3611916	CD14+ Monocytes	control
881	-2.3052855	4.394158	CD4+ T cells	control
882	11.047686	0.36394414	CD14+ Monocytes	control
883	9.860299	1.541428	CD14+ Monocytes	control
884	-2.1753874	9.9546175	B	control
885	-1.4799466	4.351458	CD8+ T cells	control
886	10.10276	0.38400617	CD14+ Monocytes	control
887	11.010325	3.933172	CD16+ Monocytes	control
888	12.103671	0.7005549	CD14+ Monocytes	control
889	-1.2112287	2.79155	CD4+ T cells	control
890	10.282882	1.6035595	CD14+ Monocytes	control
891	-3.2043808	4.5533895	CD4+ T cells	control
892	-1.9754783	3.7227771	CD4+ T cells	control
893	-1.6457479	3.1646647	CD4+ T cells	control
894	-1.8804278	10.026734	B	control
895	-2.9052224	3.4437091	CD4+ T cells	control
896	10.682703	1.3237818	CD14+ Monocytes	control
897	0.079230025	6.3111763	CD4+ T cells	control
898	11.463451	4.5404153	CD16+ Monocytes	control
899	9.639241	7.938483	CD14+ Monocytes	control
900	-1.9677277	3.0439544	CD4+ T cells	control
901	1.098691	3.767647	CD8+ T cells	control
902	11.986963	0.6370407	CD14+ Monocytes	control
903	10.958484	4.5449963	CD16+ Monocytes	control
904	10.969754	2.044115	CD14+ Monocytes	control
905	-2.538246	2.9637218	CD4+ T cells	control
906	-0.034084335	2.8625112	NK cells	control
907	-2.1347008	3.4725325	CD4+ T cells	control
908	10.564342	0.42236632	CD14+ Monocytes	control
909	-0.7202618	3.680864	CD4+ T cells	control
910	0.23634642	2.7014828	NK cells	control
911	11.784205	1.4933165	CD14+ Monocytes	control
912	-1.1539243	9.885514	B	control
913	-1.6750782	7.161759	CD4+ T cells	control
914	-0.49038625	2.7827942	CD8+ T cells	control
915	11.9586	1.8578935	CD14+ Monocytes	control
916	-2.0755248	4.3458476	CD4+ T cells	control
917	-0.23649298	5.597438	T	control
918	10.8332205	4.1932416	CD16+ Monocytes	control
919	11.891043	2.3560915	CD14+ Monocytes	control
920	11.807415	1.7723335	CD14+ Monocytes	control
921	11.033149	4.025206	CD16+ Monocytes	control
922	11.089957	1.4266186	CD14+ Monocytes	control
923	-3.1925495	5.6628904	CD4+ T cells	control
924	10.767542	0.25343055	CD14+ Monocytes	control
925	-0.9685633	3.7791085	CD4+ T cells	control
926	11.284781	3.9239862	CD16+ Monocytes	control
927	9.830579	1.0133501	DC	control
928	-1.6687211	3.869124	CD4+ T cells	control
929	-0.31284037	5.9196167	T	control
930	-2.8693252	8.642641	B	control
931	-1.1313983	2.7311943	CD8+ T cells	control
932	10.788871	2.5470288	CD14+ Monocytes	control
933	10.148636	1.3052808	CD14+ Monocytes	control
934	-2.5510523	3.1361399	CD4+ T cells	control
935	-2.1505756	3.1505554	CD8+ T cells	control
936	10.487798	1.3380773	CD14+ Monocytes	control
937	11.044191	1.9213297	DC	control
938	10.330465	0.5352054	CD14+ Monocytes	control
939	-1.453951	4.3992014	CD4+ T cells	control
940	10.481685	2.8267992	CD14+ Monocytes	control
941	10.667247	1.7802265	CD14+ Monocytes	control
942	11.388667	0.5796402	CD14+ Monocytes	control
943	-2.120272	4.7866745	CD4+ T cells	control
944	11.059885	2.867357	CD16+ Monocytes	control
945	-1.9653507	3.6892135	CD4+ T cells	control
946	1.2093446	4.4493594	NK cells	control
947	-3.3927898	4.574651	CD4+ T cells	control
948	11.757542	1.2774365	CD14+ Monocytes	control
949	11.070222	4.2774634	CD16+ Monocytes	control
950	10.332508	0.3277458	CD14+ Monocytes	control
951	12.289043	1.4835012	CD14+ Monocytes	control
952	-2.918759	4.043895	CD4+ T cells	control
953	12.258854	1.1196432	CD14+ Monocytes	control
954	-3.251127	4.6776857	CD4+ T cells	control
955	9.759256	1.8549443	DC	control
956	-2.1948476	10.188422	B	control
957	-2.3219743	3.1291704	CD4+ T cells	control
958	11.383915	1.1797351	CD14+ Monocytes	control
959	11.37938	0.47519025	CD14+ Monocytes	control
960	9.971526	1.3047022	CD14+ Monocytes	control
961	0.9871892	3.1361477	NK cells	control
962	-3.3867466	4.813292	CD4+ T cells	control
963	0.12116398	3.0674858	NK cells	control
964	-1.7322361	3.7690184	CD4+ T cells	control
965	10.4186735	2.2079704	CD14+ Monocytes	control
966	10.275585	0.7483348	CD14+ Monocytes	control
967	11.768911	0.70666784	CD14+ Monocytes	control
968	-1.7347153	3.4893808	CD4+ T cells	control
969	0.3033632	2.6788368	CD8+ T cells	control
970	-2.6756625	5.4695816	CD4+ T cells	control
971	11.741101	1.9913656	CD16+ Monocytes	control
972	10.151604	1.3490016	CD14+ Monocytes	control
973	-2.4745655	8.584049	B	control
974	9.644072	1.6587397	DC	control
975	-3.2258897	5.7879577	CD4+ T cells	control
976	11.6776905	2.9057617	CD14+ Monocytes	control
977	0.64468604	2.7153811	NK cells	control
978	-2.5262215	9.384944	B	control
979	11.551305	2.933361	CD14+ Monocytes	control
980	0.5976475	3.0031297	NK cells	control
981	-0.5216646	3.2368321	NK cells	control
982	-2.148819	3.349742	CD4+ T cells	control
983	-0.29855603	3.2288496	CD8+ T cells	control
984	-3.4166932	5.3408966	T	control
985	-1.0977399	4.148724	CD4+ T cells	control
986	11.32136	3.356439	CD16+ Monocytes	control
987	11.733382	2.0709329	CD14+ Monocytes	control
988	-1.9600258	5.0824184	T	control
989	10.662325	1.6141907	CD14+ Monocytes	control
990	12.194336	1.8681486	CD14+ Monocytes	control
991	0.045140445	3.7461548	NK cells	control
992	-1.7270771	10.503978	B	control
993	-1.3972517	2.4287376	CD8+ T cells	control
994	11.572599	0.7611863	CD14+ Monocytes	control
995	9.917489	0.65327716	CD14+ Monocytes	control
996	-1.0637503	3.5873396	CD4+ T cells	control
997	10.742313	1.0297133	CD14+ Monocytes	control
998	-0.899911	2.7110713	CD8+ T cells	control
999	12.036475	1.5643756	CD14+ Monocytes	control
1000	0.40051317	2.7615962	NK cells	control
1001	11.054674	2.186323	CD14+ Monocytes	control
1002	-2.4659576	4.8774695	CD8+ T cells	control
1003	-2.3042738	8.629902	B	control
1004	12.103968	0.8888336	CD14+ Monocytes	control
1005	-1.3939315	4.039251	CD4+ T cells	control
1006	-1.9913096	10.59986	B	control
1007	-2.0633347	9.618812	B	control
1008	11.466169	2.4813511	CD14+ Monocytes	control
1009	11.71456	1.5009394	CD14+ Monocytes	control
1010	9.28028	1.9431351	DC	control
1011	11.93686	1.0793256	CD14+ Monocytes	control
1012	-0.28399655	3.6058273	CD4+ T cells	control
1013	-1.7019401	4.598606	CD4+ T cells	control
1014	11.5555725	1.3556205	CD14+ Monocytes	control
1015	10.961828	2.3327742	CD14+ Monocytes	control
1016	-0.46764722	3.9539278	CD4+ T cells	control
1017	-2.494126	5.64676	CD4+ T cells	control
1018	10.626283	2.9361553	CD16+ Monocytes	control
1019	-2.498602	6.465537	CD4+ T cells	control
1020	-2.5425427	3.6027677	CD4+ T cells	control
1021	-0.21954033	3.3670685	CD8+ T cells	control
1022	-0.8849658	2.4334383	CD8+ T cells	control
1023	-2.7502842	4.4790792	CD4+ T cells	control
1024	-2.1716278	2.8775523	CD4+ T cells	control
1025	-0.6529211	3.099235	CD4+ T cells	control
1026	-2.1844134	4.919357	CD4+ T cells	control
1027	11.212675	4.1121664	CD16+ Monocytes	control
1028	0.2661184	3.936454	NK cells	control
1029	11.453185	0.55280894	CD14+ Monocytes	control
1030	-1.8644816	2.7960954	CD4+ T cells	control
1031	10.247618	0.9903753	CD14+ Monocytes	control
1032	10.77963	2.3908882	CD14+ Monocytes	control
1033	0.06955077	3.8371115	CD8+ T cells	control
1034	10.770985	0.4229187	CD14+ Monocytes	control
1035	-2.8101456	8.6847925	B	control
1036	-0.8323229	3.177102	NK cells	control
1037	-0.36543533	2.6930268	CD8+ T cells	control
1038	-1.7394632	4.026054	CD4+ T cells	control
1039	-2.0354984	4.4149857	CD4+ T cells	control
1040	11.357185	0.7049801	CD14+ Monocytes	control
1041	11.14249	4.5022736	CD16+ Monocytes	control
1042	10.824102	2.086517	CD14+ Monocytes	control
1043	11.90889	1.8154936	CD14+ Monocytes	control
1044	-0.97377527	3.8836348	CD4+ T cells	control
1045	-2.0084052	3.6874232	CD4+ T cells	control
1046	-1.8460245	10.098404	B	control
1047	10.814684	0.42264163	CD14+ Monocytes	control
1048	-2.4728026	8.9302845	B	control
1049	10.081671	1.7232926	CD14+ Monocytes	control
1050	10.809769	2.0584693	CD14+ Monocytes	control
1051	-1.6767608	3.441943	CD4+ T cells	control
1052	-3.2713673	4.7865	CD4+ T cells	control
1053	11.045406	4.3405333	CD16+ Monocytes	control
1054	11.434827	2.3768446	CD14+ Monocytes	control
1055	10.938767	3.8057477	CD16+ Monocytes	control
1056	12.004998	2.0570052	CD14+ Monocytes	control
1057	-2.32034	4.194355	CD4+ T cells	control
1058	11.204041	1.9993178	CD14+ Monocytes	control
1059	-2.2964392	9.0196905	B	control
1060	-2.8370016	3.1573875	CD4+ T cells	control
1061	11.73507	1.352762	CD14+ Monocytes	control
1062	-1.0403941	2.9117916	NK cells	control
1063	-2.1049688	3.3532927	CD4+ T cells	control
1064	11.729614	1.7753425	CD14+ Monocytes	control
1065	10.327249	1.2150496	CD14+ Monocytes	control
1066	-2.5811968	4.434104	CD4+ T cells	control
1067	11.060257	1.7137684	CD14+ Monocytes	control
1068	10.633713	2.176401	CD14+ Monocytes	control
1069	11.749166	3.3810842	CD16+ Monocytes	control
1070	0.04960821	3.5904126	CD8+ T cells	control
1071	-2.6046515	2.581773	CD4+ T cells	control
1072	11.060593	0.46702406	CD14+ Monocytes	control
1073	11.121504	0.4338329	CD14+ Monocytes	control
1074	-2.0688872	3.153564	CD4+ T cells	control
1075	11.601758	0.9145779	CD14+ Monocytes	control
1076	-1.4889851	3.9086633	CD4+ T cells	control
1077	-2.015661	10.569051	B	control
1078	-3.140063	5.247436	CD4+ T cells	control
1079	-0.23860027	3.766462	CD8+ T cells	control
1080	11.280386	0.9535653	CD14+ Monocytes	control
1081	-2.7164876	3.8353992	CD4+ T cells	control
1082	12.165841	1.9721897	CD14+ Monocytes	control
1083	11.1647835	1.6813548	CD14+ Monocytes	control
1084	10.175408	0.8740727	CD14+ Monocytes	control
1085	11.427537	1.431716	CD14+ Monocytes	control
1086	-2.3379111	4.819698	CD4+ T cells	control
1087	11.846238	1.2507163	CD14+ Monocytes	control
1088	10.127086	1.0739229	CD14+ Monocytes	control
1089	10.988085	4.3295474	CD16+ Monocytes	control
1090	11.535031	1.6045791	CD14+ Monocytes	control
1091	10.607863	3.539485	CD16+ Monocytes	control
1092	-2.8858593	4.2003007	CD4+ T cells	control
1093	-2.9461608	4.50835	CD4+ T cells	control
1094	11.217483	2.8918347	CD16+ Monocytes	control
1095	-2.8660617	4.691342	CD4+ T cells	control
1096	-1.9458454	3.3217301	CD4+ T cells	control
1097	-2.762403	3.8205857	CD8+ T cells	control
1098	-3.1413064	4.0715218	CD4+ T cells	control
1099	-2.211294	5.081977	CD4+ T cells	control
1100	-2.4905252	9.103719	B	control
1101	11.406552	0.646093	CD14+ Monocytes	control
1102	-0.54515713	3.469379	CD8+ T cells	control
1103	0.8276146	6.9708934	T	control
1104	-1.2515056	2.6644888	CD8+ T cells	control
1105	10.911629	2.2931244	CD14+ Monocytes	control
1106	10.180609	0.9878491	CD14+ Monocytes	control
1107	-1.2701929	3.738419	CD4+ T cells	control
1108	-2.1199281	4.622852	CD8+ T cells	control
1109	11.560576	1.8184012	CD14+ Monocytes	control
1110	-3.3542345	5.604599	CD4+ T cells	control
1111	-0.5659247	3.3427958	CD8+ T cells	control
1112	-2.9779541	4.825584	CD4+ T cells	control
1113	11.376184	4.011008	CD16+ Monocytes	control
1114	-2.5283685	3.7464278	CD4+ T cells	control
1115	9.527624	1.3882749	DC	control
1116	-0.7511503	3.590775	NK cells	control
1117	-1.0091889	4.1433253	T	control
1118	-2.7057106	8.8484955	B	control
1119	-0.76123124	3.8625615	CD4+ T cells	control
1120	11.389919	1.6293173	CD14+ Monocytes	control
1121	0.9587885	3.7059717	NK cells	control
1122	11.397275	3.3475008	CD16+ Monocytes	control
1123	10.834623	2.006551	CD14+ Monocytes	control
1124	-1.7807242	3.7039926	CD4+ T cells	control
1125	-3.01553	5.2835903	CD4+ T cells	control
1126	-2.483488	8.951873	B	control
1127	10.947496	3.9051409	CD16+ Monocytes	control
1128	-2.5567944	5.7177806	T	control
1129	11.122942	0.81111205	CD14+ Monocytes	control
1130	7.9775333	8.028251	DC	control
1131	10.468557	0.36643663	CD14+ Monocytes	control
1132	-2.3604002	8.225222	CD4+ T cells	control
1133	-1.4263777	3.189217	CD4+ T cells	control
1134	11.508378	4.542455	CD16+ Monocytes	control
1135	-2.7608757	8.256829	B	control
1136	-1.7394109	10.346961	B	control
1137	9.795699	1.3189905	DC	control
1138	-3.360865	5.736736	CD4+ T cells	control
1139	-2.544051	9.239264	B	control
1140	11.560662	0.661862	CD14+ Monocytes	control
1141	10.197722	2.4810083	CD14+ Monocytes	control
1142	10.863643	1.0415181	CD14+ Monocytes	control
1143	-1.9812381	3.9909616	CD4+ T cells	control
1144	-2.414125	9.6748	B	control
1145	10.381092	0.80025196	CD14+ Monocytes	control
1146	-2.0415666	10.3724375	B	control
1147	-1.8000193	8.704695	B	control
1148	11.138655	0.6333883	CD14+ Monocytes	control
1149	11.5245495	2.0497649	CD14+ Monocytes	control
1150	-1.2033268	3.8476596	CD4+ T cells	control
1151	-1.7883924	3.1602943	CD4+ T cells	control
1152	-1.5494128	2.656082	CD4+ T cells	control
1153	11.05847	1.0543156	CD14+ Monocytes	control
1154	-2.420829	6.2973824	CD4+ T cells	control
1155	11.473494	1.3099597	CD14+ Monocytes	control
1156	-1.9542745	3.5712247	CD4+ T cells	control
1157	10.26189	1.8219724	CD14+ Monocytes	control
1158	11.165698	1.107305	CD14+ Monocytes	control
1159	0.32925788	8.243621	T	control
1160	-2.255812	10.122609	B	control
1161	11.758788	0.35266346	CD14+ Monocytes	control
1162	10.630406	3.5079596	CD16+ Monocytes	control
1163	-2.6329744	4.526164	CD4+ T cells	control
1164	11.794883	0.48143715	CD14+ Monocytes	control
1165	11.527174	2.3379288	CD14+ Monocytes	control
1166	10.129454	2.7049901	B	control
1167	0.486656	2.9766123	NK cells	control
1168	-1.2165838	2.682433	CD8+ T cells	control
1169	-1.47253	2.4365518	CD4+ T cells	control
1170	12.103153	1.5328679	CD14+ Monocytes	control
1171	-0.6780979	3.1105063	CD8+ T cells	control
1172	11.806423	0.98118114	CD14+ Monocytes	control
1173	10.567488	2.7699602	CD16+ Monocytes	control
1174	9.640449	1.1257818	CD14+ Monocytes	control
1175	-2.7530348	3.622291	CD4+ T cells	control
1176	-2.8371365	3.4521754	CD4+ T cells	control
1177	10.035128	1.8097295	DC	control
1178	-2.300577	9.306536	B	control
1179	8.078538	1.7438848	DC	control
1180	0.23084782	3.252614	NK cells	control
1181	0.32683596	2.6252413	CD8+ T cells	control
1182	10.834504	4.179662	CD16+ Monocytes	control
1183	11.419213	3.9905553	CD16+ Monocytes	control
1184	-0.8926738	3.3564057	CD4+ T cells	control
1185	9.997526	3.0245008	CD14+ Monocytes	control
1186	11.305116	2.1483765	CD16+ Monocytes	control
1187	-3.3057346	4.264206	CD4+ T cells	control
1188	-1.5874095	3.3458197	CD4+ T cells	control
1189	9.852548	0.8395765	DC	control
1190	-2.278124	8.522341	B	control
1191	-1.8305519	3.601755	CD4+ T cells	control
1192	-2.8546035	3.4238927	CD4+ T cells	control
1193	9.943668	1.3475753	CD14+ Monocytes	control
1194	10.78014	0.982116	CD14+ Monocytes	control
1195	-1.1576461	3.3670762	CD4+ T cells	control
1196	0.9111939	7.3512974	T	control
1197	0.36324552	7.003756	T	control
1198	11.955691	1.1932223	CD14+ Monocytes	control
1199	11.153526	3.9781442	CD16+ Monocytes	control
1200	-3.2248974	4.5266147	CD4+ T cells	control
1201	-2.3025393	4.5836644	CD4+ T cells	control
1202	-3.6224217	4.834586	CD4+ T cells	control
1203	10.498332	0.84360105	CD14+ Monocytes	control
1204	7.988239	1.8113614	DC	control
1205	11.1303005	5.3319745	CD16+ Monocytes	control
1206	1.37474	7.0132084	T	control
1207	-2.4742138	2.6051114	CD8+ T cells	control
1208	-3.0264878	5.334373	CD4+ T cells	control
1209	-1.9665883	8.668135	T	control
1210	-1.5645354	3.9827783	CD4+ T cells	control
1211	-1.6020985	5.2179365	T	control
1212	-1.3822031	4.6319137	CD4+ T cells	control
1213	-0.48494968	2.6214197	NK cells	control
1214	-2.8787384	4.155104	CD4+ T cells	control
1215	-1.8873928	2.8770566	CD4+ T cells	control
1216	-0.93478996	3.9882154	CD4+ T cells	control
1217	12.315445	1.0552517	CD14+ Monocytes	control
1218	12.128729	1.4109268	CD14+ Monocytes	control
1219	-2.7490182	8.17681	B	control
1220	1.2233889	3.0488012	NK cells	control
1221	11.750787	1.0600564	CD14+ Monocytes	control
1222	-2.4217074	8.861174	B	control
1223	-1.2803094	3.9073708	CD4+ T cells	control
1224	-1.6664351	5.300839	CD4+ T cells	control
1225	11.50728	2.4109805	CD14+ Monocytes	control
1226	-0.61853474	4.540222	CD4+ T cells	control
1227	10.964225	0.1333239	DC	control
1228	11.377898	0.6274964	CD14+ Monocytes	control
1229	-1.0721439	3.5621452	CD4+ T cells	control
1230	-2.6417491	4.276177	NK cells	control
1231	10.60936	1.7520423	CD14+ Monocytes	control
1232	-1.2088568	2.9469504	CD8+ T cells	control
1233	-2.2896986	4.5417824	CD4+ T cells	control
1234	10.531318	1.1815038	CD14+ Monocytes	control
1235	10.0734	0.8643717	CD14+ Monocytes	control
1236	-2.621299	4.6352353	CD4+ T cells	control
1237	10.068797	0.30247656	CD14+ Monocytes	control
1238	9.242415	1.858349	DC	control
1239	10.533155	3.2198281	CD16+ Monocytes	control
1240	-3.0156448	8.721774	B	control
1241	10.357437	1.6868219	CD14+ Monocytes	control
1242	11.380869	1.7106282	CD14+ Monocytes	control
1243	11.820062	1.4628245	CD14+ Monocytes	control
1244	11.454702	1.504702	CD14+ Monocytes	control
1245	-2.8257728	4.911264	CD4+ T cells	control
1246	7.785979	1.9918804	DC	control
1247	8.274611	2.1036239	DC	control
1248	11.023326	4.1280007	CD16+ Monocytes	control
1249	11.326443	4.1342144	CD16+ Monocytes	control
1250	-2.2395592	5.300381	CD4+ T cells	control
1251	-1.701744	3.428469	CD4+ T cells	control
1252	0.52557844	2.4737334	NK cells	control
1253	-2.6201582	4.3818808	CD4+ T cells	control
1254	-1.2294164	2.4511073	CD8+ T cells	control
1255	-1.8191842	9.083592	B	control
1256	0.93854916	6.6999636	T	control
1257	-0.378391	4.1571784	CD4+ T cells	control
1258	11.295371	0.7575269	CD14+ Monocytes	control
1259	11.507429	1.1804267	CD14+ Monocytes	control
1260	0.62308556	2.916031	NK cells	control
1261	11.123396	2.3208346	CD14+ Monocytes	control
1262	-2.3966513	4.5327935	CD4+ T cells	control
1263	-2.0226977	3.933179	CD4+ T cells	control
1264	11.717969	1.8018491	CD14+ Monocytes	control
1265	11.061586	1.5540622	CD14+ Monocytes	control
1266	-3.1850657	5.0789165	CD4+ T cells	control
1267	-3.0457568	4.0584984	CD4+ T cells	control
1268	-2.0564492	3.2093563	CD4+ T cells	control
1269	-1.5337098	4.3203773	CD4+ T cells	control
1270	0.6471987	6.5337734	T	control
1271	8.607573	1.6333575	DC	control
1272	-1.9997782	3.5990012	CD4+ T cells	control
1273	9.971958	1.4082447	CD14+ Monocytes	control
1274	-0.58721066	3.5240042	CD4+ T cells	control
1275	10.188606	1.0790521	CD14+ Monocytes	control
1276	-1.9306923	3.2366168	CD4+ T cells	control
1277	9.66725	0.6187765	CD14+ Monocytes	control
1278	-1.6097351	10.806719	B	control
1279	11.680726	0.69106764	CD14+ Monocytes	control
1280	0.24704108	2.3267457	NK cells	control
1281	-1.2392268	2.9984043	CD4+ T cells	control
1282	10.117161	0.8716817	CD14+ Monocytes	control
1283	11.715565	0.50710094	CD14+ Monocytes	control
1284	10.042614	2.5757797	CD14+ Monocytes	control
1285	1.2475569	3.2769706	NK cells	control
1286	11.015075	0.2597212	CD14+ Monocytes	control
1287	-2.211537	9.429629	B	control
1288	-2.7800124	4.2504983	CD4+ T cells	control
1289	10.519903	0.6690364	CD14+ Monocytes	control
1290	-1.6048315	2.647768	CD4+ T cells	control
1291	10.905805	1.1625975	CD14+ Monocytes	control
1292	-2.9577105	5.064663	CD4+ T cells	control
1293	10.693735	0.45109436	CD14+ Monocytes	control
1294	-3.0467496	3.533337	CD4+ T cells	control
1295	-3.1538825	3.8837457	CD4+ T cells	control
1296	12.050945	1.7191755	CD14+ Monocytes	control
1297	-2.984621	4.5356083	CD4+ T cells	control
1298	1.1940176	6.9864416	T	control
1299	9.284484	1.412671	DC	control
1300	-2.3102946	4.7411876	CD4+ T cells	control
1301	11.119464	2.6111615	CD14+ Monocytes	control
1302	12.055317	1.9882436	CD14+ Monocytes	control
1303	0.6006971	3.3794289	NK cells	control
1304	10.419587	0.37827042	CD14+ Monocytes	control
1305	10.501931	1.5238026	CD14+ Monocytes	control
1306	-2.6348827	6.06341	CD4+ T cells	control
1307	-2.0806644	9.278689	B	control
1308	-3.2674677	5.67467	CD4+ T cells	control
1309	12.165008	1.5916245	CD14+ Monocytes	control
1310	-1.8789543	2.738413	CD4+ T cells	control
1311	-3.2780724	4.331084	CD4+ T cells	control
1312	-1.9598874	8.596862	B	control
1313	11.148311	0.230161	CD14+ Monocytes	control
1314	0.58655596	3.2559183	NK cells	control
1315	-2.4031317	2.7540538	CD4+ T cells	control
1316	10.783048	4.530762	CD16+ Monocytes	control
1317	-1.9771143	3.5429163	T	control
1318	11.458866	0.30764312	CD14+ Monocytes	control
1319	11.338841	2.183801	CD14+ Monocytes	control
1320	11.461592	2.3079104	CD14+ Monocytes	control
1321	-1.970323	2.8993237	CD4+ T cells	control
1322	-2.960484	5.066366	CD4+ T cells	control
1323	-0.6396475	3.7547634	CD8+ T cells	control
1324	9.072222	1.7967432	DC	control
1325	-1.4752053	2.603778	CD4+ T cells	control
1326	8.225738	1.7746445	DC	control
1327	-1.6521878	3.8463151	CD4+ T cells	control
1328	-2.4937453	3.43912	CD4+ T cells	control
1329	-0.094322786	2.4201474	NK cells	control
1330	-1.8169042	3.5303392	CD4+ T cells	control
1331	11.667025	1.0441941	CD14+ Monocytes	control
1332	-1.9384618	10.823775	B	control
1333	-0.45262405	3.5379984	CD8+ T cells	control
1334	11.102717	3.5574622	CD16+ Monocytes	control
1335	-2.0591972	3.541518	CD4+ T cells	control
1336	0.73071283	2.6047363	NK cells	control
1337	-1.769443	3.2595973	CD8+ T cells	control
1338	-3.4367332	4.6901455	CD4+ T cells	control
1339	11.695419	3.9207551	CD16+ Monocytes	control
1340	11.929798	1.4345953	CD14+ Monocytes	control
1341	-1.8694749	3.7989066	CD4+ T cells	control
1342	-1.5410974	4.429786	CD4+ T cells	control
1343	11.754983	0.60477895	CD14+ Monocytes	control
1344	11.222852	3.6314445	CD16+ Monocytes	control
1345	-0.5807649	2.9364858	CD4+ T cells	control
1346	1.2843156	6.7498565	T	control
1347	10.3618555	1.0348542	CD14+ Monocytes	control
1348	-0.68563586	3.1778307	CD8+ T cells	control
1349	10.454054	1.0578141	CD14+ Monocytes	control
1350	-0.5077268	3.4528034	NK cells	control
1351	-1.9249682	3.2114632	CD4+ T cells	control
1352	10.716296	0.81423914	CD14+ Monocytes	control
1353	10.573366	0.99647427	CD14+ Monocytes	control
1354	-1.6953347	8.581727	B	control
1355	9.563959	1.4307364	DC	control
1356	10.395482	1.8088108	CD14+ Monocytes	control
1357	11.258936	4.7643824	CD16+ Monocytes	control
1358	12.012304	0.8216111	CD14+ Monocytes	control
1359	-1.061916	2.593535	CD14+ Monocytes	control
1360	10.479163	1.2389674	CD14+ Monocytes	control
1361	0.26473412	3.2647302	NK cells	control
1362	11.567895	1.9180008	CD14+ Monocytes	control
1363	10.626902	2.7401273	CD16+ Monocytes	control
1364	-2.2802684	3.7566168	CD4+ T cells	control
1365	-1.4480388	3.4610267	CD4+ T cells	control
1366	11.2395315	3.7087119	CD16+ Monocytes	control
1367	12.069255	1.5494277	CD14+ Monocytes	control
1368	-0.5023404	2.6907263	NK cells	control
1369	-2.1838913	4.253017	CD4+ T cells	control
1370	-2.6943765	4.7416925	CD4+ T cells	control
1371	11.114349	1.4834324	CD14+ Monocytes	control
1372	-2.7791986	8.129077	B	control
1373	-0.90121835	2.793729	CD4+ T cells	control
1374	-3.3745692	3.8483086	CD4+ T cells	control
1375	-2.3218246	4.8515806	CD4+ T cells	control
1376	9.68574	1.072048	CD14+ Monocytes	control
1377	10.558868	1.0649201	CD14+ Monocytes	control
1378	-1.9148743	3.037696	CD4+ T cells	control
1379	10.235062	0.9140957	CD14+ Monocytes	control
1380	11.681763	1.5080433	CD14+ Monocytes	control
1381	11.703152	1.7214073	CD14+ Monocytes	control
1382	1.0876962	6.9988923	T	control
1383	-1.7557292	10.614523	B	control
1384	-2.042145	2.6297607	CD4+ T cells	control
1385	7.964991	2.056409	DC	control
1386	-3.1222365	8.225222	B	control
1387	9.933191	0.5347685	CD14+ Monocytes	control
1388	-1.8457063	4.1024117	CD8+ T cells	control
1389	-1.1467052	3.7236056	CD4+ T cells	control
1390	-0.9658162	3.2048893	CD4+ T cells	control
1391	11.344364	2.12518	CD14+ Monocytes	control
1392	1.2525182	6.6205764	T	control
1393	10.473234	1.5667999	CD14+ Monocytes	control
1394	-1.0680768	2.6493905	CD4+ T cells	control
1395	11.189999	2.2728004	CD14+ Monocytes	control
1396	10.338284	0.4489882	CD14+ Monocytes	control
1397	12.065215	1.0243328	CD14+ Monocytes	control
1398	11.52905	4.192272	CD16+ Monocytes	control
1399	-2.359301	9.059768	B	control
1400	11.720767	0.785319	CD14+ Monocytes	control
1401	-2.3891926	4.306164	CD4+ T cells	control
1402	-3.4008884	4.385731	CD4+ T cells	control
1403	11.741741	1.5986363	CD14+ Monocytes	control
1404	11.033835	0.055165194	CD14+ Monocytes	control
1405	11.144282	1.5085595	CD14+ Monocytes	control
1406	10.037185	0.68421215	CD14+ Monocytes	control
1407	-1.3143687	6.457272	CD4+ T cells	control
1408	-1.2238238	3.0084224	CD4+ T cells	control
1409	-1.7411476	10.7837925	B	control
1410	11.598689	3.3390694	CD16+ Monocytes	control
1411	-1.9009386	8.894677	B	control
1412	-3.1827955	3.8231177	CD4+ T cells	control
1413	-2.1195018	5.219428	CD4+ T cells	control
1414	-2.2692914	8.438021	B	control
1415	11.601664	0.83879966	CD14+ Monocytes	control
1416	10.630676	0.30991295	CD14+ Monocytes	control
1417	11.244386	0.048189737	CD14+ Monocytes	control
1418	-0.67180616	2.9523559	CD8+ T cells	control
1419	10.702705	3.2172492	CD16+ Monocytes	control
1420	11.117454	1.6279604	CD14+ Monocytes	control
1421	11.916451	1.6259512	CD14+ Monocytes	control
1422	-2.776585	9.111795	B	control
1423	-0.9713364	3.3457909	CD4+ T cells	control
1424	0.64134604	7.8843513	T	control
1425	-1.5617404	3.4586196	CD4+ T cells	control
1426	10.6209135	1.0981733	CD14+ Monocytes	control
1427	-2.2720375	3.9142044	CD4+ T cells	control
1428	-1.8586743	4.523521	CD4+ T cells	control
1429	-0.08029883	2.4616504	CD8+ T cells	control
1430	11.470413	2.139872	CD14+ Monocytes	control
1431	11.299449	9.721712	CD14+ Monocytes	control
1432	-3.021038	3.45606	CD8+ T cells	control
1433	11.549909	1.8526618	CD14+ Monocytes	control
1434	10.822263	0.9901543	CD14+ Monocytes	control
1435	10.350325	0.7645345	CD14+ Monocytes	control
1436	11.0988865	2.91685	CD14+ Monocytes	control
1437	10.946439	0.9337408	CD14+ Monocytes	control
1438	10.967586	2.3879752	CD14+ Monocytes	control
1439	11.337237	4.660749	CD16+ Monocytes	control
1440	-2.5666714	3.1694617	CD4+ T cells	control
1441	0.8890736	2.8955815	NK cells	control
1442	-2.1140375	9.113666	B	control
1443	-3.483514	4.518898	CD4+ T cells	control
1444	11.725954	1.3096197	CD14+ Monocytes	control
1445	-0.27590692	2.9012651	CD4+ T cells	control
1446	-0.26780123	2.7992046	CD8+ T cells	control
1447	-2.4217432	3.941588	CD4+ T cells	control
1448	11.388699	3.3995218	CD16+ Monocytes	control
1449	10.773627	1.0699284	CD14+ Monocytes	control
1450	-1.1704123	4.0012946	CD4+ T cells	control
1451	11.626538	0.764797	CD14+ Monocytes	control
1452	-2.2537909	10.398353	B	control
1453	10.127385	1.3643708	CD14+ Monocytes	control
1454	11.005201	0.14630954	CD14+ Monocytes	control
1455	9.853058	1.4674332	CD14+ Monocytes	control
1456	-2.0879924	4.3506417	CD4+ T cells	control
1457	10.196357	1.0285	CD14+ Monocytes	control
1458	-2.7450445	3.4999354	CD4+ T cells	control
1459	-1.6922178	2.9604578	CD4+ T cells	control
1460	-1.9692944	9.039121	B	control
1461	1.0385172	4.130883	NK cells	control
1462	-3.624902	4.1556954	CD4+ T cells	control
1463	11.280661	1.0831485	CD14+ Monocytes	control
1464	10.72967	2.6533082	CD14+ Monocytes	control
1465	-2.9110239	8.518515	B	control
1466	-2.1045394	9.844237	B	control
1467	10.819132	0.66913646	CD14+ Monocytes	control
1468	-0.48249784	2.698451	CD8+ T cells	control
1469	-2.5583942	4.734543	CD4+ T cells	control
1470	11.677619	2.1201138	CD14+ Monocytes	control
1471	-2.784805	9.427496	T	control
1472	11.601157	1.7657433	CD14+ Monocytes	control
1473	12.081349	1.7081152	CD14+ Monocytes	control
1474	-0.30282098	3.1335883	CD4+ T cells	control
1475	-2.1776733	4.326809	CD4+ T cells	control
1476	-1.9404281	3.8195767	CD4+ T cells	control
1477	11.400019	1.659545	CD14+ Monocytes	control
1478	-1.5533861	3.6158795	CD8+ T cells	control
1479	10.500478	0.56324625	CD14+ Monocytes	control
1480	-2.7320533	3.1538973	CD4+ T cells	control
1481	9.991398	1.1312205	CD14+ Monocytes	control
1482	0.2690146	2.3200316	NK cells	control
1483	10.658935	4.1393867	CD16+ Monocytes	control
1484	-0.42658335	2.625733	CD8+ T cells	control
1485	-2.5505168	5.63178	CD4+ T cells	control
1486	-0.3151574	2.589592	NK cells	control
1487	-1.6838238	4.0980463	CD8+ T cells	control
1488	11.869316	0.78577256	CD14+ Monocytes	control
1489	-2.9367383	5.6626077	CD4+ T cells	control
1490	11.104743	1.6750472	CD14+ Monocytes	control
1491	11.7471	1.4570549	CD14+ Monocytes	control
1492	-1.9104784	8.880328	B	control
1493	10.838446	2.745694	CD14+ Monocytes	control
1494	10.887089	0.5574532	CD14+ Monocytes	control
1495	9.544302	1.5180558	CD14+ Monocytes	control
1496	11.554207	2.094953	CD14+ Monocytes	control
1497	0.7387642	3.1451392	NK cells	control
1498	11.420697	2.6576104	CD14+ Monocytes	control
1499	11.956912	0.8808764	CD14+ Monocytes	control
1500	11.683657	0.23528486	CD14+ Monocytes	control
1501	-0.8794248	3.8959088	CD4+ T cells	control
1502	-1.0932595	3.6335623	CD8+ T cells	control
1503	0.8524504	7.1784024	T	control
1504	10.028396	0.8278387	CD14+ Monocytes	control
1505	11.351685	2.164434	CD14+ Monocytes	control
1506	11.287407	2.5197792	CD14+ Monocytes	control
1507	11.102557	1.3757166	CD14+ Monocytes	control
1508	1.1376748	2.8103528	NK cells	control
1509	12.069166	2.234051	CD14+ Monocytes	control
1510	-1.4795191	2.852608	CD4+ T cells	control
1511	1.1920878	7.097001	T	control
1512	11.0770645	1.1990498	CD14+ Monocytes	control
1513	-2.8782423	5.271514	CD4+ T cells	control
1514	-2.4911258	8.481044	B	control
1515	0.31932774	2.8880088	NK cells	control
1516	-0.1591925	2.735517	CD8+ T cells	control
1517	-2.4892762	3.0951686	CD4+ T cells	control
1518	-2.118867	4.314552	CD4+ T cells	control
1519	11.231652	0.23263232	CD14+ Monocytes	control
1520	-2.5850716	5.777689	CD4+ T cells	control
1521	-1.8544031	3.2640686	CD4+ T cells	control
1522	-1.6971233	3.5421567	CD4+ T cells	control
1523	10.724263	0.5903796	CD14+ Monocytes	control
1524	-1.9453994	10.298786	B	control
1525	-2.7578747	8.888465	B	control
1526	-2.5787678	3.3102577	CD4+ T cells	control
1527	-0.13279197	2.5149987	CD8+ T cells	control
1528	-3.4406157	4.9213724	CD4+ T cells	control
1529	-2.8439112	3.7818139	CD4+ T cells	control
1530	12.40612	1.1345315	CD14+ Monocytes	control
1531	12.0117035	2.3205614	CD14+ Monocytes	control
1532	10.433559	2.505752	CD14+ Monocytes	control
1533	11.1322155	0.7688821	CD14+ Monocytes	control
1534	9.926685	1.6616294	DC	control
1535	-2.4247446	9.480904	B	control
1536	-0.66433394	2.8978584	NK cells	control
1537	10.795423	0.8950955	CD14+ Monocytes	control
1538	-2.6108038	9.014941	B	control
1539	-2.6357925	9.079558	B	control
1540	11.23513	3.715817	CD16+ Monocytes	control
1541	11.008761	1.477869	DC	control
1542	11.502608	3.878902	CD16+ Monocytes	control
1543	-1.0770673	3.1424994	NK cells	control
1544	-2.7213593	5.8639584	CD4+ T cells	control
1545	-3.1925762	5.513551	CD4+ T cells	control
1546	11.464587	1.168244	CD14+ Monocytes	control
1547	-3.0195954	5.506808	CD4+ T cells	control
1548	11.08934	0.56400245	CD14+ Monocytes	control
1549	-1.5145094	4.030698	CD4+ T cells	control
1550	10.781312	2.3446774	CD14+ Monocytes	control
1551	0.9001274	6.617805	T	control
1552	-1.5320401	3.9553378	CD4+ T cells	control
1553	-1.9404167	9.342555	B	control
1554	-2.8316486	5.742256	CD4+ T cells	control
1555	-2.1663787	4.0029244	CD4+ T cells	control
1556	12.215293	1.8997675	CD16+ Monocytes	control
1557	-2.1809134	4.878747	CD4+ T cells	control
1558	10.6033325	0.95698124	CD14+ Monocytes	control
1559	11.685132	0.81802624	CD14+ Monocytes	control
1560	10.566457	1.4235828	CD14+ Monocytes	control
1561	-3.2028816	5.712342	CD4+ T cells	control
1562	10.214789	2.0555844	CD14+ Monocytes	control
1563	0.8094313	6.245616	T	control
1564	8.547911	1.7368239	DC	control
1565	11.141596	0.844988	CD14+ Monocytes	control
1566	10.447508	2.237176	CD14+ Monocytes	control
1567	11.516037	1.21769	CD14+ Monocytes	control
1568	1.4154471	3.173661	NK cells	control
1569	10.66485	0.37451673	DC	control
1570	10.577405	2.2110193	CD16+ Monocytes	control
1571	11.544503	2.1183772	CD14+ Monocytes	control
1572	11.429869	0.441669	CD14+ Monocytes	control
1573	-1.4121591	4.393838	CD4+ T cells	control
1574	11.805839	2.8137677	CD16+ Monocytes	control
1575	-1.754655	3.614638	CD4+ T cells	control
1576	10.919602	2.5737684	CD14+ Monocytes	control
1577	10.982537	2.107683	DC	control
1578	-1.4820608	3.3258338	CD4+ T cells	control
1579	-0.76412463	3.7768307	CD4+ T cells	control
1580	10.852085	3.377313	CD16+ Monocytes	control
1581	8.393246	1.7777784	DC	control
1582	10.078707	2.3599572	CD14+ Monocytes	control
1583	10.078443	1.9069338	DC	control
1584	10.815785	0.8189655	CD14+ Monocytes	control
1585	-0.8176706	3.1165535	NK cells	control
1586	-0.78149766	2.702365	CD8+ T cells	control
1587	0.39664555	2.4883687	NK cells	control
1588	11.726815	0.94600713	CD14+ Monocytes	control
1589	11.2433605	1.4132701	CD14+ Monocytes	control
1590	10.970683	0.4233874	CD14+ Monocytes	control
1591	11.577899	0.6247791	CD14+ Monocytes	control
1592	-1.6783731	4.012882	CD4+ T cells	control
1593	11.288611	1.5579703	CD14+ Monocytes	control
1594	9.931752	2.4430926	B	control
1595	9.140277	1.2673762	DC	control
1596	-1.7841032	3.2042055	CD4+ T cells	control
1597	-2.1372492	9.98276	B	control
1598	-1.7160127	3.663846	CD4+ T cells	control
1599	10.436724	1.8515767	CD14+ Monocytes	control
1600	-3.2202299	5.2794065	CD4+ T cells	control
1601	12.057889	0.89567584	CD16+ Monocytes	control
1602	9.998598	2.1399949	DC	control
1603	9.96735	0.69298553	CD14+ Monocytes	control
1604	10.930456	1.4319183	CD14+ Monocytes	control
1605	-2.3486512	4.759407	CD4+ T cells	control
1606	11.581439	0.83300614	CD14+ Monocytes	control
1607	-2.4916475	3.1747375	CD4+ T cells	control
1608	-1.7657642	4.1804733	CD4+ T cells	control
1609	11.347307	1.5260866	CD14+ Monocytes	control
1610	-1.4204196	4.095726	CD4+ T cells	control
1611	-2.6055613	8.50963	B	control
1612	9.916748	1.2068301	DC	control
1613	-1.1614715	3.4778204	CD4+ T cells	control
1614	10.17072	1.9600706	CD14+ Monocytes	control
1615	11.155827	4.2800856	CD16+ Monocytes	control
1616	-2.8255534	5.5188203	CD4+ T cells	control
1617	-1.6627632	3.1505551	CD4+ T cells	control
1618	10.854627	4.0560565	CD16+ Monocytes	control
1619	11.365397	1.0432307	CD14+ Monocytes	control
1620	-1.4702226	3.8658106	CD4+ T cells	control
1621	-2.097032	4.5201907	CD4+ T cells	control
1622	-0.8093106	2.7364907	CD4+ T cells	control
1623	10.959365	0.40713808	CD14+ Monocytes	control
1624	-2.235453	8.892649	B	control
1625	-3.2258565	3.7117357	CD4+ T cells	control
1626	10.887372	2.191735	CD14+ Monocytes	control
1627	-2.0631845	5.3265414	CD4+ T cells	control
1628	-2.4609008	4.032742	CD4+ T cells	control
1629	10.567811	2.5463421	CD14+ Monocytes	control
1630	-2.4867847	4.7079	CD4+ T cells	control
1631	10.522419	1.4631118	CD14+ Monocytes	control
1632	-1.3189288	2.7682426	CD4+ T cells	control
1633	-1.9894553	3.8041875	CD4+ T cells	control
1634	-0.07154749	3.158153	NK cells	control
1635	10.882654	0.20557854	CD14+ Monocytes	control
1636	0.40031403	6.358235	T	control
1637	12.106902	1.4455299	CD14+ Monocytes	control
1638	10.97901	6.453145	CD14+ Monocytes	control
1639	-1.5980445	4.414811	CD4+ T cells	control
1640	10.200799	1.6368781	CD14+ Monocytes	control
1641	11.088914	0.60298604	CD14+ Monocytes	control
1642	11.454698	2.2717726	CD14+ Monocytes	control
1643	10.935395	1.2280419	CD14+ Monocytes	control
1644	-0.8587298	3.6308792	CD4+ T cells	control
1645	-0.6482126	3.6618588	CD4+ T cells	control
1646	11.2331705	1.1976779	CD14+ Monocytes	control
1647	0.9922453	2.905768	NK cells	control
1648	-3.0594745	8.879078	B	control
1649	10.983101	2.5347154	CD14+ Monocytes	control
1650	11.3123665	3.489781	CD16+ Monocytes	control
1651	-0.26615095	3.148415	CD8+ T cells	control
1652	-2.1099727	8.878986	B	control
1653	-0.7205189	4.1841335	CD4+ T cells	control
1654	11.356194	2.027321	CD14+ Monocytes	control
1655	10.932922	3.9206698	CD16+ Monocytes	control
1656	11.248067	4.702692	CD16+ Monocytes	control
1657	-1.0938647	4.5463433	CD4+ T cells	control
1658	8.008533	1.8915253	DC	control
1659	10.456526	0.61678374	CD14+ Monocytes	control
1660	-0.46771827	2.9455063	NK cells	control
1661	-2.0054834	3.5021513	CD4+ T cells	control
1662	10.547514	1.4628507	CD14+ Monocytes	control
1663	-1.8448533	3.4744306	CD4+ T cells	control
1664	12.436975	1.4055532	CD14+ Monocytes	control
1665	11.752888	1.5211856	CD14+ Monocytes	control
1666	-0.5032568	3.154395	NK cells	control
1667	10.58052	0.8925468	CD14+ Monocytes	control
1668	11.758564	1.5056437	CD14+ Monocytes	control
1669	10.415472	2.550026	CD14+ Monocytes	control
1670	12.138168	2.0161047	CD14+ Monocytes	control
1671	-2.888302	8.366507	B	control
1672	-2.5753415	3.9435098	CD4+ T cells	control
1673	10.938851	7.938844	CD14+ Monocytes	control
1674	11.168558	4.1788034	CD16+ Monocytes	control
1675	10.755404	1.8883659	CD14+ Monocytes	control
1676	11.08735	4.5410495	CD16+ Monocytes	control
1677	0.30783468	3.81808	CD8+ T cells	control
1678	-2.9037406	3.7423522	CD4+ T cells	control
1679	-2.540069	3.3734796	CD4+ T cells	control
1680	0.06914928	2.8134556	CD8+ T cells	control
1681	11.129685	0.57588774	CD14+ Monocytes	control
1682	11.109244	4.1535335	CD16+ Monocytes	control
1683	-1.4349222	4.208392	CD4+ T cells	control
1684	-2.6439161	8.62783	B	control
1685	12.196967	0.9785158	CD14+ Monocytes	control
1686	10.412299	1.9037883	CD14+ Monocytes	control
1687	-1.6311961	3.776515	CD4+ T cells	control
1688	10.75161	3.4276073	CD16+ Monocytes	control
1689	10.260801	0.90413654	CD14+ Monocytes	control
1690	10.260156	0.57617104	CD14+ Monocytes	control
1691	11.424347	2.3147287	CD14+ Monocytes	control
1692	-2.056717	8.305873	B	control
1693	11.559828	0.3632822	CD14+ Monocytes	control
1694	-3.0531726	3.7369905	CD4+ T cells	control
1695	-2.331223	4.4061203	T	control
1696	-3.0915174	4.725956	CD4+ T cells	control
1697	11.075442	0.32198507	CD14+ Monocytes	control
1698	-2.182796	4.3233285	CD4+ T cells	control
1699	10.965254	0.8997304	CD14+ Monocytes	control
1700	11.456947	1.844772	CD14+ Monocytes	control
1701	-2.071553	4.7628574	CD4+ T cells	control
1702	-2.2445276	3.6488945	CD4+ T cells	control
1703	8.73409	1.7546241	DC	control
1704	-2.7032745	3.847575	CD4+ T cells	control
1705	1.0598868	6.7929287	T	control
1706	1.0761657	6.751245	T	control
1707	10.874614	4.482259	CD16+ Monocytes	control
1708	12.215436	0.92110145	CD14+ Monocytes	control
1709	-1.8652416	2.7642188	CD4+ T cells	control
1710	10.232441	1.012447	CD14+ Monocytes	control
1711	10.691848	1.5003725	CD14+ Monocytes	control
1712	9.663357	1.2531009	DC	control
1713	-0.55486906	2.5074942	CD8+ T cells	control
1714	9.695599	1.9847658	DC	control
1715	-2.8978128	4.133063	T	control
1716	-3.0263755	4.035649	CD4+ T cells	control
1717	11.992634	0.8679807	CD14+ Monocytes	control
1718	11.002223	4.318329	CD16+ Monocytes	control
1719	11.041444	1.7275574	CD14+ Monocytes	control
1720	10.874765	0.7961352	CD14+ Monocytes	control
1721	-3.4417186	4.9062066	CD4+ T cells	control
1722	-2.738807	3.4903548	CD4+ T cells	control
1723	-2.1492293	10.205558	B	control
1724	10.121163	1.1716069	CD14+ Monocytes	control
1725	7.8164377	2.1316986	DC	control
1726	11.416411	4.446447	CD16+ Monocytes	control
1727	-1.1174498	3.9918373	CD4+ T cells	control
1728	9.954163	1.6091167	CD14+ Monocytes	control
1729	10.849763	4.7079277	CD16+ Monocytes	control
1730	-2.5078208	9.097947	B	control
1731	-2.3633919	9.041404	B	control
1732	1.077531	4.0555325	CD8+ T cells	control
1733	10.3483715	0.46548712	CD14+ Monocytes	control
1734	11.75886	1.3568914	CD14+ Monocytes	control
1735	-2.5131335	5.1311417	CD4+ T cells	control
1736	11.003059	0.40130347	CD14+ Monocytes	control
1737	10.076264	1.4601407	CD14+ Monocytes	control
1738	-2.8964736	4.427431	CD4+ T cells	control
1739	-2.3791833	3.409676	CD4+ T cells	control
1740	-3.0513322	5.332411	T	control
1741	-2.7254672	3.8885515	CD4+ T cells	control
1742	-2.2091024	4.5138364	CD4+ T cells	control
1743	-1.614819	4.29977	CD4+ T cells	control
1744	11.623226	2.0266266	CD14+ Monocytes	control
1745	1.41496	6.8355927	T	control
1746	10.8799925	2.4012423	CD14+ Monocytes	control
1747	11.787383	2.323033	CD14+ Monocytes	control
1748	10.692338	0.3450747	CD14+ Monocytes	control
1749	-2.1126542	9.399828	B	control
1750	-1.2489184	3.2285914	CD4+ T cells	control
1751	-2.4506116	8.738897	B	control
1752	-3.2441308	4.499163	CD4+ T cells	control
1753	7.620469	2.1762242	DC	control
1754	-2.6806986	6.5787086	CD4+ T cells	control
1755	-0.94300616	3.2134511	CD8+ T cells	control
1756	11.471879	1.6433856	CD14+ Monocytes	control
1757	-2.837807	3.2461572	CD8+ T cells	control
1758	0.81909734	4.967631	CD8+ T cells	control
1759	-2.4882734	3.3598847	CD4+ T cells	control
1760	11.810645	1.4148742	CD14+ Monocytes	control
1761	10.965092	2.0940323	CD14+ Monocytes	control
1762	11.495918	0.49396226	CD14+ Monocytes	control
1763	0.47747195	3.3755624	NK cells	control
1764	11.400069	1.9106653	CD14+ Monocytes	control
1765	9.618266	1.6180999	CD14+ Monocytes	control
1766	-1.8302289	8.5584345	B	control
1767	11.005994	3.180614	CD16+ Monocytes	control
1768	0.19076361	2.2074182	NK cells	control
1769	11.34081	0.43159175	CD14+ Monocytes	control
1770	-3.4493077	5.1278195	NK cells	control
1771	0.36318672	7.1520205	T	control
1772	12.054318	1.3016056	CD14+ Monocytes	control
1773	0.9536359	6.9596095	T	control
1774	-1.1678194	3.0008178	CD4+ T cells	control
1775	9.490036	1.3178581	DC	control
1776	-2.287117	9.347818	B	control
1777	-2.3638346	4.265519	CD4+ T cells	control
1778	-3.160999	3.7495813	T	control
1779	0.39576346	2.8293161	NK cells	control
1780	-2.3285396	5.4311576	CD4+ T cells	control
1781	10.50842	1.628075	CD14+ Monocytes	control
1782	-1.4745156	4.205606	CD4+ T cells	control
1783	-1.7174292	2.6973386	T	control
1784	-2.0729463	4.0226564	CD4+ T cells	control
1785	11.321068	0.496664	CD14+ Monocytes	control
1786	9.866481	0.87355477	CD14+ Monocytes	control
1787	-2.9034193	3.4847205	CD4+ T cells	control
1788	11.931965	1.0516757	CD14+ Monocytes	control
1789	11.692137	0.99224097	CD14+ Monocytes	control
1790	11.786296	0.53597695	CD14+ Monocytes	control
1791	10.692073	3.2662797	CD16+ Monocytes	control
1792	10.660586	1.3870735	CD14+ Monocytes	control
1793	-2.1457984	8.099791	B	control
1794	0.27813545	2.4046369	CD8+ T cells	control
1795	-1.7208874	3.840089	CD8+ T cells	control
1796	10.392153	2.2260914	CD14+ Monocytes	control
1797	11.734325	2.0309203	CD14+ Monocytes	control
1798	8.273959	1.7877804	DC	control
1799	-2.2680142	4.1501775	T	control
1800	10.690687	2.401781	CD14+ Monocytes	control
1801	9.970633	1.2003833	CD14+ Monocytes	control
1802	9.773169	0.8185841	CD14+ Monocytes	control
1803	-1.9222947	8.484862	B	control
1804	-3.2155926	5.6395636	CD4+ T cells	control
1805	12.042108	1.1709094	CD14+ Monocytes	control
1806	-1.1772614	3.0090454	CD4+ T cells	control
1807	-2.9828234	5.0168414	T	control
1808	-2.542266	4.948142	CD4+ T cells	control
1809	10.657269	2.6460998	CD14+ Monocytes	control
1810	1.4269054	2.97739	NK cells	control
1811	-1.4732624	4.7767935	CD4+ T cells	control
1812	11.954138	0.9279467	CD14+ Monocytes	control
1813	0.0338979	2.9503858	CD8+ T cells	control
1814	11.068575	3.8069532	CD16+ Monocytes	control
1815	10.815407	0.5596953	CD14+ Monocytes	control
1816	10.375909	1.957595	CD14+ Monocytes	control
1817	10.775486	3.3218002	CD16+ Monocytes	control
1818	10.112636	0.4439426	CD14+ Monocytes	control
1819	-3.2150636	4.8640413	CD4+ T cells	control
1820	-1.5713867	2.6704683	CD8+ T cells	control
1821	11.239199	2.158336	CD14+ Monocytes	control
1822	-2.6294293	8.487178	B	control
1823	-2.3216677	8.308608	B	control
1824	10.731459	2.349377	CD14+ Monocytes	control
1825	-1.0734378	3.8204255	NK cells	control
1826	-1.009828	3.983807	CD4+ T cells	control
1827	0.84357554	2.802201	NK cells	control
1828	-1.0006399	6.9116282	CD4+ T cells	control
1829	-3.163242	3.9262562	CD4+ T cells	control
1830	8.722489	1.4815344	DC	control
1831	0.40770468	3.0080507	CD8+ T cells	control
1832	-2.7784162	5.710908	CD4+ T cells	control
1833	10.459789	0.45432377	DC	control
1834	-3.558547	5.077368	CD4+ T cells	control
1835	-2.632505	3.8340816	CD4+ T cells	control
1836	12.137819	0.958751	CD14+ Monocytes	control
1837	10.318421	2.1798632	CD14+ Monocytes	control
1838	0.19927476	3.4522276	NK cells	control
1839	11.378789	3.5142803	CD16+ Monocytes	control
1840	11.24643	1.7403582	CD14+ Monocytes	control
1841	11.168343	1.2900239	CD14+ Monocytes	control
1842	-1.5557871	4.0715585	CD8+ T cells	control
1843	9.561682	1.7990226	DC	control
1844	10.463119	0.6075922	CD14+ Monocytes	control
1845	0.9654532	3.3012738	NK cells	control
1846	-1.1628613	4.297892	CD4+ T cells	control
1847	-2.8992712	9.179925	B	control
1848	-1.5352837	9.692636	B	control
1849	-3.3695457	5.3391204	T	control
1850	10.69465	0.3727618	CD14+ Monocytes	control
1851	-2.3776217	4.0770435	CD4+ T cells	control
1852	12.3044405	1.360748	CD16+ Monocytes	control
1853	11.196636	1.8698324	CD14+ Monocytes	control
1854	-2.4706264	3.4219885	CD4+ T cells	control
1855	11.817825	1.3298355	CD14+ Monocytes	control
1856	-0.17620221	5.579988	CD4+ T cells	control
1857	11.266125	4.4961343	CD16+ Monocytes	control
1858	11.853543	1.6942672	CD14+ Monocytes	control
1859	10.523922	2.0069442	CD14+ Monocytes	control
1860	-1.5414073	3.2764528	CD4+ T cells	control
1861	11.216584	1.6371503	CD14+ Monocytes	control
1862	-2.2846777	5.538694	CD4+ T cells	control
1863	11.103641	0.7121839	CD14+ Monocytes	control
1864	-1.6749237	3.4440036	CD4+ T cells	control
1865	0.7367368	2.6544414	NK cells	control
1866	11.609019	2.364309	CD14+ Monocytes	control
1867	0.3152465	5.902219	T	control
1868	11.062689	2.5039535	CD14+ Monocytes	control
1869	-0.73055106	3.0208373	NK cells	control
1870	11.366141	0.39016163	CD14+ Monocytes	control
1871	-2.041698	4.409911	T	control
1872	-2.5838761	4.06756	CD4+ T cells	control
1873	11.956636	1.7733443	CD14+ Monocytes	control
1874	12.192654	1.6722932	CD14+ Monocytes	control
1875	11.850317	1.4137907	CD14+ Monocytes	control
1876	-3.06913	5.6834598	CD4+ T cells	control
1877	9.198541	1.3479519	DC	control
1878	-3.4501085	4.7439137	CD4+ T cells	control
1879	11.495183	2.4976683	CD14+ Monocytes	control
1880	-2.8796337	8.590893	B	control
1881	-0.95223284	5.629802	T	control
1882	10.162237	1.5796063	CD14+ Monocytes	control
1883	11.7024	1.9273654	CD14+ Monocytes	control
1884	10.467073	6.6202936	CD14+ Monocytes	control
1885	9.758407	1.3473027	CD14+ Monocytes	control
1886	-2.2904415	3.2829213	CD8+ T cells	control
1887	0.23579176	3.2725677	CD8+ T cells	control
1888	10.146101	1.4697378	CD14+ Monocytes	control
1889	10.322506	2.1600838	CD14+ Monocytes	control
1890	10.674321	0.51899886	CD14+ Monocytes	control
1891	-1.8451053	2.9753366	CD4+ T cells	control
1892	-1.263277	3.681485	CD4+ T cells	control
1893	-0.63885087	3.6300807	NK cells	control
1894	-2.505848	5.3659472	CD4+ T cells	control
1895	-0.63855	5.051112	CD4+ T cells	control
1896	11.622119	0.77209795	CD14+ Monocytes	control
1897	9.774009	1.6924899	CD14+ Monocytes	control
1898	0.5966618	2.8191886	NK cells	control
1899	-2.1618083	3.2681963	CD4+ T cells	control
1900	11.18445	1.0260146	CD14+ Monocytes	control
1901	-2.4198136	4.26991	CD4+ T cells	control
1902	-2.3787072	8.801447	B	control
1903	10.808669	2.0427506	CD14+ Monocytes	control
1904	-2.3122265	8.850026	B	control
1905	11.594619	0.90124404	CD14+ Monocytes	control
1906	-2.10803	4.8384156	CD4+ T cells	control
1907	11.041819	1.7259362	CD14+ Monocytes	control
1908	-2.8434076	8.139252	B	control
1909	0.9824516	6.932078	T	control
1910	-1.5585673	2.7851677	CD8+ T cells	control
1911	-0.27129257	3.040561	CD8+ T cells	control
1912	10.844956	1.7888434	CD14+ Monocytes	control
1913	10.339227	1.0277901	CD14+ Monocytes	control
1914	9.5966	0.8343982	DC	control
1915	-0.64415455	2.6390378	CD8+ T cells	control
1916	10.169703	1.6426649	DC	control
1917	-2.847627	3.4215207	CD4+ T cells	control
1918	-0.23399383	3.1764452	NK cells	control
1919	-3.0039787	6.5016174	CD4+ T cells	control
1920	-2.6756911	8.629685	B	control
1921	10.820642	2.1693554	CD14+ Monocytes	control
1922	9.932093	2.2870917	CD14+ Monocytes	control
1923	-2.6648822	3.2568839	CD4+ T cells	control
1924	-2.2760506	4.1948853	CD4+ T cells	control
1925	10.647063	1.8266987	CD14+ Monocytes	control
1926	11.21418	2.1897905	CD14+ Monocytes	control
1927	11.995865	2.335132	CD14+ Monocytes	control
1928	11.372049	2.635907	CD14+ Monocytes	control
1929	-3.4222984	3.8678854	CD4+ T cells	control
1930	-1.3241181	2.7572846	CD8+ T cells	control
1931	-2.444016	2.79761	CD4+ T cells	control
1932	11.940314	0.75178266	CD14+ Monocytes	control
1933	7.824406	1.9278451	DC	control
1934	-2.7584126	3.0940988	CD4+ T cells	control
1935	-0.796586	3.997802	T	control
1936	10.340308	0.57241553	CD14+ Monocytes	control
1937	-1.844541	4.7890387	CD4+ T cells	control
1938	10.568139	1.6152008	CD14+ Monocytes	control
1939	10.121705	2.67389	CD14+ Monocytes	control
1940	-2.6474452	4.8890696	CD4+ T cells	control
1941	-1.6715298	4.2970824	B	control
1942	9.794279	1.0182644	CD14+ Monocytes	control
1943	-1.8258837	10.405552	B	control
1944	-2.1729815	4.8140674	T	control
1945	11.103837	4.354453	CD16+ Monocytes	control
1946	11.171124	4.373243	CD16+ Monocytes	control
1947	-0.31334212	4.249704	CD4+ T cells	control
1948	-2.329384	8.607217	B	control
1949	10.81123	1.6385062	CD14+ Monocytes	control
1950	10.284885	2.0066082	CD14+ Monocytes	control
1951	11.6463585	1.1841351	CD14+ Monocytes	control
1952	-1.8122447	4.3327713	CD4+ T cells	control
1953	10.499792	0.61483806	CD14+ Monocytes	control
1954	-1.9653949	4.4547195	CD4+ T cells	control
1955	-0.3508875	4.5794997	CD4+ T cells	control
1956	-2.5055304	8.900267	B	control
1957	-1.8770821	3.536178	CD4+ T cells	control
1958	-2.3365479	5.2730665	CD4+ T cells	control
1959	-3.0772657	5.5111213	CD4+ T cells	control
1960	-1.3432459	3.807524	CD4+ T cells	control
1961	11.051214	4.029499	CD14+ Monocytes	control
1962	10.947696	2.2646327	CD14+ Monocytes	control
1963	0.14358068	6.5597677	T	control
1964	-2.4616675	3.6735928	CD4+ T cells	control
1965	8.211735	1.8554796	DC	control
1966	-2.4085772	3.5597925	CD4+ T cells	control
1967	11.833128	0.9242052	CD14+ Monocytes	control
1968	-2.5665433	5.1664557	T	control
1969	-2.9546154	3.9290323	CD4+ T cells	control
1970	0.08090551	2.9105527	NK cells	control
1971	-1.7842327	3.2794943	CD4+ T cells	control
1972	-2.929708	4.5317054	CD4+ T cells	control
1973	-2.589082	5.2430353	T	control
1974	-2.9818223	5.2146125	CD4+ T cells	control
1975	11.318742	0.6469819	CD14+ Monocytes	control
1976	-2.2254875	3.1154168	CD4+ T cells	control
1977	-0.4043301	4.706459	CD4+ T cells	control
1978	-1.7518953	2.610018	CD8+ T cells	control
1979	11.145454	4.248511	CD16+ Monocytes	control
1980	11.073768	1.4474922	CD14+ Monocytes	control
1981	11.168737	0.37785238	CD14+ Monocytes	control
1982	-2.658382	5.1177735	CD4+ T cells	control
1983	11.9882145	1.6633666	CD14+ Monocytes	control
1984	10.550795	2.8061068	CD16+ Monocytes	control
1985	-1.4076885	9.193642	B	control
1986	-2.0782588	9.382414	B	control
1987	11.300806	4.3416505	CD16+ Monocytes	control
1988	10.721956	1.8915956	CD14+ Monocytes	control
1989	11.180829	2.3215961	CD16+ Monocytes	control
1990	-2.6126606	8.879822	B	control
1991	-0.8196968	3.4274967	CD8+ T cells	control
1992	-1.4424516	3.0989115	CD4+ T cells	control
1993	10.586194	0.5181976	CD14+ Monocytes	control
1994	11.857309	1.5590029	CD14+ Monocytes	control
1995	1.0531708	7.267507	T	control
1996	-1.9783864	4.942835	CD4+ T cells	control
1997	-2.0903604	3.9870777	CD4+ T cells	control
1998	12.069311	2.2374468	CD14+ Monocytes	control
[truncated: 11,577 more rows]

## Sheet: b_ifn_stim_vs_control_bf
	bayes_factors
TRANSLATION	0.20412171
PYRUVATE_METABOLISM_AND_CITRIC_ACID_TCA_CYCLE	0.13861394
APOPTOTIC_CLEAVAGE_OF_CELLULAR_PROTEINS	-0.00015312433
ACTIVATION_OF_THE_PRE_REPLICATIVE_COMPLEX	0.00022554398
SIGNALING_BY_RHO_GTPASES	0.19190073
METABOLISM_OF_NON_CODING_RNA	4.7683716e-05
SIGNALLING_BY_NGF	-0.18766403
INSULIN_RECEPTOR_RECYCLING	1.9073486e-06
SIGNALING_BY_SCF_KIT	-0.00023245811
DEVELOPMENTAL_BIOLOGY	-0.35796636
TCA_CYCLE_AND_RESPIRATORY_ELECTRON_TRANSPORT	-0.19724554
BMAL1_CLOCK_NPAS2_ACTIVATES_CIRCADIAN_EXPRESSION	4.386902e-05
ANTIGEN_PROCESSING_CROSS_PRESENTATION	-6.145239e-05
GROWTH_HORMONE_RECEPTOR_SIGNALING	-0.0001308918
TRIF_MEDIATED_TLR3_SIGNALING	0.0002465248
CELL_CELL_COMMUNICATION	0.62562096
MEIOSIS	0.29594517
MEMBRANE_TRAFFICKING	-0.4766968
IMMUNOREGULATORY_INTERACTIONS_BETWEEN_A_LYMPHOID_AND_A_NON_LYMPHOID_CELL	-0.3915
METABOLISM_OF_VITAMINS_AND_COFACTORS	0.03400415
TRANS_GOLGI_NETWORK_VESICLE_BUDDING	0.31787568
CELL_CYCLE	0.38479936
SIGNALING_BY_ERBB4	-0.00024676323
ORC1_REMOVAL_FROM_CHROMATIN	-0.000105917454
O_LINKED_GLYCOSYLATION_OF_MUCINS	4.36306e-05
ANTIVIRAL_MECHANISM_BY_IFN_STIMULATED_GENES	0.13339788
SIGNALING_BY_ERBB2	-0.21637887
SPHINGOLIPID_DE_NOVO_BIOSYNTHESIS	-4.5835972e-05
SIGNALING_BY_EGFR_IN_CANCER	0.000118255615
PI3K_EVENTS_IN_ERBB4_SIGNALING	-0.00017219782
PI3K_EVENTS_IN_ERBB2_SIGNALING	2.7894974e-05
NUCLEAR_SIGNALING_BY_ERBB4	-0.000112593174
PPARA_ACTIVATES_GENE_EXPRESSION	-0.029199243
MITOCHONDRIAL_PROTEIN_IMPORT	0.077416
ACTIVATED_NOTCH1_TRANSMITS_SIGNAL_TO_THE_NUCLEUS	-7.2062016e-05
DOWNSTREAM_SIGNALING_EVENTS_OF_B_CELL_RECEPTOR_BCR	0.0005469322
ACTIVATION_OF_NF_KAPPAB_IN_B_CELLS	2.0742416e-05
ANTIGEN_ACTIVATES_B_CELL_RECEPTOR_LEADING_TO_GENERATION_OF_SECOND_MESSENGERS	-0.006215036
PRE_NOTCH_EXPRESSION_AND_PROCESSING	-0.00033450127
SIGNALING_BY_THE_B_CELL_RECEPTOR_BCR	-0.011324048
EXTRACELLULAR_MATRIX_ORGANIZATION	-0.010567069
NOTCH1_INTRACELLULAR_DOMAIN_REGULATES_TRANSCRIPTION	-5.6266785e-05
CIRCADIAN_REPRESSION_OF_EXPRESSION_BY_REV_ERBA	-9.769201e-05
SIGNALING_BY_NOTCH1	0.00012755394
TRIGLYCERIDE_BIOSYNTHESIS	-8.5413456e-05
INSULIN_RECEPTOR_SIGNALLING_CASCADE	-2.670288e-05
CELL_SURFACE_INTERACTIONS_AT_THE_VASCULAR_WALL	-0.55278677
NGF_SIGNALLING_VIA_TRKA_FROM_THE_PLASMA_MEMBRANE	0.00011777878
SIGNALLING_TO_ERKS	-0.00028854609
SIGNALING_BY_FGFR_IN_DISEASE	0.00015878677
PHOSPHOLIPID_METABOLISM	0.026849687
GASTRIN_CREB_SIGNALLING_PATHWAY_VIA_PKC_AND_MAPK	0.10355514
SYNTHESIS_OF_PIPS_AT_THE_PLASMA_MEMBRANE	-0.00016093254
TRANSCRIPTIONAL_ACTIVITY_OF_SMAD2_SMAD3_SMAD4_HETEROTRIMER	0.2260428
PI_METABOLISM	-3.3318996e-05
CHONDROITIN_SULFATE_DERMATAN_SULFATE_METABOLISM	-0.00024694204
LATENT_INFECTION_OF_HOMO_SAPIENS_WITH_MYCOBACTERIUM_TUBERCULOSIS	-0.2664367
HEPARAN_SULFATE_HEPARIN_HS_GAG_METABOLISM	-0.50490427
GLYCOSAMINOGLYCAN_METABOLISM	-0.82746905
MHC_CLASS_II_ANTIGEN_PRESENTATION	-0.3845929
GLYCEROPHOSPHOLIPID_BIOSYNTHESIS	0.00018119812
NUCLEAR_EVENTS_KINASE_AND_TRANSCRIPTION_FACTOR_ACTIVATION	0.00012683868
PI3K_AKT_ACTIVATION	-4.3332577e-05
PROCESSING_OF_CAPPED_INTRON_CONTAINING_PRE_MRNA	0.0001373291
TCR_SIGNALING	0.27396238
DOWNSTREAM_TCR_SIGNALING	-0.00018262863
GAB1_SIGNALOSOME	-0.00017875433
ERK_MAPK_TARGETS	5.6266785e-05
GENERATION_OF_SECOND_MESSENGER_MOLECULES	-0.10417956
GENERIC_TRANSCRIPTION_PATHWAY	-0.14101607
RESPONSE_TO_ELEVATED_PLATELET_CYTOSOLIC_CA2_	-1.011702
TRANSPORT_OF_MATURE_TRANSCRIPT_TO_CYTOPLASM	-0.00031399727
METABOLISM_OF_AMINO_ACIDS_AND_DERIVATIVES	-0.68249834
RNA_POL_I_TRANSCRIPTION	-6.151199e-05
BIOLOGICAL_OXIDATIONS	-0.4635911
TRANSMISSION_ACROSS_CHEMICAL_SYNAPSES	0.25346112
INTEGRIN_CELL_SURFACE_INTERACTIONS	0.000310421
NRAGE_SIGNALS_DEATH_THROUGH_JNK	4.7683716e-07
RNA_POL_II_TRANSCRIPTION	-0.00021320581
NEURONAL_SYSTEM	0.36807972
PHASE1_FUNCTIONALIZATION_OF_COMPOUNDS	0.33066982
RNA_POL_III_TRANSCRIPTION	-0.00029730797
CELL_DEATH_SIGNALLING_VIA_NRAGE_NRIF_AND_NADE	8.201599e-05
P75_NTR_RECEPTOR_MEDIATED_SIGNALLING	-0.00010681152
SIGNALING_BY_GPCR	0.2990986
PEPTIDE_LIGAND_BINDING_RECEPTORS	1.555327
CLASS_A1_RHODOPSIN_LIKE_RECEPTORS	-0.81362736
INTEGRATION_OF_ENERGY_METABOLISM	-0.1043365
CELL_CYCLE_MITOTIC	0.10837036
OPIOID_SIGNALLING	-0.00021117926
RECRUITMENT_OF_MITOTIC_CENTROSOME_PROTEINS_AND_COMPLEXES	-3.6478043e-05
CYTOSOLIC_TRNA_AMINOACYLATION	0.2929138
CHEMOKINE_RECEPTORS_BIND_CHEMOKINES	-0.13922703
LOSS_OF_NLP_FROM_MITOTIC_CENTROSOMES	4.9829483e-05
NEUROTRANSMITTER_RECEPTOR_BINDING_AND_DOWNSTREAM_TRANSMISSION_IN_THE_POSTSYNAPTIC_CELL	-1.9967556e-05
CELL_CYCLE_CHECKPOINTS	-5.2452087e-06
DIABETES_PATHWAYS	-0.04902345
PLC_BETA_MEDIATED_EVENTS	-6.3955784e-05
G_PROTEIN_ACTIVATION	-2.95043e-05
TRNA_AMINOACYLATION	0.58054054
TRANSMEMBRANE_TRANSPORT_OF_SMALL_MOLECULES	0.559343
NUCLEAR_RECEPTOR_TRANSCRIPTION_PATHWAY	-0.000109910965
CYCLIN_E_ASSOCIATED_EVENTS_DURING_G1_S_TRANSITION_	0.00011110306
G1_PHASE	6.198883e-06
TRANSCRIPTION_COUPLED_NER_TC_NER	6.41346e-05
MRNA_PROCESSING	-0.16716635
SIGNALING_BY_PDGF	-6.818771e-05
ASSOCIATION_OF_TRIC_CCT_WITH_TARGET_PROTEINS_DURING_BIOSYNTHESIS	4.172325e-05
PREFOLDIN_MEDIATED_TRANSFER_OF_SUBSTRATE_TO_CCT_TRIC	-0.00010687113
GPVI_MEDIATED_ACTIVATION_CASCADE	-2.5749207e-05
PROTEIN_FOLDING	0.09278321
FORMATION_OF_TUBULIN_FOLDING_INTERMEDIATES_BY_CCT_TRIC	0.020093381
METABOLISM_OF_NUCLEOTIDES	0.34803575
METABOLISM_OF_PROTEINS	0.78830564
DOWNSTREAM_SIGNAL_TRANSDUCTION	6.890297e-05
MUSCLE_CONTRACTION	-0.1042164
M_G1_TRANSITION	-3.7550926e-06
MRNA_SPLICING	-0.06870484
G1_S_TRANSITION	9.012222e-05
TRANSCRIPTION	-0.692551
NUCLEOTIDE_EXCISION_REPAIR	-0.0002374053
AXON_GUIDANCE	0.08715755
ACTIVATION_OF_CHAPERONE_GENES_BY_XBP1S	0.13077486
REGULATION_OF_INSULIN_SECRETION_BY_GLUCAGON_LIKE_PEPTIDE1	9.202957e-05
PERK_REGULATED_GENE_EXPRESSION	2.9087067e-05
G_ALPHA_Q_SIGNALLING_EVENTS	0.12872875
REGULATION_OF_INSULIN_SECRETION	5.888939e-05
NCAM_SIGNALING_FOR_NEURITE_OUT_GROWTH	0.00020098686
TRANSPORT_OF_MATURE_MRNA_DERIVED_FROM_AN_INTRONLESS_TRANSCRIPT	0.00020766258
ACTIVATION_OF_GENES_BY_ATF4	-0.00012254715
UNFOLDED_PROTEIN_RESPONSE	-0.045645595
CLASS_B_2_SECRETIN_FAMILY_RECEPTORS	-0.00027793646
GLUCAGON_TYPE_LIGAND_RECEPTORS	1.6212463e-05
G_ALPHA1213_SIGNALLING_EVENTS	0.00018024445
FANCONI_ANEMIA_PATHWAY	3.3140182e-05
SLC_MEDIATED_TRANSMEMBRANE_TRANSPORT	0.16796845
ADP_SIGNALLING_THROUGH_P2RY1	-0.00010114908
CD28_CO_STIMULATION	0.00021767616
GPCR_DOWNSTREAM_SIGNALING	-0.89745724
G_ALPHA_I_SIGNALLING_EVENTS	-0.32973778
SEMAPHORIN_INTERACTIONS	0.40538824
TRANSPORT_OF_GLUCOSE_AND_OTHER_SUGARS_BILE_SALTS_AND_ORGANIC_ACIDS_METAL_IONS_AND_AMINE_COMPOUNDS	0.00011062622
SPHINGOLIPID_METABOLISM	7.390976e-05
PD1_SIGNALING	-9.393692e-05
G_ALPHA_S_SIGNALLING_EVENTS	0.000118255615
CELL_CELL_JUNCTION_ORGANIZATION	-1.6450882e-05
G_ALPHA_Z_SIGNALLING_EVENTS	-0.000121593475
COSTIMULATION_BY_THE_CD28_FAMILY	-0.03884715
SIGNALING_BY_ROBO_RECEPTOR	8.7976456e-05
G_PROTEIN_BETA_GAMMA_SIGNALLING	-0.00020861626
TRANSPORT_OF_INORGANIC_CATIONS_ANIONS_AND_AMINO_ACIDS_OLIGOPEPTIDES	0.00010085106
GOLGI_ASSOCIATED_VESICLE_BIOGENESIS	-0.00034958124
AMINO_ACID_AND_OLIGOPEPTIDE_SLC_TRANSPORTERS	0.00010037422
SYNTHESIS_OF_DNA	-0.00012373924
SIGNAL_AMPLIFICATION	0.00010538101
METABOLISM_OF_MRNA	-0.17709953
DEADENYLATION_DEPENDENT_MRNA_DECAY	7.414818e-05
THROMBOXANE_SIGNALLING_THROUGH_TP_RECEPTOR	0.00018119812
CELL_JUNCTION_ORGANIZATION	8.34465e-06
GLUCOSE_TRANSPORT	3.9577484e-05
METABOLISM_OF_RNA	-0.3784895
MITOTIC_G1_G1_S_PHASES	-8.779764e-05
PI_3K_CASCADE	-4.9352646e-05
DOWNSTREAM_SIGNALING_OF_ACTIVATED_FGFR	0.000113487244
REGULATION_OF_MITOTIC_CELL_CYCLE	3.6478043e-05
MITOTIC_M_M_G1_PHASES	5.38826e-05
MAP_KINASE_ACTIVATION_IN_TLR_CASCADE	-0.00012785196
PHOSPHOLIPASE_C_MEDIATED_CASCADE	0.000116825104
ACTIVATION_OF_KAINATE_RECEPTORS_UPON_GLUTAMATE_BINDING	-7.6532364e-05
MAPK_TARGETS_NUCLEAR_EVENTS_MEDIATED_BY_MAP_KINASES	5.7935715e-05
GPCR_LIGAND_BINDING	-0.0667178
RNA_POL_I_RNA_POL_III_AND_MITOCHONDRIAL_TRANSCRIPTION	0.0003979206
THROMBIN_SIGNALLING_THROUGH_PROTEINASE_ACTIVATED_RECEPTORS_PARS	-8.827448e-05
MITOTIC_G2_G2_M_PHASES	0.00014042854
DNA_REPAIR	0.14682072
POST_TRANSLATIONAL_PROTEIN_MODIFICATION	-0.031349897
CHROMOSOME_MAINTENANCE	0.020527363
DEPOSITION_OF_NEW_CENPA_CONTAINING_NUCLEOSOMES_AT_THE_CENTROMERE	-0.00021785498
L1CAM_INTERACTIONS	0.0001039505
SIGNALING_BY_ILS	-0.11381066
NETRIN1_SIGNALING	-8.016825e-05
METABOLISM_OF_LIPIDS_AND_LIPOPROTEINS	0.047785044
FATTY_ACID_TRIACYLGLYCEROL_AND_KETONE_BODY_METABOLISM	-0.87860566
RNA_POL_I_PROMOTER_OPENING	-4.7683716e-07
ASPARAGINE_N_LINKED_GLYCOSYLATION	-0.00021862984
ASSEMBLY_OF_THE_PRE_REPLICATIVE_COMPLEX	-0.00021606684
BIOSYNTHESIS_OF_THE_N_GLYCAN_PRECURSOR_DOLICHOL_LIPID_LINKED_OLIGOSACCHARIDE_LLO_AND_TRANSFER_TO_A_NASCENT_PROTEIN	-0.00013011694
IL1_SIGNALING	-0.00034087896
GLOBAL_GENOMIC_NER_GG_NER	0.00017666817
IL_3_5_AND_GM_CSF_SIGNALING	-0.00023293495
PLATELET_HOMEOSTASIS	-1.1920929e-06
AQUAPORIN_MEDIATED_TRANSPORT	-0.3387118
REGULATION_OF_WATER_BALANCE_BY_RENAL_AQUAPORINS	0.00015497208
TRAF6_MEDIATED_IRF7_ACTIVATION	-0.00017553568
CIRCADIAN_CLOCK	0.056992233
FACTORS_INVOLVED_IN_MEGAKARYOCYTE_DEVELOPMENT_AND_PLATELET_PRODUCTION	0.21388423
REGULATION_OF_MRNA_STABILITY_BY_PROTEINS_THAT_BIND_AU_RICH_ELEMENTS	0.51507187
TRAF6_MEDIATED_INDUCTION_OF_NFKB_AND_MAP_KINASES_UPON_TLR7_8_OR_9_ACTIVATION	-0.33778358
GABA_B_RECEPTOR_ACTIVATION	-3.6001205e-05
TRANSPORT_TO_THE_GOLGI_AND_SUBSEQUENT_MODIFICATION	0.00026154518
IRON_UPTAKE_AND_TRANSPORT	6.937981e-05
INTERFERON_GAMMA_SIGNALING	-0.021114409
INTERFERON_ALPHA_BETA_SIGNALING	-0.029598951
GABA_RECEPTOR_ACTIVATION	-7.867813e-06
INTERFERON_SIGNALING	2.286141
NEGATIVE_REGULATORS_OF_RIG_I_MDA5_SIGNALING	-0.00020354986
NFKB_AND_MAP_KINASES_ACTIVATION_MEDIATED_BY_TLR4_SIGNALING_REPERTOIRE	-8.6545944e-05
TRANSFERRIN_ENDOCYTOSIS_AND_RECYCLING	-2.2351742e-05
RIG_I_MDA5_MEDIATED_INDUCTION_OF_IFN_ALPHA_BETA_PATHWAYS	0.00036501884
TRANSCRIPTIONAL_REGULATION_OF_WHITE_ADIPOCYTE_DIFFERENTIATION	0.5494529
MEIOTIC_RECOMBINATION	-7.9870224e-05
IL_2_SIGNALING	6.747246e-05
PLATELET_AGGREGATION_PLUG_FORMATION	-2.4855137e-05
SIGNALING_BY_NOTCH	-0.0003979206
DNA_REPLICATION	-8.7320805e-05
CLEAVAGE_OF_GROWING_TRANSCRIPT_IN_THE_TERMINATION_REGION_	0.00029468536
E2F_MEDIATED_REGULATION_OF_DNA_REPLICATION	-6.508827e-05
METABOLISM_OF_CARBOHYDRATES	-0.7542132
SIGNALING_BY_INSULIN_RECEPTOR	-0.00038814545
PURINE_METABOLISM	-0.9031436
APOPTOSIS	2.2660437
LIPID_DIGESTION_MOBILIZATION_AND_TRANSPORT	4.863739e-05
HEMOSTASIS	-0.5427469
INFLUENZA_LIFE_CYCLE	-0.00012373924
NEP_NS2_INTERACTS_WITH_THE_CELLULAR_EXPORT_MACHINERY	-0.00018364191
HIV_INFECTION	-0.57057416
TRANSPORT_OF_RIBONUCLEOPROTEINS_INTO_THE_HOST_NUCLEUS	7.581711e-05
HIV_LIFE_CYCLE	0.31696582
HOST_INTERACTIONS_OF_HIV_FACTORS	0.00044083595
LATE_PHASE_OF_HIV_LIFE_CYCLE	-0.0124387145
INTERACTIONS_OF_VPR_WITH_HOST_CELLULAR_PROTEINS	0.08709282
APC_C_CDH1_MEDIATED_DEGRADATION_OF_CDC20_AND_OTHER_APC_C_CDH1_TARGETED_PROTEINS_IN_LATE_MITOSIS_EARLY_G1	-0.00011754036
ACTIVATION_OF_ATR_IN_RESPONSE_TO_REPLICATION_STRESS	-0.00013017654
APC_C_CDC20_MEDIATED_DEGRADATION_OF_MITOTIC_PROTEINS	-0.0002798438
MYD88_MAL_CASCADE_INITIATED_ON_PLASMA_MEMBRANE	-1.6450882e-05
INNATE_IMMUNE_SYSTEM	1.458554
REGULATION_OF_GLUCOKINASE_BY_GLUCOKINASE_REGULATORY_PROTEIN	0.00034809113
MITOTIC_PROMETAPHASE	0.0002424717
THE_ROLE_OF_NEF_IN_HIV1_REPLICATION_AND_DISEASE_PATHOGENESIS	0.0003004074
SIGNALING_BY_TGF_BETA_RECEPTOR_COMPLEX	-0.0035204887
ACTIVATED_TLR4_SIGNALLING	0.51736075
IMMUNE_SYSTEM	0.8273301
PHASE_II_CONJUGATION	-0.088258386
TOLL_RECEPTOR_CASCADES	-0.047305822
GLUCOSE_METABOLISM	-8.016825e-05
ADAPTIVE_IMMUNE_SYSTEM	-0.5530889
NOD1_2_SIGNALING_PATHWAY	-0.04125583
CYTOKINE_SIGNALING_IN_IMMUNE_SYSTEM	-4.5652566
MEIOTIC_SYNAPSIS	-0.00018501282
CLASS_I_MHC_MEDIATED_ANTIGEN_PROCESSING_PRESENTATION	-1.0777235
ANTIGEN_PROCESSING_UBIQUITINATION_PROTEASOME_DEGRADATION	0.00014686584
INFLAMMASOMES	-0.00015735626
POTASSIUM_CHANNELS	4.053116e-06
NUCLEOTIDE_BINDING_DOMAIN_LEUCINE_RICH_REPEAT_CONTAINING_RECEPTOR_NLR_SIGNALING_PATHWAYS	-0.11457825
AMYLOIDS	-0.07674861
PACKAGING_OF_TELOMERE_ENDS	-0.00018972158
TELOMERE_MAINTENANCE	-0.00026279688
PLATELET_ACTIVATION_SIGNALING_AND_AGGREGATION	0.025279164
EXTENSION_OF_TELOMERES	-2.3126602e-05
G2_M_CHECKPOINTS	-1.4305115e-05
S_PHASE	0.45340383
DNA_STRAND_ELONGATION	-0.00014305115
CHOLESTEROL_BIOSYNTHESIS	-0.10711831
SIGNALING_BY_FGFR	-9.971857e-05
INTRINSIC_PATHWAY_FOR_APOPTOSIS	-0.28359085
PI3K_CASCADE	-7.43866e-05
APOPTOTIC_EXECUTION_PHASE	0.44115803

## Sheet: c_d_kang_latents
	INTERFERON_SIGNALING	CYTOKINE_SIGNALING_IN_IMMUNE_SYSTEM	MHC_CLASS_II_ANTIGEN_PRESENTATION	ANTIGEN_ACTIVATES_B_CELL_RECEPTOR_LEADING_TO_GENERATION_OF_SECOND_MESSENGERS	TRANSMEMBRANE_TRANSPORT_OF_SMALL_MOLECULES	IMMUNOREGULATORY_INTERACTIONS_BETWEEN_A_LYMPHOID_AND_A_NON_LYMPHOID_CELL	cell_type	condition
0	0.0861029	-1.896754	1.5100688	-0.37888497	-3.3693848	-1.0174457	CD14+ Monocytes	control
1	-0.3964784	-1.9064101	-0.3191535	0.022173762	-3.4279764	-0.2819519	CD14+ Monocytes	control
2	-1.69365	-1.4318999	1.2094951	-1.8579628	-3.7170863	-0.24544168	CD14+ Monocytes	control
3	0.09292018	-0.5328126	0.05470079	-0.75993425	-1.6048965	-0.03375894	CD4+ T cells	control
4	-0.6959821	-0.016254336	0.4401793	0.6148552	-3.2209804	0.4274246	CD14+ Monocytes	control
5	-1.4485677	-0.2751037	-0.6360699	0.11744833	-1.4806983	0.20004666	T	control
6	-0.85052586	-0.92855465	-1.0212641	0.6287389	-1.1410171	-0.069053955	CD4+ T cells	control
7	-0.38725647	0.105038464	2.3013778	-0.27695808	-0.8936276	0.73460156	CD8+ T cells	control
8	-0.25726455	-3.0242062	-1.4979132	0.7918658	-3.5211828	-0.28533337	CD14+ Monocytes	control
9	-0.52843094	0.5665816	-1.4278622	-1.1177998	-1.2248157	-0.21676086	CD4+ T cells	control
10	-1.3343731	-0.8903508	-1.3671551	-0.46300444	-1.2397804	-0.46567607	T	control
11	-1.8411309	-0.2557277	0.77946484	0.22660238	-1.1886841	2.2900932	CD8+ T cells	control
12	-0.816241	0.5029874	0.37578827	-0.5442471	-1.5164579	-2.3273897	CD8+ T cells	control
13	-1.0766608	0.59755456	-1.3950008	-1.2134798	-1.1457665	-0.011590138	CD4+ T cells	control
14	-0.9137639	-1.3205805	0.76548827	0.90481776	-0.9018649	-1.7478511	T	control
15	-1.5830995	0.15407994	-1.3314912	0.3942926	-1.7183764	0.6119591	CD4+ T cells	control
16	-2.103953	-1.0801471	0.27149367	0.5930094	-3.435475	0.72682506	CD14+ Monocytes	control
17	0.52997804	-0.043297365	-1.137817	-1.133795	-0.7772632	0.050291665	T	control
18	-0.18992966	0.62825316	-0.06585051	-0.34250104	-1.6407275	1.5793493	CD8+ T cells	control
19	0.1599712	0.5358789	0.5216122	-1.1280708	-1.1440041	-0.28413054	CD4+ T cells	control
20	-0.44699687	0.18878037	-0.05421263	-0.54509467	-1.1955261	-0.7981204	CD4+ T cells	control
21	-2.2801175	-0.7806356	3.1780627	0.5824969	-2.1611507	-0.040530443	B	control
22	-1.0535402	-0.14076485	0.35514167	-0.9757755	-0.7884299	0.3774901	CD4+ T cells	control
23	-0.69697726	-2.6285577	1.3604773	-1.0550611	-3.436888	-0.59739506	CD14+ Monocytes	control
24	-0.7539746	-2.7627172	-0.8099501	-0.8908701	-3.0809207	-0.4299955	CD14+ Monocytes	control
25	0.27926695	1.3823124	-0.1180082	0.1891169	-2.0828805	0.31399262	CD8+ T cells	control
26	-0.49374962	-0.60883564	3.2464383	1.7956256	-1.4458776	-0.31498536	B	control
27	-1.2669141	-0.9894082	2.929542	2.8718255	-1.8523889	-0.5428013	B	control
28	-2.128599	-1.5760851	-0.5631005	-0.13348913	-2.0177763	0.19651371	CD4+ T cells	control
29	0.1904298	-1.3138263	-1.100405	-0.21683869	-3.3212807	-0.7800223	CD14+ Monocytes	control
30	-0.8280001	-0.148162	0.099036	-0.031882547	-0.9016577	-0.70700413	CD4+ T cells	control
31	-3.1573007	-2.0170968	1.2098063	0.09046522	-3.0315986	0.16745903	DC	control
32	-0.06197481	0.2064634	-0.8334059	-0.03409046	-0.79287416	0.7407672	T	control
33	1.0966935	-1.918997	0.27868205	0.2997197	-2.4130778	-2.7437127	CD16+ Monocytes	control
34	-0.41978732	-0.6175838	1.0211234	-0.07934806	-3.1697364	-0.50927746	CD14+ Monocytes	control
35	-1.4976811	-2.8930407	-0.21007696	0.087135494	-2.9706318	0.92797196	CD14+ Monocytes	control
36	0.08181283	-1.0552537	-0.6691352	-1.5995189	-0.8370606	0.63974345	NK cells	control
37	-0.10109323	-1.085772	3.2649953	1.3219559	-2.2960439	-0.5026753	B	control
38	0.41452736	-1.1718144	0.32395995	-0.78491724	-2.7034173	-2.4116106	CD16+ Monocytes	control
39	-0.19583558	-0.3238751	-1.7120051	-1.1719444	-1.3612499	0.88557094	NK cells	control
40	-0.8287568	-0.06847197	0.28213567	-1.2617217	-1.2916741	0.117358565	CD4+ T cells	control
41	0.17259815	-1.2546898	-1.5350149	0.6871737	-1.4568546	-0.4699837	CD4+ T cells	control
42	-0.57938117	-1.2661464	-0.3313034	-0.7141823	-3.4983063	-0.3516916	CD14+ Monocytes	control
43	-0.02791053	0.74548143	0.21147755	0.2585385	-0.6203767	0.33334443	CD4+ T cells	control
44	0.8011078	-0.3110416	0.55497974	-1.587745	-1.2319627	0.72485	CD4+ T cells	control
45	-0.019690141	-0.954636	0.77470565	-0.06863734	-1.4497749	0.5938197	NK cells	control
46	-1.4423523	0.7203694	-1.3794315	-1.997361	-1.4437141	1.507777	CD8+ T cells	control
47	-0.23551437	0.23140153	-0.79384947	-0.4438979	-1.2091019	0.39769524	CD4+ T cells	control
48	-0.42172635	-1.7271835	0.49861428	1.3136789	-3.5354986	-0.9352135	CD14+ Monocytes	control
49	-1.2579167	-1.6337713	-0.11722364	0.03490591	-3.430514	0.42764026	CD14+ Monocytes	control
50	-0.29702562	-1.0754757	0.88211656	-0.003711708	-1.0769563	-0.08520535	CD4+ T cells	control
51	-1.2060935	-0.62298894	-1.1479807	-1.0468085	-2.1794436	-1.6974143	CD4+ T cells	control
52	0.35570613	0.5257437	0.9754944	-1.8152561	-3.448794	-1.4094937	CD14+ Monocytes	control
53	-1.9148803	-1.3893467	0.8757137	-0.13977724	-1.2803704	-0.5435237	CD4+ T cells	control
54	0.25041166	1.2210029	-1.0299324	1.4129727	-2.9387383	0.81185055	CD14+ Monocytes	control
55	0.28662872	-1.4895711	0.46563792	-0.32756817	-3.4312935	-0.08674142	CD14+ Monocytes	control
56	1.7033257	-1.819973	-0.18440996	0.15404141	-2.480216	-2.4020348	CD16+ Monocytes	control
57	-2.167849	-1.7081306	-1.8811016	-0.40080276	-3.0276937	-0.006268993	CD14+ Monocytes	control
58	-1.1155065	-0.4954347	-1.4314498	0.09475841	-0.984162	1.05188	CD4+ T cells	control
59	0.36387122	-0.54950696	3.0858593	3.0118477	-1.5253257	-0.6438831	B	control
60	-0.16102877	-0.6464686	0.61046726	-0.46455228	-1.4490861	2.111906	CD8+ T cells	control
61	1.4104222	-0.6462985	0.92715675	1.1662709	-2.3815553	-2.6408234	CD16+ Monocytes	control
62	-0.6771536	0.80361575	0.34051174	-0.56625116	-1.5539117	1.6898365	CD8+ T cells	control
63	-0.18697707	-1.7200944	0.2837635	-1.4218427	-1.8407207	0.013481125	CD4+ T cells	control
64	-1.7641814	-0.98748404	0.31457224	-1.722198	-3.2926686	-0.12683964	CD16+ Monocytes	control
65	-2.415087	-0.9765708	0.7582858	-0.07164523	-3.2492714	-0.79179513	CD14+ Monocytes	control
66	-0.112191916	-1.5568922	-0.90393955	-0.11970085	-2.9030383	-1.1700779	CD16+ Monocytes	control
67	-0.49228597	-0.15679926	3.1565173	2.4576006	-1.9359226	-0.69828767	B	control
68	-1.2556584	-0.5898119	-2.2364473	0.37502742	-1.0417494	-1.517894	T	control
69	1.3089124	-2.1816854	0.70327413	-1.0589135	-2.807092	-2.3523474	CD16+ Monocytes	control
70	-1.4109185	0.5141666	0.26463413	0.90795124	-1.8514142	0.074747145	CD4+ T cells	control
71	-0.5687017	-1.3062669	2.0809138	0.4631305	-1.6693366	-0.2202495	B	control
72	-0.85105443	0.8324359	-2.7199702	-1.6675739	-1.6887188	-0.1471929	CD4+ T cells	control
73	-1.4248409	-2.7685082	1.0549966	-2.2037559	-2.9341075	0.3898091	CD14+ Monocytes	control
74	-2.5139997	-2.372575	0.20115735	-1.7696314	-3.4348097	-0.5620593	CD14+ Monocytes	control
75	1.738083	-2.0035334	-0.29290852	-0.43634742	-2.835125	-3.3343987	CD16+ Monocytes	control
76	-1.4954159	-2.5493093	1.2259032	0.7336938	-3.3765285	-1.2558154	CD14+ Monocytes	control
77	-0.23065054	0.14784697	-1.1932489	-1.7580004	-1.9243727	0.58414805	T	control
78	0.4207102	0.4434429	0.105658814	0.3233592	-2.8211446	-2.352985	CD16+ Monocytes	control
79	-3.541676	-2.088005	0.8373099	-1.246593	-3.482627	-0.51065063	CD14+ Monocytes	control
80	-1.4350133	-0.98567253	2.4090328	0.97531235	-2.3324797	0.20809522	DC	control
81	-0.34636596	0.41657576	0.7614229	-0.56758726	-1.7512321	0.32342663	CD4+ T cells	control
82	2.032385	-1.3890445	-0.9882604	-0.15322766	-1.4031634	-0.2941457	CD4+ T cells	control
83	-1.0416739	-1.489956	0.19335519	-0.06002497	-3.4039865	-1.4099741	CD14+ Monocytes	control
84	-1.0204883	-2.6792417	1.2167983	-0.019515913	-3.2852678	-0.8374404	CD14+ Monocytes	control
85	-1.7834789	-2.2904773	0.12534165	0.3249141	-3.49309	-0.29665586	CD14+ Monocytes	control
86	-1.8608507	-0.50851864	0.94812864	-0.5389179	-3.2586632	-0.35996747	CD14+ Monocytes	control
87	-1.5830042	-0.13993442	0.48223394	0.31916174	-2.1183429	-0.030915678	CD4+ T cells	control
88	-1.4960487	-1.8473616	1.639583	-0.54742295	-3.3533196	0.24235941	CD14+ Monocytes	control
89	-0.5070781	0.050765455	-0.79428834	1.0104795	-1.6151633	-0.4709788	CD4+ T cells	control
90	-0.5923946	-1.6914655	-0.45521235	0.30967385	-3.0154884	-0.0835965	CD14+ Monocytes	control
91	0.13839555	-0.108880535	-0.25052273	0.60239196	-0.93124694	0.58798766	NK cells	control
92	-0.6685375	-1.2122855	2.7615004	1.981852	-1.4061501	-0.17150572	B	control
93	-0.85884136	-1.0112915	2.8393366	4.358559	-1.2842311	-1.1089283	B	control
94	-1.5416435	-1.8268495	0.17229046	0.2883966	-3.4123251	-0.23311603	CD14+ Monocytes	control
95	0.12763941	-2.0204246	0.6881533	-1.125962	-2.901494	-2.5240176	CD16+ Monocytes	control
96	-0.5772837	-0.077546656	-0.12045795	-0.017954936	-2.0726504	1.9113941	CD8+ T cells	control
97	0.0028396398	0.25313663	2.4584386	1.2734734	-1.5551956	0.24148983	B	control
98	-0.9317397	0.23281217	-0.31995374	0.25117874	-3.4995983	0.22921757	CD14+ Monocytes	control
99	-0.73646015	-1.4397452	0.080390036	-1.0511713	-1.0570282	-0.028306246	CD4+ T cells	control
100	-2.427506	-2.4248796	-0.5372167	-0.78262067	-3.6506948	0.109717	CD14+ Monocytes	control
101	-0.37930772	0.39740074	-1.0523983	-0.47251654	-1.1769376	0.98711675	NK cells	control
102	-0.85483956	-0.98399544	0.9537579	-0.09626573	-3.4871657	-0.31601334	CD14+ Monocytes	control
103	-0.59880257	0.78836465	-0.79930115	-0.030106723	-1.6100813	-0.098100334	CD4+ T cells	control
104	-0.7215395	-2.4260955	1.186019	-0.07431285	-3.0940087	-2.1280296	CD16+ Monocytes	control
105	-2.1762342	-1.6716733	0.5484561	0.36840636	-3.636711	1.1394461	CD14+ Monocytes	control
106	0.07425696	-2.091864	-0.7415492	0.03975073	-3.6969204	-0.5933473	CD14+ Monocytes	control
107	-0.28005922	-2.3131127	0.68416464	-0.63666856	-3.1481695	-1.0059582	CD14+ Monocytes	control
108	-0.60697126	-0.92463994	1.383687	0.34246856	-2.4832706	-1.6631768	CD14+ Monocytes	control
109	-1.1903267	-0.11324036	-0.1767013	0.77064323	-1.2853314	0.10974687	CD4+ T cells	control
110	-0.839558	-1.5797187	-0.6021768	0.7958635	-3.1698532	0.10631204	CD14+ Monocytes	control
111	-1.5205828	-1.1846404	0.09267415	0.79961586	-3.4353614	0.4012317	CD14+ Monocytes	control
112	-0.9526892	-1.9705685	2.8943465	0.7344264	-2.1895497	-0.36415777	DC	control
113	0.7467133	1.1390398	-0.36789343	-0.85963464	-0.7807502	0.23332515	CD4+ T cells	control
114	-0.079331934	-1.1732628	2.7412403	3.186083	-1.6650772	-0.32995796	B	control
115	0.20403272	-0.5486737	1.1467818	0.3301099	-0.84627134	0.55962914	CD4+ T cells	control
116	-1.4768008	-0.8710377	1.1845905	0.7259477	-3.4531934	-0.5820332	CD14+ Monocytes	control
117	-1.9952512	-1.7041507	1.774676	-1.3690906	-3.5106277	-0.02574876	CD14+ Monocytes	control
118	-2.755534	1.5315548	-1.3247293	1.4806898	-0.8140752	-1.3336031	CD8+ T cells	control
119	0.586722	-0.65080535	-0.8456762	-0.10641478	-1.7929143	-1.2027838	CD4+ T cells	control
120	-0.6040366	-1.664445	0.77161616	0.92498434	-3.0141468	-1.9353365	CD16+ Monocytes	control
121	-2.7132585	-1.2286177	-0.26296842	0.36584327	-1.6932142	-1.1170187	CD4+ T cells	control
122	-1.7301399	-0.022133455	-0.09990859	-0.75867075	-1.6521147	0.73270726	CD8+ T cells	control
123	-1.3269147	-0.26010782	1.2616627	0.97683275	-0.91041106	-0.99940336	T	control
124	-0.13100937	0.24875793	-1.0028915	-1.1418333	-1.9786834	0.5243595	CD4+ T cells	control
125	-0.5548661	-2.9408715	0.32678038	0.40223128	-3.642564	-0.47686452	CD14+ Monocytes	control
126	0.14670497	-0.7343446	-0.91521055	-0.2956149	-1.6012114	0.9152251	CD4+ T cells	control
127	-2.8380876	-2.617262	0.36512154	0.2151941	-3.5475821	-0.3253048	CD14+ Monocytes	control
128	-1.749217	-2.147638	0.4763047	-0.7934195	-3.3439364	-1.353617	CD14+ Monocytes	control
129	-1.1916649	-2.9435937	0.2274628	0.6285865	-3.4789686	1.1892751	CD14+ Monocytes	control
130	0.12063189	-1.5783615	0.64284605	0.6058034	-3.08922	0.67977947	CD14+ Monocytes	control
131	-0.54829556	-0.52600986	-2.0699413	0.37799037	-2.4116974	2.3280814	CD4+ T cells	control
132	0.16661148	0.05929526	-0.9643203	-0.90329134	-0.690501	-0.3335868	CD4+ T cells	control
133	-0.46052885	0.34841055	-0.55991274	0.6671956	-1.1499861	-0.047058433	CD4+ T cells	control
134	1.4219319	-1.552334	2.2719603	2.7115455	-1.8647238	-0.26988786	B	control
135	-1.3674994	0.39875543	0.2768139	-0.10783745	-1.0077138	-0.7203242	CD4+ T cells	control
136	-1.5986841	-2.073534	0.6580676	-2.1706095	-3.3980765	-0.95007795	CD14+ Monocytes	control
137	-1.7626705	-2.300473	0.3326671	0.2761331	-3.5029151	-1.2032762	CD14+ Monocytes	control
138	-0.89141846	-2.4306087	1.1455375	-0.82986933	-3.295161	-1.0130097	CD14+ Monocytes	control
139	-0.6229825	-0.8954822	-1.6584466	-0.6265322	-1.0864413	-0.58398163	CD4+ T cells	control
140	-1.334492	-2.4439096	1.3095722	-0.42715216	-3.0718942	-0.80796385	CD14+ Monocytes	control
141	-0.1780242	-0.9358375	1.9032266	-0.20676857	-2.91865	-0.44098625	CD14+ Monocytes	control
142	-2.2931082	-1.3934746	-0.015138909	-1.9352484	-3.2570653	-0.99021137	CD14+ Monocytes	control
143	-2.0548024	0.6355107	0.5833818	-0.22723551	-1.7437804	-2.2540147	CD4+ T cells	control
144	-0.7301564	0.058397204	2.9391184	2.8969696	-1.0866516	-0.06881443	B	control
145	-1.1498508	-1.6786482	1.7665608	0.89380443	-1.3360776	-2.0591712	B	control
146	-1.9029944	-1.7176212	0.905103	-0.4984423	-3.7400901	0.28600994	CD14+ Monocytes	control
147	1.0004528	-1.1655155	2.132712	3.345704	-2.1108522	0.088570416	B	control
148	-0.6520865	-0.30612326	-0.5522432	-0.07659092	-1.0176961	0.17711255	CD4+ T cells	control
149	-1.5200796	-1.4671092	1.4048828	-2.027262	-3.1603303	-0.6782875	CD14+ Monocytes	control
150	-0.43204468	-0.7598905	2.9888484	2.8336046	-1.4884365	-0.3857295	B	control
151	-0.14662325	-0.14957231	2.5387874	1.6185628	-1.7078707	-0.08939484	B	control
152	-0.49924892	-1.5558165	0.8183049	1.0130913	-3.4274735	0.13061579	CD14+ Monocytes	control
153	-1.7962472	-0.6307236	-0.6270623	0.85516214	-1.419896	0.30844593	CD8+ T cells	control
154	-0.19206299	0.30413324	-0.11042386	-0.993109	-1.7836378	0.8962423	CD4+ T cells	control
155	0.067877635	-0.80510604	-1.9816211	-0.20497961	-1.0226829	-0.14064902	T	control
156	-1.2648228	-1.1807652	3.6144514	-0.07028592	-2.5772657	-0.11939359	DC	control
157	0.23396337	-1.4494637	-0.04296267	0.63820493	-1.3154933	-0.8615121	CD4+ T cells	control
158	-0.42835844	-0.4380911	-0.6727636	-0.5273777	-0.9845419	0.06972614	T	control
159	-0.7615347	-2.1665955	2.9562054	2.9109325	-1.5804561	-0.13061908	T	control
160	-0.78088677	-0.27340716	0.16423893	0.4247421	-1.1795937	0.6772444	CD4+ T cells	control
161	-0.05341184	-0.5729253	-0.9525191	-0.47781637	-1.4893686	1.6255726	CD4+ T cells	control
162	-0.24333942	-1.1449962	2.7598348	2.4686973	-1.8801962	-0.35730478	B	control
163	-2.0528407	-0.22631037	-0.80645734	-1.0472519	-1.3728569	0.46869713	CD4+ T cells	control
164	-1.2117348	-0.7150768	-0.4543391	-0.58502954	-2.058222	0.7616935	CD8+ T cells	control
165	0.12357652	-2.4214797	-0.22756365	-1.0238612	-3.4643083	-1.8631675	CD14+ Monocytes	control
166	0.05907438	0.3875524	-0.5756919	-0.21896088	-1.6240698	-0.7147442	CD4+ T cells	control
167	-0.24200869	-0.07236916	-0.9123231	-0.9588554	-1.0362818	1.0154865	CD4+ T cells	control
168	0.71868044	-0.9808644	0.59654135	-1.023452	-2.378988	-2.451122	CD16+ Monocytes	control
169	-1.6094596	-1.5102279	-1.5614889	-0.29943296	-1.5997483	0.54565704	CD4+ T cells	control
170	0.070160165	0.17682731	1.3070909	-0.07982014	-2.0598555	0.22822139	CD4+ T cells	control
171	0.6258488	0.57090807	1.4605473	0.26881865	-1.731479	1.9307958	CD4+ T cells	control
172	-1.0296404	-0.7631964	2.0323231	0.89220726	-1.5451525	0.6736165	B	control
173	-2.0313509	-1.3044972	-0.18797265	-0.98847836	-3.6338289	0.2263923	CD14+ Monocytes	control
174	-0.71197146	-0.18055871	-0.12921655	-0.6646397	-1.5606717	0.4955322	CD4+ T cells	control
175	-0.5099219	0.47007397	0.75702274	-0.7045405	-3.2835655	-0.56960106	CD14+ Monocytes	control
176	1.2717036	-0.9976228	-1.6567364	0.08878857	-2.0937262	-2.2571006	CD16+ Monocytes	control
177	-1.5166242	0.069243066	0.8446067	0.9718735	-3.1749644	0.09003383	CD14+ Monocytes	control
178	-0.8469299	0.44498152	1.3240228	0.59207964	-1.0427781	0.49385977	CD8+ T cells	control
179	-0.92130244	0.43057087	-1.4017475	0.7720266	-3.5683656	0.23690167	CD14+ Monocytes	control
180	0.17862853	0.013379574	-2.477234	1.6141751	-1.5840644	0.6989876	CD4+ T cells	control
181	-0.066758394	0.19648874	0.7774521	0.45918176	-1.3833799	-0.90872246	CD4+ T cells	control
182	0.8544141	0.25115198	-1.3026251	-0.7216792	-0.6660278	-0.57041264	NK cells	control
183	-0.98705673	-0.808897	-1.3081543	0.13146147	-0.4947899	-0.51330775	T	control
184	-0.5449458	-1.9364612	0.45893466	-0.98716414	-3.094072	0.5658373	CD14+ Monocytes	control
185	-1.0078484	-2.5664208	-1.5617301	-0.10471027	-3.125682	-0.7179961	CD14+ Monocytes	control
186	-2.001797	-0.39956218	2.5983872	1.5621147	-1.648148	-0.6942182	B	control
187	-0.3315187	-0.43435293	0.79417765	0.2385652	-2.6869047	-1.917658	CD16+ Monocytes	control
188	-1.2471405	-0.8283813	-0.7516475	0.4821093	-3.2947516	-0.40111852	CD14+ Monocytes	control
189	-0.31971288	-1.8477397	-0.015629664	-1.5725121	-3.3513978	-0.8229118	CD14+ Monocytes	control
190	-0.73991084	-2.1830618	2.6517954	0.041007787	-2.09958	0.39859393	DC	control
191	-1.2303356	-3.0182998	2.0989516	0.038511723	-3.2201657	0.24190606	DC	control
192	-1.2663035	0.031258583	-0.14622808	-1.2661963	-1.5760212	-0.4159099	CD4+ T cells	control
193	-0.44408667	-1.1930084	-0.04775873	0.34919113	-3.0148954	-0.06767686	CD14+ Monocytes	control
194	-1.0479931	-0.6581465	0.08531232	0.19834082	-4.0514064	-1.5930252	CD14+ Monocytes	control
195	-2.3674285	-1.4032176	-0.06657863	1.3252288	-3.6056173	-0.92143947	CD14+ Monocytes	control
196	-1.587225	-1.6438636	0.16293591	-0.35915616	-3.1567569	-0.08850801	CD14+ Monocytes	control
197	-1.0244293	-1.9417294	0.595993	-0.0865902	-3.1803102	-0.34438086	CD14+ Monocytes	control
198	-0.8509789	-0.7614711	-1.7092667	-0.3460839	-1.0166231	-0.68358165	T	control
199	0.063934594	-0.3491776	3.3706477	1.4370834	-1.4563463	-0.44776928	B	control
200	1.1058116	-0.47012022	0.45042187	-0.39449063	-1.6167387	0.30787122	CD4+ T cells	control
201	-2.2368457	-2.0261147	3.0391073	0.32348832	-2.4591017	0.7199693	DC	control
202	1.5355283	-1.608749	-0.05782655	0.08995828	-2.0879753	-3.631761	CD16+ Monocytes	control
203	-1.0333854	-1.0029186	-0.3168223	0.26276356	-2.0509331	2.5802763	CD8+ T cells	control
204	0.28038585	0.12303364	-0.38355786	-0.32680237	-1.9029846	-0.0084243715	CD4+ T cells	control
205	-0.628509	-0.20363916	-1.6439694	-0.5678333	-0.5867489	-0.26752225	CD4+ T cells	control
206	-0.44750947	-2.4020255	0.20002145	-0.30203915	-2.932714	-1.0038097	CD16+ Monocytes	control
207	-0.8793321	-1.8910896	1.8532944	0.66167676	-3.3547976	-1.0503006	CD14+ Monocytes	control
208	-2.656415	-0.9407223	2.7958214	0.5387481	-2.2658534	-0.45843998	B	control
209	-1.3949542	-1.4634532	-1.7032597	-0.29076004	-3.332543	-2.3277202	CD14+ Monocytes	control
210	1.0576692	1.0461066	1.1592174	0.58298004	-2.025922	-2.4698482	CD16+ Monocytes	control
211	-0.7729723	0.6411097	1.053035	1.2817869	-2.5537632	-0.5960122	B	control
212	-0.52560836	-2.0028636	0.47783473	-0.7685443	-2.951824	-2.2689273	CD16+ Monocytes	control
213	0.9132387	-0.25671732	1.22367	-1.2224414	-1.0530251	0.72800386	CD4+ T cells	control
214	0.6948657	-0.7114675	0.9509887	-1.2893425	-2.701706	-3.0629277	CD16+ Monocytes	control
215	-1.1513383	-0.8407196	1.458447	0.92689466	-3.0769672	0.33896378	CD14+ Monocytes	control
216	-1.4020219	-1.7725645	0.31060016	1.0717752	-3.5646439	0.7197879	CD14+ Monocytes	control
217	-0.13341856	-0.8706689	0.2903882	-0.48593652	-2.125292	0.20563482	CD4+ T cells	control
218	-0.014799178	-0.29326236	0.79701346	0.18978815	-3.179651	-0.16098493	CD14+ Monocytes	control
219	-1.8049093	-1.9012448	-1.0878639	-0.22998525	-2.9595985	0.7423252	CD14+ Monocytes	control
220	-0.6056186	-0.9276997	3.4300568	2.5533667	-1.5311939	-0.3643965	B	control
221	-0.13118497	-0.9320481	1.1723675	-1.3125384	-1.4108044	-1.1581751	CD4+ T cells	control
222	0.56957597	0.3460563	-0.58535147	0.95825803	-0.93742496	-0.43112034	CD4+ T cells	control
223	0.7527796	-1.618341	-1.0930784	-0.2242105	-2.870783	-3.0267642	CD16+ Monocytes	control
224	0.992486	-2.2708316	-1.3768021	-0.5195008	-2.9494615	-1.3204529	CD16+ Monocytes	control
225	-0.38040036	-1.9887296	2.4625676	1.4204288	-1.351305	-0.74443704	B	control
226	-0.15667087	-1.7878458	1.2881585	0.6159463	-3.301042	0.30546564	CD14+ Monocytes	control
227	-0.27720535	-0.93347174	0.6311016	0.6108047	-1.6066471	-0.8785472	T	control
228	-0.3413555	-0.88519716	1.219142	0.93833137	-2.8866043	0.3718175	CD14+ Monocytes	control
229	0.16745427	-0.20623943	-1.4324204	0.87497246	-1.2818465	1.064841	CD4+ T cells	control
230	-0.4415647	-2.1750178	-0.29162902	0.09116745	-3.4378486	-0.3644123	CD14+ Monocytes	control
231	-0.87375146	-1.8070233	0.44008547	-0.08711445	-2.9308133	0.16237351	CD14+ Monocytes	control
232	0.6565435	0.5999154	2.1815317	-0.1899963	-1.217702	-0.8363638	CD4+ T cells	control
233	-2.576408	-1.5308355	-0.008063037	-0.3707691	-3.0849826	0.4725201	CD14+ Monocytes	control
234	-1.5469422	-0.38389578	-0.24670914	-0.50620264	-0.8251595	0.82427484	CD4+ T cells	control
235	-0.21896149	-0.20216104	-0.21670914	-0.0033124834	-1.7084843	-1.558574	NK cells	control
236	-1.5184703	-1.9749131	-0.81497157	-0.5467571	-3.8389125	-0.20591506	CD14+ Monocytes	control
237	-1.3498417	0.25660983	2.6697445	-0.48299307	-2.4807818	1.1202571	DC	control
238	-0.2273705	-2.106428	-0.49728346	0.4911716	-3.5289645	-0.7105137	CD14+ Monocytes	control
239	-1.868443	-1.5366049	0.21973044	-0.40802795	-3.674441	0.0010038316	CD14+ Monocytes	control
240	-0.048460945	-1.2461954	-0.16544145	0.20722476	-3.0620317	0.29582942	CD14+ Monocytes	control
241	-0.33028752	0.16421539	-0.4204733	0.14796862	-1.8491678	1.4731977	CD8+ T cells	control
242	-0.43284845	0.36377722	1.0274253	0.0632762	-1.6808319	1.8331246	CD8+ T cells	control
243	-1.3013104	-1.9316844	-0.47757718	0.8000045	-3.726516	0.7487386	CD14+ Monocytes	control
244	0.5463159	-0.92250955	-2.169451	1.017367	-1.8587704	0.4978136	CD4+ T cells	control
245	-0.03662312	0.0774163	0.74458647	1.0453955	-1.3720579	0.84749925	NK cells	control
246	0.7415702	-0.23599648	-1.2543368	0.0060154498	-1.5402026	0.048827846	NK cells	control
247	-1.3717222	-0.8067087	3.0573177	4.107362	-2.1964583	-1.3105923	B	control
248	-1.4070579	-2.2595668	0.84696406	0.4954022	-3.3459952	0.049743026	CD14+ Monocytes	control
249	-0.124788225	-0.5352638	1.0255878	0.37591097	-1.8354697	0.8366474	CD4+ T cells	control
250	0.032495797	-2.0265844	0.58407724	-0.36143523	-3.3477118	-0.54301345	CD14+ Monocytes	control
251	-0.50613517	-0.14423202	-0.5749562	0.61167306	-1.9256264	-0.33158007	CD4+ T cells	control
252	-1.2792494	-1.5892209	0.6350847	-0.26441228	-3.7075918	-0.5796291	CD14+ Monocytes	control
253	0.03466785	-2.371035	0.48080832	0.0949464	-2.5800776	-3.0958273	CD16+ Monocytes	control
254	-0.05646938	-1.441596	-0.6125584	0.0675109	-2.8114347	0.81299996	CD14+ Monocytes	control
255	0.45242107	-1.4055206	0.6598217	-1.252257	-2.809193	-2.0477087	CD16+ Monocytes	control
256	0.318373	-1.372184	2.9286127	3.2602694	-1.2878675	0.17287725	B	control
257	-1.115223	-1.2783836	-0.35529473	0.9113771	-0.6688987	-0.31082287	CD4+ T cells	control
258	-0.88187224	-0.5574939	1.6564572	0.3614421	-1.680317	-0.018026173	B	control
259	-2.0533385	-0.89940554	-0.399084	-0.039267123	-3.46955	-0.10200949	CD14+ Monocytes	control
260	0.7842846	-0.9374696	2.811511	1.9631395	-2.3506556	0.032729506	B	control
261	2.0253863	-1.8237792	-0.0063803196	-2.4563155	-2.6513355	-2.4200294	CD16+ Monocytes	control
262	-1.3766758	-0.31416708	-0.45101863	0.67537636	-1.6078496	-0.9477781	CD4+ T cells	control
263	0.19642481	-0.6026891	0.33836597	-1.3155578	-0.9876474	-1.0639973	CD4+ T cells	control
264	0.3227525	-0.64471674	1.5441115	-0.29202428	-3.5460815	-0.49703512	CD14+ Monocytes	control
265	-1.1392597	-1.992377	-0.3242641	-0.95806384	-3.4799933	0.20318705	CD14+ Monocytes	control
266	1.7100396	-0.14015248	3.4428396	2.8659198	-1.8316938	-0.8058352	B	control
267	-0.87985265	0.05267027	-1.0372365	-0.18431008	-1.2498004	0.35036802	CD4+ T cells	control
268	-0.28948355	-0.4069743	0.73419094	-1.2149913	-1.6216686	1.4204783	CD4+ T cells	control
269	0.14800799	0.66726035	-0.102105804	0.020924747	-2.659466	0.4124865	CD14+ Monocytes	control
270	0.078942135	-0.5828258	-1.409169	-0.21288808	-1.7905416	0.44306183	CD4+ T cells	control
271	-0.023999423	0.06247118	-0.24925146	0.46138155	-1.5337895	1.1875103	CD8+ T cells	control
272	-1.0148764	-1.557808	0.103851795	-1.2372751	-1.5580862	0.22955832	CD4+ T cells	control
273	-0.81193197	-0.48019356	-0.6110003	1.0274673	-1.6611731	-0.21798342	CD4+ T cells	control
274	0.64180505	0.26265657	-0.10978806	-0.20167014	-0.8643053	0.791793	CD4+ T cells	control
275	-1.2938914	-0.6736847	1.9365433	-1.3063242	-3.1764503	-1.658642	DC	control
276	-0.68469125	-0.5870897	0.29971397	0.92618716	-3.4602628	1.0548673	CD14+ Monocytes	control
277	-0.645553	-1.467569	1.3073214	0.8771927	-3.6231556	1.1627567	CD14+ Monocytes	control
278	1.1804512	-1.299234	0.07214907	-0.07593545	-0.36926007	-0.4748026	CD4+ T cells	control
279	-0.45201063	-0.3201908	-1.9638668	0.14526659	-1.9508661	1.7447103	NK cells	control
280	0.21916762	-0.8275958	2.3983312	3.0343468	-1.8981189	0.76972175	B	control
281	-1.5319216	0.2682637	-0.7298092	0.16368873	-1.3137627	0.933761	CD4+ T cells	control
282	-0.19837087	-1.4865248	-0.11798221	-0.7848352	-1.4697608	-0.0143787265	CD4+ T cells	control
283	-0.31301078	-1.1731747	2.355001	2.2661564	-1.3196061	-1.4200625	B	control
284	0.4808812	-0.9499466	-1.1695853	-0.25247723	-1.6837511	-0.8524068	CD4+ T cells	control
285	-1.8782903	-1.2470933	-1.8328756	-1.1259189	-0.43419215	0.67768085	T	control
286	-0.7186019	-1.5291153	-1.001823	-0.53227675	-3.5751388	-0.076917775	CD14+ Monocytes	control
287	-0.4336335	-0.6365779	0.15574922	-0.6267932	-1.6496838	0.40011716	CD4+ T cells	control
288	-1.8425564	-1.6987424	-0.14925016	-0.68370175	-3.6618903	-0.39816755	CD14+ Monocytes	control
289	-1.1258516	-0.40713108	-0.29282194	-0.13369614	-1.685497	-0.80936295	CD4+ T cells	control
290	-0.66082716	0.12817347	0.90468645	-0.15869476	-1.2799628	0.81625265	NK cells	control
291	-0.82052886	0.025638834	0.7942735	1.4254777	-3.2740655	0.19235751	CD14+ Monocytes	control
292	-0.35488766	-1.8401242	1.5726551	-0.20356417	-3.0384083	0.13115776	CD14+ Monocytes	control
293	-1.4145645	-1.8992181	-0.25253752	-1.402314	-3.3962252	0.5522849	CD14+ Monocytes	control
294	-0.8113152	-1.499521	2.7126	2.0058718	-1.9703637	-1.3601767	B	control
295	-1.7785292	-2.163564	0.4863718	0.43781865	-3.2307713	-0.4162204	CD14+ Monocytes	control
296	0.37940323	-0.83077085	2.1207502	2.1562102	-1.7342284	-0.9391436	B	control
297	-1.2950565	-0.32356668	-0.71178365	-0.26849195	-1.8654398	0.43813515	CD4+ T cells	control
298	-0.78708637	-0.4741244	2.3157265	-1.0122854	-1.6072953	1.0189587	CD4+ T cells	control
299	1.0451052	-0.009829164	-1.0818183	0.046479106	-2.6246054	-0.029334798	CD14+ Monocytes	control
300	-0.2891732	0.28328663	-0.6176157	1.4767969	-1.5651609	0.868794	CD4+ T cells	control
301	-0.34483016	-0.43078777	-0.41654575	-0.16929781	-2.1713772	-0.73377717	CD4+ T cells	control
302	0.21958303	-0.47068438	-1.7681237	-0.07925565	-1.1511825	-1.0546832	CD4+ T cells	control
303	-0.7292711	-0.67118895	-0.03591058	-0.7171284	-1.9074512	1.3544539	CD4+ T cells	control
304	1.6424679	-1.4827483	0.5853039	-0.5279253	-2.2441192	-1.7421759	CD16+ Monocytes	control
305	-1.2983758	-1.8641591	-0.37645966	-0.21683769	-3.4827075	-0.22524354	CD14+ Monocytes	control
306	-1.236538	-2.4308007	2.6701326	-0.6134125	-2.5999696	0.0684178	DC	control
307	-0.5885088	-1.0708469	0.7257265	0.40423742	-1.6858331	0.25114655	CD4+ T cells	control
308	0.019534953	-1.6996658	-0.79563546	-0.79701614	-2.7954779	-0.26068053	CD14+ Monocytes	control
309	-2.3912153	-2.2148566	-0.9516673	-2.0167391	-3.5336447	-0.436467	CD14+ Monocytes	control
310	-1.4489686	-2.8802671	0.1276179	-1.4041338	-3.7560315	-0.32487488	CD14+ Monocytes	control
311	-0.07861218	-0.7237931	-1.7371423	1.0081624	-1.651393	-0.7808672	T	control
312	0.017034948	0.031594425	-0.3554288	0.7671982	-1.3677377	0.9193525	CD4+ T cells	control
313	-0.537117	-1.0721761	-1.2923017	-1.1143184	-1.5129359	0.096351385	CD4+ T cells	control
314	-0.92205226	-1.4991972	1.4142683	0.23212676	-3.5526245	-0.106287956	CD14+ Monocytes	control
315	0.03642267	-1.4308181	1.0786172	0.5264468	-3.3390746	-0.26495227	CD14+ Monocytes	control
316	-1.4766614	-3.0087686	0.34867877	-1.0658879	-3.645216	0.3795622	CD14+ Monocytes	control
317	-0.9681733	-1.9262301	-0.5909697	-0.4702201	-3.7889965	0.57620114	CD14+ Monocytes	control
318	-1.074095	0.033342123	3.496323	3.0738108	-2.0332713	0.25253093	B	control
319	-1.2939554	-1.4464848	1.0968976	-0.3103504	-3.2340498	-2.135583	CD16+ Monocytes	control
320	0.22977018	-0.5621828	-0.7531679	0.41592413	-1.4707233	-0.57602996	T	control
321	-1.900205	-2.1565442	2.4264703	0.07396227	-2.5212774	0.75501156	DC	control
322	-0.6068234	0.59652936	0.34364468	-0.71740717	-1.4000435	-0.69437385	CD4+ T cells	control
323	-1.1258821	-1.4742161	0.057606585	-0.1105696	-3.4590006	0.14630666	CD14+ Monocytes	control
324	-1.2870152	-2.0224078	1.6453831	-0.29435623	-3.633278	-0.25415632	CD14+ Monocytes	control
325	-1.4017504	-1.6101881	0.0863148	-0.1864461	-3.1259685	0.08265138	CD14+ Monocytes	control
326	-2.0427883	-0.43721688	-0.26947677	-0.018888444	-1.6079602	-0.46841788	CD4+ T cells	control
327	-1.3770417	-2.183322	1.2933404	-0.4275505	-3.2571425	-2.449371	CD14+ Monocytes	control
328	0.59234935	-0.52550244	2.9969306	2.1469307	-2.0836744	-0.09366357	B	control
329	-0.8569149	-2.2016194	-0.29130977	-1.212151	-3.6031342	0.6357756	CD14+ Monocytes	control
330	0.28798008	0.5451163	-0.026637912	0.454208	-1.7458774	-0.056651175	CD4+ T cells	control
331	-1.507031	-0.53339094	-0.70430565	0.19645804	-1.6004165	0.041088685	CD4+ T cells	control
332	-0.033071324	0.3675203	2.8645298	2.112338	-1.7281713	0.15340436	B	control
333	-0.03634993	0.008033425	-1.6245153	-1.6924736	-2.091191	-0.74261975	CD4+ T cells	control
334	-0.87471384	-0.45451403	-0.7674944	-1.8588936	-1.6987941	-0.20647028	CD4+ T cells	control
335	-0.78014845	0.088134825	2.5915189	1.6425563	-1.5569614	1.1859205	B	control
336	-0.78734374	-1.4271439	2.4722488	-0.13316873	-2.5449417	-0.06526543	DC	control
337	0.51075184	-0.5549741	-0.35857856	-1.1872463	-1.4054956	0.4760282	CD4+ T cells	control
338	1.0344015	-1.1372699	-2.307386	0.7323618	-1.506452	1.4830871	NK cells	control
339	-1.4687209	-0.20606619	0.079098076	-0.669582	-1.3408867	0.4090551	CD4+ T cells	control
340	-0.54550827	-0.8692755	-0.121006906	-0.56865156	-1.2786282	1.2132186	CD4+ T cells	control
341	-1.3208305	-1.3612641	3.074837	0.9451061	-2.2997236	-0.589568	DC	control
342	-0.4864631	0.13307023	-0.30785185	-0.42066777	-1.3495798	2.144376	CD8+ T cells	control
343	-1.1261132	-1.4641939	-2.1615345	-1.4676142	-1.0658542	1.0637825	CD4+ T cells	control
344	-0.33804914	-0.33254775	-0.41875747	0.60112643	-1.6138442	1.5009046	CD4+ T cells	control
345	-1.7872578	-2.7896752	-0.30330813	0.9099938	-3.2293983	-0.0580377	CD14+ Monocytes	control
346	-0.7364329	-1.493902	-0.14507157	-1.1063929	-3.3981168	-1.0002005	CD14+ Monocytes	control
347	-1.2045021	-1.2164993	-1.099737	0.22597143	-3.6263335	-0.36345294	CD14+ Monocytes	control
348	-0.6827719	-0.7060773	0.61517894	-0.6583585	-3.174807	-2.3360991	CD14+ Monocytes	control
349	-0.7152963	0.7938409	0.8996878	0.89804673	-1.253966	0.13099837	CD4+ T cells	control
350	-2.260716	-2.1651895	-0.3861117	-0.18042424	-3.068555	-0.89882493	CD14+ Monocytes	control
351	0.70300066	0.2632004	-1.4030874	-0.3098463	-1.5144765	0.8273848	CD8+ T cells	control
352	-1.3306491	0.52694273	0.1424303	-1.545783	-2.3712385	-0.60258573	T	control
353	-1.0817912	-1.0588334	-1.2285498	-0.24935102	-2.9539328	-0.09931187	CD14+ Monocytes	control
354	-1.8408668	-1.9773543	2.6075232	0.5226718	-2.2148464	-0.4280578	DC	control
355	-1.4036952	-0.7292496	0.6124758	2.3305287	-2.9735885	0.34529883	CD14+ Monocytes	control
356	1.2805811	-1.2461749	0.5712341	0.6919401	-2.7022245	-0.9142495	CD16+ Monocytes	control
357	-1.0172682	-1.738707	-0.7267678	0.9738801	-3.3332396	-0.8040085	CD14+ Monocytes	control
358	-1.3749651	-1.5116056	-0.96726173	-0.06267576	-3.4923213	0.030253261	CD14+ Monocytes	control
359	0.7319412	-1.0587152	0.97969437	-0.9134513	-1.3303454	-0.7563827	CD4+ T cells	control
360	-0.94377065	-1.1545163	0.27248842	-0.245168	-3.079043	0.0073677003	CD14+ Monocytes	control
361	-0.4795601	-0.5932283	3.4238803	3.2138565	-1.3346907	-0.45806938	B	control
362	-0.50735277	-2.6659725	-0.04545079	-0.5043534	-3.1733792	-0.49437174	CD14+ Monocytes	control
363	1.9550123	-2.1635644	0.74051225	-1.3505046	-2.3903317	-3.0542026	CD16+ Monocytes	control
364	0.122597456	-2.677309	0.3443107	-1.2807739	-2.9193003	-2.2530608	CD14+ Monocytes	control
365	-1.6364768	-0.67055345	-0.6155922	0.54411227	-0.6770406	0.363034	CD4+ T cells	control
366	-2.43905	-2.967288	1.2738715	-0.80660504	-3.8782015	0.02655591	CD14+ Monocytes	control
367	-2.3179836	-1.5220428	-0.23938788	-0.26130515	-3.5715446	-0.5177001	CD14+ Monocytes	control
368	-2.0900955	-1.4664515	3.7184033	0.38687488	-2.233962	0.27866113	DC	control
369	0.21776605	0.71969885	0.7471697	-0.9730465	-2.8532655	-1.3681902	CD14+ Monocytes	control
370	-0.50491273	-0.056761265	0.048513383	0.6147261	-1.2169155	-0.8164202	CD4+ T cells	control
371	0.09960377	0.50082225	-1.2429161	-1.1134708	-0.672285	1.137265	CD4+ T cells	control
372	0.6611773	-1.3451303	1.1739907	2.1265373	-2.8419502	-1.0680737	CD14+ Monocytes	control
373	-0.7585684	-1.1398349	-2.165831	-1.0930896	-0.713867	-0.3333569	CD4+ T cells	control
374	0.16856185	0.12129319	-0.99394166	0.77994007	-1.7465011	0.9493482	CD4+ T cells	control
375	0.34906024	-1.3344933	2.080296	2.4804344	-1.7014489	1.0154756	NK cells	control
376	-0.7005957	-2.1934676	2.628477	1.5999326	-1.6508299	-1.053455	B	control
377	-1.3144716	-1.9058238	1.247214	-0.6266685	-3.199002	-0.20884213	CD14+ Monocytes	control
378	-1.4427251	-1.5160846	0.39102387	1.1134423	-3.0732327	-1.1141993	CD14+ Monocytes	control
379	-0.68443817	-0.9143606	0.8474279	0.56096184	-3.4965599	-0.9504222	CD14+ Monocytes	control
380	-1.1764231	-0.07004256	0.21872881	-0.4015913	-1.0808676	-0.5305875	CD8+ T cells	control
381	-0.42827907	0.2586928	-0.5456141	-1.8684834	-1.3644993	2.6852255	NK cells	control
382	-0.10978625	-0.46691567	0.51264215	0.86212957	-0.7684357	0.17495194	CD4+ T cells	control
383	-0.16786171	-2.7752123	-0.009338379	0.0119932145	-3.2070305	-1.0517892	CD14+ Monocytes	control
384	-0.5285657	-0.856676	-1.2139386	-0.2995882	-0.42336777	-1.3239671	T	control
385	0.42626	0.5786277	3.6402454	3.2942088	-2.0812745	-0.42772657	B	control
386	0.6031785	-0.31589705	-1.2759308	-1.6012554	-1.6574858	-0.73472357	T	control
387	-0.08482158	-0.68738204	0.008643925	-0.7173414	-0.86882806	1.343467	CD8+ T cells	control
388	-0.96794593	0.055520177	0.48531315	-0.64419514	-0.5663501	0.6640059	CD4+ T cells	control
389	0.9260821	-0.87941384	0.52323383	-0.009514779	-1.2523607	-0.3447228	CD4+ T cells	control
390	-0.11754733	-0.31439045	-0.8878394	-0.7656321	-0.8419629	-0.7461607	NK cells	control
391	-0.9499686	-0.16154087	-0.8470354	0.21546125	-1.3398256	-0.42724216	CD4+ T cells	control
392	1.3066341	-1.9040184	-0.9057352	-0.75761354	-3.356504	-1.0588363	CD14+ Monocytes	control
393	-1.4716192	-0.41835955	0.7442058	-0.14524579	-3.5693545	0.5424217	CD14+ Monocytes	control
394	-0.22220793	-0.319178	-1.1819512	-1.7989889	-1.8440586	-0.859112	CD4+ T cells	control
395	-1.3254011	-2.420617	0.09663221	-1.2579503	-2.9494004	-0.31107587	CD14+ Monocytes	control
396	-0.9957458	-1.5412942	2.4718444	3.167359	-1.2605962	-0.36418325	B	control
397	0.19373944	-1.7198026	0.5179762	-1.0807824	-3.2554326	-0.48553082	CD14+ Monocytes	control
398	0.42056602	-1.4361845	0.15338501	-0.08518556	-1.2637074	1.3609204	CD4+ T cells	control
399	-0.48849976	-1.8305771	-1.0364065	-0.95262617	-2.9021573	0.046313018	CD14+ Monocytes	control
400	-1.2176524	-1.6390344	2.0112708	0.666596	-3.8131838	-1.5904555	CD14+ Monocytes	control
401	-0.27243632	1.1015036	0.95969474	-0.21267416	-0.98192054	-0.9211247	NK cells	control
402	-1.1251402	-2.509888	0.66458195	0.29802686	-2.6421788	-0.9568603	CD16+ Monocytes	control
403	0.034244366	-0.7556095	-0.38857204	0.20341545	-2.1945248	1.5299791	CD4+ T cells	control
404	0.14198324	-3.5554307	-1.1793675	-0.6341541	-2.9014466	-1.386555	CD14+ Monocytes	control
405	-1.7862325	-0.77961373	0.2827874	0.69758093	-3.8920252	0.20113833	CD14+ Monocytes	control
406	-1.5608419	-0.88197863	1.1473118	0.089437604	-2.8976617	-0.9211837	CD14+ Monocytes	control
407	-0.59281313	-1.0106833	1.2590547	-0.32014525	-3.4071357	-1.1937634	CD14+ Monocytes	control
408	-0.88506085	-0.9120858	-1.124433	0.12141234	-2.0338745	0.8985081	CD4+ T cells	control
409	-1.6790535	-1.0832988	0.79325247	-0.02023159	-1.4002764	-0.78812826	CD4+ T cells	control
410	-0.048455305	-1.2863765	-0.119959354	-0.01660347	-0.5448529	-0.0052867383	CD4+ T cells	control
411	1.4362487	-2.163614	2.854734	3.7982032	-0.9103068	-0.39661247	B	control
412	0.7214115	-1.4694048	0.90828717	-1.8587618	-3.1529434	-1.7850472	CD14+ Monocytes	control
413	-0.98161894	0.044404447	-0.7776115	-0.2228706	-1.5119914	1.1186602	T	control
414	0.19129954	0.82119375	1.9133462	-1.1532471	-2.2299573	3.2521696	CD8+ T cells	control
415	-0.6604823	-1.1135752	1.321831	0.8947107	-3.1377847	-0.6681837	CD14+ Monocytes	control
416	1.2397205	-1.995149	0.04278221	-0.7341954	-2.57399	-2.5954752	CD16+ Monocytes	control
417	-0.24002409	-1.1636027	3.2432635	2.097406	-1.5616038	-0.5821568	B	control
418	-1.5991595	-0.5369279	0.6299608	-0.8415278	-3.5331638	-1.0028105	CD14+ Monocytes	control
419	-0.60842806	-0.45784923	0.38122895	0.32873318	-1.097172	0.45696136	CD4+ T cells	control
420	0.7629106	-0.80211055	0.028756022	-0.61913	-0.83906305	1.2817732	CD4+ T cells	control
421	-1.7659608	-2.143702	-0.19412506	0.805224	-2.9698782	-0.47232836	CD14+ Monocytes	control
422	1.0909649	-0.17089935	0.65682524	0.22226153	-2.9391956	-2.1374912	CD16+ Monocytes	control
423	-1.4842404	-2.4821627	-2.206542	-0.5657241	-3.721931	-0.4592927	CD14+ Monocytes	control
424	-1.2759191	-1.2760344	0.9457408	-1.4526972	-3.6302023	0.484213	CD14+ Monocytes	control
425	-0.9934044	0.44991294	0.18553951	-0.6579755	-0.97192127	1.4820073	CD4+ T cells	control
426	0.44287774	-2.3965852	-0.23237553	0.27799183	-2.8533838	-2.518358	CD16+ Monocytes	control
427	-0.5357417	-2.2057068	-0.74003196	-3.3469958	-3.3440752	0.08951303	CD14+ Monocytes	control
428	-1.0195918	-1.6699022	-0.9363011	0.9850662	-3.6621835	-0.51169705	CD14+ Monocytes	control
429	-0.23266196	-2.3242753	-0.67403495	-0.4352631	-3.0707788	-0.50318575	CD14+ Monocytes	control
430	0.42455876	-1.0299292	2.6311367	2.339593	-1.7370318	0.112606436	T	control
431	-1.0548556	0.8493759	2.855588	-0.55575293	-2.8238478	1.314399	DC	control
432	-2.388108	-0.915207	-0.6613066	0.34679323	-1.5814759	-0.26538292	CD4+ T cells	control
433	-0.95026	0.50913686	-1.2510737	-1.8797647	-1.292312	0.078642726	T	control
434	-0.43988052	-1.4614873	-0.024344295	0.25075048	-3.6082091	0.36352605	CD14+ Monocytes	control
435	1.3985	-0.045795724	-0.7442384	-0.00091753155	-1.5634104	0.040530965	CD4+ T cells	control
436	0.3640699	-2.3767545	0.49606407	-0.90525424	-2.599907	-3.2944984	CD16+ Monocytes	control
437	-1.5879009	-2.1409633	0.12154393	-1.7065792	-3.5207927	0.6784482	CD14+ Monocytes	control
438	0.3987155	-0.45542836	0.72736716	-0.305901	-3.2127461	-0.3246775	CD14+ Monocytes	control
439	-0.560852	-1.1148188	-0.39092565	0.32341415	-3.3130004	-0.6651441	CD14+ Monocytes	control
440	0.95157504	-0.9452112	-1.2160821	-0.2668982	-1.0709445	1.2339228	NK cells	control
441	-0.42727986	0.7837042	0.6224146	-0.5486407	-0.91677135	1.404972	CD8+ T cells	control
442	-0.28755963	-1.2840028	-0.09752513	1.5201052	-1.9051366	-0.56162226	CD4+ T cells	control
443	-1.9858949	-1.4514637	1.1075386	-0.15519218	-3.511789	-0.41209638	CD14+ Monocytes	control
444	-1.9067038	-1.0089643	0.89591604	0.05023395	-3.157553	-0.13984375	CD14+ Monocytes	control
445	-2.2730796	-0.5505026	-3.2093768	-0.34389064	-1.6589494	-0.26433083	CD8+ T cells	control
446	-1.3840119	-0.9263907	-0.9844348	-0.09814903	-3.5780268	-0.07159497	CD14+ Monocytes	control
447	-2.04809	-1.1861651	1.3910767	0.95619345	-3.4125907	-0.49235237	CD14+ Monocytes	control
448	-0.3215736	1.0676115	-0.19596791	-1.0723846	-1.2998694	-0.5639004	T	control
449	1.3568803	0.11993403	0.11174905	-0.29472303	-2.2778814	-3.107396	CD16+ Monocytes	control
450	-0.5415543	-0.7981648	3.0274453	2.89212	-1.1417975	-1.4679329	B	control
451	-2.0234065	-2.033156	1.6386763	0.22906747	-3.434738	0.600627	CD14+ Monocytes	control
452	-0.12835732	0.14142722	1.3497655	0.31516466	-1.0217798	0.5069747	CD8+ T cells	control
453	-0.8167504	-0.27688557	0.47510886	-0.31863913	-1.1331847	2.2125978	CD8+ T cells	control
454	-0.2887444	-0.44360828	-1.4641243	-0.3441509	-1.68868	0.2855682	CD4+ T cells	control
455	-1.438732	-1.3416485	-0.1169281	1.7497923	-3.3409417	-1.131258	CD14+ Monocytes	control
456	-0.49648747	-0.83837306	-1.5768816	0.7406991	-1.3060328	-0.23015139	CD4+ T cells	control
457	-0.5751805	-0.77986336	0.53038824	0.14323607	-3.3905144	-0.5031173	CD14+ Monocytes	control
458	1.3634801	-0.60151494	2.990586	2.8331518	-1.908698	-1.2402118	B	control
459	-1.3799431	-2.0378253	-0.9606699	-0.43828392	-3.312028	-0.41094604	CD14+ Monocytes	control
460	-1.7422507	-1.8009024	1.4951625	-0.35714075	-3.0729864	-0.17350188	DC	control
461	-1.9515527	-2.0551007	2.7351546	0.2619158	-2.7419283	-0.25984567	DC	control
462	-0.22581124	-1.7531862	-0.36377335	-0.8014898	-3.1019175	-0.120000556	CD14+ Monocytes	control
463	0.0731096	-2.111062	0.53174764	0.57025194	-3.8582294	-0.65226555	CD14+ Monocytes	control
464	0.20485222	-1.198318	0.15175562	-0.4307704	-1.3179934	0.13466406	CD4+ T cells	control
465	-1.0937306	-1.2816533	0.6866845	-0.5813031	-1.769634	0.40876916	CD4+ T cells	control
466	1.4788533	-1.302105	-0.6679407	-0.6811486	-2.1216588	-2.3323328	CD16+ Monocytes	control
467	0.38792062	-0.5086689	-0.059590347	-0.4757439	-1.4231529	-0.3388666	CD4+ T cells	control
468	0.52123654	-1.7813041	0.73176557	-0.9924893	-2.7241402	-1.9076424	CD16+ Monocytes	control
469	-1.3777618	-2.6130023	0.4740253	0.59357864	-3.5536773	-0.019615851	CD14+ Monocytes	control
470	-0.7865493	-0.9042022	-1.1563618	-2.0251465	-1.3772004	1.0533003	CD4+ T cells	control
471	-1.2810426	-1.3019319	3.4721656	-0.22672135	-3.094303	0.16937184	DC	control
472	-2.2970366	1.3194456	-0.36266157	-1.7913402	-1.4516655	-0.3778557	CD4+ T cells	control
473	0.89893574	-0.5674314	0.4176178	0.8618555	-2.7356052	-2.6934938	CD16+ Monocytes	control
474	-1.3431067	-2.5364857	1.346061	0.1506266	-2.9908779	-1.56663	CD14+ Monocytes	control
475	-0.21565062	-2.0930696	-0.10772289	0.872932	-3.612832	-0.69361556	CD14+ Monocytes	control
476	-1.2856506	-0.23137811	-0.8995496	-0.22583681	-2.1235275	0.859222	CD4+ T cells	control
477	-1.4222896	-1.1091843	0.32860127	0.0828177	-3.4123478	-0.08105469	CD14+ Monocytes	control
478	-1.01889	-0.5243905	1.6462647	1.5472585	-1.3339636	-1.6672328	CD4+ T cells	control
479	-1.310836	-1.2943431	-0.35707453	-1.3136762	-3.5131721	0.2606606	CD14+ Monocytes	control
480	-1.1769816	-1.0938388	0.7795805	-0.73002845	-3.46835	-0.26582417	CD14+ Monocytes	control
481	0.519621	0.22820199	-1.2201024	-0.74891716	-1.0357133	0.03414187	CD4+ T cells	control
482	0.30096695	0.096227705	-1.2958233	-1.5478673	-1.930908	-0.5843616	CD4+ T cells	control
483	-1.6259875	0.08452663	-0.47793925	-2.2557633	-1.6330929	0.8440883	CD4+ T cells	control
484	-0.042978503	-0.4443939	-0.42353883	0.2991271	-0.9559028	1.0615582	NK cells	control
485	-0.24812305	-1.9305465	0.29283208	0.13710473	-2.9653742	-1.8219025	CD16+ Monocytes	control
486	-0.095810175	-0.4186253	-2.6662655	-0.11177644	-1.6668832	-0.9443829	T	control
487	-0.626604	-0.8727426	0.6649475	1.010091	-3.5984023	0.05177629	CD14+ Monocytes	control
488	-2.4793236	-1.8428314	1.8376812	-0.2164823	-2.682425	0.5470272	DC	control
489	-0.45066917	0.60315484	0.07353476	-1.5849192	-1.8598663	-0.7100867	CD4+ T cells	control
490	-1.0157796	-0.53714925	-1.8950412	0.15874586	-1.6721677	1.1994696	CD4+ T cells	control
491	-2.608972	-1.440406	2.7698922	1.2134172	-1.2650764	-1.1600149	B	control
492	-1.2693574	-1.4638786	1.764147	-0.9153526	-3.072465	1.1226099	DC	control
493	-0.11024138	-0.7665992	-1.5247416	-1.106097	-1.0963562	0.30147576	CD4+ T cells	control
494	-1.1939305	-0.07145436	3.4157937	2.4288847	-2.3450782	-0.74783593	B	control
495	-1.8849007	-0.5210739	0.35841244	0.29925162	-3.1893702	-0.6376858	CD14+ Monocytes	control
496	-0.31266177	-1.2234831	1.8353792	0.6068687	-3.5590677	-1.6981568	CD14+ Monocytes	control
497	-0.15785451	-0.008793779	-0.77106184	-0.16869235	-1.190778	-0.94972616	CD4+ T cells	control
498	1.3291379	-1.3095849	0.46784735	0.060757756	-2.9390247	-2.6864529	CD16+ Monocytes	control
499	1.047024	-1.8963971	-0.4146165	-1.2588623	-2.0908816	-0.79541516	CD4+ T cells	control
500	-0.80009854	-1.680867	-0.47839478	-0.49408233	-3.4031115	-0.07207988	CD14+ Monocytes	control
501	0.37766364	-0.753143	-0.25135252	-0.6973156	-1.2993754	-1.2431757	CD4+ T cells	control
502	-1.6121002	0.06166905	-2.151055	0.6151765	-1.7262359	-0.45967242	T	control
503	-1.5122404	-0.56732875	0.036741078	0.5938679	-0.9451706	-0.31961787	T	control
504	0.4102657	-1.3779364	1.4356999	0.61157537	-2.8004484	-2.510205	CD16+ Monocytes	control
505	-2.5271213	-2.254093	-0.30123353	0.31562373	-3.805633	0.115847185	CD14+ Monocytes	control
506	-1.2208848	-1.4761504	2.8049796	0.6177349	-2.966742	-0.13299097	DC	control
507	1.1055993	-2.161334	1.8364178	-1.7741234	-3.1523726	-0.9489058	CD14+ Monocytes	control
508	-0.4582436	-1.940306	0.19807962	0.1142544	-3.5181837	-1.0859995	CD14+ Monocytes	control
509	-1.994392	-2.037974	0.5857899	0.18346244	-3.6513717	-1.2269893	CD14+ Monocytes	control
510	-0.12752804	0.25896722	-1.1221913	-0.3787331	-1.7634277	0.04458195	T	control
511	-1.2665365	-1.2708406	-0.040980496	-0.65595967	-1.6892534	0.68302554	CD4+ T cells	control
512	0.5177092	2.1330018	-1.8375218	0.62519175	-1.5336045	-0.3292843	CD4+ T cells	control
513	-1.0972378	-0.39654315	-0.26433885	-1.9006301	-1.2354048	-0.17579165	CD4+ T cells	control
514	0.11776598	-1.18262	1.0637189	0.42500365	-3.8212771	0.48087966	CD14+ Monocytes	control
515	-1.1874255	-0.92904305	-0.5697658	-1.2084432	-3.0122745	-0.82961786	CD14+ Monocytes	control
516	-2.3847077	-2.4255369	2.952304	-0.36799267	-2.2202687	0.01485613	DC	control
517	0.17950702	0.083826125	-0.81754243	-0.17242578	-1.7750198	-0.2656773	CD4+ T cells	control
518	-2.6498644	-1.6732106	1.0888889	0.48906365	-3.4770715	-0.025352359	CD14+ Monocytes	control
519	1.9699805	-0.23279652	3.0443366	-0.057323158	-2.1449308	-0.37087038	B	control
520	-0.6845715	-1.0970526	1.010628	-0.15669744	-1.1055385	0.056847483	CD4+ T cells	control
521	0.83283395	-1.4363908	-0.089807644	0.18149617	-2.8948681	-1.6762509	CD16+ Monocytes	control
522	-0.8409705	-1.9685363	2.821401	0.36915952	-1.9334339	-1.2539752	B	control
523	-2.1398492	-0.69156384	-0.2791456	0.118400455	-3.7568545	-0.12640819	CD14+ Monocytes	control
524	-1.4881072	-0.29991847	-0.36476058	-1.9805794	-1.4399045	0.22575586	CD4+ T cells	control
525	-0.3806511	-1.213764	-0.2917439	-0.16390009	-3.5653808	-0.6825137	CD14+ Monocytes	control
526	-1.8044415	-1.8591639	0.50429946	-1.2720675	-3.5041802	-0.5984379	CD14+ Monocytes	control
527	-0.18007287	-0.35497802	0.7050618	0.035099775	-1.1686813	2.108334	NK cells	control
528	-0.04736633	-0.875074	0.8088393	-1.1643494	-3.3306577	-0.1065349	CD14+ Monocytes	control
529	-0.41122323	-2.45185	-0.11192562	0.28501272	-2.7742443	-2.9868064	CD16+ Monocytes	control
530	0.41967052	-0.75207424	3.2106645	3.2679648	-1.8726279	-1.7171018	B	control
531	-0.84539086	-2.6157475	-0.4691943	-0.55221504	-2.5512857	-2.4043312	CD16+ Monocytes	control
532	0.6072665	-0.95246685	-2.0291533	-0.83417535	-1.617368	0.88379526	T	control
533	0.74592316	-0.83472025	-0.7605197	-0.21125655	-1.1262746	-0.2862949	CD4+ T cells	control
534	-1.6541574	-1.4895823	0.54332364	-0.5668406	-3.2226336	0.8316488	CD14+ Monocytes	control
535	-0.84405404	-1.9360543	3.105093	-0.575102	-3.0490942	-0.22476633	DC	control
536	-1.6440883	-0.77989733	0.070869476	-0.053658307	-1.7934453	1.8082979	CD8+ T cells	control
537	-1.0598596	-0.26854342	1.1605104	0.19591025	-2.0029893	1.3722242	CD4+ T cells	control
538	-0.015159585	-0.98204327	0.21877635	-0.46799117	-1.6213015	-0.17093489	CD4+ T cells	control
539	-0.14429879	-1.1189296	-1.4567586	0.27955365	-2.463291	1.6204724	T	control
540	-0.14311275	-2.4597495	1.5005088	-1.3141584	-3.1945617	-0.4337036	CD14+ Monocytes	control
541	-1.0493532	-1.1760771	0.27440023	0.5525621	-3.5547945	-1.3698694	CD14+ Monocytes	control
542	0.030407414	-0.31532294	-1.5675026	1.0885141	-1.6664004	1.548205	NK cells	control
543	-1.1720872	-3.2408006	0.20532589	1.0434852	-3.1954498	-0.62042725	CD14+ Monocytes	control
544	-0.21314436	-1.2802641	-1.2012941	-0.15646827	-1.3485506	0.13618352	CD4+ T cells	control
545	-0.690174	-0.9373623	-1.3231618	0.28019834	-3.1459358	-0.538902	CD14+ Monocytes	control
546	-0.22071785	1.9733751	-1.3349061	-0.8963278	-1.9195154	-0.14827485	T	control
547	1.0197399	1.3314897	2.4849024	2.8944542	-1.2927997	-0.9322923	B	control
548	-0.76499	-0.89836	0.9513533	-0.096892335	-3.5533054	-0.2598679	CD14+ Monocytes	control
549	-1.6711752	-0.39785853	-1.3622658	-2.5498514	-1.2339156	-0.17839518	CD4+ T cells	control
550	-1.3439918	-0.97255826	0.8795574	-0.011456542	-3.4485784	-0.42437828	CD14+ Monocytes	control
551	-1.3003446	-2.8412423	-0.4575259	-0.619251	-3.246519	-1.0105212	CD14+ Monocytes	control
552	0.9550396	-0.49726483	0.40190905	0.4057092	-0.6834712	2.021799	NK cells	control
553	0.6870055	-0.3287964	0.9502789	-0.15400708	-3.3261638	-1.412212	CD16+ Monocytes	control
554	-1.1821064	-1.9756863	1.9408377	0.5938418	-3.505509	-0.5428	DC	control
555	-1.2121189	-0.34617388	2.8294902	1.6270281	-0.9501165	-1.235454	B	control
556	0.07752861	1.2429199	-1.7517478	0.26365978	-0.82525206	-1.1959634	CD4+ T cells	control
557	-0.028173864	-0.34390894	-0.7428648	-0.64878917	-0.50478417	-1.0689685	CD4+ T cells	control
558	-1.2968276	-1.9016838	1.7630771	1.2552974	-3.25836	0.17574087	CD14+ Monocytes	control
559	-0.24171765	-1.3356463	0.42902687	1.3592705	-3.1326652	0.8408401	CD14+ Monocytes	control
560	-0.10244144	-0.987337	-1.7764095	0.839054	-1.6710637	-0.9847442	CD4+ T cells	control
561	0.03672477	3.0745041	-0.72035354	0.51804066	-0.9420739	0.14717418	CD4+ T cells	control
562	1.8485084	-2.3226953	0.28657752	-0.50498325	-2.4765954	-2.2197566	CD16+ Monocytes	control
563	-1.0410688	0.037734866	-1.5769764	-0.6045382	-1.5702997	-1.130509	T	control
564	-0.42606425	1.2950996	0.88774717	-0.6110246	-1.8305136	1.28295	CD4+ T cells	control
565	-0.77430314	-0.98557395	0.96155834	0.63596416	-3.8466878	0.17135781	CD14+ Monocytes	control
566	-0.9550273	-2.2902036	-0.5833606	-0.49954182	-3.5372965	-1.1161954	CD14+ Monocytes	control
567	0.007302776	-1.1290374	-0.1989038	-0.055643022	-3.3250532	0.2794413	CD14+ Monocytes	control
568	1.6955209	-0.5808338	1.2800571	-0.5677406	-2.4154813	-2.6052818	CD16+ Monocytes	control
569	-0.49766645	1.1428185	0.013449013	-1.575041	-1.1595991	-1.0100524	CD4+ T cells	control
570	-1.2759721	-2.3326857	0.8654702	0.676608	-3.2373521	-1.1020421	CD14+ Monocytes	control
571	-0.39740008	-1.249255	0.20938581	-1.038563	-3.2790785	0.05646792	CD14+ Monocytes	control
572	1.6097115	-0.8596819	2.9510283	2.309405	-1.2729555	-0.6388234	B	control
573	0.22211307	0.049211137	-0.21182913	0.80312455	-1.5994812	0.049491152	CD4+ T cells	control
574	-1.57495	-0.8480028	-0.0059500337	-0.49443674	-1.730859	1.423642	CD8+ T cells	control
575	0.78015274	0.3426926	-1.2613012	-0.7388829	-1.8367847	0.9419199	CD4+ T cells	control
576	0.14073421	0.0750822	-0.601422	2.0429292	-1.9708042	-0.5034785	CD8+ T cells	control
577	-2.1271424	-2.361227	1.6424067	-0.06310269	-3.4812434	0.3652287	CD14+ Monocytes	control
578	-1.0610732	-0.1945576	-0.9691156	-1.2224753	-1.9632958	0.23513731	CD4+ T cells	control
579	-0.34551263	-0.8903116	-0.49016374	-1.7193573	-0.85075986	1.3627064	NK cells	control
580	-0.6586639	-1.5869251	0.53369325	-2.8666747	-3.2244916	-0.6857445	CD14+ Monocytes	control
581	-0.81278706	-1.1159966	-0.19869648	-0.8463099	-1.3075037	1.037251	CD4+ T cells	control
582	-1.2042743	-1.2869184	0.78954625	-0.44576305	-3.5177054	-0.03177049	CD14+ Monocytes	control
583	0.09235975	-0.74202716	2.813301	1.9692869	-1.5597131	-0.33678946	B	control
584	0.13840675	-1.2464105	-0.3064497	-0.3713561	-3.1925328	-1.1854608	CD14+ Monocytes	control
585	0.44698748	-2.1332748	0.599049	0.5884161	-3.1489658	-0.4163806	CD14+ Monocytes	control
586	-1.5535576	-0.625506	0.7174325	-0.02077946	-2.1841128	-0.41907728	CD4+ T cells	control
587	0.60591924	-1.1911753	2.3637073	2.1546986	-1.3168316	-0.2580394	B	control
588	-0.93698025	-2.2678442	1.078309	-0.03241375	-3.591968	-0.40859798	CD14+ Monocytes	control
589	-0.7820127	-2.380001	-0.47131523	-0.06886789	-3.3572516	0.31689072	CD14+ Monocytes	control
590	-1.4666427	-1.981951	0.848401	-0.41676897	-3.3537734	0.77493036	CD14+ Monocytes	control
591	1.1596177	0.11323204	-1.0088965	-1.4198682	-1.3135812	0.19537832	NK cells	control
592	-2.1963458	-1.857775	1.0312831	-1.7604592	-3.348236	-0.41989493	CD14+ Monocytes	control
593	-0.7133172	-1.9447747	-0.780674	-0.16713372	-3.0599694	-0.41377887	CD16+ Monocytes	control
594	-1.4430759	-3.2544599	2.7192743	-0.24091241	-2.9079075	0.017638087	DC	control
595	-0.6563945	0.19059527	0.116616875	-0.11658924	-1.1410234	1.1002144	CD4+ T cells	control
596	-2.453254	-0.045944348	-0.26077294	-1.407425	-1.5454043	0.52818656	CD4+ T cells	control
597	-1.0568281	-2.744944	0.27649972	-1.6488346	-3.2870712	-0.48041132	CD14+ Monocytes	control
598	0.020091906	0.23960726	-1.6679549	-0.2783772	-1.4363878	0.6794826	CD4+ T cells	control
599	-1.1693734	0.08244705	0.6959176	0.34052348	-1.949546	2.7373583	CD8+ T cells	control
600	-0.08185957	-1.6904444	0.41383272	-0.09639889	-3.2411823	-0.13834614	CD14+ Monocytes	control
601	0.68443984	-2.0585213	0.73047	0.18507	-3.0081513	-2.3082283	CD16+ Monocytes	control
602	-0.36512464	-0.3521966	-0.9370008	-0.865311	-1.7244691	0.7924318	CD4+ T cells	control
603	-0.8075547	-0.27993363	1.0979886	0.7950788	-3.4669747	-0.087397516	CD14+ Monocytes	control
604	-0.023891367	-0.28975654	0.29752654	-0.31239867	-1.3574436	1.2477326	CD8+ T cells	control
605	-1.0442895	0.28691325	-0.9403546	0.66821563	-2.2948573	0.3538309	CD4+ T cells	control
606	-0.7143674	-2.1498723	-0.7756678	-0.11463648	-2.9562356	-2.298799	CD16+ Monocytes	control
607	-1.5937138	-1.4631187	-0.47298282	-1.136758	-3.1427326	-1.2563081	CD14+ Monocytes	control
608	-0.93345207	-2.1983688	-0.2681461	1.311104	-3.324705	-0.28611907	CD14+ Monocytes	control
609	-1.6089675	-0.93740505	0.055491425	0.055090085	-3.3793569	-0.40426454	CD14+ Monocytes	control
610	-0.585353	-1.3247464	-0.33560175	0.5017343	-3.062772	0.24022725	CD14+ Monocytes	control
611	-1.1325456	0.86976737	1.2978935	0.18560243	-3.2451913	-1.226602	CD14+ Monocytes	control
612	-0.21026668	0.096731186	2.5647879	1.0326395	-1.8901407	0.74906415	CD8+ T cells	control
613	-0.38274103	-2.082011	1.1046067	1.2364436	-3.0720935	-1.1224172	CD14+ Monocytes	control
614	0.5801743	0.48453265	3.3144963	2.8595276	-1.4723231	-1.5702759	B	control
615	-0.5390839	0.7611319	-1.1684626	1.8071544	-3.4690487	-0.76167256	CD14+ Monocytes	control
616	-1.1230901	-0.6334701	0.94445366	0.3131276	-2.7850757	-0.7080078	CD14+ Monocytes	control
617	0.7788975	-0.39355874	-0.6572575	0.3885361	-1.1184993	0.7851242	CD4+ T cells	control
618	-0.31613714	0.6663005	2.202722	3.3236952	-2.3503263	-0.6609683	B	control
619	-0.46344802	-1.2356883	-0.7160668	0.053238213	-3.4085732	0.9168663	CD14+ Monocytes	control
620	-0.44323218	-1.3903469	-1.3324208	-0.9180457	-2.3938475	-0.7021578	CD14+ Monocytes	control
621	-0.78666586	0.33614796	0.25777578	-0.47133875	-1.6130232	-0.017932951	CD4+ T cells	control
622	0.13903683	-0.024569064	1.316268	-1.6219901	-2.6081562	-1.2038217	CD14+ Monocytes	control
623	1.48254	-0.37246394	-0.47040674	-0.00203076	-2.2363188	-2.8091524	CD16+ Monocytes	control
624	0.54433113	-2.2116609	0.8315723	-0.55633515	-2.7164063	-1.9490433	CD16+ Monocytes	control
625	-0.27660918	-0.48101184	-0.95955837	-0.78710526	-1.8563597	0.18593422	CD4+ T cells	control
626	-1.4664826	0.057402417	-1.0965639	0.19353873	-0.8592099	0.29610124	CD4+ T cells	control
627	0.42285213	-1.1498044	-1.6496154	-0.692298	-3.0752773	-2.7341392	CD16+ Monocytes	control
628	-1.9364793	-1.0629826	0.3266284	0.21741381	-3.308029	-0.41091067	CD14+ Monocytes	control
629	-0.613641	-1.203685	1.0699679	-1.3945928	-3.373342	0.6485952	CD14+ Monocytes	control
630	-0.86059594	-1.568175	0.42720383	0.29530466	-2.9901812	-0.4965216	CD14+ Monocytes	control
631	-1.1223235	-2.6317258	0.3081858	0.2623785	-2.985594	0.040268183	CD14+ Monocytes	control
632	-0.27611095	0.047813892	-0.89958894	1.0118147	-0.6013988	2.1468778	NK cells	control
633	-0.12168015	0.78504366	0.8873874	-0.3652644	-1.9706184	1.682852	CD4+ T cells	control
634	-0.8810942	-0.8087293	3.2335372	3.4834614	-1.7994559	-1.2696491	B	control
635	-1.2193284	-1.4144479	1.1709799	-0.027609639	-3.1955695	-0.37216258	CD14+ Monocytes	control
636	-1.3132638	-2.3293698	2.298647	-0.24857542	-3.1088479	0.4592463	DC	control
637	-0.091819696	-2.2556162	1.5450817	-0.03344971	-2.487641	-1.2298181	CD14+ Monocytes	control
638	1.5536927	-1.3866953	0.7311258	0.3260192	-3.2719505	-0.11508159	CD14+ Monocytes	control
639	-1.2621481	-0.25300744	-0.9619825	0.5903214	-1.5118505	1.9152939	NK cells	control
640	-1.2465867	-0.6929213	0.112640694	-0.43041778	-0.9889635	1.3920186	CD8+ T cells	control
641	0.18734694	-2.7305932	1.3148069	1.0867375	-1.3758843	-0.3902657	B	control
642	-1.4714057	-2.8196702	1.103683	-0.6167511	-3.4931524	0.07239006	CD14+ Monocytes	control
643	0.14880231	-0.92028975	-1.0143368	-1.3485539	-1.314751	-0.055115364	CD4+ T cells	control
644	-0.93905026	-0.8035078	-1.556847	-1.5511034	-0.8294616	0.97616744	T	control
645	0.17546132	-1.5831107	0.06312737	-2.35948	-1.9293046	-0.670828	CD4+ T cells	control
646	0.89666903	0.72436595	-1.1057357	-0.701129	-2.0534334	1.9094374	CD4+ T cells	control
647	-0.6290985	-3.1730027	-0.3489747	-0.46056348	-3.068242	-0.63892174	CD14+ Monocytes	control
648	-0.9250869	-1.6790946	0.62091374	-1.0786479	-3.6951525	0.9376975	CD14+ Monocytes	control
649	-0.85563385	-0.3923717	-1.1672771	-0.079838574	-1.8879008	-1.3787462	CD4+ T cells	control
650	0.022240333	-0.06800061	0.98117554	-0.5203237	-3.229011	-3.4053493	CD16+ Monocytes	control
651	-0.28640404	-2.1590946	1.0143379	-0.4329296	-3.4942904	-0.040101737	CD14+ Monocytes	control
652	-0.78707695	-1.1208186	1.0343262	1.2683358	-3.3644452	-1.96111	CD14+ Monocytes	control
653	-1.2445406	-0.098857015	-0.122706324	-0.40603608	-3.267128	0.0054329634	CD14+ Monocytes	control
654	-2.4243364	-1.9976529	2.7648785	-0.87525606	-2.0360596	0.20344639	DC	control
655	-1.60347	-1.065204	3.9404202	-0.19708504	-2.213928	-0.6431602	DC	control
656	-1.6825714	-2.7590663	1.0098093	-0.38554206	-3.447638	-0.29968807	CD14+ Monocytes	control
657	1.2647139	0.57060784	-0.9763086	-0.41907233	-1.3267523	0.39002323	T	control
658	-0.36594522	-2.5288196	-0.2920258	-1.1266413	-2.954171	-0.95077956	CD14+ Monocytes	control
659	-0.5749644	-1.3820226	-0.34728414	-1.9285585	-1.6462559	1.7735567	CD4+ T cells	control
660	0.20174488	-0.98797464	0.17683214	-1.7404704	-3.1311507	-1.4273353	CD16+ Monocytes	control
661	-0.18325675	-2.477256	0.27808887	0.42239258	-2.5999367	0.71338487	CD14+ Monocytes	control
662	0.36121568	-2.6798701	1.987711	-0.3555289	-2.6707282	-1.6820412	CD16+ Monocytes	control
663	-1.6670784	-1.457377	2.7551875	0.26514465	-2.272088	-0.537191	B	control
664	0.05155942	-2.4550707	1.3952018	-1.1292373	-2.4596272	-2.075673	CD16+ Monocytes	control
665	0.85588944	-0.20884755	1.0382138	-0.2075811	-3.00158	-0.6236361	CD14+ Monocytes	control
666	-0.4277346	-2.2329824	-1.7339946	-0.2336394	-3.4034548	-0.7100423	CD14+ Monocytes	control
667	-1.362016	-0.52711046	-0.55003035	-1.3442743	-1.3083122	-0.08949645	T	control
668	0.48009852	-0.9650685	0.73700285	-1.4620776	-3.042474	-0.076680645	CD14+ Monocytes	control
669	-0.85253656	0.31522325	-0.6570239	0.27769032	-1.8531839	2.0716624	CD4+ T cells	control
670	-2.035362	0.42731577	-0.82332313	-1.6041303	-1.7084208	2.1669378	CD4+ T cells	control
671	0.022409763	-1.6600095	2.0398388	0.42345983	-3.6471326	0.54994357	CD14+ Monocytes	control
672	0.23421842	-1.8942044	-1.4786524	0.32138038	-2.5408401	-2.5155919	CD16+ Monocytes	control
673	-1.8903419	-0.67858994	2.5924752	-0.047106028	-2.7071507	-0.68183625	B	control
674	0.77668786	0.40239617	3.2187407	2.7760968	-1.9279349	1.0795223	B	control
675	-1.2350723	-1.5852566	-0.22021687	1.0667213	-3.6233165	-1.185724	CD14+ Monocytes	control
676	-0.88639796	0.673561	0.12608378	0.14213926	-3.5183437	-0.1574651	CD14+ Monocytes	control
677	-2.121304	-2.1193194	2.3263755	2.5175314	-1.7553478	-1.4493997	B	control
678	-1.088709	-2.2325122	0.433513	-0.09317044	-3.5675945	0.4428725	CD14+ Monocytes	control
679	1.7989309	0.17439377	0.45211875	-0.7014132	-2.7461693	-1.58554	CD16+ Monocytes	control
680	0.26747176	-1.2886989	2.9996285	2.1573706	-1.7883462	-0.50027883	B	control
681	1.4520307	-1.3096637	0.8951951	-0.9740143	-3.473489	0.36837623	CD14+ Monocytes	control
682	-0.5888026	-2.4617705	-0.01947555	-0.040817186	-2.213784	-0.91374826	CD16+ Monocytes	control
683	-0.58160925	-0.4601211	-1.7064533	-1.6627352	-1.1741939	0.9627638	T	control
684	-0.7104776	-1.6633327	1.1007061	-1.2237842	-3.6488376	-0.89936626	CD14+ Monocytes	control
685	-1.2451591	-1.3673658	0.5302672	-0.8897263	-2.7736857	-0.98927844	CD14+ Monocytes	control
686	-1.4767427	-1.6422316	-2.2620282	-0.020310223	-1.2131251	-1.0463108	T	control
687	-2.0986187	0.3579801	0.63595027	-1.2860221	-1.0465807	0.04253	CD4+ T cells	control
688	0.31419545	0.07634267	-0.18676092	-0.1675175	-0.42740896	-0.17896426	CD4+ T cells	control
689	-0.98345494	-1.512066	2.592781	-0.02423495	-1.9086514	-0.66207945	B	control
690	-0.84591347	-1.2649168	1.5078098	-0.50515974	-2.9231598	0.3078462	CD14+ Monocytes	control
691	0.31910366	-1.4316772	0.21513376	-1.2979206	-3.0174665	-1.3636161	CD16+ Monocytes	control
692	-0.722418	0.7007685	0.93210465	-0.52639776	-3.0915596	0.11814132	CD14+ Monocytes	control
693	-1.1899483	-1.5915618	0.6413181	-0.15833329	-3.1323977	-2.3836575	CD16+ Monocytes	control
694	-0.38642997	-1.1082735	-0.7910959	1.5513984	-3.594902	0.44566792	CD14+ Monocytes	control
695	-1.2284763	0.75939786	0.6043357	-0.7589574	-1.5697101	0.35630673	CD4+ T cells	control
696	-0.180674	0.6069131	1.5986972	0.49721438	-1.410729	1.0498238	CD4+ T cells	control
697	-0.89352155	0.65723956	1.4920652	-0.5161527	-1.7913204	0.5170125	CD4+ T cells	control
698	-0.8118038	-1.0008086	0.15960997	-0.13443676	-1.3233955	-0.8473203	CD4+ T cells	control
699	-0.53567207	-1.8056554	-0.7029879	0.42545778	-3.0425959	-2.115538	CD16+ Monocytes	control
700	-0.3436315	-1.5800729	0.3033383	0.23047099	-3.4052505	-0.2087761	CD14+ Monocytes	control
701	0.056655794	0.11261031	-0.1408599	1.2680099	-1.5740656	0.4719923	NK cells	control
702	1.0064765	-0.012407362	1.1459482	-0.13342978	-1.3257003	1.2008781	CD4+ T cells	control
703	-0.92683864	-0.5227226	1.8076178	0.7466308	-3.4920242	0.29191476	CD14+ Monocytes	control
704	-0.8575622	-0.12370573	2.60705	2.3561835	-2.1606352	-0.7557542	B	control
705	-0.7874429	-0.985825	0.09379954	0.41158706	-3.336855	-1.5137262	CD14+ Monocytes	control
706	-0.7508842	-1.622808	-0.38467824	-0.87251735	-1.6410184	-0.39066878	CD4+ T cells	control
707	-2.375671	-0.76641476	3.1214175	-0.4181617	-2.418357	0.5003667	DC	control
708	0.24680915	-0.89301807	-1.5735275	-0.11174634	-2.8422554	0.49744484	CD14+ Monocytes	control
709	-1.5903529	-0.8658494	3.477673	-1.0749902	-2.135328	0.119829655	DC	control
710	2.026584	-0.52744406	1.1065316	-1.6039995	-3.2186544	-1.9131129	CD16+ Monocytes	control
711	0.6693715	-2.021576	-0.23384649	1.2670013	-3.1054683	-1.7978294	CD16+ Monocytes	control
712	-0.17085278	-1.7289416	-0.55177945	0.70438284	-3.5092254	-0.8586334	CD14+ Monocytes	control
713	-1.4526243	-1.7011496	1.0620079	0.57655007	-3.639309	-0.5722611	DC	control
714	-1.6461407	-1.2252893	0.37488428	-1.0934665	-3.5584483	0.6499233	CD14+ Monocytes	control
715	-0.6606256	-1.9277751	0.95297843	-1.96783	-3.620153	-0.7520661	CD14+ Monocytes	control
716	-0.32220408	-1.7600431	0.4091453	0.68123543	-1.4412969	0.02652724	CD4+ T cells	control
717	-1.9209489	-0.30358076	-0.7793631	-1.3273175	-1.9508464	0.44278905	CD4+ T cells	control
718	-1.8222532	-1.6864998	-2.4061453	-1.8830118	-3.7439113	-0.31586906	CD14+ Monocytes	control
719	-0.40041146	-1.262573	1.0807654	-0.4990276	-2.426632	-2.3095498	CD16+ Monocytes	control
720	0.42582327	-2.8531234	0.8772838	-0.619241	-3.2172818	-0.4262268	CD14+ Monocytes	control
721	-0.07931636	-1.745205	1.3109018	0.6025921	-2.723433	-2.3010724	CD16+ Monocytes	control
722	-0.30331737	0.1605015	-0.038548946	-0.74069595	-0.7799562	0.57178473	CD4+ T cells	control
723	-0.36642557	0.11423063	-0.34185082	-0.93965125	-1.0020622	1.8904617	NK cells	control
724	1.3478568	-1.2411954	1.7087523	-0.054562658	-2.5253847	-1.4465215	CD16+ Monocytes	control
725	-0.8944694	-0.31196797	-0.8273718	-0.75017154	-1.7897677	0.48988286	T	control
726	0.6412102	-1.7521262	0.7072789	0.23988724	-2.4367247	-3.0634234	CD16+ Monocytes	control
727	-0.29098472	1.0940518	3.0778546	1.0887893	-2.1835606	-0.08506757	B	control
728	-1.6629405	0.18346511	0.728863	0.69777775	-1.9605749	-0.77112216	CD4+ T cells	control
729	-0.47524372	-2.2252967	-0.8729044	1.556956	-3.7378173	0.584167	CD14+ Monocytes	control
730	-1.4183795	-1.492002	0.17440343	-0.2547171	-1.3230026	2.387326	CD4+ T cells	control
731	-0.5719232	0.2903051	0.21737254	-0.2633839	-2.1008236	1.5958523	NK cells	control
732	-1.0895058	-0.9294077	-0.8547735	-0.3736972	-3.2715137	-1.0716704	CD14+ Monocytes	control
733	-1.4490113	-2.0061798	-0.0035271123	0.36601394	-3.2902353	0.2047951	CD14+ Monocytes	control
734	-1.2256751	-1.5544609	1.7708235	0.1134429	-3.2928753	-0.019182116	CD14+ Monocytes	control
735	-1.0950712	-1.6616762	1.5359427	-1.3497461	-3.583898	0.16748953	CD14+ Monocytes	control
736	-1.9910923	-0.27224013	-0.023854569	0.40525994	-3.2944	-0.8486589	CD14+ Monocytes	control
737	1.7100682	-0.21493427	-0.22150081	-0.8201395	-1.6946822	-0.068216145	NK cells	control
738	0.49942955	-0.99700665	0.40805927	0.61688304	-1.9695146	-0.031078458	CD4+ T cells	control
739	1.62163	-1.3246592	0.47130883	-1.2269144	-1.4589435	-0.8249392	T	control
740	-1.1308713	-0.24268803	-0.059886582	-0.2359336	-1.4288809	0.84526116	NK cells	control
741	-1.0133793	0.17781013	-0.61639684	-1.3101176	-1.6817527	2.0951407	CD8+ T cells	control
742	-0.53605837	-0.031055465	-0.110172935	-0.5730447	-3.0251129	-1.4913523	CD14+ Monocytes	control
743	1.620344	-1.9505693	2.919719	0.6852857	-0.65683633	-0.30200052	B	control
744	-1.637124	-1.1748985	3.259442	1.863982	-1.8699044	-0.562091	B	control
745	-0.75555956	-1.6923083	-1.532468	0.7972929	-3.293036	0.61994016	CD14+ Monocytes	control
746	-0.7955351	-0.13378277	-1.4707012	-1.4936672	-1.6339313	1.0876899	NK cells	control
747	0.1835364	-0.7278436	-0.97677964	-0.40039852	-1.2254782	-0.44402808	CD4+ T cells	control
748	-1.6925435	-0.9797993	0.67424405	0.012972057	-3.1381688	0.69435936	CD14+ Monocytes	control
749	-0.4075377	-2.7925403	0.9753535	-1.7551901	-3.276554	0.31894997	CD14+ Monocytes	control
750	0.44426662	-1.1974412	-0.7613827	-1.4960899	-2.028964	-0.4215223	CD4+ T cells	control
751	-1.5423832	-2.0118692	2.8921285	1.1004032	-1.7682434	1.1015874	B	control
752	-2.7051485	-1.2163289	-0.17365685	0.04758504	-3.6414256	-0.90473324	CD14+ Monocytes	control
753	-1.7844715	-1.703264	0.45186245	-1.8596354	-3.4633155	-0.020905811	CD14+ Monocytes	control
754	0.4306811	-0.83164126	-0.60154974	-0.27741495	-0.87365186	-0.61267585	NK cells	control
755	2.0868957	-0.9238085	-0.7713894	-1.0847383	-2.012963	-1.5973446	CD16+ Monocytes	control
756	-0.932605	-1.1233215	0.84626836	-0.0635871	-3.726092	-0.98386	CD14+ Monocytes	control
757	0.6822517	0.6277432	-0.3206273	-0.4580096	-1.4944592	1.1083429	CD4+ T cells	control
758	-1.0719458	-0.6211517	0.801931	0.44750175	-1.2266996	0.03289612	CD4+ T cells	control
759	-2.1202483	-2.195331	-0.3942755	1.1968732	-3.4846282	-0.121069014	CD14+ Monocytes	control
760	-0.5302742	-0.63385516	1.2383356	-1.6989825	-3.2136323	-0.90682197	CD14+ Monocytes	control
761	0.55553466	1.1324847	0.43842912	0.0005001575	-1.9524732	-0.25716424	CD4+ T cells	control
762	-0.010854363	-0.055582628	1.7811483	-0.45685482	-1.2937096	1.3814023	NK cells	control
763	-1.0389835	-0.6304423	-0.33573455	-0.68353224	-1.4592347	-0.040449858	CD4+ T cells	control
764	-0.09637372	-0.61337686	2.8414354	3.7335196	-1.3355069	-1.441982	B	control
765	1.694137	-2.172753	1.653927	-0.45814818	-2.5621223	-2.36358	CD16+ Monocytes	control
766	-1.6978946	0.08718646	0.80274063	0.06428309	-1.0418762	1.0874572	CD4+ T cells	control
767	-2.0261843	-1.4568832	-1.9780087	0.25408983	-1.9578414	1.3442302	CD4+ T cells	control
768	-1.0689559	0.32895482	-0.29584146	-0.03398297	-1.9054607	0.036020517	CD4+ T cells	control
769	-2.020299	-2.3785598	0.30264914	1.5252928	-3.640267	0.29205573	CD14+ Monocytes	control
770	-0.020030707	-1.029814	0.8446568	0.2505052	-3.6384025	-0.7218136	CD14+ Monocytes	control
771	-0.4971508	-1.9957484	1.2085123	-0.6332054	-3.1878414	0.25199667	DC	control
772	-2.4091082	-1.9599924	1.0747701	0.24218166	-3.1890476	-1.1444862	CD14+ Monocytes	control
773	0.6532515	-0.28638768	-1.1424401	-1.8757795	-1.8441505	-0.61957073	CD4+ T cells	control
774	-0.3420798	-0.5772328	0.94397056	0.03412068	-2.9550896	-1.5314476	CD16+ Monocytes	control
775	-0.41940266	-1.4749277	3.3686376	1.6080816	-1.8954278	-0.49751413	B	control
776	0.3396494	-2.0721314	-0.35813802	0.84469795	-3.5908034	1.0541697	CD14+ Monocytes	control
777	1.3905234	0.071207404	0.180379	0.010399602	-1.9391532	0.035407066	T	control
778	-0.01664558	0.48350096	-0.52268076	-1.2282481	-0.70913804	0.7285477	T	control
779	0.46261615	0.25268903	-0.5220191	-1.3396518	-3.1552212	-0.92919916	CD14+ Monocytes	control
780	-0.32688642	-0.36058986	0.7714842	-0.56253076	-1.6427989	0.017252475	CD8+ T cells	control
781	-0.8732218	-0.3605988	-1.0949802	-1.0404505	-1.7569603	1.3151697	CD8+ T cells	control
782	-0.46158558	-1.9487284	0.93914354	-0.81892633	-3.4349322	0.32338983	CD14+ Monocytes	control
783	1.3987068	-0.11008088	-1.4708847	-1.244436	-1.3666149	2.205134	NK cells	control
784	0.4085284	1.0353754	-2.7282014	0.35201263	-2.129127	0.8691175	CD8+ T cells	control
785	-1.7284536	-1.324828	0.2571292	-0.93531793	-3.2958004	0.524838	CD14+ Monocytes	control
786	0.41321504	-0.7739053	0.2808058	-0.68953305	-1.5782907	-0.9503126	CD4+ T cells	control
787	-2.4493668	-1.4962108	0.7081722	-0.5585928	-3.2747703	-0.37815678	CD14+ Monocytes	control
788	-0.14079273	0.59129816	-0.9989592	0.687684	-1.3604265	-0.56534624	CD4+ T cells	control
789	-1.9417458	0.07019128	-1.100515	0.09355122	-1.1343336	0.75459933	CD4+ T cells	control
790	-0.046480656	-0.30993015	-1.5834167	-0.6848892	-1.4479069	-0.1764183	CD4+ T cells	control
791	-0.2144406	0.009471729	-1.1028969	-1.1698409	-0.20394288	-1.7107878	T	control
792	-0.034546047	-1.0921776	-1.8344705	-1.3178296	-0.943635	1.7850819	NK cells	control
793	-0.8928394	-0.3479982	-2.0100915	-1.4415274	-2.0516496	1.1211438	CD4+ T cells	control
794	-0.96035737	-0.74162775	2.6535602	2.8253758	-2.0901449	-0.80046767	B	control
795	-1.3356379	-2.196995	-0.071599245	-1.9308991	-3.2384236	0.025191367	CD14+ Monocytes	control
796	-0.6111736	-0.022757681	1.1337149	-0.5515826	-0.8600751	-1.133644	CD4+ T cells	control
797	-0.7250793	-0.24839917	-0.6675667	1.1944642	-3.2722442	1.232299	CD14+ Monocytes	control
798	-1.0035676	-0.68584657	-0.3401605	-0.83529925	-1.6946623	0.059512854	CD4+ T cells	control
799	-1.9625407	-1.2622974	-0.27952456	0.17935324	-3.412738	0.19023767	CD14+ Monocytes	control
800	-0.3989828	-1.1269156	0.85100806	0.31246644	-3.6412182	-0.3669762	CD14+ Monocytes	control
801	-2.0866742	-1.3249048	0.4682883	-0.6089941	-3.5552232	0.2085546	CD14+ Monocytes	control
802	0.58197093	-0.2796197	-0.09287259	0.055863105	-1.5651573	1.8268366	CD4+ T cells	control
803	-1.0793853	-0.98903644	0.54564637	-1.2734084	-3.6148942	-0.97082007	CD16+ Monocytes	control
804	-1.8980856	-1.6009934	0.41442448	0.29574668	-3.1436079	0.06709853	CD14+ Monocytes	control
805	0.8518534	-0.0005886555	-1.1319071	-1.6324329	-1.0068921	-0.32443157	CD4+ T cells	control
806	-0.2905369	-0.03586866	-1.459429	-0.36973226	-0.9933554	-0.64713025	CD4+ T cells	control
807	-0.03251618	-0.3698073	-0.38262594	-0.25039595	-1.369156	1.0597758	NK cells	control
808	-0.9087171	-0.65757155	-0.13259476	0.33224097	-1.2576885	0.23792125	CD4+ T cells	control
809	-0.9184838	0.27053022	0.06835437	-0.4696807	-1.4064367	0.09648648	CD4+ T cells	control
810	-0.059448138	-0.36322525	0.15956815	-0.13424155	-1.1574659	0.91182226	CD4+ T cells	control
811	-0.98072946	-0.6973601	0.81054246	0.31279907	-1.778115	1.7433208	CD4+ T cells	control
812	-1.5663592	-0.71330786	-0.12474361	-0.5716636	-2.0554745	0.013499498	CD4+ T cells	control
813	-0.4343031	-2.9030187	-0.96447855	0.1822856	-3.2588942	-1.404719	CD14+ Monocytes	control
814	-0.92181504	-0.7251627	1.2135727	0.28227636	-1.8673426	1.2989663	CD8+ T cells	control
815	1.4205277	-1.613255	0.47473451	0.32924646	-2.581765	-2.2474673	CD16+ Monocytes	control
816	-1.9732333	-0.6143169	-1.2639285	0.26824248	-1.3454865	0.6091814	CD4+ T cells	control
817	0.4575765	-0.31850332	0.40688124	-0.21518794	-1.4961816	0.48289055	NK cells	control
818	-0.47211546	0.18595114	0.051049113	-1.8020959	-1.0598241	1.6091421	CD8+ T cells	control
819	-0.12973718	-0.6560626	2.8726285	2.5495088	-2.0012639	-0.58291626	B	control
820	-1.2477733	0.13210046	1.8370076	1.2218179	-1.8192027	1.8350149	CD4+ T cells	control
821	-0.049600378	-0.39019063	0.67779976	0.017232195	-0.94022024	-0.54551387	CD4+ T cells	control
822	-0.89509034	0.7719065	-0.84095746	0.046964258	-2.430329	0.24571905	CD4+ T cells	control
823	0.71958196	0.38713577	-1.417773	0.4731262	-1.6613362	-0.4464769	CD4+ T cells	control
824	-0.85170895	-1.2619356	-0.7284582	0.2829085	-1.2380567	-0.26303455	T	control
825	-0.64109933	-0.8760128	0.011597872	-0.3778538	-1.3852599	0.44274026	T	control
826	0.2348377	-1.5753093	2.6229188	1.4282985	-1.6211789	0.036343634	B	control
827	0.3260523	-0.6487479	-1.6668018	0.4801572	-0.90794593	-0.042349756	T	control
828	-0.588631	0.39863017	0.52639574	-0.55046827	-1.555259	-0.31196004	CD4+ T cells	control
829	-1.5212831	-1.6781046	0.80999964	-0.015234768	-3.7543876	1.0759833	CD14+ Monocytes	control
830	-0.5559932	-1.0596936	1.8053765	0.9914087	-1.2146714	-0.10748452	B	control
831	-0.6583272	-0.12399769	3.5031738	2.520669	-1.5549676	-0.16135198	B	control
832	-1.2302287	-1.7298394	0.18053585	-0.6534711	-3.5273194	0.3508696	CD14+ Monocytes	control
833	-0.9178167	-2.0235865	-0.22253749	-0.84281766	-3.3098552	-1.6781241	CD14+ Monocytes	control
834	0.5084559	-1.5682269	2.7986388	3.1962974	-1.728408	-1.1347123	B	control
835	-0.5439093	0.43275452	1.4545425	0.88544655	-1.8819791	0.21066557	CD8+ T cells	control
836	-1.6000872	-1.084749	-0.08914577	-0.72551674	-3.4906569	0.24873284	CD14+ Monocytes	control
837	0.85285693	-0.4208538	1.3861604	0.042956173	-2.756946	-2.153361	CD16+ Monocytes	control
838	-0.5056843	0.22295448	0.8656047	0.33820772	-1.6138151	0.8814645	CD4+ T cells	control
839	-1.6779361	0.08111167	0.13065597	-0.542872	-1.6190672	0.6432695	CD4+ T cells	control
840	-0.27352875	-0.28211558	2.5423937	3.2291062	-1.993437	-0.26874876	B	control
841	0.7410418	-0.82860714	0.09363352	-0.17557223	-3.0249639	-2.2049932	CD16+ Monocytes	control
842	-1.6776203	-1.3192797	-0.2651639	-0.21834612	-3.2020817	-0.54135835	CD14+ Monocytes	control
843	0.41737553	-0.9782695	1.4834157	-0.17449147	-0.9737681	0.55270433	CD4+ T cells	control
844	-0.36203933	-1.5676004	0.49944192	-0.5642786	-3.140672	0.5670043	CD14+ Monocytes	control
845	-0.32301378	-0.6216049	-0.11459926	-1.1456437	-2.1235797	-0.05016142	CD4+ T cells	control
846	-0.5291784	0.92205286	-0.058760732	-0.6657369	-1.7619233	-0.44287327	CD8+ T cells	control
847	0.06658948	-0.080136694	1.3966718	0.24642214	-2.0986748	1.0172033	CD8+ T cells	control
848	-0.93817955	-2.9547422	1.1790546	0.21886021	-3.181142	0.6607578	DC	control
849	-0.27366805	-1.9210857	0.024374008	-0.8311686	-3.1679485	0.96614265	CD14+ Monocytes	control
850	0.19924833	-2.2235243	0.7349534	0.9975326	-3.327043	-0.19237798	CD14+ Monocytes	control
851	-2.7205634	-2.1569514	-0.49663165	-0.30069804	-3.36306	0.26779914	CD14+ Monocytes	control
852	-0.31476557	-1.5623004	1.7672019	0.8536122	-2.3263197	-0.007009059	DC	control
853	-0.9330467	-2.9380271	1.0487471	1.1850318	-2.9406757	-0.8213557	CD14+ Monocytes	control
854	-0.53456914	-1.2762227	0.6639761	-0.74360037	-3.2170694	-1.1975756	CD14+ Monocytes	control
855	-1.032024	-0.7246402	-0.23070437	0.8394315	-3.3903337	-1.871612	CD14+ Monocytes	control
856	0.79522	-1.0116074	1.0952561	-0.42656037	-3.149322	-2.088041	CD16+ Monocytes	control
857	-0.5824111	-1.0529064	1.0336312	-0.48621252	-3.4293528	-0.21819454	CD14+ Monocytes	control
858	-0.3338995	-1.1107992	1.2431997	0.08385503	-2.0124664	0.38941216	CD4+ T cells	control
859	-0.77799416	-0.647989	-1.1048357	-0.6758449	-0.50361645	1.2442904	CD4+ T cells	control
860	0.26415354	0.3840104	2.3693717	1.9752614	-1.8179086	1.2359879	B	control
861	0.5760359	-0.37013894	-0.33479854	0.43298715	-1.4153963	0.31202513	CD4+ T cells	control
862	0.7881111	0.1190342	-0.34888637	1.2878249	-3.2737749	0.06479816	CD14+ Monocytes	control
863	-1.4301256	-1.3960993	0.7282086	-0.70628893	-3.691041	0.7417889	CD14+ Monocytes	control
864	-0.8844881	-2.899695	2.0279665	-0.80940306	-3.3235893	-0.7343783	CD14+ Monocytes	control
865	-0.23360768	0.89652586	-0.14469221	0.08157542	-0.8822622	2.4797807	CD4+ T cells	control
866	-0.6364868	-0.60764146	0.04180628	-1.421859	-3.73185	-0.5989461	CD14+ Monocytes	control
867	2.42439	-1.7281747	2.5521476	2.9836824	-1.3008273	-0.94747186	B	control
868	-1.3438576	-1.989598	0.87549376	-0.5776262	-3.7141998	-0.012440562	CD14+ Monocytes	control
869	0.07945338	-0.32082713	-0.1885705	-0.27307063	-1.9221047	0.5637417	CD4+ T cells	control
870	-0.27753967	-0.06166303	0.022300541	-0.93653953	-1.8876718	0.059337497	CD4+ T cells	control
871	-0.14152507	-0.5061809	0.030665755	-1.5031722	-1.6876696	1.847639	CD8+ T cells	control
872	-1.3785249	-1.7181427	0.91314375	0.030026764	-3.369332	0.46797055	DC	control
873	-0.70451725	-0.6384935	0.9961734	-0.5974262	-3.0722709	-0.4088481	CD14+ Monocytes	control
874	0.9384453	-1.8916173	0.9247999	0.933084	-2.9990323	-1.7236146	CD16+ Monocytes	control
875	0.6895709	-0.30490658	0.69755965	-1.4284598	-1.2243329	-0.3830695	CD4+ T cells	control
876	-0.8283554	-1.8018252	2.839205	1.0587944	-2.2568097	-0.4592877	DC	control
877	0.4712053	-0.38591552	-0.9902717	0.0006969273	-1.55443	-0.6674671	CD4+ T cells	control
878	-1.5307095	-1.3061768	0.8632064	-0.24177742	-3.2460349	0.50057596	CD14+ Monocytes	control
879	-2.7051713	0.21536574	-0.8701618	-2.8140073	-1.8867611	2.3317332	NK cells	control
880	-2.2337604	-2.217492	1.3025097	-0.8035698	-3.7760358	-0.35649273	CD14+ Monocytes	control
881	-2.040631	-0.07697815	1.0586098	1.0225058	-1.8524417	0.32412186	CD4+ T cells	control
882	-1.067645	-1.7066727	-0.22706856	-0.108021185	-3.114649	0.24701579	CD14+ Monocytes	control
883	-1.2737023	-1.9630971	1.3823854	0.6628771	-2.987337	-0.3724774	CD14+ Monocytes	control
884	-0.8077743	-0.8515376	2.2988126	2.4551525	-1.7623007	-1.232572	B	control
885	0.7638311	0.6906061	-0.64133817	-0.16483831	-1.9520924	0.027866185	CD8+ T cells	control
886	-1.237608	-1.3342068	0.5555061	1.0447854	-3.7308939	0.9321598	CD14+ Monocytes	control
887	1.2801151	-1.4844961	-0.5147239	0.5144333	-1.6369697	-3.5354502	CD16+ Monocytes	control
888	0.79905117	-0.9269743	0.5984291	-2.253251	-3.74178	-0.09198375	CD14+ Monocytes	control
889	-1.5664383	-1.4932756	-0.67996925	-0.40489596	-1.4718907	-0.23894477	CD4+ T cells	control
890	-0.40465683	-1.6913902	0.7253373	0.97381854	-3.6177573	-0.4133097	CD14+ Monocytes	control
891	0.40555423	-0.8612152	-0.80147743	0.47747177	-1.4463713	1.7384493	CD4+ T cells	control
892	-1.3350452	-0.043979555	-1.5199249	-0.95913553	-0.768224	-0.84578687	CD4+ T cells	control
893	-0.6703498	-0.8778939	-1.2619699	-0.031363726	-0.5730854	-1.6615648	CD4+ T cells	control
894	-1.6374872	-1.8141924	2.7735786	1.7222915	-1.5172143	-0.6796972	B	control
895	-1.3107578	-1.8139027	0.7220855	0.07258117	-1.777829	-1.1608896	CD4+ T cells	control
896	-0.723104	-2.6433527	0.28425938	-0.75292736	-3.593819	0.4831397	CD14+ Monocytes	control
897	-0.29925847	-0.40986076	-1.6663327	-0.24133462	-1.5116705	0.52589077	CD4+ T cells	control
898	1.0513296	-0.6478556	0.1526602	0.20641339	-2.5938663	-2.133661	CD16+ Monocytes	control
899	0.04472883	0.84422106	0.41477156	-0.6648795	-2.8549252	-1.100849	CD14+ Monocytes	control
900	-0.008669138	-1.2093768	-0.22029299	-0.54763854	-1.6216795	-0.9180329	CD4+ T cells	control
901	-0.29904377	0.17797393	0.99795765	0.4304723	-0.76933104	0.64081633	CD8+ T cells	control
902	0.061845582	-2.1521614	1.170321	-0.3910272	-2.9924562	-0.032244086	CD14+ Monocytes	control
903	1.8741338	-1.7908801	0.022901356	0.46805382	-2.586755	-2.59129	CD16+ Monocytes	control
904	0.49854475	-1.7892255	-0.3543945	-1.7762635	-3.7762218	0.24705972	CD14+ Monocytes	control
905	-0.7559764	0.20051682	-0.23654485	-0.12176424	-1.8170824	-0.988796	CD4+ T cells	control
906	-0.3855965	0.2866059	0.015861273	0.24284567	-1.7432561	1.0567856	NK cells	control
907	0.9264955	-0.29269123	0.014182031	-1.2935455	-2.1023571	-0.42288274	CD4+ T cells	control
908	0.11389749	-1.3692377	0.97529817	-1.3881407	-3.4423707	-0.8023035	CD14+ Monocytes	control
909	0.47562253	-0.64862794	0.5652875	1.0517323	-2.0015676	-0.013270826	CD4+ T cells	control
910	-1.083036	-0.15250662	0.7270458	-0.104187995	-1.7241879	2.4194453	NK cells	control
911	0.34918022	-1.4304761	-0.080403246	-1.1846488	-3.6094756	-1.3163801	CD14+ Monocytes	control
912	-0.9636716	0.54727745	2.0180714	2.2780943	-1.7506009	-1.053699	B	control
913	-0.47086227	1.1246512	-1.0651128	-1.5483797	-1.6590146	0.21010509	CD4+ T cells	control
914	1.1666685	-0.90310645	1.659349	0.9579245	-1.3297732	-0.083358705	CD8+ T cells	control
915	0.6316117	-2.9096534	-0.059723914	1.0582078	-3.313607	-0.27209136	CD14+ Monocytes	control
916	-0.16319871	-0.08377308	-0.75881577	-0.939133	-0.68445426	1.110496	CD4+ T cells	control
917	-0.86363745	-0.41959465	-0.20617923	0.19428664	-1.6934401	-0.84049714	T	control
918	0.91122437	-2.5877361	-0.9588685	1.0182323	-2.9494355	-3.32904	CD16+ Monocytes	control
919	-0.15587012	-2.1913238	-0.023024186	0.60017633	-3.10443	-0.9793894	CD14+ Monocytes	control
920	-0.9626911	-1.9997641	0.74612045	-0.38775498	-3.4274452	-0.7687627	CD14+ Monocytes	control
921	0.37046334	-1.6842164	-0.48918462	-0.28019834	-1.9689587	-2.0924404	CD16+ Monocytes	control
922	-2.1475637	-2.4717126	0.44415742	-0.45123357	-3.6614146	-0.74481404	CD14+ Monocytes	control
923	-0.8636714	0.24613173	-1.98292	-0.00040818378	-1.1575994	0.5523706	CD4+ T cells	control
924	-0.78474665	-0.40902856	-1.5412604	-1.3881557	-3.8174922	0.13424847	CD14+ Monocytes	control
925	0.45582342	-0.2011853	0.788673	-0.99982774	-1.6224897	-0.010641009	CD4+ T cells	control
926	1.0505054	-2.1003006	-1.0737587	-1.4881608	-2.7718277	-2.444421	CD16+ Monocytes	control
927	-1.1938603	-1.3956273	0.95943224	-0.8468729	-3.322709	0.76305926	DC	control
928	-0.09022951	0.7652583	-0.39368078	0.3437667	-1.0083517	-0.100857675	CD4+ T cells	control
929	-1.6953032	-1.5088968	-0.72993535	-0.44525856	-1.5296713	-1.0554664	T	control
930	-0.43074957	-0.8632635	3.6286016	2.5170097	-1.3167245	-1.7938049	B	control
931	0.009072721	-0.3403398	-1.2064266	-0.63035846	-1.605663	2.3765376	CD8+ T cells	control
932	-0.15262045	-0.74486667	0.3502313	-0.6110531	-3.2184632	-0.50283855	CD14+ Monocytes	control
933	-2.7327654	-2.0462656	0.9635572	-1.3487306	-3.288337	-0.6316046	CD14+ Monocytes	control
934	0.09760165	-1.649085	0.019873388	1.5100889	-1.8569195	0.026822649	CD4+ T cells	control
935	-2.080523	0.43745744	-0.44885162	-1.1310829	-1.3793043	0.47062892	CD8+ T cells	control
936	-1.6577612	-1.2578205	0.8800747	-0.6382435	-3.30236	-1.6348197	CD14+ Monocytes	control
937	-3.0497646	-1.6341655	1.2139345	-0.1676092	-2.9089408	0.2791568	DC	control
938	-0.60056174	-1.7597163	1.1181352	-1.7890971	-3.0963078	-0.48093256	CD14+ Monocytes	control
939	-1.4803519	0.025391497	0.5526777	-0.61003274	-1.2805635	0.76343596	CD4+ T cells	control
940	-0.6040167	-2.9334283	0.4592713	0.089779675	-3.0672116	-0.211148	CD14+ Monocytes	control
941	-0.6241236	-1.6468623	0.9974216	1.4880413	-3.4833477	-1.1352873	CD14+ Monocytes	control
942	-2.3626952	-2.6928494	0.4148276	1.0973356	-3.316865	-0.48111552	CD14+ Monocytes	control
943	2.0932207	-0.06752342	-0.069155276	-1.1181835	-1.9909556	-0.67697215	CD4+ T cells	control
944	-0.21113393	-2.7227578	0.6853621	0.71825993	-3.5319114	-1.3822534	CD16+ Monocytes	control
945	-0.06829125	-0.9554108	-2.2040052	0.03710887	-1.2121536	-0.8969332	CD4+ T cells	control
946	-0.63053656	0.7655284	-0.297235	-0.7765901	-0.8531874	0.34579846	NK cells	control
947	-0.174315	-0.33957583	0.60605127	0.36625105	-1.5187762	0.4252203	CD4+ T cells	control
948	-0.9250062	-2.2124412	0.41227114	0.62011373	-3.132167	-0.3622284	CD14+ Monocytes	control
949	1.2488786	-1.8202543	-0.17093432	0.055408716	-2.6947002	-2.1394198	CD16+ Monocytes	control
950	-0.8220681	-2.096313	0.10649123	-0.8396596	-3.5959113	-0.4492713	CD14+ Monocytes	control
951	-0.5462131	-2.4882972	-0.842988	0.2186164	-3.2507603	1.3198495	CD14+ Monocytes	control
952	-0.72017586	-0.6170428	-0.13667014	-0.200627	-1.5093272	-0.0010508597	CD4+ T cells	control
953	-0.27843708	-1.5512536	-0.36352655	-0.66775393	-3.1768575	-0.41932976	CD14+ Monocytes	control
954	-2.2003832	0.0058728456	-2.1550748	0.011796445	-1.3718382	1.4758552	CD4+ T cells	control
955	-1.4981842	-2.4593256	1.7173537	-0.88380855	-3.0943067	-0.6501913	DC	control
956	-0.41463876	-2.0771825	2.3083403	1.2873794	-1.6514666	-0.40370762	B	control
957	1.0265703	-0.3898957	0.18385875	-1.8019989	-1.6652728	1.1446252	CD4+ T cells	control
958	-0.23162769	-1.5483667	0.3066018	-0.9246904	-3.3934793	-0.11423865	CD14+ Monocytes	control
959	-1.4934894	-2.6013403	-1.5897037	-0.5122665	-3.7506456	-0.14209473	CD14+ Monocytes	control
960	-0.996643	-0.38135284	1.4677899	-1.2725618	-3.343787	-0.49930894	CD14+ Monocytes	control
961	-0.4813417	-1.4894786	0.6942334	-0.18774427	-1.3114336	0.99644446	NK cells	control
962	-1.0050118	-1.3620236	-1.6988195	0.32775724	-1.3660189	-0.6256123	CD4+ T cells	control
963	-0.5591283	-1.4849501	0.5782196	0.6847317	-1.0387871	1.7428807	NK cells	control
964	-1.2491081	0.0021369234	-1.7294836	0.34632808	-1.721698	0.5760466	CD4+ T cells	control
965	-1.4385214	-0.8455069	0.9799061	-0.9153098	-3.4651196	0.3628772	CD14+ Monocytes	control
966	-1.1062038	-0.8958365	0.7738639	-0.65893054	-3.9616363	-0.9625658	CD14+ Monocytes	control
967	-0.59357154	-0.7819204	-0.7938517	0.98332155	-3.655385	-0.58429044	CD14+ Monocytes	control
968	-1.2491959	-0.16863	-0.6869706	-1.307696	-2.0533955	1.1277832	CD4+ T cells	control
969	-1.1656308	-0.06449929	0.67467195	-1.0425248	-1.095505	0.18823364	CD8+ T cells	control
970	0.027758092	-0.61025274	0.061552018	-0.90206844	-1.0055892	-1.0167559	CD4+ T cells	control
971	-0.38725552	-1.2617638	-0.46293718	0.8047732	-3.3480976	0.50213957	CD16+ Monocytes	control
972	-1.7162368	-2.1097426	0.72208846	-0.23969007	-3.229915	0.60463756	CD14+ Monocytes	control
973	0.33511043	-0.18016374	2.9253829	3.170611	-1.348203	-0.9170994	B	control
974	-2.6759737	-2.184965	2.0314517	-0.113740064	-2.9386666	-1.3397963	DC	control
975	-2.410717	-0.24529341	1.298162	0.2911424	-2.2393193	0.63026637	CD4+ T cells	control
976	-0.011686832	-2.023315	-0.1346851	0.25162792	-2.7264714	-1.2139062	CD14+ Monocytes	control
977	0.21073443	-0.837465	0.59544545	-0.46952114	-1.2231265	0.4158025	NK cells	control
978	-1.2960501	-1.7208871	2.88742	2.966846	-1.9533576	-0.4822161	B	control
979	-0.2839148	-3.1434321	0.29205114	-0.5572143	-2.987544	-1.67272	CD14+ Monocytes	control
980	0.6206428	-0.14108175	0.4477954	-0.059111357	-1.18976	1.4508573	NK cells	control
981	-1.1796589	-0.35883456	-0.044908524	-1.3610902	-1.0125825	1.2387084	NK cells	control
982	-0.22623438	-0.81159055	1.1180236	-0.8754797	-1.503232	-0.107822105	CD4+ T cells	control
983	0.5720396	0.7525331	1.7937307	-0.39344993	-1.7204769	0.85833335	CD8+ T cells	control
984	0.99796194	-0.50195503	-0.7540899	-0.43320304	-1.5651822	0.03801803	T	control
985	-0.9540141	-0.304184	0.28262442	-0.111628756	-1.2516552	-0.17707488	CD4+ T cells	control
986	2.0801296	-2.2163756	0.98608124	0.50367236	-2.639553	-1.5925558	CD16+ Monocytes	control
987	-0.48707327	-1.6668122	0.64580774	1.0487196	-3.8037858	-0.24038646	CD14+ Monocytes	control
988	-1.5729997	-1.1188909	-0.4098872	-0.3461721	-0.58139545	-1.3271512	T	control
989	-0.6552278	-0.6478697	0.8381983	0.7825852	-3.5526505	-0.9053042	CD14+ Monocytes	control
990	-1.4691298	-1.6566751	0.20956863	0.24261037	-3.2108538	-0.50711423	CD14+ Monocytes	control
991	-0.30159354	0.07937771	-0.05614379	1.684373	-1.3192996	0.6982399	NK cells	control
992	-1.0102403	-1.2019194	2.0366504	0.6126754	-1.1046576	0.56206846	B	control
993	-2.0125556	-0.063595265	-1.3567096	-0.81240815	-1.3733249	0.28825504	CD8+ T cells	control
994	-0.5901648	-0.31184798	-0.62779856	-0.30845165	-2.8140182	0.17782615	CD14+ Monocytes	control
995	-1.8463328	-1.1834761	1.1321183	-0.458917	-3.2637582	0.13753456	CD14+ Monocytes	control
996	-0.5719346	0.27531356	-1.5949466	-0.57333255	-2.040839	-0.31063524	CD4+ T cells	control
997	-2.1053977	-1.3309524	-0.21025844	0.9364361	-3.3990922	-0.113850966	CD14+ Monocytes	control
998	-0.24042797	0.28535753	-1.3553802	-0.38140962	-2.1940527	2.820945	CD8+ T cells	control
999	0.27577198	-1.3102854	-0.67764014	1.5572432	-3.2963884	-0.43422505	CD14+ Monocytes	control
1000	-0.04497171	-0.39364484	-1.4970306	0.22536454	-0.74284875	1.3752155	NK cells	control
1001	-1.6871332	-1.9092767	0.4097256	0.48789147	-3.2460158	-0.5989258	CD14+ Monocytes	control
1002	0.1676786	0.46827227	-0.040850483	-0.9059179	-1.8217582	1.5487992	CD8+ T cells	control
1003	0.58713406	-0.9402505	2.9788613	2.34748	-1.0815096	1.0678463	B	control
1004	-1.5943694	-1.768342	-1.1049488	-1.4428728	-3.2904634	-0.84036374	CD14+ Monocytes	control
1005	0.62823594	-0.37026262	-0.07179026	-0.5411779	-1.6148183	1.3396243	CD4+ T cells	control
1006	-0.40441644	-2.2301452	2.7137709	2.458456	-2.1448133	0.3913249	B	control
1007	-0.9021254	-0.3932468	2.5260708	1.9009995	-0.8580654	-0.46557647	B	control
1008	-0.43633598	-1.8025932	0.10557863	-1.7042954	-3.3245208	-0.7284524	CD14+ Monocytes	control
1009	-0.56633365	-1.427149	1.0293267	0.6907429	-3.4354541	-2.0742233	CD14+ Monocytes	control
1010	-1.2110515	-0.20426562	1.9463315	-0.7428082	-1.5899619	0.33012438	DC	control
1011	-1.8810427	-1.9154671	-0.829733	-1.0594544	-3.704747	0.48534876	CD14+ Monocytes	control
1012	-0.33292705	-0.017840028	-0.109778345	-0.4351124	-1.4383729	0.9489618	CD4+ T cells	control
1013	-0.14170575	0.42680097	-0.18286921	0.013275385	-0.9644561	-0.4545621	CD4+ T cells	control
1014	0.83649296	-2.4790132	-0.51922596	-0.80695367	-3.2007992	0.2695131	CD14+ Monocytes	control
1015	-0.66740865	-0.8928058	-0.3256389	0.7422101	-3.2470403	-0.41655958	CD14+ Monocytes	control
1016	0.41933614	0.24260855	0.8854621	-0.057992026	-1.5780544	0.626717	CD4+ T cells	control
1017	-0.49193835	-0.025200337	0.006139457	-0.056355804	-1.0760438	0.19203736	CD4+ T cells	control
1018	0.6390141	-1.3881063	0.11294166	0.79887587	-3.4505405	-1.7744843	CD16+ Monocytes	control
1019	-1.4360026	-1.1434317	-0.27309102	0.4699432	-1.6433197	1.1718904	CD4+ T cells	control
1020	-1.2731551	-0.30656207	0.059968874	-0.95656824	-1.7090061	0.71459186	CD4+ T cells	control
1021	-0.2902938	0.33010584	0.60078466	0.94853985	-1.8108851	1.9676268	CD8+ T cells	control
1022	-1.0865921	1.2792681	1.3330119	-1.1959698	-1.8727623	1.5703329	CD8+ T cells	control
1023	-1.9039496	-0.30059725	-0.6512466	0.06537497	-1.7918394	-0.108587086	CD4+ T cells	control
1024	-1.1530832	-0.21978354	-2.4963346	-0.30153674	-0.8102457	-0.74869996	CD4+ T cells	control
1025	-0.70647943	-0.21057072	-1.8464992	-1.2425642	-1.9683008	0.97372717	CD4+ T cells	control
1026	-0.87217546	0.38501292	-1.2352462	0.7512222	-1.4942427	-0.8209896	CD4+ T cells	control
1027	0.51591223	-1.0710231	0.22772029	-1.4887898	-2.5695379	-2.4413624	CD16+ Monocytes	control
1028	-0.056995094	0.075430445	-2.038438	0.510767	-1.1057122	0.8614054	NK cells	control
1029	-1.2122419	-1.1767135	0.8611096	0.50092614	-3.5816925	-0.2960514	CD14+ Monocytes	control
1030	-1.0828236	-0.46436256	0.9982537	0.57662016	-2.1394393	-0.4038899	CD4+ T cells	control
1031	-1.0029739	-2.670087	1.4833382	-0.6789613	-3.0833857	0.74279547	CD14+ Monocytes	control
1032	-1.2466438	-1.7692279	0.74786997	-0.061882645	-3.3643706	-0.5379402	CD14+ Monocytes	control
1033	0.7304157	0.060694292	0.42370993	-0.12919019	-1.8366674	2.2362127	CD8+ T cells	control
1034	-1.3037198	-1.5087028	1.4897871	0.3665412	-3.239682	0.51431537	CD14+ Monocytes	control
1035	0.88394445	-0.6074355	2.2401392	2.3955002	-1.5415715	-0.773438	B	control
1036	-0.82793266	0.14993533	0.47189212	-1.5139858	-1.3217314	0.9619292	NK cells	control
1037	-0.006835401	-0.2922109	0.26490015	-0.2479258	-1.3055896	1.972629	CD8+ T cells	control
1038	-1.1258999	-0.4285023	-0.9658465	-0.19705191	-2.497006	0.28902996	CD4+ T cells	control
1039	0.5902279	-0.46567538	-0.47354138	-0.845647	-1.0284202	-0.34319755	CD4+ T cells	control
1040	-1.0327868	-1.8081999	0.0633459	0.00028815866	-3.194383	0.36307847	CD14+ Monocytes	control
1041	1.3766971	-1.4816967	1.0737039	0.9560479	-2.7961566	-1.4847984	CD16+ Monocytes	control
1042	-0.004682541	-2.5154705	0.15255627	0.9883741	-3.649868	-0.4599238	CD14+ Monocytes	control
1043	-0.50289756	-2.7313063	0.06960608	-0.8756582	-3.5071962	-0.35518113	CD14+ Monocytes	control
1044	0.40452766	0.35475034	-1.0576135	-0.60581654	-1.4685509	1.1115253	CD4+ T cells	control
1045	0.23904729	-0.41842145	-0.98277295	-0.61575943	-1.9359875	1.3947141	CD4+ T cells	control
1046	-0.20641905	-0.66762084	2.5420067	0.36992803	-1.3844581	-0.23247078	B	control
1047	-2.0508554	-2.3585186	0.51552105	-0.6626338	-3.2150233	-0.28372204	CD14+ Monocytes	control
1048	0.6280943	-0.71372664	2.7893052	3.5165288	-1.7841924	-0.27396655	B	control
1049	-0.8569546	-1.5543003	0.82882166	-0.1661109	-2.5464132	-0.15174842	CD14+ Monocytes	control
1050	-0.13407186	-1.9801803	0.5029068	0.026062563	-3.3346355	-0.46770152	CD14+ Monocytes	control
1051	0.33199733	0.018704236	-0.06442988	-1.0574601	-0.3097441	0.7189026	CD4+ T cells	control
1052	-0.6270509	-0.3091912	-0.8270929	0.22349244	-2.0942876	0.6029952	CD4+ T cells	control
1053	2.3526833	-1.6244607	-0.115022935	-0.21130666	-2.5988839	-2.9191499	CD16+ Monocytes	control
1054	-0.046718903	0.59240234	0.19144262	0.5188468	-2.7682824	0.037023135	CD14+ Monocytes	control
1055	1.17719	-1.6780853	0.40882194	0.6856162	-2.7823226	-2.2263353	CD16+ Monocytes	control
1056	-0.5825012	-3.2077026	-0.2035925	-0.7988933	-3.2586668	-0.6499498	CD14+ Monocytes	control
1057	-0.20168161	-0.43493858	0.11578512	-0.9097871	-0.9590419	0.07286388	CD4+ T cells	control
1058	-1.4938252	-1.8200524	-1.1140685	0.7467677	-3.5395083	-1.2550745	CD14+ Monocytes	control
1059	-0.8995448	-0.95629394	2.6711776	2.5331836	-1.971828	-0.15825677	B	control
1060	-0.46107	-0.77662116	1.8134147	-0.6311412	-1.7081676	-0.10644108	CD4+ T cells	control
1061	-1.4902072	-1.4055275	0.569109	0.11054606	-3.71927	0.50251627	CD14+ Monocytes	control
1062	0.43549788	-0.5456609	-0.13433214	-0.7760719	-0.88373697	-0.43344766	NK cells	control
1063	-2.0649612	-0.5683081	-1.5020894	0.71142626	-1.8699806	-0.5493735	CD4+ T cells	control
1064	-0.6497506	-3.1665049	-1.7651147	-2.0363798	-3.28884	0.6258849	CD14+ Monocytes	control
1065	-1.7170091	-0.010386564	1.3390921	0.69388676	-2.944962	0.7429663	CD14+ Monocytes	control
1066	0.38124353	0.26196623	-0.16781926	-0.91083384	-1.6278001	0.50065446	CD4+ T cells	control
1067	-0.19855835	-2.2076104	-0.5905166	-0.42733538	-3.2206094	-1.580106	CD14+ Monocytes	control
1068	-0.36287722	1.1358304	0.09375487	0.2260097	-3.7140765	-0.67723125	CD14+ Monocytes	control
1069	-1.378709	-0.9691167	0.061477408	0.80172616	-3.2043364	-1.7432289	CD16+ Monocytes	control
1070	-0.4394289	-0.005802259	1.2096875	-1.0277257	-1.4381748	1.9939244	CD8+ T cells	control
1071	-0.5485055	0.14097416	0.53383094	1.9257793	-1.4651358	-0.49256134	CD4+ T cells	control
1072	-1.5465329	-2.0266168	1.3672236	1.8180007	-3.7373683	-1.654019	CD14+ Monocytes	control
1073	-1.8397566	-0.5386806	0.9090544	0.85550237	-3.405496	-1.264309	CD14+ Monocytes	control
1074	-0.23002571	-0.6213948	-1.762828	-1.7442765	-1.226253	0.12160864	CD4+ T cells	control
1075	-2.2000208	-1.6135819	0.02090177	-1.5955427	-3.0946836	-0.36499065	CD14+ Monocytes	control
1076	-0.56662464	-0.82634795	0.39456367	-0.8626148	-0.71122396	0.5779699	CD4+ T cells	control
1077	-0.00427559	-0.35860473	2.7199059	0.6611047	-1.6883678	-0.738937	B	control
1078	-0.5791058	0.97010654	0.23318532	-0.7102702	-0.8577208	0.8373418	CD4+ T cells	control
1079	-0.2137236	0.61825055	1.5501586	-0.28757834	-1.4567225	1.372323	CD8+ T cells	control
1080	-2.1238751	-2.073793	0.9702073	-0.34458607	-3.5607042	-0.24343495	CD14+ Monocytes	control
1081	-1.0824062	0.4787845	-1.5584531	-1.1942172	-2.3602533	-0.3358603	CD4+ T cells	control
1082	-2.1404245	-2.335699	-1.5067754	-0.6822332	-3.165473	0.39886597	CD14+ Monocytes	control
1083	-1.0142429	-2.337045	-0.28223866	0.82649195	-3.1811128	-0.19186366	CD14+ Monocytes	control
1084	-2.890911	-2.2613206	0.43406072	0.65156424	-3.4232042	-1.0055768	CD14+ Monocytes	control
1085	-3.1831353	-1.5351803	0.5655651	0.4134172	-3.336135	-1.549168	CD14+ Monocytes	control
1086	0.6190684	-0.8689395	-1.2401881	0.6122087	-1.4310732	0.6595019	CD4+ T cells	control
1087	-1.4411336	-1.2013279	0.93115276	-1.0026193	-3.4609268	-0.71876395	CD14+ Monocytes	control
1088	-0.9637072	0.51143306	0.048399404	-2.3063786	-3.0701172	-0.013557315	CD14+ Monocytes	control
1089	1.7440454	-2.186472	0.20349982	-0.5611687	-2.338955	-2.687943	CD16+ Monocytes	control
1090	0.50691634	-2.099328	-0.28337538	1.0722094	-3.611854	-1.2545824	CD14+ Monocytes	control
1091	1.0289673	-2.6993148	0.7438407	-0.21937242	-2.9479878	-2.4157958	CD16+ Monocytes	control
1092	0.43554485	-1.0986805	0.18114737	-0.49370328	-1.6420424	1.4303035	CD4+ T cells	control
1093	-1.0281254	-0.8499523	-0.9409932	-1.2986624	-1.3694292	-0.5871428	CD4+ T cells	control
1094	-1.6235634	-1.5560861	0.6793568	-0.47851205	-2.9039712	-2.7277012	CD16+ Monocytes	control
1095	0.41501832	-0.82004374	-0.034322277	0.6666272	-1.2444535	0.28383243	CD4+ T cells	control
1096	-0.71711624	-1.2617522	0.6413216	0.42289966	-1.4618441	-0.41018695	CD4+ T cells	control
1097	-0.5508498	-0.8457413	-1.4550263	0.19643211	-1.7761409	0.4767908	CD8+ T cells	control
1098	-1.1517322	-0.9254747	-0.74342144	-0.23482157	-1.4765515	0.7398667	CD4+ T cells	control
1099	0.78502584	-0.2429647	1.641143	-0.8189594	-1.335126	-1.415398	CD4+ T cells	control
1100	1.5399151	-0.9774155	2.5958998	0.48385352	-0.48058373	-0.5084543	B	control
1101	-2.005566	-2.2929535	-0.33279037	-0.47810364	-3.3381107	0.5161538	CD14+ Monocytes	control
1102	0.2582448	0.10626446	0.9538221	-0.45465195	-0.9471495	1.5487648	CD8+ T cells	control
1103	-1.3266267	0.6082204	-1.6564486	-1.2330834	-0.56495875	-0.82255423	T	control
1104	-1.0637801	-0.5710837	0.82219374	-1.3079447	-1.9887412	0.47849658	CD8+ T cells	control
1105	0.62239814	-1.3102236	1.3207088	-0.4629796	-3.434731	-0.33103976	CD14+ Monocytes	control
1106	-0.4050442	-0.7508353	1.371316	-0.38148877	-3.3797271	-0.58803934	CD14+ Monocytes	control
1107	-0.3617907	0.3785751	-1.1651789	-0.5945279	-1.8486688	0.5699933	CD4+ T cells	control
1108	-0.7237318	-0.841341	-1.0004098	-0.52824473	-1.6272228	-1.469837	CD8+ T cells	control
1109	-1.7798654	-2.0871482	-0.18109033	0.7753887	-3.39341	-0.46265304	CD14+ Monocytes	control
1110	-0.33690095	-0.6364263	0.95068944	1.207658	-1.7976842	1.460268	CD4+ T cells	control
1111	-0.4133287	-0.83515644	1.6543097	0.7355616	-2.0883842	-0.4566078	CD8+ T cells	control
1112	-1.0667468	-1.1519198	-1.7590656	1.9390402	-0.644433	0.49063554	CD4+ T cells	control
1113	-0.9933205	-2.1323345	-0.37623453	-0.26049212	-2.4685128	-2.8806245	CD16+ Monocytes	control
1114	0.49622235	0.34169686	-0.33043042	-0.11561991	-1.2688214	1.1889147	CD4+ T cells	control
1115	-2.4199731	-1.2839222	1.267843	0.6931362	-2.4036598	-0.17193069	DC	control
1116	-0.4296944	0.20673937	-1.9117289	-1.1576195	-0.46454257	1.0880113	NK cells	control
1117	-0.57094604	0.5289396	-0.38267672	-1.6984954	-1.4435084	0.47854587	T	control
1118	-0.64721733	-0.92558706	2.6406322	2.9361434	-1.7738231	-0.9303874	B	control
1119	1.9822481	-0.22516774	0.041992724	-0.7175716	-1.227979	-1.131104	CD4+ T cells	control
1120	-2.1364205	-2.051654	-0.63603413	-1.38221	-3.2581673	-1.1770699	CD14+ Monocytes	control
1121	0.20261893	-0.0304471	-0.63193053	0.12201622	-0.8287966	-0.11383498	NK cells	control
1122	0.42737943	-1.4478037	1.256969	0.84744453	-3.0066712	-1.7709954	CD16+ Monocytes	control
1123	0.041721813	-1.5701535	0.7766869	1.7825365	-3.743414	-1.3998802	CD14+ Monocytes	control
1124	0.4532272	0.37352842	-0.63436663	-0.74175835	-1.2114837	-0.85095423	CD4+ T cells	control
1125	0.61676	-0.7366313	-2.145717	0.116996005	-1.1060636	0.60608464	CD4+ T cells	control
1126	-0.16398615	-0.66973805	2.3533158	2.4380875	-1.1840328	-1.380139	B	control
1127	1.0077225	-1.1312913	0.21448818	-0.83816373	-2.1104507	-2.8254879	CD16+ Monocytes	control
1128	-0.2802564	-0.16930696	-1.0371991	0.0954119	-0.7391373	0.22959797	T	control
1129	-1.071776	-1.7476074	0.37441435	-0.69680876	-3.1774979	1.4669409	CD14+ Monocytes	control
1130	-0.79081756	1.7643391	3.2636597	-0.31945005	-1.1738867	-0.3397961	DC	control
1131	-1.8218851	-1.1451509	0.59130883	-0.06538072	-3.1757264	0.19656494	CD14+ Monocytes	control
1132	-0.9469224	0.120153986	0.9199889	0.055878475	-1.703271	-1.9692316	CD4+ T cells	control
1133	-2.0240264	-1.6464765	-0.3530112	-1.9177166	-1.5298691	1.0251868	CD4+ T cells	control
1134	1.4403322	-1.6681713	1.2185451	0.33924252	-2.6261554	-3.624916	CD16+ Monocytes	control
1135	-0.75865054	-0.6353986	3.3496492	3.2413044	-1.2173722	-0.8795212	B	control
1136	-0.7690813	-1.6211293	2.441316	1.7755392	-1.531703	-0.54702485	B	control
1137	-1.8024521	-2.3718364	1.7803175	0.21485087	-3.0072238	-0.60792506	DC	control
1138	-0.6012466	-1.2435026	-1.379193	-1.0185469	-1.1865858	0.048466295	CD4+ T cells	control
1139	-1.2596531	-0.4777511	2.60765	2.1057892	-1.4429207	-0.21169445	B	control
1140	-1.0501869	-1.2135613	0.8736095	-0.1728414	-3.5675802	0.50151896	CD14+ Monocytes	control
1141	-0.13312703	-1.1918458	1.4880918	0.8584304	-3.1163955	-1.0238647	CD14+ Monocytes	control
1142	-2.5839841	-2.8382742	0.77142155	-0.9994799	-3.5745785	-0.7123326	CD14+ Monocytes	control
1143	-1.0917548	0.01910469	-1.676732	0.13464957	-1.6023713	-0.16446185	CD4+ T cells	control
1144	-0.74739707	-1.1811333	2.675576	1.6901236	-2.137853	-2.3840594	B	control
1145	-2.035466	-1.3160548	-0.3780955	0.6193829	-3.490596	0.12908396	CD14+ Monocytes	control
1146	-1.5572349	-0.940601	2.830089	0.791969	-1.4678456	-0.74363035	B	control
1147	0.3701697	0.8482082	2.5899377	3.5367868	-0.8129748	-0.30935103	B	control
1148	-2.6195197	-1.906641	0.12606278	0.7103769	-3.681184	-0.9898702	CD14+ Monocytes	control
1149	-1.3992467	-2.302081	-0.22890961	-1.5269477	-3.2610025	-0.1869156	CD14+ Monocytes	control
1150	-0.24618316	0.11105342	-1.6247325	-0.27824706	-1.4673611	-0.1416833	CD4+ T cells	control
1151	-2.0114827	-0.86015356	0.08865082	0.1381213	-1.6336719	1.0887239	CD4+ T cells	control
1152	-0.2413573	-0.15878087	-0.4991622	-0.66748846	-0.9643061	1.1118016	CD4+ T cells	control
1153	-0.66711164	-3.0633118	0.3045621	-0.5161796	-2.9146218	0.5206257	CD14+ Monocytes	control
1154	0.6431	0.5777589	-0.7028257	-0.07102674	-1.8198477	0.41931012	CD4+ T cells	control
1155	-0.55504894	-1.250512	-0.3272162	-1.3102143	-3.4233809	-0.15226701	CD14+ Monocytes	control
1156	-0.3202521	-0.14832427	-1.4057248	-1.5372858	-1.214801	-1.6167526	CD4+ T cells	control
1157	-0.88658	-2.3517869	-0.49177465	-0.1177955	-3.2493012	0.113876075	CD14+ Monocytes	control
1158	-0.43351495	-1.0349867	0.49286118	-0.108985364	-3.171372	-0.5542706	CD14+ Monocytes	control
1159	0.12621534	-2.3723805	0.75500023	0.53181297	-1.0636482	-0.8501768	T	control
1160	-1.8382134	-0.607749	1.9629878	1.1299684	-1.790164	-1.3557806	B	control
1161	-1.2597932	-2.947751	0.06190008	-0.027022451	-3.593648	-0.58405095	CD14+ Monocytes	control
1162	0.97484004	-0.13278662	1.0466195	0.6128585	-2.6548724	-2.063755	CD16+ Monocytes	control
1163	0.40817922	0.050631464	-1.2876705	-0.71191764	-1.6691725	1.5096879	CD4+ T cells	control
1164	0.5099758	-3.0507874	-0.77528894	-0.35258117	-3.5582209	-0.7464218	CD14+ Monocytes	control
1165	-1.2879696	-2.9643712	1.2182941	0.22627255	-3.3853664	0.6011064	CD14+ Monocytes	control
1166	-1.9675875	-1.5340619	1.3194746	2.5391839	-2.3688703	-0.8612957	B	control
1167	-0.23170793	0.25704366	-0.48937705	-0.060230285	-1.801816	2.4029803	NK cells	control
1168	-2.5503068	0.122715235	-0.6099869	-0.24621671	-1.4660236	2.3394666	CD8+ T cells	control
1169	-1.1408942	-0.25002998	0.95938003	-1.3079435	-1.3059067	0.5229051	CD4+ T cells	control
1170	0.37013736	-2.542551	0.51290786	0.84536386	-3.4603896	-0.36016813	CD14+ Monocytes	control
1171	0.14641696	-0.8116548	-0.65911734	-1.0383494	-1.0431646	1.5981019	CD8+ T cells	control
1172	-1.4076009	-2.153359	1.6582881	0.25495097	-3.4502444	-0.0073924363	CD14+ Monocytes	control
1173	0.04952258	-1.3667411	1.3220282	0.32139498	-3.0255218	-1.3266728	CD16+ Monocytes	control
1174	-2.7282012	-0.6909114	0.7470169	-0.9813653	-3.5139077	0.070036426	CD14+ Monocytes	control
1175	-2.2097795	-0.78112423	0.009295821	-0.021649122	-1.7981638	-0.18578404	CD4+ T cells	control
1176	-0.5611926	-1.3742504	-1.7282907	-0.19751333	-0.8970917	0.08974743	CD4+ T cells	control
1177	-0.7189813	-2.4439023	1.4720252	-1.7550128	-3.6978648	-0.03406512	DC	control
1178	-0.83821094	-1.541503	2.969129	1.9325101	-1.98618	-1.6793591	B	control
1179	-1.4510059	-0.5752702	2.7197351	-1.0512285	-2.514325	0.46148092	DC	control
1180	0.7313353	-1.053347	-2.556754	-0.9976195	-0.81055176	1.4973093	NK cells	control
1181	-0.20413649	-0.4904896	1.0203757	-1.1083784	-1.1138585	2.2110868	CD8+ T cells	control
1182	-0.5679279	-1.0029895	0.6470994	-0.47079092	-2.8407404	-2.29835	CD16+ Monocytes	control
1183	1.368916	-1.5117495	0.17081147	-0.77786064	-3.070957	-3.3917258	CD16+ Monocytes	control
1184	-1.0144881	0.5952929	-0.8293599	-0.26454848	-1.435679	0.22864835	CD4+ T cells	control
1185	-0.4099717	-1.3450685	1.5489502	-2.228465	-3.4966936	-0.39390355	CD14+ Monocytes	control
1186	-0.37875205	-1.8162264	0.3078245	0.27249074	-3.1503897	-1.9274257	CD16+ Monocytes	control
1187	-0.32161182	-0.5681898	-0.155316	-0.034208298	-2.5002828	-0.42343605	CD4+ T cells	control
1188	-1.3472574	0.14871985	-1.9052572	-0.98710907	-0.90517867	0.24747375	CD4+ T cells	control
1189	-1.8056743	-1.9940608	1.7915277	0.5615715	-2.777819	0.25084153	DC	control
1190	-0.68813473	-0.3034044	3.1417825	3.8111398	-1.9175173	-0.3251628	B	control
1191	-0.33154884	-1.123663	1.1669862	1.6360872	-1.1541519	-0.25135815	CD4+ T cells	control
1192	0.38082123	-1.1849165	-1.8433852	-1.2271508	-0.8858316	-0.43443066	CD4+ T cells	control
1193	-1.6448617	-1.6211271	0.72461736	-1.3617023	-3.534065	0.2801795	CD14+ Monocytes	control
1194	-1.1220951	-2.3120065	1.7682679	1.2534304	-3.4738145	-0.3649913	CD14+ Monocytes	control
1195	-0.9384051	-1.0628425	2.1382136	0.6097748	-1.1535357	-0.31496665	CD4+ T cells	control
1196	-0.8043957	0.06274097	-0.57719105	-0.67819345	-1.0425532	-0.79935473	T	control
1197	0.27089223	-0.5398673	-1.4986216	1.211663	-1.6205738	-0.4158321	T	control
1198	-1.7920666	-1.6925253	-0.21220481	0.50678766	-3.266826	-0.9471545	CD14+ Monocytes	control
1199	1.2474544	-1.0269519	0.6652665	0.36073706	-2.6340127	-2.8152428	CD16+ Monocytes	control
1200	-1.0674179	-0.26260895	-0.2776888	0.30150354	-1.7694939	0.74371076	CD4+ T cells	control
1201	-0.2239399	-0.79336584	-1.5982436	0.06688464	-1.1560284	-0.5291824	CD4+ T cells	control
1202	0.32444087	-1.3415349	-0.6381482	-0.17002499	-1.5520331	2.05588	CD4+ T cells	control
1203	-0.67152137	-1.2604027	0.893955	0.10994774	-3.5384443	-0.6654796	CD14+ Monocytes	control
1204	-2.6925073	-0.7081967	2.545919	-1.2328691	-2.9006019	0.50772035	DC	control
1205	1.6513346	0.3300049	-0.023275703	1.0441426	-2.6847105	-2.3943865	CD16+ Monocytes	control
1206	-1.1560658	0.42132148	-1.4493576	-0.51013875	-1.6611179	0.64987147	T	control
1207	-0.6989213	0.1593186	-1.2595162	0.29712564	-1.240115	0.16376668	CD8+ T cells	control
1208	1.2154732	-1.0992515	-0.4351195	0.006117329	-1.7207539	0.3943457	CD4+ T cells	control
1209	0.23901063	1.0171201	1.328475	1.5602391	-0.6977771	-0.37140974	T	control
1210	-1.4071789	-1.4440328	-0.78567886	0.7563648	-1.4572005	-0.5949451	CD4+ T cells	control
1211	1.2514943	-1.2635992	-0.8426819	-2.0178308	-1.3727484	0.6325477	T	control
1212	-0.6994148	-0.49781564	-0.78312844	-0.9551911	-1.4439838	-0.83756864	CD4+ T cells	control
1213	0.19601735	0.09514359	1.3378329	1.1231141	-1.5104843	1.7564297	NK cells	control
1214	-0.1575377	0.6823714	-0.25157148	-1.7760303	-1.2360584	1.2879581	CD4+ T cells	control
1215	-0.6254939	-0.94480187	-0.38368717	-0.08121812	-1.2345238	-0.90282273	CD4+ T cells	control
1216	-1.8072691	0.00073798	0.7293924	0.47356343	-1.8520386	-0.28596184	CD4+ T cells	control
1217	-2.168016	-2.5204585	-0.56501055	1.1829584	-3.4292316	-1.5810964	CD14+ Monocytes	control
1218	0.2291139	-1.858707	0.04420097	0.69517255	-3.2621071	0.13861889	CD14+ Monocytes	control
1219	0.052997038	-1.1322294	3.098298	2.1020372	-1.9331921	-0.24281052	B	control
1220	0.091798365	0.39705426	-0.63426864	0.7715386	-0.74310356	0.52115506	NK cells	control
1221	-1.9365462	-1.9838805	0.010385543	0.97768354	-3.3600776	-0.9421579	CD14+ Monocytes	control
1222	-0.6715665	-2.2125921	3.152913	2.072895	-1.4333043	0.89889765	B	control
1223	-2.6042275	-0.6426771	-1.6338694	-0.053161234	-1.6863363	0.6217753	CD4+ T cells	control
1224	0.9268918	-0.7763201	-0.61271596	-1.0005883	-1.360779	0.31646597	CD4+ T cells	control
1225	-0.6426336	-2.2059178	-1.471544	-2.0045812	-3.19106	-0.98009276	CD14+ Monocytes	control
1226	0.29510874	-0.27122986	-0.18747056	-1.6579711	-0.27764764	0.34643865	CD4+ T cells	control
1227	-1.4004207	-1.7005159	1.6966634	-0.75152063	-3.1147816	0.33827937	DC	control
1228	-1.3735434	-1.3784137	-0.85332346	-1.7684246	-3.2946682	-0.89594394	CD14+ Monocytes	control
1229	0.7365912	0.20169245	-0.77689123	-1.6695931	-1.680567	-1.2462145	CD4+ T cells	control
1230	-0.18806905	-0.39609462	1.0019014	-0.8513124	-1.1033096	1.9702444	NK cells	control
1231	-1.2830693	-1.9195502	0.64334244	-0.3276352	-3.292446	0.45916116	CD14+ Monocytes	control
1232	0.7868775	-1.4852259	-0.23455736	-0.11036006	-1.414137	-0.033807576	CD8+ T cells	control
1233	-0.35455358	0.9196353	-0.7764597	-1.9251099	-1.8587639	-0.5188807	CD4+ T cells	control
1234	-2.0113366	-1.805375	0.6181253	0.36777827	-3.4544427	-0.19511624	CD14+ Monocytes	control
1235	-0.7557788	-1.3466629	0.26589453	0.26350108	-2.995023	0.50937986	CD14+ Monocytes	control
1236	0.76605636	0.2509412	-1.3459843	-0.4255513	-1.400064	-0.25165027	CD4+ T cells	control
1237	-1.556125	-0.5854799	0.7030736	0.2471261	-3.546349	-0.19010773	CD14+ Monocytes	control
1238	-1.4816949	-2.0784497	2.9365814	-0.21225849	-2.219583	1.2657033	DC	control
1239	1.1976497	-2.2523808	-0.10620018	1.0177953	-3.1321511	-0.6948516	CD16+ Monocytes	control
1240	-0.29493976	-1.1383027	2.5649822	3.6598291	-2.402123	-0.56930786	B	control
1241	0.1144454	-1.2889023	0.574918	0.66920644	-3.093243	-1.4105262	CD14+ Monocytes	control
1242	-0.5816891	-2.3842475	0.09476762	0.2797171	-3.825992	-0.42750034	CD14+ Monocytes	control
1243	-0.80033135	-2.568873	0.462993	0.2839905	-3.3029675	-1.6989455	CD14+ Monocytes	control
1244	0.3319791	-3.0736036	0.46980524	-0.40725383	-3.6897435	-1.1249187	CD14+ Monocytes	control
1245	0.39555836	-0.5723362	-0.08270216	-1.1570451	-1.3461256	0.009059906	CD4+ T cells	control
1246	-1.9525524	-1.1488662	4.007106	-0.39125237	-1.9472005	0.012668952	DC	control
1247	-0.8523703	-0.5924483	2.5956013	-0.06247574	-2.5247197	0.19052681	DC	control
1248	0.969329	-2.3272655	-0.13701998	-1.4519339	-2.8637643	-2.7356167	CD16+ Monocytes	control
1249	0.80270153	-0.6616036	0.62286866	-2.4967797	-2.92312	-1.480542	CD16+ Monocytes	control
1250	-0.6170747	0.6789617	-0.4060079	-0.48213902	-0.4708936	-1.2353334	CD4+ T cells	control
1251	-1.1235218	-0.14268738	1.5378916	-1.0313132	-1.2110717	0.23224586	CD4+ T cells	control
1252	-1.3166368	-0.64387184	-1.7000391	-0.90911514	-0.9160725	0.849291	NK cells	control
1253	-0.6544443	-1.0559516	-1.195301	-0.21960467	-1.1844817	0.8604604	CD4+ T cells	control
1254	-1.165333	0.3094167	1.763008	-0.4799397	-0.73583615	1.6178622	CD8+ T cells	control
1255	0.2721728	0.80547184	2.3593953	3.6338747	-1.7585014	-0.27071983	B	control
1256	-1.4526463	-0.3732037	-1.9299611	-1.2307267	-1.2504172	-0.27498412	T	control
1257	-0.8076442	0.75894976	-0.3353541	-1.4769199	-1.241481	-1.1192615	CD4+ T cells	control
1258	-1.3490876	-0.41665632	0.6241772	0.084179625	-2.7380576	0.67402625	CD14+ Monocytes	control
1259	-1.1379901	-1.4987264	-1.4362867	-0.21354665	-3.4987285	0.6835872	CD14+ Monocytes	control
1260	-0.36044344	0.48680896	0.643226	-0.2974292	-1.4403907	0.31850964	NK cells	control
1261	-1.1583372	-0.93758994	1.1639153	0.13041131	-2.7434485	0.2021813	CD14+ Monocytes	control
1262	0.48494178	-0.061582357	-0.2884885	-1.1803412	-2.1639936	-0.42545944	CD4+ T cells	control
1263	-0.8872834	0.14746755	-0.54111665	0.009120438	-2.0962672	0.06376968	CD4+ T cells	control
1264	-0.951543	-3.0821824	0.4925877	0.4389943	-3.7346084	-0.85909605	CD14+ Monocytes	control
1265	-2.0267594	-2.3845396	-0.10553122	-0.5416952	-2.965518	-1.1629437	CD14+ Monocytes	control
1266	-1.7095257	-0.34797025	0.32225832	-0.24530512	-1.7221758	-0.7140172	CD4+ T cells	control
1267	0.5214174	-0.96779495	-1.9537879	-0.28185105	-0.6480142	-0.323292	CD4+ T cells	control
1268	0.028081566	-1.0835134	0.48554504	0.11403768	-1.4911408	-1.194209	CD4+ T cells	control
1269	-1.1374623	1.0937388	-0.03255731	0.34170103	-0.9165143	0.6132202	CD4+ T cells	control
1270	-0.39760518	0.12998524	-1.4154049	-1.7410336	-0.72023475	0.015761837	T	control
1271	-1.2513247	-1.7336333	2.4721842	0.78276086	-2.7338524	0.3293735	DC	control
1272	1.6433535	-0.64286184	-0.47985598	-1.3834579	-1.2573867	-0.56183094	CD4+ T cells	control
1273	-0.10584493	-0.9904214	-0.26363316	0.6149127	-3.606479	0.3131975	CD14+ Monocytes	control
1274	-1.3085597	-0.4624983	-0.30912697	0.27532732	-1.737153	0.11789711	CD4+ T cells	control
1275	0.11064744	-0.88336825	1.2427621	-0.69388354	-3.7629285	-1.1528355	CD14+ Monocytes	control
1276	-0.39537132	-0.47654077	-0.21481031	0.45856035	-1.7591778	-0.6248187	CD4+ T cells	control
1277	-0.80123854	-1.2914599	0.22357848	0.5009186	-3.6274736	0.047751673	CD14+ Monocytes	control
1278	-1.4365911	0.12631309	2.4573438	0.71390414	-0.8764324	-0.0004965067	B	control
1279	0.5842221	-2.1030374	-0.6261588	0.06525917	-3.3929741	-0.06329723	CD14+ Monocytes	control
1280	-0.609931	-0.77163935	-1.0495696	-1.1379502	-1.1956233	2.8531864	NK cells	control
1281	0.07366231	-2.6593204	-1.4812282	-1.7007632	-1.7202059	0.21852596	CD4+ T cells	control
1282	0.08655813	-0.79446447	0.37516952	0.66373146	-3.1883097	0.031072848	CD14+ Monocytes	control
1283	-1.343578	-1.1748635	0.22965038	1.571421	-3.3787947	0.08646709	CD14+ Monocytes	control
1284	0.029729404	0.6675551	-0.2630043	-1.1378555	-2.931853	0.15901896	CD14+ Monocytes	control
1285	0.19586584	-0.3790069	-0.3907521	1.7999704	-1.3990257	1.6119077	NK cells	control
1286	-0.47150305	-1.3585862	-1.0059297	-1.3737031	-3.5250828	-1.0024021	CD14+ Monocytes	control
1287	1.5562682	-0.5812249	2.522645	1.9560207	-1.852075	-2.3979878	B	control
1288	-0.15729201	-0.39167854	0.44823855	-0.4753583	-2.3469963	0.61148626	CD4+ T cells	control
1289	-1.5392625	-1.8132931	0.74715877	-0.78546566	-3.7322252	0.74937356	CD14+ Monocytes	control
1290	-1.757873	-0.30228364	1.4436029	0.391942	-1.3680967	0.81025845	CD4+ T cells	control
1291	-1.9540696	-1.7629943	0.1557461	0.2731486	-2.9637363	-0.7314653	CD14+ Monocytes	control
1292	0.67362833	-0.22788855	0.40365064	-0.5370199	-1.6978271	0.37387884	CD4+ T cells	control
1293	-0.8912357	-1.4285246	-1.1232126	-0.5707173	-3.0550623	0.0068205595	CD14+ Monocytes	control
1294	-1.0750208	-1.4553668	-2.0614252	-1.0914162	-1.9019847	-0.16619073	CD4+ T cells	control
1295	0.40624732	0.09160059	-1.4883634	-1.9530319	-1.1504462	-0.104994625	CD4+ T cells	control
1296	-0.011105053	1.0228101	0.0051384866	0.5578007	-3.017398	-1.3261421	CD14+ Monocytes	control
1297	1.4823804	-1.1599689	-0.15816563	0.66304034	-1.7518725	0.08782643	CD4+ T cells	control
1298	-0.40401715	-0.14110756	-3.1987166	-0.77328753	-0.95848155	-0.8560456	T	control
1299	-1.5389832	-1.5215079	3.0266912	0.11554405	-2.9491694	0.5461563	DC	control
1300	-0.78440213	-1.9512475	-0.75977224	1.0449687	-1.0036803	-0.6927048	CD4+ T cells	control
1301	-0.14697164	-0.84399116	0.7440307	-0.035913143	-2.7252111	-1.0309589	CD14+ Monocytes	control
1302	0.87468445	-2.0471091	0.45906094	0.4435447	-3.3710012	-0.61608064	CD14+ Monocytes	control
1303	-0.6272519	1.1551867	-0.7074938	-1.1993885	-1.5621248	0.44175148	NK cells	control
1304	-0.9948217	-0.5003426	0.40495306	0.13694195	-3.3395755	0.14979407	CD14+ Monocytes	control
1305	-0.68122846	-2.2791018	1.0837035	-0.6326777	-3.3799038	-1.6829683	CD14+ Monocytes	control
1306	-0.83906746	-0.18176618	-0.51059216	-0.09524587	-1.2961692	0.6258544	CD4+ T cells	control
1307	1.6743698	-0.8974372	2.4944952	1.6485114	-1.2206827	0.052788675	B	control
1308	0.69376314	-0.2606591	-0.117335945	-0.41406146	-1.7060978	0.7387714	CD4+ T cells	control
1309	-1.5492942	-1.9338763	0.39269322	-1.3448751	-2.8884864	-0.6476688	CD14+ Monocytes	control
1310	-0.6729674	-1.2318074	0.2537787	-0.3186575	-1.910888	-0.008591931	CD4+ T cells	control
1311	-0.16864172	0.7976961	0.910337	1.1839396	-1.353693	1.0858681	CD4+ T cells	control
1312	0.9999219	2.15861	3.6651018	2.1945167	-1.8017144	-0.76246375	B	control
1313	-1.4875288	-0.043352157	0.57599384	1.3745924	-3.2230313	0.0668105	CD14+ Monocytes	control
1314	-0.4204476	-0.2846177	-0.77708673	-0.3313753	-1.3948494	0.39852363	NK cells	control
1315	-1.3284608	0.19234715	-0.5963093	-0.83406997	-1.7803421	0.32799548	CD4+ T cells	control
1316	0.9219509	-1.1441764	0.95871085	0.30281228	-2.6102011	-3.0424232	CD16+ Monocytes	control
1317	-0.5272562	-0.011157975	2.4361467	0.548432	-2.1323426	0.5147183	T	control
1318	-2.7037892	-1.4815027	0.51952314	0.81743103	-3.449114	0.10723517	CD14+ Monocytes	control
1319	-0.6667861	-1.1563804	0.64489233	-0.11841354	-3.0864892	-1.1527956	CD14+ Monocytes	control
1320	0.9286891	-1.8345797	-0.39620504	0.29033154	-3.199867	0.02568601	CD14+ Monocytes	control
1321	-2.1944764	-0.9657816	-0.23101681	-1.4288183	-0.93475807	-0.3486179	CD4+ T cells	control
1322	-1.6079881	-0.2505598	-0.2827304	-0.8209083	-0.79293746	-0.1379989	CD4+ T cells	control
1323	-0.24714756	0.7097244	-0.5594013	-0.90293705	-1.540774	0.3658888	CD8+ T cells	control
1324	-2.279082	-2.2847946	2.6831994	-0.9364134	-2.557003	-0.35654393	DC	control
1325	-1.3448789	-0.85361874	0.3477913	1.0443912	-1.1906607	-0.2818276	CD4+ T cells	control
1326	-1.7263495	-1.6430794	2.831589	-1.2841316	-2.2928433	-0.1527277	DC	control
1327	-0.7278991	-0.59475255	0.9589311	-0.5212981	-1.7871649	0.38200602	CD4+ T cells	control
1328	-1.2945721	0.541986	0.34656835	-0.027337432	-1.9450651	-0.6183919	CD4+ T cells	control
1329	-1.3487319	-0.81817114	-0.2701431	0.56562173	-0.9765842	0.2882866	NK cells	control
1330	-0.8660617	-0.3582199	-0.7962008	-1.7688988	-1.2664526	-0.28596586	CD4+ T cells	control
1331	0.98232806	-1.8346217	-0.48780704	0.6042183	-3.7544413	0.30040497	CD14+ Monocytes	control
1332	-1.6600139	-1.3437726	2.3230507	1.3036432	-1.6922119	-0.35188743	B	control
1333	-1.220387	-0.05960688	0.55809456	-1.5232186	-1.022234	0.46701574	CD8+ T cells	control
1334	0.20879686	-1.8847609	1.1901858	0.67320096	-3.0494833	-2.6419218	CD16+ Monocytes	control
1335	-1.465158	0.33484685	-1.3410032	-0.30571544	-1.1331843	-0.09326203	CD4+ T cells	control
1336	0.20636384	0.3813645	-0.3264194	1.9702989	-0.6314822	0.33062288	NK cells	control
1337	0.09301658	0.7087109	-1.5485814	-0.007834196	-0.8944362	1.1870525	CD8+ T cells	control
1338	-2.1754298	-1.4873377	-1.4486341	-0.032151103	-1.4516416	0.14762732	CD4+ T cells	control
1339	0.9742557	-2.2327576	0.048139438	0.3344416	-2.1763308	-3.2501497	CD16+ Monocytes	control
1340	-0.073541105	-1.3932786	-0.022295393	0.8137618	-3.638492	0.5835017	CD14+ Monocytes	control
1341	-1.3772392	0.7879721	-0.5922672	0.09928346	-2.0210142	-0.05070319	CD4+ T cells	control
1342	1.2373539	-0.2228013	-1.01181	-0.25335848	-1.4668584	-0.7122275	CD4+ T cells	control
1343	-2.0656595	-1.4038761	0.14191581	1.1823771	-3.5168922	-0.8534008	CD14+ Monocytes	control
1344	0.6002341	-1.5742161	-0.124579966	0.15196788	-2.8194718	-2.2007413	CD16+ Monocytes	control
1345	-0.3484329	0.4958909	0.16426107	-0.07749084	-1.5104983	-0.48747212	CD4+ T cells	control
1346	-2.190255	-0.90129226	-2.0519028	-1.313926	-1.5614512	0.314651	T	control
1347	-1.7555958	-0.7948665	0.5348694	0.59393543	-3.237268	-0.81422174	CD14+ Monocytes	control
1348	-0.18865144	0.7691506	0.8318335	-0.8289274	-1.3974606	1.531052	CD8+ T cells	control
1349	-2.0782897	-2.071598	-0.49151704	-1.1784058	-3.647403	-0.6929457	CD14+ Monocytes	control
1350	-0.14426665	-0.19508669	0.12534346	-0.39827418	-1.0184194	1.8348597	NK cells	control
1351	-0.9418454	-0.71406853	0.1836588	-1.4502662	-1.7227719	-0.7946882	CD4+ T cells	control
1352	0.01139617	-1.6782538	0.3603207	-2.084988	-3.3740401	-0.14000952	CD14+ Monocytes	control
1353	-1.3034086	-1.6850094	1.076833	-2.680256	-3.3661795	-1.2860327	CD14+ Monocytes	control
1354	1.34455	-0.2889765	2.921049	2.6253848	-1.7824911	1.5029801	B	control
1355	-0.14362147	-1.8326943	2.5468895	1.0877768	-2.7941208	0.46763825	DC	control
1356	-1.85024	-2.4319396	0.7123704	-1.162493	-3.1379108	-1.1708744	CD14+ Monocytes	control
1357	0.7502773	-1.7369114	-1.1317126	0.8386855	-2.6825323	-2.3758264	CD16+ Monocytes	control
1358	0.118694216	-1.7183856	1.2897953	-1.0394925	-3.5096445	-0.6390113	CD14+ Monocytes	control
1359	-0.44857717	-1.0445619	-0.45844138	-0.056632653	-2.4282687	0.15443283	CD14+ Monocytes	control
1360	0.17062178	-2.08354	0.39471605	-1.2422152	-3.2327933	-1.2367023	CD14+ Monocytes	control
1361	0.409939	0.09545615	-1.108197	-2.7941585	-0.8673719	2.1104836	NK cells	control
1362	0.47081333	-2.402871	0.6497483	-0.0124976635	-3.5054636	-0.21742189	CD14+ Monocytes	control
1363	-0.16212982	-0.91391516	0.55122095	-1.6806606	-3.3326366	-1.3046832	CD16+ Monocytes	control
1364	1.5303118	-0.71278524	0.63989675	0.9210535	-1.3998828	0.37232694	CD4+ T cells	control
1365	-1.6463596	0.20106435	-0.1304779	-0.18665095	-1.4146641	0.3406195	CD4+ T cells	control
1366	0.24494685	-0.78879124	0.6549758	0.21808289	-2.9049923	-2.6237535	CD16+ Monocytes	control
1367	-0.17589188	-2.2146761	-1.7379285	1.773839	-3.6896513	1.3248777	CD14+ Monocytes	control
1368	0.07297337	0.27005842	-0.7913707	-1.0170588	-1.1804479	0.8934196	NK cells	control
1369	-0.24287586	-0.14258973	-2.5394745	-0.2895143	-1.689898	-0.14719579	CD4+ T cells	control
1370	-0.6393148	0.07098299	-0.90362036	1.1229458	-1.4015094	0.112816036	CD4+ T cells	control
1371	-0.88786346	-0.91815966	0.54120016	-0.11499837	-3.108561	1.0840842	CD14+ Monocytes	control
1372	0.10254341	-0.89570785	3.4326012	1.5154518	-2.0440238	-0.9113518	B	control
1373	0.2926089	-0.8658923	-0.31449482	1.3069632	-1.9245206	1.4533243	CD4+ T cells	control
1374	0.35982457	-0.6697343	-0.6035875	-0.22289753	-1.0602864	0.14414537	CD4+ T cells	control
1375	-0.31584182	-0.16766813	0.45360035	0.4536901	-1.642431	-0.034715626	CD4+ T cells	control
1376	-2.0207171	-2.450821	1.5744368	-0.41162655	-2.906664	0.95187104	CD14+ Monocytes	control
1377	-1.1739216	-1.5388362	1.489054	-0.8650767	-3.6010277	-0.78266495	CD14+ Monocytes	control
1378	-0.5852711	-0.6800602	0.25799355	1.4007688	-1.9119556	0.67133117	CD4+ T cells	control
1379	-1.9109974	-2.2687626	0.88628256	0.026959091	-3.209065	-0.06467989	CD14+ Monocytes	control
1380	-2.6334853	-2.2632985	0.88023806	-0.9562378	-3.2429664	-0.33026507	CD14+ Monocytes	control
1381	-1.2692487	-2.8268685	0.91263324	-0.6310824	-3.6257465	1.5742997	CD14+ Monocytes	control
1382	-0.19452436	0.23225549	-0.41660938	0.101962835	-1.310507	-0.35261443	T	control
1383	-0.59138346	-0.97394264	2.7018495	1.4382603	-0.8340759	-0.4872237	B	control
1384	0.5745394	-1.3635173	-1.5825717	-0.865888	-1.3306334	-1.3255264	CD4+ T cells	control
1385	-1.4685471	-0.86170423	3.5645826	-0.47180596	-2.1071024	0.06327093	DC	control
1386	1.15538	-1.573875	2.9513102	2.5090747	-2.2687783	0.074118376	B	control
1387	-1.5277243	-2.9136167	-0.1443792	0.79694617	-3.6964276	0.07857897	CD14+ Monocytes	control
1388	-0.7607125	0.10744467	0.76406336	0.023113787	-1.7923198	0.29815894	CD8+ T cells	control
1389	-0.0050137043	0.13084789	2.364652	0.13408601	-1.9822268	0.25961807	CD4+ T cells	control
1390	-0.3101323	-0.59596443	1.3624732	-0.19873804	-1.9018458	0.26129076	CD4+ T cells	control
1391	0.23122779	-1.3074253	1.6458402	0.27823573	-3.0727348	-1.1445427	CD14+ Monocytes	control
1392	-1.5352919	-1.6789513	-0.7746914	-1.266348	-1.0462857	-0.92361546	T	control
1393	-0.29678047	-0.94848824	-0.18381427	-2.3118365	-2.8810258	-0.57880294	CD14+ Monocytes	control
1394	-2.1184053	0.808108	-1.233866	0.09960848	-1.8451579	0.18269837	CD4+ T cells	control
1395	-0.07552433	-1.6433893	0.2153977	-0.34572893	-3.46437	-0.6845337	CD14+ Monocytes	control
1396	-1.535788	-0.5171137	1.1726235	-0.8794031	-2.9544392	-0.39857608	CD14+ Monocytes	control
1397	-1.6690404	-1.830899	0.69976515	-0.6992979	-3.112153	0.30461368	CD14+ Monocytes	control
1398	1.4091029	-1.4819548	1.7545545	-0.19712886	-2.5721052	-2.7480698	CD16+ Monocytes	control
1399	-0.031222373	-0.85297954	2.8500109	3.598115	-1.564464	-1.075887	B	control
1400	-0.7466037	-1.018987	0.45125967	0.88595283	-3.2582355	0.10438466	CD14+ Monocytes	control
1401	0.5129637	-0.36236674	0.14707851	0.042716026	-0.9988375	0.44699055	CD4+ T cells	control
1402	0.5692029	-0.19798577	0.07940316	-1.5493674	-1.1142722	0.58109	CD4+ T cells	control
1403	-0.61596835	-2.2382004	1.0187733	-0.24596864	-3.4582748	-0.6293696	CD14+ Monocytes	control
1404	-2.4956865	-1.9996052	-0.23325118	-0.6997129	-3.7044525	-0.2098559	CD14+ Monocytes	control
1405	-2.0066655	-1.2504624	-0.79280925	-0.054239273	-2.9994662	0.5628856	CD14+ Monocytes	control
1406	-1.1675714	-0.60726035	1.1826853	-0.8829707	-3.5468702	-1.1095223	CD14+ Monocytes	control
1407	1.4423323	-1.0243018	-0.23196374	-0.39195627	-1.7335018	-0.24607296	CD4+ T cells	control
1408	-0.8332999	-0.51588047	-0.894995	-1.56843	-1.8586364	0.299042	CD4+ T cells	control
1409	-2.3818696	-1.2919898	3.0203934	1.0242541	-1.4542624	-0.68822706	B	control
1410	-0.14387149	-1.2881619	0.46745077	-0.5928644	-2.7498205	-2.0638099	CD16+ Monocytes	control
1411	-0.092023775	0.6243864	2.7958262	2.8046143	-1.8300725	-0.2432277	B	control
1412	-1.354491	-0.73463595	-0.33535385	-1.2174248	-1.8217434	-1.7255416	CD4+ T cells	control
1413	-0.36847025	-0.18024911	-2.027482	-0.102471754	-0.36564067	-0.27974424	CD4+ T cells	control
1414	0.6711689	-0.6316041	1.7080954	2.3042905	-1.7419668	-1.0599675	B	control
1415	-2.189337	-1.5474366	-0.058802083	-0.83105224	-3.409239	-0.5387845	CD14+ Monocytes	control
1416	-0.6211534	-0.88771003	1.1119026	0.801391	-3.2559967	-1.2753117	CD14+ Monocytes	control
1417	-1.54639	-1.7201635	-0.41416788	0.14993754	-3.803727	-0.23344654	CD14+ Monocytes	control
1418	-2.280262	-1.1639719	-1.6140642	1.738057	-1.2221513	-0.049736973	CD8+ T cells	control
1419	0.90078044	-1.4248127	1.0544866	0.5230123	-2.501848	-2.7290807	CD16+ Monocytes	control
1420	-1.264935	-1.5005195	0.050310962	1.003797	-3.469148	-0.17771024	CD14+ Monocytes	control
1421	-1.8296516	-0.9899881	-1.0423467	-0.49088264	-3.3007197	-0.3528733	CD14+ Monocytes	control
1422	-0.33445972	-1.1189222	2.143681	2.7030106	-1.6457777	-2.0040274	B	control
1423	-1.1382836	-1.3383323	0.48632306	-0.6197715	-1.9511218	0.068258435	CD4+ T cells	control
1424	-0.9464985	-1.6849624	0.64555466	-0.46586186	-0.72340846	-1.3191452	T	control
1425	0.17163016	-0.23343432	1.2562075	-0.05710207	-1.7418964	0.3618275	CD4+ T cells	control
1426	-2.2192435	-1.7835066	0.5601527	-0.92997	-3.124041	-0.5872861	CD14+ Monocytes	control
1427	1.5432233	-0.3574829	-1.4248537	-1.2698395	-0.8535514	0.05471453	CD4+ T cells	control
1428	0.92848873	0.10552254	-1.4606628	0.5688625	-1.4133767	0.79518485	CD4+ T cells	control
1429	-0.77319956	0.022565722	2.111582	-0.5384462	-1.6306598	1.4704133	CD8+ T cells	control
1430	-1.9429367	-1.5316811	-0.18866667	0.5541016	-3.7516007	0.100241885	CD14+ Monocytes	control
1431	-0.030615062	0.64651716	-0.854915	0.43050933	-3.123692	-0.34524795	CD14+ Monocytes	control
1432	0.021794468	-0.32501727	-0.83392864	0.38573155	-1.3696821	1.1677	CD8+ T cells	control
1433	-1.2236224	-1.916132	0.98006445	-0.1618709	-3.1694741	-0.9453517	CD14+ Monocytes	control
1434	1.4069535	-1.3119601	0.925929	-0.47583473	-3.3133578	-0.68934226	CD14+ Monocytes	control
1435	-1.6726526	-2.7696989	1.0531234	-0.9263755	-3.023633	0.304733	CD14+ Monocytes	control
1436	-2.366597	-0.693747	0.380773	0.07835111	-2.6350458	-0.7982391	CD14+ Monocytes	control
1437	-3.0864186	-1.6677331	-0.68966925	-0.52534395	-3.378948	0.46339613	CD14+ Monocytes	control
1438	-0.4205123	-2.1240735	0.7576647	-2.1545796	-3.147615	-1.022911	CD14+ Monocytes	control
1439	1.6701299	-1.1535882	0.9802455	-0.47444868	-2.2542574	-1.8481301	CD16+ Monocytes	control
1440	-0.5664426	-0.72910494	1.1774095	0.36900246	-1.4696523	0.44596982	CD4+ T cells	control
1441	-0.3525947	-0.70363134	0.12705034	-1.0561918	-1.4071996	0.06491178	NK cells	control
1442	0.0681989	-0.53521436	3.323802	1.5252976	-1.9951055	-0.07139361	B	control
1443	-0.2620858	-0.2121622	-0.047715783	-0.24792722	-1.9925711	0.8194901	CD4+ T cells	control
1444	-1.1380146	-1.9972212	-0.1972152	-0.40316206	-3.4557912	-0.2305673	CD14+ Monocytes	control
1445	-0.8231014	0.7269094	-0.43916997	0.005388826	-2.2312028	0.13828504	CD4+ T cells	control
1446	-1.5398109	0.62949175	0.94655144	-0.56715107	-1.3718457	2.212951	CD8+ T cells	control
1447	-1.2189167	1.0564466	-0.73000956	-0.34201518	-1.2307138	0.15216497	CD4+ T cells	control
1448	1.3316259	-1.1271878	-1.0196522	0.88517475	-2.439068	-2.5139105	CD16+ Monocytes	control
1449	-1.9987974	-1.4962817	-0.2970076	0.6737744	-3.4310007	-1.3276114	CD14+ Monocytes	control
1450	0.21475102	-0.61136246	1.323342	1.0970957	-0.091005996	-0.1981827	CD4+ T cells	control
1451	-1.2014854	-1.8943567	-1.1746647	-0.12511045	-3.3053885	-0.022659883	CD14+ Monocytes	control
1452	-2.1894927	-0.5865084	2.2156653	1.3576202	-1.9847159	-0.99689	B	control
1453	-0.73172	0.3841303	0.19407262	-0.28963855	-2.8298542	1.5840839	CD14+ Monocytes	control
1454	-2.1009393	-1.6157961	0.31270748	-0.98922926	-4.025829	-0.5468262	CD14+ Monocytes	control
1455	0.63602644	-2.442806	0.6609054	1.3039316	-4.0407305	0.42188773	CD14+ Monocytes	control
1456	-0.2391122	-2.7663364	-1.1770484	-0.723137	-1.4270325	1.0255268	CD4+ T cells	control
1457	-0.12987354	-2.0431573	0.92110866	-0.1564804	-3.0415425	-1.2970614	CD14+ Monocytes	control
1458	-0.51110667	-0.41677937	0.095359266	-0.05915174	-1.6987126	-0.028071791	CD4+ T cells	control
1459	-1.1659821	0.42147237	-0.35908395	-0.6963346	-1.1291378	-0.15172568	CD4+ T cells	control
1460	0.9258113	-0.9647179	3.179148	1.1904832	-2.4923708	-0.53560114	B	control
1461	0.53648186	0.37736392	-0.9073814	0.27312726	-0.98329186	1.6363127	NK cells	control
1462	0.50186926	-0.8727174	0.0176218	0.57996666	-1.2327327	-1.7946935	CD4+ T cells	control
1463	-1.2489678	-2.0937788	0.69540286	0.7657232	-3.5110471	-0.27054906	CD14+ Monocytes	control
1464	-0.7568185	-1.7089267	-0.30356866	-0.085145324	-2.9015567	-0.10625303	CD14+ Monocytes	control
1465	-1.2579145	-0.48644096	3.4148395	3.4606776	-2.1644938	0.8308801	B	control
1466	-0.85173154	-0.8324734	3.3979309	1.3849161	-1.8768724	-1.4044119	B	control
1467	-0.8159517	-1.4946734	-0.763411	-1.3001711	-3.2032065	-0.88132036	CD14+ Monocytes	control
1468	-0.29193372	-0.79709065	-0.6345544	-2.250839	-0.8228581	2.1079695	CD8+ T cells	control
1469	0.9211004	-0.094842315	-0.59950626	0.7156475	-1.5424254	-1.5741785	CD4+ T cells	control
1470	-0.73430634	-2.046206	-0.7590644	-0.2536088	-2.9111505	-0.8989843	CD14+ Monocytes	control
1471	0.5557122	-2.0797276	2.6525984	1.3310314	-1.7263852	-0.50294966	T	control
1472	-0.5241391	-1.2828987	0.22746417	0.49504375	-3.2439635	0.073645234	CD14+ Monocytes	control
1473	-1.0532947	-0.8805711	0.3599107	-0.91388834	-3.6430507	-0.27159232	CD14+ Monocytes	control
1474	0.65950835	0.49548972	0.75026876	0.40800557	-1.5110356	-0.12551273	CD4+ T cells	control
1475	-0.67215925	-0.006349683	0.4380919	-0.7547374	-2.555855	1.3015099	CD4+ T cells	control
1476	0.5667906	-0.29784784	-0.15922764	0.7661332	-1.4235551	0.34803504	CD4+ T cells	control
1477	-1.608756	-1.9525657	1.1725373	-1.1460803	-2.992277	-0.34689507	CD14+ Monocytes	control
1478	-2.4683414	-2.593659	0.8843438	0.017424569	-1.873932	-0.88995147	CD8+ T cells	control
1479	-1.8080143	-1.8567212	1.1721658	0.18606305	-3.6075256	-0.12935251	CD14+ Monocytes	control
1480	-0.71789503	-0.31979716	-1.5850778	-1.4844974	-1.297892	-0.112032995	CD4+ T cells	control
1481	-1.561645	-1.959539	2.3014185	-1.0086323	-3.198701	0.63897187	CD14+ Monocytes	control
1482	-1.0360634	-0.97346544	0.22932506	-0.06962421	-1.4292895	0.6303688	NK cells	control
1483	-0.12522717	-0.9819936	0.053322945	0.2526359	-2.6164343	-2.0969424	CD16+ Monocytes	control
1484	-0.73568475	-0.4690988	-1.7723229	-1.6937858	-1.6749759	2.0453053	CD8+ T cells	control
1485	-0.067020535	0.9343825	0.17662477	-1.6553638	-1.7680768	0.44290125	CD4+ T cells	control
1486	-1.0874586	1.5542364	-0.3744781	0.6955218	-0.93379617	0.73798317	NK cells	control
1487	-0.44939107	-0.10565987	-1.8180656	-0.42293295	-1.1743323	-0.6389742	CD8+ T cells	control
1488	-2.3022957	-0.80062217	-0.9561266	-1.159136	-3.5792084	0.030564606	CD14+ Monocytes	control
1489	0.045190632	-0.20758474	1.6403024	0.834293	-1.356687	0.28189582	CD4+ T cells	control
1490	-1.4328454	-0.37386137	0.6887017	1.9179715	-2.961026	0.14682493	CD14+ Monocytes	control
1491	-0.9742069	-1.802686	-0.25992203	0.057070374	-3.3896189	-1.8590215	CD14+ Monocytes	control
1492	2.5210984	-0.0682714	3.119177	2.341154	-1.7487059	-1.2506368	B	control
1493	-0.100684345	0.13646847	0.17612678	-0.6661295	-2.914255	-0.8670752	CD14+ Monocytes	control
1494	-1.5177417	-1.099006	-0.65797204	-3.0440166	-3.102659	2.0612109	CD14+ Monocytes	control
1495	-1.1307656	0.13497034	0.76786125	0.548379	-3.147162	0.7883913	CD14+ Monocytes	control
1496	-0.2858613	-1.4488195	-0.1663047	1.6007154	-3.5411024	-0.100592405	CD14+ Monocytes	control
1497	-0.7070816	0.3198611	-0.590277	-0.41634446	-0.48471484	1.3142977	NK cells	control
1498	-0.78823453	-0.3698513	-1.3070388	-2.8015513	-3.2349365	0.05375573	CD14+ Monocytes	control
1499	-1.1260682	-2.6780663	-1.3703681	0.32966906	-3.7712548	0.5229395	CD14+ Monocytes	control
1500	-1.2752234	-2.8100607	-0.48649946	-0.057558656	-3.5379632	0.9222363	CD14+ Monocytes	control
1501	0.31260347	0.29134145	-0.44456604	-0.60415214	-1.5653387	-0.7175085	CD4+ T cells	control
1502	-0.90904945	-0.5030379	-0.5847392	0.0020664036	-1.8785968	-0.28101796	CD8+ T cells	control
1503	-1.8362696	-1.1833982	-0.87812996	-0.52737707	-2.0887303	-0.29285184	T	control
1504	-1.1653911	-0.7491056	1.9728504	-0.3497633	-3.1614714	-0.31592524	CD14+ Monocytes	control
1505	-0.059420727	-0.9317339	0.42916727	0.24301615	-3.433188	0.38204238	CD14+ Monocytes	control
1506	-0.01783371	-1.6442335	0.5860974	-0.4229237	-3.3409758	0.07999778	CD14+ Monocytes	control
1507	-1.9011707	-1.7375383	-0.10595854	0.5519528	-3.3848243	0.51680344	CD14+ Monocytes	control
1508	-0.99934745	0.27619842	0.23616028	0.39128414	-1.3516588	0.05462867	NK cells	control
1509	-1.4374133	-0.06665936	-0.58635104	-0.49553376	-2.4501297	-0.0886063	CD14+ Monocytes	control
1510	-0.7302815	0.467735	1.3922101	-0.11800669	-1.5633721	-0.42268276	CD4+ T cells	control
1511	-2.4312718	-0.8072587	-1.602785	-0.13198215	-1.541114	-0.48612645	T	control
1512	-0.8739817	-1.2374198	0.67016363	-0.30261874	-3.5422873	-0.87827367	CD14+ Monocytes	control
1513	-0.7435345	0.24163441	-1.0629691	-0.4378909	-1.0602043	-0.36238077	CD4+ T cells	control
1514	-0.9636822	-1.236392	2.7089553	1.7285726	-1.1375918	-1.338695	B	control
1515	-0.8612924	-0.18293905	0.31147242	-1.1807327	-1.7461311	0.85549235	NK cells	control
1516	-0.18619712	-0.34317675	-0.5479311	0.11433351	-1.4392081	2.0445254	CD8+ T cells	control
1517	-1.0699304	0.07666916	2.7044353	-0.3288592	-1.7937582	0.22269005	CD4+ T cells	control
1518	-0.55240387	-0.9238485	-1.611651	0.057388097	-1.4439678	0.8135479	CD4+ T cells	control
1519	-2.1171956	-0.9025261	-1.2473998	-2.2355626	-3.5788867	0.7364319	CD14+ Monocytes	control
1520	1.7484943	-0.16640545	1.6909357	-0.46491	-1.5052586	0.40834707	CD4+ T cells	control
1521	0.004913181	0.007737562	-0.3796637	-0.34266496	-1.2597919	0.67762667	CD4+ T cells	control
1522	-0.90863925	-0.5325569	-0.46232033	-0.67040354	-1.4886374	-1.1245229	CD4+ T cells	control
1523	-0.71246374	-0.7643335	1.3177383	0.36468813	-3.3281586	0.4515518	CD14+ Monocytes	control
1524	-1.8536408	-2.3721552	2.2905219	1.2066423	-1.468493	-1.153361	B	control
1525	-0.53162473	-2.0235064	2.158772	1.7669891	-1.7809881	0.2654873	B	control
1526	-1.5487441	-0.7791079	-1.2477762	-0.59770364	-1.0380857	0.7300858	CD4+ T cells	control
1527	-1.7626096	0.51598966	1.5473418	0.29157275	-1.5545161	1.4879291	CD8+ T cells	control
1528	-1.0878408	-0.31824663	0.4927897	0.43533635	-2.1291168	-0.9731713	CD4+ T cells	control
1529	-0.75511754	-0.99320877	-1.447181	-1.5325539	-0.6173069	0.49178833	CD4+ T cells	control
1530	-0.059633628	-1.4321384	-0.8379234	0.54561824	-3.21802	0.7843708	CD14+ Monocytes	control
1531	-1.1898929	-2.2577236	1.4219512	0.61617285	-2.8016324	-2.591067	CD14+ Monocytes	control
1532	-2.3127754	-1.4463172	1.2976415	-0.49019036	-3.2801902	-0.12031474	CD14+ Monocytes	control
1533	-0.7963958	-1.4061061	-1.4854821	0.28397697	-3.0468006	-2.021237	CD14+ Monocytes	control
1534	-1.0493027	-1.5192218	2.1284297	-1.1234679	-2.53942	-0.20770648	DC	control
1535	0.76501536	-0.67064476	3.389463	3.194477	-1.5375984	-1.685992	B	control
1536	-1.0082506	-0.18070582	-0.23851736	0.106829256	-1.617852	-0.805261	NK cells	control
1537	-0.58234584	-1.4063231	1.0854125	0.3709253	-3.1980793	-0.16060841	CD14+ Monocytes	control
1538	-0.3849786	-1.2483128	2.8253036	2.3337126	-1.120885	-1.7033879	B	control
1539	-0.7327263	-0.508692	3.7353032	2.761382	-1.5428168	-0.749576	B	control
1540	0.6756338	-1.0711641	1.5820334	1.0281487	-2.5924108	-2.419171	CD16+ Monocytes	control
1541	-1.0020237	-2.6882522	1.0830907	-0.40239725	-3.0897965	-1.7669861	DC	control
1542	-0.19348097	-1.8889122	-0.11893277	-0.79911476	-2.8928227	-2.520887	CD16+ Monocytes	control
1543	0.5858224	-0.39913017	0.6217842	-0.29912466	-1.1535091	2.1000671	NK cells	control
1544	-0.7169967	0.50485945	-0.08926672	0.9464215	-1.2535688	1.5075103	CD4+ T cells	control
1545	0.05677177	0.18916893	-0.77910745	0.8691633	-1.5353554	1.2243644	CD4+ T cells	control
1546	-1.9056017	-0.40045315	0.35362333	-2.1916022	-3.1606941	-0.5180377	CD14+ Monocytes	control
1547	-0.4051888	0.25966355	-1.6608053	0.30657947	-1.5399323	0.58675355	CD4+ T cells	control
1548	-1.2116585	-1.2307836	-0.62029016	0.03812918	-3.3536243	-1.1750264	CD14+ Monocytes	control
1549	-0.11741038	0.6074851	0.1291036	0.76744586	-1.5612684	0.82601404	CD4+ T cells	control
1550	-2.2847435	-1.5418227	0.63625354	1.3844206	-3.4382088	-1.2493703	CD14+ Monocytes	control
1551	-1.111196	-0.72800666	-1.8946295	-1.0377368	-1.3845596	-1.2614937	T	control
1552	-0.23531082	0.60084546	-0.30796447	-0.5960568	-1.8301984	-0.11427021	CD4+ T cells	control
1553	-0.9131327	-0.55499434	2.875325	2.212672	-1.4853553	-0.31421405	B	control
1554	0.79389596	-0.5803289	-0.41348493	1.4195107	-1.9237207	0.022175074	CD4+ T cells	control
1555	-1.3616343	1.2221752	-0.81350183	-1.1626909	-1.4750717	0.036631823	CD4+ T cells	control
1556	-0.44494766	-2.1692817	0.3652964	0.033417165	-3.352848	-0.7798501	CD16+ Monocytes	control
1557	-0.6980403	-0.34022057	-2.5898376	1.2975402	-1.9661604	-0.38186657	CD4+ T cells	control
1558	-1.0022949	-1.5999274	0.50027156	0.5764208	-3.2529504	0.4504478	CD14+ Monocytes	control
1559	-0.7546259	-2.139475	0.5335804	-0.67970586	-3.203239	0.8753991	CD14+ Monocytes	control
1560	-0.7541034	0.76112115	0.2952568	-1.4461722	-3.488262	1.7146645	CD14+ Monocytes	control
1561	0.54352105	-1.3985591	0.23760663	-0.80400574	-1.758277	-0.59337354	CD4+ T cells	control
1562	-0.021132976	0.4898853	0.6973954	-0.5442108	-3.0174565	0.2668687	CD14+ Monocytes	control
1563	-0.10627642	-0.11668673	-0.31014955	-0.013143957	-1.3746058	0.773788	T	control
1564	-2.1238644	-0.83824176	3.0325284	-0.35287336	-2.4129617	0.10623799	DC	control
1565	-2.7680511	-1.4588985	0.7256943	-0.69695556	-3.5914624	-0.16565734	CD14+ Monocytes	control
1566	0.6674918	-2.0440829	0.071074665	-2.0799813	-3.642541	-1.5384693	CD14+ Monocytes	control
1567	-1.1226311	-2.27002	-0.63256776	-0.23392358	-3.8473015	-0.32859886	CD14+ Monocytes	control
1568	0.37967598	0.18962733	-2.4599795	0.13579404	-0.90827644	2.871878	NK cells	control
1569	-1.3406283	-1.4917984	0.9348803	-0.0048458353	-2.8209894	-0.94077086	DC	control
1570	-0.2912137	-0.6971953	-1.8341315	0.77699757	-3.2164335	-1.9991711	CD16+ Monocytes	control
1571	-1.8701937	-2.4971635	0.9978388	-0.48030698	-3.3259926	-0.59101856	CD14+ Monocytes	control
1572	-1.5605068	-1.915545	1.0511699	-0.8405129	-3.237131	0.17043275	CD14+ Monocytes	control
1573	-0.120965645	-1.0218316	-1.3508171	0.08266395	-1.6115854	-0.41991854	CD4+ T cells	control
1574	0.092534006	-0.11949322	0.9875145	-1.2532659	-2.9266348	-2.0129766	CD16+ Monocytes	control
1575	-0.745525	0.35912472	-0.7561488	-1.2587327	-1.67868	-0.026121944	CD4+ T cells	control
1576	-0.68102646	-1.5301242	0.62791	0.27667898	-3.0949821	-1.1870947	CD14+ Monocytes	control
1577	0.7052619	-2.1675866	2.0143344	0.9188726	-2.4089277	-0.03524843	DC	control
1578	-1.3605672	-0.74208736	1.4969587	-0.7986933	-1.3766199	-0.12243086	CD4+ T cells	control
1579	-0.29798067	0.7344314	-0.4134007	-1.4089689	-1.8430306	-0.6757914	CD4+ T cells	control
1580	0.6347427	-1.8168732	0.65323615	2.4193065	-2.463624	-1.6367149	CD16+ Monocytes	control
1581	-2.0225384	-1.1155071	2.646149	0.5380449	-2.0306501	0.372177	DC	control
1582	-1.1712859	-1.5575502	1.398761	1.0164512	-3.4769456	0.6063874	CD14+ Monocytes	control
1583	-2.1473265	-2.572483	1.013315	0.5677675	-2.915852	-0.06080609	DC	control
1584	-2.1069992	-2.4509902	0.1753327	0.41159707	-3.141272	0.057359993	CD14+ Monocytes	control
1585	-0.49532744	1.2969022	-1.0170636	-0.48089546	-1.4432497	1.0764875	NK cells	control
1586	-0.0027945638	1.1903819	-0.043486685	0.55596805	-1.8242483	2.7535098	CD8+ T cells	control
1587	-0.44909078	-0.41927516	0.11001268	0.56788695	-0.81066805	1.8960068	NK cells	control
1588	-1.899058	0.0052173138	1.9213227	-0.9132315	-3.4363203	0.26721308	CD14+ Monocytes	control
1589	-0.30656087	-2.3860974	0.12605268	-0.1324265	-3.6670296	-0.6821838	CD14+ Monocytes	control
1590	-0.33020967	-2.4393992	0.99388444	-0.42224887	-3.5036712	-0.1195828	CD14+ Monocytes	control
1591	-1.5248004	-1.4064472	-0.63955164	-0.3018605	-3.402436	-1.0642781	CD14+ Monocytes	control
1592	0.015644982	-0.11741172	1.9057704	-0.48220518	-1.5592251	-0.021827042	CD4+ T cells	control
1593	-2.2731311	-1.7043283	0.29871735	-0.8444391	-2.8864448	-0.018969357	CD14+ Monocytes	control
1594	-0.12545353	-1.173843	1.6181984	2.727672	-2.801005	-0.14658499	B	control
1595	-1.3162581	-3.2643433	1.6725825	-0.20312497	-2.8690243	-0.021053344	DC	control
1596	-1.3468354	-0.33137542	-0.0131857395	-1.244271	-1.2599503	0.2090962	CD4+ T cells	control
1597	-0.5115916	-0.78989595	2.879835	2.1849744	-1.3218305	-0.018132716	B	control
1598	-2.273764	-0.03841126	-0.021173596	-0.051743194	-1.4578984	-0.21363223	CD4+ T cells	control
1599	0.105537236	-2.5092404	0.17540225	-1.2533691	-3.4876335	0.09010595	CD14+ Monocytes	control
1600	0.14334016	-0.38187903	-0.9426645	-0.5984379	-1.6018388	0.34404522	CD4+ T cells	control
1601	0.64068973	-1.2693138	0.69892186	-0.11218481	-3.3589857	-2.0213337	CD16+ Monocytes	control
1602	-0.36254394	-2.0294902	2.5828214	0.29166415	-2.524099	0.42148358	DC	control
1603	-0.9327225	-1.437908	0.21602288	-1.3479967	-3.4871707	0.4978909	CD14+ Monocytes	control
1604	-1.2101476	-2.134725	0.23626131	-0.9266777	-3.45838	0.59942114	CD14+ Monocytes	control
1605	0.8975234	-0.27657256	-0.6673795	-1.3063569	-1.0552592	1.4934767	CD4+ T cells	control
1606	-1.7452878	-2.443387	0.37039608	-1.0612168	-3.6213205	-0.9362205	CD14+ Monocytes	control
1607	-0.21748103	0.21343641	-0.62723804	0.24338597	-1.4213412	-0.2609634	CD4+ T cells	control
1608	1.1994988	-0.64658535	-1.0447651	-1.1587751	-1.8983974	0.66189754	CD4+ T cells	control
1609	0.0121855065	-0.58544374	-1.9233406	0.39998224	-2.6934106	-0.7143467	CD14+ Monocytes	control
1610	-0.547776	-0.5531184	-1.5645885	0.21733558	-1.0537202	-0.5545407	CD4+ T cells	control
1611	-0.6032788	-1.7347047	3.0757408	2.6793938	-1.7992635	-0.020364888	B	control
1612	-1.9263359	-1.8826784	1.7577901	-1.3907316	-2.6715083	-0.9088808	DC	control
1613	0.8632923	-0.55519325	-0.03772974	-1.0239558	-1.6802833	0.050323546	CD4+ T cells	control
1614	-0.0024558455	-1.3411156	1.6584224	-0.4459855	-2.76473	-0.41177732	CD14+ Monocytes	control
1615	0.42793044	-2.1702533	0.8415266	-0.5043782	-2.6746302	-2.813092	CD16+ Monocytes	control
1616	-0.19914898	-0.14023104	-1.52401	1.157016	-1.8688297	0.61998856	CD4+ T cells	control
1617	0.39604303	-1.8852988	0.5157647	1.0211858	-1.9323038	-0.60773385	CD4+ T cells	control
1618	0.6506285	-1.8020396	0.8065628	0.19916587	-2.834935	-2.2412415	CD16+ Monocytes	control
1619	-1.4532061	-1.3001854	-0.3363734	1.4809456	-3.493622	-0.04370755	CD14+ Monocytes	control
1620	-1.4010893	-0.8040144	-0.13942024	0.17581359	-1.694307	0.41518265	CD4+ T cells	control
1621	0.022231802	0.3613799	2.2295396	-0.44189578	-1.431805	-0.09546363	CD4+ T cells	control
1622	-0.72709256	-0.17859197	0.46024156	-0.66156685	-1.9106518	0.12131378	CD4+ T cells	control
1623	-0.49706203	-0.9582989	0.937218	-0.39477378	-3.6829164	-0.18366179	CD14+ Monocytes	control
1624	-0.41170877	-1.5038185	3.19906	0.31806982	-0.6153993	-0.5699854	B	control
1625	-0.70680183	-0.34775284	0.56532556	0.9714736	-0.87267697	-1.648561	CD4+ T cells	control
1626	0.56128085	-0.5301858	1.0645213	-0.40639257	-3.4105134	-1.6596831	CD14+ Monocytes	control
1627	2.1217186	-1.7078828	-0.41523808	-0.11818585	-1.240273	0.10207662	CD4+ T cells	control
1628	-1.2773993	0.29835123	-0.17111398	0.56639946	-1.3586458	0.28184325	CD4+ T cells	control
1629	0.6113545	-1.0677688	0.24037713	0.5692118	-2.9523702	-1.0405622	CD14+ Monocytes	control
1630	-0.58144003	0.47601357	-0.5025418	-0.49945316	-1.7044625	0.7723626	CD4+ T cells	control
1631	-1.5921971	-0.677592	-0.34624976	-2.1373222	-3.5386736	1.3059788	CD14+ Monocytes	control
1632	-1.3938507	-0.6506808	0.526711	-1.315746	-1.5153159	-0.68261397	CD4+ T cells	control
1633	-0.5708302	-0.16572213	-1.4382681	-1.474037	-1.9440175	0.19222076	CD4+ T cells	control
1634	0.065131605	-0.8070804	-0.32212442	-0.19887704	-0.3845752	1.6226547	NK cells	control
1635	-0.68749	-0.6177205	0.9039609	-0.28275004	-3.2171187	-0.42276525	CD14+ Monocytes	control
1636	0.027938604	-1.7581953	-0.12730855	-1.6639332	-1.6925093	0.77501667	T	control
1637	-1.4002762	-2.0233173	0.062586844	-0.7065364	-3.3999686	-0.6415764	CD14+ Monocytes	control
1638	1.5108386	-1.2101121	0.41676596	0.42190766	-3.5696104	-0.9140289	CD14+ Monocytes	control
1639	-0.10497224	-1.9958262	0.24888518	-0.4277112	-1.3391109	0.64724946	CD4+ T cells	control
1640	-1.507674	-1.1507288	0.38199413	1.0662456	-3.5208364	-0.32020295	CD14+ Monocytes	control
1641	-1.9081463	-2.3686106	0.003352113	-0.41445863	-3.2505107	0.67073524	CD14+ Monocytes	control
1642	-0.42985988	-1.2220585	-0.6573467	0.6663177	-3.1319103	-0.07930587	CD14+ Monocytes	control
1643	-1.0380888	-1.1736077	-0.0005867034	1.2345539	-3.6795187	-0.18633266	CD14+ Monocytes	control
1644	-0.3533265	-0.05845254	-0.20616472	-2.5410619	-1.7483423	-0.5872704	CD4+ T cells	control
1645	-1.2779481	0.40989038	0.2532479	-0.6152991	-1.7710097	-1.3119442	CD4+ T cells	control
1646	-2.1557698	-1.6949307	1.2502705	-0.09437561	-3.6463654	0.086020894	CD14+ Monocytes	control
1647	-0.50278497	0.850533	0.16161704	1.6127002	-0.795414	-0.47247213	NK cells	control
1648	-1.1208556	-0.74839467	2.687064	3.5511606	-1.9726099	-0.4861355	B	control
1649	-0.13350677	0.91584146	-0.06341284	-1.8158095	-3.317919	-0.7612135	CD14+ Monocytes	control
1650	1.1674274	-1.8315526	0.4313164	-0.58863825	-3.034953	-0.94493246	CD16+ Monocytes	control
1651	0.072137356	1.1489035	-0.28418228	0.079610705	-1.961856	2.5991197	CD8+ T cells	control
1652	0.7471956	-0.47310382	2.7615077	3.3217356	-1.6364954	-0.34561864	B	control
1653	-1.159728	-0.008948326	0.055909723	-0.44578668	-1.9541205	-1.6888275	CD4+ T cells	control
1654	-0.1472396	-0.99672776	1.8598174	-1.3052732	-2.6165273	0.11904889	CD14+ Monocytes	control
1655	0.70613855	-1.296016	0.8716917	0.17817223	-2.9089153	-1.8931202	CD16+ Monocytes	control
1656	0.9108321	-2.3205397	-0.36077964	-0.27048692	-2.9592674	-2.7075083	CD16+ Monocytes	control
1657	-0.128685	-0.5222262	1.1819329	1.5590535	-1.9355534	0.800791	CD4+ T cells	control
1658	-3.5712712	-1.2327998	2.9503348	-0.1468269	-2.6537158	0.20497599	DC	control
1659	-2.048746	-1.5378615	0.69681996	1.1951618	-3.3914557	0.13835618	CD14+ Monocytes	control
1660	-0.63957006	0.16714352	0.60095567	0.010573164	-1.8378707	1.4350605	NK cells	control
1661	-1.3743759	-1.4274584	0.96060157	0.2846977	-1.783395	-0.4682337	CD4+ T cells	control
1662	-0.7313845	-1.3964387	0.19720756	0.5644897	-3.5026596	0.5111066	CD14+ Monocytes	control
1663	-0.17607889	0.24844015	1.316309	-1.328699	-1.4448031	-1.0723307	CD4+ T cells	control
1664	-1.2820141	-1.9937687	0.4378038	-0.3247409	-3.3885303	-0.03456507	CD14+ Monocytes	control
1665	-0.5819538	-1.8727661	-0.13151585	-1.3106649	-3.5824323	0.64899683	CD14+ Monocytes	control
1666	-0.3770672	-1.4445813	-1.5480409	-0.101183265	-1.803318	2.201358	NK cells	control
1667	-1.896507	-1.7796984	1.2226057	0.9405988	-3.1935537	0.26814917	CD14+ Monocytes	control
1668	-1.7066493	-1.2581947	0.43650955	-0.2700405	-3.1184738	-0.34860915	CD14+ Monocytes	control
1669	0.015296653	-0.29619175	0.83430874	0.76645327	-3.0557427	0.32791105	CD14+ Monocytes	control
1670	-0.62532485	-2.5919785	-0.36456174	-0.8500533	-3.5319142	-1.037638	CD14+ Monocytes	control
1671	-0.45860818	-1.0841502	2.8449624	2.9552505	-2.1094964	-0.34865496	B	control
1672	-1.4389343	-1.2399225	-0.48980156	-1.394844	-1.6579132	-0.78810614	CD4+ T cells	control
1673	0.09499272	0.77312523	0.47670037	0.84964186	-3.3592317	0.5315786	CD14+ Monocytes	control
1674	0.4228401	-1.6847827	1.0108769	0.012591034	-2.6986694	-3.1125548	CD16+ Monocytes	control
1675	-1.7990853	-2.019735	0.06466532	-0.6386187	-3.71234	-0.19476345	CD14+ Monocytes	control
1676	2.396712	-0.9980711	0.98414034	-0.5763298	-1.7995049	-1.9870191	CD16+ Monocytes	control
1677	1.2662293	0.73535675	2.696004	-0.097699255	-1.7003167	0.073908806	CD8+ T cells	control
1678	-1.2182751	-0.8156907	-0.7806628	0.15971664	-1.4887162	0.31164008	CD4+ T cells	control
1679	-1.4470458	0.43517607	-1.75648	-1.3350245	-1.4312832	0.33312583	CD4+ T cells	control
1680	-0.42240995	0.1814747	0.10908044	-0.42094097	-1.3030589	1.0367965	CD8+ T cells	control
1681	0.7704319	-1.9017819	-0.582066	-1.8022733	-2.992099	-0.63973194	CD14+ Monocytes	control
1682	1.0243253	-1.7431078	-1.3983252	-0.9693967	-2.6001205	-1.897413	CD16+ Monocytes	control
1683	-0.5499909	0.62518287	1.232311	-0.49489367	-1.3540766	0.5575921	CD4+ T cells	control
1684	-1.489271	-0.4599533	3.3732772	2.6857414	-1.0415885	-0.5993209	B	control
1685	-2.4125128	-2.7497473	0.17518157	0.7253608	-3.492299	0.44754523	CD14+ Monocytes	control
1686	-0.7737052	-1.2070478	1.8967091	-0.17308876	-3.268713	-0.08351517	CD14+ Monocytes	control
1687	-0.8905662	-1.4578834	1.5716228	0.6138809	-1.001361	2.05203	CD4+ T cells	control
1688	-1.0112405	-0.5253792	0.54328644	1.0789278	-2.8000746	-1.8646793	CD16+ Monocytes	control
1689	-0.4247793	-1.2292701	1.3811896	2.4796212	-3.0152836	-0.43320468	CD14+ Monocytes	control
1690	-1.5515385	-2.46246	0.9652046	0.683392	-3.5056877	-1.526736	CD14+ Monocytes	control
1691	-0.78862464	-2.4955165	-1.5206797	-1.0584972	-3.1885269	0.22065336	CD14+ Monocytes	control
1692	-0.54132736	1.0369071	3.750125	3.325897	-1.9686971	-1.6826514	B	control
1693	-1.5704013	-1.3751327	-0.97829664	0.45393977	-3.84691	0.46147212	CD14+ Monocytes	control
1694	-1.5839161	-0.062018972	-0.78694254	0.40663826	-1.4004148	0.7437626	CD4+ T cells	control
1695	-0.38981754	-0.04019013	-1.4133089	0.3048859	-0.23416515	-0.1907621	T	control
1696	-0.022464365	-1.1957233	-2.4611082	-1.6915458	-1.0055329	-0.091412686	CD4+ T cells	control
1697	-0.8166101	-1.2816665	0.61818814	-1.4989719	-3.493027	-1.7886329	CD14+ Monocytes	control
1698	1.1633077	-0.41277698	-0.81941897	-2.1782494	-1.4220462	0.20006186	CD4+ T cells	control
1699	-0.9036126	-1.065288	-0.2737805	0.36858305	-3.1915126	-0.03609717	CD14+ Monocytes	control
1700	-1.0845263	0.63730407	0.2610107	-0.82132083	-3.0449452	-1.6823926	CD14+ Monocytes	control
1701	-0.12598874	1.2333735	-1.8430037	0.6818904	-1.6058594	1.1602389	CD4+ T cells	control
1702	-0.6950474	-0.59964305	0.82395184	-0.7540477	-1.9896097	-0.20040227	CD4+ T cells	control
1703	-1.7393167	-2.1609082	3.4288435	-1.319967	-2.8905387	0.6273557	DC	control
1704	-1.1297624	-1.2417988	0.86467755	-1.4248176	-1.4726994	1.5831699	CD4+ T cells	control
1705	-0.56406796	-0.6841405	-2.1737406	-1.474911	-1.1394703	0.24157158	T	control
1706	-1.3945776	-0.14856315	-1.5825803	-1.595819	-1.1455424	0.05322191	T	control
1707	1.2582971	-0.5613792	1.8982188	1.5087183	-2.1283162	-3.283456	CD16+ Monocytes	control
1708	-1.4716915	-1.1758978	0.28702807	-0.3983989	-3.3086739	0.3760587	CD14+ Monocytes	control
1709	-1.2231588	-0.23735702	-0.24730119	-2.8867235	-1.5171632	0.2415333	CD4+ T cells	control
1710	-1.3507988	-1.1195467	0.9076467	0.3155774	-3.7378464	-0.00014534593	CD14+ Monocytes	control
1711	-1.3255231	-0.3267112	-0.8532554	-3.3669624	-2.550191	-0.81539774	CD14+ Monocytes	control
1712	-1.6979008	-2.3450222	1.3997285	0.5248494	-2.5880644	0.32000905	DC	control
1713	-0.8144842	-0.7890529	-1.0531242	-0.64826965	-2.4011357	1.0298122	CD8+ T cells	control
1714	-2.450603	-2.081292	1.6330209	1.1041805	-2.8103454	-0.80416334	DC	control
1715	-1.0150902	-0.68398225	-0.07644594	-0.18606305	-0.38934445	-1.3781602	T	control
1716	-0.43325642	-0.10164371	-0.93111455	-1.7274116	-1.1807759	0.1900301	CD4+ T cells	control
1717	-1.6273701	-2.0764174	-1.2578595	0.03543946	-3.3911202	-0.03383621	CD14+ Monocytes	control
1718	0.6094343	-1.3291798	-0.7063059	-1.5513834	-2.0277326	-3.502665	CD16+ Monocytes	control
1719	-1.4213682	-1.2952645	0.915708	-1.6718825	-3.069955	-0.79660964	CD14+ Monocytes	control
1720	0.24176984	-0.9509823	0.7290729	0.8857193	-3.4929364	0.4179631	CD14+ Monocytes	control
1721	-0.50966036	-1.6825236	-0.476192	-0.37434584	-1.1754723	-0.02717273	CD4+ T cells	control
1722	-2.2355742	-1.7917995	-1.3227185	-0.10575499	-1.411919	0.27274883	CD4+ T cells	control
1723	-1.5347433	-1.9001073	3.0801034	1.8374952	-1.0719149	-2.088337	B	control
1724	-2.8735387	-1.7236226	-0.009741985	-0.2596678	-4.0420713	-0.2541564	CD14+ Monocytes	control
1725	-1.1375452	-0.09843668	3.7840729	-0.07231754	-2.708282	0.15649024	DC	control
1726	0.8770824	-1.2693822	1.6101106	-1.7891597	-2.1626313	-3.20726	CD16+ Monocytes	control
1727	0.13308269	-0.913138	-0.5116653	0.62049496	-0.5492977	-1.3123649	CD4+ T cells	control
1728	-0.6100532	-1.4128693	1.1425778	1.222765	-3.6658576	0.0060935915	CD14+ Monocytes	control
1729	0.85583305	-1.0322053	1.1089629	-1.3605745	-2.7631207	-2.0275133	CD16+ Monocytes	control
1730	-0.25719982	-0.5736009	3.276515	2.0036762	-1.6817905	-0.62719345	B	control
1731	0.2926621	-0.99162126	1.8475958	2.5828345	-1.8304937	-0.99650675	B	control
1732	-1.0008509	0.9441232	-0.26372492	-1.8175857	-1.1509553	0.95633805	CD8+ T cells	control
1733	-0.94408345	-0.2712844	1.0505573	-1.0033629	-3.4801662	0.3192659	CD14+ Monocytes	control
1734	-1.6953554	-1.6455122	0.82444954	-0.008982267	-3.321345	-1.5826833	CD14+ Monocytes	control
1735	1.207508	-0.6579969	-1.764003	-0.4513013	-1.7668736	0.16063716	CD4+ T cells	control
1736	-0.08362209	-1.5599158	-0.118035436	-1.6203384	-3.2045162	-0.5682775	CD14+ Monocytes	control
1737	-1.581621	-1.9560819	0.3718323	0.4157772	-3.2771726	0.2918057	CD14+ Monocytes	control
1738	1.024432	-0.8281863	-1.4474432	-0.8391297	-1.2425423	-0.09671116	CD4+ T cells	control
1739	-1.0123258	-0.5710944	0.16442981	-1.4748052	-1.0140014	-0.22614369	CD4+ T cells	control
1740	-0.3470697	-0.38842052	-1.6853218	-1.0699815	-1.4315312	0.63940394	T	control
1741	-0.8845359	0.14664681	0.2750449	0.2174801	-1.7565985	-0.15367356	CD4+ T cells	control
1742	-0.5327772	-1.1738315	-0.8101491	-0.35131052	-1.387458	1.5459993	CD4+ T cells	control
1743	-0.61750036	1.412198	-0.80481356	0.55409074	-0.99972486	-0.3010772	CD4+ T cells	control
1744	-0.9119394	-1.8898659	0.388182	-0.34688765	-3.498347	-1.3987705	CD14+ Monocytes	control
1745	-1.553845	-0.13904127	-1.7114348	-1.7442007	-1.201646	-0.89891285	T	control
1746	0.59335995	-1.416553	0.38325855	-2.0127459	-3.6837645	-0.23892044	CD14+ Monocytes	control
1747	-1.8710978	-2.1180701	-0.69696134	0.059404075	-3.2483723	2.1977217	CD14+ Monocytes	control
1748	-2.0230393	-1.5940614	-1.1785992	-0.7449214	-3.3147376	0.23409815	CD14+ Monocytes	control
1749	-1.1388962	-0.76082903	3.3625484	1.8628167	-1.6761118	-0.53972495	B	control
1750	-1.5824804	0.06898928	-0.70444554	0.44233632	-1.8425101	1.2530499	CD4+ T cells	control
1751	0.7992387	0.56202275	2.588351	3.163513	-1.3008994	-0.8219076	B	control
1752	-0.8678647	0.31154066	-0.33761215	0.8305908	-1.7829616	1.7654477	CD4+ T cells	control
1753	-3.4259617	-0.4453675	3.3931062	-0.06747857	-2.2359028	0.49250317	DC	control
1754	1.4060981	-1.9989204	1.3570099	-0.27191424	-1.408858	-0.23459858	CD4+ T cells	control
1755	-0.3209657	1.212181	2.0467806	-0.9323571	-1.9786284	1.2882569	CD8+ T cells	control
1756	-0.5261345	-1.0818627	-0.9029889	-0.38242543	-3.39672	0.6690695	CD14+ Monocytes	control
1757	-1.0435098	-0.8286293	-1.298259	-0.7392234	-1.6975223	2.3180933	CD8+ T cells	control
1758	-0.26366144	2.5001836	-1.0940025	-0.21660033	-0.27133834	1.4168271	CD8+ T cells	control
1759	-0.784509	-0.32949886	-0.6147366	0.33279473	-1.5069448	0.64310825	CD4+ T cells	control
1760	0.009226084	-1.6370039	-1.4077449	-0.7032715	-3.7625716	-1.0798167	CD14+ Monocytes	control
1761	-0.23355868	-1.229208	0.85738814	-1.6283753	-3.0589774	0.27546445	CD14+ Monocytes	control
1762	0.9965054	-2.4374666	-0.23241232	-0.2625891	-3.3437266	0.015979558	CD14+ Monocytes	control
1763	-0.1190716	-0.40517908	0.26943234	0.39020142	-1.1019874	1.9486547	NK cells	control
1764	0.052974686	-2.5334928	0.78437173	-0.72181875	-3.2407775	0.36303157	CD14+ Monocytes	control
1765	-0.5425442	-1.2765727	1.2931763	-0.1074636	-2.8165467	0.37886626	CD14+ Monocytes	control
1766	-0.83116966	-0.32913235	2.9719455	1.8183042	-1.1946183	-1.7432668	B	control
1767	1.2493432	-0.95168126	-0.8223871	2.4752333	-2.9359848	-3.1894917	CD16+ Monocytes	control
1768	-0.9787321	-0.6430742	-1.6744796	-0.28881958	-0.9895974	1.697678	NK cells	control
1769	-0.87555504	-1.933401	0.09100442	0.2395604	-3.521222	0.57646954	CD14+ Monocytes	control
1770	-0.89858586	0.056388676	0.33503214	-0.10453004	-1.6675918	1.0819345	NK cells	control
1771	0.033231497	1.8669363	-0.97869265	-0.12896699	-1.2868489	-0.45619407	T	control
1772	0.227548	-0.9488586	-1.4731619	2.1336248	-3.0126195	-0.15816894	CD14+ Monocytes	control
1773	0.19709563	-0.9023583	-0.08305299	-1.0196221	-1.3658457	0.15999255	T	control
1774	-0.16068774	0.5457392	-0.8641659	-1.6370517	-1.2038676	-0.16972402	CD4+ T cells	control
1775	-1.0994568	-2.637978	2.1159294	-0.17231718	-2.8853583	-0.21884532	DC	control
1776	-0.78065443	-1.1922457	2.5879993	2.8803825	-2.5189958	-1.3312526	B	control
1777	-0.925905	0.48370486	1.1069256	0.30683607	-1.6539372	0.08380369	CD4+ T cells	control
1778	-1.4488473	-0.19160016	0.17120087	-0.06997956	-1.5706466	1.5059372	T	control
1779	-1.236197	-0.28308386	0.6928945	0.17486663	-1.454249	1.8439271	NK cells	control
1780	0.057232827	-0.21584159	-1.6207879	0.7542413	-1.1154424	0.57588196	CD4+ T cells	control
1781	-0.98324907	-1.3937823	1.4440554	-0.59734744	-3.5228133	-0.461568	CD14+ Monocytes	control
1782	-0.16126859	-1.4589323	-2.531195	-0.8649534	-1.6025002	-0.9670876	CD4+ T cells	control
1783	-1.0541484	-0.9371986	-1.2067512	0.3933793	-1.4746945	-0.53295934	T	control
1784	-0.15552965	-0.8822772	-1.2641543	0.84833574	-1.4127889	0.30836827	CD4+ T cells	control
1785	-2.1286037	-1.887261	1.6902632	-0.34662807	-3.5495825	1.2338448	CD14+ Monocytes	control
1786	-1.2363857	-1.184729	2.0259514	0.6889312	-3.0696795	-0.557962	CD14+ Monocytes	control
1787	-1.6315281	0.6946838	0.9764658	-0.7239177	-1.4936011	1.1532815	CD4+ T cells	control
1788	-0.8056043	-1.6593031	0.5264513	-1.4821954	-3.5931375	1.0718126	CD14+ Monocytes	control
1789	-1.1720147	-2.1397448	-1.029324	0.25612685	-3.2073002	-0.18806002	CD14+ Monocytes	control
1790	-1.47451	-1.9466976	0.62149924	1.6069231	-3.8015404	-0.38453355	CD14+ Monocytes	control
1791	-0.26274392	-2.0129595	0.79247546	2.7688756	-2.6635504	-2.1805816	CD16+ Monocytes	control
1792	-2.0222836	-1.4636762	0.3938674	0.3215704	-3.3887346	-0.14746624	CD14+ Monocytes	control
1793	0.44727206	-0.6571961	1.4238502	0.9679838	-1.3643732	-0.784776	B	control
1794	1.4592686	-1.5651793	1.1588221	-0.37810767	-1.8548762	0.25162137	CD8+ T cells	control
1795	-1.6210506	0.4193219	1.7903255	0.38511512	-1.2079402	1.4658605	CD8+ T cells	control
1796	0.008491963	-1.7118648	1.3121349	3.424169	-2.9563787	-0.5715383	CD14+ Monocytes	control
1797	-0.33123004	-0.8666284	1.3669645	-1.0321976	-2.7137327	-1.3825736	CD14+ Monocytes	control
1798	-1.501678	-0.21380284	3.076683	1.3148768	-2.473994	0.46330783	DC	control
1799	-1.4047382	-0.88949186	-1.1346254	-0.4427022	-0.6888234	-0.6351204	T	control
1800	-0.32249802	-1.1831764	1.5135037	0.0037959814	-3.4069066	0.5060688	CD14+ Monocytes	control
1801	1.4078296	-1.8792223	0.8028829	0.87344223	-3.3024256	0.14810213	CD14+ Monocytes	control
1802	-1.145191	-0.4404073	1.5614905	0.5233834	-3.4870667	0.20910645	CD14+ Monocytes	control
1803	-0.5627091	0.3547357	1.7939014	0.90108764	-1.0233057	-2.0531197	B	control
1804	0.87452376	-0.8296019	1.040355	1.0468721	-1.2473582	1.2070574	CD4+ T cells	control
1805	-2.927405	-2.1595423	0.08726446	-1.382908	-3.3121843	0.5502679	CD14+ Monocytes	control
1806	0.7148862	-0.5481913	1.0923599	-0.85571575	-2.1064117	-0.6717725	CD4+ T cells	control
1807	-0.9686027	-0.86538863	-1.6755723	-1.2849278	-1.2958256	-0.38448387	T	control
1808	0.42468008	-0.65620357	-1.374751	1.186066	-1.0941986	1.377111	CD4+ T cells	control
1809	-1.6344151	-1.5396174	1.3895531	0.5986563	-2.9092484	-0.58768594	CD14+ Monocytes	control
1810	-0.61053693	-0.4790275	-0.7603737	1.3395157	-0.92156017	1.3328415	NK cells	control
1811	-1.0784138	1.2938352	-1.0761808	-1.4980807	-1.4881512	0.98198956	CD4+ T cells	control
1812	-0.08975902	-1.875138	0.35013896	-0.23754612	-3.3068879	0.32295483	CD14+ Monocytes	control
1813	-2.16044	-1.2689185	0.6058568	-0.20770893	-1.8809537	1.2681117	CD8+ T cells	control
1814	0.065105096	-1.9505885	0.2581483	-1.3560224	-3.0681717	-2.5292904	CD16+ Monocytes	control
1815	-2.028789	-2.3839135	1.2346839	1.2978721	-3.0049355	0.05538425	CD14+ Monocytes	control
1816	-1.113482	-0.6261292	1.2465634	-0.32220823	-2.582263	-0.0059801936	CD14+ Monocytes	control
1817	1.3533859	-1.4712399	1.2132578	0.082894504	-2.900821	-2.2979407	CD16+ Monocytes	control
1818	-1.3833269	-2.1124747	0.80095387	1.4751084	-3.4503806	-0.58730173	CD14+ Monocytes	control
1819	0.8062287	-0.49357468	1.8597032	-0.109075904	-1.2874209	0.45363677	CD4+ T cells	control
1820	-0.53569555	-0.6404002	0.17706066	1.2826519	-1.985173	1.1947832	CD8+ T cells	control
1821	-0.6904259	-1.8363845	0.57039213	-1.4292579	-3.4198132	-0.09843996	CD14+ Monocytes	control
1822	-1.2211623	-1.0346173	2.944119	3.1728415	-1.3912365	-0.073731005	B	control
1823	-0.51229775	-0.38755894	3.2926998	2.8604903	-1.1119039	-0.6409925	B	control
1824	-1.2256142	-0.83814764	-0.63017803	-1.9989383	-2.9170985	1.3501363	CD14+ Monocytes	control
1825	-0.9991231	-1.9192291	0.19636872	0.94606566	-1.5868344	1.7880166	NK cells	control
1826	-1.3832135	-0.29938182	-0.008900821	-0.24062958	-1.7361856	-0.8644358	CD4+ T cells	control
1827	-0.9823265	-0.20433465	-0.15230295	0.31681013	-1.0045726	2.322384	NK cells	control
1828	0.66294754	0.08448094	0.11462438	0.73767155	-1.784546	0.31946123	CD4+ T cells	control
1829	0.21734318	0.25819105	-1.712872	0.67194414	-1.3610771	-1.4109497	CD4+ T cells	control
1830	-2.4777942	-1.2515473	3.2071848	1.1579154	-2.4052744	0.8263755	DC	control
1831	-0.33670947	1.0713956	-0.06638612	-0.69633305	-1.2432375	1.4373802	CD8+ T cells	control
1832	0.5163348	-0.7360672	0.2809245	0.27412045	-1.8922482	1.1076926	CD4+ T cells	control
1833	-0.0861395	-1.2561117	1.6878259	-0.3805542	-3.1820552	-1.2037554	DC	control
1834	0.89190805	-1.4715269	-0.16205204	-0.342402	-1.4273071	0.4723488	CD4+ T cells	control
1835	-1.3056277	-0.32881707	-2.184359	-1.1312418	-1.7289871	-0.8690585	CD4+ T cells	control
1836	-0.70852554	-2.7083037	0.28134918	0.063254	-3.4230146	-0.54823667	CD14+ Monocytes	control
1837	0.19451413	-1.2800689	-0.08229516	1.9042348	-3.3337367	-2.0837238	CD14+ Monocytes	control
1838	-0.10576179	1.5691535	-1.4775411	0.58943236	-1.6053755	0.154778	NK cells	control
1839	-0.05610735	-2.4025779	-0.4651804	-0.9981426	-2.5698557	-2.9216506	CD16+ Monocytes	control
1840	0.811262	-1.2557311	0.83944255	1.7115397	-2.9991496	-0.2091884	CD14+ Monocytes	control
1841	-0.96110857	-2.2565126	-0.56440175	-0.80996865	-3.4724722	-0.90173143	CD14+ Monocytes	control
1842	0.48329544	0.04380499	-0.41283482	-0.40949732	-2.241189	1.8406785	CD8+ T cells	control
1843	-1.934664	-2.9055812	2.1563475	0.33713138	-2.6748493	-0.344939	DC	control
1844	-0.51286423	-1.0866029	1.5957513	-0.8088666	-3.372602	-1.3296285	CD14+ Monocytes	control
1845	-0.20313436	-0.074741825	0.1944327	-0.91504955	-1.1790465	0.15790205	NK cells	control
1846	0.5124113	0.10330194	-1.4143969	0.10595779	-1.241999	-0.17548479	CD4+ T cells	control
1847	-0.44037694	-1.8544514	2.4323354	2.5813103	-1.0887204	-0.8956547	B	control
1848	0.3995891	0.5954832	3.5923603	2.7149343	-1.3273073	-1.1710656	B	control
1849	-0.3681246	0.42385304	-0.9927025	0.098394096	-0.8629455	-0.1501548	T	control
1850	-1.7127907	-1.4408934	0.188157	-0.20707856	-3.4028344	-0.59202576	CD14+ Monocytes	control
1851	-0.97658104	0.52192026	0.86127007	0.23140292	-1.8607216	1.4050629	CD4+ T cells	control
1852	0.16494006	-2.3223355	0.6478378	-0.24121618	-3.121785	-1.4415133	CD16+ Monocytes	control
1853	-2.1026907	-3.3403254	0.7960869	-1.3528342	-3.383519	0.08000827	CD14+ Monocytes	control
1854	0.6781866	-1.1395614	-1.2908845	0.9603618	-1.6720138	-0.021754742	CD4+ T cells	control
1855	-1.0794309	-1.3446229	0.67880994	-0.23381712	-3.2235956	-0.72937393	CD14+ Monocytes	control
1856	0.31236154	-0.24383634	0.252259	0.70144534	-1.5536165	0.15834841	CD4+ T cells	control
1857	-0.39315122	-0.30204332	0.3537208	-0.080088735	-2.5308492	-2.0771122	CD16+ Monocytes	control
1858	-2.467214	-1.8428544	0.2634595	-0.2293745	-3.1949952	-1.6785827	CD14+ Monocytes	control
1859	-1.2699977	-2.7252097	-1.26968	-0.9649013	-2.779708	-0.38396132	CD14+ Monocytes	control
1860	-1.4464922	0.14254618	1.0498962	0.20069677	-2.0144777	-0.4933103	CD4+ T cells	control
1861	-2.5400786	-2.004321	0.12055901	1.9162769	-3.240934	-0.29380086	CD14+ Monocytes	control
1862	-0.94692373	0.2329315	-1.2734277	-0.77594715	-1.4124789	0.6942549	CD4+ T cells	control
1863	-0.42135417	-2.1544938	-0.47850356	-0.5097633	-3.1524894	0.35490772	CD14+ Monocytes	control
1864	-0.76472354	-0.84417784	-2.0949626	-0.42196584	-1.0971224	-0.3747856	CD4+ T cells	control
1865	-0.28875935	-0.17087908	-0.47536147	-1.0264889	-1.2213591	0.7470504	NK cells	control
1866	-1.8482218	-1.8895674	-0.14407203	-0.45237204	-3.14348	-0.17831334	CD14+ Monocytes	control
1867	0.38733476	0.8637012	-1.0729477	-0.33457124	-0.8223639	-0.26936173	T	control
1868	0.15168448	-2.2079408	-0.25728112	-0.13238788	-2.9136813	-0.23823377	CD14+ Monocytes	control
1869	-0.48464242	-0.48473135	-0.051131606	-1.1451199	-1.2292082	1.2223177	NK cells	control
1870	-1.1543312	-2.807195	-0.08722924	2.038368	-3.3531337	-0.63502306	CD14+ Monocytes	control
1871	-0.043394387	-1.153745	-1.887023	0.21952084	-0.54211855	-1.420426	T	control
1872	-1.7985231	-2.208171	-1.2322296	-0.06461084	-2.090143	0.09945091	CD4+ T cells	control
1873	-1.1017855	-0.93210125	-0.5362502	-1.4594667	-3.35626	0.2754367	CD14+ Monocytes	control
1874	-0.8533969	-1.7489494	-0.64896643	0.039997607	-3.2115617	-0.07730132	CD14+ Monocytes	control
1875	-2.4369614	-0.23397127	0.49484983	-0.80516875	-3.556307	-0.8785622	CD14+ Monocytes	control
1876	0.8203297	-0.01811853	0.28892958	-0.2537637	-1.3944985	-0.15740687	CD4+ T cells	control
1877	-1.7508627	-1.5143043	2.8008013	2.175361	-2.9115136	-0.60833794	DC	control
1878	0.00586468	-0.19552562	0.49993533	0.32086262	-2.1816635	0.8289746	CD4+ T cells	control
1879	0.8394073	-0.9325051	-2.1481588	-0.47649276	-2.769345	-1.8305609	CD14+ Monocytes	control
1880	0.54942286	-0.97089165	2.8027546	1.8290644	-1.2922846	-1.0795047	B	control
1881	-0.3338676	-0.3154531	-1.175819	-0.5127602	-0.26433933	0.00941354	T	control
1882	-1.2119303	1.0104315	0.15590209	-0.007770717	-3.2095509	-1.523452	CD14+ Monocytes	control
1883	-0.929148	-1.6696212	1.0396167	0.1427075	-3.5483634	-1.2300968	CD14+ Monocytes	control
1884	0.75328684	0.3175764	-0.033895582	-0.58941257	-2.7782776	-0.67398226	CD14+ Monocytes	control
1885	-0.9840535	-1.436429	1.0165848	-0.31187114	-2.9468668	-0.112394825	CD14+ Monocytes	control
1886	-2.6595168	-0.13197574	-0.11976315	-0.18293643	-2.119911	1.4869144	CD8+ T cells	control
1887	0.6914592	1.1648865	2.478073	-0.28952423	-1.3985952	1.1489153	CD8+ T cells	control
1888	0.7283275	-1.4963558	1.1588862	1.6751704	-2.9942188	0.683577	CD14+ Monocytes	control
1889	-1.5300992	-1.7765937	0.34398955	-0.30075192	-3.6730165	0.6531531	CD14+ Monocytes	control
1890	-0.25138593	-0.19628693	0.98377556	0.39122048	-3.5731213	0.1532891	CD14+ Monocytes	control
1891	-0.46322894	0.28028515	-0.20984839	-0.18966898	-1.5687485	0.3943346	CD4+ T cells	control
1892	-0.83048326	0.16154131	-0.2960003	-0.17868412	-1.6860831	0.081904836	CD4+ T cells	control
1893	0.3326005	0.35790658	-1.3185387	-0.95407414	-0.9632539	1.1809169	NK cells	control
1894	-0.48493505	0.07051271	-1.3591946	0.0820187	-1.1203064	-0.39718938	CD4+ T cells	control
1895	-0.5705694	0.4039253	-0.32076412	-0.40082395	-1.7510499	0.7773819	CD4+ T cells	control
1896	-1.1466427	-2.3347855	0.4903655	0.21129233	-3.1251006	-0.40281114	CD14+ Monocytes	control
1897	0.2517557	-2.0680122	0.7502538	-0.17427221	-3.4921567	1.8114126	CD14+ Monocytes	control
1898	-1.5807369	-1.1608325	-1.1857085	0.6463683	-1.2379985	0.7621244	NK cells	control
1899	-1.7394836	-1.5668707	-0.6522955	1.0260074	-1.4807991	-0.9029602	CD4+ T cells	control
1900	0.0011202097	-0.3507912	1.1280148	-0.9182715	-3.2516198	-1.0007006	CD14+ Monocytes	control
1901	-0.6925926	0.12023221	-1.012519	-0.3852078	-1.7883916	-0.39284462	CD4+ T cells	control
1902	-0.34221804	-0.76300436	3.0756571	3.124782	-1.7696921	-0.65782756	B	control
1903	-0.93864346	-0.86007816	0.50815046	-1.3093415	-3.6406746	-0.8040775	CD14+ Monocytes	control
1904	1.9513454	-2.3358817	2.7428505	3.0266821	-1.9554039	0.26509285	B	control
1905	-1.3625625	-1.620313	0.3878699	0.381109	-3.817103	-0.5917487	CD14+ Monocytes	control
1906	-0.3319691	-0.28279722	-0.9640894	-0.0823521	-0.95079255	0.21438804	CD4+ T cells	control
1907	-2.1333628	-2.1496375	-0.31441474	0.20963022	-3.9193947	0.04731217	CD14+ Monocytes	control
1908	0.5667738	-0.76861143	2.8450077	1.6607615	-1.5187219	0.65877324	B	control
1909	-0.7109441	-1.2131937	0.3315158	-2.20034	-1.0174427	0.16630746	T	control
1910	-0.6078545	-0.19655752	0.09760957	0.8379092	-1.3513048	1.338544	CD8+ T cells	control
1911	1.3336389	-0.4725762	-0.66032326	0.8787993	-1.555429	2.001023	CD8+ T cells	control
1912	-1.0115329	-1.5547599	0.72659737	-0.6544613	-3.2504792	-1.5709362	CD14+ Monocytes	control
1913	-0.708867	-1.7019997	1.226985	0.7645978	-3.4705548	0.159991	CD14+ Monocytes	control
1914	-0.9886088	0.2773403	1.746592	-0.8410946	-2.2946696	-0.6567243	DC	control
1915	-1.2938762	-0.3179283	0.52422166	-0.6909487	-2.0736487	1.1387713	CD8+ T cells	control
1916	-2.265939	-1.2410771	1.2148356	0.19611678	-2.6623836	0.25288206	DC	control
1917	-0.8776417	-0.7763369	0.35983717	-0.44783133	-0.748647	-1.1786832	CD4+ T cells	control
1918	-0.98809576	-0.36211407	1.2753539	0.27316368	-1.6988345	0.21638985	NK cells	control
1919	-0.24889393	-0.40890375	-0.47667217	-1.1956457	-1.7080668	-0.07332884	CD4+ T cells	control
1920	0.33922696	-0.8472781	3.2403255	2.8641987	-1.5412014	-1.0711362	B	control
1921	0.22224942	-1.1805439	1.3151636	0.6468824	-3.5036707	-0.1972915	CD14+ Monocytes	control
1922	-0.695191	-0.12224576	0.6838652	-0.3383843	-2.9862168	-0.9341447	CD14+ Monocytes	control
1923	-0.9669402	-1.1240371	0.4225546	-0.13973475	-1.6805099	-0.18140648	CD4+ T cells	control
1924	-0.49220872	0.09333089	-2.2002277	0.13027084	-1.7374439	1.3665723	CD4+ T cells	control
1925	0.044695154	-1.8158067	0.63610023	-0.4350864	-3.267188	-0.10755602	CD14+ Monocytes	control
1926	-2.168348	-2.1388006	0.014680572	0.37440783	-3.6268795	-0.52506256	CD14+ Monocytes	control
1927	-0.75345314	-2.1151075	0.105612725	-0.07763882	-3.249053	-0.2568539	CD14+ Monocytes	control
1928	0.8313061	-2.4591322	-0.47471717	-0.40188318	-2.257	-1.6624908	CD14+ Monocytes	control
1929	0.51065713	-0.02066964	0.07380095	0.3192441	-1.0051458	-0.4367253	CD4+ T cells	control
1930	-1.348917	0.19536772	0.13336866	-0.8576938	-1.3870684	0.17890784	CD8+ T cells	control
1931	-0.6294871	-0.24808933	-0.67285955	-1.285476	-1.0281084	0.16002676	CD4+ T cells	control
1932	-2.344892	-2.898853	-0.49335405	-0.013998676	-3.1433644	0.62629116	CD14+ Monocytes	control
1933	-2.879085	-0.8870518	3.840672	-0.33580294	-2.2727306	-0.099536926	DC	control
1934	-1.3345658	-1.2549094	-0.5777199	0.5829023	-1.7119039	0.2850951	CD4+ T cells	control
1935	-1.2026677	0.6055648	0.5711839	-0.122136265	-1.317509	0.9210418	T	control
1936	-0.7835629	-2.2388453	1.0344577	0.24106497	-3.9385333	-0.32250112	CD14+ Monocytes	control
1937	-0.16948678	-0.13416362	0.4052843	0.6240243	-1.6732857	1.7480273	CD4+ T cells	control
1938	-1.7078791	-1.1873668	0.43687218	-0.5779158	-3.375398	-1.5885226	CD14+ Monocytes	control
1939	0.095876746	-1.7729973	0.47149217	0.85659856	-3.0553827	-0.25477216	CD14+ Monocytes	control
1940	0.32535267	-0.64046586	0.70743835	0.13187419	-1.5412428	0.4686023	CD4+ T cells	control
1941	-0.62874424	-0.83043694	2.2661786	1.4925745	-1.5767471	1.6436391	B	control
1942	-1.2862234	-1.7934515	0.3078832	-0.69550395	-3.435426	0.52915514	CD14+ Monocytes	control
1943	-0.9574598	-1.7400148	2.3118443	1.3557925	-1.6482161	-0.49788675	B	control
1944	0.1795511	-0.7645756	-1.1993903	-0.52478826	-0.9793951	-0.05479774	T	control
1945	1.4548018	-1.8995482	0.2067686	-0.02902025	-2.7204866	-2.1365647	CD16+ Monocytes	control
1946	1.3974313	-2.0332272	-0.066803545	-0.3468392	-2.4866629	-2.7158284	CD16+ Monocytes	control
1947	0.3360561	-0.2868051	-0.6464009	-0.4824214	-2.0277681	0.0077180564	CD4+ T cells	control
1948	-0.6018894	-0.2254914	3.1584744	2.9327252	-1.2711157	-0.62326086	B	control
1949	-2.110789	-1.5816233	0.5809708	0.435301	-3.429031	-0.34980625	CD14+ Monocytes	control
1950	0.47159243	-1.2009836	1.7026148	1.0890516	-3.0936818	0.6949411	CD14+ Monocytes	control
1951	-1.6854578	-2.9111645	-0.5549145	-0.89172685	-3.3072515	-0.9342905	CD14+ Monocytes	control
1952	-0.2455914	-0.07942925	-1.0970843	-0.9973197	-1.3464592	-0.22618788	CD4+ T cells	control
1953	-2.009638	-1.7908478	-0.20460972	-0.18994164	-3.2103522	-0.28061953	CD14+ Monocytes	control
1954	-0.9410444	-0.58633846	0.051187217	-0.23959309	-0.9016587	-0.678725	CD4+ T cells	control
1955	-1.1732607	-0.081097364	1.1881204	1.1567569	-0.9240234	-0.7795361	CD4+ T cells	control
1956	-0.90107334	0.19075954	2.556828	1.3399928	-1.1601335	0.02096261	B	control
1957	-1.2319918	-0.23955709	-1.5812654	-0.15993953	-1.5458274	0.022598654	CD4+ T cells	control
1958	-0.74403566	0.11829868	-1.0276966	0.15043941	-1.1800561	1.3684306	CD4+ T cells	control
1959	0.6649581	0.17811024	-1.1944758	-0.017586738	-1.9305537	1.2660422	CD4+ T cells	control
1960	-1.9874656	0.03661412	0.43362868	-1.2447567	-1.6445413	-0.24338545	CD4+ T cells	control
1961	1.0615121	-1.2641599	0.066448554	0.04467714	-2.4484167	-0.95679426	CD14+ Monocytes	control
1962	-0.7920164	-1.2536702	0.52730787	0.17991456	-3.2418766	0.18569148	CD14+ Monocytes	control
1963	0.53983784	-0.59367424	-0.9155284	-0.82683206	-0.7301221	-0.57536507	T	control
1964	-1.6210673	-0.26352718	-1.1631365	-1.1008554	-1.7282212	2.8618302	CD4+ T cells	control
1965	-1.6715814	-1.883517	3.388917	-0.054766715	-2.506785	0.5129917	DC	control
1966	-0.50833684	0.36308193	0.2888986	-0.562636	-1.3797597	-0.37743264	CD4+ T cells	control
1967	-1.5850296	-2.0832677	-0.97471464	0.22046931	-3.2725205	-0.58800817	CD14+ Monocytes	control
1968	-1.3606184	-0.6455517	-1.8782687	-1.2385901	-1.46072	0.58683115	T	control
1969	-0.76832217	-0.6519252	0.119561404	-0.41354108	-0.87204313	1.1187799	CD4+ T cells	control
1970	-0.33951843	-0.8699908	-0.015934914	-0.28505847	-1.3123403	3.1844985	NK cells	control
1971	-1.6088645	-0.26661777	-0.8746484	-0.4663716	-1.7384225	-0.97255695	CD4+ T cells	control
1972	1.2251736	-1.0265664	-1.5679706	-0.53857994	-1.7967205	0.20155406	CD4+ T cells	control
1973	1.2553685	-1.9653134	-0.18186414	-1.1198843	-0.6692299	-1.115782	T	control
1974	0.16377282	-1.2942321	-0.6979898	0.62110615	-0.7482434	1.0204588	CD4+ T cells	control
1975	-2.0056648	-2.0460138	-0.004520625	0.34054792	-3.5009358	0.027829707	CD14+ Monocytes	control
1976	-0.5388932	-0.08917895	-2.5564768	-1.3798473	-0.7913163	-0.3051136	CD4+ T cells	control
1977	0.7489034	-0.040566236	-0.16820827	-1.8595352	-1.7127396	0.4962217	CD4+ T cells	control
1978	-1.4811791	-0.9992232	-0.84196955	0.06722502	-1.4304343	1.1337277	CD8+ T cells	control
1979	-0.07840855	-1.5001405	-0.15668136	0.24201822	-2.6348772	-3.192252	CD16+ Monocytes	control
1980	0.020075828	-0.8260603	-0.45365286	0.5618306	-3.759349	0.043923646	CD14+ Monocytes	control
1981	-1.9571625	-1.5432369	1.7773558	-2.1455247	-3.212824	-0.57904625	CD14+ Monocytes	control
1982	0.8209766	-0.28278023	-1.5432861	-0.5112644	-1.6739981	0.34660155	CD4+ T cells	control
1983	-3.0242758	-2.4881828	-0.16627131	-0.7073771	-3.183904	-1.1224357	CD14+ Monocytes	control
1984	0.20318201	-1.5317376	-0.030507118	-0.8106077	-2.1899722	-2.2480948	CD16+ Monocytes	control
1985	0.0076238364	-1.9250679	2.256017	1.2291791	-1.2057674	-0.71269894	B	control
1986	-0.017626397	-1.2321169	1.9645821	1.8170588	-0.9920093	0.0033103824	B	control
1987	1.9679239	-1.8071393	0.9420759	-0.8607543	-2.781911	-2.857327	CD16+ Monocytes	control
1988	-1.6393943	-2.2613876	-0.69638824	0.21338366	-3.3677483	0.70121604	CD14+ Monocytes	control
1989	-1.0398977	-2.3990736	0.43538457	0.76407313	-2.9062638	0.74869096	CD16+ Monocytes	control
1990	0.373282	-0.97811985	2.6027465	1.5417541	-1.3411102	-1.2782526	B	control
1991	-0.74202704	-0.6978204	-0.24904647	-0.50682324	-1.6104585	0.79204345	CD8+ T cells	control
1992	-0.59970886	-0.22263214	0.95107687	0.18049973	-2.0014975	0.06480411	CD4+ T cells	control
1993	-0.7811754	0.05704031	1.279221	-0.78659016	-2.9270308	-0.9027145	CD14+ Monocytes	control
1994	-2.1225693	-2.0306063	0.09238058	-1.1745732	-3.1727622	-0.43143293	CD14+ Monocytes	control
1995	-0.5858412	-0.39233604	-2.350202	0.4908901	-0.84334856	-0.09168935	T	control
1996	-0.5162528	0.8625151	-0.1604706	-1.0261402	-1.2640476	-0.56888366	CD4+ T cells	control
1997	-0.66632336	-0.5538448	-1.8013656	-0.8492705	-0.16347744	1.085501	CD4+ T cells	control
1998	-0.96575314	-2.7329433	-0.64207774	-1.7267498	-3.6459868	0.32674488	CD14+ Monocytes	control
[truncated: 11,577 more rows]

## Sheet: e_kang_monocytes_ifn_vs_control
	bayes_factors
TRANSLATION	0.5460968
PYRUVATE_METABOLISM_AND_CITRIC_ACID_TCA_CYCLE	0.3271618
APOPTOTIC_CLEAVAGE_OF_CELLULAR_PROTEINS	-0.00045627356
ACTIVATION_OF_THE_PRE_REPLICATIVE_COMPLEX	0.00036001205
SIGNALING_BY_RHO_GTPASES	0.4562121
METABOLISM_OF_NON_CODING_RNA	8.416176e-05
SIGNALLING_BY_NGF	-0.11463773
INSULIN_RECEPTOR_RECYCLING	-0.00097489357
SIGNALING_BY_SCF_KIT	-0.00021219254
DEVELOPMENTAL_BIOLOGY	-0.8956871
TCA_CYCLE_AND_RESPIRATORY_ELECTRON_TRANSPORT	-0.93252367
BMAL1_CLOCK_NPAS2_ACTIVATES_CIRCADIAN_EXPRESSION	-0.00039333105
ANTIGEN_PROCESSING_CROSS_PRESENTATION	0.00046563148
GROWTH_HORMONE_RECEPTOR_SIGNALING	0.0009942055
TRIF_MEDIATED_TLR3_SIGNALING	0.0010182858
CELL_CELL_COMMUNICATION	1.5305022
MEIOSIS	0.12815487
MEMBRANE_TRAFFICKING	-1.8817248
IMMUNOREGULATORY_INTERACTIONS_BETWEEN_A_LYMPHOID_AND_A_NON_LYMPHOID_CELL	-0.85317874
METABOLISM_OF_VITAMINS_AND_COFACTORS	0.7693265
TRANS_GOLGI_NETWORK_VESICLE_BUDDING	0.3688575
CELL_CYCLE	1.2038822
SIGNALING_BY_ERBB4	-0.0003836155
ORC1_REMOVAL_FROM_CHROMATIN	-7.677078e-05
O_LINKED_GLYCOSYLATION_OF_MUCINS	3.0994415e-06
ANTIVIRAL_MECHANISM_BY_IFN_STIMULATED_GENES	-0.13594925
SIGNALING_BY_ERBB2	-1.0696044
SPHINGOLIPID_DE_NOVO_BIOSYNTHESIS	-0.00051021576
SIGNALING_BY_EGFR_IN_CANCER	0.00085902214
PI3K_EVENTS_IN_ERBB4_SIGNALING	4.839897e-05
PI3K_EVENTS_IN_ERBB2_SIGNALING	-0.00014549494
NUCLEAR_SIGNALING_BY_ERBB4	-0.00044196844
PPARA_ACTIVATES_GENE_EXPRESSION	-0.060742497
MITOCHONDRIAL_PROTEIN_IMPORT	0.2568214
ACTIVATED_NOTCH1_TRANSMITS_SIGNAL_TO_THE_NUCLEUS	-0.0008249879
DOWNSTREAM_SIGNALING_EVENTS_OF_B_CELL_RECEPTOR_BCR	-0.0027079582
ACTIVATION_OF_NF_KAPPAB_IN_B_CELLS	0.00025320053
ANTIGEN_ACTIVATES_B_CELL_RECEPTOR_LEADING_TO_GENERATION_OF_SECOND_MESSENGERS	-0.11051369
PRE_NOTCH_EXPRESSION_AND_PROCESSING	0.0001385212
SIGNALING_BY_THE_B_CELL_RECEPTOR_BCR	0.0052740574
EXTRACELLULAR_MATRIX_ORGANIZATION	-0.025131583
NOTCH1_INTRACELLULAR_DOMAIN_REGULATES_TRANSCRIPTION	-0.00020837784
CIRCADIAN_REPRESSION_OF_EXPRESSION_BY_REV_ERBA	0.0002644062
SIGNALING_BY_NOTCH1	-0.00046545267
TRIGLYCERIDE_BIOSYNTHESIS	-0.00063711405
INSULIN_RECEPTOR_SIGNALLING_CASCADE	-0.0011101365
CELL_SURFACE_INTERACTIONS_AT_THE_VASCULAR_WALL	-1.5722151
NGF_SIGNALLING_VIA_TRKA_FROM_THE_PLASMA_MEMBRANE	0.00038218498
SIGNALLING_TO_ERKS	2.336502e-05
SIGNALING_BY_FGFR_IN_DISEASE	0.00011706352
PHOSPHOLIPID_METABOLISM	0.3789897
GASTRIN_CREB_SIGNALLING_PATHWAY_VIA_PKC_AND_MAPK	0.12947214
SYNTHESIS_OF_PIPS_AT_THE_PLASMA_MEMBRANE	0.00043463707
TRANSCRIPTIONAL_ACTIVITY_OF_SMAD2_SMAD3_SMAD4_HETEROTRIMER	0.32583845
PI_METABOLISM	-0.0014648438
CHONDROITIN_SULFATE_DERMATAN_SULFATE_METABOLISM	0.0034782887
LATENT_INFECTION_OF_HOMO_SAPIENS_WITH_MYCOBACTERIUM_TUBERCULOSIS	-0.5756393
HEPARAN_SULFATE_HEPARIN_HS_GAG_METABOLISM	-1.3084924
GLYCOSAMINOGLYCAN_METABOLISM	-1.7022432
MHC_CLASS_II_ANTIGEN_PRESENTATION	-0.73354816
GLYCEROPHOSPHOLIPID_BIOSYNTHESIS	0.00022387505
NUCLEAR_EVENTS_KINASE_AND_TRANSCRIPTION_FACTOR_ACTIVATION	0.0006957054
PI3K_AKT_ACTIVATION	-0.00063079596
PROCESSING_OF_CAPPED_INTRON_CONTAINING_PRE_MRNA	-0.0006477833
TCR_SIGNALING	0.58071524
DOWNSTREAM_TCR_SIGNALING	-0.0009305477
GAB1_SIGNALOSOME	-0.00101614
ERK_MAPK_TARGETS	0.00030589104
GENERATION_OF_SECOND_MESSENGER_MOLECULES	-0.12835205
GENERIC_TRANSCRIPTION_PATHWAY	-0.64610505
RESPONSE_TO_ELEVATED_PLATELET_CYTOSOLIC_CA2_	-2.754338
TRANSPORT_OF_MATURE_TRANSCRIPT_TO_CYTOPLASM	0.0005209446
METABOLISM_OF_AMINO_ACIDS_AND_DERIVATIVES	-4.277362
RNA_POL_I_TRANSCRIPTION	0.00033211708
BIOLOGICAL_OXIDATIONS	-0.67836666
TRANSMISSION_ACROSS_CHEMICAL_SYNAPSES	0.49323466
INTEGRIN_CELL_SURFACE_INTERACTIONS	-4.887581e-05
NRAGE_SIGNALS_DEATH_THROUGH_JNK	-0.0006482601
RNA_POL_II_TRANSCRIPTION	-0.00033640862
NEURONAL_SYSTEM	1.1270384
PHASE1_FUNCTIONALIZATION_OF_COMPOUNDS	0.6669027
RNA_POL_III_TRANSCRIPTION	-0.0005326867
CELL_DEATH_SIGNALLING_VIA_NRAGE_NRIF_AND_NADE	0.0010097027
P75_NTR_RECEPTOR_MEDIATED_SIGNALLING	-0.00027757883
SIGNALING_BY_GPCR	0.5009445
PEPTIDE_LIGAND_BINDING_RECEPTORS	4.3714547
CLASS_A1_RHODOPSIN_LIKE_RECEPTORS	-1.7714146
INTEGRATION_OF_ENERGY_METABOLISM	-0.13279408
CELL_CYCLE_MITOTIC	0.6037668
OPIOID_SIGNALLING	-0.00020068884
RECRUITMENT_OF_MITOTIC_CENTROSOME_PROTEINS_AND_COMPLEXES	0.00010442734
CYTOSOLIC_TRNA_AMINOACYLATION	0.3865546
CHEMOKINE_RECEPTORS_BIND_CHEMOKINES	-0.096387506
LOSS_OF_NLP_FROM_MITOTIC_CENTROSOMES	0.00046944618
NEUROTRANSMITTER_RECEPTOR_BINDING_AND_DOWNSTREAM_TRANSMISSION_IN_THE_POSTSYNAPTIC_CELL	0.000120162964
CELL_CYCLE_CHECKPOINTS	-0.0007362962
DIABETES_PATHWAYS	0.2302047
PLC_BETA_MEDIATED_EVENTS	0.001183033
G_PROTEIN_ACTIVATION	0.0013465881
TRNA_AMINOACYLATION	1.9370039
TRANSMEMBRANE_TRANSPORT_OF_SMALL_MOLECULES	1.3013654
NUCLEAR_RECEPTOR_TRANSCRIPTION_PATHWAY	-1.3828278e-05
CYCLIN_E_ASSOCIATED_EVENTS_DURING_G1_S_TRANSITION_	-0.0006470084
G1_PHASE	-3.4749508e-05
TRANSCRIPTION_COUPLED_NER_TC_NER	2.169609e-05
MRNA_PROCESSING	-0.54687345
SIGNALING_BY_PDGF	-1.835823e-05
ASSOCIATION_OF_TRIC_CCT_WITH_TARGET_PROTEINS_DURING_BIOSYNTHESIS	-0.000893116
PREFOLDIN_MEDIATED_TRANSFER_OF_SUBSTRATE_TO_CCT_TRIC	7.6293945e-05
GPVI_MEDIATED_ACTIVATION_CASCADE	-0.0005686283
PROTEIN_FOLDING	0.55349874
FORMATION_OF_TUBULIN_FOLDING_INTERMEDIATES_BY_CCT_TRIC	0.21103996
METABOLISM_OF_NUCLEOTIDES	2.3410995
METABOLISM_OF_PROTEINS	1.8466793
DOWNSTREAM_SIGNAL_TRANSDUCTION	0.00053453445
MUSCLE_CONTRACTION	-0.09825975
M_G1_TRANSITION	0.0016264915
MRNA_SPLICING	-0.10584426
G1_S_TRANSITION	0.00029420853
TRANSCRIPTION	-2.368922
NUCLEOTIDE_EXCISION_REPAIR	-0.0005514622
AXON_GUIDANCE	-0.28909224
ACTIVATION_OF_CHAPERONE_GENES_BY_XBP1S	0.025483072
REGULATION_OF_INSULIN_SECRETION_BY_GLUCAGON_LIKE_PEPTIDE1	-0.0009084344
PERK_REGULATED_GENE_EXPRESSION	8.821487e-06
G_ALPHA_Q_SIGNALLING_EVENTS	0.12537235
REGULATION_OF_INSULIN_SECRETION	-0.00014585257
NCAM_SIGNALING_FOR_NEURITE_OUT_GROWTH	-0.00034809113
TRANSPORT_OF_MATURE_MRNA_DERIVED_FROM_AN_INTRONLESS_TRANSCRIPT	0.00032687187
ACTIVATION_OF_GENES_BY_ATF4	0.00039553642
UNFOLDED_PROTEIN_RESPONSE	-0.03734839
CLASS_B_2_SECRETIN_FAMILY_RECEPTORS	5.6266785e-05
GLUCAGON_TYPE_LIGAND_RECEPTORS	0.000569582
G_ALPHA1213_SIGNALLING_EVENTS	0.00017046928
FANCONI_ANEMIA_PATHWAY	0.0008122921
SLC_MEDIATED_TRANSMEMBRANE_TRANSPORT	0.12232822
ADP_SIGNALLING_THROUGH_P2RY1	0.00039172173
CD28_CO_STIMULATION	0.00014853477
GPCR_DOWNSTREAM_SIGNALING	-3.578982
G_ALPHA_I_SIGNALLING_EVENTS	-0.46671557
SEMAPHORIN_INTERACTIONS	0.9774428
TRANSPORT_OF_GLUCOSE_AND_OTHER_SUGARS_BILE_SALTS_AND_ORGANIC_ACIDS_METAL_IONS_AND_AMINE_COMPOUNDS	0.00084996223
SPHINGOLIPID_METABOLISM	-0.00061029196
PD1_SIGNALING	-0.00019025803
G_ALPHA_S_SIGNALLING_EVENTS	0.0012183189
CELL_CELL_JUNCTION_ORGANIZATION	0.00096201897
G_ALPHA_Z_SIGNALLING_EVENTS	-3.9994717e-05
COSTIMULATION_BY_THE_CD28_FAMILY	0.07686275
SIGNALING_BY_ROBO_RECEPTOR	0.0007593632
G_PROTEIN_BETA_GAMMA_SIGNALLING	-0.0005630851
TRANSPORT_OF_INORGANIC_CATIONS_ANIONS_AND_AMINO_ACIDS_OLIGOPEPTIDES	0.0010859966
GOLGI_ASSOCIATED_VESICLE_BIOGENESIS	-0.0026774406
AMINO_ACID_AND_OLIGOPEPTIDE_SLC_TRANSPORTERS	-0.0019697547
SYNTHESIS_OF_DNA	-0.0011395812
SIGNAL_AMPLIFICATION	0.00039052963
METABOLISM_OF_MRNA	-0.8251856
DEADENYLATION_DEPENDENT_MRNA_DECAY	-0.000236094
THROMBOXANE_SIGNALLING_THROUGH_TP_RECEPTOR	0.00046920776
CELL_JUNCTION_ORGANIZATION	0.000115156174
GLUCOSE_TRANSPORT	-0.00036340952
METABOLISM_OF_RNA	-1.8947159
MITOTIC_G1_G1_S_PHASES	0.000562191
PI_3K_CASCADE	0.00017428398
DOWNSTREAM_SIGNALING_OF_ACTIVATED_FGFR	-0.000402987
REGULATION_OF_MITOTIC_CELL_CYCLE	-0.0007414222
MITOTIC_M_M_G1_PHASES	-0.0010384917
MAP_KINASE_ACTIVATION_IN_TLR_CASCADE	3.33786e-06
PHOSPHOLIPASE_C_MEDIATED_CASCADE	0.0016524792
ACTIVATION_OF_KAINATE_RECEPTORS_UPON_GLUTAMATE_BINDING	-0.0004248619
MAPK_TARGETS_NUCLEAR_EVENTS_MEDIATED_BY_MAP_KINASES	0.0006890297
GPCR_LIGAND_BINDING	-0.6294689
RNA_POL_I_RNA_POL_III_AND_MITOCHONDRIAL_TRANSCRIPTION	0.0022349358
THROMBIN_SIGNALLING_THROUGH_PROTEINASE_ACTIVATED_RECEPTORS_PARS	-0.00046610832
MITOTIC_G2_G2_M_PHASES	0.0012557507
DNA_REPAIR	0.490324
POST_TRANSLATIONAL_PROTEIN_MODIFICATION	-0.11719751
CHROMOSOME_MAINTENANCE	0.5585768
DEPOSITION_OF_NEW_CENPA_CONTAINING_NUCLEOSOMES_AT_THE_CENTROMERE	-0.00036090612
L1CAM_INTERACTIONS	6.365776e-05
SIGNALING_BY_ILS	-0.11449051
NETRIN1_SIGNALING	-0.00092214346
METABOLISM_OF_LIPIDS_AND_LIPOPROTEINS	0.063393354
FATTY_ACID_TRIACYLGLYCEROL_AND_KETONE_BODY_METABOLISM	-1.8259186
RNA_POL_I_PROMOTER_OPENING	0.0017428398
ASPARAGINE_N_LINKED_GLYCOSYLATION	-0.0009262562
ASSEMBLY_OF_THE_PRE_REPLICATIVE_COMPLEX	-0.00044637918
BIOSYNTHESIS_OF_THE_N_GLYCAN_PRECURSOR_DOLICHOL_LIPID_LINKED_OLIGOSACCHARIDE_LLO_AND_TRANSFER_TO_A_NASCENT_PROTEIN	-0.0002874732
IL1_SIGNALING	-0.0023898482
GLOBAL_GENOMIC_NER_GG_NER	0.0004863739
IL_3_5_AND_GM_CSF_SIGNALING	0.00014543533
PLATELET_HOMEOSTASIS	-0.0007529855
AQUAPORIN_MEDIATED_TRANSPORT	-0.5406939
REGULATION_OF_WATER_BALANCE_BY_RENAL_AQUAPORINS	0.0006592274
TRAF6_MEDIATED_IRF7_ACTIVATION	-0.000528872
CIRCADIAN_CLOCK	0.017839432
FACTORS_INVOLVED_IN_MEGAKARYOCYTE_DEVELOPMENT_AND_PLATELET_PRODUCTION	0.56093323
REGULATION_OF_MRNA_STABILITY_BY_PROTEINS_THAT_BIND_AU_RICH_ELEMENTS	0.722721
TRAF6_MEDIATED_INDUCTION_OF_NFKB_AND_MAP_KINASES_UPON_TLR7_8_OR_9_ACTIVATION	-0.50801563
GABA_B_RECEPTOR_ACTIVATION	-0.00055259466
TRANSPORT_TO_THE_GOLGI_AND_SUBSEQUENT_MODIFICATION	-0.00015503168
IRON_UPTAKE_AND_TRANSPORT	-0.00034195185
INTERFERON_GAMMA_SIGNALING	-0.41253787
INTERFERON_ALPHA_BETA_SIGNALING	-0.3863299
GABA_RECEPTOR_ACTIVATION	5.6505203e-05
INTERFERON_SIGNALING	2.6886036
NEGATIVE_REGULATORS_OF_RIG_I_MDA5_SIGNALING	-4.3332577e-05
NFKB_AND_MAP_KINASES_ACTIVATION_MEDIATED_BY_TLR4_SIGNALING_REPERTOIRE	0.00010704994
TRANSFERRIN_ENDOCYTOSIS_AND_RECYCLING	-0.0009915829
RIG_I_MDA5_MEDIATED_INDUCTION_OF_IFN_ALPHA_BETA_PATHWAYS	-0.001283884
TRANSCRIPTIONAL_REGULATION_OF_WHITE_ADIPOCYTE_DIFFERENTIATION	1.1516709
MEIOTIC_RECOMBINATION	-0.0020632148
IL_2_SIGNALING	0.0008940697
PLATELET_AGGREGATION_PLUG_FORMATION	0.00026488304
SIGNALING_BY_NOTCH	0.0025725365
DNA_REPLICATION	-0.0016648769
CLEAVAGE_OF_GROWING_TRANSCRIPT_IN_THE_TERMINATION_REGION_	0.0006427765
E2F_MEDIATED_REGULATION_OF_DNA_REPLICATION	0.00016403198
METABOLISM_OF_CARBOHYDRATES	-1.5253477
SIGNALING_BY_INSULIN_RECEPTOR	-0.00020748377
PURINE_METABOLISM	-1.827374
APOPTOSIS	6.1288633
LIPID_DIGESTION_MOBILIZATION_AND_TRANSPORT	0.0002617836
HEMOSTASIS	-1.7621802
INFLUENZA_LIFE_CYCLE	-0.00068956614
NEP_NS2_INTERACTS_WITH_THE_CELLULAR_EXPORT_MACHINERY	-0.00090789795
HIV_INFECTION	-1.2986934
TRANSPORT_OF_RIBONUCLEOPROTEINS_INTO_THE_HOST_NUCLEUS	-0.00083070993
HIV_LIFE_CYCLE	0.4043535
HOST_INTERACTIONS_OF_HIV_FACTORS	0.0012471676
LATE_PHASE_OF_HIV_LIFE_CYCLE	-0.2959668
INTERACTIONS_OF_VPR_WITH_HOST_CELLULAR_PROTEINS	0.09185755
APC_C_CDH1_MEDIATED_DEGRADATION_OF_CDC20_AND_OTHER_APC_C_CDH1_TARGETED_PROTEINS_IN_LATE_MITOSIS_EARLY_G1	-0.0009431839
ACTIVATION_OF_ATR_IN_RESPONSE_TO_REPLICATION_STRESS	-0.001004219
APC_C_CDC20_MEDIATED_DEGRADATION_OF_MITOTIC_PROTEINS	0.00046038628
MYD88_MAL_CASCADE_INITIATED_ON_PLASMA_MEMBRANE	0.000279665
INNATE_IMMUNE_SYSTEM	3.1535277
REGULATION_OF_GLUCOKINASE_BY_GLUCOKINASE_REGULATORY_PROTEIN	-3.8206577e-05
MITOTIC_PROMETAPHASE	0.0008511543
THE_ROLE_OF_NEF_IN_HIV1_REPLICATION_AND_DISEASE_PATHOGENESIS	0.0008225441
SIGNALING_BY_TGF_BETA_RECEPTOR_COMPLEX	-0.2259404
ACTIVATED_TLR4_SIGNALLING	1.2316148
IMMUNE_SYSTEM	5.825975
PHASE_II_CONJUGATION	-0.29157484
TOLL_RECEPTOR_CASCADES	0.0796231
GLUCOSE_METABOLISM	8.893013e-05
ADAPTIVE_IMMUNE_SYSTEM	-1.3339186
NOD1_2_SIGNALING_PATHWAY	-0.50941956
CYTOKINE_SIGNALING_IN_IMMUNE_SYSTEM	-6.2163024
MEIOTIC_SYNAPSIS	-0.0006517768
CLASS_I_MHC_MEDIATED_ANTIGEN_PROCESSING_PRESENTATION	-1.7742494
ANTIGEN_PROCESSING_UBIQUITINATION_PROTEASOME_DEGRADATION	0.0012683868
INFLAMMASOMES	-0.00078624487
POTASSIUM_CHANNELS	0.00031208992
NUCLEOTIDE_BINDING_DOMAIN_LEUCINE_RICH_REPEAT_CONTAINING_RECEPTOR_NLR_SIGNALING_PATHWAYS	-0.33242458
AMYLOIDS	-1.1127906
PACKAGING_OF_TELOMERE_ENDS	-0.0002618432
TELOMERE_MAINTENANCE	-0.001565218
PLATELET_ACTIVATION_SIGNALING_AND_AGGREGATION	-0.76588255
EXTENSION_OF_TELOMERES	0.00028061867
G2_M_CHECKPOINTS	0.00036907196
S_PHASE	0.6935182
DNA_STRAND_ELONGATION	0.00029587746
CHOLESTEROL_BIOSYNTHESIS	-0.19452333
SIGNALING_BY_FGFR	-0.00065368414
INTRINSIC_PATHWAY_FOR_APOPTOSIS	-0.30899578
PI3K_CASCADE	0.0007300377
APOPTOTIC_EXECUTION_PHASE	0.5943526

## Sheet: e_qtr_monocytes_ifn_vs_control
	CD14+ Monocytes
TRANSLATION	-0.9224212
PYRUVATE_METABOLISM_AND_CITRIC_ACID_TCA_CYCLE	0.0
APOPTOTIC_CLEAVAGE_OF_CELLULAR_PROTEINS	0.0022420883
FORMATION_OF_THE_TERNARY_COMPLEX_AND_SUBSEQUENTLY_THE_43S_COMPLEX	-0.00016880035
SIGNALING_BY_RHO_GTPASES	-0.0768857
SIGNALING_BY_WNT	-0.0008197427
SIGNALLING_BY_NGF	0.008033097
SIGNALING_BY_SCF_KIT	-0.00024038553
DEVELOPMENTAL_BIOLOGY	0.0067833066
DAG_AND_IP3_SIGNALING	0.0027105808
TCA_CYCLE_AND_RESPIRATORY_ELECTRON_TRANSPORT	0.5486092
BMAL1_CLOCK_NPAS2_ACTIVATES_CIRCADIAN_EXPRESSION	0.0019328594
ANTIGEN_PROCESSING_CROSS_PRESENTATION	0.0026795864
GROWTH_HORMONE_RECEPTOR_SIGNALING	0.0
TRIF_MEDIATED_TLR3_SIGNALING	-0.003199339
CELL_CELL_COMMUNICATION	0.4278859
ER_PHAGOSOME_PATHWAY	0.0013792515
MEIOSIS	-0.28989756
MEMBRANE_TRAFFICKING	0.07309687
NEF_MEDIATES_DOWN_MODULATION_OF_CELL_SURFACE_RECEPTORS_BY_RECRUITING_THEM_TO_CLATHRIN_ADAPTERS	-0.0030331612
IMMUNOREGULATORY_INTERACTIONS_BETWEEN_A_LYMPHOID_AND_A_NON_LYMPHOID_CELL	0.092188716
METABOLISM_OF_VITAMINS_AND_COFACTORS	0.02545017
TRANS_GOLGI_NETWORK_VESICLE_BUDDING	-0.00028395653
CELL_CYCLE	0.14677733
SIGNALING_BY_ERBB4	-0.0043923855
ORC1_REMOVAL_FROM_CHROMATIN	0.0018291473
O_LINKED_GLYCOSYLATION_OF_MUCINS	-0.0013341308
ANTIVIRAL_MECHANISM_BY_IFN_STIMULATED_GENES	0.0005583763
SIGNALING_BY_ERBB2	-0.00762552
SPHINGOLIPID_DE_NOVO_BIOSYNTHESIS	0.0
SIGNALING_BY_EGFR_IN_CANCER	0.0008635521
SRP_DEPENDENT_COTRANSLATIONAL_PROTEIN_TARGETING_TO_MEMBRANE	-0.0034201741
PI3K_EVENTS_IN_ERBB4_SIGNALING	-0.0020513535
PI3K_EVENTS_IN_ERBB2_SIGNALING	0.005876839
NUCLEAR_SIGNALING_BY_ERBB4	0.0
GLYCOSPHINGOLIPID_METABOLISM	-0.00062280893
PPARA_ACTIVATES_GENE_EXPRESSION	-0.005581379
RIP_MEDIATED_NFKB_ACTIVATION_VIA_DAI	0.0
PRE_NOTCH_TRANSCRIPTION_AND_TRANSLATION	0.00012540817
ACTIVATED_NOTCH1_TRANSMITS_SIGNAL_TO_THE_NUCLEUS	0.0030014515
DOWNSTREAM_SIGNALING_EVENTS_OF_B_CELL_RECEPTOR_BCR	-0.0034328103
ACTIVATION_OF_NF_KAPPAB_IN_B_CELLS	0.0020096302
RORA_ACTIVATES_CIRCADIAN_EXPRESSION	0.0
ANTIGEN_ACTIVATES_B_CELL_RECEPTOR_LEADING_TO_GENERATION_OF_SECOND_MESSENGERS	-0.0010591149
YAP1_AND_WWTR1_TAZ_STIMULATED_GENE_EXPRESSION	0.0
PRE_NOTCH_EXPRESSION_AND_PROCESSING	0.0010895729
SIGNALING_BY_THE_B_CELL_RECEPTOR_BCR	0.600914
EXTRACELLULAR_MATRIX_ORGANIZATION	0.0
NOTCH1_INTRACELLULAR_DOMAIN_REGULATES_TRANSCRIPTION	7.390976e-06
CIRCADIAN_REPRESSION_OF_EXPRESSION_BY_REV_ERBA	0.0
SIGNALING_BY_NOTCH1	0.004829645
TRIGLYCERIDE_BIOSYNTHESIS	0.0
INSULIN_RECEPTOR_SIGNALLING_CASCADE	-0.0011138916
SIGNALLING_TO_RAS	0.00076031685
CELL_SURFACE_INTERACTIONS_AT_THE_VASCULAR_WALL	0.8364917
NGF_SIGNALLING_VIA_TRKA_FROM_THE_PLASMA_MEMBRANE	0.0032966137
SIGNALLING_TO_ERKS	-0.008620322
SMAD2_SMAD3_SMAD4_HETEROTRIMER_REGULATES_TRANSCRIPTION	0.0
SIGNALING_BY_FGFR_IN_DISEASE	0.0016756058
TGF_BETA_RECEPTOR_SIGNALING_ACTIVATES_SMADS	0.0
PHOSPHOLIPID_METABOLISM	-0.16353983
GASTRIN_CREB_SIGNALLING_PATHWAY_VIA_PKC_AND_MAPK	-0.88252175
SYNTHESIS_OF_PIPS_AT_THE_PLASMA_MEMBRANE	0.0003066063
TRANSCRIPTIONAL_ACTIVITY_OF_SMAD2_SMAD3_SMAD4_HETEROTRIMER	0.004647732
DOWNREGULATION_OF_SMAD2_3_SMAD4_TRANSCRIPTIONAL_ACTIVITY	0.0
PI_METABOLISM	-0.007656038
CHONDROITIN_SULFATE_DERMATAN_SULFATE_METABOLISM	0.005471468
LATENT_INFECTION_OF_HOMO_SAPIENS_WITH_MYCOBACTERIUM_TUBERCULOSIS	0.00021290779
HEPARAN_SULFATE_HEPARIN_HS_GAG_METABOLISM	0.0064446926
GLYCOSAMINOGLYCAN_METABOLISM	-0.57553124
SIGNALING_BY_FGFR_MUTANTS	-5.4895878e-05
MHC_CLASS_II_ANTIGEN_PRESENTATION	0.66072315
GLYCEROPHOSPHOLIPID_BIOSYNTHESIS	0.0043125153
NUCLEAR_EVENTS_KINASE_AND_TRANSCRIPTION_FACTOR_ACTIVATION	-0.0023459792
PI3K_AKT_ACTIVATION	-0.0059095025
PROCESSING_OF_CAPPED_INTRON_CONTAINING_PRE_MRNA	0.0032644272
TCR_SIGNALING	-0.95710135
DOWNSTREAM_TCR_SIGNALING	-0.0024905205
BASIGIN_INTERACTIONS	0.0024058819
GAB1_SIGNALOSOME	-0.002548933
ACTIVATION_OF_THE_MRNA_UPON_BINDING_OF_THE_CAP_BINDING_COMPLEX_AND_EIFS_AND_SUBSEQUENT_BINDING_TO_43S	0.0010256767
PHOSPHORYLATION_OF_CD3_AND_TCR_ZETA_CHAINS	-0.004866183
TRANSLOCATION_OF_ZAP_70_TO_IMMUNOLOGICAL_SYNAPSE	0.00013542175
ERK_MAPK_TARGETS	0.0054061413
GENERATION_OF_SECOND_MESSENGER_MOLECULES	0.0016605854
GENERIC_TRANSCRIPTION_PATHWAY	-1.0437112
RESPONSE_TO_ELEVATED_PLATELET_CYTOSOLIC_CA2_	0.10450089
TRANSPORT_OF_MATURE_TRANSCRIPT_TO_CYTOPLASM	0.003345728
METABOLISM_OF_AMINO_ACIDS_AND_DERIVATIVES	1.76723
RNA_POL_I_TRANSCRIPTION	-0.002607286
BIOLOGICAL_OXIDATIONS	-1.3067894
TRANSMISSION_ACROSS_CHEMICAL_SYNAPSES	-0.0062795877
INTEGRIN_CELL_SURFACE_INTERACTIONS	-0.0029014945
REGULATION_OF_ORNITHINE_DECARBOXYLASE_ODC	0.0010693073
NRAGE_SIGNALS_DEATH_THROUGH_JNK	-0.00087970495
REGULATION_OF_APOPTOSIS	-0.0044834614
RNA_POL_II_TRANSCRIPTION	-0.00025087595
NEURONAL_SYSTEM	-0.6739995
PHASE1_FUNCTIONALIZATION_OF_COMPOUNDS	0.0
CELL_DEATH_SIGNALLING_VIA_NRAGE_NRIF_AND_NADE	-0.006341517
P75_NTR_RECEPTOR_MEDIATED_SIGNALLING	0.005869627
PEPTIDE_CHAIN_ELONGATION	-0.0030489564
SIGNALING_BY_GPCR	2.431929
PEPTIDE_LIGAND_BINDING_RECEPTORS	-1.3288447
CLASS_A1_RHODOPSIN_LIKE_RECEPTORS	0.3402307
INTEGRATION_OF_ENERGY_METABOLISM	-0.11968619
CELL_CYCLE_MITOTIC	0.033438206
OPIOID_SIGNALLING	0.0017561913
RECRUITMENT_OF_MITOTIC_CENTROSOME_PROTEINS_AND_COMPLEXES	-0.0011355877
CA_DEPENDENT_EVENTS	0.0
CHEMOKINE_RECEPTORS_BIND_CHEMOKINES	-0.001003027
LOSS_OF_NLP_FROM_MITOTIC_CENTROSOMES	0.0024950504
NEUROTRANSMITTER_RECEPTOR_BINDING_AND_DOWNSTREAM_TRANSMISSION_IN_THE_POSTSYNAPTIC_CELL	0.00082826614
CELL_CYCLE_CHECKPOINTS	0.0003015995
DIABETES_PATHWAYS	0.43645075
PLC_BETA_MEDIATED_EVENTS	0.0005583763
TRANSMEMBRANE_TRANSPORT_OF_SMALL_MOLECULES	1.0258323
INTEGRIN_ALPHAIIB_BETA3_SIGNALING	0.0
CYCLIN_E_ASSOCIATED_EVENTS_DURING_G1_S_TRANSITION_	0.004078388
G1_PHASE	-0.0058674216
P53_DEPENDENT_G1_DNA_DAMAGE_RESPONSE	0.0
RNA_POL_II_TRANSCRIPTION_PRE_INITIATION_AND_PROMOTER_OPENING	-0.004333079
GLUCAGON_SIGNALING_IN_METABOLIC_REGULATION	0.0
MRNA_PROCESSING	-0.6886523
SIGNALING_BY_PDGF	6.67572e-06
GPVI_MEDIATED_ACTIVATION_CASCADE	0.0027165413
PROTEIN_FOLDING	0.8466778
METABOLISM_OF_NUCLEOTIDES	-1.7464852
METABOLISM_OF_PROTEINS	-1.553943
DOWNSTREAM_SIGNAL_TRANSDUCTION	0.0010652542
MUSCLE_CONTRACTION	0.6949793
M_G1_TRANSITION	-0.004266739
MRNA_SPLICING	0.0033836365
3_UTR_MEDIATED_TRANSLATIONAL_REGULATION	0.005072832
G1_S_TRANSITION	0.000108242035
TRANSCRIPTION	-0.18276715
NUCLEOTIDE_EXCISION_REPAIR	-0.0006312728
AXON_GUIDANCE	0.9290681
ACTIVATION_OF_CHAPERONE_GENES_BY_XBP1S	-0.003843546
REGULATION_OF_INSULIN_SECRETION_BY_GLUCAGON_LIKE_PEPTIDE1	0.004491329
G_ALPHA_Q_SIGNALLING_EVENTS	0.004514456
REGULATION_OF_INSULIN_SECRETION	-0.0004568696
NCAM_SIGNALING_FOR_NEURITE_OUT_GROWTH	-0.0047100186
UNFOLDED_PROTEIN_RESPONSE	0.90407157
CLASS_B_2_SECRETIN_FAMILY_RECEPTORS	0.0
G_ALPHA1213_SIGNALLING_EVENTS	-0.0022779107
FORMATION_OF_RNA_POL_II_ELONGATION_COMPLEX_	0.0
SLC_MEDIATED_TRANSMEMBRANE_TRANSPORT	-0.48766944
CD28_CO_STIMULATION	-0.0017383099
GPCR_DOWNSTREAM_SIGNALING	2.8862236
G_ALPHA_I_SIGNALLING_EVENTS	-0.003493309
SEMA4D_IN_SEMAPHORIN_SIGNALING	0.00086927414
SEMAPHORIN_INTERACTIONS	0.004110098
SEMA4D_INDUCED_CELL_MIGRATION_AND_GROWTH_CONE_COLLAPSE	0.0008299351
G_BETA_GAMMA_SIGNALLING_THROUGH_PI3KGAMMA	0.0
TRANSPORT_OF_GLUCOSE_AND_OTHER_SUGARS_BILE_SALTS_AND_ORGANIC_ACIDS_METAL_IONS_AND_AMINE_COMPOUNDS	0.0009989738
SPHINGOLIPID_METABOLISM	0.0010616779
PD1_SIGNALING	0.0013272762
G_ALPHA_S_SIGNALLING_EVENTS	0.005382538
G_ALPHA_Z_SIGNALLING_EVENTS	0.00011730194
COSTIMULATION_BY_THE_CD28_FAMILY	0.004488945
SIGNALING_BY_ROBO_RECEPTOR	-0.0013577938
CD28_DEPENDENT_PI3K_AKT_SIGNALING	0.0
G_PROTEIN_BETA_GAMMA_SIGNALLING	0.0
TRANSPORT_OF_INORGANIC_CATIONS_ANIONS_AND_AMINO_ACIDS_OLIGOPEPTIDES	0.0025343895
GOLGI_ASSOCIATED_VESICLE_BIOGENESIS	0.001568079
CTLA4_INHIBITORY_SIGNALING	0.0
AMINO_ACID_AND_OLIGOPEPTIDE_SLC_TRANSPORTERS	0.0006072521
SYNTHESIS_OF_DNA	0.0019638538
SIGNAL_AMPLIFICATION	0.0
SMOOTH_MUSCLE_CONTRACTION	0.0
ACTIVATION_OF_NMDA_RECEPTOR_UPON_GLUTAMATE_BINDING_AND_POSTSYNAPTIC_EVENTS	-0.00022292137
POST_NMDA_RECEPTOR_ACTIVATION_EVENTS	0.00054192543
METABOLISM_OF_MRNA	0.013319492
CELL_JUNCTION_ORGANIZATION	-0.008799076
METABOLISM_OF_RNA	1.2897402
MITOTIC_G1_G1_S_PHASES	-0.07785761
PI_3K_CASCADE	0.0005719662
DOWNSTREAM_SIGNALING_OF_ACTIVATED_FGFR	0.0016739368
REGULATION_OF_MITOTIC_CELL_CYCLE	-0.0018999577
TAK1_ACTIVATES_NFKB_BY_PHOSPHORYLATION_AND_ACTIVATION_OF_IKKS_COMPLEX	0.0060141087
MITOTIC_M_M_G1_PHASES	-0.0033919811
MAP_KINASE_ACTIVATION_IN_TLR_CASCADE	-0.0025185943
PHOSPHOLIPASE_C_MEDIATED_CASCADE	-0.0011028647
ACTIVATION_OF_KAINATE_RECEPTORS_UPON_GLUTAMATE_BINDING	0.0
MAPK_TARGETS_NUCLEAR_EVENTS_MEDIATED_BY_MAP_KINASES	-0.0031852722
GPCR_LIGAND_BINDING	0.018773913
RNA_POL_I_RNA_POL_III_AND_MITOCHONDRIAL_TRANSCRIPTION	0.002865076
THROMBIN_SIGNALLING_THROUGH_PROTEINASE_ACTIVATED_RECEPTORS_PARS	0.004874468
MITOTIC_G2_G2_M_PHASES	-0.0046111345
ACTIVATED_TAK1_MEDIATES_P38_MAPK_ACTIVATION	0.005655527
DNA_REPAIR	0.023210108
EFFECTS_OF_PIP2_HYDROLYSIS	0.0
RNA_POL_II_PRE_TRANSCRIPTION_EVENTS	-0.003068447
POST_TRANSLATIONAL_PROTEIN_MODIFICATION	-0.01312232
CHROMOSOME_MAINTENANCE	0.0043177605
DEPOSITION_OF_NEW_CENPA_CONTAINING_NUCLEOSOMES_AT_THE_CENTROMERE	0.0012333393
L1CAM_INTERACTIONS	-0.0010900497
SIGNALING_BY_ILS	0.54796326
METABOLISM_OF_LIPIDS_AND_LIPOPROTEINS	-0.47252658
SIGNAL_TRANSDUCTION_BY_L1	-0.0015100837
FATTY_ACID_TRIACYLGLYCEROL_AND_KETONE_BODY_METABOLISM	0.0063093305
RNA_POL_I_PROMOTER_OPENING	0.0
RECYCLING_PATHWAY_OF_L1	-0.002073288
ASPARAGINE_N_LINKED_GLYCOSYLATION	0.0025775433
ASSEMBLY_OF_THE_PRE_REPLICATIVE_COMPLEX	0.0002169609
IL1_SIGNALING	-0.006679058
REGULATION_OF_SIGNALING_BY_CBL	0.0
IL_3_5_AND_GM_CSF_SIGNALING	-0.0006592274
PLATELET_HOMEOSTASIS	-0.0026670098
AQUAPORIN_MEDIATED_TRANSPORT	0.00033521652
IL_RECEPTOR_SHC_SIGNALING	0.005465567
REGULATION_OF_WATER_BALANCE_BY_RENAL_AQUAPORINS	0.0010333061
TRAF6_MEDIATED_IRF7_ACTIVATION	-0.0013372898
CIRCADIAN_CLOCK	0.0008108616
TRAF6_MEDIATED_NFKB_ACTIVATION	5.4359436e-05
FACTORS_INVOLVED_IN_MEGAKARYOCYTE_DEVELOPMENT_AND_PLATELET_PRODUCTION	-1.7256918
REGULATION_OF_MRNA_STABILITY_BY_PROTEINS_THAT_BIND_AU_RICH_ELEMENTS	-0.072325945
TRAF6_MEDIATED_INDUCTION_OF_NFKB_AND_MAP_KINASES_UPON_TLR7_8_OR_9_ACTIVATION	-0.924065
TRANSPORT_TO_THE_GOLGI_AND_SUBSEQUENT_MODIFICATION	-5.0604343e-05
IRON_UPTAKE_AND_TRANSPORT	-0.0008960366
INTERFERON_GAMMA_SIGNALING	-0.6948395
ION_TRANSPORT_BY_P_TYPE_ATPASES	0.0
INTERFERON_ALPHA_BETA_SIGNALING	3.8681352
INTERFERON_SIGNALING	7.514134
NEGATIVE_REGULATORS_OF_RIG_I_MDA5_SIGNALING	0.0032978058
NFKB_AND_MAP_KINASES_ACTIVATION_MEDIATED_BY_TLR4_SIGNALING_REPERTOIRE	0.016677022
ION_CHANNEL_TRANSPORT	-0.0010609627
RIG_I_MDA5_MEDIATED_INDUCTION_OF_IFN_ALPHA_BETA_PATHWAYS	0.13300943
TRANSCRIPTIONAL_REGULATION_OF_WHITE_ADIPOCYTE_DIFFERENTIATION	0.03183329
MEIOTIC_RECOMBINATION	-0.004155159
IL_2_SIGNALING	-0.0024552941
PLATELET_AGGREGATION_PLUG_FORMATION	0.0034439564
SIGNALING_BY_NOTCH	-0.3467977
DNA_REPLICATION	-0.0037884712
PKB_MEDIATED_EVENTS	-0.004055321
METABOLISM_OF_CARBOHYDRATES	-2.4514427
SIGNALING_BY_INSULIN_RECEPTOR	0.004751444
APOPTOSIS	-1.3663921
LIPID_DIGESTION_MOBILIZATION_AND_TRANSPORT	0.0
HEMOSTASIS	-0.98633826
INFLUENZA_LIFE_CYCLE	-0.0029931068
INFLUENZA_VIRAL_RNA_TRANSCRIPTION_AND_REPLICATION	0.0010368824
HIV_INFECTION	0.0008354187
HIV_LIFE_CYCLE	0.0016407967
HOST_INTERACTIONS_OF_HIV_FACTORS	-0.00064110756
LATE_PHASE_OF_HIV_LIFE_CYCLE	1.50203705e-05
APC_C_CDH1_MEDIATED_DEGRADATION_OF_CDC20_AND_OTHER_APC_C_CDH1_TARGETED_PROTEINS_IN_LATE_MITOSIS_EARLY_G1	0.00060248375
ACTIVATION_OF_ATR_IN_RESPONSE_TO_REPLICATION_STRESS	0.0
APC_C_CDC20_MEDIATED_DEGRADATION_OF_MITOTIC_PROTEINS	0.0001206398
MYD88_MAL_CASCADE_INITIATED_ON_PLASMA_MEMBRANE	-0.0008383393
INNATE_IMMUNE_SYSTEM	-0.28627038
MITOTIC_PROMETAPHASE	-0.0037353039
THE_ROLE_OF_NEF_IN_HIV1_REPLICATION_AND_DISEASE_PATHOGENESIS	0.002594471
SIGNALING_BY_TGF_BETA_RECEPTOR_COMPLEX	-0.41957647
ACTIVATED_TLR4_SIGNALLING	-0.0031223297
IMMUNE_SYSTEM	-2.5518975
PHASE_II_CONJUGATION	0.0053246617
TOLL_RECEPTOR_CASCADES	-0.09218085
GLUCOSE_METABOLISM	-0.0014356971
ADAPTIVE_IMMUNE_SYSTEM	-1.6481857
NOD1_2_SIGNALING_PATHWAY	0.0037353039
CYTOKINE_SIGNALING_IN_IMMUNE_SYSTEM	-1.9382045
MEIOTIC_SYNAPSIS	0.0027296543
ANTIGEN_PRESENTATION_FOLDING_ASSEMBLY_AND_PEPTIDE_LOADING_OF_CLASS_I_MHC	2.9325485e-05
CLASS_I_MHC_MEDIATED_ANTIGEN_PROCESSING_PRESENTATION	0.6395327
NONSENSE_MEDIATED_DECAY_ENHANCED_BY_THE_EXON_JUNCTION_COMPLEX	0.00091028214
PIP3_ACTIVATES_AKT_SIGNALING	0.0
ANTIGEN_PROCESSING_UBIQUITINATION_PROTEASOME_DEGRADATION	0.00259161
INFLAMMASOMES	0.0009543896
NUCLEOTIDE_BINDING_DOMAIN_LEUCINE_RICH_REPEAT_CONTAINING_RECEPTOR_NLR_SIGNALING_PATHWAYS	-0.39624834
AMYLOIDS	0.042511165
PACKAGING_OF_TELOMERE_ENDS	0.00011587143
TELOMERE_MAINTENANCE	0.0037631989
PLATELET_ACTIVATION_SIGNALING_AND_AGGREGATION	-1.8296295
G2_M_CHECKPOINTS	0.00033974648
S_PHASE	0.0035438538
CHOLESTEROL_BIOSYNTHESIS	0.0
SIGNALING_BY_FGFR	-0.0002360344
INTRINSIC_PATHWAY_FOR_APOPTOSIS	-0.0005466938
PI3K_CASCADE	0.0046494007
APOPTOTIC_EXECUTION_PHASE	-0.54722595
