# Supplementary material for: Biologically informed deep learning to query gene programs in single-cell atlases
Source: Nat Cell Biol. 2023 Feb 2;25(2):337–50. doi: 10.1038/s41556-022-01072-x (PMC9928587; doi:10.1038/s41556-022-01072-x)
Supplement: Source Data Extended Data Fig. 6 — Reference integration metrics values for Extended Data Fig. 6a, and integration metrics for downsampled data for Extended Data Fig. 6b. [file 41556_2022_1072_MOESM24_ESM.xlsx]

## Sheet: a_reference_building_metrics
	expiMap	scVI	scVI (non-amortized)	LDVAE
blood	0.7297888451192104	0.7357380357285062	0.7675595093492761	0.6869051997196701
heart	0.7848863666105811	0.7792146953443512	0.7826652817168109	0.8001732392010505
lung	0.7312942338149077	0.6861024352857514	0.7161135122320378	0.6878036472523681
colon	0.6118002317663558	0.6023373523514448	0.6220100009919078	0.5813861157519398
liver	0.6907364687482982	0.6418720072293296	0.7144001086367341	0.6551325578118442

## Sheet: b_subsample_metrics_0.01
	PC_regression	ASW_batch	kBET	graph_connectivity	graph_iLISI	graph_cLISI	NMI	ARI	ASW_cell_type	overall
expiMap	0.8201801209136697	0.9515575849496773	0.7971813636363636	0.8995697301507795	0.5622958423014559	0.7934680082404686	0.696856366293009	0.5215512479591816	0.5164789445698261	0.728793245446048
scVI	0.8537739068754719	0.8369445264627338	0.8698377272727272	0.9061889946728875	0.5948229910660309	0.8617368105686255	0.6980679104915974	0.6411495318028159	0.5369998216629028	0.7555024689861992
scVI (non-amortized)	0.9154444784653503	0.8398144246875129	0.7655981818181818	0.9121231108900179	0.6024702555894574	0.8069702374132958	0.6685217929861813	0.5944407840683746	0.5034442029427737	0.734314163206794
LDVAE	0.6617104710076988	0.8340817176525613	0.7266190909090909	0.9153030821912951	0.5293767284955598	0.8808275485677186	0.7098353305780204	0.5259192597245111	0.5563255399465561	0.7044443076747791

## Sheet: b_subsample_metrics_0.1
	PC_regression	ASW_batch	kBET	graph_connectivity	graph_iLISI	graph_cLISI	NMI	ARI	ASW_cell_type	overall
expiMap	0.8446425103513782	0.9623732158458758	0.7051195686911687	0.904400188765925	0.4813926267688777	0.8866845203767871	0.7437530308309475	0.6260318465853243	0.5209578406065702	0.7417061498692061
scVI	0.6606665034621784	0.8798106390554141	0.6559895445584738	0.9262385289729013	0.503629830288928	0.9705495816591435	0.7847748956157982	0.7951504474916312	0.5451721288263798	0.7468868999923164
scVI (non-amortized)	0.9917875466321053	0.8879896245853826	0.670762365906806	0.9356146387228305	0.5086267108562674	0.9596194566049948	0.7660097674997749	0.7516900337241884	0.5475518964231014	0.7799613378839392
LDVAE	0.6005339475940892	0.8698525175640026	0.6760293520111298	0.9216680133817642	0.4660949605988548	0.9613533484419369	0.7618679117287949	0.7165297461422239	0.5587340742349625	0.7258515412997509

## Sheet: b_subsample_metrics_0.005
	PC_regression	ASW_batch	kBET	graph_connectivity	graph_iLISI	graph_cLISI	NMI	ARI	ASW_cell_type	overall
expiMap	0.7052475210443432	0.943505125372866	0.7300941176470588	0.9251117693815464	0.5861012126124853	0.7694113212972099	0.7008824846634805	0.4561122711785591	0.5097013125196099	0.7029074595241288
scVI	0.87489817092594	0.8311360388005515	0.7458117647058824	0.9398825967337764	0.6095669661975546	0.8189939972893513	0.7096344573142411	0.6697829248010345	0.5182489026337862	0.7464395354891242
scVI (non-amortized)	0.767568922056412	0.840699865209049	0.7427764705882354	0.877769201349323	0.6300707530608588	0.692913847725082	0.6795750863141147	0.5959213547243578	0.47971557825803757	0.7007790088094967
LDVAE	0.538512493148881	0.8157778824945723	0.7083529411764706	0.9072658354612029	0.564354999079871	0.8443358514329529	0.7077636816034868	0.5194291611432962	0.5327683389186859	0.6820623538288244

## Sheet: b_subsample_metrics_0.05
	PC_regression	ASW_batch	kBET	graph_connectivity	graph_iLISI	graph_cLISI	NMI	ARI	ASW_cell_type	overall
expiMap	0.8551447396603766	0.9632659662112525	0.7264173307382178	0.8897027261053991	0.5018532354690274	0.8505506650322089	0.729290513138767	0.5626301127680715	0.5191163010895252	0.733107954468094
scVI	0.7407532505123584	0.8634151868613685	0.7045365916816735	0.9289140974848328	0.5282175319731451	0.9480856338154495	0.7622528097913277	0.7608235731855053	0.5462252870202065	0.7536915513695408
scVI (non-amortized)	0.9889876009063764	0.8703129245654455	0.7149746879731141	0.9186505197580492	0.538033250078789	0.9236015000254855	0.7171082481032489	0.6398152552275425	0.5376412980258465	0.7610139205182108
LDVAE	0.6782005879852959	0.8510969110666463	0.6617837108351057	0.9320436541562038	0.49077336095785856	0.9467271887391043	0.728894476018839	0.5511796322818621	0.562592938542366	0.711476940064809

## Sheet: b_subsample_metrics_0.5
	PC_regression	ASW_batch	kBET	graph_connectivity	graph_iLISI	graph_cLISI	NMI	ARI	ASW_cell_type	overall
expiMap	0.8337927138316886	0.9679896305577718	0.764896841200273	0.9347468139119751	0.44738534294760907	0.9328907210482377	0.7513595522515337	0.58507032689895	0.5228148866444826	0.7489940921436135
scVI	0.5599314790179186	0.8973668610796174	0.8339784267228596	0.948357284399861	0.4486657737077608	0.981410591819996	0.7483761176156246	0.7129390658193986	0.5397264398634434	0.7411946711162755
scVI (non-amortized)	0.9926438756364578	0.9114155654441612	0.8229946306515176	0.9483055540993056	0.4485656761548698	0.9795486600099194	0.7971674849084283	0.8003670117676723	0.5511942692101002	0.8058003030980481
LDVAE	0.555618749757556	0.880084987053994	0.7979474459055964	0.9282752127466547	0.4281052220073784	0.9717492463352487	0.7316454715545291	0.5506163345243914	0.5529627650976181	0.710778381664774

## Sheet: b_subsample_metrics_0.25
	PC_regression	ASW_batch	kBET	graph_connectivity	graph_iLISI	graph_cLISI	NMI	ARI	ASW_cell_type	overall
expiMap	0.8271161454384828	0.9664000595408928	0.7051475219211409	0.9199730096684683	0.4579780892349495	0.9080995966371012	0.7393692888903154	0.5843850413101535	0.5205724705010653	0.7365601359047299
scVI	0.6023034223455566	0.8809823451790199	0.7122681257827115	0.9360470326768239	0.4687082281626668	0.9741916836211428	0.7458060769655072	0.6604591284124817	0.5442507900297642	0.7250018703528527
scVI (non-amortized)	0.9962161128623684	0.8972508765760715	0.767343588392372	0.9324808638394474	0.4748680618152537	0.9736328310141756	0.7670572739287725	0.7463430885670003	0.5493575856089592	0.7893944758449357
LDVAE	0.5483560628283821	0.8693580948807305	0.7359890446544668	0.9141327121700307	0.439949498476832	0.9633423067728677	0.7407887664659495	0.5820392825425412	0.5514207743108273	0.7050418381225143

## Sheet: b_subsample_metrics_1
	PC_regression	ASW_batch	kBET	graph_connectivity	graph_iLISI	graph_cLISI	NMI	ARI	ASW_cell_type	overall
expiMap	0.8339029401169492	0.9732384685580311	0.6328117274575245	0.9239865923265682	0.4208369354026284	0.9321594680729225	0.767101975550599	0.7310384319117346	0.5228025261312723	0.7486532295031366
scVI	0.5890153450287158	0.912541254495029	0.6692339283141213	0.947273569368959	0.4304558920715005	0.983872627547005	0.7548144637394252	0.7219179310430999	0.536209125071764	0.7272593485199578
scVI (non-amortized)	0.9800850379888774	0.9191870452549588	0.6090785706426026	0.9304336621241625	0.400690313999761	0.9777771566415263	0.7908451077224364	0.7920748003045829	0.547421183437109	0.771954764235113
LDVAE	0.5411381674750628	0.9002778800628493	0.6361109239834419	0.9292180025955076	0.407417207971099	0.9767779507307278	0.7472285093068906	0.7101760191527675	0.554237462580204	0.7113980137620612

## Sheet: b_subsample_metrics_overall
	expiMap	scVI	scVI (non-amortized)	LDVAE
0.005	0.7029074595241288	0.7464395354891242	0.7007790088094967	0.6820623538288244
0.01	0.728793245446048	0.7555024689861992	0.734314163206794	0.7044443076747791
0.05	0.733107954468094	0.7536915513695408	0.7610139205182108	0.711476940064809
0.1	0.7417061498692061	0.7468868999923164	0.7799613378839392	0.7258515412997509
0.25	0.7365601359047299	0.7250018703528527	0.7893944758449357	0.7050418381225143
0.5	0.7489940921436135	0.7411946711162755	0.8058003030980481	0.710778381664774
1	0.7486532295031366	0.7272593485199578	0.771954764235113	0.7113980137620612
