# Supplementary material for: Biologically informed deep learning to query gene programs in single-cell atlases
Source: Nat Cell Biol. 2023 Feb 2;25(2):337–50. doi: 10.1038/s41556-022-01072-x (PMC9928587; doi:10.1038/s41556-022-01072-x)
Supplement: Source Data Extended Data Fig. 7 — Gene membership overlap data for GPs for Extended Data Fig. 7a,b, Bayes scores for the differential GP tests of IFN-β cells versus control in Extended Data Fig. 7c, B cells versus rest in Extended Data Fig. 7d, myeloid cells versus rest in Extended Data Fig. 7e and gene recovery results of deleted genes with soft membership in the IFN-β dataset for Extended Data Fig. 7f,g. [file 41556_2022_1072_MOESM25_ESM.xlsx]

## Sheet: a_b_gene_overlap
	Shared genes with top 50 genes of Node 1	Shared genes with top 50 genes of Node 2	Shared genes with top 50 genes of Node 3
TRANSLATION	0	0	2
PYRUVATE_METABOLISM_AND_CITRIC	0	0	0
APOPTOTIC_CLEAVAGE_OF_CELLULAR	1	0	1
FORMATION_OF_THE_TERNARY_COMPL	0	0	1
SIGNALING_BY_RHO_GTPASES	0	0	1
SIGNALING_BY_WNT	0	0	1
SIGNALLING_BY_NGF	1	0	0
SIGNALING_BY_SCF_KIT	1	1	1
DEVELOPMENTAL_BIOLOGY	4	0	5
DAG_AND_IP3_SIGNALING	0	0	0
TCA_CYCLE_AND_RESPIRATORY_ELEC	0	0	0
BMAL1_CLOCK_NPAS2_ACTIVATES_CI	1	0	0
ANTIGEN_PROCESSING_CROSS_PRESE	0	0	3
GROWTH_HORMONE_RECEPTOR_SIGNAL	0	1	1
TRIF_MEDIATED_TLR3_SIGNALING	1	2	0
CELL_CELL_COMMUNICATION	1	0	0
ER_PHAGOSOME_PATHWAY	0	0	3
MEIOSIS	1	0	1
MEMBRANE_TRAFFICKING	2	0	1
NEF_MEDIATES_DOWN_MODULATION_O	0	0	0
IMMUNOREGULATORY_INTERACTIONS_	1	1	1
METABOLISM_OF_VITAMINS_AND_COF	1	1	0
TRANS_GOLGI_NETWORK_VESICLE_BU	2	0	1
CELL_CYCLE	1	0	4
SIGNALING_BY_ERBB4	0	1	0
ORC1_REMOVAL_FROM_CHROMATIN	0	0	1
O_LINKED_GLYCOSYLATION_OF_MUCI	0	0	0
SIGNALING_BY_ERBB2	1	1	1
SPHINGOLIPID_DE_NOVO_BIOSYNTHE	0	0	0
SIGNALING_BY_EGFR_IN_CANCER	0	0	1
SRP_DEPENDENT_COTRANSLATIONAL_	0	0	2
PI3K_EVENTS_IN_ERBB4_SIGNALING	0	1	0
PI3K_EVENTS_IN_ERBB2_SIGNALING	0	1	0
NUCLEAR_SIGNALING_BY_ERBB4	0	1	0
GLYCOSPHINGOLIPID_METABOLISM	0	0	1
PPARA_ACTIVATES_GENE_EXPRESSIO	1	0	0
RIP_MEDIATED_NFKB_ACTIVATION_V	0	1	0
PRE_NOTCH_TRANSCRIPTION_AND_TR	0	0	1
ACTIVATED_NOTCH1_TRANSMITS_SIG	0	0	0
DOWNSTREAM_SIGNALING_EVENTS_OF	0	0	1
ACTIVATION_OF_NF_KAPPAB_IN_B_C	0	0	1
RORA_ACTIVATES_CIRCADIAN_EXPRE	0	0	0
ANTIGEN_ACTIVATES_B_CELL_RECEP	1	0	0
YAP1_AND_WWTR1_TAZ_STIMULATED_	0	0	0
PRE_NOTCH_EXPRESSION_AND_PROCE	0	0	1
EXTRACELLULAR_MATRIX_ORGANIZAT	1	0	0
NOTCH1_INTRACELLULAR_DOMAIN_RE	0	0	1
CIRCADIAN_REPRESSION_OF_EXPRES	0	0	0
SIGNALING_BY_NOTCH1	0	0	1
TRIGLYCERIDE_BIOSYNTHESIS	0	0	0
INSULIN_RECEPTOR_SIGNALLING_CA	0	0	0
SIGNALLING_TO_RAS	0	0	0
CELL_SURFACE_INTERACTIONS_AT_T	3	0	1
NGF_SIGNALLING_VIA_TRKA_FROM_T	1	0	0
SIGNALLING_TO_ERKS	0	0	0
SMAD2_SMAD3_SMAD4_HETEROTRIMER	0	0	1
SIGNALING_BY_FGFR_IN_DISEASE	0	0	0
TGF_BETA_RECEPTOR_SIGNALING_AC	0	0	0
PHOSPHOLIPID_METABOLISM	0	0	1
GASTRIN_CREB_SIGNALLING_PATHWA	4	1	0
SYNTHESIS_OF_PIPS_AT_THE_PLASM	0	0	0
TRANSCRIPTIONAL_ACTIVITY_OF_SM	0	0	2
DOWNREGULATION_OF_SMAD2_3_SMAD	0	0	1
PI_METABOLISM	0	0	0
CHONDROITIN_SULFATE_DERMATAN_S	0	1	0
LATENT_INFECTION_OF_HOMO_SAPIE	0	0	0
HEPARAN_SULFATE_HEPARIN_HS_GAG	1	1	0
GLYCOSAMINOGLYCAN_METABOLISM	1	1	0
SIGNALING_BY_FGFR_MUTANTS	0	0	0
MHC_CLASS_II_ANTIGEN_PRESENTAT	0	0	0
NUCLEAR_EVENTS_KINASE_AND_TRAN	1	0	0
PI3K_AKT_ACTIVATION	0	0	0
PROCESSING_OF_CAPPED_INTRON_CO	0	0	1
TCR_SIGNALING	0	0	6
DOWNSTREAM_TCR_SIGNALING	0	0	6
BASIGIN_INTERACTIONS	0	0	1
GAB1_SIGNALOSOME	0	0	0
ACTIVATION_OF_THE_MRNA_UPON_BI	0	0	1
PHOSPHORYLATION_OF_CD3_AND_TCR	0	0	6
TRANSLOCATION_OF_ZAP_70_TO_IMM	0	0	6
ERK_MAPK_TARGETS	1	0	0
GENERATION_OF_SECOND_MESSENGER	0	0	6
GENERIC_TRANSCRIPTION_PATHWAY	1	0	4
RESPONSE_TO_ELEVATED_PLATELET_	3	3	2
TRANSPORT_OF_MATURE_TRANSCRIPT	0	0	1
METABOLISM_OF_AMINO_ACIDS_AND_	1	0	3
RNA_POL_I_TRANSCRIPTION	1	0	0
BIOLOGICAL_OXIDATIONS	4	0	1
TRANSMISSION_ACROSS_CHEMICAL_S	1	0	1
INTEGRIN_CELL_SURFACE_INTERACT	0	0	0
REGULATION_OF_ORNITHINE_DECARB	0	0	2
NRAGE_SIGNALS_DEATH_THROUGH_JN	0	0	0
REGULATION_OF_APOPTOSIS	0	0	1
RNA_POL_II_TRANSCRIPTION	0	0	1
NEURONAL_SYSTEM	1	0	1
PHASE1_FUNCTIONALIZATION_OF_CO	0	0	1
CELL_DEATH_SIGNALLING_VIA_NRAG	0	0	0
P75_NTR_RECEPTOR_MEDIATED_SIGN	0	0	0
PEPTIDE_CHAIN_ELONGATION	0	0	2
SIGNALING_BY_GPCR	12	6	4
PEPTIDE_LIGAND_BINDING_RECEPTO	4	5	2
CLASS_A1_RHODOPSIN_LIKE_RECEPT	8	5	3
INTEGRATION_OF_ENERGY_METABOLI	1	0	0
CELL_CYCLE_MITOTIC	0	0	3
OPIOID_SIGNALLING	1	0	0
RECRUITMENT_OF_MITOTIC_CENTROS	0	0	1
CA_DEPENDENT_EVENTS	0	0	0
CHEMOKINE_RECEPTORS_BIND_CHEMO	4	4	2
LOSS_OF_NLP_FROM_MITOTIC_CENTR	0	0	1
NEUROTRANSMITTER_RECEPTOR_BIND	1	0	0
CELL_CYCLE_CHECKPOINTS	0	0	1
DIABETES_PATHWAYS	2	0	2
PLC_BETA_MEDIATED_EVENTS	0	0	0
TRANSMEMBRANE_TRANSPORT_OF_SMA	3	1	3
INTEGRIN_ALPHAIIB_BETA3_SIGNAL	0	0	0
CYCLIN_E_ASSOCIATED_EVENTS_DUR	0	0	2
G1_PHASE	0	0	0
P53_DEPENDENT_G1_DNA_DAMAGE_RE	0	0	1
RNA_POL_II_TRANSCRIPTION_PRE_I	0	0	0
GLUCAGON_SIGNALING_IN_METABOLI	1	0	0
MRNA_PROCESSING	0	0	1
SIGNALING_BY_PDGF	0	0	0
GPVI_MEDIATED_ACTIVATION_CASCA	1	0	0
PROTEIN_FOLDING	1	1	0
METABOLISM_OF_NUCLEOTIDES	3	1	0
METABOLISM_OF_PROTEINS	2	1	2
DOWNSTREAM_SIGNAL_TRANSDUCTION	0	0	0
MUSCLE_CONTRACTION	0	0	0
M_G1_TRANSITION	0	0	1
MRNA_SPLICING	0	0	1
3_UTR_MEDIATED_TRANSLATIONAL_R	0	0	2
G1_S_TRANSITION	0	0	2
TRANSCRIPTION	1	0	1
NUCLEOTIDE_EXCISION_REPAIR	2	0	0
AXON_GUIDANCE	2	0	4
ACTIVATION_OF_CHAPERONE_GENES_	0	0	1
REGULATION_OF_INSULIN_SECRETIO	1	0	0
G_ALPHA_Q_SIGNALLING_EVENTS	4	0	0
REGULATION_OF_INSULIN_SECRETIO	1	0	0
NCAM_SIGNALING_FOR_NEURITE_OUT	2	0	0
UNFOLDED_PROTEIN_RESPONSE	1	0	2
CLASS_B_2_SECRETIN_FAMILY_RECE	2	0	0
G_ALPHA1213_SIGNALLING_EVENTS	1	0	1
FORMATION_OF_RNA_POL_II_ELONGA	0	0	0
SLC_MEDIATED_TRANSMEMBRANE_TRA	1	1	2
CD28_CO_STIMULATION	1	0	0
GPCR_DOWNSTREAM_SIGNALING	10	5	3
G_ALPHA_I_SIGNALLING_EVENTS	4	5	1
SEMA4D_IN_SEMAPHORIN_SIGNALING	0	0	2
SEMAPHORIN_INTERACTIONS	1	0	3
SEMA4D_INDUCED_CELL_MIGRATION_	0	0	1
G_BETA_GAMMA_SIGNALLING_THROUG	1	0	0
TRANSPORT_OF_GLUCOSE_AND_OTHER	0	0	1
SPHINGOLIPID_METABOLISM	0	0	1
PD1_SIGNALING	1	1	6
G_ALPHA_S_SIGNALLING_EVENTS	4	0	1
G_ALPHA_Z_SIGNALLING_EVENTS	1	0	0
COSTIMULATION_BY_THE_CD28_FAMI	2	1	6
SIGNALING_BY_ROBO_RECEPTOR	0	0	0
CD28_DEPENDENT_PI3K_AKT_SIGNAL	1	0	0
G_PROTEIN_BETA_GAMMA_SIGNALLIN	1	0	0
TRANSPORT_OF_INORGANIC_CATIONS	1	1	1
GOLGI_ASSOCIATED_VESICLE_BIOGE	2	0	1
CTLA4_INHIBITORY_SIGNALING	1	0	0
AMINO_ACID_AND_OLIGOPEPTIDE_SL	0	1	1
SYNTHESIS_OF_DNA	0	0	1
SIGNAL_AMPLIFICATION	1	0	0
SMOOTH_MUSCLE_CONTRACTION	0	0	0
ACTIVATION_OF_NMDA_RECEPTOR_UP	0	0	0
POST_NMDA_RECEPTOR_ACTIVATION_	0	0	0
METABOLISM_OF_MRNA	1	1	5
CELL_JUNCTION_ORGANIZATION	0	0	0
METABOLISM_OF_RNA	1	1	5
MITOTIC_G1_G1_S_PHASES	0	0	2
PI_3K_CASCADE	0	0	0
DOWNSTREAM_SIGNALING_OF_ACTIVA	0	0	0
REGULATION_OF_MITOTIC_CELL_CYC	0	0	1
TAK1_ACTIVATES_NFKB_BY_PHOSPHO	0	0	0
MITOTIC_M_M_G1_PHASES	0	0	1
MAP_KINASE_ACTIVATION_IN_TLR_C	1	0	0
PHOSPHOLIPASE_C_MEDIATED_CASCA	0	0	0
ACTIVATION_OF_KAINATE_RECEPTOR	1	0	0
MAPK_TARGETS_NUCLEAR_EVENTS_ME	1	0	0
GPCR_LIGAND_BINDING	10	5	3
RNA_POL_I_RNA_POL_III_AND_MITO	1	0	0
THROMBIN_SIGNALLING_THROUGH_PR	1	0	0
MITOTIC_G2_G2_M_PHASES	0	0	1
ACTIVATED_TAK1_MEDIATES_P38_MA	0	0	0
DNA_REPAIR	2	0	0
EFFECTS_OF_PIP2_HYDROLYSIS	0	0	0
RNA_POL_II_PRE_TRANSCRIPTION_E	0	0	0
POST_TRANSLATIONAL_PROTEIN_MOD	1	0	0
CHROMOSOME_MAINTENANCE	1	0	1
DEPOSITION_OF_NEW_CENPA_CONTAI	1	0	0
L1CAM_INTERACTIONS	0	0	1
SIGNALING_BY_ILS	1	1	1
METABOLISM_OF_LIPIDS_AND_LIPOP	1	0	2
SIGNAL_TRANSDUCTION_BY_L1	0	0	0
FATTY_ACID_TRIACYLGLYCEROL_AND	1	0	0
RNA_POL_I_PROMOTER_OPENING	1	0	0
RECYCLING_PATHWAY_OF_L1	0	0	1
ASPARAGINE_N_LINKED_GLYCOSYLAT	0	0	0
ASSEMBLY_OF_THE_PRE_REPLICATIV	0	0	1
IL1_SIGNALING	0	1	0
REGULATION_OF_SIGNALING_BY_CBL	1	0	0
IL_3_5_AND_GM_CSF_SIGNALING	1	0	1
PLATELET_HOMEOSTASIS	1	0	0
AQUAPORIN_MEDIATED_TRANSPORT	1	0	0
IL_RECEPTOR_SHC_SIGNALING	0	0	1
REGULATION_OF_WATER_BALANCE_BY	1	0	0
TRAF6_MEDIATED_IRF7_ACTIVATION	0	3	1
CIRCADIAN_CLOCK	2	0	0
TRAF6_MEDIATED_NFKB_ACTIVATION	0	2	0
FACTORS_INVOLVED_IN_MEGAKARYOC	0	1	1
REGULATION_OF_MRNA_STABILITY_B	1	1	3
TRAF6_MEDIATED_INDUCTION_OF_NF	1	0	0
TRANSPORT_TO_THE_GOLGI_AND_SUB	0	0	0
IRON_UPTAKE_AND_TRANSPORT	1	0	1
INTERFERON_GAMMA_SIGNALING	0	7	10
ION_TRANSPORT_BY_P_TYPE_ATPASE	0	0	0
NEGATIVE_REGULATORS_OF_RIG_I_M	0	4	0
NFKB_AND_MAP_KINASES_ACTIVATIO	1	1	0
ION_CHANNEL_TRANSPORT	0	0	0
RIG_I_MDA5_MEDIATED_INDUCTION_	0	5	1
TRANSCRIPTIONAL_REGULATION_OF_	1	0	0
MEIOTIC_RECOMBINATION	1	0	0
IL_2_SIGNALING	0	0	1
PLATELET_AGGREGATION_PLUG_FORM	0	0	0
SIGNALING_BY_NOTCH	0	0	2
DNA_REPLICATION	0	0	1
PKB_MEDIATED_EVENTS	0	0	0
METABOLISM_OF_CARBOHYDRATES	1	1	0
SIGNALING_BY_INSULIN_RECEPTOR	0	0	0
APOPTOSIS	1	2	3
LIPID_DIGESTION_MOBILIZATION_A	0	0	0
HEMOSTASIS	7	4	4
INFLUENZA_LIFE_CYCLE	0	0	4
INFLUENZA_VIRAL_RNA_TRANSCRIPT	0	0	3
HIV_INFECTION	2	0	1
HIV_LIFE_CYCLE	1	0	0
HOST_INTERACTIONS_OF_HIV_FACTO	1	0	1
LATE_PHASE_OF_HIV_LIFE_CYCLE	0	0	0
APC_C_CDH1_MEDIATED_DEGRADATIO	0	0	1
ACTIVATION_OF_ATR_IN_RESPONSE_	0	0	0
APC_C_CDC20_MEDIATED_DEGRADATI	0	0	1
MYD88_MAL_CASCADE_INITIATED_ON	1	0	0
INNATE_IMMUNE_SYSTEM	5	8	2
MITOTIC_PROMETAPHASE	0	0	0
THE_ROLE_OF_NEF_IN_HIV1_REPLIC	1	0	0
SIGNALING_BY_TGF_BETA_RECEPTOR	0	0	2
ACTIVATED_TLR4_SIGNALLING	1	2	0
IMMUNE_SYSTEM	12	34	20
PHASE_II_CONJUGATION	4	0	0
TOLL_RECEPTOR_CASCADES	3	2	0
GLUCOSE_METABOLISM	0	0	0
ADAPTIVE_IMMUNE_SYSTEM	6	6	14
NOD1_2_SIGNALING_PATHWAY	0	0	0
CYTOKINE_SIGNALING_IN_IMMUNE_S	1	0	1
MEIOTIC_SYNAPSIS	0	0	2
ANTIGEN_PRESENTATION_FOLDING_A	0	3	4
CLASS_I_MHC_MEDIATED_ANTIGEN_P	0	0	2
PIP3_ACTIVATES_AKT_SIGNALING	0	0	0
ANTIGEN_PROCESSING_UBIQUITINAT	0	3	2
INFLAMMASOMES	1	1	1
NUCLEOTIDE_BINDING_DOMAIN_LEUC	1	1	1
AMYLOIDS	1	0	0
PACKAGING_OF_TELOMERE_ENDS	1	0	0
TELOMERE_MAINTENANCE	1	0	0
PLATELET_ACTIVATION_SIGNALING_	5	3	2
G2_M_CHECKPOINTS	0	0	0
S_PHASE	0	0	2
CHOLESTEROL_BIOSYNTHESIS	0	0	1
SIGNALING_BY_FGFR	0	0	0
INTRINSIC_PATHWAY_FOR_APOPTOSI	0	0	1
PI3K_CASCADE	0	0	0
APOPTOTIC_EXECUTION_PHASE	1	0	1

## Sheet: c_bayes_scores_stim_vs_control
	bayes_factor
TRANSLATION	-0.0039687157
PYRUVATE_METABOLISM_AND_CITRIC	1.692772e-05
APOPTOTIC_CLEAVAGE_OF_CELLULAR	-0.00021547079
FORMATION_OF_THE_TERNARY_COMPL	-0.00079894066
SIGNALING_BY_RHO_GTPASES	-0.04769045
SIGNALING_BY_WNT	3.1471252e-05
SIGNALLING_BY_NGF	0.0004975796
SIGNALING_BY_SCF_KIT	-0.00053209066
DEVELOPMENTAL_BIOLOGY	-0.21730828
DAG_AND_IP3_SIGNALING	-9.9897385e-05
TCA_CYCLE_AND_RESPIRATORY_ELEC	0.06331241
BMAL1_CLOCK_NPAS2_ACTIVATES_CI	-0.00011873245
ANTIGEN_PROCESSING_CROSS_PRESE	0.53372675
GROWTH_HORMONE_RECEPTOR_SIGNAL	4.2676926e-05
TRIF_MEDIATED_TLR3_SIGNALING	-0.0013641715
CELL_CELL_COMMUNICATION	-0.07857555
ER_PHAGOSOME_PATHWAY	-0.00034546852
MEIOSIS	0.02219367
MEMBRANE_TRAFFICKING	0.025361955
NEF_MEDIATES_DOWN_MODULATION_O	-4.4822693e-05
IMMUNOREGULATORY_INTERACTIONS_	0.058510482
METABOLISM_OF_VITAMINS_AND_COF	-0.0003786683
TRANS_GOLGI_NETWORK_VESICLE_BU	-0.10865736
CELL_CYCLE	-0.42200345
SIGNALING_BY_ERBB4	0.00017166138
ORC1_REMOVAL_FROM_CHROMATIN	0.00014710426
O_LINKED_GLYCOSYLATION_OF_MUCI	0.0003452301
SIGNALING_BY_ERBB2	-0.13025075
SPHINGOLIPID_DE_NOVO_BIOSYNTHE	-5.364418e-05
SIGNALING_BY_EGFR_IN_CANCER	0.00082850456
SRP_DEPENDENT_COTRANSLATIONAL_	-0.0072544217
PI3K_EVENTS_IN_ERBB4_SIGNALING	0.00037813187
PI3K_EVENTS_IN_ERBB2_SIGNALING	0.0001039505
NUCLEAR_SIGNALING_BY_ERBB4	0.000106334686
GLYCOSPHINGOLIPID_METABOLISM	0.00014567375
PPARA_ACTIVATES_GENE_EXPRESSIO	-0.0006608367
RIP_MEDIATED_NFKB_ACTIVATION_V	0.00013661385
PRE_NOTCH_TRANSCRIPTION_AND_TR	4.2915344e-05
ACTIVATED_NOTCH1_TRANSMITS_SIG	-1.9013882e-05
DOWNSTREAM_SIGNALING_EVENTS_OF	-0.00096416473
ACTIVATION_OF_NF_KAPPAB_IN_B_C	-0.00016742945
RORA_ACTIVATES_CIRCADIAN_EXPRE	-7.861853e-05
ANTIGEN_ACTIVATES_B_CELL_RECEP	-5.173683e-05
YAP1_AND_WWTR1_TAZ_STIMULATED_	0.00016021729
PRE_NOTCH_EXPRESSION_AND_PROCE	-8.058548e-05
EXTRACELLULAR_MATRIX_ORGANIZAT	-0.1836273
NOTCH1_INTRACELLULAR_DOMAIN_RE	0.00031661987
CIRCADIAN_REPRESSION_OF_EXPRES	-0.00033903122
SIGNALING_BY_NOTCH1	4.4345856e-05
TRIGLYCERIDE_BIOSYNTHESIS	-0.00021266937
INSULIN_RECEPTOR_SIGNALLING_CA	0.0010693073
SIGNALLING_TO_RAS	0.0001244545
CELL_SURFACE_INTERACTIONS_AT_T	0.07215387
NGF_SIGNALLING_VIA_TRKA_FROM_T	0.001106739
SIGNALLING_TO_ERKS	6.4373016e-05
SMAD2_SMAD3_SMAD4_HETEROTRIMER	-0.00012630224
SIGNALING_BY_FGFR_IN_DISEASE	0.0022842884
TGF_BETA_RECEPTOR_SIGNALING_AC	5.2452087e-05
PHOSPHOLIPID_METABOLISM	0.07726699
GASTRIN_CREB_SIGNALLING_PATHWA	0.10255784
SYNTHESIS_OF_PIPS_AT_THE_PLASM	-4.0113926e-05
TRANSCRIPTIONAL_ACTIVITY_OF_SM	-1.4364719e-05
DOWNREGULATION_OF_SMAD2_3_SMAD	-0.00017261505
PI_METABOLISM	-0.0003695488
CHONDROITIN_SULFATE_DERMATAN_S	0.00043010712
LATENT_INFECTION_OF_HOMO_SAPIE	-0.00022500753
HEPARAN_SULFATE_HEPARIN_HS_GAG	-0.000120699406
GLYCOSAMINOGLYCAN_METABOLISM	-0.47285664
SIGNALING_BY_FGFR_MUTANTS	2.193451e-05
MHC_CLASS_II_ANTIGEN_PRESENTAT	0.00052022934
NUCLEAR_EVENTS_KINASE_AND_TRAN	0.0001654625
PI3K_AKT_ACTIVATION	0.00027489662
PROCESSING_OF_CAPPED_INTRON_CO	-0.00052809715
TCR_SIGNALING	-0.07597214
DOWNSTREAM_TCR_SIGNALING	-0.00060606
BASIGIN_INTERACTIONS	-0.0004982352
GAB1_SIGNALOSOME	0.00032162666
ACTIVATION_OF_THE_MRNA_UPON_BI	-4.2676926e-05
PHOSPHORYLATION_OF_CD3_AND_TCR	-0.00026369095
TRANSLOCATION_OF_ZAP_70_TO_IMM	2.360344e-05
ERK_MAPK_TARGETS	-3.105402e-05
GENERATION_OF_SECOND_MESSENGER	0.0012278557
GENERIC_TRANSCRIPTION_PATHWAY	0.5427331
RESPONSE_TO_ELEVATED_PLATELET_	0.27429134
TRANSPORT_OF_MATURE_TRANSCRIPT	6.41346e-05
METABOLISM_OF_AMINO_ACIDS_AND_	0.69084144
RNA_POL_I_TRANSCRIPTION	8.34465e-06
BIOLOGICAL_OXIDATIONS	-0.0012235641
TRANSMISSION_ACROSS_CHEMICAL_S	-0.00016063452
INTEGRIN_CELL_SURFACE_INTERACT	-9.059906e-06
REGULATION_OF_ORNITHINE_DECARB	6.67572e-06
NRAGE_SIGNALS_DEATH_THROUGH_JN	0.0002734661
REGULATION_OF_APOPTOSIS	-7.224083e-05
RNA_POL_II_TRANSCRIPTION	-0.0007109642
NEURONAL_SYSTEM	0.20256239
PHASE1_FUNCTIONALIZATION_OF_CO	-0.060250342
CELL_DEATH_SIGNALLING_VIA_NRAG	9.870529e-05
P75_NTR_RECEPTOR_MEDIATED_SIGN	-0.0009806156
PEPTIDE_CHAIN_ELONGATION	-0.0016736388
SIGNALING_BY_GPCR	0.5643753
PEPTIDE_LIGAND_BINDING_RECEPTO	-0.00072807074
CLASS_A1_RHODOPSIN_LIKE_RECEPT	-0.24099833
INTEGRATION_OF_ENERGY_METABOLI	0.20959163
CELL_CYCLE_MITOTIC	-0.20545024
OPIOID_SIGNALLING	-4.5239925e-05
RECRUITMENT_OF_MITOTIC_CENTROS	0.00051665306
CA_DEPENDENT_EVENTS	-0.00021511316
CHEMOKINE_RECEPTORS_BIND_CHEMO	4.5776367e-05
LOSS_OF_NLP_FROM_MITOTIC_CENTR	0.0006554127
NEUROTRANSMITTER_RECEPTOR_BIND	0.00062561035
CELL_CYCLE_CHECKPOINTS	-0.0006234646
DIABETES_PATHWAYS	-0.34939307
PLC_BETA_MEDIATED_EVENTS	-9.059906e-05
TRANSMEMBRANE_TRANSPORT_OF_SMA	0.21152723
INTEGRIN_ALPHAIIB_BETA3_SIGNAL	9.870529e-05
CYCLIN_E_ASSOCIATED_EVENTS_DUR	0.0002784729
G1_PHASE	-6.920099e-05
P53_DEPENDENT_G1_DNA_DAMAGE_RE	-7.534027e-05
RNA_POL_II_TRANSCRIPTION_PRE_I	-4.4107437e-05
GLUCAGON_SIGNALING_IN_METABOLI	-0.00018620491
MRNA_PROCESSING	-0.000824213
SIGNALING_BY_PDGF	4.1007996e-05
GPVI_MEDIATED_ACTIVATION_CASCA	0.0004813671
PROTEIN_FOLDING	0.00084781647
METABOLISM_OF_NUCLEOTIDES	0.30252278
METABOLISM_OF_PROTEINS	0.60759103
DOWNSTREAM_SIGNAL_TRANSDUCTION	0.0011775494
MUSCLE_CONTRACTION	-0.60568166
M_G1_TRANSITION	-5.477667e-05
MRNA_SPLICING	0.31653947
3_UTR_MEDIATED_TRANSLATIONAL_R	-0.0059435368
G1_S_TRANSITION	-0.00016123056
TRANSCRIPTION	0.65104353
NUCLEOTIDE_EXCISION_REPAIR	-0.00024312735
AXON_GUIDANCE	-0.5966358
ACTIVATION_OF_CHAPERONE_GENES_	0.00011229515
REGULATION_OF_INSULIN_SECRETIO	-6.2942505e-05
G_ALPHA_Q_SIGNALLING_EVENTS	-0.0003106594
REGULATION_OF_INSULIN_SECRETIO	0.00029802322
NCAM_SIGNALING_FOR_NEURITE_OUT	-0.00019973516
UNFOLDED_PROTEIN_RESPONSE	-0.04111862
CLASS_B_2_SECRETIN_FAMILY_RECE	2.2172928e-05
G_ALPHA1213_SIGNALLING_EVENTS	-0.0006199479
FORMATION_OF_RNA_POL_II_ELONGA	-7.081032e-05
SLC_MEDIATED_TRANSMEMBRANE_TRA	-0.05081123
CD28_CO_STIMULATION	-0.00029462576
GPCR_DOWNSTREAM_SIGNALING	-0.29569542
G_ALPHA_I_SIGNALLING_EVENTS	-0.11436683
SEMA4D_IN_SEMAPHORIN_SIGNALING	0.0005185604
SEMAPHORIN_INTERACTIONS	-0.0008573532
SEMA4D_INDUCED_CELL_MIGRATION_	0.000119924545
G_BETA_GAMMA_SIGNALLING_THROUG	-0.00021338463
TRANSPORT_OF_GLUCOSE_AND_OTHER	0.03433323
SPHINGOLIPID_METABOLISM	-0.00022387505
PD1_SIGNALING	-0.00013923645
G_ALPHA_S_SIGNALLING_EVENTS	-0.00026088953
G_ALPHA_Z_SIGNALLING_EVENTS	-0.0003142953
COSTIMULATION_BY_THE_CD28_FAMI	0.00087451935
SIGNALING_BY_ROBO_RECEPTOR	0.00013399124
CD28_DEPENDENT_PI3K_AKT_SIGNAL	-0.00014328957
G_PROTEIN_BETA_GAMMA_SIGNALLIN	4.36306e-05
TRANSPORT_OF_INORGANIC_CATIONS	-8.33869e-05
GOLGI_ASSOCIATED_VESICLE_BIOGE	0.0014388561
CTLA4_INHIBITORY_SIGNALING	-1.4066696e-05
AMINO_ACID_AND_OLIGOPEPTIDE_SL	-5.030632e-05
SYNTHESIS_OF_DNA	0.00018286705
SIGNAL_AMPLIFICATION	-0.0002913475
SMOOTH_MUSCLE_CONTRACTION	0.00047516823
ACTIVATION_OF_NMDA_RECEPTOR_UP	-8.165836e-06
POST_NMDA_RECEPTOR_ACTIVATION_	4.2438507e-05
METABOLISM_OF_MRNA	-0.0074715614
CELL_JUNCTION_ORGANIZATION	-0.0004825592
METABOLISM_OF_RNA	-0.21232808
MITOTIC_G1_G1_S_PHASES	-0.5025624
PI_3K_CASCADE	6.222725e-05
DOWNSTREAM_SIGNALING_OF_ACTIVA	0.00018954277
REGULATION_OF_MITOTIC_CELL_CYC	5.888939e-05
TAK1_ACTIVATES_NFKB_BY_PHOSPHO	1.335144e-05
MITOTIC_M_M_G1_PHASES	0.00061130524
MAP_KINASE_ACTIVATION_IN_TLR_C	0.40309054
PHOSPHOLIPASE_C_MEDIATED_CASCA	0.00012230873
ACTIVATION_OF_KAINATE_RECEPTOR	-0.00017112494
MAPK_TARGETS_NUCLEAR_EVENTS_ME	0.00023150444
GPCR_LIGAND_BINDING	-0.4754529
RNA_POL_I_RNA_POL_III_AND_MITO	-0.0005631447
THROMBIN_SIGNALLING_THROUGH_PR	-0.00030905008
MITOTIC_G2_G2_M_PHASES	0.0008113384
ACTIVATED_TAK1_MEDIATES_P38_MA	-0.00013786554
DNA_REPAIR	-0.005374253
EFFECTS_OF_PIP2_HYDROLYSIS	-1.4841557e-05
RNA_POL_II_PRE_TRANSCRIPTION_E	-0.00037121773
POST_TRANSLATIONAL_PROTEIN_MOD	-0.064760864
CHROMOSOME_MAINTENANCE	-0.00042247772
DEPOSITION_OF_NEW_CENPA_CONTAI	0.00016140938
L1CAM_INTERACTIONS	0.0013611317
SIGNALING_BY_ILS	0.2592222
METABOLISM_OF_LIPIDS_AND_LIPOP	0.22241294
SIGNAL_TRANSDUCTION_BY_L1	0.00015544891
FATTY_ACID_TRIACYLGLYCEROL_AND	0.001240015
RNA_POL_I_PROMOTER_OPENING	0.0002682209
RECYCLING_PATHWAY_OF_L1	0.00043535233
ASPARAGINE_N_LINKED_GLYCOSYLAT	-0.00034189224
ASSEMBLY_OF_THE_PRE_REPLICATIV	5.4359436e-05
IL1_SIGNALING	-5.3048134e-06
REGULATION_OF_SIGNALING_BY_CBL	0.00029540062
IL_3_5_AND_GM_CSF_SIGNALING	-3.2007694e-05
PLATELET_HOMEOSTASIS	8.106232e-06
AQUAPORIN_MEDIATED_TRANSPORT	2.4318695e-05
IL_RECEPTOR_SHC_SIGNALING	4.887581e-05
REGULATION_OF_WATER_BALANCE_BY	-0.0012993813
TRAF6_MEDIATED_IRF7_ACTIVATION	3.33786e-06
CIRCADIAN_CLOCK	-0.3823493
TRAF6_MEDIATED_NFKB_ACTIVATION	0.00033807755
FACTORS_INVOLVED_IN_MEGAKARYOC	-0.39550376
REGULATION_OF_MRNA_STABILITY_B	-0.0060329437
TRAF6_MEDIATED_INDUCTION_OF_NF	-0.00038665533
TRANSPORT_TO_THE_GOLGI_AND_SUB	7.6532364e-05
IRON_UPTAKE_AND_TRANSPORT	0.0009019375
INTERFERON_GAMMA_SIGNALING	-1.5316612
ION_TRANSPORT_BY_P_TYPE_ATPASE	-0.0002503395
NEGATIVE_REGULATORS_OF_RIG_I_M	2.4080276e-05
NFKB_AND_MAP_KINASES_ACTIVATIO	-0.00012111664
ION_CHANNEL_TRANSPORT	-3.3140182e-05
RIG_I_MDA5_MEDIATED_INDUCTION_	-0.50730896
TRANSCRIPTIONAL_REGULATION_OF_	-0.04322201
MEIOTIC_RECOMBINATION	-0.00013297796
IL_2_SIGNALING	4.196167e-05
PLATELET_AGGREGATION_PLUG_FORM	-1.6629696e-05
SIGNALING_BY_NOTCH	-0.37147957
DNA_REPLICATION	0.0010285378
PKB_MEDIATED_EVENTS	6.365776e-05
METABOLISM_OF_CARBOHYDRATES	0.1925993
SIGNALING_BY_INSULIN_RECEPTOR	-0.0007789135
APOPTOSIS	0.60335326
LIPID_DIGESTION_MOBILIZATION_A	-9.393692e-05
HEMOSTASIS	0.021567464
INFLUENZA_LIFE_CYCLE	-0.22806984
INFLUENZA_VIRAL_RNA_TRANSCRIPT	-0.00036978722
HIV_INFECTION	0.5191715
HIV_LIFE_CYCLE	0.0004310608
HOST_INTERACTIONS_OF_HIV_FACTO	-0.0027441978
LATE_PHASE_OF_HIV_LIFE_CYCLE	-0.0006222129
APC_C_CDH1_MEDIATED_DEGRADATIO	0.00022220612
ACTIVATION_OF_ATR_IN_RESPONSE_	6.914139e-06
APC_C_CDC20_MEDIATED_DEGRADATI	8.6307526e-05
MYD88_MAL_CASCADE_INITIATED_ON	0.0012581348
INNATE_IMMUNE_SYSTEM	-0.8461863
MITOTIC_PROMETAPHASE	4.9591064e-05
THE_ROLE_OF_NEF_IN_HIV1_REPLIC	-0.001098156
SIGNALING_BY_TGF_BETA_RECEPTOR	-0.5657063
ACTIVATED_TLR4_SIGNALLING	-0.0012609959
IMMUNE_SYSTEM	-0.26060784
PHASE_II_CONJUGATION	-0.26731026
TOLL_RECEPTOR_CASCADES	-0.6234783
GLUCOSE_METABOLISM	0.00015878677
ADAPTIVE_IMMUNE_SYSTEM	0.76435435
NOD1_2_SIGNALING_PATHWAY	-7.241964e-05
CYTOKINE_SIGNALING_IN_IMMUNE_S	-0.0009871125
MEIOTIC_SYNAPSIS	-0.00083345175
ANTIGEN_PRESENTATION_FOLDING_A	-0.03364092
CLASS_I_MHC_MEDIATED_ANTIGEN_P	-0.2258516
PIP3_ACTIVATES_AKT_SIGNALING	-1.424551e-05
ANTIGEN_PROCESSING_UBIQUITINAT	-0.037822545
INFLAMMASOMES	-0.00015544891
NUCLEOTIDE_BINDING_DOMAIN_LEUC	0.63529277
AMYLOIDS	-0.121350944
PACKAGING_OF_TELOMERE_ENDS	-0.00028568506
TELOMERE_MAINTENANCE	-0.00013637543
PLATELET_ACTIVATION_SIGNALING_	0.078321874
G2_M_CHECKPOINTS	0.00011897087
S_PHASE	0.0007071495
CHOLESTEROL_BIOSYNTHESIS	-0.0003156662
SIGNALING_BY_FGFR	0.00038790703
INTRINSIC_PATHWAY_FOR_APOPTOSI	-6.1929226e-05
PI3K_CASCADE	9.274483e-05
APOPTOTIC_EXECUTION_PHASE	0.004522085
B cell node	0.04280597
Node 2	-3.7463448
Node 3	-0.2551725
Node 1	0.14177132

## Sheet: d_bayes_scores_b_cells_vs_rest
	bayes_factor
TRANSLATION	0.010710061
PYRUVATE_METABOLISM_AND_CITRIC	-2.3841858e-06
APOPTOTIC_CLEAVAGE_OF_CELLULAR	-0.00041538477
FORMATION_OF_THE_TERNARY_COMPL	-0.0011484623
SIGNALING_BY_RHO_GTPASES	-0.029366672
SIGNALING_BY_WNT	-4.4822693e-05
SIGNALLING_BY_NGF	0.0051686764
SIGNALING_BY_SCF_KIT	-4.351139e-06
DEVELOPMENTAL_BIOLOGY	0.37004685
DAG_AND_IP3_SIGNALING	-7.891655e-05
TCA_CYCLE_AND_RESPIRATORY_ELEC	0.31351858
BMAL1_CLOCK_NPAS2_ACTIVATES_CI	-5.38826e-05
ANTIGEN_PROCESSING_CROSS_PRESE	0.23293203
GROWTH_HORMONE_RECEPTOR_SIGNAL	0.00014638901
TRIF_MEDIATED_TLR3_SIGNALING	-0.0025206208
CELL_CELL_COMMUNICATION	-0.27490234
ER_PHAGOSOME_PATHWAY	-0.00015497208
MEIOSIS	0.17848545
MEMBRANE_TRAFFICKING	-0.45551395
NEF_MEDIATES_DOWN_MODULATION_O	4.553795e-05
IMMUNOREGULATORY_INTERACTIONS_	-1.1889704
METABOLISM_OF_VITAMINS_AND_COF	-0.0004720688
TRANS_GOLGI_NETWORK_VESICLE_BU	0.1964261
CELL_CYCLE	-0.056756496
SIGNALING_BY_ERBB4	0.00012779236
ORC1_REMOVAL_FROM_CHROMATIN	8.416176e-05
O_LINKED_GLYCOSYLATION_OF_MUCI	0.00036406517
SIGNALING_BY_ERBB2	0.22343189
SPHINGOLIPID_DE_NOVO_BIOSYNTHE	-0.000119149685
SIGNALING_BY_EGFR_IN_CANCER	0.00015306473
SRP_DEPENDENT_COTRANSLATIONAL_	-0.006139517
PI3K_EVENTS_IN_ERBB4_SIGNALING	0.00081014633
PI3K_EVENTS_IN_ERBB2_SIGNALING	9.918213e-05
NUCLEAR_SIGNALING_BY_ERBB4	0.00016188622
GLYCOSPHINGOLIPID_METABOLISM	-2.0980835e-05
PPARA_ACTIVATES_GENE_EXPRESSIO	-0.0022735596
RIP_MEDIATED_NFKB_ACTIVATION_V	9.584427e-05
PRE_NOTCH_TRANSCRIPTION_AND_TR	0.00010180473
ACTIVATED_NOTCH1_TRANSMITS_SIG	2.3841858e-07
DOWNSTREAM_SIGNALING_EVENTS_OF	0.00020694733
ACTIVATION_OF_NF_KAPPAB_IN_B_C	-0.00023275614
RORA_ACTIVATES_CIRCADIAN_EXPRE	-0.00014925003
ANTIGEN_ACTIVATES_B_CELL_RECEP	-5.3822994e-05
YAP1_AND_WWTR1_TAZ_STIMULATED_	0.00017356873
PRE_NOTCH_EXPRESSION_AND_PROCE	0.00020480156
EXTRACELLULAR_MATRIX_ORGANIZAT	-1.1569281
NOTCH1_INTRACELLULAR_DOMAIN_RE	0.00024867058
CIRCADIAN_REPRESSION_OF_EXPRES	-0.0005092621
SIGNALING_BY_NOTCH1	0.00020933151
TRIGLYCERIDE_BIOSYNTHESIS	-0.00014972687
INSULIN_RECEPTOR_SIGNALLING_CA	0.001234293
SIGNALLING_TO_RAS	0.00026345253
CELL_SURFACE_INTERACTIONS_AT_T	0.28471762
NGF_SIGNALLING_VIA_TRKA_FROM_T	-0.00041347742
SIGNALLING_TO_ERKS	-0.00021976233
SMAD2_SMAD3_SMAD4_HETEROTRIMER	-0.00013440847
SIGNALING_BY_FGFR_IN_DISEASE	0.0013833046
TGF_BETA_RECEPTOR_SIGNALING_AC	0.0002875328
PHOSPHOLIPID_METABOLISM	-0.7120807
GASTRIN_CREB_SIGNALLING_PATHWA	-0.3232478
SYNTHESIS_OF_PIPS_AT_THE_PLASM	-0.00017541647
TRANSCRIPTIONAL_ACTIVITY_OF_SM	-2.0086765e-05
DOWNREGULATION_OF_SMAD2_3_SMAD	-5.096197e-05
PI_METABOLISM	-2.8133392e-05
CHONDROITIN_SULFATE_DERMATAN_S	0.00083351135
LATENT_INFECTION_OF_HOMO_SAPIE	-0.00023323298
HEPARAN_SULFATE_HEPARIN_HS_GAG	-0.00011771917
GLYCOSAMINOGLYCAN_METABOLISM	-0.716728
SIGNALING_BY_FGFR_MUTANTS	9.8228455e-05
MHC_CLASS_II_ANTIGEN_PRESENTAT	0.0004994869
NUCLEAR_EVENTS_KINASE_AND_TRAN	0.00015068054
PI3K_AKT_ACTIVATION	0.00039839745
PROCESSING_OF_CAPPED_INTRON_CO	-0.0008957386
TCR_SIGNALING	-2.3794887
DOWNSTREAM_TCR_SIGNALING	-0.0004351139
BASIGIN_INTERACTIONS	-0.0008326173
GAB1_SIGNALOSOME	0.00015425682
ACTIVATION_OF_THE_MRNA_UPON_BI	-0.0012381077
PHOSPHORYLATION_OF_CD3_AND_TCR	-0.0005540252
TRANSLOCATION_OF_ZAP_70_TO_IMM	-3.5762787e-06
ERK_MAPK_TARGETS	-0.00016498566
GENERATION_OF_SECOND_MESSENGER	0.0012135506
GENERIC_TRANSCRIPTION_PATHWAY	-0.12226218
RESPONSE_TO_ELEVATED_PLATELET_	0.54923224
TRANSPORT_OF_MATURE_TRANSCRIPT	-5.632639e-05
METABOLISM_OF_AMINO_ACIDS_AND_	-0.17902005
RNA_POL_I_TRANSCRIPTION	9.942055e-05
BIOLOGICAL_OXIDATIONS	-0.0020844936
TRANSMISSION_ACROSS_CHEMICAL_S	0.0010285378
INTEGRIN_CELL_SURFACE_INTERACT	-0.00038528442
REGULATION_OF_ORNITHINE_DECARB	-0.00023770332
NRAGE_SIGNALS_DEATH_THROUGH_JN	0.00032377243
REGULATION_OF_APOPTOSIS	-3.105402e-05
RNA_POL_II_TRANSCRIPTION	-0.0009865761
NEURONAL_SYSTEM	0.0754146
PHASE1_FUNCTIONALIZATION_OF_CO	0.19703442
CELL_DEATH_SIGNALLING_VIA_NRAG	0.00022697449
P75_NTR_RECEPTOR_MEDIATED_SIGN	0.00045323372
PEPTIDE_CHAIN_ELONGATION	-0.009235978
SIGNALING_BY_GPCR	-0.0941841
PEPTIDE_LIGAND_BINDING_RECEPTO	-0.0007786155
CLASS_A1_RHODOPSIN_LIKE_RECEPT	-1.731173
INTEGRATION_OF_ENERGY_METABOLI	-0.6324278
CELL_CYCLE_MITOTIC	-0.6868564
OPIOID_SIGNALLING	-0.0004439354
RECRUITMENT_OF_MITOTIC_CENTROS	0.00092053413
CA_DEPENDENT_EVENTS	-0.00026655197
CHEMOKINE_RECEPTORS_BIND_CHEMO	0.00014090538
LOSS_OF_NLP_FROM_MITOTIC_CENTR	2.9802322e-05
NEUROTRANSMITTER_RECEPTOR_BIND	0.00025081635
CELL_CYCLE_CHECKPOINTS	-0.0013384819
DIABETES_PATHWAYS	-0.7784193
PLC_BETA_MEDIATED_EVENTS	-6.145239e-05
TRANSMEMBRANE_TRANSPORT_OF_SMA	0.804128
INTEGRIN_ALPHAIIB_BETA3_SIGNAL	0.00023412704
CYCLIN_E_ASSOCIATED_EVENTS_DUR	7.05719e-05
G1_PHASE	-0.00030750036
P53_DEPENDENT_G1_DNA_DAMAGE_RE	-0.00020879507
RNA_POL_II_TRANSCRIPTION_PRE_I	-0.00010895729
GLUCAGON_SIGNALING_IN_METABOLI	-3.1888485e-05
MRNA_PROCESSING	0.0001847744
SIGNALING_BY_PDGF	0.00015807152
GPVI_MEDIATED_ACTIVATION_CASCA	2.7656555e-05
PROTEIN_FOLDING	0.00035524368
METABOLISM_OF_NUCLEOTIDES	-0.5730696
METABOLISM_OF_PROTEINS	0.11305553
DOWNSTREAM_SIGNAL_TRANSDUCTION	0.00058698654
MUSCLE_CONTRACTION	-0.71230704
M_G1_TRANSITION	-0.000116825104
MRNA_SPLICING	-0.38661104
3_UTR_MEDIATED_TRANSLATIONAL_R	-0.0016197562
G1_S_TRANSITION	-0.0003452897
TRANSCRIPTION	-0.32531852
NUCLEOTIDE_EXCISION_REPAIR	-4.285574e-05
AXON_GUIDANCE	-0.36533767
ACTIVATION_OF_CHAPERONE_GENES_	-0.00016713142
REGULATION_OF_INSULIN_SECRETIO	2.6226044e-05
G_ALPHA_Q_SIGNALLING_EVENTS	-0.0017120838
REGULATION_OF_INSULIN_SECRETIO	5.030632e-05
NCAM_SIGNALING_FOR_NEURITE_OUT	-0.00013929605
UNFOLDED_PROTEIN_RESPONSE	0.41222548
CLASS_B_2_SECRETIN_FAMILY_RECE	6.556511e-05
G_ALPHA1213_SIGNALLING_EVENTS	-0.00034427643
FORMATION_OF_RNA_POL_II_ELONGA	-0.00019747019
SLC_MEDIATED_TRANSMEMBRANE_TRA	-0.25496745
CD28_CO_STIMULATION	-0.00031131506
GPCR_DOWNSTREAM_SIGNALING	-0.34861225
G_ALPHA_I_SIGNALLING_EVENTS	-0.019580066
SEMA4D_IN_SEMAPHORIN_SIGNALING	0.00058197975
SEMAPHORIN_INTERACTIONS	0.00047039986
SEMA4D_INDUCED_CELL_MIGRATION_	0.00024604797
G_BETA_GAMMA_SIGNALLING_THROUG	-6.890297e-05
TRANSPORT_OF_GLUCOSE_AND_OTHER	0.11433309
SPHINGOLIPID_METABOLISM	-8.249283e-05
PD1_SIGNALING	0.00037169456
G_ALPHA_S_SIGNALLING_EVENTS	-0.000636518
G_ALPHA_Z_SIGNALLING_EVENTS	-0.00024074316
COSTIMULATION_BY_THE_CD28_FAMI	0.0028429031
SIGNALING_BY_ROBO_RECEPTOR	-1.9073486e-05
CD28_DEPENDENT_PI3K_AKT_SIGNAL	-7.0929527e-06
G_PROTEIN_BETA_GAMMA_SIGNALLIN	2.0980835e-05
TRANSPORT_OF_INORGANIC_CATIONS	0.0007946491
GOLGI_ASSOCIATED_VESICLE_BIOGE	-0.00010919571
CTLA4_INHIBITORY_SIGNALING	-1.1205673e-05
AMINO_ACID_AND_OLIGOPEPTIDE_SL	0.00012660027
SYNTHESIS_OF_DNA	0.00051903725
SIGNAL_AMPLIFICATION	-0.0003771186
SMOOTH_MUSCLE_CONTRACTION	0.00040316582
ACTIVATION_OF_NMDA_RECEPTOR_UP	-0.00016283989
POST_NMDA_RECEPTOR_ACTIVATION_	6.580353e-05
METABOLISM_OF_MRNA	0.0028049946
CELL_JUNCTION_ORGANIZATION	-0.00022608042
METABOLISM_OF_RNA	0.3877368
MITOTIC_G1_G1_S_PHASES	-0.6796866
PI_3K_CASCADE	9.536743e-07
DOWNSTREAM_SIGNALING_OF_ACTIVA	0.00039100647
REGULATION_OF_MITOTIC_CELL_CYC	-2.7239323e-05
TAK1_ACTIVATES_NFKB_BY_PHOSPHO	-0.0001232624
MITOTIC_M_M_G1_PHASES	3.1232834e-05
MAP_KINASE_ACTIVATION_IN_TLR_C	-0.3047654
PHOSPHOLIPASE_C_MEDIATED_CASCA	7.4625015e-05
ACTIVATION_OF_KAINATE_RECEPTOR	-9.846687e-05
MAPK_TARGETS_NUCLEAR_EVENTS_ME	0.00029039383
GPCR_LIGAND_BINDING	-0.43842047
RNA_POL_I_RNA_POL_III_AND_MITO	-0.00053697824
THROMBIN_SIGNALLING_THROUGH_PR	-0.00029617548
MITOTIC_G2_G2_M_PHASES	0.000101566315
ACTIVATED_TAK1_MEDIATES_P38_MA	-0.00014728308
DNA_REPAIR	-0.008666515
EFFECTS_OF_PIP2_HYDROLYSIS	-4.2676926e-05
RNA_POL_II_PRE_TRANSCRIPTION_E	-9.536743e-05
POST_TRANSLATIONAL_PROTEIN_MOD	-0.59332085
CHROMOSOME_MAINTENANCE	-0.00054842234
DEPOSITION_OF_NEW_CENPA_CONTAI	-8.815527e-05
L1CAM_INTERACTIONS	0.0012176037
SIGNALING_BY_ILS	0.5726054
METABOLISM_OF_LIPIDS_AND_LIPOP	-0.1133064
SIGNAL_TRANSDUCTION_BY_L1	0.00010681152
FATTY_ACID_TRIACYLGLYCEROL_AND	0.0037386417
RNA_POL_I_PROMOTER_OPENING	0.00047540665
RECYCLING_PATHWAY_OF_L1	0.0002603531
ASPARAGINE_N_LINKED_GLYCOSYLAT	-0.0012382865
ASSEMBLY_OF_THE_PRE_REPLICATIV	4.339218e-05
IL1_SIGNALING	-0.00036001205
REGULATION_OF_SIGNALING_BY_CBL	6.67572e-05
IL_3_5_AND_GM_CSF_SIGNALING	0.00015091896
PLATELET_HOMEOSTASIS	4.2676926e-05
AQUAPORIN_MEDIATED_TRANSPORT	0.00015330315
IL_RECEPTOR_SHC_SIGNALING	0.00013828278
REGULATION_OF_WATER_BALANCE_BY	-0.0015640259
TRAF6_MEDIATED_IRF7_ACTIVATION	-5.00679e-06
CIRCADIAN_CLOCK	0.054558456
TRAF6_MEDIATED_NFKB_ACTIVATION	9.417534e-05
FACTORS_INVOLVED_IN_MEGAKARYOC	-0.01601106
REGULATION_OF_MRNA_STABILITY_B	0.016690135
TRAF6_MEDIATED_INDUCTION_OF_NF	-0.00077813864
TRANSPORT_TO_THE_GOLGI_AND_SUB	-3.0994415e-05
IRON_UPTAKE_AND_TRANSPORT	0.00056409836
INTERFERON_GAMMA_SIGNALING	0.2098729
ION_TRANSPORT_BY_P_TYPE_ATPASE	-0.00030374527
NEGATIVE_REGULATORS_OF_RIG_I_M	3.552437e-05
NFKB_AND_MAP_KINASES_ACTIVATIO	-0.002701819
ION_CHANNEL_TRANSPORT	8.273125e-05
RIG_I_MDA5_MEDIATED_INDUCTION_	-0.12718719
TRANSCRIPTIONAL_REGULATION_OF_	0.0060698986
MEIOTIC_RECOMBINATION	-9.393692e-05
IL_2_SIGNALING	0.00012397766
PLATELET_AGGREGATION_PLUG_FORM	-0.00017696619
SIGNALING_BY_NOTCH	-0.050519943
DNA_REPLICATION	1.9073486e-05
PKB_MEDIATED_EVENTS	-0.00017046928
METABOLISM_OF_CARBOHYDRATES	0.46826893
SIGNALING_BY_INSULIN_RECEPTOR	0.0009787083
APOPTOSIS	-0.3865704
LIPID_DIGESTION_MOBILIZATION_A	-0.00019526482
HEMOSTASIS	-0.27179158
INFLUENZA_LIFE_CYCLE	-0.33627796
INFLUENZA_VIRAL_RNA_TRANSCRIPT	0.015398324
HIV_INFECTION	-0.6033094
HIV_LIFE_CYCLE	1.692772e-05
HOST_INTERACTIONS_OF_HIV_FACTO	-0.0015277863
LATE_PHASE_OF_HIV_LIFE_CYCLE	-0.0004978776
APC_C_CDH1_MEDIATED_DEGRADATIO	0.00014996529
ACTIVATION_OF_ATR_IN_RESPONSE_	7.367134e-05
APC_C_CDC20_MEDIATED_DEGRADATI	0.00019192696
MYD88_MAL_CASCADE_INITIATED_ON	0.0011618137
INNATE_IMMUNE_SYSTEM	0.5012456
MITOTIC_PROMETAPHASE	-5.7458878e-05
THE_ROLE_OF_NEF_IN_HIV1_REPLIC	-0.0012407303
SIGNALING_BY_TGF_BETA_RECEPTOR	-0.3277946
ACTIVATED_TLR4_SIGNALLING	-0.00014853477
IMMUNE_SYSTEM	0.26062125
PHASE_II_CONJUGATION	0.280186
TOLL_RECEPTOR_CASCADES	-0.75331044
GLUCOSE_METABOLISM	0.00017595291
ADAPTIVE_IMMUNE_SYSTEM	1.3085586
NOD1_2_SIGNALING_PATHWAY	3.0040741e-05
CYTOKINE_SIGNALING_IN_IMMUNE_S	-0.0007405281
MEIOTIC_SYNAPSIS	-0.0006015301
ANTIGEN_PRESENTATION_FOLDING_A	0.809594
CLASS_I_MHC_MEDIATED_ANTIGEN_P	1.1704211
PIP3_ACTIVATES_AKT_SIGNALING	-3.874302e-06
ANTIGEN_PROCESSING_UBIQUITINAT	-0.5498237
INFLAMMASOMES	-0.00016123056
NUCLEOTIDE_BINDING_DOMAIN_LEUC	0.31392032
AMYLOIDS	-0.015442312
PACKAGING_OF_TELOMERE_ENDS	-0.00026202202
TELOMERE_MAINTENANCE	-0.00023984909
PLATELET_ACTIVATION_SIGNALING_	-1.0304012
G2_M_CHECKPOINTS	5.1498413e-05
S_PHASE	-0.00044751167
CHOLESTEROL_BIOSYNTHESIS	-0.00021606684
SIGNALING_BY_FGFR	0.00084900856
INTRINSIC_PATHWAY_FOR_APOPTOSI	-0.00015634298
PI3K_CASCADE	0.00018286705
APOPTOTIC_EXECUTION_PHASE	0.24021846
B cell node	4.6937866
Node 2	-0.6009273
Node 3	-1.4663568
Node 1	0.9938625

## Sheet: e_bayes_scores_myeloids_vs_rest
	bayes_factor
TRANSLATION	-0.0074248314
PYRUVATE_METABOLISM_AND_CITRIC	-1.001358e-05
APOPTOTIC_CLEAVAGE_OF_CELLULAR	0.00035881996
FORMATION_OF_THE_TERNARY_COMPL	-0.0001680851
SIGNALING_BY_RHO_GTPASES	-1.6047906
SIGNALING_BY_WNT	-4.3332577e-05
SIGNALLING_BY_NGF	0.00018620491
SIGNALING_BY_SCF_KIT	-8.672476e-05
DEVELOPMENTAL_BIOLOGY	-3.53575
DAG_AND_IP3_SIGNALING	-1.5676022e-05
TCA_CYCLE_AND_RESPIRATORY_ELEC	-0.83175707
BMAL1_CLOCK_NPAS2_ACTIVATES_CI	-0.00015544891
ANTIGEN_PROCESSING_CROSS_PRESE	0.10023463
GROWTH_HORMONE_RECEPTOR_SIGNAL	1.9550323e-05
TRIF_MEDIATED_TLR3_SIGNALING	-0.0012107491
CELL_CELL_COMMUNICATION	0.51440006
ER_PHAGOSOME_PATHWAY	-9.10759e-05
MEIOSIS	0.08249807
MEMBRANE_TRAFFICKING	1.5748701
NEF_MEDIATES_DOWN_MODULATION_O	9.298325e-06
IMMUNOREGULATORY_INTERACTIONS_	0.48075768
METABOLISM_OF_VITAMINS_AND_COF	-0.000100672245
TRANS_GOLGI_NETWORK_VESICLE_BU	-0.2706954
CELL_CYCLE	-3.072219
SIGNALING_BY_ERBB4	-3.6239624e-05
ORC1_REMOVAL_FROM_CHROMATIN	0.00016975403
O_LINKED_GLYCOSYLATION_OF_MUCI	7.104874e-05
SIGNALING_BY_ERBB2	0.535306
SPHINGOLIPID_DE_NOVO_BIOSYNTHE	-1.001358e-05
SIGNALING_BY_EGFR_IN_CANCER	0.0023798943
SRP_DEPENDENT_COTRANSLATIONAL_	0.007452309
PI3K_EVENTS_IN_ERBB4_SIGNALING	1.9311905e-05
PI3K_EVENTS_IN_ERBB2_SIGNALING	-7.289648e-05
NUCLEAR_SIGNALING_BY_ERBB4	4.720688e-05
GLYCOSPHINGOLIPID_METABOLISM	-8.165836e-06
PPARA_ACTIVATES_GENE_EXPRESSIO	0.0012440681
RIP_MEDIATED_NFKB_ACTIVATION_V	7.200241e-05
PRE_NOTCH_TRANSCRIPTION_AND_TR	-2.3901463e-05
ACTIVATED_NOTCH1_TRANSMITS_SIG	-5.9604645e-08
DOWNSTREAM_SIGNALING_EVENTS_OF	-0.0001604557
ACTIVATION_OF_NF_KAPPAB_IN_B_C	-7.510185e-05
RORA_ACTIVATES_CIRCADIAN_EXPRE	3.194809e-05
ANTIGEN_ACTIVATES_B_CELL_RECEP	1.692772e-05
YAP1_AND_WWTR1_TAZ_STIMULATED_	4.386902e-05
PRE_NOTCH_EXPRESSION_AND_PROCE	-8.1539154e-05
EXTRACELLULAR_MATRIX_ORGANIZAT	1.10098
NOTCH1_INTRACELLULAR_DOMAIN_RE	4.9591064e-05
CIRCADIAN_REPRESSION_OF_EXPRES	-6.145239e-05
SIGNALING_BY_NOTCH1	-0.00067037344
TRIGLYCERIDE_BIOSYNTHESIS	-3.9339066e-05
INSULIN_RECEPTOR_SIGNALLING_CA	0.00048446655
SIGNALLING_TO_RAS	1.4066696e-05
CELL_SURFACE_INTERACTIONS_AT_T	1.2449421
NGF_SIGNALLING_VIA_TRKA_FROM_T	-0.0022218227
SIGNALLING_TO_ERKS	0.00014805794
SMAD2_SMAD3_SMAD4_HETEROTRIMER	2.3841858e-07
SIGNALING_BY_FGFR_IN_DISEASE	0.0024809837
TGF_BETA_RECEPTOR_SIGNALING_AC	3.0994415e-06
PHOSPHOLIPID_METABOLISM	0.0734576
GASTRIN_CREB_SIGNALLING_PATHWA	0.058947444
SYNTHESIS_OF_PIPS_AT_THE_PLASM	2.5510788e-05
TRANSCRIPTIONAL_ACTIVITY_OF_SM	0.00016570091
DOWNREGULATION_OF_SMAD2_3_SMAD	-0.00013017654
PI_METABOLISM	-0.00020319223
CHONDROITIN_SULFATE_DERMATAN_S	7.605553e-05
LATENT_INFECTION_OF_HOMO_SAPIE	-5.441904e-05
HEPARAN_SULFATE_HEPARIN_HS_GAG	-1.0728836e-05
GLYCOSAMINOGLYCAN_METABOLISM	0.38444912
SIGNALING_BY_FGFR_MUTANTS	7.1525574e-06
MHC_CLASS_II_ANTIGEN_PRESENTAT	0.00028681755
NUCLEAR_EVENTS_KINASE_AND_TRAN	9.512901e-05
PI3K_AKT_ACTIVATION	5.221367e-05
PROCESSING_OF_CAPPED_INTRON_CO	-0.00093883276
TCR_SIGNALING	-0.08305311
DOWNSTREAM_TCR_SIGNALING	-0.0003208518
BASIGIN_INTERACTIONS	-0.00010484457
GAB1_SIGNALOSOME	0.00015425682
ACTIVATION_OF_THE_MRNA_UPON_BI	0.0013649464
PHOSPHORYLATION_OF_CD3_AND_TCR	-0.0001706481
TRANSLOCATION_OF_ZAP_70_TO_IMM	6.055832e-05
ERK_MAPK_TARGETS	7.43866e-05
GENERATION_OF_SECOND_MESSENGER	0.0003476143
GENERIC_TRANSCRIPTION_PATHWAY	2.3308177
RESPONSE_TO_ELEVATED_PLATELET_	0.3934037
TRANSPORT_OF_MATURE_TRANSCRIPT	6.151199e-05
METABOLISM_OF_AMINO_ACIDS_AND_	2.4660811
RNA_POL_I_TRANSCRIPTION	-0.00011968613
BIOLOGICAL_OXIDATIONS	-0.00075906515
TRANSMISSION_ACROSS_CHEMICAL_S	-0.0010514259
INTEGRIN_CELL_SURFACE_INTERACT	6.4373016e-05
REGULATION_OF_ORNITHINE_DECARB	6.2704086e-05
NRAGE_SIGNALS_DEATH_THROUGH_JN	9.679794e-05
REGULATION_OF_APOPTOSIS	-4.285574e-05
RNA_POL_II_TRANSCRIPTION	0.00032258034
NEURONAL_SYSTEM	1.6941547
PHASE1_FUNCTIONALIZATION_OF_CO	-1.3272141
CELL_DEATH_SIGNALLING_VIA_NRAG	0.00025177002
P75_NTR_RECEPTOR_MEDIATED_SIGN	-0.0006592274
PEPTIDE_CHAIN_ELONGATION	0.0053446293
SIGNALING_BY_GPCR	2.4685407
PEPTIDE_LIGAND_BINDING_RECEPTO	7.1287155e-05
CLASS_A1_RHODOPSIN_LIKE_RECEPT	0.3627674
INTEGRATION_OF_ENERGY_METABOLI	1.1313952
CELL_CYCLE_MITOTIC	0.6534784
OPIOID_SIGNALLING	-1.2636185e-05
RECRUITMENT_OF_MITOTIC_CENTROS	3.1471252e-05
CA_DEPENDENT_EVENTS	-1.2934208e-05
CHEMOKINE_RECEPTORS_BIND_CHEMO	0.00032877922
LOSS_OF_NLP_FROM_MITOTIC_CENTR	0.00054240227
NEUROTRANSMITTER_RECEPTOR_BIND	0.0005619526
CELL_CYCLE_CHECKPOINTS	0.0017461777
DIABETES_PATHWAYS	1.0582635
PLC_BETA_MEDIATED_EVENTS	-6.0141087e-05
TRANSMEMBRANE_TRANSPORT_OF_SMA	-5.1152434
INTEGRIN_ALPHAIIB_BETA3_SIGNAL	-5.722046e-06
CYCLIN_E_ASSOCIATED_EVENTS_DUR	-6.240606e-05
G1_PHASE	6.1035156e-05
P53_DEPENDENT_G1_DNA_DAMAGE_RE	-7.146597e-05
RNA_POL_II_TRANSCRIPTION_PRE_I	7.1525574e-06
GLUCAGON_SIGNALING_IN_METABOLI	-8.6545944e-05
MRNA_PROCESSING	-0.0009965897
SIGNALING_BY_PDGF	0.00015926361
GPVI_MEDIATED_ACTIVATION_CASCA	0.0010752678
PROTEIN_FOLDING	0.00089240074
METABOLISM_OF_NUCLEOTIDES	3.047623
METABOLISM_OF_PROTEINS	-0.7746
DOWNSTREAM_SIGNAL_TRANSDUCTION	0.0010688305
MUSCLE_CONTRACTION	0.4966743
M_G1_TRANSITION	1.5497208e-05
MRNA_SPLICING	1.4739738
3_UTR_MEDIATED_TRANSLATIONAL_R	-0.0029034615
G1_S_TRANSITION	-0.00012469292
TRANSCRIPTION	0.40258437
NUCLEOTIDE_EXCISION_REPAIR	-0.00012636185
AXON_GUIDANCE	-0.03009969
ACTIVATION_OF_CHAPERONE_GENES_	7.915497e-05
REGULATION_OF_INSULIN_SECRETIO	-6.633997e-05
G_ALPHA_Q_SIGNALLING_EVENTS	0.00048160553
REGULATION_OF_INSULIN_SECRETIO	0.0008778572
NCAM_SIGNALING_FOR_NEURITE_OUT	-7.6293945e-06
UNFOLDED_PROTEIN_RESPONSE	0.16828609
CLASS_B_2_SECRETIN_FAMILY_RECE	2.0980835e-05
G_ALPHA1213_SIGNALLING_EVENTS	-0.001377523
FORMATION_OF_RNA_POL_II_ELONGA	6.914139e-06
SLC_MEDIATED_TRANSMEMBRANE_TRA	-0.035828352
CD28_CO_STIMULATION	-8.249283e-05
GPCR_DOWNSTREAM_SIGNALING	2.1022747
G_ALPHA_I_SIGNALLING_EVENTS	-0.044017375
SEMA4D_IN_SEMAPHORIN_SIGNALING	0.00024223328
SEMAPHORIN_INTERACTIONS	-0.0010232925
SEMA4D_INDUCED_CELL_MIGRATION_	-4.0769577e-05
G_BETA_GAMMA_SIGNALLING_THROUG	-8.940697e-05
TRANSPORT_OF_GLUCOSE_AND_OTHER	-0.01943165
SPHINGOLIPID_METABOLISM	-0.00054621696
PD1_SIGNALING	-0.00011277199
G_ALPHA_S_SIGNALLING_EVENTS	1.168251e-05
G_ALPHA_Z_SIGNALLING_EVENTS	-0.0001077652
COSTIMULATION_BY_THE_CD28_FAMI	0.0007596016
SIGNALING_BY_ROBO_RECEPTOR	2.9563904e-05
CD28_DEPENDENT_PI3K_AKT_SIGNAL	-7.146597e-05
G_PROTEIN_BETA_GAMMA_SIGNALLIN	2.5987625e-05
TRANSPORT_OF_INORGANIC_CATIONS	-6.5267086e-05
GOLGI_ASSOCIATED_VESICLE_BIOGE	-0.0002951026
CTLA4_INHIBITORY_SIGNALING	-8.6426735e-06
AMINO_ACID_AND_OLIGOPEPTIDE_SL	-0.00014358759
SYNTHESIS_OF_DNA	4.9829483e-05
SIGNAL_AMPLIFICATION	-0.0001039505
SMOOTH_MUSCLE_CONTRACTION	0.00014019012
ACTIVATION_OF_NMDA_RECEPTOR_UP	3.838539e-05
POST_NMDA_RECEPTOR_ACTIVATION_	-5.6624413e-06
METABOLISM_OF_MRNA	0.011018097
CELL_JUNCTION_ORGANIZATION	-0.0002272129
METABOLISM_OF_RNA	-3.5501826
MITOTIC_G1_G1_S_PHASES	-0.17022735
PI_3K_CASCADE	1.4781952e-05
DOWNSTREAM_SIGNALING_OF_ACTIVA	-0.00033670664
REGULATION_OF_MITOTIC_CELL_CYC	4.053116e-05
TAK1_ACTIVATES_NFKB_BY_PHOSPHO	5.197525e-05
MITOTIC_M_M_G1_PHASES	0.00026011467
MAP_KINASE_ACTIVATION_IN_TLR_C	0.07350868
PHOSPHOLIPASE_C_MEDIATED_CASCA	0.00015568733
ACTIVATION_OF_KAINATE_RECEPTOR	-7.843971e-05
MAPK_TARGETS_NUCLEAR_EVENTS_ME	-5.5372715e-05
GPCR_LIGAND_BINDING	-0.8211384
RNA_POL_I_RNA_POL_III_AND_MITO	0.00024271011
THROMBIN_SIGNALLING_THROUGH_PR	-0.00012880564
MITOTIC_G2_G2_M_PHASES	-0.00026249886
ACTIVATED_TAK1_MEDIATES_P38_MA	-6.681681e-05
DNA_REPAIR	-0.00013870001
EFFECTS_OF_PIP2_HYDROLYSIS	-1.0550022e-05
RNA_POL_II_PRE_TRANSCRIPTION_E	-0.00018262863
POST_TRANSLATIONAL_PROTEIN_MOD	1.4051278
CHROMOSOME_MAINTENANCE	-0.0010457635
DEPOSITION_OF_NEW_CENPA_CONTAI	7.343292e-05
L1CAM_INTERACTIONS	0.000923872
SIGNALING_BY_ILS	0.11601019
METABOLISM_OF_LIPIDS_AND_LIPOP	4.2829313
SIGNAL_TRANSDUCTION_BY_L1	1.5258789e-05
FATTY_ACID_TRIACYLGLYCEROL_AND	-0.0015740395
RNA_POL_I_PROMOTER_OPENING	3.7431717e-05
RECYCLING_PATHWAY_OF_L1	0.00024819374
ASPARAGINE_N_LINKED_GLYCOSYLAT	0.00053071976
ASSEMBLY_OF_THE_PRE_REPLICATIV	8.34465e-06
IL1_SIGNALING	0.00023460388
REGULATION_OF_SIGNALING_BY_CBL	8.511543e-05
IL_3_5_AND_GM_CSF_SIGNALING	-0.00019145012
PLATELET_HOMEOSTASIS	-0.0001232624
AQUAPORIN_MEDIATED_TRANSPORT	-8.046627e-06
IL_RECEPTOR_SHC_SIGNALING	-2.4735928e-05
REGULATION_OF_WATER_BALANCE_BY	-0.00069624186
TRAF6_MEDIATED_IRF7_ACTIVATION	9.298325e-06
CIRCADIAN_CLOCK	-1.2781734
TRAF6_MEDIATED_NFKB_ACTIVATION	0.00019931793
FACTORS_INVOLVED_IN_MEGAKARYOC	0.4177919
REGULATION_OF_MRNA_STABILITY_B	-0.1525104
TRAF6_MEDIATED_INDUCTION_OF_NF	-0.0007472038
TRANSPORT_TO_THE_GOLGI_AND_SUB	7.271767e-05
IRON_UPTAKE_AND_TRANSPORT	0.0005636215
INTERFERON_GAMMA_SIGNALING	-0.46215558
ION_TRANSPORT_BY_P_TYPE_ATPASE	-0.00011563301
NEGATIVE_REGULATORS_OF_RIG_I_M	-3.6239624e-05
NFKB_AND_MAP_KINASES_ACTIVATIO	0.00050807
ION_CHANNEL_TRANSPORT	-5.3822994e-05
RIG_I_MDA5_MEDIATED_INDUCTION_	0.1352815
TRANSCRIPTIONAL_REGULATION_OF_	-0.0077528358
MEIOTIC_RECOMBINATION	-2.1517277e-05
IL_2_SIGNALING	0.00041222572
PLATELET_AGGREGATION_PLUG_FORM	0.000121831894
SIGNALING_BY_NOTCH	-1.5446074
DNA_REPLICATION	0.0005378723
PKB_MEDIATED_EVENTS	1.2397766e-05
METABOLISM_OF_CARBOHYDRATES	-2.7414873
SIGNALING_BY_INSULIN_RECEPTOR	0.0015585423
APOPTOSIS	1.5351675
LIPID_DIGESTION_MOBILIZATION_A	2.861023e-05
HEMOSTASIS	3.0955653
INFLUENZA_LIFE_CYCLE	0.5738034
INFLUENZA_VIRAL_RNA_TRANSCRIPT	-0.0070757866
HIV_INFECTION	1.2512363
HIV_LIFE_CYCLE	0.0011358261
HOST_INTERACTIONS_OF_HIV_FACTO	-2.1517277e-05
LATE_PHASE_OF_HIV_LIFE_CYCLE	-0.0009498596
APC_C_CDH1_MEDIATED_DEGRADATIO	4.1007996e-05
ACTIVATION_OF_ATR_IN_RESPONSE_	-3.027916e-05
APC_C_CDC20_MEDIATED_DEGRADATI	-3.248453e-05
MYD88_MAL_CASCADE_INITIATED_ON	0.00046610832
INNATE_IMMUNE_SYSTEM	-1.5210189
MITOTIC_PROMETAPHASE	-1.4901161e-06
THE_ROLE_OF_NEF_IN_HIV1_REPLIC	-0.000654757
SIGNALING_BY_TGF_BETA_RECEPTOR	-0.2191813
ACTIVATED_TLR4_SIGNALLING	-0.0023112297
IMMUNE_SYSTEM	2.8268206
PHASE_II_CONJUGATION	1.1252244
TOLL_RECEPTOR_CASCADES	0.027438462
GLUCOSE_METABOLISM	6.1035156e-05
ADAPTIVE_IMMUNE_SYSTEM	3.0780432
NOD1_2_SIGNALING_PATHWAY	-6.7293644e-05
CYTOKINE_SIGNALING_IN_IMMUNE_S	-0.00021833181
MEIOTIC_SYNAPSIS	-0.00023794174
ANTIGEN_PRESENTATION_FOLDING_A	-0.59530663
CLASS_I_MHC_MEDIATED_ANTIGEN_P	-0.17594963
PIP3_ACTIVATES_AKT_SIGNALING	-5.9604645e-06
ANTIGEN_PROCESSING_UBIQUITINAT	0.28835273
INFLAMMASOMES	-3.4809113e-05
NUCLEOTIDE_BINDING_DOMAIN_LEUC	0.17818713
AMYLOIDS	-3.8159506
PACKAGING_OF_TELOMERE_ENDS	-0.00013184547
TELOMERE_MAINTENANCE	-0.00014925003
PLATELET_ACTIVATION_SIGNALING_	2.0760148
G2_M_CHECKPOINTS	4.0769577e-05
S_PHASE	0.0010507107
CHOLESTEROL_BIOSYNTHESIS	-0.00013023615
SIGNALING_BY_FGFR	0.00016999245
INTRINSIC_PATHWAY_FOR_APOPTOSI	-0.0002731681
PI3K_CASCADE	0.0005104542
APOPTOTIC_EXECUTION_PHASE	-0.25062698
B cell node	-0.425843
Node 2	0.5143955
Node 3	-0.9668149
Node 1	-3.8851712

## Sheet: f_g_gene_recovery_kang
	al1_0.4_recov_top20	al1_0.4_in_ifn_top20	al1_0.4_recov_top30	al1_0.4_in_ifn_top30	al1_0.4_recov_top50	al1_0.4_in_ifn_top50	al1_0.4_top_term	al1_0.4_ifn_bf	al1_0.3_recov_top20	al1_0.3_in_ifn_top20	al1_0.3_recov_top30	al1_0.3_in_ifn_top30	al1_0.3_recov_top50	al1_0.3_in_ifn_top50	al1_0.3_top_term	al1_0.3_ifn_bf	al1_0.2_recov_top20	al1_0.2_in_ifn_top20	al1_0.2_recov_top30	al1_0.2_in_ifn_top30	al1_0.2_recov_top50	al1_0.2_in_ifn_top50	al1_0.2_top_term	al1_0.2_ifn_bf	al1_0.1_recov_top20	al1_0.1_in_ifn_top20	al1_0.1_recov_top30	al1_0.1_in_ifn_top30	al1_0.1_recov_top50	al1_0.1_in_ifn_top50	al1_0.1_top_term	al1_0.1_ifn_bf	al1_0.06_recov_top20	al1_0.06_in_ifn_top20	al1_0.06_recov_top30	al1_0.06_in_ifn_top30	al1_0.06_recov_top50	al1_0.06_in_ifn_top50	al1_0.06_top_term	al1_0.06_ifn_bf
del_5	4	20	5	29	5	39	INTERFERON_SIGNALING	6.367043020883642	4	20	5	28	5	35	INTERFERON_SIGNALING	6.286857200553436	4	20	5	29	5	35	INTERFERON_SIGNALING	5.415239816728566	1	15	2	20	3	29	RIG_I_MDA5_MEDIATED_INDUCTION_	-0.001142857267247277	5	19	5	28	5	32	INTERFERON_SIGNALING	5.293304824525496
del_10	3	20	7	29	8	40	INTERFERON_SIGNALING	-5.672177134950206	5	19	8	29	9	38	INTERFERON_SIGNALING	6.773080374781563	5	20	9	29	10	34	INTERFERON_SIGNALING	5.855071921853418	1	11	1	13	1	19	MITOTIC_M_M_G1_PHASES	-0.012571594141898013	0	17	0	24	1	35	INNATE_IMMUNE_SYSTEM	-0.002285715280851308
del_15	7	19	11	29	13	40	INTERFERON_SIGNALING	-5.1099777372628585	3	19	6	29	8	46	CLASS_I_MHC_MEDIATED_ANTIGEN_P	3.1271781596647257	0	19	3	28	6	41	ADAPTIVE_IMMUNE_SYSTEM	2.593291335450512	0	11	0	15	0	20	REGULATION_OF_INSULIN_SECRETIO	-0.0028571448007741473	0	19	0	27	0	38	LIPID_DIGESTION_MOBILIZATION_A	-0.017714748958601367
