# Supplementary material for: Biologically informed deep learning to query gene programs in single-cell atlases
Source: Nat Cell Biol. 2023 Feb 2;25(2):337–50. doi: 10.1038/s41556-022-01072-x (PMC9928587; doi:10.1038/s41556-022-01072-x)
Supplement: Source Data Extended Data Fig. 8 — Log-normalized expression values of genes in the figure. [file 41556_2022_1072_MOESM26_ESM.csv]

	ICAM1	SPN	ITGAX	THBS1	CD47	CCL5	CD36	ICAM2	ITGB2	CCL3	CCL4	LCK	ITGAM	ITGAL	ANXA1	FPR1	IFNG	cell_type	condition	source2
0	0.0	0.2984078	0.2984078	0.0	0.2984078	0.0	0.0	0.0	1.2337196	0.0	0.0	0.0	0.0	0.0	1.2337196	0.2984078	0.0	CD16+ Monocytes	control (reference)	control
1	0.0	0.0	0.0	0.0	0.7046068	0.4131194	0.0	0.0	0.7046068	0.0	0.0	0.0	0.0	0.0	0.7046068	0.0	0.0	CD4+ T cells	control (reference)	control
2	0.0	0.0	0.29036528	0.29036528	0.29036528	0.29036528	0.51511526	0.0	0.6985064	0.29036528	0.0	0.0	0.0	0.0	0.8534203	0.51511526	0.0	CD14+ Monocytes	control (reference)	control
3	0.0	0.35984972	0.35984972	0.0	0.0	0.0	0.6239193	0.35984972	0.832623	0.0	0.0	0.0	0.0	0.0	1.5888324	0.0	0.0	CD14+ Monocytes	control (reference)	control
4	0.0	0.0	0.0	0.0	0.0	2.0228243	0.0	0.0	0.0	0.0	0.0	0.43608302	0.0	0.0	0.73872954	0.0	0.0	NKT cells	control (reference)	control
5	0.0	0.0	0.0	0.0	0.0	0.0	0.6920099	0.0	0.40470707	0.0	0.0	0.0	0.40470707	0.0	0.9149259	0.40470707	0.0	CD14+ Monocytes	control (reference)	control
6	0.0	0.0	0.3653686	0.0	0.0	0.0	0.0	0.0	0.3653686	0.632383	0.0	0.0	0.0	0.0	1.1647824	0.0	0.0	CD14+ Monocytes	control (reference)	control
7	0.0	0.0	0.0	0.0	0.0	0.0	0.0	0.38841763	0.21294998	0.0	0.0	0.0	0.21294998	0.0	0.38841763	0.0	0.0	HSPCs	control (reference)	control
8	0.0	0.22545856	0.0	0.0	0.119069815	0.0	0.119069815	0.22545856	0.0	0.0	0.0	0.0	0.0	0.119069815	0.0	0.0	0.0	HSPCs	control (reference)	control
9	0.0	0.0	0.0	0.0	0.407586	2.8681884	0.0	0.0	0.69632685	0.0	0.0	0.69632685	0.0	0.0	0.69632685	0.0	0.0	NKT cells	control (reference)	control
10	0.0	0.0	0.0	0.0	0.0	0.41382182	0.0	0.0	0.0	0.0	0.0	0.0	0.0	0.0	0.0	0.0	0.0	CD8+ T cells	control (reference)	control
11	0.0	0.0	0.0	0.0	0.0	0.0	0.0	0.0	0.40370077	0.0	0.0	0.40370077	0.0	0.0	0.40370077	0.0	0.0	CD8+ T cells	control (reference)	control
12	0.0	0.0	0.0	0.0	0.22900297	0.22900297	0.70773184	0.0	0.32643533	0.121042505	0.121042505	0.0	0.121042505	0.22900297	0.4967456	0.0	0.0	Erythrocytes	control (reference)	control
13	0.0	0.2918778	0.2918778	0.0	0.2918778	0.0	1.3114402	0.0	0.7015211	0.0	0.0	0.0	0.2918778	0.0	1.109762	0.0	0.0	CD14+ Monocytes	control (reference)	control
14	0.0	0.0	0.0	0.0	0.42795733	0.16385221	0.0	0.0	0.16385221	0.0	0.0	0.0	0.0	0.0	0.0	0.0	0.0	CD10+ B cells	control (reference)	control
15	0.0	0.0	0.0	0.0	0.0	2.2721713	0.0	0.0	1.1142108	0.0	0.70486885	0.0	0.0	0.0	1.2694664	0.0	0.0	NKT cells	control (reference)	control
16	0.0	0.0	0.0	0.0	0.0	0.0	0.0	0.0	0.0	0.0	0.3818038	0.0	0.0	0.0	0.0	0.0	0.0	Plasmacytoid dendritic cells	control (reference)	control
17	0.0	0.34651655	0.8075462	0.0	0.8075462	0.0	0.0	0.0	0.9770214	0.0	0.0	0.0	0.0	0.0	0.9770214	0.0	0.0	CD16+ Monocytes	control (reference)	control
18	0.0	0.19962668	0.0	0.0	0.19962668	0.08468921	0.0	0.04324087	0.16276279	0.0	0.04324087	0.12448774	0.0	0.0	0.04324087	0.0	0.0	CD10+ B cells	control (reference)	control
19	0.0	0.0	0.0	0.0	0.4208905	0.94388735	0.4208905	0.0	0.4208905	0.4208905	0.0	0.0	0.0	0.0	1.2855308	0.0	0.0	Monocyte progenitors	control (reference)	control
20	0.0	0.0	0.0	0.0	0.41016096	0.0	0.0	0.0	0.0	0.0	0.0	0.70018274	0.0	0.0	0.0	0.0	0.0	CD4+ T cells	control (reference)	control
21	0.0	0.0	0.0	0.0	0.4000541	2.2367008	0.0	0.0	0.0	0.4000541	0.0	0.0	0.0	0.0	1.0877608	0.0	0.0	NKT cells	control (reference)	control
22	0.0	0.0	0.0	0.0	0.0	0.0	0.0	0.0	0.86460674	0.0	0.0	0.0	0.0	0.0	0.0	0.0	0.37708217	CD4+ T cells	control (reference)	control
23	0.0	0.0	0.0	0.0	0.7413411	0.0	0.0	0.0	0.97385085	0.0	0.0	0.43785107	0.0	0.0	0.43785107	0.0	0.0	CD4+ T cells	control (reference)	control
24	0.36708543	0.36708543	0.0	0.0	0.0	2.091412	0.0	0.0	0.6350108	0.0	0.36708543	0.6350108	0.0	0.0	0.0	0.0	0.0	NKT cells	control (reference)	control
25	0.0	0.0	0.0	0.0	0.0	0.0	0.0	0.0	0.0	0.0	0.0	0.0	0.0	0.0	0.383304	0.0	0.0	CD4+ T cells	control (reference)	control
26	0.0	0.3775198	0.0	0.0	0.0	0.0	0.0	0.0	0.0	0.0	0.3775198	0.0	0.0	0.0	0.0	0.0	0.0	CD10+ B cells	control (reference)	control
27	0.0	0.0	0.0	0.0	0.0	0.0	0.0	0.0	0.40826944	0.0	0.40826944	0.0	0.0	0.0	0.0	0.0	0.0	CD4+ T cells	control (reference)	control
28	0.0	0.0	0.0	0.0	0.0	0.0	0.0	0.0	0.6024195	0.0	0.0	0.0	0.0	0.0	0.0	0.0	0.0	CD8+ T cells	control (reference)	control
29	0.0	0.0	0.0	0.0	0.0	0.0	0.0	0.0	0.0	0.0	0.0	0.0	0.0	0.0	0.4459911	0.0	0.0	B	control (reference)	control
30	0.0	0.36225176	0.0	0.0	0.0	2.706044	0.0	0.0	0.36225176	0.0	1.1577622	0.8371097	0.0	0.0	0.8371097	0.0	0.8371097	NKT cells	control (reference)	control
31	0.0	0.0	0.0	0.0	0.27268928	0.0	0.27268928	0.0	1.1614132	0.27268928	0.0	0.0	0.0	0.0	1.1614132	0.27268928	0.0	CD14+ Monocytes	control (reference)	control
32	0.0	0.28104657	0.0	0.0	0.28104657	0.0	0.0	0.0	0.0	0.0	0.0	0.0	0.0	0.0	2.0967088	0.0	0.0	HSPCs	control (reference)	control
33	0.0	0.0	0.0	0.0	0.0	1.1625594	0.0	0.0	0.0	0.0	0.0	0.43794972	0.0	0.0	0.0	0.0	0.0	CD4+ T cells	control (reference)	control
34	0.0	0.42605147	0.0	0.0	0.0	1.9232547	0.0	0.0	0.7238699	0.0	0.0	0.7238699	0.0	0.0	0.9530464	0.0	0.0	NKT cells	control (reference)	control
35	0.0	0.0	0.0	0.0	0.0	0.0	0.0	0.0	0.0	0.0	0.41989157	0.0	0.0	0.0	0.41989157	0.0	0.0	CD4+ T cells	control (reference)	control
36	0.0	0.0	0.0	0.0	0.0	0.0	0.0	0.35042936	0.0	0.35042936	0.0	0.35042936	0.0	0.0	0.35042936	0.0	0.0	CD4+ T cells	control (reference)	control
37	0.0	0.0	0.41781843	0.0	0.71162045	0.0	0.93841803	0.0	0.41781843	1.1231682	0.0	0.0	0.0	0.0	0.41781843	0.41781843	0.0	CD14+ Monocytes	control (reference)	control
38	0.0	0.2507851	0.0	0.0	0.61793953	0.0	0.0	0.2507851	1.2712497	0.0	0.0	0.0	0.0	0.45111883	0.45111883	0.2507851	0.0	CD16+ Monocytes	control (reference)	control
39	0.0	0.0	0.0	0.0	0.0	1.6956937	0.0	0.0	0.40178618	0.0	0.0	0.40178618	0.0	0.0	1.0912409	0.0	0.0	NKT cells	control (reference)	control
40	0.0	0.0	0.0	0.0	0.8594054	0.0	0.0	0.0	0.0	0.0	0.0	0.6459703	0.0	0.0	0.0	0.0	0.0	CD4+ T cells	control (reference)	control
41	0.0	0.43038794	0.0	0.0	0.0	0.0	0.0	0.43038794	0.0	0.0	0.0	0.43038794	0.0	0.0	0.73030233	0.0	0.0	CD4+ T cells	control (reference)	control
42	0.0	0.0	0.0	0.0	0.5351074	0.0	0.5351074	0.0	1.3430023	0.0	0.0	0.0	0.5351074	0.0	1.6574259	0.8818083	0.0	CD14+ Monocytes	control (reference)	control
43	0.0	0.36694747	0.0	0.0	0.0	1.0200337	0.0	0.36694747	0.8458538	0.36694747	0.0	0.36694747	0.0	0.0	0.8458538	0.0	0.0	CD4+ T cells	control (reference)	control
44	0.0	0.0	0.0	0.0	0.0	0.0	1.097451	0.0	0.0	0.0	0.0	0.0	0.0	0.0	0.0	0.0	0.0	Erythrocytes	control (reference)	control
45	0.0	0.0	0.0	0.0	0.0	0.0	0.0	0.0	0.0	0.0	0.0	0.0	0.0	0.0	0.738585	0.0	0.0	CD4+ T cells	control (reference)	control
46	0.0	0.22815272	0.0	0.0	0.0	0.0	0.120569006	0.0	0.120569006	0.0	0.0	0.120569006	0.0	0.0	0.22815272	0.0	0.0	Monocyte progenitors	control (reference)	control
47	0.0	0.0	0.0	0.0	0.0	0.38772267	0.78118217	0.0	0.0	0.0	0.0	0.0	0.0	0.0	0.0	0.0	0.0	Erythrocytes	control (reference)	control
48	0.0	0.0	0.0	0.0	0.7404684	1.1612225	0.4372601	0.0	0.7404684	0.0	0.4372601	0.0	0.0	0.0	0.7404684	0.0	0.0	Monocyte progenitors	control (reference)	control
49	0.0	0.0	0.0	0.778161	0.0	0.0	0.33109215	0.0	1.2104305	0.0	0.0	0.0	0.0	0.0	1.9851047	0.57940507	0.0	CD14+ Monocytes	control (reference)	control
50	0.0	0.0	0.0	0.0	0.0	0.44073045	0.0	0.0	0.74558955	0.0	0.0	0.44073045	0.0	0.0	0.0	0.0	0.0	CD4+ T cells	control (reference)	control
51	0.0	0.0	0.0	0.0	0.0	0.0	0.0	0.0	0.0	0.88468754	0.0	0.0	0.0	0.0	0.88468754	0.0	0.0	Monocyte progenitors	control (reference)	control
52	0.0	0.0	0.0	0.0	0.0	1.6049434	0.0	0.0	0.23520797	0.23520797	0.42549235	0.23520797	0.0	0.23520797	0.7230396	0.0	0.0	NKT cells	control (reference)	control
53	0.0	0.0	0.49026108	0.0	0.61175084	0.61175084	0.61175084	0.0	0.35194355	0.0	0.0	0.0	0.0	0.0	1.3744236	0.0	0.0	Monocyte-derived dendritic cells	control (reference)	control
54	0.0	0.0	0.0	0.0	0.44496953	2.780802	0.0	0.0	0.9863122	0.0	0.0	0.44496953	0.0	0.0	0.0	0.0	1.3355833	NKT cells	control (reference)	control
55	0.0	0.3478729	0.0	0.3478729	0.0	0.0	0.6054653	0.0	0.9799072	0.0	0.0	0.0	0.3478729	0.0	2.0885112	0.3478729	0.0	CD14+ Monocytes	control (reference)	control
56	0.0	0.0	0.0	0.0	0.0	0.0	0.0	0.3643463	0.8410145	0.0	0.0	0.3643463	0.0	0.0	0.0	0.0	0.0	CD4+ T cells	control (reference)	control
57	0.0	0.3291433	0.0	0.0	0.0	0.0	0.0	0.0	0.3291433	0.0	0.3291433	0.0	0.0	0.0	0.3291433	0.0	0.0	CD8+ T cells	control (reference)	control
58	0.0	0.2673416	0.0	0.0	0.2673416	0.0	0.0	0.0	0.0	0.0	0.0	0.0	0.0	0.0	0.2673416	0.0	0.0	Plasma cells	control (reference)	control
59	0.0	0.0	0.0	0.0	0.0	0.0	0.0	0.0	0.41746002	0.0	0.41746002	0.0	0.0	0.0	0.0	0.0	0.0	CD8+ T cells	control (reference)	control
60	0.0	0.0	0.0	0.0	0.0	0.40353358	0.0	0.40353358	0.0	0.0	0.0	0.40353358	0.0	0.0	0.0	0.0	0.0	CD4+ T cells	control (reference)	control
61	0.0	0.0	0.0	0.0	0.0	0.0	0.0	0.0	0.67277586	0.0	0.0	0.0	0.0	0.0	0.0	0.0	0.0	CD8+ T cells	control (reference)	control
62	0.0	0.3842855	0.0	0.0	0.66120714	0.0	0.0	0.0	0.0	0.0	0.0	0.21048969	0.0	0.0	0.0	0.0	0.21048969	CD10+ B cells	control (reference)	control
63	0.0	0.0	0.0	0.0	0.17944786	0.17944786	0.0	0.17944786	0.17944786	0.0	0.0	0.0	0.0	0.0	0.17944786	0.0	0.0	CD10+ B cells	control (reference)	control
64	0.0	0.2258988	0.0	0.0	0.15611951	0.43769938	0.541222	0.081103325	0.15611951	0.0	0.0	0.0	0.0	0.041373655	0.15611951	0.0	0.0	Erythroid progenitors	control (reference)	control
65	0.0	0.0	0.0	0.0	0.43105572	0.96189255	0.0	0.0	0.43105572	0.0	0.0	0.43105572	0.0	0.0	0.43105572	0.0	0.0	NKT cells	control (reference)	control
66	0.0	0.0	0.0	0.0	0.2898503	2.4646425	0.0	0.0	0.9862411	0.0	0.0	0.51429254	0.0	0.0	1.2100321	0.0	0.2898503	NKT cells	control (reference)	control
67	0.0	0.3491776	0.0	0.0	0.0	0.0	0.0	0.0	0.0	0.0	0.3491776	0.3491776	0.0	0.0	0.0	0.0	0.0	CD8+ T cells	control (reference)	control
68	0.0	0.0	0.0	0.0	0.0	0.21882409	0.21882409	0.0	0.0	0.0	0.0	0.0	0.0	0.0	0.0	0.0	0.0	Erythrocytes	control (reference)	control
69	0.0	0.1749767	0.0	0.0	0.0	0.0	0.0	0.0	0.25218004	0.0	0.1749767	0.0	0.0	0.0	0.39072108	0.0	0.0	HSPCs	control (reference)	control
70	0.0	0.16772956	0.0	0.0	0.24210276	0.08737732	0.0	0.0	0.08737732	0.08737732	0.0	0.0	0.0	0.0	0.436867	0.0	0.0	HSPCs	control (reference)	control
71	0.0	0.0	0.0	0.0	0.10522006	0.0	0.10522006	0.0	0.10522006	0.10522006	0.0	0.0	0.0	0.0	0.0	0.0	0.0	Erythrocytes	control (reference)	control
72	0.0	0.0	0.0	0.0	0.94421124	0.71646804	0.0	0.0	0.0	0.0	0.0	0.4210726	0.0	0.0	0.71646804	0.0	0.0	CD4+ T cells	control (reference)	control
73	0.0	0.0	0.0	0.0	0.39695793	0.0	0.0	0.0	0.6803591	0.0	0.0	0.39695793	0.0	0.0	0.0	0.0	0.0	CD4+ T cells	control (reference)	control
74	0.0	0.0	0.0	0.0	0.44138113	0.0	0.0	0.0	0.0	0.0	0.0	0.44138113	0.0	0.0	0.7465488	0.0	0.0	CD4+ T cells	control (reference)	control
75	0.0	0.39882606	0.0	0.0	0.0	0.0	0.0	0.39882606	0.0	0.0	0.0	0.0	0.0	0.0	1.9287485	0.0	0.0	CD4+ T cells	control (reference)	control
76	0.0	0.0	0.0	0.0	0.55659467	0.0	0.0	0.31653225	0.55659467	0.31653225	0.0	0.7500385	0.0	0.0	0.0	0.0	0.0	CD4+ T cells	control (reference)	control
77	0.0	0.20539285	0.0	0.0	0.3757031	0.20539285	0.0	0.0	0.20539285	0.0	0.0	0.0	0.0	0.0	0.0	0.0	0.0	HSPCs	control (reference)	control
78	0.0	0.0	0.0	0.0	0.3607134	0.0	0.0	0.0	0.83423734	0.0	0.0	0.0	0.0	0.0	0.0	0.0	0.0	CD8+ T cells	control (reference)	control
79	0.0	0.368958	0.0	0.0	0.0	0.0	0.0	0.368958	0.0	0.368958	0.0	0.0	0.0	0.0	0.0	0.0	0.0	CD10+ B cells	control (reference)	control
80	0.0	0.0	0.0	0.0	0.0	2.4677143	0.44991687	0.0	0.75910515	0.0	0.0	0.44991687	0.0	0.0	1.6048821	0.0	0.44991687	NKT cells	control (reference)	control
81	0.0	0.0	0.0	0.0	0.0	0.8728778	0.0	0.0	0.0	0.0	0.0	0.38157982	0.0	0.0	0.65710187	0.0	0.0	NKT cells	control (reference)	control
82	0.0	0.0	0.0	0.0	0.0	2.537927	0.0	0.0	0.0	0.0	0.0	0.0	0.0	0.0	1.2622466	0.0	0.0	NKT cells	control (reference)	control
83	0.0	0.0	0.0	0.0	0.0	0.0	0.7284724	0.0	0.7284724	0.0	0.0	0.0	0.0	0.0	0.7284724	0.0	0.0	Monocyte progenitors	control (reference)	control
84	0.0	0.0	0.0	0.0	0.0	0.0	0.0	0.0	0.4074155	0.4074155	0.0	0.4074155	0.0	0.0	0.0	0.0	0.0	CD4+ T cells	control (reference)	control
85	0.0	0.0	0.0	0.0	0.0	0.7481038	0.0	0.44243634	0.44243634	0.0	0.0	0.7481038	0.0	0.44243634	0.0	0.0	0.0	CD4+ T cells	control (reference)	control
86	0.0	0.19090243	0.0	0.0	0.09999978	0.0	0.09999978	0.09999978	0.27422595	0.0	0.0	0.0	0.0	0.09999978	0.718672	0.0	0.0	HSPCs	control (reference)	control
87	0.0	0.32263374	0.0	0.0	0.1742724	0.0	0.0	0.0	0.5661766	0.0	0.0	0.0	0.0	0.0	1.3977476	0.0	0.0	Monocyte progenitors	control (reference)	control
88	0.0	0.0	0.0	0.0	0.98400486	0.0	0.0	0.0	0.0	0.0	0.0	0.44364864	0.0	0.0	0.0	0.0	0.0	CD4+ T cells	control (reference)	control
89	0.0	0.2282984	0.0	0.0	0.64059556	0.0	0.0	0.0	0.12065012	0.0	0.0	0.0	0.0	0.0	0.12065012	0.0	0.0	CD10+ B cells	control (reference)	control
90	0.0	0.0	0.0	0.0	0.0	0.35767597	0.0	0.0	0.0	0.0	0.0	0.35767597	0.0	0.0	0.35767597	0.0	0.0	CD4+ T cells	control (reference)	control
91	0.0	0.0	0.0	0.0	0.1846809	0.0	0.0	0.0	0.0	0.0	0.0	0.0	0.0	0.0	0.3405134	0.0	0.0	HSPCs	control (reference)	control
92	0.0	0.0	0.0	0.0	0.0	0.0	0.0	0.39866292	0.6829265	0.0	0.0	0.6829265	0.0	0.6829265	0.0	0.0	0.0	CD4+ T cells	control (reference)	control
93	0.0	0.4559391	0.0	0.0	0.4559391	1.9134672	0.0	0.4559391	0.7679339	0.0	0.7679339	0.0	0.0	0.0	0.4559391	0.0	0.0	NKT cells	control (reference)	control
94	0.0	0.14242376	0.0	0.0	0.0	0.0	0.0	0.20668711	0.07374531	0.0	0.0	0.07374531	0.0	0.0	0.6107751	0.0	0.0	Megakaryocyte progenitors	control (reference)	control
95	0.0	0.0	0.0	0.0	0.6526019	0.0	0.0	0.0	0.0	0.0	0.0	0.6526019	0.0	0.0	0.0	0.0	0.0	CD4+ T cells	control (reference)	control
96	0.0	0.0	0.0	0.0	0.0	1.3622288	0.0	0.0	0.49806273	0.0	0.0	0.8290149	0.0	0.0	0.67716795	0.0	0.0	NKT cells	control (reference)	control
97	0.0	0.0	0.0	0.0	0.0	0.37390402	0.0	0.0	0.0	0.0	0.37390402	0.0	0.0	0.0	0.85874337	0.0	0.0	Monocyte progenitors	control (reference)	control
98	0.0	0.0	0.0	0.0	0.0	0.37354627	0.0	0.0	0.0	0.0	0.0	0.37354627	0.0	0.0	0.0	0.0	0.0	CD8+ T cells	control (reference)	control
99	0.0	0.0	0.0	0.0	0.0	0.0	0.0	0.0	0.0	0.0	0.0	0.7334211	0.0	0.0	0.4324938	0.0	0.0	CD4+ T cells	control (reference)	control
100	0.0	0.306576	0.0	0.0	0.306576	0.0	0.306576	0.0	0.0	0.306576	0.0	0.73058474	0.0	0.0	0.0	0.0	0.0	Erythroid progenitors	control (reference)	control
101	0.0	0.1409811	0.0	0.0	0.18387908	0.18387908	0.53447187	0.0	0.0	0.0	0.04923542	0.0	0.0	0.0	0.0	0.0	0.0	Erythroid progenitors	control (reference)	control
102	0.0	0.0	0.0	0.0	0.0	0.3283702	0.0	0.0	0.3283702	0.0	0.0	0.0	0.0	0.0	1.3139713	0.0	0.0	Monocyte progenitors	control (reference)	control
103	0.0	0.34200191	0.0	0.0	0.0	0.0	0.0	0.0	0.0	0.0	0.0	0.0	0.0	0.0	1.2373818	0.0	0.0	HSPCs	control (reference)	control
104	0.0	0.0	0.18461165	0.0	0.59388196	0.18461165	0.47514898	0.3403949	0.88346124	0.0	0.0	0.0	0.0	0.0	1.5794475	0.18461165	0.0	Monocyte-derived dendritic cells	control (reference)	control
105	0.0	0.20417829	0.0	0.20417829	0.0	0.0	0.0	0.0	0.7573344	0.20417829	0.0	0.0	0.0	0.0	1.0339438	0.0	0.0	Monocyte progenitors	control (reference)	control
106	0.0	0.30992186	0.0	0.0	0.0	0.0	0.0	0.0	0.30992186	0.16691963	0.16691963	0.0	0.0	0.16691963	1.035528	0.0	0.0	Monocyte progenitors	control (reference)	control
107	0.0	1.1321057	0.30037394	0.0	0.0	0.30037394	0.53105605	0.0	0.53105605	0.7183718	0.0	0.0	0.0	0.0	1.1321057	0.0	0.0	CD14+ Monocytes	control (reference)	control
108	0.0	0.0	0.0	0.23944826	0.4324938	0.4324938	0.23944826	0.23944826	1.3802832	0.23944826	0.0	0.0	0.4324938	0.0	1.3802832	0.59423465	0.0	CD14+ Monocytes	control (reference)	control
109	0.0	0.66536593	0.0	0.0	0.0	0.0	0.0	0.0	0.8828594	0.38703027	0.0	0.0	0.38703027	0.0	1.8243254	0.8828594	0.0	Monocyte progenitors	control (reference)	control
110	0.0	0.41331673	0.0	0.0	0.22786191	0.1204071	0.0	0.0	0.0	0.0	0.0	0.0	0.0	0.0	0.5696994	0.0	0.0	Megakaryocyte progenitors	control (reference)	control
111	0.0	0.0	0.0	0.0	0.0	1.8673173	0.0	0.0	0.64805514	0.0	0.0	0.3756308	0.0	0.0	0.861931	0.0	0.0	CD4+ T cells	control (reference)	control
112	0.0	0.53533024	0.0	0.0	0.0	0.0	0.30306768	0.0	1.3433996	0.0	0.30306768	0.0	0.0	0.0	0.8821234	0.53533024	0.0	CD14+ Monocytes	control (reference)	control
113	0.0	0.0	0.0	0.0	0.0	0.18294817	0.0	0.0	0.0	0.0	0.0	0.0	0.0	0.0	0.0	0.0	0.0	Erythrocytes	control (reference)	control
114	0.0	0.2885709	0.0	0.0	0.0	1.9001387	0.0	0.0	0.2885709	0.0	0.5122474	0.0	0.0	0.0	0.5122474	0.0	0.0	NKT cells	control (reference)	control
115	0.0	0.19367217	0.0	0.0	0.0	0.0	0.0	0.19367217	0.35585228	0.0	0.0	0.0	0.0	0.0	0.4953637	0.0	0.0	Monocyte progenitors	control (reference)	control
116	0.3568921	0.0	0.0	0.0	0.3568921	0.3568921	0.0	0.0	0.0	0.3568921	0.0	0.0	0.0	0.0	0.3568921	0.0	0.0	Plasma cells	control (reference)	control
117	0.0	0.0	0.0	0.0	0.15034142	1.6521153	0.0	0.5001229	0.15034142	0.6797508	0.0	0.39655417	0.0	0.15034142	0.15034142	0.0	0.15034142	Plasma cells	control (reference)	control
118	0.0	0.0	0.0	0.0	0.1395213	0.0	0.37099087	0.0	0.0	0.0	0.0	0.0	0.0	0.0	0.1395213	0.0	0.0	Erythrocytes	control (reference)	control
119	0.0	0.36319467	0.0	0.0	0.62905204	1.6825318	0.0	0.0	0.8388684	1.6825318	1.5048162	1.0122055	0.0	0.0	1.4025146	0.0	0.0	NK cells	control (reference)	control
120	0.0	0.0	0.0	0.0	0.0	0.0	0.0	0.31874746	0.0	0.0	0.0	0.17202032	0.0	0.0	0.7543419	0.0	0.0	HSPCs	control (reference)	control
121	0.65170956	0.0	0.0	0.0	0.0	0.0	0.37803167	0.0	0.65170956	0.0	0.0	0.0	0.0	0.0	0.0	0.0	0.0	Plasmacytoid dendritic cells	control (reference)	control
122	0.0	0.3916549	0.0	0.0	0.21488035	0.3916549	0.3916549	0.0	0.78780615	1.2911177	0.3916549	0.0	0.21488035	0.0	1.2229326	0.21488035	0.0	CD14+ Monocytes	control (reference)	control
123	0.0	0.0	0.17559277	0.0	0.3249093	0.17559277	0.0	0.0	0.6728234	0.0	0.0	0.0	0.0	0.0	0.85171723	0.17559277	0.0	Monocyte-derived dendritic cells	control (reference)	control
124	0.0	0.39391	0.0	0.0	0.0	1.2278364	0.39391	0.0	0.39391	1.581478	1.2278364	0.8953944	0.39391	0.0	0.0	0.0	0.0	NK cells	control (reference)	control
125	0.0	0.0	0.0	0.0	0.0	2.8611274	0.0	0.0	0.0	0.0	0.7413411	0.97385085	0.0	0.0	2.0970192	0.0	0.0	NKT cells	control (reference)	control
126	0.0	0.0	0.0	0.0	0.0	0.4176392	0.0	0.0	0.0	0.0	0.0	0.0	0.0	0.0	0.4176392	0.0	0.0	CD4+ T cells	control (reference)	control
127	0.0	0.42896408	0.0	0.0	0.0	2.3648071	0.0	0.0	0.42896408	0.0	0.0	0.42896408	0.0	0.0	0.72819173	0.0	0.72819173	NKT cells	control (reference)	control
128	0.0	0.0	0.0	0.0	0.0	0.0	0.0	0.0	0.0	0.0	0.0	0.0	0.0	0.0	0.41532248	0.0	0.0	CD4+ T cells	control (reference)	control
129	0.0	1.0446315	0.0	0.0	0.47878802	0.0	0.47878802	0.0	0.8012093	0.47878802	0.0	0.0	0.0	0.0	0.47878802	0.0	0.0	Monocyte progenitors	control (reference)	control
130	0.0	0.0	0.0	0.0	0.0	2.6524422	0.0	0.0	0.43794972	0.0	0.0	0.0	0.0	0.0	0.7414868	0.0	0.0	NKT cells	control (reference)	control
131	0.0	0.105687834	0.0	0.0	0.5767954	0.0	0.0	0.0	0.0	0.0	0.105687834	0.0	0.0	0.0	0.0	0.0	0.0	CD10+ B cells	control (reference)	control
132	0.0	0.0	0.0	0.0	0.6334314	0.6334314	0.0	0.0	0.36605337	0.0	0.0	0.6334314	0.0	0.0	0.36605337	0.0	0.0	CD4+ T cells	control (reference)	control
133	0.0	0.0	0.46618113	0.0	0.46618113	0.0	0.0	0.0	0.637023	0.0	0.0	0.0	0.0	0.0	0.9101677	0.0	0.0	CD16+ Monocytes	control (reference)	control
134	0.0	0.3166858	0.0	0.0	0.0	0.0	0.0	0.5568362	0.3166858	0.0	0.0	0.0	0.0	0.0	0.0	0.0	0.0	CD4+ T cells	control (reference)	control
135	0.0	0.0	0.0	0.0	0.0	0.0	0.866895	0.0	0.0	0.0	0.0	0.0	0.0	0.0	1.1936755	0.3783248	0.0	CD14+ Monocytes	control (reference)	control
136	0.0	0.0	0.0	0.0	0.0	0.0	0.0	0.0	0.13280302	0.0	0.0	0.0	0.0	0.0	0.13280302	0.0	0.0	HSPCs	control (reference)	control
137	0.0	0.0	0.0	0.0	0.0	0.2591901	0.0	0.0	0.2591901	0.0	0.0	0.2591901	0.0	0.0	0.4648405	0.0	0.0	CD4+ T cells	control (reference)	control
138	0.0	0.0	0.0	0.0	0.0	0.0	0.0	0.0	0.0	0.0	0.0	0.0	0.0	0.0	0.0	0.0	0.0	CD8+ T cells	control (reference)	control
139	0.0	0.0	0.0	0.0	0.0	0.0	0.0	0.0	0.5757582	0.0	0.0	0.93881786	0.0	0.3287563	0.3287563	0.0	0.0	CD4+ T cells	control (reference)	control
140	0.0	0.0	0.0	0.0	0.0	2.1117802	0.0	0.0	0.7117542	0.0	0.0	0.0	0.0	0.0	0.0	0.0	0.0	NKT cells	control (reference)	control
141	0.0	0.0	0.0	0.0	0.0	0.41461495	0.0	0.0	0.41461495	0.0	0.0	0.41461495	0.0	0.0	0.0	0.0	0.0	CD4+ T cells	control (reference)	control
142	0.0	0.0	0.0	0.4098157	0.0	0.0	0.699666	0.0	0.699666	0.0	0.0	0.0	0.0	0.0	0.4098157	0.4098157	0.0	CD14+ Monocytes	control (reference)	control
143	0.0	0.41437227	0.0	0.0	0.22849736	0.0	0.0	0.0	0.9815601	0.0	0.0	0.0	0.0	0.0	1.3742641	0.0	0.12076091	Monocyte-derived dendritic cells	control (reference)	control
144	0.0	0.0	0.0	0.0	0.0	1.8620139	0.0	0.0	0.6873748	0.0	0.0	0.40162057	0.0	0.0	0.6873748	0.0	0.0	NKT cells	control (reference)	control
145	0.0	0.0	0.0	0.0	0.0	0.83623326	0.0	0.36178216	0.0	0.0	0.0	0.0	0.0	0.0	0.0	0.0	0.0	Plasma cells	control (reference)	control
146	0.0	0.0	0.41710222	0.41710222	0.0	0.0	0.41710222	0.0	1.1217526	0.71055245	0.0	0.0	0.41710222	0.0	0.71055245	0.41710222	0.0	CD14+ Monocytes	control (reference)	control
147	0.0	0.18425757	0.0	0.0	0.18425757	0.0	0.40933338	0.2650439	0.18425757	0.09636665	0.0	0.0	0.0	0.0	0.33978882	0.0	0.0	Erythroid progenitors	control (reference)	control
148	0.0	0.0	0.0	0.0	0.0	2.2547119	0.0	0.0	0.7597178	0.0	0.45033425	0.45033425	0.0	0.0	1.1864234	0.0	1.4845589	NKT cells	control (reference)	control
149	0.0	0.0	0.0	0.0	0.0	0.0	0.3990983	0.0	0.0	0.0	0.15142702	0.15142702	0.0	0.0	0.0	0.0	0.0	Erythrocytes	control (reference)	control
150	0.0	0.0	0.0	0.0	0.0	0.2787706	0.4965289	0.0	1.3593181	0.2787706	0.2787706	0.0	0.2787706	0.0	1.6447189	0.4965289	0.0	CD14+ Monocytes	control (reference)	control
151	0.0	0.0	0.0	0.0	0.0	0.39169425	0.89136505	0.39169425	0.67241913	0.0	0.0	0.0	0.0	0.0	1.3550389	0.0	0.0	CD14+ Monocytes	control (reference)	control
152	0.0	0.0	0.36958647	0.0	0.0	0.0	0.63883466	0.0	1.3036778	0.0	0.0	0.0	0.0	0.36958647	1.9187987	0.63883466	0.0	CD14+ Monocytes	control (reference)	control
153	0.0	0.0	0.0	0.0	0.0	0.0	0.0	0.0	0.0	0.0	0.0	0.0	0.0	0.0	0.0	0.0	0.0	CD4+ T cells	control (reference)	control
154	0.0	0.0	0.0	0.0	0.0	0.0	0.0	0.0	0.73002017	0.0	0.0	0.0	0.0	0.0	0.0	0.0	0.0	CD4+ T cells	control (reference)	control
155	0.0	0.0	0.0	0.0	0.59461844	0.0	0.0	0.0	0.0	0.0	0.0	0.0	0.0	0.0	0.0	0.0	0.0	HSPCs	control (reference)	control
156	0.0	0.41934875	0.0	0.0	0.0	2.0506072	0.0	0.41934875	0.0	0.0	0.71390104	0.41934875	0.0	0.0	0.0	0.0	0.0	NKT cells	control (reference)	control
157	0.0	0.34911522	0.0	0.0	0.0	0.34911522	0.0	0.0	0.0	0.0	0.0	0.8124569	0.0	0.0	0.0	0.0	0.0	CD8+ T cells	control (reference)	control
158	0.0	0.0	0.0	0.0	0.55070406	0.0	0.0	0.0	0.55070406	0.55070406	0.0	0.0	0.0	0.0	0.90379196	0.21899463	0.0	Monocyte-derived dendritic cells	control (reference)	control
159	0.0	0.0	0.0	0.37548628	0.0	0.0	0.647835	0.0	0.37548628	0.37548628	0.0	0.0	0.0	0.0	2.1686976	0.8616645	0.0	CD14+ Monocytes	control (reference)	control
160	0.0	0.0	0.0	0.0	0.5938054	1.6723413	0.0	0.0	0.43215737	0.0	0.0	0.5938054	0.43215737	0.0	0.73292303	0.0	0.23924425	NKT cells	control (reference)	control
161	0.45604622	0.45604622	0.0	0.0	0.45604622	0.0	0.0	0.0	0.7680907	0.0	0.0	0.0	0.45604622	0.0	1.4967035	0.7680907	0.0	CD14+ Monocytes	control (reference)	control
162	0.0	0.41154778	0.0	0.0	0.0	0.0	0.0	0.0	0.9272131	0.0	0.0	0.0	0.0	0.0	0.0	0.0	0.0	CD4+ T cells	control (reference)	control
163	0.0	0.0	0.0	0.0	0.0	0.0	0.0	0.0	0.0	0.0	0.0	0.36763826	0.0	0.36763826	0.84713715	0.0	0.0	CD4+ T cells	control (reference)	control
164	0.16582397	0.30802175	0.16582397	0.0	0.0	0.0	0.30802175	0.0	0.733421	0.16582397	0.0	0.0	0.0	0.0	1.2073916	0.0	0.0	Monocyte-derived dendritic cells	control (reference)	control
165	0.0	0.16483907	0.0	0.0	0.30631247	0.23807551	0.0	0.0	0.30631247	0.0	0.08581219	0.0	0.0	0.0	0.23807551	0.0	0.0	HSPCs	control (reference)	control
166	0.41470322	0.41470322	0.0	0.0	0.0	0.0	0.70697254	0.0	0.0	0.41470322	0.0	0.0	0.0	0.0	1.1170039	0.0	0.0	CD14+ Monocytes	control (reference)	control
167	0.0	0.0	0.0	0.0	0.0	0.17345916	0.0	0.0	0.17345916	0.0	0.0	0.0	0.0	0.17345916	0.3212311	0.0	0.0	HSPCs	control (reference)	control
168	0.0	0.0	0.0	0.0	0.0	0.0	0.0	0.0	0.0	0.0	0.0	0.0	0.0	0.0	0.0	0.0	0.0	CD4+ T cells	control (reference)	control
169	0.0	0.0	0.0	0.0	0.40479112	2.2494817	0.0	0.0	0.69213605	0.0	0.0	0.91507727	0.0	0.0	0.69213605	0.0	0.0	NKT cells	control (reference)	control
170	0.0	0.6151585	0.0	0.0	0.24944782	0.0	0.0	0.0	0.4489289	0.0	0.24944782	0.0	0.0	0.24944782	0.9932146	0.0	0.0	CD16+ Monocytes	control (reference)	control
171	0.0	0.0	0.0	0.0	0.0	2.5161068	0.0	0.41692358	0.0	0.0	0.0	0.41692358	0.0	0.0	0.93682235	0.0	0.0	NKT cells	control (reference)	control
172	0.19851543	0.19851543	0.0	0.0	0.0	0.19851543	0.0	0.0	0.0	0.0	0.19851543	0.0	0.0	0.0	1.3492882	0.0	0.0	HSPCs	control (reference)	control
173	0.0	0.0	0.0	0.0	0.40245003	0.0	0.0	0.0	0.910857	0.22133559	0.0	0.0	0.0	0.0	1.9731852	0.0	0.0	Monocyte-derived dendritic cells	control (reference)	control
174	0.0	0.0	0.0	0.0	0.76767266	0.0	0.93203056	0.0	0.76767266	0.57088375	0.0	0.0	0.0	0.0	1.0731496	0.57088375	0.0	CD14+ Monocytes	control (reference)	control
175	0.0	0.0	0.0	0.0	0.0	0.6581232	0.0	0.0	0.3822526	0.0	0.0	0.0	0.0	0.3822526	0.0	0.0	0.0	NKT cells	control (reference)	control
176	0.3783248	0.0	0.0	0.3783248	0.0	0.0	0.0	0.0	0.866895	1.5430195	0.0	0.0	0.0	0.0	0.6521554	0.0	0.0	CD14+ Monocytes	control (reference)	control
177	0.0	0.5190371	0.0	0.0	0.29282215	0.0	0.10741972	0.0	0.0	0.20441155	0.10741972	0.0	0.0	0.0	0.584342	0.0	0.0	Megakaryocyte progenitors	control (reference)	control
178	0.0	0.0	0.0	0.0	0.0	0.0	0.0	0.0	0.0	0.0	0.0	0.0	0.0	0.0	0.35630643	0.0	0.0	CD4+ T cells	control (reference)	control
179	0.0	0.0	0.0	0.0	0.21525651	0.0	0.113409035	0.0	0.113409035	0.0	0.113409035	0.0	0.0	0.0	0.5426382	0.0	0.0	HSPCs	control (reference)	control
180	0.0	0.0	0.0	0.0	0.0	0.40580297	0.0	0.0	0.0	0.0	0.0	0.0	0.0	0.0	0.0	0.0	0.0	CD4+ T cells	control (reference)	control
181	0.0	0.0	0.0	0.0	0.10621122	0.10621122	0.6399858	0.0	0.0	0.0	0.0	0.0	0.0	0.0	0.10621122	0.0	0.10621122	Erythrocytes	control (reference)	control
182	0.0	0.0	0.0	0.0	0.0	0.0	0.38550052	0.0	0.38550052	0.0	0.0	0.0	0.0	0.0	0.0	0.0	0.0	CD10+ B cells	control (reference)	control
183	0.0	0.21137151	0.11126013	0.0	0.30236638	0.11126013	0.0	0.11126013	0.83053315	0.0	0.0	0.0	0.11126013	0.11126013	0.7223032	0.0	0.0	Monocyte-derived dendritic cells	control (reference)	control
184	0.0	0.42400867	0.0	0.0	0.72083515	0.42400867	0.42400867	0.0	0.0	0.42400867	0.0	0.0	0.0	0.0	0.42400867	0.0	0.0	Erythroid progenitors	control (reference)	control
185	0.0	0.3494897	0.0	0.0	0.18993565	0.42063576	0.2728915	0.2728915	0.0	0.3494897	0.0	0.0	0.09947051	0.0	0.7656747	0.0	0.0	Megakaryocyte progenitors	control (reference)	control
186	0.0	0.0	0.0	0.0	0.21187225	1.2119112	0.0	0.21187225	0.7793019	0.0	0.0	0.3866084	0.0	0.0	0.97528756	0.0	0.0	NKT cells	control (reference)	control
187	0.0	0.4080129	0.0	0.0	0.0	0.4080129	0.0	0.0	0.0	0.0	0.0	0.6969664	0.0	0.0	0.0	0.0	0.0	CD8+ T cells	control (reference)	control
188	0.0	0.4295325	0.0	0.0	0.0	0.23765337	0.0	0.0	0.0	0.0	0.0	0.0	0.0	0.0	0.7290345	0.0	0.0	HSPCs	control (reference)	control
189	0.0	0.35744697	0.0	0.0	0.2793394	0.1020318	0.0	0.1020318	0.35744697	0.0	0.0	0.0	0.0	0.0	0.72956926	0.0	0.0	Monocyte progenitors	control (reference)	control
190	0.0	0.0	0.0	0.0	0.42693976	1.4339796	0.0	0.0	0.7251887	0.0	0.2360836	0.0	0.0	0.42693976	1.1411102	0.0	0.0	CD16+ Monocytes	control (reference)	control
191	0.0	0.0	0.0	0.0	0.45169598	2.1309264	0.0	0.0	0.0	0.0	0.0	0.0	0.0	0.0	0.76171595	0.0	0.0	NKT cells	control (reference)	control
192	0.0	0.29002175	0.0	0.0	0.0	0.0	0.29002175	0.0	0.5145665	2.128475	0.29002175	0.0	0.5145665	0.0	1.5477799	0.29002175	0.0	CD14+ Monocytes	control (reference)	control
193	0.0	0.0	0.0	0.0	0.41961998	2.5643196	0.0	0.0	0.0	0.0	0.0	0.71430504	0.0	0.0	0.941627	0.0	0.0	NKT cells	control (reference)	control
194	0.0	0.0	0.0	0.0	0.3307564	0.0	0.0	0.3307564	0.0	0.0	0.0	0.7775168	0.0	0.3307564	0.57888114	0.0	0.0	CD4+ T cells	control (reference)	control
195	0.0	0.43105572	0.0	0.0	0.0	1.76643	0.0	0.0	0.73129165	0.0	0.0	0.96189255	0.0	0.0	0.43105572	0.0	0.0	NKT cells	control (reference)	control
196	0.0	0.6666475	0.0	0.0	0.0	0.0	0.0	0.0	0.0	0.0	0.17356613	0.0	0.0	0.0	0.450195	0.0	0.0	Megakaryocyte progenitors	control (reference)	control
197	0.0	0.0	0.0	0.0	0.0	0.0	0.0	0.0	0.435107	0.0	0.0	0.9690293	0.0	0.0	1.3152391	0.0	0.0	CD4+ T cells	control (reference)	control
198	0.0	0.0	0.0	0.0	0.0	0.0	0.0	0.0	0.42605147	0.0	0.0	0.9530464	0.0	0.0	0.42605147	0.0	0.0	CD4+ T cells	control (reference)	control
199	0.0	0.18229625	0.0	0.0	0.4054145	0.09529637	0.4054145	0.09529637	0.09529637	0.0	0.0	0.0	0.0	0.0	0.09529637	0.0	0.0	Megakaryocyte progenitors	control (reference)	control
200	0.0	0.0	0.0	0.0	0.0	0.28381118	0.0	0.0	0.0	0.0	0.28381118	0.28381118	0.0	0.0	1.3746364	0.0	0.0	Monocyte progenitors	control (reference)	control
201	0.0	0.0	0.0	0.0	0.0	0.16738757	0.16738757	0.0	0.0	0.0	0.0	0.0	0.16738757	0.0	0.0	0.0	0.0	Erythrocytes	control (reference)	control
202	0.0	0.0	0.0	0.0	0.0	0.0	0.0	0.0	0.0	0.0	0.0	0.40826944	0.0	0.0	0.0	0.0	0.0	CD8+ T cells	control (reference)	control
203	0.45064774	0.0	0.0	0.0	0.45064774	0.0	0.45064774	0.0	1.6064932	0.0	0.0	0.0	0.45064774	0.0	1.4852276	0.45064774	0.0	CD14+ Monocytes	control (reference)	control
204	0.0	0.0	0.0	0.2666155	0.2666155	0.0	0.47690275	0.0	0.6505607	0.0	0.0	0.0	0.2666155	0.0	1.9176913	0.2666155	0.0	CD14+ Monocytes	control (reference)	control
205	0.0	0.0	0.0	0.0	0.0	1.9936093	0.0	0.0	0.42428607	0.42428607	0.72124743	0.9499175	0.0	0.0	0.42428607	0.0	0.0	NKT cells	control (reference)	control
206	0.0	0.0	0.0	0.0	0.3419122	0.3419122	0.7988172	0.0	0.0	0.0	0.0	0.0	0.0	0.0	0.12740672	0.0	0.0	Erythrocytes	control (reference)	control
207	0.0	0.0	0.0	0.0	0.0	0.32936484	0.32936484	0.0	0.0	1.3165677	1.8035405	0.0	0.0	0.0	0.0	0.0	0.0	Plasmacytoid dendritic cells	control (reference)	control
208	0.0	0.0	0.0	0.0	0.3877998	2.092607	0.0	0.0	1.062964	0.3877998	0.6665308	0.3877998	0.0	0.0	0.6665308	0.0	0.0	NKT cells	control (reference)	control
209	0.0	0.0	0.0	0.2177583	0.2177583	0.2177583	0.3964735	0.0	0.67962927	0.0	0.2177583	0.0	0.2177583	0.2177583	1.5877206	0.0	0.0	Monocyte progenitors	control (reference)	control
210	0.28459343	0.28459343	0.0	0.0	0.0	0.28459343	0.5058792	0.0	0.0	0.0	0.28459343	0.0	0.0	0.0	0.28459343	0.0	0.0	Plasmacytoid dendritic cells	control (reference)	control
211	0.0	0.26545	0.0	0.0	0.34029126	0.0	0.0	0.0	0.18455109	0.0	0.0	0.0	0.0	0.0	0.26545	0.0	0.0	HSPCs	control (reference)	control
212	0.0	0.16932958	0.0	0.0	0.31409585	0.0	0.0	0.0	0.0	0.0	0.0	0.0	0.0	0.0	0.44053066	0.0	0.0	HSPCs	control (reference)	control
213	0.0	0.0	0.0	0.0	0.0	0.4524327	0.0	0.4524327	0.4524327	0.0	0.0	0.4524327	0.0	0.0	0.0	0.0	0.4524327	CD4+ T cells	control (reference)	control
214	0.0	0.0	0.0	0.0	0.30845815	1.6043389	0.0	0.0	0.30845815	0.30845815	0.0	0.7342765	0.0	0.0	0.30845815	0.0	0.0	NKT cells	control (reference)	control
215	0.0	0.18405953	0.0	0.0	0.0	0.0	0.8815385	0.0	0.0	0.0	0.0	0.0	0.0	0.0	0.0	0.0	0.0	Erythrocytes	control (reference)	control
216	0.0	0.0	0.0	0.0	0.40639555	0.0	0.0	0.0	0.22370192	0.0	0.0	0.0	0.0	0.0	0.0	0.0	0.22370192	CD10+ B cells	control (reference)	control
217	0.0	0.0	0.0	0.0	0.59183884	0.14967933	0.14967933	0.27984405	0.0	0.0	0.14967933	0.0	0.0	0.0	0.14967933	0.0	0.0	Plasma cells	control (reference)	control
218	0.0	0.0	0.0	0.0	0.47044075	0.69372994	0.0	0.18251586	0.095416166	0.18251586	0.095416166	0.095416166	0.0	0.0	1.8727882	0.0	0.0	Megakaryocyte progenitors	control (reference)	control
219	0.0	0.0	0.0	0.0	0.0	0.0	0.0	0.0	0.0	0.0	0.0	0.0	0.40186903	0.0	1.6007855	0.0	0.0	CD14+ Monocytes	control (reference)	control
220	0.0	0.0	0.0	0.0	0.22976556	0.0	0.22976556	0.0	0.0	0.0	0.0	0.0	0.0	0.0	0.0	0.0	0.0	Erythrocytes	control (reference)	control
221	0.0	0.0	0.0	0.0	0.52074003	0.0	0.0	0.29389006	0.0	0.0	0.0	0.0	0.0	0.0	0.0	0.0	0.0	Plasmacytoid dendritic cells	control (reference)	control
222	0.0	0.0	0.3821029	0.0	0.3821029	0.0	0.0	0.0	1.1295078	0.3821029	0.0	0.0	0.0	0.0	0.96651614	0.0	0.0	CD16+ Monocytes	control (reference)	control
223	0.0	0.0	0.0	0.0	0.36867934	0.36867934	0.36867934	0.0	0.6374483	0.84906995	0.84906995	0.0	0.36867934	0.0	1.3015378	0.0	0.0	CD14+ Monocytes	control (reference)	control
224	0.0	0.4218028	0.0	0.0	0.7175547	1.1310251	0.0	0.0	0.7175547	0.0	0.0	0.4218028	0.0	0.0	0.7175547	0.0	0.0	NKT cells	control (reference)	control
225	0.0	0.0	0.0	0.0	0.0	2.1560874	0.0	0.41154778	0.41154778	0.0	0.0	0.7022574	0.0	0.0	1.2657523	0.0	0.9272131	NKT cells	control (reference)	control
226	0.0	0.4118089	0.0	0.0	0.0	1.4005117	0.0	0.0	0.4118089	0.0	0.0	0.0	0.0	0.0	1.1112599	0.0	0.4118089	NKT cells	control (reference)	control
227	0.0	0.0	0.407586	0.0	0.407586	0.0	0.9201051	0.407586	0.407586	0.0	0.0	0.0	0.69632685	0.0	1.3910601	0.0	0.0	CD14+ Monocytes	control (reference)	control
228	0.0	0.21308836	0.0	0.0	0.21308836	0.0	0.0	0.0	0.0	0.21308836	0.0	0.0	0.0	0.0	0.7827456	0.0	0.0	HSPCs	control (reference)	control
229	0.0	0.0	0.0	0.0	0.0	0.38542432	0.0	0.0	0.38542432	0.0	0.0	0.0	0.0	0.0	0.0	0.0	0.0	CD8+ T cells	control (reference)	control
230	0.0	0.0	0.0	0.0	0.0	0.0	0.0	0.0	0.0	0.0	0.39566877	0.0	0.0	0.0	0.0	0.0	0.0	CD8+ T cells	control (reference)	control
231	0.0	0.18399075	0.0	0.0	0.18399075	0.0651648	0.0	0.0	0.1263417	0.0	0.0	0.0	0.0	0.0	0.339332	0.0	0.0	HSPCs	control (reference)	control
232	0.0	0.0	0.28579587	0.6893712	0.0	0.0	0.507806	0.0	0.507806	0.507806	0.28579587	0.28579587	0.0	0.0	0.28579587	0.84298134	0.0	CD14+ Monocytes	control (reference)	control
233	0.0	0.0	0.0	0.0	0.41172183	0.7025176	0.41172183	0.0	0.41172183	0.0	0.0	0.0	0.0	0.0	1.1110868	0.0	0.0	CD4+ T cells	control (reference)	control
234	0.0	0.452222	0.0	0.0	0.452222	1.3504092	0.0	0.0	0.9989402	0.0	0.0	0.452222	0.452222	0.452222	0.0	0.0	0.0	NK cells	control (reference)	control
235	0.0	0.0	0.0	0.0	0.0	0.83610827	0.0	0.0	0.36171517	0.0	0.0	0.0	0.0	0.0	0.36171517	0.0	0.0	NKT cells	control (reference)	control
236	0.0	0.0	0.0	0.0	0.31409585	0.0	0.0	0.31409585	0.0	0.0	0.0	0.0	0.0	0.0	0.0	0.0	0.0	CD10+ B cells	control (reference)	control
237	0.0	0.0	0.0	0.0	0.0	0.0	0.0	0.0	0.0	0.0	0.0	0.0	0.0	0.0	0.0	0.0	0.0	CD4+ T cells	control (reference)	control
238	0.0	0.38157982	0.0	0.0	0.38157982	0.0	0.38157982	0.65710187	0.38157982	0.0	0.0	0.0	0.0	0.0	1.5511248	0.38157982	0.0	Monocyte progenitors	control (reference)	control
239	0.0	0.0	0.0	0.0	0.7073685	0.0	0.0	0.0	1.4075512	0.0	0.0	0.0	0.41496843	0.0	1.8153505	0.41496843	0.0	CD14+ Monocytes	control (reference)	control
240	0.0	0.0	0.0	0.0	0.33300772	0.0	0.0	0.0	0.0	0.0	0.0	0.0	0.0	0.0	0.5823922	0.0	0.0	CD4+ T cells	control (reference)	control
241	0.0	0.0	0.0	0.0	0.7187812	1.98946	0.0	0.0	0.0	0.0	0.0	0.42262727	0.0	0.0	0.0	0.0	0.0	CD4+ T cells	control (reference)	control
242	0.0	0.19033957	0.0	0.0	0.0	0.0	0.0	0.0	0.0	0.0	0.0	0.0	0.0	0.0	0.0	0.0	0.0	HSPCs	control (reference)	control
243	0.0	0.24919471	0.0	0.0	0.0	1.4141308	0.0	0.0	0.24919471	0.0	0.75704515	0.6146317	0.0	0.0	0.6146317	0.0	0.0	NKT cells	control (reference)	control
244	0.0	0.0	0.0	0.0	0.0	0.38172913	0.0	0.0	0.0	0.0	0.0	0.38172913	0.0	0.0	1.0505631	0.0	0.0	CD4+ T cells	control (reference)	control
245	0.0	0.0	0.0	0.0	0.0	1.928787	0.0	0.0	0.7272111	0.0	0.0	0.42830282	0.0	0.0	1.4369648	0.0	0.0	NKT cells	control (reference)	control
246	0.0	0.0	0.0	0.0	0.4640066	1.0193167	0.0	0.0	0.4640066	0.0	0.77972245	0.0	0.0	0.0	0.77972245	0.0	0.4640066	Monocyte progenitors	control (reference)	control
247	0.32563892	0.0	0.0	0.32563892	0.57088375	0.0	0.57088375	0.0	0.0	0.0	0.0	0.0	0.32563892	0.0	2.0704606	0.0	0.0	CD14+ Monocytes	control (reference)	control
248	0.0	0.0	0.0	0.0	0.0	1.4411062	0.0	0.0	0.3062885	0.540432	0.0	0.3062885	0.0	0.0	1.026712	0.0	0.3062885	NKT cells	control (reference)	control
249	0.0	0.0	0.0	0.0	0.0	0.0	0.0	0.0	0.0	0.0	0.0	0.7531859	0.44588873	0.0	0.98791647	0.0	0.0	CD4+ T cells	control (reference)	control
250	0.0	0.0	0.316942	0.0	0.316942	0.0	0.316942	0.0	0.91296196	0.0	0.0	0.0	0.316942	0.316942	0.7508352	0.0	0.0	CD16+ Monocytes	control (reference)	control
251	0.0	0.0	0.0	0.0	0.0	0.32831517	0.0	0.0	0.32831517	0.0	0.0	0.0	0.0	0.0	0.0	0.0	0.0	Plasmacytoid dendritic cells	control (reference)	control
252	0.0	0.0	0.41567722	0.70842654	0.0	0.0	0.0	0.0	1.2745198	0.41567722	0.0	0.0	0.0	0.0	1.633774	0.41567722	0.0	CD14+ Monocytes	control (reference)	control
253	0.0	0.0	0.0	0.0	0.13076885	0.0	0.350032	0.0	0.13076885	0.0	0.13076885	0.0	0.0	0.0	0.0	0.0	0.0	Erythrocytes	control (reference)	control
254	0.0	0.06212005	0.0	0.0	0.6404113	0.06212005	0.0	0.06212005	0.120605856	0.0	0.06212005	0.17585926	0.0	0.0	0.06212005	0.0	0.0	CD10+ B cells	control (reference)	control
255	0.0	0.11351996	0.0	0.0	0.21545687	0.21545687	0.39262098	0.0	0.0	0.0	0.0	0.0	0.0	0.0	0.0	0.0	0.0	Erythrocytes	control (reference)	control
256	0.0	0.0	0.0	0.0	0.2598073	0.2598073	0.0	0.0	0.0	0.0	0.0	0.0	0.0	0.0	1.2159334	0.0	0.0	Monocyte progenitors	control (reference)	control
257	0.0	0.0	0.0	0.0	0.4450715	0.4450715	0.0	0.0	0.0	0.0	0.0	0.0	0.0	0.0	0.0	0.0	0.0	CD10+ B cells	control (reference)	control
258	0.0	0.0	0.0	0.30457482	0.0	0.0	0.30457482	0.0	0.30457482	0.0	0.0	0.0	0.0	0.0	1.43614	0.0	0.0	Monocyte progenitors	control (reference)	control
259	0.0	0.0	0.0	0.0	0.0	0.0	0.0	0.26322004	0.0	0.0	0.0	0.64360964	0.0	0.0	0.0	0.0	0.26322004	CD4+ T cells	control (reference)	control
260	0.0	0.5508616	0.5508616	0.0	0.0	0.0	0.0	0.0	0.9040133	0.0	0.0	0.0	0.31289175	0.0	1.8153505	0.31289175	0.0	CD14+ Monocytes	control (reference)	control
261	0.0	0.28205666	0.0	0.0	0.0	0.0	0.28205666	0.0	1.3693223	0.0	0.0	0.0	0.0	0.0	1.448926	0.0	0.0	Monocyte progenitors	control (reference)	control
262	0.0	0.0	0.0	0.0	0.4123321	0.0	0.0	0.0	0.0	0.0	0.4123321	0.4123321	0.0	0.0	0.0	0.0	0.0	CD8+ T cells	control (reference)	control
263	0.41241944	0.0	0.0	0.0	0.41241944	1.6260477	0.0	0.41241944	0.41241944	0.0	0.0	0.7035606	0.41241944	0.0	0.41241944	0.0	0.0	NKT cells	control (reference)	control
264	0.0	0.68381137	0.0	0.0	0.0	0.17921929	0.0	0.17921929	0.17921929	0.17921929	0.0	0.0	0.0	0.0	0.46300995	0.0	0.0	Monocyte progenitors	control (reference)	control
265	0.0	0.0	0.0	0.0	0.43785107	0.0	0.0	0.0	0.43785107	0.0	0.43785107	0.43785107	0.0	0.0	0.43785107	0.0	0.0	CD8+ T cells	control (reference)	control
266	0.43134257	0.0	0.0	0.0	0.43134257	0.43134257	0.0	0.0	0.0	0.0	0.0	0.0	0.0	0.0	0.0	0.0	0.0	CD4+ T cells	control (reference)	control
267	0.0	0.0	0.0	0.0	0.0	0.0	0.0	0.0	0.0	0.0	0.0	0.33408797	0.0	0.0	0.33408797	0.0	0.0	CD4+ T cells	control (reference)	control
268	0.0	0.28806233	0.0	0.0	0.28806233	0.0	0.0	0.28806233	0.9817796	0.28806233	0.0	0.0	0.0	0.28806233	0.28806233	0.0	0.0	CD16+ Monocytes	control (reference)	control
269	0.0	0.0	0.0	0.0	0.0	1.9195893	0.0	0.0	0.42456383	0.0	0.0	0.0	0.0	0.0	0.9504101	0.0	0.0	NKT cells	control (reference)	control
270	0.0	0.0	0.0	0.0	0.0	0.0	0.0	0.0	0.0	0.0	0.0	0.0	0.0	0.0	0.0	0.0	0.0	CD8+ T cells	control (reference)	control
271	0.0	0.0	0.0	0.0	0.0	0.0	0.0	0.0	0.0	0.0	0.0	0.44053063	0.0	0.0	0.9785495	0.0	0.0	CD4+ T cells	control (reference)	control
272	0.0	0.40955716	0.0	0.0	0.0	0.40955716	0.0	0.0	0.0	0.0	0.0	0.40955716	0.0	0.0	0.0	0.0	0.0	CD8+ T cells	control (reference)	control
273	0.0	0.0	0.0	0.0	0.0	0.0	0.0	0.0	0.0	0.0	0.0	0.0	0.0	0.0	0.7060506	0.0	0.0	CD4+ T cells	control (reference)	control
274	0.0	0.0	0.0	0.0	0.0	1.9780312	0.4486696	0.0	0.4486696	0.4486696	0.0	0.4486696	0.0	0.0	0.7572735	0.0	0.0	NKT cells	control (reference)	control
275	0.0	0.0	0.0	0.0	0.4139098	0.4139098	0.0	0.0	0.4139098	0.4139098	0.0	0.0	0.0	0.0	0.4139098	0.0	0.0	CD8+ T cells	control (reference)	control
276	0.0	0.0	0.0	0.0	0.0	1.2170548	0.0	0.0	0.0	0.0	0.0	0.0	0.0	0.0	1.2170548	0.0	0.0	NKT cells	control (reference)	control
277	0.0	0.0	0.0	0.09483842	0.33498883	0.69054973	0.18145649	0.09483842	0.09483842	0.0	0.0	0.26116627	0.0	0.0	0.0	0.0	0.0	Erythrocytes	control (reference)	control
278	0.0	0.0	0.0	0.0	0.0	0.3635326	0.0	0.0	1.0129117	0.0	0.0	0.3635326	0.0	0.0	0.0	0.0	0.0	CD4+ T cells	control (reference)	control
279	0.0	0.0	0.0	0.0	0.0	0.0	0.0	0.0	0.31239277	0.0	0.0	0.0	0.0	0.0	0.5500749	0.0	0.0	Monocyte progenitors	control (reference)	control
280	0.0	0.0	0.0	0.0	0.32434413	0.32434413	0.5688566	0.0	1.0700811	1.3034186	0.0	0.0	0.0	0.0	1.7223163	0.0	0.0	CD14+ Monocytes	control (reference)	control
281	0.0	0.25149137	0.25149137	0.0	0.0	0.0	0.0	0.0	0.61940664	0.25149137	0.0	0.0	0.0	0.0	1.9866022	0.0	0.0	CD14+ Monocytes	control (reference)	control
282	0.5365964	0.0	0.0	0.0	0.0	0.30386645	1.0208094	0.0	0.7252582	0.30386645	0.0	0.0	0.0	0.0	1.4340823	0.0	0.0	CD14+ Monocytes	control (reference)	control
283	0.0	0.0	0.0	0.0	0.0	0.25907046	0.0	0.0	0.25907046	0.13790154	0.0	0.13790154	0.0	0.0	0.3671314	0.0	0.0	HSPCs	control (reference)	control
284	0.0	0.35232416	0.0	0.35232416	0.35232416	0.0	0.0	0.0	1.1352167	0.6123378	0.0	0.0	0.6123378	0.0	1.7309588	0.0	0.0	CD14+ Monocytes	control (reference)	control
285	0.0	0.3293279	0.0	0.0	0.0	0.23112947	0.0	0.122227535	0.23112947	0.23112947	0.0	0.0	0.0	0.0	0.9895953	0.0	0.0	Monocyte progenitors	control (reference)	control
286	0.0	0.0	0.0	0.0	0.0	0.0	0.0	0.0	0.0	0.0	0.0	0.65914786	0.0	0.0	0.0	0.0	0.0	CD8+ T cells	control (reference)	control
287	0.0	0.0	0.0	0.0	0.0	2.4848323	0.0	0.0	0.3646184	0.0	1.015179	0.0	0.0	0.3646184	1.015179	0.0	0.0	NKT cells	control (reference)	control
288	0.0	0.0	0.0	0.0	0.0	2.0096552	0.0	0.0	0.40344998	0.0	0.40344998	0.69012296	0.0	0.0	0.0	0.0	0.0	NKT cells	control (reference)	control
289	0.0	0.5918206	0.0	0.0	0.0	0.0	0.0	0.33906734	0.79340583	0.0	0.33906734	0.0	0.0	0.33906734	0.0	0.0	0.0	CD16+ Monocytes	control (reference)	control
290	0.0	0.0	0.0	0.0	0.0	0.41871727	0.0	0.41871727	0.41871727	0.0	0.41871727	0.41871727	0.0	0.0	0.0	0.0	0.0	CD4+ T cells	control (reference)	control
291	0.0	0.0	0.0	0.0	0.0	2.218662	0.0	0.0	0.8945277	0.0	0.39343303	0.6750443	0.0	0.39343303	1.7614033	0.0	0.0	NKT cells	control (reference)	control
292	0.15943788	0.15943788	0.15943788	0.0	0.5255599	0.0	0.15943788	0.0	0.93831146	0.5255599	0.0	0.0	0.0	0.0	1.3259132	0.0	0.0	Monocyte-derived dendritic cells	control (reference)	control
293	0.0	0.0	0.0	0.0	0.0	0.5838089	0.0	0.0	0.9499996	0.0	0.0	0.0	0.0	0.3339169	0.3339169	0.0	0.0	CD16+ Monocytes	control (reference)	control
294	0.0	0.0	0.26582137	0.64893717	0.64893717	0.26582137	0.26582137	0.0	1.470066	1.3974864	0.0	0.0	0.47561538	0.0	1.2343127	0.47561538	0.0	CD14+ Monocytes	control (reference)	control
295	0.0	0.30490655	0.0	0.30490655	0.0	0.0	0.30490655	0.0	1.1439009	0.0	0.0	0.0	0.30490655	0.0	1.3485888	0.30490655	0.0	CD14+ Monocytes	control (reference)	control
296	0.0	0.0	0.0	0.0	0.37722793	0.0	0.0	0.0	0.6504867	0.0	0.6504867	0.8648754	0.0	0.0	0.0	0.0	0.0	CD4+ T cells	control (reference)	control
297	0.190266	0.3500529	0.0	0.190266	0.3500529	0.190266	0.190266	0.0	0.71679366	0.3500529	0.0	0.0	0.0	0.0	0.81422603	0.0	0.0	Monocyte-derived dendritic cells	control (reference)	control
298	0.0	0.30857962	0.0	0.0	0.16614555	0.16614555	0.0	0.0	0.0	0.0	0.16614555	0.0	0.0	0.16614555	0.30857962	0.0	0.0	Megakaryocyte progenitors	control (reference)	control
299	0.0	0.0	0.0	0.0	0.16481149	0.0	0.0	0.0	0.16481149	0.0	0.30626458	0.0	0.0	0.0	0.30626458	0.0	0.0	HSPCs	control (reference)	control
300	0.0	0.27924666	0.0	0.0	0.27924666	0.10199489	0.0	0.10199489	0.10199489	0.0	0.0	0.0	0.0	0.0	0.42976028	0.0	0.10199489	HSPCs	control (reference)	control
301	0.0	0.4474293	0.0	0.0	0.0	0.0	0.0	0.0	0.4474293	0.0	0.0	0.99060273	0.0	0.0	1.1808504	0.0	0.0	CD4+ T cells	control (reference)	control
302	0.0	0.0	0.0	0.0	0.0	2.5644822	0.0	0.0	0.76187015	0.0	0.76187015	0.0	0.4518011	0.0	0.4518011	0.0	0.0	NKT cells	control (reference)	control
303	0.0	0.0	0.0	0.0	0.426425	0.0	0.0	0.426425	0.0	0.0	0.0	0.95370793	0.0	0.0	1.4328511	0.0	0.0	CD4+ T cells	control (reference)	control
304	0.0	0.21039216	0.0	0.0	0.27171728	0.07515755	0.8104251	0.0	0.07515755	0.0	0.21039216	0.0	0.0	0.0	0.0	0.0	0.0	Erythroid progenitors	control (reference)	control
305	0.0	0.0	0.0	0.0	0.0	0.0	0.0	0.0	0.62770915	0.0	0.0	0.0	0.0	0.0	0.0	0.0	0.0	CD8+ T cells	control (reference)	control
306	0.0	0.0	0.0	0.0	0.6274001	1.2859783	0.0	0.0	0.6274001	0.0	0.45857832	0.6274001	0.0	0.0	0.45857832	0.0	0.0	NKT cells	control (reference)	control
307	0.0	0.0	0.0	0.0	0.0	0.0	0.0	0.0	0.38588184	0.0	0.0	0.0	0.0	0.0	0.0	0.0	0.0	CD8+ T cells	control (reference)	control
308	0.0	0.0	0.0	0.0	0.0	0.14707741	0.27527085	0.0	0.0	0.27527085	0.0	0.0	0.0	0.0	0.14707741	0.0	0.0	Erythrocytes	control (reference)	control
309	0.0	0.0	0.0	0.0	0.0	0.0	0.0	0.73829603	0.73829603	0.0	0.73829603	0.0	0.0	0.0	0.0	0.0	0.0	Plasma cells	control (reference)	control
310	0.0	0.0	0.0	0.0	0.0	0.40707496	0.0	0.0	0.0	0.0	0.0	0.0	0.0	0.0	0.0	0.0	0.0	B	control (reference)	control
311	0.0	0.0	0.0	0.0	0.4003006	0.4003006	0.4003006	0.0	0.6853904	0.0	0.0	0.0	0.0	0.0	1.9325757	0.4003006	0.0	CD14+ Monocytes	control (reference)	control
312	0.0	0.0	0.0	0.0	0.25021023	0.0	0.8843776	0.0	0.355184	0.0	0.13291043	0.0	0.0	0.0	0.25021023	0.0	0.0	Erythroid progenitors	control (reference)	control
313	0.0	0.15389793	0.0	0.0	0.15389793	0.0	0.0	0.0	0.15389793	0.0	0.0	0.0	0.0	0.0	0.0	0.0	0.0	Erythrocytes	control (reference)	control
314	0.0	0.0	0.0	0.0	0.9185753	2.0827715	0.0	0.0	0.0	0.0	0.40673494	0.40673494	0.0	0.0	0.40673494	0.0	0.0	NKT cells	control (reference)	control
315	0.0	0.0	0.0	0.7578831	0.0	0.0	0.9934856	0.0	0.7578831	1.1840279	0.0	0.0	0.44908458	0.0	1.8085992	0.0	0.0	CD14+ Monocytes	control (reference)	control
316	0.0	0.0	0.0	0.0	0.0	0.4130318	0.4130318	0.0	1.5216447	0.0	0.0	0.0	0.4130318	0.0	2.0344586	0.4130318	0.0	CD14+ Monocytes	control (reference)	control
317	0.0	0.0	0.0	0.0	0.0	1.5879604	0.0	0.0	0.83200395	0.0	0.0	0.0	0.0	0.0	1.3933885	0.0	0.0	NKT cells	control (reference)	control
318	0.0	0.6537209	0.0	0.0	0.0	0.3793544	0.3793544	0.0	0.0	0.0	0.3793544	0.6537209	0.0	0.0	1.0456908	0.0	0.0	CD4+ T cells	control (reference)	control
319	0.0	0.0	0.0	0.0	0.0	0.18887895	0.18887895	0.0	0.18887895	0.0	0.18887895	0.18887895	0.0	0.0	0.0	0.0	0.0	Erythrocytes	control (reference)	control
320	0.0	0.0	0.0	0.07261684	0.20372039	0.0	0.26334357	0.14031559	0.0	0.0	0.07261684	0.0	0.0	0.07261684	0.14031559	0.0	0.0	Erythroid progenitors	control (reference)	control
321	0.23489882	0.23489882	0.0	0.0	0.42498115	0.0	0.0	0.0	0.72228026	0.0	0.23489882	0.0	0.0	0.0	0.23489882	0.0	0.0	CD16+ Monocytes	control (reference)	control
322	0.0	0.0	0.0	0.0	0.3471934	0.0	0.3471934	0.0	0.0	0.0	0.0	0.0	0.0	0.0	1.5551535	0.3471934	0.0	CD14+ Monocytes	control (reference)	control
323	0.0	0.0	0.0	0.0	0.0	1.1265817	0.0	0.0	0.34855506	1.1265817	1.3658698	0.0	0.0	0.0	0.60651964	0.0	0.0	NKT cells	control (reference)	control
324	0.40750074	0.0	0.0	0.0	0.6961991	1.7968408	0.0	0.0	0.0	0.0	0.0	0.40750074	0.0	0.0	0.40750074	0.0	0.0	NKT cells	control (reference)	control
325	0.0	0.0	0.0	0.0	0.6365983	1.9147532	0.0	0.0	0.6365983	0.36812335	0.0	0.36812335	0.0	0.0	0.84803796	0.0	0.0	NKT cells	control (reference)	control
326	0.0	0.4295325	0.0	0.0	0.0	2.8388546	0.0	0.0	0.4295325	0.4295325	0.0	0.0	0.0	0.0	0.0	0.0	0.0	NKT cells	control (reference)	control
327	0.34030604	0.34030604	0.0	0.0	0.18455973	1.3448585	0.34030604	0.0	0.9637507	0.0	0.0	0.18455973	0.34030604	0.18455973	0.8832806	0.18455973	0.34030604	CD14+ Monocytes	control (reference)	control
328	0.0	0.0	0.0	0.0	0.0	0.9253475	0.41050678	0.0	0.0	0.41050678	0.41050678	0.0	0.0	0.0	1.1086704	0.0	0.41050678	CD14+ Monocytes	control (reference)	control
329	0.0	0.0	0.0	0.0	0.0	0.0	0.0	0.0	0.6658314	0.0	0.0	0.38733774	0.0	0.0	0.0	0.0	0.0	CD4+ T cells	control (reference)	control
330	0.0	0.0	0.0	0.0	0.0	0.0	0.0	0.0	0.71905434	0.0	0.0	0.9472997	0.0	0.0	0.0	0.0	0.0	CD4+ T cells	control (reference)	control
331	0.0	0.60479635	0.0	0.0	0.34744018	2.4682207	0.0	0.34744018	0.60479635	0.34744018	1.555817	0.60479635	0.0	0.60479635	0.60479635	0.0	0.34744018	NKT cells	control (reference)	control
332	0.0	0.7885126	0.0	0.33650118	0.33650118	0.0	0.33650118	0.33650118	1.0986798	0.5878317	0.0	0.0	0.33650118	0.0	1.2238469	0.33650118	0.0	CD14+ Monocytes	control (reference)	control
333	0.26614568	0.0	0.6496003	0.26614568	0.0	0.0	0.47614118	0.26614568	0.9260928	0.26614568	0.26614568	0.0	0.26614568	0.0	1.142462	0.26614568	0.0	CD14+ Monocytes	control (reference)	control
334	0.0	0.0	0.0	0.0	0.0	0.64805514	0.0	0.0	0.3756308	0.0	0.0	0.3756308	0.0	0.0	0.3756308	0.0	0.0	CD8+ T cells	control (reference)	control
335	0.0	0.365232	0.0	0.0	0.365232	1.5100121	0.0	0.0	0.6321737	0.365232	0.0	0.0	0.0	0.365232	0.8426634	0.0	0.0	NKT cells	control (reference)	control
336	0.0	0.0	0.0	0.0	0.0	0.28434595	0.0	0.0	0.0	0.0	0.0	0.0	0.0	0.0	0.28434595	0.0	0.0	HSPCs	control (reference)	control
337	0.0	0.0	0.0	0.0	0.0	0.74558955	0.0	0.0	0.74558955	0.44073045	0.44073045	0.0	0.0	0.0	2.1041274	0.0	0.0	NKT cells	control (reference)	control
338	0.0	0.0	0.0	0.0	0.0	0.30595377	0.0	0.0	0.5399022	0.0	0.30595377	0.0	0.0	0.30595377	0.30595377	0.0	0.0	Plasmacytoid dendritic cells	control (reference)	control
339	0.0	0.0	0.0	0.32650796	0.32650796	0.0	0.32650796	0.0	0.93392515	0.32650796	0.0	0.0	0.57224345	0.0	1.0752059	0.0	0.0	CD14+ Monocytes	control (reference)	control
340	0.0	0.4012071	0.0	0.0	0.0	1.8609577	0.0	0.0	0.68675333	0.0	0.0	0.0	0.0	0.0	1.0900781	0.0	0.0	NKT cells	control (reference)	control
341	0.0	0.39793038	0.0	0.0	0.39793038	1.5912583	0.0	0.0	1.0834856	0.0	0.0	0.0	0.39793038	0.0	0.9026871	0.39793038	0.0	CD14+ Monocytes	control (reference)	control
342	0.0	0.0	0.0	0.0	0.0	0.0	0.0	0.0	0.36205035	0.0	0.0	0.0	0.0	0.0	0.62729716	0.0	0.0	CD4+ T cells	control (reference)	control
343	0.0	0.0	0.0	0.0	0.0	2.592363	0.44588873	0.0	0.0	0.0	0.0	0.0	0.0	0.0	0.7531859	0.0	0.0	NKT cells	control (reference)	control
344	0.0	0.0	0.0	0.0	0.45264366	0.0	0.9996723	0.0	0.76310575	0.0	0.0	0.0	0.45264366	0.0	1.4894786	0.0	0.0	CD14+ Monocytes	control (reference)	control
345	0.0	0.0	0.3611802	0.0	0.0	0.0	0.0	0.0	0.625962	0.3611802	0.0	0.625962	0.0	0.0	1.1553423	0.0	0.0	CD14+ Monocytes	control (reference)	control
346	0.0	0.0	0.0	0.0	0.7036912	0.0	0.0	0.0	0.4125068	0.0	0.4125068	0.4125068	0.0	0.0	0.0	0.0	0.0	CD4+ T cells	control (reference)	control
347	0.0	0.0	0.0	0.0	0.0	1.6918783	0.0	0.0	0.49030244	0.0	0.0	0.27490455	0.0	0.0	1.0641692	0.0	0.0	NKT cells	control (reference)	control
348	0.0	0.0	0.0	0.0	0.0	0.0	0.3419122	0.0	0.5962361	0.9671918	0.0	0.0	0.0	0.0	1.237162	0.0	0.0	Monocyte progenitors	control (reference)	control
349	0.0	0.15676208	0.0	0.0	0.29224756	0.0	0.0	0.0	0.0	0.0	0.0	0.0	0.0	0.0	0.61442125	0.0	0.0	HSPCs	control (reference)	control
350	0.0	0.0	0.0	0.0	0.0	0.43993232	0.0	0.0	0.7444125	0.0	0.0	0.43993232	0.0	0.0	0.0	0.0	0.0	CD4+ T cells	control (reference)	control
351	0.0	0.0	0.0	0.0	0.22324488	0.0	0.22324488	0.0	0.405634	0.0	0.0	0.0	0.0	0.22324488	0.69340044	0.0	0.0	Monocyte progenitors	control (reference)	control
352	0.3247207	0.0	0.0	0.3247207	0.3247207	0.0	0.76590145	0.0	0.3247207	0.0	0.3247207	0.0	0.5694463	0.0	0.93002665	0.5694463	0.0	CD14+ Monocytes	control (reference)	control
353	0.0	0.32057375	0.0	0.0	0.0	0.32057375	0.0	0.0	0.32057375	0.0	0.0	0.5629452	0.0	0.0	0.32057375	0.0	0.0	CD8+ T cells	control (reference)	control
354	0.0	0.45906645	0.0	0.0	0.0	0.32815003	0.0	0.0	0.32815003	0.17747536	0.0	0.0	0.0	0.0	0.0	0.0	0.0	Monocyte progenitors	control (reference)	control
355	0.0	0.0	0.0	0.0	0.0	0.0	0.0	0.0	0.0	0.0	0.0	0.0	0.0	0.0	0.0	0.0	0.0	B	control (reference)	control
356	0.0	0.37979737	0.0	0.0	0.37979737	0.0	0.0	0.0	0.0	0.0	0.0	0.37979737	0.0	0.0	0.0	0.0	0.0	CD8+ T cells	control (reference)	control
357	0.0	0.33664593	0.0	0.0	0.58805686	0.0	0.6934511	0.0	0.8758233	0.0	0.0	0.0	0.0	0.18242288	1.6099242	0.18242288	0.0	Monocyte-derived dendritic cells	control (reference)	control
358	0.0	0.0	0.0	0.0	0.0	0.0	0.0	0.0	0.72791123	0.0	0.0	0.0	0.0	0.0	0.42877492	0.0	0.0	CD4+ T cells	control (reference)	control
359	0.0	0.0	0.0	0.0	0.0	0.0	0.0	0.34359413	0.0	0.0	0.34359413	0.0	0.34359413	0.0	1.3532658	0.0	0.0	CD14+ Monocytes	control (reference)	control
360	0.0	0.0	0.0	0.30928588	0.30928588	0.0	0.8960093	0.0	0.30928588	0.5451712	0.5451712	0.0	0.0	0.0	0.73589796	0.5451712	0.0	CD14+ Monocytes	control (reference)	control
361	0.0	0.0	0.0	0.0	0.0	0.0	0.15242228	0.0	0.0	0.0	0.0	0.0	0.0	0.0	0.0	0.0	0.0	Erythrocytes	control (reference)	control
362	0.0	0.0	0.0	0.0	0.42235205	0.0	0.0	0.0	0.42235205	0.0	0.0	0.0	0.0	0.0	1.6494975	0.0	0.0	CD4+ T cells	control (reference)	control
363	0.0	0.57396674	0.0	0.0	0.27993187	0.062606595	0.2298663	0.17716143	0.062606595	0.062606595	0.062606595	0.0	0.0	0.062606595	0.062606595	0.0	0.0	Erythroid progenitors	control (reference)	control
364	0.0	0.0	0.0	0.0	0.0	0.0	0.0	0.0	0.0	0.0	0.44294062	0.0	0.0	0.0	0.74884665	0.0	0.0	CD4+ T cells	control (reference)	control
365	0.0	0.0	0.0	0.0	0.0	0.0	0.31080687	0.0	0.89938974	0.54757285	0.0	0.0	0.0	0.0	1.0376685	0.31080687	0.0	CD14+ Monocytes	control (reference)	control
366	0.0	0.44083047	0.0	0.0	0.0	0.0	0.745737	0.0	0.745737	0.0	0.0	0.0	0.0	0.0	1.5847313	0.0	0.0	Monocyte progenitors	control (reference)	control
367	0.0	0.0	0.0	0.0	0.4471203	2.0497074	0.0	0.0	0.75499684	0.0	0.0	0.0	0.0	0.0	0.0	0.0	0.0	NKT cells	control (reference)	control
368	0.2168462	0.2168462	0.2168462	0.0	0.0	0.0	0.54607254	0.2168462	0.39494738	0.0	0.0	0.0	0.2168462	0.2168462	0.8972784	0.54607254	0.0	CD14+ Monocytes	control (reference)	control
369	0.0	0.31284177	0.0	0.0	0.0	2.076788	0.0	0.0	0.0	0.0	0.31284177	0.0	0.0	0.31284177	0.31284177	0.0	1.1643473	NKT cells	control (reference)	control
370	0.0	0.0	0.0	0.0	0.0	0.0	0.0	0.0	0.0	0.22208533	0.0	0.22208533	0.0	0.0	0.22208533	0.0	0.0	Erythrocytes	control (reference)	control
371	0.0	0.0	0.0	0.0	0.0	1.7767291	0.0	0.0	0.6841561	0.39948004	0.0	0.39948004	0.0	0.39948004	0.39948004	0.0	0.0	NKT cells	control (reference)	control
372	0.0	0.0	0.0	0.0	0.27984405	0.0	0.0	0.14967933	0.0	0.0	0.0	0.0	0.0	0.0	0.0	0.0	0.0	CD10+ B cells	control (reference)	control
373	0.0	0.15983008	0.0	0.0	0.15983008	0.05616339	0.5266473	0.0	0.15983008	0.0	0.0	0.0	0.0	0.05616339	0.10933948	0.0	0.0	Erythroid progenitors	control (reference)	control
374	0.0	0.0	0.0	0.0	0.4331682	0.0	0.23985733	0.0	1.0638396	0.0	0.0	0.0	0.23985733	0.0	1.6746795	0.23985733	0.0	CD14+ Monocytes	control (reference)	control
375	0.0	0.14848429	0.0	0.0	0.14848429	0.0	0.0	0.14848429	0.0	0.2777447	0.0	0.0	0.0	0.14848429	0.4948781	0.0	0.0	Monocyte progenitors	control (reference)	control
376	0.0	0.0	0.0	0.0	0.0	0.0	0.0	0.0	0.0	0.0	0.0	0.0	0.0	0.0	0.0	0.0	0.0	CD4+ T cells	control (reference)	control
377	0.0	0.0	0.0	0.0	0.3877998	0.3877998	0.3877998	0.0	0.3877998	0.0	0.0	0.0	0.0	0.0	1.4623622	0.0	0.0	CD14+ Monocytes	control (reference)	control
378	0.0	0.0	0.0	0.0	0.44732624	2.6372602	0.0	0.0	0.0	0.0	0.0	0.0	0.0	0.0	0.44732624	0.0	0.0	NKT cells	control (reference)	control
379	0.0	0.0	0.0	0.45359543	0.7645009	0.0	1.1926624	0.0	0.45359543	1.6129771	0.0	0.0	0.0	0.0	1.3532043	0.0	0.0	CD14+ Monocytes	control (reference)	control
380	0.0	0.0	0.0	0.0	0.0	0.23594193	0.0	0.23594193	0.0	0.0	0.0	0.0	0.0	0.0	0.5868431	0.0	0.0	HSPCs	control (reference)	control
381	0.0	0.27641457	0.0	0.0	0.4927362	0.0	0.0	0.27641457	1.0682788	0.0	0.0	0.0	0.27641457	0.0	1.5045967	0.27641457	0.0	CD16+ Monocytes	control (reference)	control
382	0.0	0.0	0.0	0.0	0.0	0.0	0.0	0.0	0.0	0.0	0.0	0.3342021	0.0	0.0	0.0	0.0	0.0	CD4+ T cells	control (reference)	control
383	0.0	0.35866076	0.0	0.0	0.0	0.35866076	0.35866076	0.0	0.83039874	0.0	0.0	0.0	0.0	0.35866076	2.2646985	0.0	0.0	CD16+ Monocytes	control (reference)	control
384	0.0	0.0	0.0	0.42915335	0.42915335	1.9308723	0.0	0.7284724	1.1454406	0.0	0.42915335	0.0	0.0	0.0	0.9585337	0.0	0.0	NKT cells	control (reference)	control
385	0.0	0.0	0.0	0.0	0.0	0.0	0.0	0.0	0.0	0.0	0.3907524	0.0	0.0	0.0	0.6709961	0.0	0.0	CD4+ T cells	control (reference)	control
386	0.0	0.0	0.0	0.0	0.4176392	2.2836404	0.0	0.0	1.1228139	0.0	0.0	0.0	0.0	0.0	0.7113532	0.0	0.0	NKT cells	control (reference)	control
387	0.3572836	0.3572836	0.0	0.0	0.3572836	0.3572836	0.0	0.0	0.0	0.0	0.0	0.0	0.0	0.0	0.0	0.0	0.0	Plasmacytoid dendritic cells	control (reference)	control
388	0.0	0.23762465	0.0	0.0	0.5903939	0.0	0.0	0.0	0.0	0.0	0.0	0.0	0.0	0.0	1.0569675	0.0	0.0	HSPCs	control (reference)	control
389	0.0	0.24687779	0.0	0.0	0.60980254	0.0	0.24687779	0.4447149	0.24687779	0.0	0.0	0.0	0.0	0.0	0.24687779	0.0	0.0	Plasma cells	control (reference)	control
390	0.0	0.0	0.0	0.0	0.3955885	0.0	0.3955885	0.0	0.0	0.0	0.0	0.3955885	0.0	0.0	0.0	0.0	0.0	CD8+ T cells	control (reference)	control
391	0.0	0.32886678	0.0	0.0	0.0	0.0	0.0	0.0	0.77388734	0.0	0.0	0.0	0.0	0.32886678	0.32886678	0.0	0.0	CD16+ Monocytes	control (reference)	control
392	0.35232416	0.35232416	0.35232416	0.0	0.35232416	0.8185053	0.0	0.0	1.1352167	0.6123378	0.35232416	0.0	0.6123378	0.0	1.1352167	0.0	0.0	CD14+ Monocytes	control (reference)	control
393	0.0	0.0	0.0	0.0	0.22370192	0.0	0.0	0.0	0.0	0.0	0.0	0.0	0.0	0.0	0.6945425	0.0	0.0	HSPCs	control (reference)	control
394	0.0	0.0	0.0	0.41285664	0.41285664	0.41285664	0.0	0.41285664	0.0	0.0	0.0	0.0	0.0	0.0	1.1133411	0.0	0.0	HSPCs	control (reference)	control
395	0.0	0.0	0.0	0.0	0.0	0.0	0.0	0.0	0.0	0.0	0.0	0.0	0.0	0.0	0.28719765	0.0	0.0	CD10+ B cells	control (reference)	control
396	0.0	0.0	0.0	0.0	0.0	0.0	0.0	0.0	0.40145507	0.0	0.0	0.40145507	0.0	0.0	1.090576	0.0	0.0	CD4+ T cells	control (reference)	control
397	0.0	0.0	0.0	0.0	0.0	0.0	0.40294936	0.0	0.6893712	0.0	0.0	0.0	0.40294936	0.0	1.4981974	0.0	0.0	CD14+ Monocytes	control (reference)	control
398	0.0	0.0	0.0	0.0	0.0	0.43893874	0.0	0.0	0.43893874	0.0	0.0	0.7429466	0.0	0.0	0.43893874	0.0	0.0	CD4+ T cells	control (reference)	control
399	0.0	0.0	0.0	0.0	0.0	2.1564295	0.0	0.0	0.43549684	0.0	0.0	0.0	0.0	0.0	0.96971494	0.0	0.0	NKT cells	control (reference)	control
400	0.0	0.35721827	0.35721827	0.0	0.0	0.0	0.0	0.0	0.8276971	0.61987495	0.0	0.0	0.0	0.0	1.1463667	0.0	0.0	CD14+ Monocytes	control (reference)	control
401	0.0	0.0	0.08896052	0.0	0.38198322	0.0	0.0	0.17064954	0.5015402	0.31637886	0.0	0.08896052	0.0	0.0	1.2017516	0.0	0.0	Monocyte progenitors	control (reference)	control
402	0.0	0.5607302	0.31916302	0.31916302	0.0	0.0	0.0	0.0	1.2897365	1.1804545	0.0	0.0	0.31916302	0.0	1.5601965	0.5607302	0.0	CD14+ Monocytes	control (reference)	control
403	0.0	0.0	0.0	0.0	0.0	0.0	0.0	0.0	0.0	0.0	0.0	0.0	0.0	0.0	0.0	0.0	0.0	HSPCs	control (reference)	control
404	0.0	0.0	0.0	0.0	0.0	0.0	0.13480012	0.0	0.0	0.0	0.13480012	0.0	0.0	0.0	0.25356883	0.0	0.0	Erythrocytes	control (reference)	control
405	0.0	0.3108562	0.0	0.0	0.16745871	0.16745871	0.16745871	0.0	0.16745871	0.0	0.0	0.0	0.0	0.0	0.0	0.0	0.0	Plasmacytoid dendritic cells	control (reference)	control
406	0.0	0.0	0.0	0.0	0.0	2.810027	0.0	0.0	0.45626062	0.0	1.8251064	0.0	0.0	0.45626062	0.45626062	0.0	0.45626062	NKT cells	control (reference)	control
407	0.0	0.090957105	0.0	0.0	0.32272685	1.2728442	0.090957105	0.25127694	0.4519238	0.0	0.32272685	0.17432639	0.0	0.17432639	0.32272685	0.0	0.17432639	Plasma cells	control (reference)	control
408	0.0	0.0	0.0	0.0	0.0	0.0	0.40344998	0.0	0.40344998	0.69012296	0.0	0.0	0.0	0.0	1.4993691	0.0	0.0	CD14+ Monocytes	control (reference)	control
409	0.0	0.5239906	0.0	0.0	0.0	0.0	0.0	0.0	0.29593045	0.0	0.29593045	0.0	0.0	0.29593045	1.1204586	0.0	0.0	Monocyte progenitors	control (reference)	control
410	0.0	0.0	0.0	0.0	0.58900446	0.9571972	0.72735107	0.0	1.1439624	0.0	0.23696582	0.0	0.0	0.0	1.713034	0.0	0.0	CD14+ Monocytes	control (reference)	control
411	0.0	0.4381801	0.16830264	0.0	0.3123181	0.0	0.0	0.0	0.4381801	0.16830264	0.16830264	0.0	0.0	0.0	1.1630058	0.0	0.0	Monocyte-derived dendritic cells	control (reference)	control
412	0.0	0.20886616	0.0	0.0	0.14397338	0.0745755	0.61610067	0.0745755	0.0745755	0.0	0.0	0.0	0.0	0.0	0.14397338	0.0	0.0	Erythroid progenitors	control (reference)	control
413	0.0	0.0	0.0	0.0	0.0	0.0	0.8470857	0.0	0.0	0.23631063	0.0	0.0	0.0	0.0	0.0	0.0	0.12511948	Erythroid progenitors	control (reference)	control
414	0.0	0.0	0.0	0.0	0.0	0.0	0.0	0.0	0.0	0.0	0.41435024	0.0	0.0	0.0	0.0	0.41435024	0.0	CD4+ T cells	control (reference)	control
415	0.0	0.0	0.0	0.0	0.6147962	0.0	0.0	0.0	0.0	0.0	0.0	0.35391906	0.0	0.0	0.0	0.0	0.0	CD4+ T cells	control (reference)	control
416	0.0	0.19336784	0.19336784	0.0	0.19336784	0.19336784	0.0	0.0	0.19336784	0.0	0.19336784	0.0	0.0	0.0	0.8241641	0.19336784	0.0	Monocyte progenitors	control (reference)	control
417	0.0	0.0	0.0	0.0	0.0	2.2705092	0.0	0.0	1.1894734	0.0	0.0	0.37642765	0.0	0.0	0.0	0.0	0.0	NKT cells	control (reference)	control
418	0.0	0.17453489	0.0	0.0	0.17453489	0.0	0.0	0.0	0.17453489	0.0	0.17453489	0.0	0.0	0.17453489	0.7627449	0.0	0.0	HSPCs	control (reference)	control
419	0.0	0.18969168	0.0	0.0	0.24568942	0.0	0.6073209	0.06730869	0.0	0.0	0.13037121	0.0	0.0	0.0	0.0	0.0	0.0	Erythroid progenitors	control (reference)	control
420	0.0	0.0	0.0	0.0	0.0	0.0	0.0	0.0	0.58230394	0.0	0.0	0.58230394	0.0	0.0	0.0	0.0	0.0	CD8+ T cells	control (reference)	control
421	0.0	0.0	0.2918344	0.0	0.0	0.5174611	0.0	0.0	0.2918344	1.3987	0.0	0.0	0.0	0.0	0.9911779	0.0	0.0	CD14+ Monocytes	control (reference)	control
422	0.0	0.37720364	0.0	0.0	0.37720364	0.14213629	0.0	0.0	0.2665612	0.0	0.14213629	0.0	0.0	0.0	0.2665612	0.0	0.0	HSPCs	control (reference)	control
423	0.0	0.0	0.0	0.0	0.0	0.0	0.0	0.0	0.0	0.0	0.0	0.58063126	0.0	0.0	0.58063126	0.0	0.0	CD4+ T cells	control (reference)	control
424	0.0	0.0	0.0	0.0	0.0	0.3924037	0.0	0.3924037	0.0	0.3924037	0.0	0.89265597	0.0	0.0	0.3924037	0.0	0.0	NKT cells	control (reference)	control
425	0.0	0.16289058	0.0	0.0	0.30292714	0.0	0.0	0.0	0.8057414	0.0	0.0	0.0	0.0	0.0	1.1938627	0.0	0.0	Monocyte-derived dendritic cells	control (reference)	control
426	0.0	0.0	0.0	0.0	0.0	0.0	0.0	0.0	0.3282601	0.0	0.0	0.0	0.0	0.3282601	0.3282601	0.0	0.0	CD4+ T cells	control (reference)	control
427	0.0	0.0	0.0	0.0	0.38803124	0.38803124	0.0	0.0	0.6668811	0.0	0.0	0.0	0.0	0.0	0.0	0.0	0.0	CD4+ T cells	control (reference)	control
428	0.0	0.0	0.40861204	0.0	0.0	0.40861204	0.0	0.0	0.0	0.0	0.0	0.0	0.0	0.0	0.0	0.0	0.0	CD10+ B cells	control (reference)	control
429	0.0	0.095949665	0.0	0.0	0.33848065	0.26398677	0.0	0.095949665	0.18349363	0.0	0.0	0.0	0.0	0.0	0.47263885	0.0	0.0	HSPCs	control (reference)	control
430	0.0	0.0	0.0	0.0	0.0	0.0	0.0	0.0	0.4165667	0.0	0.0	0.4165667	0.0	0.0	0.4165667	0.0	0.0	CD8+ T cells	control (reference)	control
431	0.0	0.7156553	0.0	0.0	0.42052668	0.0	0.0	0.0	0.42052668	0.42052668	0.0	0.94324034	0.0	0.0	0.0	0.0	0.0	CD8+ T cells	control (reference)	control
432	0.4228109	0.0	0.0	0.0	0.0	0.4228109	0.0	0.0	0.0	0.0	0.0	0.0	0.0	0.0	0.0	0.0	0.0	B	control (reference)	control
433	0.0	0.18588369	0.0	0.0	0.09725473	0.0	0.0	0.0	0.18588369	0.09725473	0.09725473	0.09725473	0.0	0.09725473	0.4125767	0.0	0.0	HSPCs	control (reference)	control
434	0.0	0.0	0.0	1.0266342	0.0	0.0	0.0	0.0	0.7859251	0.0	0.4682634	0.0	0.0	0.0	2.1000547	0.4682634	0.0	CD14+ Monocytes	control (reference)	control
435	0.0	0.0	0.0	0.0	0.0	0.0	0.40869775	0.0	0.40869775	0.0	0.0	0.0	0.0	0.0	0.0	0.0	0.0	CD4+ T cells	control (reference)	control
436	0.0	0.0	0.0	0.45444483	0.0	0.0	0.45444483	0.0	0.7657455	0.0	0.0	0.0	0.45444483	0.45444483	1.4933066	0.45444483	0.0	CD14+ Monocytes	control (reference)	control
437	0.0	0.24518362	0.0	0.0	0.0	0.0	0.0	0.0	0.24518362	0.24518362	0.0	0.0	0.0	0.0	0.7473625	0.0	0.0	HSPCs	control (reference)	control
438	0.0	0.0	0.0	0.0	0.0	0.0	0.36557376	0.0	0.0	0.36557376	0.36557376	0.0	0.0	0.0	0.0	0.0	0.0	Plasmacytoid dendritic cells	control (reference)	control
439	0.0	0.6488636	0.2657854	0.0	0.9251614	0.47555703	0.0	0.0	0.9251614	0.0	0.0	0.0	0.0	0.0	0.6488636	0.0	0.0	CD16+ Monocytes	control (reference)	control
440	0.41426206	0.41426206	0.0	0.0	0.0	0.41426206	0.0	0.0	0.41426206	0.0	0.0	0.0	0.41426206	0.0	1.4059798	0.0	0.0	Monocyte progenitors	control (reference)	control
441	0.0	0.0	0.0	0.0	0.0	1.457528	0.0	0.0	0.3119948	0.0	0.16811596	0.0	0.0	0.0	0.4377525	0.0	0.0	Erythrocytes	control (reference)	control
442	0.0	0.0	0.0	0.0	0.0	0.0	0.37601674	0.0	0.0	0.0	0.14163598	0.0	0.0	0.0	0.14163598	0.0	0.0	Erythrocytes	control (reference)	control
443	0.0	0.5578853	0.0	0.0	0.31735286	0.31735286	0.0	0.0	0.5578853	0.31735286	0.0	0.0	0.31735286	0.0	1.8291869	0.0	0.0	CD14+ Monocytes	control (reference)	control
444	0.0	0.39997196	0.0	0.0	0.0	0.39997196	0.0	0.0	0.39997196	0.0	0.0	0.0	0.0	0.0	1.0875957	0.0	0.39997196	NK cells	control (reference)	control
445	0.0	0.0	0.0	0.0	0.54684746	0.0	0.0	0.0	0.0	0.0	0.0	0.0	0.0	0.0	0.0	0.0	0.0	CD10+ B cells	control (reference)	control
446	0.0	0.20877016	0.0	0.0	0.0	2.6717584	0.0	0.0	0.8725355	0.0	0.0	0.8725355	0.0	0.20877016	0.8725355	0.0	0.0	NKT cells	control (reference)	control
447	0.0	0.0	0.0	0.0	0.42758104	0.3043147	0.0	0.16368888	0.0	0.0	0.0	0.0	0.0	0.0	0.0	0.0	0.0	CD10+ B cells	control (reference)	control
448	0.0	0.0	0.0	0.0	0.43115127	0.0	0.0	0.0	0.43115127	0.43115127	0.0	0.43115127	0.0	0.0	1.1493413	0.0	0.0	CD4+ T cells	control (reference)	control
449	0.0	0.0	0.0	0.0	0.5602404	0.0	0.0	0.0	0.7545433	0.0	0.0	0.31885123	0.0	0.0	0.31885123	0.0	0.0	CD4+ T cells	control (reference)	control
450	0.0	0.4324938	0.0	0.0	0.4324938	0.0	0.4324938	0.0	1.3098127	0.0	0.0	0.0	0.0	0.0	1.3098127	0.0	0.0	Monocyte progenitors	control (reference)	control
451	0.0	0.0	0.0	0.0	0.0	0.0	0.0	0.0	0.0	0.0	0.0	0.0	0.0	0.0	0.0	0.0	0.0	CD10+ B cells	control (reference)	control
452	0.0	0.0	0.0	0.0	0.0	0.0	0.0	0.0	0.0	0.0	0.0	0.42098153	0.0	0.0	0.42098153	0.0	0.0	CD4+ T cells	control (reference)	control
453	0.0	0.0	0.0	0.0	0.0	0.41355813	0.41355813	0.41355813	0.41355813	0.0	0.41355813	0.7052623	0.0	0.0	0.7052623	0.0	0.0	CD4+ T cells	control (reference)	control
454	0.0	0.0	0.0	0.0	0.28092584	1.7121706	0.0	0.0	0.0	0.0	0.0	0.28092584	0.0	0.0	0.49999362	0.0	0.0	NKT cells	control (reference)	control
455	0.0	0.0	0.0	0.0	0.0	0.0	0.0	0.0	0.42764372	0.0	0.0	0.0	0.0	0.0	1.2997005	0.0	0.0	CD4+ T cells	control (reference)	control
456	0.0	0.0	0.0	0.0	0.16895206	0.16895206	0.0	0.0	0.0	0.0	0.0	0.0	0.0	0.0	0.0	0.0	0.0	Erythrocytes	control (reference)	control
457	0.0	0.0	0.0	0.0	0.0	0.0	0.0	0.0	0.8515315	0.0	0.0	0.0	0.0	0.0	1.0263917	0.0	0.0	Monocyte progenitors	control (reference)	control
458	0.0	0.0	0.0	0.0	0.49767834	0.0	0.2794853	0.0	0.0	0.0	0.0	0.0	0.0	0.0	0.0	0.0	0.0	Erythrocytes	control (reference)	control
459	0.0	0.0	0.0	0.0	0.0	0.0	0.0	0.0	0.42442492	0.0	0.0	0.0	0.0	0.0	1.0474905	0.0	0.0	HSPCs	control (reference)	control
460	0.0	0.0	0.0	0.0	0.0	0.0	0.0	0.0	0.8746622	0.0	0.0	0.0	0.0	0.0	0.38255242	0.0	0.0	CD4+ T cells	control (reference)	control
461	0.0	0.0	0.0	0.0	0.0	0.0	0.5136431	0.0	0.15515783	0.0	0.0	0.0	0.0	0.0	0.0	0.0	0.0	Erythrocytes	control (reference)	control
462	0.0	0.41039863	0.0	0.0	0.11943025	0.0	0.0	0.22610658	0.0	0.0	0.0	0.0	0.0	0.0	0.22610658	0.0	0.0	Megakaryocyte progenitors	control (reference)	control
463	0.0	0.0	0.0	0.0	0.0	1.36963	0.0	0.0	0.9029815	0.9029815	0.39809296	0.39809296	0.0	0.0	0.0	0.0	0.0	NKT cells	control (reference)	control
464	0.0	0.0	0.18163219	0.0	0.0	0.18163219	0.3352902	0.0	0.87305385	0.0	0.0	0.0	0.0	0.18163219	0.69107765	0.0	0.0	Monocyte-derived dendritic cells	control (reference)	control
465	0.0	0.42262727	0.0	0.0	0.0	0.0	0.0	0.0	0.42262727	0.0	0.0	0.0	0.0	0.0	0.7187812	0.0	0.0	CD8+ T cells	control (reference)	control
466	0.0	0.0	0.0	0.0	0.0	0.39098743	0.0	0.0	0.39098743	0.0	0.0	0.39098743	0.0	0.0	0.0	0.0	0.0	CD4+ T cells	control (reference)	control
467	0.0	0.69012296	0.0	0.0	0.0	0.0	0.0	0.0	0.0	0.0	0.0	0.0	0.0	0.0	0.0	0.0	0.0	CD4+ T cells	control (reference)	control
468	0.436867	0.0	0.73988783	0.0	0.436867	0.0	0.73988783	0.0	1.3188853	0.0	0.0	0.0	0.436867	0.0	0.436867	0.0	0.0	CD14+ Monocytes	control (reference)	control
469	0.0	0.2982716	0.0	0.0	0.2982716	0.0	0.0	0.2982716	0.0	0.0	0.0	0.0	0.0	0.2982716	0.2982716	0.0	0.0	CD4+ T cells	control (reference)	control
470	0.0	0.0	0.0	0.0	0.9585337	0.0	0.0	0.0	0.0	0.42915335	0.0	0.0	0.0	0.0	0.9585337	0.0	0.0	CD10+ B cells	control (reference)	control
471	0.13314372	0.25062513	0.0	0.0	0.13314372	0.0	0.0	0.0	0.0	0.0	0.0	0.0	0.0	0.0	0.25062513	0.0	0.0	HSPCs	control (reference)	control
472	0.0	0.0	0.0	0.42924806	0.0	0.0	0.42924806	0.0	1.1456257	0.0	0.0	0.0	0.0	0.0	1.4390321	0.0	0.0	Monocyte progenitors	control (reference)	control
473	0.0	0.15078993	0.0	0.0	0.39760572	1.4091059	0.0	0.0	0.0	0.0	0.0	0.0	0.0	0.0	0.28179333	0.0	0.0	Erythrocytes	control (reference)	control
474	0.0	0.0	0.0	0.0	0.0	0.0	0.0	0.0	0.0	0.0	0.0	0.0	0.0	0.0	0.0	0.0	0.0	CD8+ T cells	control (reference)	control
475	0.0	0.0	0.0	0.0	0.39114428	0.0	0.0	0.0	0.0	0.0	0.39114428	0.0	0.0	0.0	0.0	0.0	0.0	CD8+ T cells	control (reference)	control
476	0.0	0.096839525	0.0	0.0	0.096839525	0.096839525	0.0	0.0	0.18512356	0.0	0.0	0.0	0.0	0.0	0.3412709	0.0	0.0	HSPCs	control (reference)	control
477	0.0	0.1462663	0.0	0.0	0.422004	0.051169675	0.5510192	0.09984798	0.0	0.0	0.0	0.0	0.0	0.0	0.19062519	0.0	0.0	Erythroid progenitors	control (reference)	control
478	0.0	0.0	0.0	0.0	0.0	1.6966655	0.4427388	0.0	0.0	0.0	0.0	0.74854934	0.0	0.0	0.98241425	0.0	0.0	NKT cells	control (reference)	control
479	0.0	0.37254828	0.0	0.0	0.37254828	0.0	0.0	0.0	0.6433565	0.0	0.0	0.6433565	0.0	0.0	0.8562374	0.0	0.0	CD4+ T cells	control (reference)	control
480	0.0	0.0	0.0	0.0	0.4065369	0.0	0.0	0.15461016	0.15461016	0.0	0.0	0.0	0.0	0.0	0.9182191	0.0	0.0	HSPCs	control (reference)	control
481	0.0	0.0	0.0	0.0	0.0	0.0	0.0	0.0	0.7187812	0.0	0.0	0.42262727	0.0	0.0	0.0	0.0	0.0	CD4+ T cells	control (reference)	control
482	0.0	0.0	0.0	0.0	0.0	2.1109033	0.0	0.0	0.5455571	0.0	0.5455571	0.0	0.0	0.0	1.3615605	0.0	0.0	NKT cells	control (reference)	control
483	0.0	0.0	0.0	0.0	0.44794524	2.0516996	0.0	0.0	0.9915017	0.0	0.75620925	0.75620925	0.0	0.44794524	1.34168	0.0	0.0	NKT cells	control (reference)	control
484	0.0	0.43481502	0.0	0.0	0.43481502	0.0	0.0	0.0	0.0	0.0	0.0	0.43481502	0.0	0.0	0.43481502	0.0	0.0	CD4+ T cells	control (reference)	control
485	0.0	0.1148884	0.0	0.0	0.21792716	0.1148884	0.0	0.0	0.1148884	0.0	0.1148884	0.1148884	0.0	0.0	0.1148884	0.0	0.0	CD10+ B cells	control (reference)	control
486	0.0	0.0	0.0	0.0	0.23901151	0.0	0.0	0.0	0.0	0.0	0.0	0.0	0.0	0.0	0.0	0.0	0.0	Erythrocytes	control (reference)	control
487	0.0	0.0	0.0	0.0	0.24632077	0.13072553	0.13072553	0.0	0.0	0.13072553	0.0	0.0	0.0	0.0	0.0	0.0	0.0	Erythrocytes	control (reference)	control
488	0.0	0.0	0.16533698	0.0	0.30717674	0.0	0.43137443	0.0	1.09115	0.0	0.16533698	0.0	0.0	0.16533698	1.1497766	0.16533698	0.0	Monocyte-derived dendritic cells	control (reference)	control
489	0.0	0.27227318	0.0	0.0	0.27227318	0.0	0.0	0.0	0.48605615	0.81172216	0.48605615	0.0	0.0	0.27227318	1.2537811	0.0	0.0	CD14+ Monocytes	control (reference)	control
490	0.0	0.42076916	0.0	0.16073826	0.0	0.0	0.42076916	0.16073826	0.0	0.0	0.0	0.0	0.0	0.0	0.16073826	0.0	0.0	Megakaryocyte progenitors	control (reference)	control
491	0.0	0.0	0.0	0.0	0.0	0.8075462	0.0	0.0	0.0	0.0	0.0	0.6033679	0.0	0.0	0.9770214	0.0	0.0	CD4+ T cells	control (reference)	control
492	0.41862723	0.0	0.0	0.0	0.0	0.0	0.41862723	0.0	0.41862723	0.0	0.0	0.0	0.0	0.0	1.2807584	0.0	0.0	CD14+ Monocytes	control (reference)	control
493	0.0	0.42891675	0.0	0.0	0.23728044	0.0	0.0	0.23728044	0.0	0.0	0.0	0.0	0.0	0.0	0.95811564	0.0	0.0	HSPCs	control (reference)	control
494	0.0	0.13008744	0.0	0.0	0.0	0.0	0.0	0.0	0.0	0.0	0.13008744	0.0	0.13008744	0.0	0.0	0.0	0.0	Megakaryocyte progenitors	control (reference)	control
495	0.0	0.0	0.0	0.0	0.41532248	1.4083384	0.0	0.0	0.0	0.0	0.0	0.0	0.0	0.0	1.2737682	0.0	0.70789707	NKT cells	control (reference)	control
496	0.0	0.45874095	0.0	0.0	0.6276061	0.0	0.2554484	0.0	1.2024686	0.0	0.0	0.0	0.0	0.0	0.6276061	0.0	0.0	CD16+ Monocytes	control (reference)	control
497	0.0	0.0	0.0	0.0	0.0	1.8861119	0.0	0.3578725	1.5836172	0.8289228	1.5836172	0.3578725	0.0	0.0	0.3578725	0.0	0.3578725	NK cells	control (reference)	control
498	0.0	0.0	0.0	0.0	0.0	2.8470535	0.0	0.0	0.90667814	0.0	0.0	0.6851431	0.0	0.0	0.90667814	0.0	0.0	NKT cells	control (reference)	control
499	0.0	0.0	0.0	0.0	0.2177101	0.0	0.0	0.0	0.0	0.0	0.0	0.2177101	0.0	0.0	0.5479363	0.0	0.0	HSPCs	control (reference)	control
500	0.0	0.0	0.1922726	0.0	0.1922726	0.0	0.0	0.1922726	0.353471	0.0	0.0	0.0	0.0	0.0	1.806323	0.0	0.1922726	Monocyte-derived dendritic cells	control (reference)	control
501	0.0	0.0	0.0	0.0	0.0	0.0	0.0	0.0	0.0	0.0	0.0	0.0	0.0	0.0	0.0	0.0	0.0	CD4+ T cells	control (reference)	control
502	0.0	0.0	0.0	0.0	0.433748	0.0	0.0	0.0	0.433748	0.0	0.0	0.73527706	0.0	0.0	0.0	0.0	0.0	CD4+ T cells	control (reference)	control
503	0.0	0.33266804	0.0	0.0	0.0	0.0	0.0	0.78118217	1.2143503	0.33266804	0.0	0.0	0.0	0.33266804	0.78118217	0.33266804	0.0	CD16+ Monocytes	control (reference)	control
504	0.0	0.0	0.0	0.0	0.0	0.0	0.0	0.0	0.94146603	0.41952956	0.0	0.0	0.0	0.41952956	0.41952956	0.0	0.0	CD4+ T cells	control (reference)	control
505	0.0	0.2560144	0.0	0.0	0.2560144	1.2881141	0.2560144	0.45966452	0.2560144	0.0	0.0	0.0	0.0	0.45966452	0.2560144	0.0	0.0	NKT cells	control (reference)	control
506	0.0	0.33930257	0.0	0.0	0.0	0.33930257	0.0	0.0	0.0	0.0	0.0	0.0	0.0	0.0	0.5921859	0.0	0.0	CD4+ T cells	control (reference)	control
507	0.0	0.0	0.0	0.0	0.0	0.0	0.0	0.37333196	0.64455175	0.0	0.0	0.37333196	0.0	0.0	1.1825956	0.0	0.37333196	CD4+ T cells	control (reference)	control
508	0.0	0.0	0.0	0.0	0.0	1.5219483	0.0	0.0	0.5401291	0.0	0.0	0.0	0.0	0.0	0.5401291	0.0	0.30609712	NKT cells	control (reference)	control
509	0.0	0.0	0.0	0.0	0.0	0.0	0.40294936	0.0	0.40294936	0.0	0.0	0.40294936	0.0	0.0	0.40294936	0.0	0.0	CD4+ T cells	control (reference)	control
510	0.0	0.0	0.0	0.0	0.32975328	0.0	0.0	0.0	0.0	0.0	0.0	0.0	0.0	0.0	0.32975328	0.0	0.0	CD4+ T cells	control (reference)	control
511	0.0	0.0	0.0	0.0	0.0	0.0	0.5009648	0.0	0.96537876	0.28153047	0.5009648	0.0	0.0	0.0	1.3677249	0.680806	0.0	CD14+ Monocytes	control (reference)	control
512	0.0	0.0	0.0	0.0	0.0	0.0	0.0	0.0	0.0	0.0	0.0	0.0	0.0	0.0	1.2089816	0.0	0.0	CD4+ T cells	control (reference)	control
513	0.13135678	0.0	0.0	0.0	0.3514479	0.48961356	0.48961356	0.0	0.13135678	0.0	0.06783367	0.06783367	0.0	0.0	0.3514479	0.0	0.0	Erythrocytes	control (reference)	control
514	0.0	0.15947658	0.0	0.0	0.29698387	0.0	0.15947658	0.0	0.0	0.0	0.0	0.0	0.0	0.0	0.0	0.0	0.0	Erythrocytes	control (reference)	control
515	0.0	0.4876474	0.0	0.0	0.4876474	0.0	0.27325878	0.0	0.0	0.0	0.27325878	0.0	0.0	0.0	0.0	0.0	0.0	Plasmacytoid dendritic cells	control (reference)	control
516	0.0	0.13823992	0.0	0.0	0.13823992	0.13823992	0.0	0.0	0.13823992	0.0	0.0	0.13823992	0.0	0.0	0.13823992	0.0	0.13823992	CD10+ B cells	control (reference)	control
517	0.0	0.0	0.9074214	0.0	0.40054742	1.2421952	0.0	0.0	0.0	0.0	0.0	0.40054742	0.40054742	0.0	0.40054742	0.0	0.0	NK cells	control (reference)	control
518	0.0	0.19045003	0.0	0.0	0.35036656	0.0	0.9852014	0.0	0.19045003	0.0	0.0	0.0	0.0	0.0	0.0	0.0	0.0	Erythrocytes	control (reference)	control
519	0.0	0.0	0.0	0.0	0.0	0.13947195	0.13947195	0.13947195	0.0	0.0	0.13947195	0.0	0.0	0.0	0.26185116	0.0	0.0	Erythrocytes	control (reference)	control
520	0.0	0.0	0.0	0.0	0.0	1.6566288	0.0	0.0	0.4253993	0.0	0.0	0.0	0.0	0.0	0.7229014	0.0	0.0	NKT cells	control (reference)	control
521	0.0	0.0	0.0	0.0	0.36387122	0.0	0.0	0.0	0.0	0.0	0.0	0.0	0.0	0.0	0.63008904	0.0	0.0	CD4+ T cells	control (reference)	control
522	0.0	0.0	0.31536007	0.0	0.0	0.31536007	0.31536007	0.0	0.55475	0.55475	0.0	0.0	0.55475	0.0	1.279619	0.0	0.31536007	CD14+ Monocytes	control (reference)	control
523	0.0	0.0	0.0	0.0	0.38443694	1.8175341	0.0	0.0	0.8781158	0.0	0.38443694	0.38443694	0.0	0.0	0.8781158	0.0	0.0	NKT cells	control (reference)	control
524	0.0	0.17239663	0.0	0.0	0.17239663	0.0	0.0	0.0	0.38551578	0.0	0.0	0.0	0.0	0.0	0.31939727	0.0	0.0	HSPCs	control (reference)	control
525	0.0	0.0	0.0	0.0	0.0	0.0	0.0	0.38864985	0.0	0.38864985	0.0	0.38864985	0.0	0.0	0.38864985	0.0	0.0	CD4+ T cells	control (reference)	control
526	0.0	0.0	0.0	0.0	0.29619867	0.15902619	0.0	0.0	0.0	0.0	0.0	0.0	0.0	0.0	0.0	0.0	0.0	CD10+ B cells	control (reference)	control
527	0.0	0.0	0.0	0.0	0.0	1.4168663	0.0	0.0	0.0	0.0	0.0	0.4191681	0.0	0.0	0.94082254	0.0	0.0	NKT cells	control (reference)	control
528	0.0	0.0	0.0	0.0	0.0	0.36701643	0.0	0.0	0.84598196	0.0	0.0	0.0	0.0	0.0	0.0	0.0	0.0	CD4+ T cells	control (reference)	control
529	0.0	0.0	0.0	0.0	0.18969777	0.18969777	0.0	0.0	0.18969777	0.0	0.0	0.0	0.0	0.0	0.0	0.0	0.0	Erythrocytes	control (reference)	control
530	0.0	0.18138129	0.0	0.0	0.3348598	0.0	0.0	0.0	0.46788678	0.18138129	0.18138129	0.0	0.0	0.0	0.5852773	0.0	0.0	Monocyte progenitors	control (reference)	control
531	0.0	0.3635326	0.0	0.0	0.0	2.365075	0.0	0.0	0.83949834	0.83949834	0.62957007	0.3635326	0.0	0.0	0.3635326	0.0	0.0	NKT cells	control (reference)	control
532	0.0	0.0	0.0	0.0	0.28861335	0.28861335	0.28861335	0.0	0.84942526	0.28861335	0.5123153	0.0	0.0	0.0	1.7376655	0.28861335	0.0	CD14+ Monocytes	control (reference)	control
533	0.0	0.0	0.0	0.0	0.0	0.3076349	0.0	0.3076349	0.3076349	0.3076349	0.0	0.0	0.0	0.0	0.7326625	0.0	0.0	CD4+ T cells	control (reference)	control
534	0.0	0.0	0.0	0.0	0.0	2.6573412	0.0	0.0	0.39948004	0.0	0.0	0.39948004	0.0	0.39948004	0.39948004	0.0	0.0	NKT cells	control (reference)	control
535	0.0	0.0	0.0	0.0	0.68899596	0.0	0.0	0.0	0.0	0.0	0.0	0.40269953	0.0	0.0	0.0	0.40269953	0.0	CD4+ T cells	control (reference)	control
536	0.0	0.10231748	0.0	0.0	0.195131	0.14980066	0.05246678	0.0	0.05246678	0.10231748	0.05246678	0.0	0.0	0.0	0.195131	0.0	0.05246678	Erythroid progenitors	control (reference)	control
537	0.0	0.0	0.0	0.0	0.0	0.36694747	0.0	0.0	0.6347997	0.0	0.0	0.36694747	0.0	0.0	0.0	0.0	0.0	CD4+ T cells	control (reference)	control
538	0.0	0.0	0.0	0.0	0.17256272	0.0	0.31968403	0.0	0.0	0.0	0.0	0.0	0.0	0.0	0.0	0.0	0.0	Erythrocytes	control (reference)	control
539	0.0	0.0	0.0	0.0	0.0	2.119544	0.0	0.44701743	1.4774709	0.0	0.44701743	0.44701743	0.0	0.7548456	1.5984762	0.0	0.98988485	NKT cells	control (reference)	control
540	0.0	0.43893874	0.0	0.0	0.0	1.7849936	0.0	0.0	1.1644752	0.0	0.0	0.43893874	0.0	0.0	0.43893874	0.0	0.43893874	NKT cells	control (reference)	control
541	0.0	0.39819458	0.0	0.0	0.47711408	0.0	0.47711408	0.0	0.0	0.0	0.0	0.0	0.1153654	0.0	0.0	0.0	0.1153654	Erythroid progenitors	control (reference)	control
542	0.0	0.0	0.0	0.0	0.53466237	0.0	0.0	0.0	0.3026465	0.0	0.0	0.0	0.0	0.3026465	0.3026465	0.0	0.0	CD16+ Monocytes	control (reference)	control
543	0.0	0.20681201	0.0	0.0	0.20681201	0.05584885	0.48969364	0.05584885	0.0	0.0	0.05584885	0.0	0.0	0.0	0.15897916	0.0	0.0	Erythroid progenitors	control (reference)	control
544	0.0	0.0	0.0	0.0	0.32415617	0.0	0.0	0.0	0.0	0.0	0.0	0.0	0.0	0.0	0.0	0.0	0.0	CD10+ B cells	control (reference)	control
545	0.0	0.34584242	0.0	0.0	0.18779816	0.80627036	0.0	0.18779816	0.48228407	1.8518096	0.34584242	0.18779816	0.0	0.0	0.60232484	0.18779816	0.34584242	CD14+ Monocytes	control (reference)	control
546	0.0	0.2975021	0.0	0.0	0.0	0.06700259	0.4846978	0.06700259	0.0	0.06700259	0.06700259	0.0	0.0	0.0	0.18887895	0.0	0.0	Erythroid progenitors	control (reference)	control
547	0.0	0.0	0.0	0.0	0.9481815	1.6313229	0.0	0.0	0.81749064	0.0	0.49005425	0.2747506	0.0	0.2747506	0.2747506	0.0	0.0	NKT cells	control (reference)	control
548	0.0	0.0	0.7537886	0.0	0.4462985	0.0	0.0	0.0	0.0	0.0	0.0	0.0	0.4462985	0.0	0.4462985	0.0	0.0	CD14+ Monocytes	control (reference)	control
549	0.0	0.403283	0.0	0.0	0.403283	0.403283	0.0	0.403283	0.0	0.0	0.403283	0.403283	0.0	0.0	0.9123595	0.0	0.0	CD4+ T cells	control (reference)	control
550	0.0	0.26341426	0.0	0.0	0.20377663	0.0	1.0053461	0.10706998	0.0	0.0	0.10706998	0.0	0.0	0.0	0.07263821	0.0	0.0	Erythroid progenitors	control (reference)	control
551	0.0	0.21749347	0.0	0.0	0.21749347	0.0	0.0	0.0	0.54746914	0.21749347	0.0	0.0	0.0	0.39603052	1.1589595	0.0	0.0	Monocyte progenitors	control (reference)	control
552	0.0	0.0	0.0	0.0	0.61227256	0.0	0.44665766	0.0	0.98925763	0.0	0.0	0.0	0.0	0.44665766	0.61227256	0.24806213	0.0	CD16+ Monocytes	control (reference)	control
553	0.0	0.0	0.0	0.0	0.0	0.0	0.0	0.0	0.44446057	0.0	0.0	0.75108457	0.0	0.0	0.44446057	0.0	0.0	CD4+ T cells	control (reference)	control
554	0.0	0.44093046	0.0	0.0	0.0	1.8781705	0.0	0.44093046	1.1683282	0.0	0.0	0.0	0.0	0.0	0.44093046	0.0	0.0	NKT cells	control (reference)	control
555	0.0	0.0	0.0	0.0	0.16613154	0.0	0.0	0.0	0.0	0.0	0.16613154	0.0	0.0	0.0	0.59513617	0.0	0.0	HSPCs	control (reference)	control
556	0.0	0.0	0.0	0.0	0.42726797	0.42726797	0.0	0.0	0.72567576	0.0	0.0	0.0	0.0	0.0	0.42726797	0.0	0.0	CD4+ T cells	control (reference)	control
557	0.0	0.23248227	0.0	0.0	0.42098153	0.0	0.0	0.0	0.23248227	0.0	0.23248227	0.0	0.0	0.0	0.42098153	0.0	0.0	Monocyte progenitors	control (reference)	control
558	0.0	0.0	0.0	0.0	0.0	0.3501783	1.1303056	0.3501783	0.6090268	0.81446254	0.0	0.0	0.3501783	0.0	0.81446254	0.0	0.0	CD14+ Monocytes	control (reference)	control
559	0.0	0.0	0.0	0.0	0.0	0.0	0.0	0.0	0.4151454	0.0	0.0	0.70763266	0.0	0.0	1.2733929	0.0	0.0	CD4+ T cells	control (reference)	control
560	0.0	0.31970143	0.0	0.0	0.22405869	0.0	0.0	0.0	0.0	0.0	0.0	0.0	0.0	0.11829154	0.5615758	0.0	0.0	HSPCs	control (reference)	control
561	0.0	0.0	0.0	0.0	0.94795275	0.0	0.0	0.0	0.4231787	0.0	0.0	0.4231787	0.0	0.0	0.4231787	0.0	0.0	CD4+ T cells	control (reference)	control
562	0.0	0.0	0.0	0.0	0.40428713	0.0	0.40428713	0.0	0.6913797	0.91416943	0.40428713	0.0	1.096255	0.0	1.250237	0.6913797	0.0	CD14+ Monocytes	control (reference)	control
563	0.0	0.2687046	0.0	0.0	0.07424175	0.07424175	0.0	0.0	0.0	0.0	0.0	0.0	0.0	0.0	0.43143827	0.0	0.0	Megakaryocyte progenitors	control (reference)	control
564	0.0	0.0	0.0	0.0	0.4452755	0.0	0.0	0.0	0.0	0.0	0.4452755	0.4452755	0.0	0.0	0.7522838	0.0	0.0	CD4+ T cells	control (reference)	control
565	0.0	0.22419916	0.0	0.0	0.118369624	0.0	0.0	0.0	0.118369624	0.0	0.118369624	0.0	0.0	0.0	0.31989294	0.0	0.0	Monocyte progenitors	control (reference)	control
566	0.15756413	0.15756413	0.0	0.0	0.293648	0.9305496	0.0	0.293648	0.41341177	0.0	0.9956778	0.15756413	0.0	0.15756413	0.293648	0.0	0.5203541	Plasma cells	control (reference)	control
567	0.0	0.0	0.0	0.0	0.39438808	0.0	0.0	0.6764853	0.0	0.0	0.0	0.0	0.0	0.0	0.0	0.0	0.0	CD4+ T cells	control (reference)	control
568	0.0	0.0	0.0	0.0	0.0	0.0	0.0	0.0	0.738874	0.0	0.0	0.43618083	0.0	0.0	0.738874	0.0	0.0	CD4+ T cells	control (reference)	control
569	0.0	0.0	0.0	1.2832351	0.419801	0.0	0.0	0.0	0.9419492	0.0	0.0	0.0	0.419801	0.0	1.9823667	0.419801	0.0	CD14+ Monocytes	control (reference)	control
570	0.0	0.0	0.0	0.0	0.40319952	0.0	0.0	0.0	0.40319952	0.0	0.0	0.6897469	0.0	0.0	0.40319952	0.0	0.0	CD4+ T cells	control (reference)	control
571	0.0	0.0	0.0	0.0	0.42025426	0.0	0.0	0.0	0.0	0.0	0.0	0.0	0.0	0.0	0.42025426	0.0	0.0	CD4+ T cells	control (reference)	control
572	0.0	0.0	0.0	0.0	0.0	0.39028314	0.0	0.0	0.39028314	0.0	0.0	0.0	0.0	0.0	0.39028314	0.0	0.0	CD4+ T cells	control (reference)	control
573	0.0	0.0	0.0	0.0	0.0	0.18223721	0.18223721	0.0	0.18223721	0.0	0.0	0.0	0.0	0.0	0.0	0.0	0.0	Erythrocytes	control (reference)	control
574	0.0	0.31725004	0.0	0.0	0.31725004	0.0	0.31725004	0.0	1.1755967	0.31725004	0.0	0.0	0.31725004	0.0	1.0531719	0.31725004	0.0	CD14+ Monocytes	control (reference)	control
575	0.0	0.0	0.0	0.0	0.0	0.0	0.0	0.0	0.695561	0.0	0.0	0.0	0.0	0.0	0.0	0.0	0.0	CD4+ T cells	control (reference)	control
576	0.08059172	0.0	0.0	0.0	0.15517004	1.0751219	0.0	0.15517004	0.35040423	0.0	0.51367724	0.22457038	0.0	0.15517004	0.28946528	0.0	0.0	Plasma cells	control (reference)	control
577	0.0	0.6415183	0.0	0.0	0.37134367	0.37134367	0.6415183	0.0	0.0	0.0	0.0	0.0	0.0	0.0	0.37134367	0.0	0.0	Plasmacytoid dendritic cells	control (reference)	control
578	0.0	0.0	0.0	0.0	0.0	0.0	0.0	0.0	0.43804842	0.0	0.0	0.43804842	0.0	0.43804842	0.0	0.0	0.0	CD4+ T cells	control (reference)	control
579	0.0	0.0	0.0	0.0	0.28344214	1.4532332	0.0	0.0	0.97019553	0.6846492	0.97019553	0.28344214	0.0	0.6846492	1.0872656	0.0	0.0	NKT cells	control (reference)	control
580	0.0	0.20822892	0.0	0.0	0.38048235	0.20822892	0.0	0.1095246	0.5934554	0.0	0.1095246	0.0	0.0	0.20822892	1.7073182	0.0	0.0	Monocyte-derived dendritic cells	control (reference)	control
581	0.0	0.48721796	0.0	0.0	0.0	0.0	0.0	0.2729927	0.48721796	0.0	0.2729927	0.0	0.0	0.0	1.1622863	0.0	0.0	Monocyte progenitors	control (reference)	control
582	0.0	0.0	0.0	0.0	0.4484624	1.8959732	0.0	0.4484624	0.7569691	0.0	1.8959732	0.0	0.0	0.0	0.4484624	0.0	0.0	NKT cells	control (reference)	control
583	0.0	0.0	0.0	0.0	0.3858055	0.0	0.0	0.0	0.3858055	0.0	0.0	0.3858055	0.0	0.0	0.3858055	0.0	0.0	Plasmacytoid dendritic cells	control (reference)	control
584	0.0	0.0	0.0	0.0	0.3401877	0.0	0.0	0.3401877	0.0	0.0	0.0	0.3401877	0.0	0.3401877	0.7955386	0.0	0.0	CD4+ T cells	control (reference)	control
585	0.0	0.86083245	0.0	0.0	0.52031904	0.0	0.293626	0.0	1.1143849	0.0	0.0	0.0	0.293626	0.293626	0.7049999	0.0	0.0	CD16+ Monocytes	control (reference)	control
586	0.0	0.16154198	0.0	0.0	0.0	0.0	0.7187812	0.0	0.16154198	0.0	0.16154198	0.0	0.0	0.0	0.30058122	0.0	0.0	Erythrocytes	control (reference)	control
587	0.0	0.0	0.0	0.0	0.37555856	0.0	0.0	0.0	0.6479451	0.0	0.0	0.37555856	0.0	0.0	1.3177012	0.0	0.0	CD4+ T cells	control (reference)	control
588	0.0	0.59842277	0.0	0.0	0.3433227	0.18632336	0.18632336	0.0	0.0	0.18632336	0.18632336	0.0	0.0	0.18632336	0.18632336	0.0	0.0	CD10+ B cells	control (reference)	control
589	0.0	0.0	0.0	0.0	0.20208195	0.0	0.0	0.20208195	0.37011188	0.0	0.0	0.0	0.0	0.20208195	0.20208195	0.0	0.0	HSPCs	control (reference)	control
590	0.0	0.0	0.0	0.0	0.4396338	1.875087	0.0	0.0	0.0	0.0	0.0	0.0	0.0	0.0	0.9769779	0.0	0.0	NKT cells	control (reference)	control
591	0.0	0.0	0.0	0.0	0.0	0.95966446	0.0	0.0	0.12595844	0.0	0.0	0.0	0.0	0.0	0.12595844	0.0	0.0	Erythrocytes	control (reference)	control
592	0.0	0.7294566	0.0	0.0	0.0	2.1421432	0.0	0.0	1.1467376	0.0	0.0	0.0	0.0	0.0	0.42981726	0.0	0.7294566	NKT cells	control (reference)	control
593	0.0	0.0	0.0	0.0	0.0	0.0	0.0	0.0	0.0	0.0	0.0	0.7017375	0.0	0.0	0.0	0.0	0.0	CD4+ T cells	control (reference)	control
594	0.0	0.0	0.0	0.0	0.0	0.38810846	0.0	0.0	0.38810846	0.0	0.0	0.88482857	0.0	0.38810846	0.0	0.0	0.38810846	CD4+ T cells	control (reference)	control
595	0.0	0.0	0.0	0.0	0.0	0.1670895	0.1670895	0.0	0.0	0.0	0.0	0.0	0.0	0.0	0.1670895	0.0	0.0	Erythrocytes	control (reference)	control
596	0.0	0.0	0.0	0.0	0.0	0.0	0.0	0.2594641	0.0	0.0	0.0	0.6358917	0.0	0.0	0.46528652	0.0	0.0	CD4+ T cells	control (reference)	control
597	0.0	0.40211782	0.0	0.0	0.68812203	0.0	0.0	0.0	0.0	0.0	0.0	0.40211782	0.0	0.0	0.40211782	0.0	0.0	CD4+ T cells	control (reference)	control
598	0.0	0.15805694	0.0	0.0	0.29450804	0.4145561	0.0	0.0	0.15805694	0.0	0.0	0.0	0.0	0.0	0.70675284	0.0	0.0	Monocyte progenitors	control (reference)	control
599	0.0	0.41288581	0.0	0.0	0.0	0.29325277	0.41288581	0.0	0.9946982	0.0	0.0	0.0	0.0	0.29325277	1.4439559	0.15733773	0.0	Monocyte-derived dendritic cells	control (reference)	control
600	0.0	0.0	0.0	0.0	0.0	0.20212343	0.0	0.0	0.37018204	0.0	0.0	0.0	0.20212343	0.0	0.75141394	0.0	0.0	Monocyte progenitors	control (reference)	control
601	0.0	0.0	0.24496967	0.0	0.6058163	0.24496967	0.7468444	0.24496967	0.87041974	0.0	0.0	0.0	0.0	0.0	1.5864059	0.0	0.0	CD14+ Monocytes	control (reference)	control
602	0.0	0.0	0.0	0.0	0.4265185	0.0	0.4265185	0.0	0.95387346	0.0	0.0	0.0	0.95387346	0.0	1.2973468	0.0	0.0	CD14+ Monocytes	control (reference)	control
603	0.0	0.0	0.0	0.0	0.0	0.39518753	0.0	0.0	0.0	0.39518753	0.0	0.0	0.0	0.0	0.39518753	0.0	0.0	CD4+ T cells	control (reference)	control
604	0.0	0.0	0.0	0.0	0.0	0.0	0.0	0.0	0.4168343	0.0	0.0	0.0	0.0	0.0	0.0	0.0	0.0	CD8+ T cells	control (reference)	control
605	0.0	0.49672008	0.0	0.0	0.41518965	0.12103507	0.12103507	0.0	0.0	0.0	0.0	0.0	0.0	0.0	0.12103507	0.0	0.0	Megakaryocyte progenitors	control (reference)	control
606	0.0	0.0	0.0	0.0	0.63532764	0.36729255	0.36729255	0.0	0.63532764	0.0	0.0	0.0	0.0	0.0	1.298261	0.0	0.0	Monocyte progenitors	control (reference)	control
607	0.0	0.0	0.0	0.0	0.1918417	0.0	0.100514226	0.0	0.42441565	0.100514226	0.0	0.100514226	0.0	0.0	0.7715576	0.0	0.0	Monocyte progenitors	control (reference)	control
608	0.0	0.29424286	0.0	0.706226	0.0	0.0	0.706226	0.0	0.706226	0.29424286	0.0	0.0	0.52130234	0.0	1.2222357	0.29424286	0.0	CD14+ Monocytes	control (reference)	control
609	0.0	0.0	0.0	0.0	0.0	0.46545398	0.0	0.0	1.2151941	2.6419258	0.0	0.0	0.0	0.0	2.2298336	0.0	0.0	CD14+ Monocytes	control (reference)	control
610	0.0	0.0	0.0	0.0	0.25908753	1.4476762	0.0	0.0	0.46467346	0.9077488	1.0204645	0.0	0.0	0.0	0.0	0.0	0.25908753	NKT cells	control (reference)	control
611	0.0	0.0	0.0	0.0	0.62998515	0.0	0.50572485	0.19835539	0.50572485	0.19835539	0.0	0.19835539	0.0	0.0	0.9304973	0.19835539	0.0	CD14+ Monocytes	control (reference)	control
612	0.0	0.25363433	0.0	0.0	0.0	1.357639	0.0	0.0	0.25363433	0.0	1.1055559	0.25363433	0.0	0.0	0.25363433	0.0	0.0	NKT cells	control (reference)	control
613	0.0	0.0	0.0	0.0	0.0	0.4122448	0.0	0.0	0.4122448	0.0	0.0	0.4122448	0.0	0.0	0.0	0.0	0.0	CD4+ T cells	control (reference)	control
614	0.0	0.0	0.0	0.0	0.36252066	0.0	0.0	0.0	0.83761144	0.6280185	0.0	0.6280185	0.0	0.0	0.6280185	0.0	0.0	CD4+ T cells	control (reference)	control
615	0.0	0.0	0.0	0.0	0.0	1.0143919	0.27731296	0.0	0.0	0.27731296	0.27731296	0.14823866	0.0	0.0	0.0	0.0	0.14823866	Erythrocytes	control (reference)	control
616	0.0	0.46230385	0.0	0.0	0.1111348	0.0	0.1111348	0.0	0.30205572	0.0	0.0	0.0	0.0	0.0	0.60038406	0.0	0.0	Megakaryocyte progenitors	control (reference)	control
617	0.0	0.06474382	0.0	0.0	0.288503	0.12554955	0.84917325	0.0	0.06474382	0.0	0.06474382	0.0	0.0	0.0	0.0	0.0	0.0	Erythroid progenitors	control (reference)	control
618	0.0	0.22314355	0.0	0.0	0.22314355	0.11778303	0.0	0.0	0.0	0.0	0.0	0.0	0.0	0.0	0.0	0.0	0.0	CD10+ B cells	control (reference)	control
619	0.0	0.34504908	0.18733366	0.0	0.18733366	1.1836658	0.0	0.0	0.48124573	0.0	0.34504908	0.18733366	0.0	0.18733366	1.1185117	0.0	0.18733366	HSPCs	control (reference)	control
620	0.0	0.0	0.0	0.0	0.0	0.0	0.0	0.4221688	0.9461593	0.0	0.0	0.9461593	0.0	0.0	0.4221688	0.0	0.0	CD4+ T cells	control (reference)	control
621	0.0	0.39841846	0.0	0.39841846	0.39841846	0.0	0.0	0.0	0.0	0.0	0.0	0.0	0.0	0.0	1.084469	0.0	0.0	CD4+ T cells	control (reference)	control
622	0.0	0.0	0.0	0.0	0.35251477	0.6126318	0.0	0.0	0.35251477	0.0	0.0	0.0	0.0	0.0	0.35251477	0.0	0.35251477	Erythrocytes	control (reference)	control
623	0.0	0.0	0.0	0.0	0.0	0.44640106	0.0	0.0	0.0	0.0	0.44640106	0.24790564	0.0	0.0	0.24790564	0.0	0.0	Erythrocytes	control (reference)	control
624	0.0	0.40162057	0.0	0.0	0.0	0.0	0.0	0.0	0.0	0.0	0.0	0.6873748	0.0	0.0	0.40162057	0.0	0.0	CD4+ T cells	control (reference)	control
625	0.0	0.0	0.0	0.0	0.0	0.0	0.0	0.42896408	0.42896408	0.0	0.0	0.0	0.0	0.0	0.0	0.0	0.0	CD4+ T cells	control (reference)	control
626	0.3903222	0.21408536	0.21408536	0.0	0.21408536	0.21408536	0.0	0.0	0.7855631	0.21408536	0.0	0.0	0.0	0.0	0.7855631	0.0	0.0	CD14+ Monocytes	control (reference)	control
627	0.0	0.0	0.0	0.0	0.0	0.0	0.0	0.4229028	0.0	0.0	0.0	0.0	0.0	0.0	0.4229028	0.0	0.0	CD4+ T cells	control (reference)	control
628	0.0	0.0	0.0	0.0	0.0	0.0	0.0	0.0	0.0	0.0	0.26851165	0.0	0.0	0.0	0.0	0.0	0.0	CD10+ B cells	control (reference)	control
629	0.0	0.0	0.0	0.0	0.0	1.1593183	0.0	0.43627873	0.0	0.0	0.0	0.73901874	0.0	0.0	1.6818552	0.0	0.0	NKT cells	control (reference)	control
630	0.0	0.6169765	0.0	0.0	0.0	0.6169765	0.0	0.0	0.0	0.0	0.0	0.0	0.0	0.0	0.6169765	0.0	0.0	Monocyte progenitors	control (reference)	control
631	0.0	0.28242207	0.0	0.0	0.28242207	0.0	0.0	0.0	0.28242207	0.0	0.0	0.0	0.0	0.28242207	0.0	0.0	0.0	Plasmacytoid dendritic cells	control (reference)	control
632	0.0	0.0	0.0	0.0	0.19588822	0.0	0.0	0.0	0.19588822	0.0	0.0	0.7333072	0.0	0.0	0.0	0.0	0.0	CD4+ T cells	control (reference)	control
633	0.0	0.17076786	0.0	0.0	0.4438175	0.0	0.6580777	0.0	0.0	0.0	0.0	0.0	0.0	0.0	0.0	0.0	0.0	Erythrocytes	control (reference)	control
634	0.0	0.51087064	0.0	0.0	0.2877102	0.0	0.0	0.105371766	0.0	0.0	0.0	0.0	0.0	0.0	0.20069116	0.0	0.0	Megakaryocyte progenitors	control (reference)	control
635	0.0	0.0	0.0	0.0	0.15880835	0.7906336	0.15880835	0.7906336	0.15880835	0.0	0.15880835	0.41629943	0.0	0.15880835	0.0	0.0	0.15880835	Plasma cells	control (reference)	control
636	0.0	0.0	0.0	0.0	0.0	0.0	0.0	0.0	0.0	0.0	0.39043945	0.67052317	0.0	0.0	0.0	0.0	0.0	CD4+ T cells	control (reference)	control
637	0.0	0.0	0.0	0.0	0.43057853	0.0	0.0	0.0	0.0	0.43057853	0.0	0.43057853	0.0	0.0	0.73058474	0.0	0.0	CD4+ T cells	control (reference)	control
638	0.0	0.2535361	0.0	0.0	0.2535361	0.2535361	0.1347817	0.1347817	0.0	0.1347817	0.1347817	0.0	0.0	0.0	0.45561805	0.0	0.0	Megakaryocyte progenitors	control (reference)	control
639	0.0	0.0	0.0	0.0	0.8624648	0.0	0.0	0.37592018	0.0	0.37592018	0.0	0.64849585	0.0	0.0	0.37592018	0.0	0.0	CD8+ T cells	control (reference)	control
640	0.0	0.46526793	0.3328661	0.0	0.0	0.0	0.0	0.0	0.46526793	0.0	0.0	0.0	0.0	0.0	1.0901777	0.0	0.0	Monocyte-derived dendritic cells	control (reference)	control
641	0.0	0.032418948	0.0	0.0	0.28480417	0.063819826	0.0	0.09426463	0.032418948	0.032418948	0.032418948	0.032418948	0.0	0.0	0.063819826	0.0	0.0	CD10+ B cells	control (reference)	control
642	0.0	0.23068206	0.0	0.71188796	0.23068206	0.0	0.0	0.0	0.8317318	0.5757007	0.0	0.0	0.4179979	0.0	1.2794292	0.0	0.0	CD14+ Monocytes	control (reference)	control
643	0.0	0.0	0.0	0.0	0.7130944	0.0	0.0	0.0	1.416068	0.0	0.0	0.0	0.4188074	0.0	1.2811387	0.0	0.0	CD14+ Monocytes	control (reference)	control
644	0.0	0.0	0.0	0.0	0.0	1.6835353	0.0	0.0	0.68023735	0.0	0.0	0.3968771	0.0	0.3968771	0.3968771	0.0	0.0	NKT cells	control (reference)	control
645	0.0	0.0	0.0	0.0	0.0	0.4447658	0.4447658	0.4447658	0.9859565	0.0	0.0	0.0	0.0	0.0	1.4726437	0.4447658	0.0	Monocyte progenitors	control (reference)	control
646	0.0	0.0	0.0	0.0	0.0	1.0913074	0.0	0.18050031	0.33334807	0.0	0.18050031	0.46590114	0.0	0.0	0.18050031	0.0	0.0	NKT cells	control (reference)	control
647	0.0	0.0	0.0	0.0	0.0	0.0	0.0	0.0	0.39736256	0.0	0.0	0.0	0.0	0.0	0.0	0.0	0.0	CD4+ T cells	control (reference)	control
648	0.0	0.33735222	0.0	0.0	0.0	0.23703726	0.12552558	0.0	0.0	0.12552558	0.0	0.0	0.0	0.0	0.12552558	0.0	0.0	Megakaryocyte progenitors	control (reference)	control
649	0.0	0.0	0.0	0.0	0.0	2.3397355	0.0	0.0	0.0	0.0	0.0	0.4393356	0.0	0.0	0.4393356	0.0	0.0	NKT cells	control (reference)	control
650	0.0	0.0	0.0	0.0	0.5544305	0.0	0.0	0.0	0.0	0.0	0.0	0.0	0.0	0.0	0.0	0.0	0.0	CD10+ B cells	control (reference)	control
651	0.0	0.0	0.0	0.34843084	0.0	0.0	0.98109305	0.0	0.98109305	0.0	0.34843084	0.0	0.0	0.0	1.5584779	0.0	0.0	CD14+ Monocytes	control (reference)	control
652	0.0	0.0	0.0	0.0	0.0	0.0	0.0	0.0	0.6806027	0.0	0.0	0.39711967	0.0	0.0	0.6806027	0.0	0.0	CD4+ T cells	control (reference)	control
653	0.0	0.0	0.38413417	0.0	0.0	0.0	0.38413417	0.0	1.4535785	0.0	0.0	0.0	0.0	0.0	1.5574579	0.38413417	0.0	CD14+ Monocytes	control (reference)	control
654	0.0	0.0	0.0	0.0	0.0	0.0	0.3861492	0.0	0.21159883	0.0	0.21159883	0.0	0.0	0.0	0.0	0.0	0.0	Erythrocytes	control (reference)	control
655	0.0	0.0	0.0	0.0	0.0	0.0	0.0	0.0	0.0	0.3065281	0.3065281	0.0	0.0	0.0	0.0	0.0	0.0	B	control (reference)	control
656	0.0	0.0	0.0	0.0	0.0	0.38649347	0.0	0.38649347	0.38649347	0.0	0.0	0.0	0.0	0.0	1.6575224	0.0	0.0	CD4+ T cells	control (reference)	control
657	0.0	0.0	0.0	0.0	0.4191681	2.2876575	0.0	0.4191681	0.0	0.0	0.0	0.7136319	0.0	0.0	0.4191681	0.0	0.0	NKT cells	control (reference)	control
658	0.0	0.0	0.0	0.0	0.0	0.0	0.0	0.0	0.0	0.0	0.0	0.38903746	0.0	0.0	0.0	0.0	0.0	CD8+ T cells	control (reference)	control
659	0.0	0.27498156	0.0	0.0	0.45759046	0.19145	0.58292264	0.10029966	0.0	0.0514068	0.14691302	0.0	0.0	0.0	0.0514068	0.0	0.0	Erythroid progenitors	control (reference)	control
660	0.0	0.0	0.0	0.0	0.0	0.0	0.0	0.0	0.0	0.0	0.0	0.0	0.0	0.0	0.37106144	0.0	0.0	CD4+ T cells	control (reference)	control
661	0.0	0.28259498	0.0	0.0	0.28259498	0.0784802	0.0	0.0784802	0.0784802	0.0	0.0	0.0	0.0	0.0	0.93656254	0.0	0.0	HSPCs	control (reference)	control
662	0.42052668	0.0	0.0	0.0	0.42052668	1.9096013	0.0	0.0	0.0	0.0	0.0	0.42052668	0.0	0.0	1.2847645	0.0	0.0	NKT cells	control (reference)	control
663	0.0	0.0	0.0	0.0	0.0	0.0	0.0	0.38958147	0.88751596	0.0	0.0	0.0	0.0	0.38958147	1.2184122	0.0	0.38958147	CD14+ Monocytes	control (reference)	control
664	0.0	0.0	0.0	0.0	0.6883715	0.0	0.0	0.0	0.0	0.0	0.0	0.40228385	0.0	0.0	0.6883715	0.0	0.0	CD4+ T cells	control (reference)	control
665	0.0	0.0	0.0	0.0	0.44063053	1.8774579	0.0	0.44063053	0.0	0.0	0.0	0.0	0.0	0.0	0.9787245	0.0	0.0	NKT cells	control (reference)	control
666	0.12970246	0.12970246	0.0	0.0	0.24449727	0.0	0.12970246	0.0	0.34746075	1.0297496	0.12970246	0.0	0.0	0.12970246	0.12970246	0.0	0.0	HSPCs	control (reference)	control
667	0.0	0.0	0.0	0.8859863	0.6180061	0.0	0.99711484	0.0	0.8859863	0.25081712	0.0	0.0	0.0	0.25081712	1.4863435	0.6180061	0.0	CD14+ Monocytes	control (reference)	control
668	0.0	0.0	0.0	0.0	0.0	0.0	0.0	0.0	0.90251064	0.0	0.0	0.46141332	0.0	0.0	0.0	0.0	0.0	CD4+ T cells	control (reference)	control
669	0.0	0.24174543	0.0	0.1281601	0.34373504	0.1281601	0.0	0.0	0.0	0.0	0.1281601	0.0	0.0	0.0	0.0	0.0	0.0	Megakaryocyte progenitors	control (reference)	control
670	0.0	0.0	0.0	0.0	0.0	0.0	0.0	0.0	0.4434461	0.0	0.0	0.4434461	0.0	0.4434461	0.7495911	0.0	0.0	CD4+ T cells	control (reference)	control
671	0.0	0.21357411	0.0	0.0	0.21357411	0.21357411	0.0	0.21357411	0.0	0.0	0.0	0.0	0.0	0.0	0.21357411	0.0	0.0	HSPCs	control (reference)	control
672	0.0	0.18871605	0.0	0.0	0.48433414	0.3474093	0.0	0.18871605	0.3474093	0.0	0.0	0.0	0.0	0.0	0.48433414	0.0	0.0	HSPCs	control (reference)	control
673	0.0	0.0	0.0	0.0	0.39028314	0.0	0.0	0.0	0.39028314	0.0	0.0	0.0	0.0	0.0	0.0	0.0	0.0	CD4+ T cells	control (reference)	control
674	0.0	0.0	0.0	0.0	0.0	0.0	0.0	0.0	0.0	0.0	0.0	0.0	0.0	0.0	0.0	0.0	0.0	Erythrocytes	control (reference)	control
675	0.0	0.0	0.0	0.0	0.0	0.0	0.31900704	0.0	0.31900704	0.0	0.0	0.0	0.0	0.0	0.0	0.0	0.0	Erythrocytes	control (reference)	control
676	0.0	0.27762684	0.6729346	0.27762684	0.0	0.27762684	0.6729346	0.27762684	0.8241641	0.27762684	0.0	0.0	0.0	0.0	0.8241641	0.27762684	0.0	CD14+ Monocytes	control (reference)	control
677	0.0	0.0	0.0	0.0	0.0	0.0	0.0	0.0	0.0	0.0	0.0	0.0	0.0	0.0	0.0	0.0	0.0	CD4+ T cells	control (reference)	control
678	0.0	0.0	0.0	0.0	0.0	0.0	0.31874746	0.0	0.31874746	0.0	0.0	0.0	0.5600773	0.0	1.8334858	0.31874746	0.0	CD14+ Monocytes	control (reference)	control
679	0.0	0.2610072	0.0	0.0	0.20186086	0.13899513	0.59891987	0.0	0.0	0.0	0.0	0.0	0.0	0.0	0.13899513	0.0	0.0	Erythrocytes	control (reference)	control
680	0.0	0.37577543	0.0	0.0	0.0	0.0	0.0	0.0	0.37577543	0.0	0.0	0.0	0.0	0.0	0.37577543	0.0	0.0	CD4+ T cells	control (reference)	control
681	0.0	0.0	0.22148514	0.0	0.68899596	0.22148514	0.22148514	0.0	0.68899596	0.22148514	0.0	0.0	0.0	0.0	0.68899596	0.0	0.0	CD14+ Monocytes	control (reference)	control
682	0.0	0.1475066	0.076470606	0.0	0.1475066	0.076470606	0.0	0.0	0.076470606	0.0	0.076470606	0.0	0.0	0.0	0.44230688	0.0	0.0	HSPCs	control (reference)	control
683	0.0	0.22138543	0.0	0.0	0.22138543	2.2167592	0.0	0.0	0.4025332	0.0	0.0	0.4025332	0.22138543	0.4025332	0.91100705	0.0	0.0	NKT cells	control (reference)	control
684	0.0	0.0	0.0	0.0	0.75620925	0.44794524	0.0	0.0	0.0	0.0	0.0	0.0	0.0	0.0	0.0	0.0	0.0	CD10+ B cells	control (reference)	control
685	0.0	0.0	0.0	0.0	0.0	1.2083769	0.0	0.25735617	0.63154685	0.0	0.63154685	0.63154685	0.0	0.0	0.46185267	0.0	0.25735617	NKT cells	control (reference)	control
686	0.0	0.37642765	0.0	0.37642765	0.37642765	0.0	0.8634005	0.37642765	1.3197327	0.37642765	0.37642765	0.0	0.0	0.0	1.4349632	0.37642765	0.0	Monocyte progenitors	control (reference)	control
687	0.0	0.0	0.0	0.0	0.0	2.225098	0.0	0.0	0.0	0.0	0.0	0.74221593	0.0	0.0	0.0	0.0	1.1635164	NKT cells	control (reference)	control
688	0.0	0.0	0.0	0.0	0.0	0.39809296	0.39809296	0.0	1.2368984	0.0	0.39809296	0.0	0.39809296	0.0	0.68206847	0.0	0.0	CD14+ Monocytes	control (reference)	control
689	0.0	0.0	0.0	0.0	0.0	0.44113067	0.0	0.0	0.0	0.0	0.0	0.0	0.0	0.0	0.0	0.0	0.0	CD4+ T cells	control (reference)	control
690	0.0	0.16024813	0.0	0.0	0.0	0.0	0.0	0.16024813	0.16024813	0.0	0.0	0.0	0.0	0.0	0.67085636	0.0	0.0	Megakaryocyte progenitors	control (reference)	control
691	0.13345006	0.25116983	0.0	0.0	0.25116983	0.35647976	0.13345006	0.13345006	0.25116983	0.0	0.0	0.13345006	0.0	0.0	0.25116983	0.0	0.0	Plasma cells	control (reference)	control
692	0.0	0.4250276	0.0	0.0	0.4250276	2.3029604	0.0	0.0	0.4250276	1.1373619	0.0	0.0	0.0	0.4250276	0.0	0.0	1.4297837	NKT cells	control (reference)	control
693	0.0	0.0	0.0	0.0	0.0	0.0	0.0	0.0	0.35604677	0.0	0.0	0.0	0.0	0.0	0.0	0.0	0.0	CD4+ T cells	control (reference)	control
694	0.0	0.0	0.0	0.0	0.0	0.0	0.0	0.0	0.0	0.0	0.0	0.0	0.0	0.0	0.0	0.0	0.0	B	control (reference)	control
695	0.0	0.0	0.0	0.0	0.0	0.0	0.0	0.0	0.42025426	0.0	0.0	0.0	0.0	0.0	0.0	0.0	0.0	CD4+ T cells	control (reference)	control
696	0.0	0.0	0.0	0.0	0.32067874	0.32067874	0.0	0.32067874	0.32067874	0.0	0.32067874	0.0	0.0	0.32067874	0.56311	0.0	0.0	CD4+ T cells	control (reference)	control
697	0.0	0.0	0.0	0.0	0.0	0.0	0.0	0.0	0.97732663	0.0	0.0	0.7442656	0.0	0.0	0.0	0.0	0.0	CD4+ T cells	control (reference)	control
698	0.0	0.0	0.0	0.0	0.545017	0.0	0.7357068	0.30918828	0.545017	0.0	0.0	0.0	0.0	0.30918828	0.89579225	0.545017	0.0	CD16+ Monocytes	control (reference)	control
699	0.0	0.0	0.0	0.0	0.0	0.0	0.0	0.0	0.4231787	0.0	0.0	0.7196013	0.4231787	0.0	0.4231787	0.0	0.0	CD4+ T cells	control (reference)	control
700	0.0	0.0	0.0	0.0	0.0	0.0	0.0	0.38649347	0.38649347	0.38649347	0.0	0.88187826	0.0	0.0	0.0	0.0	0.0	CD4+ T cells	control (reference)	control
701	0.0	0.0	0.0	0.0	0.30607325	0.0	0.5400913	0.0	0.1647013	0.0	0.0	0.0	0.0	0.0	0.0	0.0	0.0	Erythrocytes	control (reference)	control
702	0.0	0.0	0.0	0.0	0.42465648	2.129054	0.0	0.0	0.42465648	0.0	0.0	0.0	0.0	0.0	0.42465648	0.0	0.0	NKT cells	control (reference)	control
703	0.0	0.0	0.0	0.0	0.0	0.0	0.0	0.0	0.42972228	0.0	0.0	0.42972228	0.0	0.42972228	0.42972228	0.0	0.0	CD4+ T cells	control (reference)	control
704	0.0	0.0	0.0	0.0	0.0	0.0	0.0	0.0	0.0	0.0	0.0	0.0	0.0	0.0	0.0	0.0	0.0	B	control (reference)	control
705	0.0	0.1362437	0.0	0.0	0.0	0.1362437	0.0	0.0	0.0	0.0	0.25613123	0.0	0.0	0.0	0.0	0.0	0.0	Erythrocytes	control (reference)	control
706	0.0	0.0	0.0	0.0	0.0	0.0	1.3094794	0.0	0.20322955	0.0	0.0	0.0	0.0	0.0	0.0	0.0	0.0	Erythroid progenitors	control (reference)	control
707	0.0	0.74686915	0.5540316	0.0	0.9084641	0.31490377	0.31490377	0.0	0.31490377	0.0	0.0	0.0	0.0	0.0	0.74686915	0.0	0.31490377	CD16+ Monocytes	control (reference)	control
708	0.0	0.0	0.0	0.0	0.407586	0.0	0.0	0.0	0.407586	0.0	0.0	0.0	0.0	0.0	0.0	0.0	0.0	CD4+ T cells	control (reference)	control
709	0.0	0.20214419	0.0	0.0	0.20214419	0.20214419	0.0	0.0	0.20214419	0.0	0.0	0.20214419	0.0	0.0	0.0	0.0	0.0	CD10+ B cells	control (reference)	control
710	0.0	0.27088296	0.27088296	0.0	0.27088296	0.27088296	0.0	0.0	1.0531719	0.0	0.80847675	0.0	0.0	0.4838099	1.2496074	0.27088296	0.0	CD16+ Monocytes	control (reference)	control
711	0.0	0.0	0.0	0.0	0.0	2.030098	0.0	0.0	0.0	0.0	0.0	0.0	0.0	0.0	0.88271904	0.0	0.0	NKT cells	control (reference)	control
712	0.0	0.1708419	0.0	0.0	0.3167114	0.0	0.0	0.0	0.3167114	0.1708419	0.1708419	0.1708419	0.0	0.0	0.5568764	0.0	0.0	HSPCs	control (reference)	control
713	0.0	0.0	0.0	0.0	0.21250151	0.0	0.21250151	0.0	0.21250151	0.0	0.0	0.0	0.0	0.0	0.0	0.0	0.0	Erythrocytes	control (reference)	control
714	0.0	0.3928781	0.0	0.0	0.0	0.3928781	0.0	0.3928781	0.0	0.0	0.0	0.0	0.0	0.3928781	0.3928781	0.0	0.0	CD4+ T cells	control (reference)	control
715	0.0	0.0	0.0	0.0	0.0	0.0	0.0	0.0	0.40153778	0.0	0.0	0.6872504	0.0	0.40153778	0.90921044	0.0	0.0	CD4+ T cells	control (reference)	control
716	0.0	0.11742548	0.0	0.0	0.22249985	0.0	0.0	0.0	0.40439203	0.0	0.0	0.0	0.0	0.11742548	0.11742548	0.0	0.0	Monocyte progenitors	control (reference)	control
717	0.0	0.0	0.0	0.0	0.38919276	0.38919276	0.0	0.0	0.8868071	0.0	0.0	0.0	0.0	0.0	0.0	0.0	0.0	CD4+ T cells	control (reference)	control
718	0.0	0.10968596	0.0	0.0	0.10968596	0.056346104	0.0	0.0	0.056346104	0.0	0.10968596	0.056346104	0.0	0.0	0.45719558	0.0	0.0	Erythroid progenitors	control (reference)	control
719	0.0	0.0	0.0	0.0	0.0	0.41541114	0.0	0.0	0.41541114	0.0	0.0	1.1184064	0.0	0.0	0.0	0.0	0.0	CD4+ T cells	control (reference)	control
720	0.0	0.0	0.0	0.0	0.35761052	1.1472573	0.0	0.0	0.35761052	0.0	0.0	0.35761052	0.0	0.0	0.35761052	0.0	0.35761052	NKT cells	control (reference)	control
721	0.0	0.0	0.0	0.45274922	0.0	0.0	0.0	0.0	0.45274922	0.0	0.0	0.0	0.0	0.0	0.45274922	0.0	0.0	B	control (reference)	control
722	0.0	0.19439885	0.0	0.0	0.35708773	1.7809267	0.0	0.0	0.19439885	0.0	0.0	0.35708773	0.0	0.19439885	0.72895014	0.0	0.0	CD10+ B cells	control (reference)	control
723	0.0	0.0	0.0	0.0	0.0	0.0	0.0	0.0	0.0	0.0	0.0	0.6082531	0.0	0.0	1.6459811	0.0	0.0	CD4+ T cells	control (reference)	control
724	0.0	0.32831514	0.054031715	0.0	0.2875134	0.10529305	0.44159177	0.0	0.0	0.0	0.0	0.0	0.0	0.0	0.054031715	0.0	0.0	Erythroid progenitors	control (reference)	control
725	0.0	0.0	0.0	0.45296046	0.0	0.0	0.45296046	0.0	0.45296046	0.0	0.0	0.0	0.0	0.45296046	1.7198509	0.0	0.0	Monocyte progenitors	control (reference)	control
726	0.0	0.19911784	0.0	0.0	0.36509544	0.19911784	0.0	0.0	0.36509544	0.0	0.0	0.0	0.0	0.19911784	0.9330615	0.0	0.0	CD4+ T cells	control (reference)	control
727	0.0	0.23212545	0.0	0.0	0.23212545	0.12278294	0.0	0.0	0.7773738	0.0	0.12278294	0.0	0.0	0.0	0.8356834	0.0	0.0	Monocyte-derived dendritic cells	control (reference)	control
728	0.0	0.0	0.0	0.0	0.0	0.0	0.0	0.0	0.40495944	0.40495944	0.0	0.6923886	0.0	0.0	0.40495944	0.0	0.0	CD4+ T cells	control (reference)	control
729	0.2985441	0.2985441	0.0	0.0	0.0	1.3305596	0.0	0.0	0.0	0.0	0.0	0.0	0.5281487	0.2985441	0.8719542	0.2985441	0.0	CD14+ Monocytes	control (reference)	control
730	0.0	0.07377011	0.0	0.0	0.0	0.5241566	0.07377011	0.07377011	0.7284323	0.0	0.20675224	0.0	0.07377011	0.0	0.8979746	0.07377011	0.07377011	HSPCs	control (reference)	control
731	0.0	0.0	0.0	0.0	0.33117616	0.09362811	0.25808886	0.09362811	0.0	0.0	0.17923559	0.0	0.0	0.0	0.09362811	0.0	0.0	Erythrocytes	control (reference)	control
732	0.14754523	0.0	0.07649135	0.0	0.07649135	0.07649135	0.14754523	0.0	0.82061017	0.07649135	0.07649135	0.0	0.0	0.14754523	0.5849652	0.0	0.0	Monocyte-derived dendritic cells	control (reference)	control
733	0.0	0.16154198	0.0	0.0	0.0	0.30058122	0.0	0.16154198	0.30058122	0.0	0.0	0.0	0.0	0.0	0.30058122	0.0	0.0	HSPCs	control (reference)	control
734	0.0	0.14876442	0.0	0.0	0.14876442	0.0	0.14876442	0.14876442	0.0	0.0	0.0	0.0	0.0	0.0	1.0168219	0.0	0.0	Monocyte progenitors	control (reference)	control
735	0.0	0.0	0.0	0.0	0.0	0.0	0.0	0.0	0.0	0.0	0.0	0.0	0.0	0.0	0.0	0.0	0.0	B	control (reference)	control
736	0.0	0.14609648	0.0	0.0	0.0	0.27354437	0.0	0.0	0.0	0.0	0.0	0.0	0.0	0.0	0.0	0.0	0.0	HSPCs	control (reference)	control
737	0.0	0.0	0.0	0.0	0.39801165	2.7514827	0.0	0.0	1.0836494	0.0	0.0	0.39801165	0.0	0.0	0.39801165	0.0	1.0836494	NKT cells	control (reference)	control
738	0.0	0.0	0.0	0.0	0.71336305	2.1145556	0.0	0.0	0.41898763	0.0	0.0	0.41898763	0.0	0.0	0.41898763	0.0	0.0	NKT cells	control (reference)	control
739	0.0	0.0	0.0	0.0	0.0	0.15539025	0.0	0.0	0.0	0.0	0.15539025	0.0	0.0	0.0	0.0	0.0	0.0	Erythrocytes	control (reference)	control
740	0.0	0.14193165	0.0	0.0	0.0	0.14193165	0.0	0.0	0.0	0.0	0.0	0.0	0.0	0.0	0.0	0.0	0.0	HSPCs	control (reference)	control
741	0.0	0.0	0.0	0.0	0.33025408	0.0	0.0	0.33025408	0.0	0.0	0.0	0.0	0.0	0.0	0.0	0.0	0.0	CD8+ T cells	control (reference)	control
742	0.0	0.37885725	0.0	0.0	0.10899218	0.37885725	0.10899218	0.10899218	0.0	0.0	0.20726395	0.0	0.0	0.0	0.10899218	0.0	0.0	HSPCs	control (reference)	control
743	0.0	0.0	0.0	0.0	0.0	0.0	0.0	0.0	0.0	0.0	0.0	0.0	0.0	0.0	0.0	0.0	0.0	CD4+ T cells	control (reference)	control
744	0.0	0.0	0.0	0.0	0.14744042	0.0	0.66946155	0.14744042	0.0	0.0	0.0	0.0	0.0	0.0	0.0	0.0	0.0	Erythrocytes	control (reference)	control
745	0.0	0.0	0.0	0.0	0.42484197	1.7516557	0.0	0.42484197	0.42484197	0.0	0.0	0.0	0.0	0.0	0.9509032	0.0	0.0	NKT cells	control (reference)	control
746	0.0	0.33936143	0.0	0.0	0.0	0.33936143	0.0	0.0	0.0	0.0	0.0	0.0	0.0	0.0	0.0	0.0	0.0	Plasmacytoid dendritic cells	control (reference)	control
747	0.0	0.0	0.0	0.0	0.30667198	0.0	0.0	0.0	0.54103875	0.0	0.0	0.30667198	0.0	0.0	1.5236516	0.0	0.0	CD4+ T cells	control (reference)	control
748	0.0	0.27811867	0.0	0.0	0.0	0.0	0.0	0.0	0.0	0.0	0.1486971	0.0	0.0	0.0	0.5886792	0.0	0.0	Monocyte progenitors	control (reference)	control
749	0.0	0.0	0.0	0.0	0.0	0.0	0.0	0.0	0.0	0.0	0.0	0.0	0.0	0.0	0.0	0.0	0.0	B	control (reference)	control
750	0.0	0.41215754	0.0	0.0	0.22716437	0.22716437	0.0	0.0	0.22716437	0.0	0.0	0.0	0.0	0.0	0.56821215	0.0	0.0	Monocyte progenitors	control (reference)	control
751	0.0	0.0	0.0	0.0	0.0	0.0	0.0	0.0	0.36674076	0.0	0.0	0.0	0.0	0.0	0.0	0.0	0.0	CD8+ T cells	control (reference)	control
752	0.35951865	0.0	0.0	0.0	0.0	2.1228452	0.0	0.0	0.83200395	0.35951865	0.35951865	0.35951865	0.0	0.0	0.0	0.0	0.0	NKT cells	control (reference)	control
753	0.0	0.0	0.0	0.0	0.0	0.0	0.0	0.0	0.407586	0.0	0.0	0.0	0.0	0.0	0.407586	0.0	0.0	CD4+ T cells	control (reference)	control
754	0.4659012	0.0	0.7824846	0.4659012	0.0	0.7824846	0.0	0.0	0.4659012	1.6398015	0.0	0.0	0.7824846	0.0	1.7487817	0.0	0.0	CD14+ Monocytes	control (reference)	control
755	0.0	0.21872678	0.0	0.0	0.0	0.0	0.15099783	0.15099783	0.0	0.0	0.0	0.0	0.0	0.0	0.21872678	0.0	0.07834625	Megakaryocyte progenitors	control (reference)	control
756	0.0	0.5382942	0.0	0.0	0.0	0.21325003	0.0	0.0	0.0	0.0	0.0	0.0	0.0	0.0	1.2849908	0.0	0.0	HSPCs	control (reference)	control
757	0.0	0.17685392	0.0	0.0	0.3270808	0.17685392	0.57313937	0.0	0.0	0.0	0.0	0.0	0.0	0.0	0.0	0.0	0.0	Erythrocytes	control (reference)	control
758	0.0	0.0	0.0	0.0	0.0	0.0	0.0	0.0	0.0	0.0	0.0	0.0	0.0	0.0	0.0	0.0	0.0	B	control (reference)	control
759	0.0	0.36198327	0.0	0.0	0.0	0.0	0.0	0.0	1.1571561	0.36198327	0.0	0.0	0.0	0.0	1.1571561	0.0	0.0	Monocyte progenitors	control (reference)	control
760	0.0	0.40128973	0.0	0.0	0.0	0.0	0.68687755	0.0	1.090244	0.0	0.68687755	0.0	0.68687755	0.0	1.090244	0.0	0.0	CD14+ Monocytes	control (reference)	control
761	0.0	0.23550852	0.0	0.0	0.42598927	0.23550852	1.1671848	0.0	0.0	0.0	0.0	0.0	0.0	0.0	0.084816575	0.0	0.0	Erythroid progenitors	control (reference)	control
762	0.0	0.0	0.0	0.44456226	0.44456226	0.0	0.75123423	0.0	0.44456226	0.0	0.0	0.0	0.0	0.0	1.1753353	0.0	0.0	CD14+ Monocytes	control (reference)	control
763	0.0	0.0	0.0	0.0	0.0	0.3906741	0.0	0.0	0.0	0.0	0.0	0.0	0.0	0.0	0.3906741	0.0	0.0	CD4+ T cells	control (reference)	control
764	0.0	0.0	0.0	0.0	0.31409582	0.11600988	0.31409582	0.0	0.11600988	0.0	0.0	0.0	0.0	0.0	0.0	0.0	0.0	Erythrocytes	control (reference)	control
765	0.0	0.0	0.0	0.0	0.30870116	0.30870116	0.0	0.0	0.73475266	0.0	0.0	0.73475266	0.0	0.30870116	1.0325711	0.0	0.0	CD4+ T cells	control (reference)	control
766	0.0	0.56676066	0.0	0.0	0.0	0.22648416	0.0	0.0	0.7014779	0.0	0.0	0.0	0.0	0.22648416	0.8201823	0.0	0.0	Monocyte progenitors	control (reference)	control
767	0.0	0.49342704	0.0	0.0	0.3543682	0.0	0.0	0.0	0.0	0.0	0.0	0.0	0.0	0.0	0.3543682	0.0	0.0	HSPCs	control (reference)	control
768	0.0	0.26463905	0.0	0.0	0.14104833	0.14104833	0.0	0.14104833	0.0	0.0	0.0	0.0	0.0	0.0	0.4736975	0.0	0.0	HSPCs	control (reference)	control
769	0.0	0.0	0.0	0.0	0.0	0.0	0.0	0.0	0.9293998	0.0	0.0	0.0	0.0	0.0	0.0	0.0	0.0	CD4+ T cells	control (reference)	control
770	0.6770875	0.39478737	0.0	0.0	0.39478737	0.0	0.6770875	0.6770875	0.0	0.39478737	0.0	0.0	0.0	0.0	0.896988	0.6770875	0.0	CD14+ Monocytes	control (reference)	control
771	0.0	0.0	0.0	0.0	0.0	2.3077443	0.0	0.0	0.3583976	1.0021521	1.4925166	0.62168825	0.0	0.0	0.3583976	0.0	0.3583976	NK cells	control (reference)	control
772	0.0	0.0	0.0	0.0	0.36826223	0.0	0.0	0.0	0.36826223	0.0	0.0	0.36826223	0.0	0.0	0.0	0.0	0.0	CD8+ T cells	control (reference)	control
773	0.0	0.34311187	0.0	0.0	0.0	0.18620004	0.0	0.0	0.0	0.0	0.18620004	0.0	0.0	0.0	0.7047378	0.0	0.0	HSPCs	control (reference)	control
774	0.0	0.0	0.0	0.0	0.39335367	0.0	0.0	0.0	0.67492455	0.0	0.39335367	0.39335367	0.0	0.0	0.0	0.0	0.0	CD8+ T cells	control (reference)	control
775	0.0	0.0	0.0	0.38634038	0.21171266	0.0	0.21171266	0.0	0.38634038	0.38634038	0.0	0.0	0.0	0.0	1.657136	0.21171266	0.0	CD14+ Monocytes	control (reference)	control
776	0.0	0.0	0.0	0.0	0.0	0.0	0.0	0.0	1.0568789	0.0	0.0	0.0	0.0	0.0	0.48599517	0.0	0.0	Monocyte progenitors	control (reference)	control
777	0.0	0.29591256	0.0	0.0	0.29591256	0.12904476	0.24332422	0.0	0.0	0.0	0.066602506	0.0	0.0	0.0	0.0	0.0	0.0	Erythroid progenitors	control (reference)	control
778	0.0	0.052658472	0.0	0.0	0.28097278	0.102682196	0.39650935	0.0	0.052658472	0.0	0.0	0.0	0.0	0.052658472	0.102682196	0.0	0.0	Erythroid progenitors	control (reference)	control
779	0.0	0.24529584	0.0	0.0	0.08862099	0.0	0.24529584	0.24529584	0.17002366	0.0	0.08862099	0.0	0.0	0.0	0.08862099	0.0	0.0	Megakaryocyte progenitors	control (reference)	control
780	0.0	0.0	0.0	0.0	0.4688861	0.2616767	0.0	0.0	0.2616767	0.0	0.0	0.0	0.0	0.0	1.64625	0.0	0.0	Monocyte progenitors	control (reference)	control
781	0.0	0.25299737	0.0	0.0	0.0	0.0	0.13447839	0.13447839	0.0	0.0	0.0	0.0	0.0	0.0	0.5421497	0.0	0.0	Megakaryocyte progenitors	control (reference)	control
782	0.0	0.0	0.0	0.0	0.43462065	2.0192304	0.0	0.43462065	0.96817374	0.0	2.0192304	0.43462065	0.0	0.0	0.43462065	0.0	0.0	NKT cells	control (reference)	control
783	0.0	0.0	0.0	0.0	0.27092037	2.207223	0.0	0.27092037	0.9383861	0.0	0.65933794	0.65933794	0.0	0.48387033	0.9383861	0.0	0.0	NKT cells	control (reference)	control
784	0.0	0.0	0.0	0.0	0.0	2.056838	0.0	0.0	0.4218028	0.4218028	0.0	0.0	0.0	0.0	0.94550896	0.0	0.0	NKT cells	control (reference)	control
785	0.0	0.0	0.0	0.0	0.38009328	0.0	0.38009328	0.0	1.1975839	0.0	0.38009328	0.0	0.0	0.65484387	2.3271236	0.38009328	0.0	CD14+ Monocytes	control (reference)	control
786	0.0	0.0	0.1853588	0.0	0.0	0.0	0.1853588	0.0	0.5958656	0.3416733	0.0	0.1853588	0.0	0.0	1.2365763	0.0	0.0	Monocyte-derived dendritic cells	control (reference)	control
787	0.0	0.25309515	0.0	0.0	0.35907817	0.13453344	0.54233277	0.0	0.0	0.0	0.0	0.0	0.0	0.13453344	0.0	0.0	0.0	Erythroid progenitors	control (reference)	control
788	0.0	0.42025426	0.0	0.0	0.42025426	1.9089252	0.0	0.0	0.42025426	0.0	0.0	0.0	0.0	0.0	0.94275576	0.0	0.0	NKT cells	control (reference)	control
789	0.0	0.0	0.0	0.0	0.17563975	0.17563975	0.0	0.0	0.8518844	0.0	0.0	0.0	0.0	0.0	1.071613	0.0	0.17563975	Monocyte-derived dendritic cells	control (reference)	control
790	0.0	0.0	0.0	0.0	0.32585573	0.32585573	0.32585573	0.0	0.571223	0.0	0.0	0.0	0.0	0.0	1.4967035	0.0	0.0	CD14+ Monocytes	control (reference)	control
791	0.0	0.0	0.0	0.17725179	0.0	0.0	0.0	0.0	0.45856026	0.17725179	0.0	0.0	0.3277654	0.0	1.1420703	0.0	0.0	Monocyte progenitors	control (reference)	control
792	0.0	0.0	0.0	0.0	0.29931903	0.0	0.5293803	0.0	0.71628726	0.8737004	0.0	0.0	0.29931903	0.0	2.4395778	0.0	0.0	CD14+ Monocytes	control (reference)	control
793	0.0	0.0	0.0	0.0	0.0	2.156674	0.0	0.0	0.4355944	0.0	0.7380074	0.4355944	0.0	0.0	0.0	0.0	0.0	NKT cells	control (reference)	control
794	0.0	0.0	0.0	0.0	0.32091522	0.32091522	0.0	0.0	0.0	0.0	0.0	0.0	0.0	0.0	1.3449293	0.0	0.0	HSPCs	control (reference)	control
795	0.0	0.1674018	0.0	0.0	0.24164633	0.0	0.0	0.0	0.1674018	0.0	0.0	0.31075755	0.0	0.0	0.08719974	0.0	0.0	HSPCs	control (reference)	control
796	0.0	0.0	0.0	0.0	0.0	0.0	0.40580297	0.0	0.69365394	0.40580297	0.0	0.40580297	0.0	0.0	0.69365394	0.0	0.0	CD4+ T cells	control (reference)	control
797	0.0	0.0	0.0	0.0	0.0	0.0	0.0	0.0	0.0	0.0	0.0	0.0	0.0	0.0	1.0565069	0.0	0.0	CD4+ T cells	control (reference)	control
798	0.0	0.0	0.0	0.0	0.3808351	0.3808351	0.3808351	0.0	0.8715104	1.0487303	0.3808351	0.0	0.0	0.0	1.4456342	0.3808351	0.0	CD14+ Monocytes	control (reference)	control
799	0.0	0.1507611	0.0	0.0	0.34131557	0.2183949	0.0	0.078218974	0.5013057	0.0	0.0	0.7976834	0.0	0.1507611	0.5953106	0.0	0.0	CD4+ T cells	control (reference)	control
800	0.0	0.0	0.0	0.0	0.61568624	0.0	0.99393773	0.0	0.61568624	0.0	0.0	0.0	0.0	0.0	0.99393773	0.35449678	0.0	CD14+ Monocytes	control (reference)	control
801	0.0	0.0	0.0	0.0	0.0	2.5365748	0.0	0.42456383	0.9504101	1.4287647	1.1364517	0.0	0.0	0.0	0.0	0.0	0.7216602	NKT cells	control (reference)	control
802	0.0	0.0	0.0	1.5939381	0.0	0.44496953	0.7518336	0.0	1.1761197	0.0	0.0	0.0	0.44496953	0.0	1.4730811	0.0	0.0	CD14+ Monocytes	control (reference)	control
803	0.0	0.0	0.0	0.0	0.0	0.0	0.0	0.0	0.0	0.0	0.0	0.0	0.0	0.0	1.2624304	0.0	0.0	CD4+ T cells	control (reference)	control
804	0.0	0.0	0.0	0.0	0.69530606	0.0	0.0	0.0	0.40690488	0.0	0.0	0.40690488	0.0	0.0	0.0	0.0	0.0	CD4+ T cells	control (reference)	control
805	0.0	0.0	0.0	0.0	0.36979645	0.0	0.0	0.0	0.0	0.0	0.0	0.6391555	0.0	0.0	0.0	0.0	0.0	CD4+ T cells	control (reference)	control
806	0.0	0.0	0.474219	0.0	0.0	0.0	0.79458296	0.0	0.9230268	0.0	0.474219	0.0	0.0	0.474219	1.4672229	0.26496044	0.0	CD14+ Monocytes	control (reference)	control
807	0.0	0.0	0.0	0.0	0.0	0.0	0.0	0.46135846	0.77585775	0.77585775	0.46135846	0.0	0.0	0.0	0.77585775	0.0	0.0	Monocyte progenitors	control (reference)	control
808	0.0	0.48393077	0.0	0.0	0.0	0.0	0.0	0.0	0.0	0.0	0.0	0.0	0.0	0.0	0.80865145	0.0	0.0	HSPCs	control (reference)	control
809	0.0	0.0	0.0	0.39703882	0.0	0.39703882	0.0	0.0	0.39703882	0.39703882	0.0	0.39703882	0.39703882	0.0	1.3672343	0.0	0.0	CD14+ Monocytes	control (reference)	control
810	0.0	0.0	0.0	0.0	0.0	2.5728462	0.0	0.0	1.0416178	0.0	1.8139503	1.0416178	0.3124426	0.3124426	1.5406439	0.0	0.3124426	NKT cells	control (reference)	control
811	0.0	0.26260403	0.0	0.0	0.371886	0.0	0.0	0.13989747	0.13989747	0.0	0.0	0.0	0.0	0.0	0.47039318	0.0	0.0	Monocyte progenitors	control (reference)	control
812	0.0	0.0	0.0	0.0	0.0	0.0	0.0	0.33557773	0.33557773	0.0	0.0	0.95358384	0.0	0.0	0.33557773	0.0	0.0	CD8+ T cells	control (reference)	control
813	0.0	0.0	0.0	0.0	0.0	0.0	0.0	0.0	0.19544095	0.0	0.0	0.0	0.0	0.0	0.0	0.0	0.0	Erythrocytes	control (reference)	control
814	0.0	0.39554834	0.0	0.0	0.39554834	0.0	0.39554834	0.0	0.7943472	0.0	0.0	0.0	0.21720529	0.0	1.424021	0.0	0.0	Monocyte-derived dendritic cells	control (reference)	control
815	0.0	0.117275394	0.0	0.0	0.29429507	0.0	0.38295287	0.08922057	0.030633235	0.0	0.030633235	0.030633235	0.0	0.0	0.117275394	0.030633235	0.0	Erythroid progenitors	control (reference)	control
816	0.0	0.0	0.0	0.0	0.4074155	0.4074155	0.0	0.0	0.4074155	0.6960713	0.0	0.4074155	0.0	0.0	0.6960713	0.0	0.0	CD4+ T cells	control (reference)	control
817	0.0	0.14229016	0.0	0.0	0.0	0.0	0.0	0.0	0.8655026	0.0	0.0	0.4772551	0.0	0.0	0.9865711	0.0	0.56789887	CD4+ T cells	control (reference)	control
818	0.0	0.0	0.0	0.0	0.0	0.0	0.0	0.42811432	0.0	0.0	0.0	0.42811432	0.0	0.0	0.0	0.0	0.0	CD8+ T cells	control (reference)	control
819	0.0	0.0	0.0	0.0	0.0	2.3933048	0.0	0.0	0.9776757	0.0	0.0	0.7445594	0.0	0.0	0.7445594	0.0	0.0	NKT cells	control (reference)	control
820	0.0	0.0	0.0	0.0	0.0	0.0	0.4307693	0.0	0.7308673	0.0	0.0	0.4307693	0.0	0.0	1.1485962	0.0	0.0	CD4+ T cells	control (reference)	control
821	0.0	0.36346498	0.0	0.0	0.0	0.0	0.0	0.0	0.83937234	0.0	0.0	0.0	0.0	0.0	0.36346498	0.0	0.36346498	HSPCs	control (reference)	control
822	0.0	0.0	0.36366796	0.62977755	0.0	0.0	0.0	0.0	1.0131946	0.0	0.0	0.0	0.36366796	0.0	1.1609554	0.36366796	0.0	CD14+ Monocytes	control (reference)	control
823	0.0	0.0	0.0	0.0	0.0	0.0	0.0	0.0	0.4283972	0.0	0.0	0.0	0.0	0.0	1.4371712	0.0	0.0	CD4+ T cells	control (reference)	control
824	0.0	0.0	0.0	0.0	0.5467958	1.3637503	0.0	0.0	0.0	0.89829636	1.0364782	0.31031457	0.31031457	0.0	0.0	0.0	0.0	NK cells	control (reference)	control
825	0.0	0.0	0.0	0.0	0.39956194	0.0	0.39956194	0.0	0.90563977	0.0	0.0	0.0	0.0	0.0	1.4902487	0.0	0.0	CD14+ Monocytes	control (reference)	control
826	0.0	0.0	0.0	0.0	0.0	0.0	0.0	0.0	0.4113739	0.0	0.0	0.4113739	0.0	0.0	0.0	0.0	0.0	CD4+ T cells	control (reference)	control
827	0.0	0.0	0.0	0.0	0.0	0.43038794	0.0	0.0	0.73030233	0.0	0.0	0.0	0.0	0.0	0.0	0.0	0.0	B	control (reference)	control
828	0.0	0.0	0.0	0.0	0.0	0.0	0.0	0.0	0.7144399	0.0	0.41971052	0.0	0.0	0.0	0.41971052	0.0	0.0	CD4+ T cells	control (reference)	control
829	0.2202698	0.2202698	0.0	0.0	0.40067092	0.0	0.0	0.40067092	0.5534476	1.0890008	0.0	0.2202698	0.0	0.2202698	0.40067092	0.2202698	0.0	CD14+ Monocytes	control (reference)	control
830	0.0	0.0	0.0	0.0	0.35283297	0.0	0.61312234	0.0	0.35283297	0.0	0.0	0.0	0.0	0.0	0.0	0.0	0.0	Plasmacytoid dendritic cells	control (reference)	control
831	0.0	0.0	0.0	0.0	0.0	0.2760258	0.0	0.0	1.0672218	0.0	0.0	0.0	0.2760258	0.0	1.6956791	0.49210978	0.0	CD14+ Monocytes	control (reference)	control
832	0.0	0.2500192	0.0	0.0	0.0	0.44986475	0.0	0.0	0.0	0.0	0.0	0.0	0.0	0.0	0.7590286	0.0	0.0	NKT cells	control (reference)	control
833	0.0	0.40614134	0.0	0.0	0.0	0.40614134	0.0	0.0	1.2542115	0.0	0.0	0.0	1.0999644	0.0	0.91750765	0.0	0.0	Monocyte progenitors	control (reference)	control
834	0.0	0.0	0.0	0.0	0.0	0.0	0.0	0.0	0.46234792	0.0	0.46234792	0.0	0.0	0.0	0.46234792	0.0	0.0	Plasmacytoid dendritic cells	control (reference)	control
835	0.0	0.1621801	0.0	0.0	0.0	0.30169153	0.0	0.1621801	0.0	0.0	0.0	0.0	0.0	0.0	0.1621801	0.0	0.0	HSPCs	control (reference)	control
836	0.0	0.28747126	0.0	0.0	0.69272554	0.84681594	0.0	0.0	0.28747126	0.5104883	2.232839	0.5104883	0.0	0.0	0.84681594	0.0	0.0	NKT cells	control (reference)	control
837	0.0	0.12977074	0.0	0.0	0.12977074	1.1684732	0.0	0.0	0.12977074	0.0	0.24461901	0.0	0.0	0.0	0.12977074	0.0	0.0	Erythrocytes	control (reference)	control
838	0.0	0.65533173	0.4806885	0.0	0.26895308	0.0	0.65533173	0.0	1.2437943	0.0	0.26895308	0.0	0.0	0.0	1.0478671	0.26895308	0.0	CD14+ Monocytes	control (reference)	control
839	0.36258796	0.36258796	0.62812173	0.0	0.62812173	0.0	0.36258796	0.0	1.2870985	0.0	0.36258796	0.0	0.0	0.0	1.2870985	0.0	0.0	CD14+ Monocytes	control (reference)	control
840	0.0	0.0	0.0	0.0	0.43162978	0.0	0.0	0.43162978	0.73214185	0.0	0.0	0.43162978	0.0	0.0	0.0	0.0	0.0	CD4+ T cells	control (reference)	control
841	0.0	0.0	0.0	0.0	0.4183573	0.0	0.0	0.0	0.4183573	0.0	0.0	0.4183573	0.0	0.0	0.4183573	0.0	0.0	CD4+ T cells	control (reference)	control
842	0.0	0.0	0.0	0.0	0.0	1.4297837	0.0	0.0	0.4250276	0.0	0.0	0.0	0.0	0.4250276	1.7520989	0.0	0.0	NKT cells	control (reference)	control
843	0.0	0.0	0.0	0.0	0.4151454	0.0	0.4151454	0.4151454	0.4151454	0.0	0.0	0.4151454	0.0	0.0	0.0	0.0	0.0	CD8+ T cells	control (reference)	control
844	0.0	0.0	0.0	0.0	0.34608725	0.0	0.18794155	0.0	0.18794155	0.18794155	0.18794155	0.0	0.0	0.0	0.0	0.0	0.0	Erythrocytes	control (reference)	control
845	0.0	0.0	0.0	0.0	0.29283673	0.29283673	0.0	0.0	0.4123321	0.0	0.0	0.0	0.0	0.0	0.0	0.0	0.0	Erythrocytes	control (reference)	control
846	0.0	0.3796496	0.0	0.0	0.0	0.1092517	0.2973818	0.1092517	0.1092517	0.0	0.0	0.0	0.0	0.1092517	0.20773435	0.0	0.0	Megakaryocyte progenitors	control (reference)	control
847	0.0	0.0	0.0	0.0	0.0	0.0	0.0	0.0	0.40170336	0.40170336	0.0	0.0	0.0	0.0	0.40170336	0.0	0.0	CD4+ T cells	control (reference)	control
848	0.0	0.0	0.0	0.0	0.0	0.4350096	0.0	0.0	0.968858	0.4350096	0.0	0.0	0.0	0.4350096	0.4350096	0.0	0.0	CD4+ T cells	control (reference)	control
849	0.0	0.0	0.0	0.0	0.45819938	0.0	0.0	0.0	0.0	0.0	0.17709242	0.0	0.0	0.0	0.0	0.0	0.0	CD10+ B cells	control (reference)	control
850	0.0	0.12640242	0.0	0.0	0.12640242	0.79419017	0.33947924	0.0	0.12640242	0.0	0.0	0.12640242	0.0	0.0	0.12640242	0.0	0.0	Erythrocytes	control (reference)	control
851	0.0	0.3400103	0.0	0.0	0.3400103	0.0	0.5932849	0.0	0.795201	0.0	0.0	0.0	0.0	0.0	0.795201	0.0	0.0	CD14+ Monocytes	control (reference)	control
852	0.0	0.37637925	0.0	0.0	0.14178875	1.0920346	0.0	0.14178875	0.0	0.14178875	0.14178875	0.14178875	0.0	0.0	0.47581968	0.0	0.37637925	HSPCs	control (reference)	control
853	0.0	0.0	0.0	0.0	0.34101805	1.8378351	0.34101805	0.0	0.34101805	0.0	0.0	0.0	0.0	0.0	0.59484905	0.0	0.0	NKT cells	control (reference)	control
854	0.0	0.0	0.0	0.0	0.0	0.45043868	1.346774	0.0	0.45043868	0.0	0.0	0.0	0.0	0.0	0.45043868	0.45043868	0.0	CD14+ Monocytes	control (reference)	control
855	0.0	0.0	0.0	0.0	0.7374309	0.4352044	0.0	0.0	0.0	0.0	0.0	0.4352044	0.0	0.0	0.0	0.0	0.0	CD4+ T cells	control (reference)	control
856	0.0	0.0	0.0	0.0	0.0	0.0	0.0	0.0	0.74964076	0.0	0.0	0.0	0.0	0.0	1.5519781	0.74964076	0.0	CD14+ Monocytes	control (reference)	control
857	0.0	0.06913663	0.0	0.0	0.1945365	0.06913663	0.90318257	0.06913663	0.0	0.0	0.03516568	0.0	0.0	0.0	0.0	0.0	0.0	Erythroid progenitors	control (reference)	control
858	0.0	0.13453802	0.0	0.0	0.19557685	0.2531033	0.19557685	0.0	0.622751	0.0	0.0	0.06952987	0.0	0.0	0.69716763	0.0	0.0	Erythroid progenitors	control (reference)	control
859	0.0	0.0	0.0	0.35074377	0.6098997	0.0	0.35074377	0.0	0.0	0.35074377	0.0	0.0	0.35074377	0.35074377	1.7265732	0.6098997	0.0	CD14+ Monocytes	control (reference)	control
860	0.0	0.0	0.0	0.0	0.0	0.40639555	0.0	0.0	0.0	0.0	0.0	0.0	0.0	0.0	0.0	0.0	0.0	CD4+ T cells	control (reference)	control
861	0.0	0.0	0.0	0.0	0.0	0.14457518	0.0	0.14457518	0.0	0.0	0.0	0.0	0.0	0.0	0.14457518	0.0	0.0	CD10+ B cells	control (reference)	control
862	0.0	0.19929926	0.0	0.0	0.0	0.0	0.19929926	0.0	1.1648593	0.0	0.19929926	0.0	0.0	0.19929926	0.93367094	0.0	0.0	CD14+ Monocytes	control (reference)	control
863	0.0	0.0	0.0	0.0	0.0	2.4653478	0.0	0.0	0.44898075	0.0	0.0	1.1838286	0.0	0.0	0.7577305	0.0	0.0	NKT cells	control (reference)	control
864	0.0	0.0	0.0	0.0	0.0	0.3798713	0.0	0.0	0.3798713	0.0	0.0	0.0	0.0	0.0	0.3798713	0.0	0.0	Monocyte progenitors	control (reference)	control
865	0.0	0.0	0.0	0.0	0.0	0.0	0.0	0.0	0.36111343	0.0	0.0	0.0	0.0	0.0	0.0	0.0	0.0	CD8+ T cells	control (reference)	control
866	0.0	0.0	0.0	0.0	0.0	0.0	0.0	0.0	0.0	0.72028625	0.0	0.0	0.0	0.42363942	0.42363942	0.0	0.0	Monocyte progenitors	control (reference)	control
867	0.0	0.0	0.3976868	0.0	0.3976868	0.0	0.3976868	0.0	1.0829947	0.3976868	0.0	0.0	0.0	0.0	1.485833	0.0	0.0	CD14+ Monocytes	control (reference)	control
868	0.0	0.0	0.0	0.0	0.0	0.0	0.0	0.0	0.0	0.0	0.0	0.44446057	0.0	0.0	0.0	0.0	0.0	CD4+ T cells	control (reference)	control
869	0.0	0.0	0.0	0.0	0.34468418	0.0	0.0	0.0	0.34468418	0.0	0.0	0.6005318	0.0	0.0	0.6005318	0.0	0.0	CD4+ T cells	control (reference)	control
870	0.0	0.41539633	0.0	0.0	0.08234331	0.0	0.0	0.08234331	0.08234331	0.08234331	0.0	0.0	0.0	0.0	0.52273136	0.0	0.0	Megakaryocyte progenitors	control (reference)	control
871	0.0	0.0	0.0	0.0	0.15430756	0.0	0.0	0.0	0.15430756	0.0	0.0	0.0	0.0	0.0	0.40583113	0.0	0.0	Monocyte progenitors	control (reference)	control
872	0.0	0.0	0.0	0.0	0.0	0.45148593	0.45148593	0.0	0.7614078	0.0	0.0	0.0	0.45148593	0.0	1.3489096	0.45148593	0.0	CD14+ Monocytes	control (reference)	control
873	0.0	0.0	0.0	0.0	0.24469516	0.0	0.24469516	0.44113067	0.0	0.24469516	0.24469516	0.0	0.0	0.0	0.0	0.0	0.0	Plasma cells	control (reference)	control
874	0.0	0.41826737	0.41826737	0.0	0.41826737	0.41826737	0.0	0.0	0.41826737	0.0	0.0	0.41826737	0.0	0.0	0.0	0.0	0.0	NK cells	control (reference)	control
875	0.0	0.0	0.0	0.0	0.0	0.4611757	0.17840765	0.0	0.68135923	1.6295469	0.32975328	0.32975328	0.17840765	0.0	1.0144378	0.0	0.17840765	CD14+ Monocytes	control (reference)	control
876	0.0	0.0	0.0	0.0	0.33131632	0.0	0.0	0.0	0.0	0.0	0.0	0.0	0.33131632	0.0	1.4212759	0.0	0.0	Megakaryocyte progenitors	control (reference)	control
877	0.0	0.5073396	0.0	0.0	0.0	0.76849425	0.0	0.0	0.15290704	0.6887877	0.5073396	0.2855047	0.0	0.15290704	0.60217345	0.0	0.0	HSPCs	control (reference)	control
878	0.0	0.0	0.0	0.0	0.0	0.0	0.0	0.0	0.0	0.0	0.0	0.3726194	0.0	0.0	0.0	0.0	0.0	CD4+ T cells	control (reference)	control
879	0.0	0.17456582	0.0	0.0	0.17456582	0.09108724	0.61965185	0.0	0.09108724	0.0	0.0	0.0	0.0	0.0	0.09108724	0.0	0.0	Erythrocytes	control (reference)	control
880	0.4329753	0.0	0.4329753	0.0	0.0	0.0	0.4329753	0.0	0.96527684	0.4329753	0.0	0.0	0.7341337	0.0	0.7341337	0.0	0.0	CD14+ Monocytes	control (reference)	control
881	0.0	0.0	0.0	0.0	0.31470135	0.0	0.0	0.0	0.0	0.0	0.0	0.0	0.0	0.0	0.0	0.0	0.0	Plasmacytoid dendritic cells	control (reference)	control
882	0.0	0.0	0.0	0.0	0.0	0.4074155	0.0	0.0	0.4074155	0.4074155	0.0	0.0	0.0	0.0	1.1025093	0.0	0.0	Monocyte progenitors	control (reference)	control
883	0.0	0.38146794	0.0	0.0	0.0	0.0	0.0	0.0	0.0	0.0	0.20881446	0.0	0.0	0.0	0.96527684	0.0	0.0	HSPCs	control (reference)	control
884	0.0	0.7246328	0.0	0.0	0.23585701	0.23585701	0.0	0.23585701	0.0	0.0	0.0	0.0	0.0	0.0	0.5866637	0.0	0.0	HSPCs	control (reference)	control
885	0.0	0.0	0.0	0.0	0.0	0.0	0.0	0.0	0.40690488	0.0	0.0	0.9188808	0.0	0.0	0.40690488	0.0	0.40690488	CD4+ T cells	control (reference)	control
886	0.0	0.0	0.0	0.0	0.3534071	0.0	0.0	0.0	0.0	0.0	0.0	0.3534071	0.0	0.0	0.0	0.0	0.0	CD8+ T cells	control (reference)	control
887	0.0	0.15351439	0.0	0.0	0.15351439	0.0	0.0	0.15351439	0.0	0.15351439	0.0	0.0	0.0	0.0	0.6041098	0.0	0.15351439	HSPCs	control (reference)	control
888	0.0	0.0	0.0	0.0	0.8761782	0.0	0.0	0.0	0.0	0.0	0.0	0.0	0.0	0.0	0.0	0.0	0.0	CD4+ T cells	control (reference)	control
889	0.0	0.101784445	0.0	0.0	0.19415921	1.1786675	0.0	0.27871782	0.0	0.0	0.7282479	0.101784445	0.0	0.0	0.42900193	0.0	0.0	Plasma cells	control (reference)	control
890	0.0	0.0	0.0	0.0	0.26265672	1.4595872	0.0	0.0	1.1322603	0.0	0.0	0.26265672	0.0	0.26265672	0.4704788	0.0	0.0	NKT cells	control (reference)	control
891	0.0	0.18553343	0.0	0.0	0.0	0.18553343	0.18553343	0.0	0.341972	0.0	0.0	0.0	0.0	0.0	0.70275205	0.0	0.0	HSPCs	control (reference)	control
892	0.0	0.0	0.0	0.0	0.0	1.7093201	0.0	0.0	0.0	0.0	0.0	0.0	0.0	0.0	0.69594365	0.0	0.0	NKT cells	control (reference)	control
893	0.0	0.0	0.36909747	0.0	0.0	1.6982334	0.6380874	0.0	1.3025244	0.36909747	0.0	0.36909747	0.0	0.36909747	1.3025244	0.0	0.6380874	CD14+ Monocytes	control (reference)	control
894	0.0	0.0	0.0	0.0	0.0	0.0	0.0	0.0	0.0	0.40162057	0.0	0.6873748	0.0	0.0	0.0	0.0	0.0	CD8+ T cells	control (reference)	control
895	0.0	0.34886608	0.0	0.0	0.0	0.0	0.0	0.0	0.0	0.0	0.0	0.34886608	0.0	0.0	0.6070002	0.0	0.0	CD4+ T cells	control (reference)	control
896	0.0	0.3307564	0.0	0.0	0.0	0.0	0.3307564	0.0	0.0	1.0852242	0.0	0.0	0.3307564	0.0	1.5933504	0.0	0.0	CD14+ Monocytes	control (reference)	control
897	0.0	0.0	0.3501783	0.0	0.3501783	1.1303056	0.0	0.0	0.3501783	1.6473513	0.98480225	0.0	0.0	0.0	0.81446254	0.0	0.0	CD14+ Monocytes	control (reference)	control
898	0.0	0.42717415	0.0	0.0	0.0	0.0	0.0	0.0	0.0	0.0	0.0	0.7255365	0.0	0.0	0.42717415	0.0	0.0	CD4+ T cells	control (reference)	control
899	0.0	0.0	0.0	0.0	0.6353276	0.4648405	0.0	0.0	0.0	0.4648405	0.0	0.0	0.2591901	0.2591901	0.0	0.0	0.0	Plasma cells	control (reference)	control
900	0.0	0.0	0.0	0.0	0.43230146	1.7693769	0.0	0.0	1.1515837	0.0	0.0	0.0	0.0	0.43230146	0.43230146	0.0	0.0	NKT cells	control (reference)	control
901	0.0	0.0	0.0	0.0	0.0	1.3310696	0.0	0.0	0.0	0.0	0.0	0.0	0.0	0.0	0.31579223	0.0	0.0	HSPCs	control (reference)	control
902	0.0	0.0	0.0	0.0	0.0	0.0	0.0	0.0	0.0	0.0	0.0	0.3786184	0.0	0.0	0.3786184	0.0	0.0	CD4+ T cells	control (reference)	control
903	0.0	0.0	0.0	0.0	0.4151454	0.0	0.0	0.0	0.4151454	0.4151454	0.0	0.4151454	0.0	0.0	0.0	0.0	0.0	CD8+ T cells	control (reference)	control
904	0.0	0.0	0.0	0.0	0.0	0.39639288	0.0	0.0	0.6795078	0.0	0.39639288	0.39639288	0.0	0.0	0.39639288	0.0	0.0	CD4+ T cells	control (reference)	control
905	0.0	0.0	0.0	0.0	0.29140073	1.552086	0.0	0.0	1.1084981	0.29140073	0.29140073	0.29140073	0.0	0.29140073	1.4777353	0.0	0.29140073	NKT cells	control (reference)	control
906	0.0	0.0	0.0	0.0	0.0	0.21226078	0.0	0.0	0.21226078	0.0	0.0	0.21226078	0.0	0.0	0.0	0.0	0.0	Erythrocytes	control (reference)	control
907	0.0	0.0	0.0	0.0	0.40960026	0.0	0.22562669	0.0	0.22562669	1.1068655	0.0	0.0	0.0	0.0	0.22562669	0.0	0.0	Plasma cells	control (reference)	control
908	0.0	0.26676038	0.0	0.0	0.26676038	0.0	0.0	0.0	0.47713757	0.0	0.0	0.0	0.0	0.0	1.6043165	0.0	0.26676038	Monocyte progenitors	control (reference)	control
909	0.0	0.0	0.0	0.0	0.76434565	0.0	0.0	0.0	0.0	0.0	0.0	0.0	0.0	0.0	0.32391483	0.0	0.0	Plasma cells	control (reference)	control
910	0.0	0.17920297	0.0	0.0	0.17920297	0.17920297	0.0	0.0	0.17920297	0.0	0.0	0.0	0.0	0.0	0.6837621	0.0	0.0	Monocyte progenitors	control (reference)	control
911	0.0	0.36805397	0.36805397	0.0	0.0	0.0	0.36805397	0.0	0.36805397	0.0	0.0	0.0	0.0	0.0	1.6954689	0.0	0.0	Monocyte progenitors	control (reference)	control
912	0.0	0.0	0.0	0.26752374	0.0	0.26752374	0.8006098	0.0	0.8006098	0.0	0.26752374	0.0	0.4783743	0.0	1.4756713	0.92965037	0.0	CD14+ Monocytes	control (reference)	control
913	0.0	0.0	0.0	0.0	0.22357476	0.11802262	0.22357476	0.0	0.11802262	0.0	0.0	0.0	0.0	0.0	0.0	0.0	0.0	Erythrocytes	control (reference)	control
914	0.0	0.0	0.23835939	0.0	0.0	0.23835939	0.0	0.0	0.8526377	0.0	0.12626486	0.0	0.0	0.0	0.7935551	0.0	0.0	Monocyte-derived dendritic cells	control (reference)	control
915	0.0	0.34911522	0.0	0.04537827	0.13038845	0.08878643	0.13038845	0.08878643	0.04537827	0.04537827	0.04537827	0.0	0.0	0.0	0.04537827	0.0	0.0	Erythroid progenitors	control (reference)	control
916	0.0	0.13667808	0.0	0.0	0.0	0.0	0.0	0.13667808	0.13667808	0.0	0.0	0.0	0.0	0.0	0.5494472	0.0	0.0	HSPCs	control (reference)	control
917	0.0	0.0	0.0	0.0	0.0	0.0	0.0	0.0	0.0	0.0	0.0	0.0	0.0	0.0	0.0	0.0	0.0	B	control (reference)	control
918	0.0	0.0	0.0	0.0	0.4113739	0.0	0.0	0.4113739	0.4113739	0.0	0.0	0.0	0.0	0.0	0.4113739	0.0	0.0	CD4+ T cells	control (reference)	control
919	0.0	0.0	0.38672334	0.0	0.0	0.0	0.88229847	0.0	1.212163	0.0	0.0	0.0	0.38672334	0.0	1.212163	0.38672334	0.0	CD14+ Monocytes	control (reference)	control
920	0.0	0.0	0.0	0.0	0.43864155	0.0	0.0	0.0	0.0	0.0	0.0	0.0	0.0	0.0	0.0	0.0	0.0	CD10+ B cells	control (reference)	control
921	0.0	0.31573284	0.0	0.0	0.31573284	0.0	0.11667542	0.0	0.0	0.0	0.0	0.11667542	0.0	0.0	0.5553368	0.0	0.0	Monocyte progenitors	control (reference)	control
922	0.0	0.0	0.0	0.0	0.0	0.4239163	0.0	0.0	0.4239163	0.0	0.0	0.7206979	0.0	0.0	0.0	0.0	0.0	NKT cells	control (reference)	control
923	0.0	0.0	0.0	0.0	0.0	1.2409548	0.0	0.0	0.0	0.0	0.0	0.39997196	0.0	0.0	0.90638125	0.0	0.0	NKT cells	control (reference)	control
924	0.0	0.2643718	0.0	0.0	0.2643718	0.0	0.0	0.14089714	1.0352019	0.2643718	0.0	0.0	0.0	0.0	1.5328482	0.0	0.0	Monocyte-derived dendritic cells	control (reference)	control
925	0.0	0.0	0.0	0.0	0.0	0.42549235	0.0	0.0	0.0	0.0	0.42549235	0.0	0.0	0.0	0.0	0.0	0.0	CD4+ T cells	control (reference)	control
926	0.0	0.0	0.0	0.0	0.0	0.0	0.0	0.0	0.0	0.0	0.0	0.40826944	0.0	0.0	0.0	0.0	0.0	CD4+ T cells	control (reference)	control
927	0.0	0.0	0.0	0.0	0.0	0.1813646	0.33483118	0.33483118	0.0	0.0	0.0	0.0	0.0	0.0	0.58523273	0.0	0.0	Erythroid progenitors	control (reference)	control
928	0.0	0.0	0.0	0.0	0.0	2.363878	0.0	0.0	0.34980235	0.0	0.0	0.0	0.0	0.0	0.8137534	0.0	0.0	NKT cells	control (reference)	control
929	0.0	0.0	0.0	0.0	0.0	0.0	0.15145028	0.0	0.15145028	0.0	0.0	0.0	0.0	0.0	0.0	0.0	0.0	Erythrocytes	control (reference)	control
930	0.0	0.0	0.0	0.0	0.33092415	0.33092415	0.0	0.0	0.33092415	0.0	0.0	0.579143	0.0	0.7778387	0.7778387	0.0	0.0	CD4+ T cells	control (reference)	control
931	0.0	0.0	0.0	0.0	0.36064678	0.0	0.62514323	0.0	0.0	0.0	0.0	0.0	0.0	0.0	0.0	0.0	0.0	Erythrocytes	control (reference)	control
932	0.0	0.41898763	0.0	0.0	0.12231089	0.0	0.23127899	0.12231089	0.12231089	0.0	0.12231089	0.12231089	0.0	0.0	0.50109464	0.0	0.0	Megakaryocyte progenitors	control (reference)	control
933	0.0	0.0	0.0	0.0	0.0	0.2941987	0.0	0.0	0.52123195	0.0	0.0	0.52123195	0.0	0.0	1.1158965	0.0	0.0	CD4+ T cells	control (reference)	control
934	0.0	0.0	0.0	0.0	0.2919213	0.2919213	0.0	0.0	0.0	0.0	0.0	0.0	0.0	0.0	0.0	0.0	0.0	CD10+ B cells	control (reference)	control
935	0.0	0.23442265	0.0	0.0	0.42419356	0.23442265	0.42419356	0.0	1.2924745	1.1357249	0.0	0.0	0.0	0.0	1.2924745	0.23442265	0.0	CD14+ Monocytes	control (reference)	control
936	0.0	0.0	0.4395343	0.0	0.0	0.4395343	0.0	0.0	0.4395343	0.0	0.0	0.0	0.0	0.0	2.0312765	0.0	0.0	CD14+ Monocytes	control (reference)	control
937	0.0	0.0	0.0	0.0	0.867841	0.0	0.0	0.0	0.37883887	0.0	0.0	0.37883887	0.0	0.37883887	0.0	0.0	0.0	CD4+ T cells	control (reference)	control
938	0.0	0.6658702	0.0	0.0	0.0	0.0	0.48906392	0.0	0.0	0.0	0.0	0.0	0.0	0.0	0.0	0.0	0.0	Plasmacytoid dendritic cells	control (reference)	control
939	0.0	0.15433173	0.0	0.0	0.15433173	0.15433173	0.6937807	0.0	0.0	0.0	0.28799888	0.0	0.0	0.0	0.28799888	0.0	0.0	Erythrocytes	control (reference)	control
940	0.0	0.32997566	0.776018	0.0	0.32997566	0.0	0.5776626	0.0	0.776018	0.0	0.0	0.0	0.0	0.0	2.2202487	0.32997566	0.0	CD14+ Monocytes	control (reference)	control
941	0.0	0.0	0.0	0.0	0.0	0.084721915	0.0	0.0	0.084721915	0.0	0.084721915	0.0	0.0	0.0	0.30281013	0.0	0.0	Megakaryocyte progenitors	control (reference)	control
942	0.0	0.07029488	0.0	0.0	0.36252066	0.0	0.0	0.0	0.13597126	0.0	0.0	0.0	0.0	0.0	0.13597126	0.0	0.0	CD10+ B cells	control (reference)	control
943	0.0	0.0	0.0	0.0	0.31709594	1.9937861	0.0	0.0	0.91330117	0.0	0.0	0.31709594	0.0	0.0	0.31709594	0.0	0.0	NKT cells	control (reference)	control
944	0.0	0.0	0.0	0.39106584	0.0	0.0	0.67146975	0.0	0.8902209	0.39106584	0.0	0.0	0.0	0.0	1.908456	0.39106584	0.0	CD14+ Monocytes	control (reference)	control
945	0.0	0.0	0.411896	0.0	0.411896	2.2142825	0.411896	0.0	0.0	0.0	0.0	0.411896	0.0	0.0	1.2664932	0.0	0.0	NKT cells	control (reference)	control
946	0.0	0.0	0.0	0.0	0.42614478	0.0	0.0	0.0	0.0	0.0	0.0	0.0	0.0	0.0	0.7240085	0.0	0.0	CD4+ T cells	control (reference)	control
947	0.0	0.42802012	0.0	0.0	0.0	0.0	0.0	0.42802012	0.0	0.0	0.0	0.0	0.0	0.42802012	0.72679174	0.0	0.0	CD4+ T cells	control (reference)	control
948	0.0	0.0	0.0	0.0	0.0	0.3274912	0.0	0.0	0.3274912	0.0	0.3274912	0.0	0.0	0.0	0.3274912	0.0	0.0	Plasmacytoid dendritic cells	control (reference)	control
949	0.0	0.0	0.0	0.0	0.36475453	0.0	0.0	0.0	0.36475453	0.0	0.0	0.36475453	0.0	0.0	0.36475453	0.0	0.0	CD8+ T cells	control (reference)	control
950	0.0	0.3459036	0.0	0.0	0.8063862	0.0	0.0	0.3459036	0.0	0.0	0.0	0.3459036	0.0	0.0	0.3459036	0.0	0.0	CD4+ T cells	control (reference)	control
951	0.0	0.0	0.0	0.0	0.3587266	0.0	0.0	0.0	0.0	0.0	0.0	0.0	0.0	0.0	0.3587266	0.0	0.0	Erythroid progenitors	control (reference)	control
952	0.0	0.0	0.0	0.68317205	0.0	0.0	0.0	0.0	0.0	0.0	0.0	0.0	0.0	0.0	0.21916541	0.0	0.0	HSPCs	control (reference)	control
953	0.0	0.115800485	0.0	0.0	0.21957213	0.059575528	0.82816064	0.0	0.030231353	0.0	0.08808311	0.0	0.0	0.0	0.030231353	0.0	0.0	Erythroid progenitors	control (reference)	control
954	0.0	0.2363959	0.0	0.0	0.2363959	0.0	0.0	0.0	0.0	0.0	0.0	0.2363959	0.0	0.0	0.9555322	0.0	0.0	CD10+ B cells	control (reference)	control
955	0.0	0.0	0.33552018	0.0	0.58630526	0.33552018	0.0	0.0	0.33552018	0.0	0.0	0.33552018	0.0	0.33552018	0.0	0.0	0.0	B	control (reference)	control
956	0.0	0.14180917	0.0	0.0	0.0	0.0	0.0	0.0	0.14180917	0.0	0.0	0.0	0.0	0.0	0.14180917	0.0	0.0	Erythrocytes	control (reference)	control
957	0.0	0.0	0.0	0.0	0.0	0.0	0.0	0.0	0.0	0.0	0.0	0.0	0.0	0.0	0.6431397	0.0	0.0	HSPCs	control (reference)	control
958	0.0	0.66011864	0.0	0.0	0.38356775	0.21006276	0.0	0.0	0.38356775	0.0	0.0	0.0	0.0	0.0	0.66011864	0.0	0.0	Monocyte-derived dendritic cells	control (reference)	control
959	0.0	0.0	0.0	0.3963123	0.3963123	2.0552344	0.0	0.0	0.6793863	0.0	0.0	0.6793863	0.0	0.0	0.6793863	0.0	0.0	NKT cells	control (reference)	control
960	0.0	0.0	0.0	0.0	0.0	0.16342418	0.72523504	0.0	0.08504681	0.0	0.08504681	0.0	0.0	0.0	0.08504681	0.0	0.08504681	Erythroid progenitors	control (reference)	control
961	0.0	0.36427838	0.0	0.0	0.0	0.0	0.0	0.36427838	0.0	0.0	0.0	0.36427838	0.0	0.36427838	0.36427838	0.0	0.0	CD4+ T cells	control (reference)	control
962	0.0	0.1277616	0.0	0.0	0.3427711	0.59756786	0.0	0.0	0.0	0.2410339	0.0	0.0	0.0	0.0	0.0	0.0	0.0	Erythrocytes	control (reference)	control
963	0.0	0.0	0.0	0.0	0.0	0.0	0.0	0.0	0.39193046	0.0	0.39193046	0.39193046	0.0	0.0	1.0713573	0.0	0.0	CD4+ T cells	control (reference)	control
964	0.0	0.0	0.0	0.0	0.0	0.35611165	0.0	0.0	0.35611165	0.0	0.0	0.35611165	0.0	0.0	0.35611165	0.0	0.0	CD4+ T cells	control (reference)	control
965	0.0	0.0	0.0	0.0	0.0	2.114039	0.0	0.0	0.75153375	0.0	0.0	0.9859565	0.0	0.0	0.9859565	0.0	0.0	NKT cells	control (reference)	control
966	0.0	0.0	0.0	0.0	0.0	0.38764566	0.0	0.0	0.0	0.0	0.0	0.38764566	0.0	0.0	0.0	0.0	0.0	CD8+ T cells	control (reference)	control
967	0.0	0.207035	0.0	0.0	0.2964226	0.0	0.0	0.0	0.2964226	0.0	0.1088659	0.0	0.1088659	0.0	0.207035	0.0	0.0	HSPCs	control (reference)	control
968	0.0	0.6164051	0.0	0.0	0.49420407	0.101230964	0.19314969	0.0	0.0	0.0	0.0	0.0	0.0	0.0	0.101230964	0.0	0.101230964	Erythroid progenitors	control (reference)	control
969	0.0	0.25588098	0.25588098	0.0	0.0	0.0	0.0	0.0	0.773065	0.0	0.0	0.0	0.0	0.0	1.2876863	0.6285004	0.0	CD14+ Monocytes	control (reference)	control
970	0.0	0.0	0.0	0.0	0.0	2.0612338	0.0	0.0	0.9983918	0.0	0.0	0.0	0.0	0.0	1.3497659	0.0	0.0	NKT cells	control (reference)	control
971	0.0	0.0	0.0	0.0	0.0	0.0	0.0	0.0	0.5892758	0.0	0.0	0.33742976	0.0	0.0	0.33742976	0.0	0.0	CD4+ T cells	control (reference)	control
972	0.0	0.0	0.0	0.0	0.0	0.7548456	0.0	0.0	0.0	0.0	0.0	0.0	0.0	0.0	0.44701743	0.0	0.0	CD8+ T cells	control (reference)	control
973	0.49042666	0.0	0.0	0.0	0.0	0.27498156	0.49042666	0.0	0.6675828	0.0	0.0	0.0	0.27498156	0.0	2.2223687	0.27498156	0.0	CD14+ Monocytes	control (reference)	control
974	0.2302229	0.0	0.0	0.0	0.5747249	0.0	0.0	0.0	0.2302229	0.0	0.0	0.0	0.0	0.0	1.0339544	0.2302229	0.0	Monocyte-derived dendritic cells	control (reference)	control
975	0.0	0.0	0.0	0.0	0.0	0.0	0.0	0.0	0.0	0.0	0.0	0.0	0.0	0.0	0.43608302	0.0	0.43608302	Monocyte progenitors	control (reference)	control
976	0.0	0.57062954	0.0	0.0	0.0	0.57062954	0.0	0.0	0.57062954	0.0	0.0	0.0	0.0	0.0	0.3254765	0.0	0.0	Monocyte progenitors	control (reference)	control
977	0.0	0.056315567	0.0	0.0	0.298317	0.056315567	0.74226975	0.0	0.056315567	0.0	0.0	0.0	0.0	0.0	0.056315567	0.0	0.0	Erythroid progenitors	control (reference)	control
978	0.0	0.15375388	0.0	0.0	0.15375388	0.0	0.0	0.0	0.15375388	0.0	0.0	0.0	0.0	0.0	0.404539	0.0	0.0	Megakaryocyte progenitors	control (reference)	control
979	0.0	0.0	0.0	0.0	0.3653003	0.0	0.0	0.0	0.0	0.0	0.0	0.6322784	0.0	0.0	0.3653003	0.0	0.0	CD8+ T cells	control (reference)	control
980	0.0	0.18205191	0.0	0.0	0.18205191	0.18205191	0.0	0.0	0.0	0.0	0.0	0.0	0.0	0.0	0.18205191	0.0	0.0	HSPCs	control (reference)	control
981	0.0	0.38806984	0.0	0.0	0.21274275	0.0	0.21274275	0.0	0.21274275	0.21274275	0.0	0.21274275	0.0	0.0	0.38806984	0.0	0.0	Monocyte progenitors	control (reference)	control
982	0.0	0.0	0.0	0.0	0.0	0.43814716	0.0	0.0	0.0	0.0	0.0	0.0	0.0	0.0	0.43814716	0.0	0.0	CD4+ T cells	control (reference)	control
983	0.0	0.29737803	0.0	0.0	0.0830361	0.0	0.0	0.0830361	0.29737803	0.0	0.0	0.0	0.0	0.0	0.62369543	0.0	0.0	Megakaryocyte progenitors	control (reference)	control
984	0.0	0.0	0.0	0.0	0.32258064	1.0658932	0.0	0.32258064	0.5660933	0.92534757	1.487536	0.0	0.0	0.0	0.32258064	0.0	1.2987747	NK cells	control (reference)	control
985	0.0	0.0	0.0	0.0	0.0	0.0	0.39106584	0.0	0.8902209	0.0	0.0	0.39106584	0.0	0.0	0.0	0.0	0.0	CD4+ T cells	control (reference)	control
986	0.0	0.0	0.0	0.0	0.40112454	2.0035782	0.0	0.0	1.0899122	0.0	0.0	0.40112454	0.0	0.0	0.68662924	0.0	0.0	NKT cells	control (reference)	control
987	0.0	0.0	0.0	0.0	0.0	0.0	0.0	0.0	0.0	0.0	0.0	0.0	0.0	0.409299	0.0	0.0	0.0	CD4+ T cells	control (reference)	control
988	0.0	0.0	0.0	0.0	0.0	0.0	0.41248497	0.0	0.12012847	0.12012847	0.12012847	0.0	0.0	0.0	0.22736138	0.0	0.0	Erythrocytes	control (reference)	control
989	0.0	0.0	0.0	0.0	0.20863733	0.10975001	0.65647924	0.0	0.10975001	0.0	0.0	0.0	0.0	0.0	0.10975001	0.0	0.0	Erythrocytes	control (reference)	control
990	0.0	0.0	0.0	0.0	0.0	0.0	0.0	0.0	0.0	0.0	0.0	0.0	0.0	0.0	0.88507533	0.0	0.0	Monocyte progenitors	control (reference)	control
991	0.0	0.0	0.0	0.0	0.0	0.0	0.0	0.48104662	0.9339014	0.0	0.0	0.0	0.0	0.48104662	0.26917437	0.0	0.0	CD16+ Monocytes	control (reference)	control
992	0.0	0.0	0.0	0.0	0.0	0.0	0.32683504	0.0	0.0	0.0	0.32683504	0.32683504	0.0	0.0	0.0	0.0	0.0	Erythroid progenitors	control (reference)	control
993	0.0	0.0	0.0	0.0	0.0	0.0	0.0	0.27280298	0.0	0.0	0.0	0.48691162	0.0	0.0	0.66316426	0.0	0.0	CD4+ T cells	control (reference)	control
994	0.0	0.0	0.0	0.0	0.0	0.0	0.22462168	0.0	0.0	0.0	0.0	0.0	0.0	0.0	0.40792745	0.0	0.0	Erythrocytes	control (reference)	control
995	0.0	0.0	0.0	0.0	0.0	1.407748	0.0	0.0	1.1177046	0.0	0.0	0.0	0.0	0.0	0.41505688	0.0	0.0	NKT cells	control (reference)	control
996	0.0	0.0	0.0	0.0	0.0	0.0	0.0	0.0	0.0	0.0	0.0	0.0	0.0	0.0	0.0	0.0	0.0	CD8+ T cells	control (reference)	control
997	0.0	0.29439014	0.05548319	0.0	0.37597448	0.0	0.2509581	0.15798937	0.0	0.0	0.0	0.05548319	0.0	0.0	0.20555374	0.0	0.0	Erythroid progenitors	control (reference)	control
998	0.0	0.0	0.0	0.0	0.22874989	0.22874989	0.0	0.0	0.0	0.0	0.0	0.0	0.0	0.0	0.0	0.0	0.0	CD10+ B cells	control (reference)	control
999	0.0	0.0	0.0	0.0	0.39915282	2.0627859	0.0	0.0	0.6836637	0.0	0.0	0.9048997	0.0	0.0	0.9048997	0.0	0.0	NKT cells	control (reference)	control
1000	0.0	0.15554966	0.0	0.0	0.290129	0.0	0.5638069	0.0	0.0	0.08079625	0.0	0.0	0.0	0.0	0.08079625	0.0	0.0	Erythrocytes	control (reference)	control
1001	0.0	0.0	0.0	0.0	0.54413974	0.13507715	0.0	0.13507715	0.25406078	0.0	0.0	0.13507715	0.0	0.0	0.36038074	0.0	0.0	CD10+ B cells	control (reference)	control
1002	0.0	0.0	0.27099514	0.0	0.27099514	0.65949017	0.27099514	0.27099514	0.0	0.0	0.0	0.27099514	0.0	0.0	0.27099514	0.0	0.0	Plasma cells	control (reference)	control
1003	0.0	0.0	0.0	0.0	0.733421	0.0	0.0	0.30802175	0.733421	0.0	0.30802175	0.30802175	0.0	0.0	0.733421	0.0	0.0	CD4+ T cells	control (reference)	control
1004	0.0	0.0	0.0	0.0	0.0	0.0	0.0	0.0	0.35456112	0.0	0.0	0.0	0.0	0.0	0.0	0.0	0.0	CD4+ T cells	control (reference)	control
1005	0.0	0.0	0.0	0.0	0.0	0.0	0.0	0.0	0.405634	0.0	0.0	0.405634	0.0	0.0	0.69340044	0.0	0.0	CD4+ T cells	control (reference)	control
1006	0.0	0.13297763	0.0	0.0	0.19337416	0.25032976	0.3042155	0.13297763	0.06869758	0.0	0.0	0.06869758	0.0	0.0	0.5778679	0.0	0.0	Erythroid progenitors	control (reference)	control
1007	0.0	0.3759926	0.0	0.0	0.3759926	0.0	0.0	0.0	0.0	0.0	0.3759926	0.0	0.0	0.0	1.1885084	0.0	0.0	CD4+ T cells	control (reference)	control
1008	0.0	0.41435024	0.0	0.0	0.0	0.0	0.0	0.0	0.41435024	0.0	0.0	0.0	0.0	0.0	0.9322275	0.0	0.0	CD4+ T cells	control (reference)	control
1009	0.0	0.0	0.0	0.0	0.0	2.1647809	0.0	0.0	0.74280035	0.0	0.0	0.0	0.0	0.0	0.74280035	0.0	0.0	NKT cells	control (reference)	control
1010	0.0	0.0	0.0	0.0	0.0	0.0	0.0	0.0	0.0	0.0	0.0	0.0	0.0	0.0	0.0	0.0	0.0	B	control (reference)	control
1011	0.0	0.0	0.0	0.0	0.30739358	0.0	0.30739358	0.0	0.5421802	1.2582146	0.0	0.0	0.0	0.0	1.1503367	0.0	0.0	CD14+ Monocytes	control (reference)	control
1012	0.0	0.0	0.0	0.0	0.0	1.9537232	0.0	0.0	0.4385426	0.0	0.0	0.0	0.0	0.0	0.4385426	0.0	0.0	NKT cells	control (reference)	control
1013	0.0	0.3391261	0.0	0.0	0.1838705	0.0	0.0	0.0	0.1838705	0.0	0.0	0.0	0.0	0.1838705	0.0	0.0	0.0	HSPCs	control (reference)	control
1014	0.0	0.0	0.0	0.0	0.0	0.60463727	0.1296513	0.0	0.24440604	0.0	0.0	0.24440604	0.0	0.0	0.5260039	0.0	0.0	Erythrocytes	control (reference)	control
1015	0.0	0.295568	0.0	0.0	0.15866452	0.0	0.38719794	0.042087927	0.0	0.0	0.0	0.0	0.0	0.0	0.38719794	0.0	0.0	Erythroid progenitors	control (reference)	control
1016	0.0	0.0	0.0	0.0	0.0	2.4197783	0.0	0.0	0.5810705	0.0	0.0	0.5810705	0.0	0.33215988	1.088521	0.0	0.0	NKT cells	control (reference)	control
1017	0.0	0.0	0.0	0.0	0.3819533	0.0	0.0	0.0	0.3819533	0.0	0.0	0.6576688	0.0	0.3819533	0.0	0.0	0.0	CD4+ T cells	control (reference)	control
1018	0.0	0.21004033	0.21004033	0.21004033	0.0	0.0	0.21004033	0.0	0.96929854	0.21004033	0.0	0.0	0.0	0.0	1.1325467	0.0	0.0	CD14+ Monocytes	control (reference)	control
1019	0.0	0.18140635	0.0	0.0	0.18140635	0.094811074	0.0	0.0	0.094811074	0.0	0.094811074	0.0	0.0	0.0	0.829802	0.0	0.0	HSPCs	control (reference)	control
1020	0.0	0.3810284	0.0	0.0	0.17017786	0.0	0.24551035	0.17017786	0.17017786	0.0	0.08870463	0.08870463	0.0	0.0	0.3810284	0.0	0.0	Megakaryocyte progenitors	control (reference)	control
1021	0.0	0.17359671	0.0	0.0	0.0	0.0	0.3214684	0.0	0.45026457	0.0	0.0	0.0	0.17359671	0.17359671	1.0632467	0.17359671	0.0	CD14+ Monocytes	control (reference)	control
1022	0.0	0.18252432	0.0	0.0	0.113459036	0.0	0.82485825	0.039267506	0.039267506	0.0	0.0	0.0	0.0	0.0	0.039267506	0.0	0.039267506	Erythroid progenitors	control (reference)	control
1023	0.0	0.0	0.0	0.0	0.45085695	2.3139708	0.0	0.0	0.76048493	0.0	0.0	0.0	0.0	0.0	1.7151041	0.0	0.0	NKT cells	control (reference)	control
1024	0.0	0.0	0.0	0.0	0.1554883	0.1554883	0.697821	0.0	0.0	0.0	0.1554883	0.1554883	0.0	0.1554883	0.29002175	0.0	0.0	Erythrocytes	control (reference)	control
1025	0.0	0.29309934	0.0	0.0	0.0	1.1129937	0.0	0.0	1.1129937	0.0	0.0	0.5194792	0.29309934	0.29309934	0.29309934	0.0	0.29309934	NKT cells	control (reference)	control
1026	0.0	0.0	0.0	0.0	0.68121266	0.0	0.0	0.0	0.0	0.0	0.0	0.68121266	0.0	0.0	0.68121266	0.0	0.0	CD4+ T cells	control (reference)	control
1027	0.0	0.24132985	0.0	0.0	0.24132985	0.0	0.4355944	0.0	0.24132985	0.0	0.0	0.0	0.0	0.0	0.24132985	0.0	0.0	HSPCs	control (reference)	control
1028	0.0	0.0	0.0	0.0	0.5890949	0.0	0.3373134	0.0	0.5890949	0.0	0.5890949	0.0	0.0	0.0	0.3373134	0.0	0.0	Plasmacytoid dendritic cells	control (reference)	control
1029	0.19105986	0.0	0.0	0.0	0.48955852	0.19105986	0.0	0.0	0.61092126	0.0	0.0	0.0	0.0	0.0	0.71913636	0.0	0.0	Monocyte-derived dendritic cells	control (reference)	control
1030	0.0	0.43943495	0.0	0.0	0.43943495	0.43943495	0.0	0.0	0.0	0.0	0.0	0.43943495	0.0	0.0	0.7436788	0.0	0.0	CD4+ T cells	control (reference)	control
1031	0.0	0.2802037	0.0	0.0	0.0	1.4431458	0.0	0.2802037	0.2802037	0.0	0.0	0.96202743	0.0	0.0	0.0	0.0	0.0	NKT cells	control (reference)	control
1032	0.0	0.16392037	0.16392037	0.0	0.30471689	0.0	0.16392037	0.0	0.16392037	0.0	0.0	0.0	0.0	0.16392037	1.143409	0.0	0.0	Monocyte-derived dendritic cells	control (reference)	control
1033	0.0	0.0	0.0	0.0	0.12667845	0.0	0.0	0.0	0.0	0.0	0.0	0.12667845	0.0	0.0	0.0	0.0	0.0	Erythrocytes	control (reference)	control
1034	0.0	0.0	0.0	0.0	0.0	2.4496367	0.0	0.0	0.72193563	1.5485084	1.29364	0.0	0.0	0.72193563	0.72193563	0.0	0.42474923	NKT cells	control (reference)	control
1035	0.0	0.0	0.0	0.0	0.0	0.0	0.0	0.0	0.3476873	0.0	0.0	0.3476873	0.0	0.0	0.0	0.0	0.0	CD4+ T cells	control (reference)	control
1036	0.0	0.0	0.0	0.0	0.0	0.0	0.0	0.0	0.38496798	0.0	0.38496798	0.0	0.0	0.0	0.38496798	0.0	0.0	CD4+ T cells	control (reference)	control
1037	0.0	0.0	0.0	0.0	0.25762618	2.6340177	0.0	0.0	0.632104	0.0	0.632104	0.0	0.25762618	0.25762618	0.632104	0.0	0.25762618	NKT cells	control (reference)	control
1038	0.0	0.41382182	0.0	0.0	0.0	0.0	0.0	0.0	0.41382182	0.0	0.0	0.0	0.0	0.0	0.0	0.0	0.0	CD4+ T cells	control (reference)	control
1039	0.0	0.690374	0.0	0.0	0.690374	2.192289	0.0	0.0	1.2487988	0.0	1.094913	0.0	0.0	0.40361717	0.91296196	0.0	0.690374	CD14+ Monocytes	control (reference)	control
1040	0.0	0.0	0.0	0.0	0.15190546	0.15190546	0.15190546	0.0	0.15190546	0.0	0.0	0.0	0.0	0.0	0.0	0.0	0.0	Erythrocytes	control (reference)	control
1041	0.19647472	0.0	0.36061355	0.19647472	0.36061355	0.8340508	0.36061355	0.0	0.8340508	0.6250922	0.19647472	0.0	0.0	0.0	1.0068027	0.36061355	0.0	CD14+ Monocytes	control (reference)	control
1042	0.0	0.0	0.0	0.0	0.24348249	0.0	0.7432393	0.0	0.24348249	0.0	0.0	0.0	0.0	0.0	0.43913707	0.0	0.0	Erythrocytes	control (reference)	control
1043	0.0	0.0	0.0	0.0	0.0	0.0	0.0	0.0	0.64750516	0.0	0.37526974	0.64750516	0.0	0.0	0.8612649	0.0	0.0	CD4+ T cells	control (reference)	control
1044	0.0	0.0	0.0	0.0	0.62473476	0.36038074	0.36038074	0.36038074	0.8336157	0.0	0.0	0.0	0.62473476	0.0	1.0063145	0.36038074	0.0	Monocyte progenitors	control (reference)	control
1045	0.44294062	0.0	0.0	0.0	0.0	0.0	0.74884665	0.0	0.44294062	0.44294062	0.0	0.0	0.44294062	0.0	1.7943426	0.0	0.0	CD14+ Monocytes	control (reference)	control
1046	0.0	0.0	0.0	0.0	0.14849547	0.0	0.0	0.14849547	0.6732124	0.49490973	0.0	0.0	0.0	0.0	1.3141236	0.0	0.0	Monocyte-derived dendritic cells	control (reference)	control
1047	0.0	0.0	0.3113502	0.0	0.0	0.0	0.0	0.0	0.0	0.0	0.0	0.0	0.0	0.0	0.9005958	0.0	0.0	HSPCs	control (reference)	control
1048	0.0	0.0	0.0	0.0	0.0	0.0	0.0	0.0	0.40878356	0.0	0.0	0.22513594	0.0	0.0	1.329042	0.40878356	0.0	CD14+ Monocytes	control (reference)	control
1049	0.0	0.0	0.0	0.0	0.0	0.0	0.27022418	0.0	0.0	0.0	0.0	0.0	0.0	0.0	0.18800436	0.0	0.0	Erythrocytes	control (reference)	control
1050	0.0	0.31239277	0.0	0.0	0.31239277	2.4849684	0.0	0.0	0.31239277	0.0	1.7521499	0.31239277	0.0	0.31239277	0.31239277	0.0	0.0	NKT cells	control (reference)	control
1051	0.0	0.093362354	0.0	0.0	0.0	0.17874764	0.25741237	0.17874764	0.17874764	0.0	0.093362354	0.0	0.0	0.0	0.093362354	0.0	0.0	Erythrocytes	control (reference)	control
1052	0.0	0.16520391	0.0	0.0	0.22433251	0.25263542	0.30694577	0.06938935	0.06938935	0.035296414	0.0	0.0	0.0	0.035296414	0.16520391	0.0	0.0	Erythroid progenitors	control (reference)	control
1053	0.0	0.21955682	0.0	0.0	0.55191416	1.7343012	0.0	0.0	0.39948004	0.0	0.39948004	0.39948004	0.0	0.0	0.39948004	0.0	0.0	NKT cells	control (reference)	control
1054	0.0	0.0	0.0	0.0	0.0	0.0	0.0	0.0	0.0	0.0	0.12191026	0.0	0.0	0.0	0.12191026	0.0	0.0	Erythrocytes	control (reference)	control
1055	0.0	0.428586	0.0	0.0	0.428586	0.0	0.0	0.0	0.7276311	0.0	0.0	0.0	0.0	0.0	1.5572174	0.0	0.0	CD14+ Monocytes	control (reference)	control
1056	0.0	0.0	0.0	0.0	0.0	0.0	0.0	0.0	0.0	0.0	0.0	0.0	0.0	0.0	0.37092042	0.0	0.0	HSPCs	control (reference)	control
1057	0.0	0.0	0.0	0.35175356	0.35175356	0.0	0.35175356	0.0	0.8174311	0.0	0.35175356	0.0	0.8174311	0.0	1.1339122	0.0	0.0	CD14+ Monocytes	control (reference)	control
1058	0.0	0.21384493	0.0	0.0	0.14751764	0.0	0.0	0.07647654	0.14751764	0.0	0.0	0.0	0.0	0.07647654	0.4921411	0.0	0.0	HSPCs	control (reference)	control
1059	0.0	0.0	0.0	0.0	0.0	0.14806052	0.14806052	0.0	0.0	0.0	0.14806052	0.14806052	0.0	0.0	0.14806052	0.0	0.0	Erythrocytes	control (reference)	control
1060	0.23971106	0.23971106	0.73406243	0.0	0.23971106	0.0	0.0	0.23971106	1.0633904	0.0	0.0	0.0	0.0	0.23971106	1.5670202	0.0	0.0	CD16+ Monocytes	control (reference)	control
1061	0.058795825	0.30994642	0.0	0.0	0.11432582	0.11432582	0.0	0.3534071	0.058795825	0.11432582	0.0	0.0	0.0	0.0	0.0	0.0	0.0	Megakaryocyte progenitors	control (reference)	control
1062	0.0	0.122189686	0.0	0.0	0.2310616	0.0	0.32923558	0.0	0.0	0.122189686	0.0	0.0	0.0	0.0	0.122189686	0.0	0.0	Erythrocytes	control (reference)	control
1063	0.0	0.0	0.33425918	0.0	0.584342	0.33425918	0.33425918	0.0	0.9507388	0.0	0.0	0.0	0.33425918	0.33425918	1.2182989	0.0	0.0	Monocyte-derived dendritic cells	control (reference)	control
1064	0.0	0.26174644	0.0	0.0	0.0	0.0	0.0	0.0	0.3707326	0.0	0.0	0.0	0.0	0.26174644	0.46899948	0.0	0.0	Monocyte progenitors	control (reference)	control
1065	0.0	0.0	0.0	0.0	0.0	0.0	0.0	0.6834178	0.39898938	0.0	0.0	0.6834178	0.0	0.0	0.39898938	0.39898938	0.0	CD4+ T cells	control (reference)	control
1066	0.0	0.6132205	0.0	0.0	0.0	0.0	0.0	0.0	0.6132205	0.0	0.0	0.35289663	0.0	0.0	0.35289663	0.0	0.0	CD4+ T cells	control (reference)	control
1067	0.0	0.0	0.0	0.0	0.2339902	0.0	0.0	0.12382348	0.0	0.0	0.0	0.0	0.0	0.0	0.0	0.0	0.0	CD10+ B cells	control (reference)	control
1068	0.0	0.31324196	0.0	0.0	0.0	0.0	0.0	0.0	0.31324196	0.0	0.0	0.0	0.0	0.0	0.0	0.0	0.0	Plasmacytoid dendritic cells	control (reference)	control
1069	0.0	0.0	0.0	0.0	0.4459911	1.3376784	0.0	0.0	0.4459911	0.0	0.0	0.4459911	0.0	0.0	0.7533365	0.0	0.0	NKT cells	control (reference)	control
1070	0.0	0.0	0.0	0.0	0.4080129	0.0	0.4080129	0.0	0.0	0.0	0.0	0.0	0.0	0.0	0.9208721	0.0	0.0	CD4+ T cells	control (reference)	control
1071	0.0	0.0	0.0	0.0	0.26519307	0.26519307	0.0	0.0	0.26519307	0.0	0.0	0.0	0.0	0.0	0.26519307	0.0	0.0	HSPCs	control (reference)	control
1072	0.0	0.36198327	0.0	0.0	0.0	2.645128	0.0	0.0	0.6271942	0.0	1.6792902	0.6271942	0.0	0.0	1.1571561	0.0	0.0	NKT cells	control (reference)	control
1073	0.0	0.10931828	0.0	0.0	0.10931828	0.10931828	0.0	0.10931828	0.0	0.0	0.0	0.0	0.0	0.0	0.0	0.0	0.0	CD10+ B cells	control (reference)	control
1074	0.0	0.0	0.0	0.0	0.0	0.29508424	0.29508424	0.0	0.9992329	0.0	0.0	0.0	0.70789707	0.0	1.5635267	0.29508424	0.0	CD14+ Monocytes	control (reference)	control
1075	0.0	0.17407222	0.0	0.0	0.0	0.0	0.0	0.0	0.0	0.0	0.0	0.0	0.0	0.0	1.1286747	0.0	0.0	HSPCs	control (reference)	control
1076	0.0	0.0	0.0	0.0	0.0	2.5470436	0.0	0.0	0.0	0.44496953	0.0	0.44496953	0.0	0.0	0.44496953	0.0	0.0	NKT cells	control (reference)	control
1077	0.0	0.0	0.0	0.0	0.0	0.0	0.3319345	0.0	0.0	0.0	0.0	0.0	0.0	0.0	0.0	0.0	0.0	Erythrocytes	control (reference)	control
1078	0.0	0.18925108	0.0	0.0	0.27194628	0.0	0.0	0.0	0.0	0.09909587	0.09909587	0.0	0.0	0.0	0.9410155	0.0	0.0	HSPCs	control (reference)	control
1079	0.0	0.0	0.0	0.0	0.0	0.0	0.5974437	0.0	0.0	0.0	0.0	0.0	0.0	0.0	0.0	0.0	0.0	Erythroid progenitors	control (reference)	control
1080	0.0	0.34335285	0.0	0.0	0.0	0.0	0.0	0.0	0.34335285	0.0	0.0	0.0	0.0	0.34335285	0.34335285	0.0	0.0	CD4+ T cells	control (reference)	control
1081	0.0	0.0	0.0	0.0	0.3724417	0.20346065	0.0	0.0	0.0	0.0	0.0	0.0	0.0	0.0	0.0	0.0	0.0	CD10+ B cells	control (reference)	control
1082	0.0	0.0	0.0	0.0	0.0	0.3277654	0.0	0.3277654	0.3277654	0.0	0.0	0.3277654	0.0	0.0	0.0	0.0	0.0	CD4+ T cells	control (reference)	control
1083	0.0	0.0	0.0	0.0	0.36763826	0.0	0.0	0.36763826	0.0	0.0	0.0	0.6358564	0.0	0.36763826	0.36763826	0.0	0.0	CD4+ T cells	control (reference)	control
1084	0.0	0.0	0.0	0.0	0.452802	0.0	0.7633379	0.0	0.2518137	0.2518137	0.0	0.0	0.0	0.0	0.0	0.0	0.0	Erythrocytes	control (reference)	control
1085	0.0	0.0	0.0	0.0	0.41373387	1.8123046	0.0	0.0	0.93112564	0.0	0.0	0.0	0.0	0.41373387	1.4048039	0.0	0.0	NKT cells	control (reference)	control
1086	0.0	0.0	0.0	0.0	0.0	0.15073228	0.0	0.0	0.15073228	0.0	0.0	0.0	0.0	0.0	0.5012245	0.0	0.15073228	HSPCs	control (reference)	control
1087	0.0	0.0	0.0	0.0	0.41111338	0.0	0.0	0.0	0.0	0.0	0.0	0.7016077	0.0	0.0	0.41111338	0.0	0.0	CD4+ T cells	control (reference)	control
1088	0.0	0.15557422	0.0	0.0	0.29017192	0.0	0.0	0.0	0.15557422	0.0	0.29017192	0.0	0.0	0.15557422	0.40878356	0.0	0.0	HSPCs	control (reference)	control
1089	0.0	0.0	0.0	0.0	0.46135846	0.0	0.77585775	0.0	1.0147531	0.0	0.0	0.0	0.0	0.0	1.0147531	0.0	0.0	CD14+ Monocytes	control (reference)	control
1090	0.0	0.0	0.0	0.0	0.0	0.0	0.0	0.2062755	0.2062755	0.0	0.0	0.0	0.0	0.0	0.0	0.0	0.0	HSPCs	control (reference)	control
1091	0.0	0.15964451	0.0	0.0	0.0	0.0	0.0	0.29727656	0.0	0.0	0.0	0.0	0.0	0.15964451	0.41823742	0.0	0.0	Monocyte progenitors	control (reference)	control
1092	0.0	0.0	0.0	0.0	0.44049737	0.0	0.0	0.16931503	0.5527195	0.0	0.0	0.0	0.0	0.0	0.6536088	0.0	0.0	HSPCs	control (reference)	control
1093	0.0	0.0	0.0	0.0	0.0	0.0	0.41487998	0.0	0.0	0.41487998	0.0	0.41487998	0.0	0.0	0.0	0.0	0.0	CD4+ T cells	control (reference)	control
1094	0.0	0.19420707	0.0	0.0	0.19420707	0.19420707	0.82684135	0.19420707	0.19420707	0.0	0.0	0.0	0.0	0.0	1.3314475	0.19420707	0.0	Monocyte-derived dendritic cells	control (reference)	control
1095	0.0	0.5922774	0.0	0.0	0.33936143	0.0	0.0	0.0	1.3424352	0.0	0.0	0.0	0.33936143	0.0	2.2914348	0.33936143	0.0	CD14+ Monocytes	control (reference)	control
1096	0.0	0.0	0.0	0.0	0.0	0.0	0.2794853	0.0	0.0	0.0	0.0	0.0	0.0	0.0	0.3945211	0.0	0.0	Erythrocytes	control (reference)	control
1097	0.0	0.0	0.0	0.0	0.0	0.32316628	0.5670113	0.0	0.5670113	0.5670113	0.0	0.0	0.32316628	0.0	1.7188197	0.5670113	0.0	CD14+ Monocytes	control (reference)	control
1098	0.0	0.0	0.0	0.0	0.0	0.15637653	0.41065106	0.15637653	0.0	0.0	0.0	0.0	0.0	0.0	0.15637653	0.0	0.0	Erythrocytes	control (reference)	control
1099	0.0	0.0	0.0	0.0	0.13182653	0.24828154	0.13182653	0.0	0.0	0.0	0.0	0.0	0.0	0.0	0.13182653	0.0	0.0	Erythrocytes	control (reference)	control
1100	0.0	0.34042454	0.0	0.34042454	0.0	1.6204653	0.0	0.0	0.593928	0.0	0.34042454	0.34042454	0.0	0.0	0.79598916	0.0	0.0	NKT cells	control (reference)	control
1101	0.0	0.0	0.0	0.0	0.0	0.0	0.96442837	0.0	0.4324938	0.96442837	0.4324938	0.0	0.0	0.0	1.6731199	0.0	0.0	CD14+ Monocytes	control (reference)	control
1102	0.0	0.22481424	0.0	0.0	0.17316946	0.0	0.06111629	0.17316946	0.0	0.0	0.06111629	0.06111629	0.06111629	0.06111629	0.32073125	0.0	0.0	CD10+ B cells	control (reference)	control
1103	0.0	0.0	0.0	0.0	0.15681197	0.0	0.614579	0.0	0.15681197	0.0	0.15681197	0.0	0.0	0.0	0.29233468	0.0	0.15681197	Erythrocytes	control (reference)	control
1104	0.0	0.2877665	0.0	0.0	0.2877665	0.0	0.2877665	0.0	0.0	0.0	0.0	0.0	0.0	0.0	0.0	0.0	0.0	Erythroid progenitors	control (reference)	control
1105	0.0	0.0	0.0	0.0	0.0	0.90445626	0.39890772	0.0	0.39890772	0.0	0.0	0.0	0.0	0.0	1.0854542	0.0	0.0	NKT cells	control (reference)	control
1106	0.0	0.3040079	0.0	0.0	0.16351232	0.0	0.0	0.16351232	0.0	0.0	0.0	0.16351232	0.0	0.0	0.3040079	0.0	0.0	HSPCs	control (reference)	control
1107	0.0	0.21620275	0.0	0.0	0.21620275	0.21620275	0.21620275	0.0	0.21620275	0.0	0.21620275	0.0	0.0	0.0	0.21620275	0.0	0.0	Plasma cells	control (reference)	control
1108	0.0	0.09370369	0.0	0.0	0.46336013	0.09370369	0.0	0.09370369	0.17937434	0.0	0.0	0.0	0.0	0.09370369	0.33141452	0.0	0.0	HSPCs	control (reference)	control
1109	0.0	0.0	0.0	0.33848065	0.0	0.0	0.33848065	0.0	1.2287301	0.5909091	0.0	0.0	0.5909091	0.0	1.6150514	0.33848065	0.0	CD14+ Monocytes	control (reference)	control
1110	0.0	0.0	0.0	0.0	0.18025255	0.0	0.33292276	0.0	0.33292276	0.5822598	0.0	0.0	0.0	0.0	1.3258214	0.0	0.0	Monocyte-derived dendritic cells	control (reference)	control
1111	0.0	0.0	0.35488302	0.35488302	0.0	0.0	0.35488302	0.0	0.82331604	0.35488302	0.0	0.0	0.61628103	0.0	1.5757	0.35488302	0.0	CD14+ Monocytes	control (reference)	control
1112	0.0	0.0	0.0	0.0	0.0	0.0	0.0	0.0	0.0	0.0	0.0	0.0	0.0	0.0	0.42530632	0.0	0.0	CD4+ T cells	control (reference)	control
1113	0.0	0.0	0.0	0.0	0.35099566	1.6495836	0.0	0.0	0.61028844	0.35099566	0.35099566	0.35099566	0.0	0.0	0.35099566	0.0	0.35099566	NKT cells	control (reference)	control
1114	0.0	0.4172699	0.0	0.0	0.32812253	0.0	0.17745936	0.0	0.06271797	0.0	0.12173346	0.0	0.0	0.0	0.12173346	0.0	0.0	Erythroid progenitors	control (reference)	control
1115	0.0	0.28471735	0.0	0.0	0.28471735	0.0	0.0	0.0	0.15245764	0.0	0.0	0.0	0.0	0.0	0.5060779	0.0	0.0	HSPCs	control (reference)	control
1116	0.0	0.0	0.0	0.0	0.0	1.7066741	0.0	0.0	0.4973585	0.0	0.0	0.27928638	0.0	0.0	0.4973585	0.0	0.0	NKT cells	control (reference)	control
1117	0.0	0.0	0.0	0.0	0.45111883	1.4862318	0.0	0.0	0.0	0.0	0.0	0.2507851	0.0	0.45111883	1.1879262	0.0	0.0	CD4+ T cells	control (reference)	control
1118	0.0	0.0	0.0	0.0	0.44732624	0.0	0.0	0.0	0.75529957	0.0	0.0	0.0	0.0	0.0	0.0	0.0	0.0	Erythroid progenitors	control (reference)	control
1119	0.0	0.0	0.0	0.0	0.0	1.8407665	0.0	0.39335367	0.39335367	0.0	0.0	0.67492455	0.0	0.0	0.39335367	0.0	0.0	NKT cells	control (reference)	control
1120	0.0	0.41461495	0.0	0.0	0.0	2.275665	0.0	0.0	0.70684075	0.41461495	0.70684075	0.41461495	0.41461495	0.0	1.2722682	0.0	0.41461495	NKT cells	control (reference)	control
1121	0.0	0.0	0.39997196	0.0	0.0	0.0	0.39997196	0.0	0.6848961	0.39997196	0.0	0.0	0.0	0.0	1.3738921	0.39997196	0.0	CD14+ Monocytes	control (reference)	control
1122	0.0	0.1813312	0.0	0.0	0.3347739	0.0	0.0	0.0	0.1813312	0.1813312	0.0	0.0	0.0	0.0	0.5851435	0.0	0.0	HSPCs	control (reference)	control
1123	0.15168336	0.15168336	0.15168336	0.0	0.598264	0.0	0.0	0.0	0.83739185	0.15168336	0.0	0.0	0.0	0.0	0.28336024	0.15168336	0.0	Monocyte-derived dendritic cells	control (reference)	control
1124	0.0	0.0	0.0	0.0	0.0	0.0	0.0	0.0	0.0	0.0	0.0	0.33357537	0.0	0.0	0.0	0.0	0.0	CD4+ T cells	control (reference)	control
1125	0.0	0.23851848	0.0	0.0	0.0	0.0	0.0	0.23851848	0.5922774	0.0	0.0	0.0	0.0	0.0	1.0597225	0.0	0.0	Monocyte progenitors	control (reference)	control
1126	0.0	0.0	0.0	0.0	0.0	0.27231097	0.38491735	0.0	0.14539614	0.27231097	0.0	0.0	0.0	0.0	0.14539614	0.0	0.0	Erythrocytes	control (reference)	control
1127	0.0	0.0	0.0	0.0	0.3022731	0.0	0.3022731	0.0	1.0169153	0.3022731	0.3022731	0.0	0.0	0.0	0.3022731	0.3022731	0.0	Monocyte progenitors	control (reference)	control
1128	0.0	0.0	0.0	0.0	0.41925845	0.0	0.0	0.0	0.41925845	0.0	0.0	0.41925845	0.0	0.0	0.41925845	0.0	0.0	CD4+ T cells	control (reference)	control
1129	0.0	0.35669667	0.0	0.0	0.19416879	0.1017897	0.1017897	0.1017897	0.1017897	0.0	0.0	0.0	0.0	0.0	0.27873102	0.0	0.0	Megakaryocyte progenitors	control (reference)	control
1130	0.0	0.0	0.0	0.0	0.0	0.0	0.0	0.0	0.67552394	1.0750449	1.2274908	0.67552394	0.0	0.39375085	0.0	0.0	0.0	NK cells	control (reference)	control
1131	0.0	0.37100855	0.0	0.0	0.2026124	0.0	0.0	0.10642892	0.10642892	0.10642892	0.0	0.0	0.0	0.0	0.37100855	0.0	0.0	Megakaryocyte progenitors	control (reference)	control
1132	0.0	0.0	0.0	0.0	0.0	0.6766056	0.0	0.0	0.8964078	0.0	0.0	0.0	0.39446783	0.39446783	1.5828384	0.0	0.0	CD4+ T cells	control (reference)	control
1133	0.0	0.0	0.0	0.0	0.0	0.0	0.0	0.0	0.0	0.0	0.3367908	0.3367908	0.3367908	0.0	0.0	0.0	0.0	B	control (reference)	control
1134	0.0	0.0	0.0	0.0	0.40319952	0.0	0.0	0.0	0.0	0.0	0.0	0.0	0.0	0.0	0.0	0.0	0.0	B	control (reference)	control
1135	0.0	0.0	0.0	0.0	0.32052127	0.0	0.0	0.0	0.92083365	0.0	0.0	0.0	0.0	0.0	0.5628629	0.0	0.0	Monocyte progenitors	control (reference)	control
1136	0.0	0.0	0.0	0.0	0.34438068	2.1282415	0.0	0.0	1.116969	0.0	1.7087896	0.0	0.34438068	0.34438068	0.60006183	0.0	0.0	NKT cells	control (reference)	control
1137	0.0	0.0	0.0	0.0	0.0	0.0	0.58505434	0.0	0.3347166	0.0	0.0	0.58505434	0.0	0.0	0.9517262	0.0	0.0	CD4+ T cells	control (reference)	control
1138	0.0	0.0	0.0	0.0	0.33650118	0.0	0.0	0.0	0.0	0.0	0.0	0.0	0.0	0.0	0.0	0.0	0.0	CD4+ T cells	control (reference)	control
1139	0.699279	0.0	0.2256008	0.56487393	0.2256008	0.0	0.0	0.0	1.2615113	1.956399	0.0	0.0	0.0	0.0	1.8821572	0.0	0.0	CD14+ Monocytes	control (reference)	control
1140	0.0	0.0	0.0	0.0	0.40899813	0.0	0.564156	0.0	0.0	0.0	0.22526488	0.0	0.0	0.0	0.0	0.0	0.0	Erythrocytes	control (reference)	control
1141	0.0	0.27432817	0.0	0.0	0.0	0.0	0.0	0.0	0.27432817	0.0	0.27432817	0.0	0.0	0.0	0.0	0.0	0.0	Monocyte progenitors	control (reference)	control
1142	0.0	0.0	0.0	0.0	0.0	1.6754768	0.0	0.0	0.4825444	0.0	0.6576688	0.8066469	0.0	0.0	0.6576688	0.0	0.0	NKT cells	control (reference)	control
1143	0.0	0.22007267	0.0	0.0	0.55302376	0.0	0.0	0.22007267	0.80237657	0.0	0.0	0.0	0.0	0.0	1.7364544	0.0	0.0	Monocyte-derived dendritic cells	control (reference)	control
1144	0.0	0.19823554	0.0	0.0	0.36360028	0.0	0.0	0.19823554	0.19823554	0.0	0.0	0.0	0.0	0.0	0.74014896	0.0	0.0	Monocyte progenitors	control (reference)	control
1145	0.0	0.0	0.0	0.0	0.0	1.5078297	0.0	0.40707496	0.695561	1.5078297	0.0	0.0	0.0	0.0	0.695561	0.0	0.0	NKT cells	control (reference)	control
1146	0.0	0.26920074	0.0	0.0	0.23490351	0.08458215	1.0010412	0.0	0.043185078	0.0	0.0	0.0	0.0	0.0	0.08458215	0.0	0.0	Erythroid progenitors	control (reference)	control
1147	0.0	0.18766394	0.0	0.0	0.18766394	0.09822775	0.0	0.0	0.0	0.0	0.0	0.0	0.0	0.0	0.0	0.0	0.0	CD10+ B cells	control (reference)	control
1148	0.0	0.2901934	0.0	0.0	0.5148407	1.9544942	0.0	0.0	0.69816357	0.0	0.2901934	0.2901934	0.2901934	0.0	0.5148407	0.0	0.0	NKT cells	control (reference)	control
1149	0.0	0.0	0.0	0.0	0.0	1.2998971	0.0	0.0	0.42773774	0.0	0.72637284	0.42773774	0.0	0.0	1.5552956	0.0	0.0	NKT cells	control (reference)	control
1150	0.0	0.0	0.0	0.0	0.0	0.0	0.0	0.0	0.717963	0.0	0.0	0.0	0.0	0.0	0.4220772	0.0	0.0	CD4+ T cells	control (reference)	control
1151	0.0	0.0	0.0	0.0	0.41898763	2.1145556	0.0	0.0	0.0	0.0	0.0	0.71336305	0.0	0.0	0.41898763	0.0	0.0	NKT cells	control (reference)	control
1152	0.56720644	0.0	0.0	0.0	0.0	0.0	0.22669302	0.0	0.9269016	0.0	0.0	0.0	0.0	0.0	2.063059	0.22669302	0.0	CD14+ Monocytes	control (reference)	control
1153	0.0	0.0	0.5506253	0.0	0.5506253	0.0	0.31274188	0.0	1.0423393	1.6171788	0.0	0.0	0.31274188	0.31274188	0.90368134	0.0	0.0	CD14+ Monocytes	control (reference)	control
1154	0.0	0.12906587	0.0	0.0	0.12906587	0.12906587	0.0	0.0	0.0	0.0	0.12906587	0.12906587	0.0	0.0	0.0	0.0	0.24336189	Erythrocytes	control (reference)	control
1155	0.0	0.0	0.0	0.0	0.0	0.0	0.0	0.0	0.380538	0.0	0.0	0.0	0.0	0.0	0.0	0.0	0.0	CD4+ T cells	control (reference)	control
1156	0.21708547	0.0	0.0	0.0	0.0	0.21708547	0.0	0.0	0.0	0.0	0.0	0.0	0.0	0.0	0.3953478	0.0	0.0	HSPCs	control (reference)	control
1157	0.0	0.26708698	0.0	0.0	0.41227973	0.09717332	0.4776668	0.0	0.0	0.0	0.18573466	0.0	0.0	0.0	0.0	0.0	0.0	Erythrocytes	control (reference)	control
1158	0.0	0.0	0.0	0.0	0.12663776	0.0	0.0	0.0	0.23902604	0.0	0.12663776	0.0	0.0	0.0	0.43179747	0.0	0.0	HSPCs	control (reference)	control
1159	0.0	0.0	0.0	0.0	0.0	0.0	0.0	0.0	0.0	0.0	0.0	0.0	0.0	0.0	0.0	0.0	0.0	B	control (reference)	control
1160	0.0	0.0	0.0	0.0	0.0	0.9224486	0.32125747	0.0	1.1857569	0.0	1.3939857	0.0	0.32125747	0.0	1.1857569	0.32125747	0.0	CD14+ Monocytes	control (reference)	control
1161	0.0	0.19877602	0.0	0.0	0.5066526	0.19877602	0.0	0.0	0.0	0.19877602	0.0	0.0	0.0	0.0	1.1628654	0.0	0.0	HSPCs	control (reference)	control
1162	0.0	0.495068	0.0	0.0	0.495068	0.0	0.0	0.0	1.3565421	0.0	0.0	0.0	0.0	0.495068	0.495068	0.0	0.0	CD16+ Monocytes	control (reference)	control
1163	0.0	0.0	0.0	0.0	0.0	0.56626	0.0	0.0	0.32268694	0.0	0.0	0.0	0.0	0.0	0.32268694	0.0	0.0	Plasmacytoid dendritic cells	control (reference)	control
1164	0.0	0.49713132	0.0	0.0	0.25170887	0.06911121	0.30584872	0.13375327	0.0	0.06911121	0.06911121	0.0	0.0	0.0	0.0	0.0	0.0	Erythroid progenitors	control (reference)	control
1165	0.0	0.0	0.23837385	0.0	0.0	0.23837385	0.0	0.0	0.85267675	0.96130294	0.0	0.0	0.23837385	0.43072155	0.23837385	0.0	0.0	CD16+ Monocytes	control (reference)	control
1166	0.0	0.36475453	0.0	0.0	0.0	0.0	0.0	0.0	1.4063722	1.2922481	0.6314424	0.36475453	0.0	0.0	1.1634015	0.36475453	0.0	CD14+ Monocytes	control (reference)	control
1167	0.0	0.0	0.0	0.0	0.0	0.0	0.0	0.0	0.4139098	0.0	0.0	0.4139098	0.0	0.0	0.7057876	0.0	0.0	CD4+ T cells	control (reference)	control
1168	0.0	0.0	0.0	0.0	0.0	0.0	0.0	0.0	0.0	0.0	0.0	0.0	0.0	0.0	0.0	0.0	0.0	CD10+ B cells	control (reference)	control
1169	0.0	0.0	0.0	0.0	0.45211667	2.2591064	0.0	0.0	0.45211667	0.0	0.0	0.45211667	0.0	0.0	0.762333	0.0	0.45211667	NKT cells	control (reference)	control
1170	0.0	0.0	0.0	0.0	0.0	0.0	0.0	0.0	0.97074544	0.0	0.0	0.0	0.43608302	0.0	1.7782916	0.0	0.0	CD14+ Monocytes	control (reference)	control
1171	0.0	0.0	0.0	0.0	0.0	1.7019832	0.0	0.0	0.4450715	0.0	0.4450715	0.75198364	0.0	0.0	0.75198364	0.0	0.98649013	NKT cells	control (reference)	control
1172	0.0	0.380538	0.0	0.0	0.0	0.380538	0.0	0.380538	0.380538	0.0	0.0	0.380538	0.0	0.0	0.0	0.0	0.0	CD4+ T cells	control (reference)	control
1173	0.0	0.17620534	0.17620534	0.0	0.0	0.9327401	0.32596427	0.0	0.9327401	0.32596427	0.0	0.0	0.0	0.0	1.8555355	0.17620534	0.17620534	Monocyte-derived dendritic cells	control (reference)	control
1174	0.0	0.0	0.0	0.0	0.0	0.0	0.0	0.0	0.0	0.0	0.0	0.64772505	0.0	0.0	0.0	0.0	0.0	CD4+ T cells	control (reference)	control
1175	0.0	0.0	0.0	0.0	0.0	0.0	0.0	0.0	0.9301834	0.0	0.41320705	0.0	0.0	0.0	0.0	0.0	0.0	CD4+ T cells	control (reference)	control
1176	0.0	0.0	0.0	0.0	0.0	0.0	0.0	0.0	0.0	0.12766236	0.12766236	0.0	0.0	0.0	0.24085668	0.0	0.0	Erythrocytes	control (reference)	control
1177	0.0	0.13548547	0.0	0.0	0.13548547	0.25478572	0.0	0.0	0.19691361	0.070035525	0.19691361	0.0	0.0	0.070035525	0.19691361	0.0	0.0	HSPCs	control (reference)	control
1178	0.0	0.0	0.0	0.0	0.56969947	0.0	0.0	0.0	0.3248824	0.0	0.0	0.3248824	0.0	0.0	0.9303796	0.0	0.0	CD4+ T cells	control (reference)	control
1179	0.0	0.15013151	0.0	0.0	0.3206112	0.05258835	0.8311233	0.05258835	0.05258835	0.05258835	0.05258835	0.0	0.0	0.0	0.05258835	0.0	0.0	Erythroid progenitors	control (reference)	control
1180	0.0	0.0	0.0	0.0	0.36639673	0.0	0.0	0.0	0.0	0.0	0.0	0.0	0.0	0.0	0.36639673	0.0	0.0	CD4+ T cells	control (reference)	control
1181	0.0	0.0	0.0	0.0	0.0	1.360105	0.0	0.0	0.39391	0.0	0.0	0.675764	0.0	0.0	0.675764	0.0	0.0	NKT cells	control (reference)	control
1182	0.0	0.0	0.0	0.0	0.29586792	0.06659128	0.43881488	0.0	0.12902366	0.0	0.06659128	0.0	0.0	0.0	0.0	0.0	0.0	Erythrocytes	control (reference)	control
1183	0.0	0.3583976	0.0	0.0	0.66291416	0.111143135	0.57868934	0.075450554	0.038436707	0.038436707	0.0	0.0	0.0	0.0	0.14560555	0.0	0.0	Erythroid progenitors	control (reference)	control
1184	0.0	0.0	0.0	0.0	0.4246565	0.1624207	0.5338115	0.0	0.0	0.0	0.1624207	0.0	0.0	0.0	0.0	0.0	0.0	Erythrocytes	control (reference)	control
1185	0.0	0.46356308	0.0	0.46356308	0.0	0.46356308	0.0	0.0	0.0	0.0	0.46356308	0.0	0.0	0.0	1.7435887	0.46356308	0.0	CD14+ Monocytes	control (reference)	control
1186	0.0	0.0	0.0	0.0	0.0	0.0	0.29402226	0.0	0.52095073	0.0	0.29402226	0.0	0.0	0.0	0.8617311	0.0	0.0	Monocyte progenitors	control (reference)	control
1187	0.0	0.0	0.0	0.0	0.0	0.4355944	0.0	0.0	0.0	0.0	0.0	0.0	0.0	0.0	0.0	0.0	0.0	CD4+ T cells	control (reference)	control
1188	0.0	0.0	0.0	0.0	0.43230146	2.0135148	0.0	0.43230146	0.43230146	1.9385684	2.2095916	0.0	0.43230146	0.43230146	0.9640894	0.0	0.9640894	NKT cells	control (reference)	control
1189	0.0	0.0	0.0	0.0	0.4042033	0.0	0.69125384	0.0	0.0	0.0	0.0	0.0	0.0	0.0	0.0	0.0	0.0	Erythroid progenitors	control (reference)	control
1190	0.0	0.0	0.0	0.0	0.0	0.0	0.0	0.0	0.0	0.0	0.0	0.0	0.0	0.0	0.0	0.0	0.0	B	control (reference)	control
1191	0.0	0.09377047	0.0	0.0	0.39980787	0.25845113	0.09377047	0.17949693	0.0	0.09377047	0.0	0.0	0.09377047	0.0	0.17949693	0.0	0.09377047	Megakaryocyte progenitors	control (reference)	control
1192	0.0	0.5240617	0.0	0.0	0.0	0.0	0.0	0.0	0.70966506	1.0014343	0.0	0.0	0.0	0.2959751	0.70966506	0.0	0.0	Monocyte progenitors	control (reference)	control
1193	0.0	0.0	0.46004593	0.46004593	0.0	0.0	0.46004593	0.0	0.46004593	0.0	0.0	0.0	0.0	0.77394044	1.2049484	0.77394044	0.0	CD14+ Monocytes	control (reference)	control
1194	0.0	0.0	0.0	0.43292707	0.43292707	0.23971106	0.0	0.0	0.85629	0.0	0.0	0.0	0.0	0.0	0.0	0.0	0.0	HSPCs	control (reference)	control
1195	0.0	0.0	0.0	0.0	0.0	0.0	0.0	0.0	0.0	0.0	0.0	0.0	0.0	0.0	1.931801	0.4295325	0.0	CD14+ Monocytes	control (reference)	control
1196	0.0	0.44981268	0.0	0.0	0.0	1.4834461	0.0	0.0	0.7589522	0.0	0.0	0.99475265	0.0	0.44981268	1.3454964	0.0	0.0	NKT cells	control (reference)	control
1197	0.0	0.0	0.26741442	0.0	0.0	0.0	0.26741442	0.0	1.3242159	0.26741442	0.0	0.0	0.0	0.0	1.475312	0.0	0.0	CD14+ Monocytes	control (reference)	control
1198	0.17823008	0.0	0.0	0.0	0.17823008	0.0	0.0	0.0	0.32944798	0.0	0.0	0.0	0.0	0.0	0.5768387	0.0	0.0	Monocyte-derived dendritic cells	control (reference)	control
1199	0.0	0.0	0.0	0.0	0.44093046	0.0	0.0	0.0	0.44093046	0.0	0.44093046	0.44093046	0.0	0.0	0.0	0.0	0.0	CD4+ T cells	control (reference)	control
1200	0.34774914	0.0	0.0	0.97964406	0.34774914	0.0	0.60527396	0.34774914	0.8098768	0.60527396	0.0	0.0	0.60527396	0.0	1.1247299	0.0	0.0	CD14+ Monocytes	control (reference)	control
1201	0.0	0.0	0.0	0.0	0.0	0.0	0.0	0.0	0.39931634	0.0	0.0	0.0	0.0	0.39931634	0.9051956	0.39931634	0.0	CD14+ Monocytes	control (reference)	control
1202	0.0	0.0	0.0	0.0	0.5741239	0.0	0.0	0.0	0.3277105	0.0	0.0	0.0	0.3277105	0.3277105	0.0	0.0	0.0	Plasmacytoid dendritic cells	control (reference)	control
1203	0.0	0.0	0.0	0.0	0.0	0.0	0.0	0.0	0.36278996	0.0	0.0	0.0	0.0	0.0	0.0	0.0	0.0	CD4+ T cells	control (reference)	control
1204	0.0	0.0	0.0	0.0	0.0	0.44103053	0.0	0.0	0.44103053	0.0	0.0	0.746032	0.0	0.0	0.0	0.0	0.0	CD4+ T cells	control (reference)	control
1205	0.0	0.0	0.3798713	0.0	0.0	1.3277587	0.0	0.0	1.1970938	0.0	2.7591922	0.3798713	0.0	0.0	0.65450656	0.0	1.0467525	CD14+ Monocytes	control (reference)	control
1206	0.0	0.0	0.0	0.0	0.0	1.178677	0.0	0.4462985	0.4462985	0.4462985	0.0	0.0	0.0	0.0	0.4462985	0.0	0.0	NKT cells	control (reference)	control
1207	0.0	0.0	0.0	0.0	0.0	0.0	0.0	0.0	0.0	0.0	0.0	0.3535989	0.0	0.0	0.3535989	0.0	0.0	CD4+ T cells	control (reference)	control
1208	0.0	0.0	0.0	0.0	0.0	0.0	0.922256	0.0	1.7128737	0.40878356	0.40878356	0.0	0.6981207	0.0	2.023508	0.0	0.0	CD14+ Monocytes	control (reference)	control
1209	0.0	0.0	0.0	0.0	0.32683504	0.0	0.0	0.32683504	0.32683504	0.0	0.0	0.0	0.32683504	0.32683504	0.32683504	0.0	0.0	CD14+ Monocytes	control (reference)	control
1210	0.0	0.0	0.0	0.0	0.0	0.0	0.23130621	0.0	1.2816144	0.0	0.0	0.0	0.23130621	0.23130621	2.0498033	0.23130621	0.0	CD14+ Monocytes	control (reference)	control
1211	0.0	0.0	0.47985518	0.0	0.26843822	0.0	0.26843822	0.0	0.26843822	0.0	0.0	0.0	0.26843822	0.0	2.1270506	0.47985518	0.0	CD14+ Monocytes	control (reference)	control
1212	0.0	0.19004564	0.0	0.0	0.27304333	0.09953071	0.0	0.19004564	0.19004564	0.0	0.0	0.09953071	0.0	0.0	0.0	0.0	0.0	Megakaryocyte progenitors	control (reference)	control
1213	0.0	0.0	0.0	0.29023635	0.29023635	1.2111084	0.0	0.0	0.0	0.29023635	0.85312665	0.0	0.0	0.0	0.29023635	0.0	0.29023635	NKT cells	control (reference)	control
1214	0.0	0.0	0.0	0.0	0.0	1.0545588	0.0	0.0	0.0	0.0	0.0	0.0	0.0	0.0	0.0	0.0	0.0	CD4+ T cells	control (reference)	control
1215	0.0	0.0	0.0	0.0	0.4122448	0.0	0.4122448	0.0	0.92846125	0.0	0.0	0.0	0.4122448	0.0	1.6256325	0.0	0.0	Monocyte progenitors	control (reference)	control
1216	0.0	0.0	0.0	0.0	0.18944228	0.48595452	0.0	0.0	0.48595452	0.0	0.18944228	0.18944228	0.0	0.0	0.18944228	0.0	0.0	Plasmacytoid dendritic cells	control (reference)	control
1217	0.0	0.18012068	0.0	0.0	0.18012068	0.33269632	0.33269632	0.0	0.7812364	0.0	0.0	0.0	0.18012068	0.0	1.6755927	0.0	0.0	Monocyte progenitors	control (reference)	control
1218	0.0	0.0	0.0	0.0	0.0	0.0	0.0	0.0	0.0	0.0	0.0	0.89208174	0.0	0.0	0.39208806	0.0	0.0	CD4+ T cells	control (reference)	control
1219	0.0	0.0	0.0	0.0	0.0	1.9227955	0.0	0.0	0.0	0.0	0.0	0.4258649	0.0	0.0	0.0	0.0	0.0	NKT cells	control (reference)	control
1220	0.0	0.0	0.0	0.0	0.15917389	0.0	0.35862124	0.08275065	0.0	0.08275065	0.0	0.0	0.0	0.0	0.15917389	0.0	0.15917389	Erythrocytes	control (reference)	control
1221	0.0	0.0	0.0	0.0	0.0	0.31989294	0.17268373	0.17268373	0.0	0.0	0.0	0.0	0.0	0.0	0.17268373	0.0	0.0	Monocyte progenitors	control (reference)	control
1222	0.0	0.0	0.0	0.0	0.0	0.15141538	0.50314784	0.0	0.0	0.0	0.15141538	0.0	0.0	0.0	0.0	0.0	0.0	Erythrocytes	control (reference)	control
1223	0.0	0.2855047	0.10449014	0.0	0.10449014	0.0	0.0	0.0	0.19908762	0.0	0.10449014	0.0	0.10449014	0.0	0.10449014	0.0	0.0	Megakaryocyte progenitors	control (reference)	control
1224	0.0	0.0	0.0	0.0	0.0	0.0	0.0	0.0	0.16860507	0.0	0.0	0.31284177	0.0	0.0	0.0	0.0	0.0	CD10+ B cells	control (reference)	control
1225	0.0	0.0	0.34707013	0.0	0.0	0.8085932	0.6042241	0.0	0.6042241	0.0	0.0	0.0	0.34707013	0.34707013	1.4630997	0.34707013	0.0	CD14+ Monocytes	control (reference)	control
1226	0.0	0.41541114	0.0	0.0	0.0	2.3292155	0.0	0.0	0.7080294	0.0	0.0	0.41541114	0.0	0.41541114	0.41541114	0.0	1.4085355	NKT cells	control (reference)	control
1227	0.0	0.0	0.0	0.0	0.0	0.23403198	0.3332724	0.12384679	0.12384679	0.0	0.12384679	0.0	0.0	0.0	0.653833	0.12384679	0.0	CD14+ Monocytes	control (reference)	control
1228	0.0	0.0	0.0	0.0	0.0	0.0	0.45348945	0.0	0.0	0.0	0.0	0.0	0.0	0.0	0.0	0.0	0.0	Plasmacytoid dendritic cells	control (reference)	control
1229	0.0	0.0	0.0	0.0	0.715926	1.2851475	0.0	0.42070848	1.1288702	0.0	0.0	0.715926	0.0	0.0	0.715926	0.0	0.0	NKT cells	control (reference)	control
1230	0.0	0.2803238	0.0	0.0	0.4990263	0.0	0.0	0.0	0.0	0.2803238	0.0	0.0	0.0	0.0	0.4990263	0.0	0.0	Monocyte progenitors	control (reference)	control
1231	0.0	0.21118248	0.0	0.0	0.0	0.0	0.0	0.27270824	0.075459205	0.075459205	0.0	0.0	0.0	0.0	0.48675865	0.0	0.0	Megakaryocyte progenitors	control (reference)	control
1232	0.0	0.0	0.0	0.0	0.0	0.39303648	0.0	0.39303648	0.67444587	0.0	0.39303648	0.39303648	0.0	0.0	0.39303648	0.0	0.0	CD4+ T cells	control (reference)	control
1233	0.0	0.19515035	0.0	0.0	0.8298446	0.19515035	0.0	0.0	0.0	0.19515035	0.0	0.0	0.0	0.0	0.35836473	0.0	0.0	CD10+ B cells	control (reference)	control
1234	0.0	0.0	0.0	0.0	0.0	2.3803465	0.0	0.0	0.45551115	0.0	0.0	0.45551115	0.0	0.25347072	0.25347072	0.0	0.25347072	NKT cells	control (reference)	control
1235	0.0	0.13721067	0.0	0.0	0.25784603	0.0	0.0	0.0	0.77774477	0.0	0.0	0.0	0.0	0.0	0.9623219	0.0	0.0	Monocyte-derived dendritic cells	control (reference)	control
1236	0.0	0.0	0.0	0.0	0.0	0.0	0.0	0.0	0.43143827	0.0	0.0	0.73185825	0.0	0.0	0.43143827	0.0	0.0	CD4+ T cells	control (reference)	control
1237	0.0	0.0	0.0	0.0	0.7412926	1.2707455	0.0	0.0	0.0	0.54952556	0.0	0.54952556	0.0	0.0	0.54952556	0.0	0.0	NKT cells	control (reference)	control
1238	0.0	0.2169897	0.0	0.0	0.54638225	1.6793302	0.0	0.2169897	0.0	0.0	0.2169897	0.54638225	0.2169897	0.2169897	1.0779505	0.0	0.0	NKT cells	control (reference)	control
1239	0.0	0.13763686	0.0	0.0	0.3664999	0.07118455	0.99211246	0.0	0.0	0.0	0.0	0.0	0.0	0.0	0.07118455	0.0	0.0	Erythroid progenitors	control (reference)	control
1240	0.0	0.0	0.0	0.0	0.0	0.0	0.0	0.0	0.27525154	0.0	0.0	0.0	0.0	0.0	0.27525154	0.0	0.0	HSPCs	control (reference)	control
1241	0.0	0.41452667	0.0	0.0	0.7067089	0.22859034	0.0	0.22859034	0.0	0.0	0.0	0.57125133	0.0	0.0	0.0	0.0	0.0	CD8+ T cells	control (reference)	control
1242	0.0	0.0	0.0	0.0	0.37869188	0.0	0.0	0.0	0.0	0.0	0.0	0.0	0.0	0.0	0.0	0.0	0.0	B	control (reference)	control
1243	0.0	0.0	0.0	0.0	0.2272694	0.0	0.2272694	0.0	0.70343006	0.0	0.2272694	0.0	0.0	0.0	1.2674206	0.0	0.0	Monocyte-derived dendritic cells	control (reference)	control
1244	0.0	0.0	0.0	0.0	0.40972948	1.715183	0.0	0.0	0.40972948	0.0	1.5139995	0.0	0.0	0.40972948	0.699537	0.0	0.0	NKT cells	control (reference)	control
1245	0.0	0.0	0.0	0.0	0.42512044	1.2944185	0.42512044	0.0	0.42512044	0.0	0.0	0.42512044	0.0	0.0	0.0	0.0	0.0	NKT cells	control (reference)	control
1246	0.0	0.0	0.0	0.0	1.0055718	2.2687542	0.0	0.0	0.7680907	0.0	0.0	0.7680907	0.0	0.0	0.7680907	0.0	0.0	NKT cells	control (reference)	control
1247	0.0	0.39956194	0.0	0.0	0.0	0.0	0.0	0.0	0.0	0.0	0.0	0.39956194	0.0	0.0	0.39956194	0.0	0.0	CD4+ T cells	control (reference)	control
1248	0.30671996	0.0	0.0	0.30671996	0.30671996	0.0	0.30671996	0.30671996	0.5411147	0.30671996	0.0	0.0	0.30671996	0.0	1.4423541	0.0	0.0	CD14+ Monocytes	control (reference)	control
1249	0.0	0.0	0.0	0.0	0.0	0.38009328	0.0	0.0	0.38009328	0.0	0.0	0.38009328	0.0	0.0	0.0	0.0	0.0	CD4+ T cells	control (reference)	control
1250	0.0	0.3073454	0.0	0.0	0.0	0.0	0.0	0.0	0.3073454	0.0	0.0	0.0	0.54210395	0.0	0.7320945	0.0	0.0	Monocyte progenitors	control (reference)	control
1251	0.0	0.0	0.0	0.0	0.0	0.0	0.0	0.0	1.2618788	0.0	0.0	0.0	0.0	0.40972948	1.5139995	0.0	0.0	CD14+ Monocytes	control (reference)	control
1252	0.0	0.0	0.14604238	0.0	0.14604238	0.0	0.14604238	0.0	0.81446254	0.0	0.0	0.0	0.0	0.0	1.2115475	0.0	0.0	Monocyte-derived dendritic cells	control (reference)	control
1253	0.0	0.43038794	0.0	0.0	0.43038794	0.0	0.0	0.0	0.0	0.0	0.0	0.0	0.0	0.0	0.43038794	0.0	0.0	Monocyte progenitors	control (reference)	control
1254	0.0	0.4906131	0.0	0.0	0.4906131	0.0	0.0	0.0	0.4906131	0.0	0.0	0.2750972	0.0	0.0	0.2750972	0.0	0.0	HSPCs	control (reference)	control
1255	0.41781843	0.0	0.0	0.0	0.41781843	0.0	0.0	0.0	0.41781843	0.41781843	0.0	0.41781843	0.0	0.0	1.2790501	0.0	0.0	CD4+ T cells	control (reference)	control
1256	0.0	0.0	0.0	0.0	0.62678295	0.0	0.0	0.0	0.36171517	0.0	0.36171517	0.62678295	0.0	0.0	1.0091105	0.0	0.0	CD4+ T cells	control (reference)	control
1257	0.0	0.0	0.0	0.0	0.0	0.0	0.0	0.0	0.4370635	0.972468	0.4370635	0.4370635	0.0	0.0	0.4370635	0.0	0.0	Monocyte progenitors	control (reference)	control
1258	0.0	0.24910897	0.0	0.0	0.2801237	0.07772314	0.59235054	0.039616488	0.039616488	0.039616488	0.0	0.0	0.0	0.0	0.039616488	0.0	0.0	Erythroid progenitors	control (reference)	control
1259	0.0	0.0	0.0	0.0	0.11016058	0.0	0.0	0.0	0.3824212	0.11016058	0.0	0.0	0.0	0.0	0.11016058	0.0	0.0	Erythrocytes	control (reference)	control
1260	0.0	0.0	0.0	0.0	0.0	0.0	0.0	0.0	0.0	0.0	0.0	0.0	0.0	0.40895522	1.880638	0.0	0.0	CD14+ Monocytes	control (reference)	control
1261	0.0	0.0	0.0	0.0	0.44354734	0.44354734	0.0	0.0	0.0	0.0	0.0	0.44354734	0.0	0.0	1.3326628	0.0	0.0	CD4+ T cells	control (reference)	control
1262	0.0	0.0	0.0	0.0	0.0	0.41470322	0.0	0.0	0.0	0.41470322	0.0	0.0	0.0	0.0	0.41470322	0.0	0.0	CD4+ T cells	control (reference)	control
1263	0.0	0.0	0.17061998	0.0	0.0	0.17061998	0.0	0.0	0.31632775	0.17061998	0.31632775	0.0	0.0	0.0	1.0509613	0.0	0.0	Monocyte-derived dendritic cells	control (reference)	control
1264	0.0	0.15281223	0.0	0.0	0.15281223	0.15281223	0.07932222	0.07932222	0.07932222	0.0	0.07932222	0.0	0.0	0.0	0.22126919	0.0	0.0	Megakaryocyte progenitors	control (reference)	control
1265	0.0	0.42134613	0.0	0.0	0.42134613	0.0	0.42134613	0.0	0.7168751	0.0	0.0	0.0	0.0	0.0	1.7432876	0.0	0.0	Monocyte progenitors	control (reference)	control
1266	0.435107	0.0	0.435107	0.0	0.0	0.0	0.435107	0.0	1.3152391	0.435107	0.0	0.0	0.0	0.0	0.435107	0.0	0.0	CD14+ Monocytes	control (reference)	control
1267	0.0	0.0	0.0	0.0	0.24737509	0.0	0.0	0.0	0.0	0.0	0.0	0.0	0.0	0.0	0.24737509	0.0	0.0	CD10+ B cells	control (reference)	control
1268	0.0	0.43903786	0.0	0.0	0.0	1.8736682	0.0	0.0	0.43903786	0.0	0.0	0.0	0.0	0.0	0.0	0.0	1.688196	NKT cells	control (reference)	control
1269	0.0	0.0	0.0	0.0	0.42623818	0.0	0.5862456	0.0	0.0	0.0	0.0	0.0	0.23565911	0.0	0.0	0.0	0.0	Erythroid progenitors	control (reference)	control
1270	0.0	0.61595047	0.0	0.0	0.24982843	0.75856996	0.24982843	0.0	0.9942997	0.44955233	0.24982843	0.0	0.44955233	0.24982843	1.4163038	0.0	0.0	CD14+ Monocytes	control (reference)	control
1271	0.0	0.26290286	0.0	0.26290286	0.26290286	0.47087872	0.6429591	0.0	1.0311191	0.6429591	0.0	0.0	0.47087872	0.26290286	1.310035	0.0	0.0	CD14+ Monocytes	control (reference)	control
1272	0.0	0.45554677	0.0	0.0	0.17592208	0.0	0.0	0.17592208	0.0	0.0	0.0	0.0	0.0	0.0	0.17592208	0.0	0.0	HSPCs	control (reference)	control
1273	0.0	0.0	0.0	0.0	0.0	0.0	0.0	0.0	0.31797114	0.0	0.0	0.31797114	0.0	0.0	0.0	0.0	0.0	CD4+ T cells	control (reference)	control
1274	0.0	0.3550119	0.0	0.0	0.3550119	1.7383893	0.0	0.0	0.0	0.0	0.0	0.0	0.0	0.0	0.6164796	0.0	0.0	NKT cells	control (reference)	control
1275	0.0	0.40571845	0.0	0.0	0.0	0.0	0.0	0.0	0.0	0.0	0.0	0.69352716	0.0	0.40571845	0.0	0.0	0.40571845	CD4+ T cells	control (reference)	control
1276	0.0	0.067922354	0.0	0.0	0.30114922	0.13152322	0.0	0.0	0.30114922	0.0	0.0	0.0	0.0	0.067922354	1.1112599	0.0	0.0	HSPCs	control (reference)	control
1277	0.0	0.0	0.0	0.0	0.398337	0.0	0.0	0.398337	0.0	0.0	0.0	0.398337	0.0	0.0	0.0	0.0	0.0	CD4+ T cells	control (reference)	control
1278	0.0	0.0	0.0	0.0	0.22370192	0.0	0.0	0.22370192	0.81248045	0.22370192	0.0	0.0	0.0	0.0	1.4490522	0.22370192	0.22370192	CD14+ Monocytes	control (reference)	control
1279	0.0	0.11393298	0.0	0.0	0.11393298	0.21620275	0.0	0.308977	0.0	0.0	0.0	0.0	0.11393298	0.0	0.6123379	0.0	0.0	HSPCs	control (reference)	control
1280	0.0	0.25994486	0.0	0.6368814	0.25994486	0.0	0.25994486	0.0	0.90998805	0.25994486	1.2163564	0.0	0.25994486	0.0	1.022865	0.0	0.0	CD14+ Monocytes	control (reference)	control
1281	0.0	0.0	0.0	0.44609353	0.0	0.44609353	0.44609353	0.0	0.7534871	0.0	0.0	0.0	0.0	0.0	1.3378884	0.0	0.0	CD14+ Monocytes	control (reference)	control
1282	0.0	0.0	0.0	0.0	0.0	0.19746007	0.5037486	0.0	0.0	0.0	0.0	0.0	0.0	0.0	0.19746007	0.0	0.0	Erythrocytes	control (reference)	control
1283	0.0	0.4123321	0.0	0.0	0.4123321	2.03266	0.0	0.0	0.4123321	0.0	0.0	0.4123321	0.0	0.4123321	0.0	0.0	0.0	NKT cells	control (reference)	control
1284	0.0	0.40631077	0.0	0.0	0.40631077	1.6114663	0.40631077	0.0	0.9178124	0.40631077	0.0	0.6944154	0.0	0.0	0.6944154	0.0	0.0	NKT cells	control (reference)	control
1285	0.0	0.42382398	0.0	0.0	0.0	1.6529458	0.0	0.0	0.42382398	0.0	0.0	0.0	0.0	0.0	0.42382398	0.0	0.0	NKT cells	control (reference)	control
1286	0.0	0.0	0.0	0.0	0.0	1.9652933	0.0	0.0	0.44334492	0.0	0.0	0.7494421	0.0	0.0	0.0	0.0	0.0	NKT cells	control (reference)	control
1287	0.0	0.33801275	0.0	0.0	0.0	0.0	0.0	0.0	0.33801275	0.0	0.0	0.33801275	0.0	0.0	0.7913963	0.0	0.0	CD4+ T cells	control (reference)	control
1288	0.0	0.13564391	0.0	0.0	0.25506693	0.25506693	0.0701201	0.0	0.30982387	0.7711225	0.0701201	0.0701201	0.0	0.0	0.8041647	0.0	0.0701201	HSPCs	control (reference)	control
1289	0.0	0.09612258	0.0	0.0	0.18381044	1.13744	0.5917521	0.09612258	0.09612258	0.18381044	0.18381044	0.09612258	0.0	0.0	0.26442522	0.0	0.0	Erythrocytes	control (reference)	control
1290	0.0	0.0	0.0	0.0	0.39446783	0.0	0.0	0.0	0.0	0.0	0.0	0.39446783	0.0	0.0	0.0	0.0	0.0	CD8+ T cells	control (reference)	control
1291	0.0	0.0	0.0	0.0	0.0	0.0	0.0	0.0	0.0	0.0	0.0	0.44568416	0.0	0.0	0.0	0.0	0.44568416	CD4+ T cells	control (reference)	control
1292	0.5797548	0.33131632	0.33131632	0.77859104	0.33131632	0.0	0.0	0.0	1.3216497	1.0865402	0.0	0.0	0.33131632	0.0	1.5949339	0.33131632	0.0	CD14+ Monocytes	control (reference)	control
1293	0.0	0.0	0.0	0.0	0.0	0.0	0.0	0.3968771	0.3968771	0.0	0.0	0.68023735	0.0	0.0	0.0	0.0	0.0	CD4+ T cells	control (reference)	control
1294	0.0	0.0	0.0	0.0	0.25706983	0.84118325	0.0	0.0	0.84118325	0.25706983	0.84118325	0.0	0.0	0.0	0.0	0.0	0.4613859	Monocyte-derived dendritic cells	control (reference)	control
1295	0.0	0.0	0.0	0.0	0.0	0.0	0.0	0.0	0.0	0.0	0.34651655	0.0	0.0	0.0	0.0	0.0	0.0	CD8+ T cells	control (reference)	control
1296	0.0	0.32969773	0.0	0.0	0.0	1.8668157	0.0	0.0	0.5772286	0.0	0.77548414	0.32969773	0.32969773	0.32969773	1.4169163	0.0	0.0	NKT cells	control (reference)	control
1297	0.0	0.0	0.0	0.0	0.0	0.18835501	0.18835501	0.0	0.0	0.0	0.0	0.0	0.0	0.0	0.0	0.0	0.0	Erythrocytes	control (reference)	control
1298	0.10933646	0.29759246	0.0	0.0	0.29759246	0.29759246	0.0	0.10933646	0.0	0.0	0.10933646	0.0	0.0	0.0	0.3799083	0.0	0.0	HSPCs	control (reference)	control
1299	0.0	0.09304105	0.0	0.0	0.32932326	0.17815754	0.32932326	0.0	0.0	0.0	0.0	0.0	0.0	0.0	0.09304105	0.0	0.0	Erythrocytes	control (reference)	control
1300	0.0	0.39012703	0.0	0.0	0.6700509	0.0	0.0	0.39012703	0.0	0.0	0.0	0.0	0.0	0.0	1.5722234	0.0	0.0	Monocyte progenitors	control (reference)	control
1301	0.0	0.32531422	0.0	0.0	0.0	0.0	0.32531422	0.0	0.57037556	0.0	0.0	0.32531422	0.32531422	0.0	0.7670465	0.57037556	0.0	CD14+ Monocytes	control (reference)	control
1302	0.0	0.0	0.0	0.0	0.3086039	0.5440936	0.3086039	0.0	0.3086039	0.0	0.0	0.3086039	0.0	0.0	1.2614851	0.0	0.0	CD4+ T cells	control (reference)	control
1303	0.0	0.0	0.0	0.0	0.43676883	0.0	0.0	0.0	0.43676883	0.0	0.0	0.0	0.0	0.0	0.43676883	0.0	0.0	CD4+ T cells	control (reference)	control
1304	0.0	0.0	0.0	0.0	0.16301186	0.0	0.0	0.0	0.0	0.0	0.0	0.0	0.0	0.0	0.0	0.0	0.0	Erythrocytes	control (reference)	control
1305	0.0	0.0	0.0	0.0	0.0	2.4602304	0.0	0.0	0.72791123	0.0	0.72791123	0.72791123	0.0	0.0	1.8490459	0.0	0.0	NKT cells	control (reference)	control
1306	0.33977407	0.0	0.0	0.0	0.59291816	0.0	0.0	0.0	0.59291816	0.0	0.0	0.0	0.0	0.0	0.0	0.33977407	0.0	CD16+ Monocytes	control (reference)	control
1307	0.0	0.33008698	0.0	0.0	0.57783633	0.0	0.0	0.0	0.0	0.0	0.0	0.0	0.0	0.33008698	0.0	0.0	0.0	HSPCs	control (reference)	control
1308	0.0	0.0	0.0	0.0	0.0	1.8703684	0.0	0.0	0.0	0.0	0.0	0.4376539	0.0	0.4376539	0.74105	0.0	0.9735048	NKT cells	control (reference)	control
1309	0.0	0.0	0.0	0.0	0.0	2.2320867	0.0	0.0	0.7463272	0.0	0.7463272	0.4412308	0.0	0.0	0.4412308	0.0	0.0	NKT cells	control (reference)	control
1310	0.0	0.0	0.0	0.0	0.0	0.0	0.0	0.0	0.39752463	0.39752463	0.0	0.0	0.0	0.0	0.90195215	0.0	0.0	CD4+ T cells	control (reference)	control
1311	0.0	0.49503636	0.0	0.0	0.14854023	0.14854023	0.0	0.0	0.14854023	0.0	0.0	0.0	0.0	0.27784303	0.8246647	0.0	0.0	HSPCs	control (reference)	control
1312	0.0	0.0	0.0	0.0	0.0	1.7001289	0.0	0.0	0.0	0.0	0.0	0.0	0.0	0.0	0.9850683	0.0	0.0	NKT cells	control (reference)	control
1313	0.0	0.0	0.0	0.0	0.76636946	0.0	0.76636946	0.45487076	0.76636946	2.3239076	1.0035354	0.0	0.45487076	0.0	0.76636946	0.45487076	0.0	CD14+ Monocytes	control (reference)	control
1314	0.0	0.0	0.0	0.0	0.39153698	0.0	0.0	0.0	0.39153698	0.0	0.0	0.39153698	0.0	0.0	0.39153698	0.0	0.0	CD4+ T cells	control (reference)	control
1315	0.30807018	0.0	0.0	0.0	0.0	0.0	0.30807018	0.0	0.30807018	1.357476	0.54325	0.0	0.0	0.0	1.2600436	0.54325	0.0	CD14+ Monocytes	control (reference)	control
1316	0.0	0.0	0.0	0.0	0.0	0.0	0.0	0.0	0.40707496	0.0	0.0	0.40707496	0.0	0.0	0.0	0.0	0.0	CD4+ T cells	control (reference)	control
1317	0.0	0.30446443	0.0	0.0	0.21290389	0.112107284	0.0	0.0	0.0	0.0	0.21290389	0.0	0.0	0.0	0.66734874	0.0	0.0	HSPCs	control (reference)	control
1318	0.0	0.0	0.0	0.0	0.0	0.0	0.0	0.0	0.0	0.4372601	0.0	0.0	0.0	0.0	0.0	0.0	0.0	CD4+ T cells	control (reference)	control
1319	0.0	0.0	0.0	0.0	0.0	0.15199329	0.0	0.0	0.15199329	0.0	0.078881614	0.0	0.0	0.0	0.40042394	0.0	0.0	Monocyte progenitors	control (reference)	control
1320	0.0	0.0	0.0	0.0	0.0	1.2670637	0.0	0.1791378	0.579274	0.1791378	0.0	0.0	0.0	0.0	0.1791378	0.0	0.0	Erythrocytes	control (reference)	control
1321	0.2663262	0.2663262	0.0	0.0	0.0	1.142988	0.2663262	0.0	0.64996934	0.47643378	1.0406173	0.2663262	0.2663262	0.2663262	0.9265592	0.2663262	0.0	CD14+ Monocytes	control (reference)	control
1322	0.0	0.12965983	0.0	0.24442126	0.3473579	0.24442126	0.4406805	0.0	0.52603257	0.12965983	0.24442126	0.12965983	0.0	0.0	0.52603257	0.12965983	0.0	Erythrocytes	control (reference)	control
1323	0.2810063	0.83197296	0.2810063	0.0	0.2810063	0.0	0.0	0.0	1.1851672	0.0	0.0	0.0	0.0	0.2810063	0.83197296	0.0	0.0	CD16+ Monocytes	control (reference)	control
1324	0.0	0.0	0.0	0.0	0.0	1.8943516	0.0	0.0	0.6633953	0.0	0.0	0.6633953	0.0	0.0	0.6633953	0.0	0.0	NKT cells	control (reference)	control
1325	0.0	0.0	0.0	0.0	0.0	0.0	0.0	0.0	0.82684135	0.0	0.0	0.0	0.0	0.0	0.9987116	0.35676175	0.0	CD14+ Monocytes	control (reference)	control
1326	0.0	0.08695005	0.0	0.0	0.08695005	0.0	0.08695005	0.0	0.0	0.0	0.0	0.08695005	0.0	0.0	0.24100435	0.0	0.08695005	Megakaryocyte progenitors	control (reference)	control
1327	0.0	0.3075866	0.0	0.0	0.3075866	0.0	0.0	0.0	0.5424854	0.0	0.0	0.7325677	0.0	0.0	1.0298669	0.0	0.0	CD4+ T cells	control (reference)	control
1328	0.0	0.35533467	0.0	0.0	0.35533467	0.6169765	0.0	0.0	0.0	0.0	0.0	0.0	0.0	0.0	0.0	0.0	0.0	B	control (reference)	control
1329	0.0	0.0	0.0	0.0	0.0	0.0	0.0	0.0	0.38756862	0.0	0.0	0.0	0.0	0.0	0.38756862	0.0	0.0	CD4+ T cells	control (reference)	control
1330	0.0	0.0	0.0	0.0	0.19853544	1.2907145	0.19853544	0.0	0.19853544	1.0141149	0.3641086	0.0	0.0	0.0	0.50612205	0.19853544	0.3641086	NKT cells	control (reference)	control
1331	0.17470515	0.17470515	0.0	0.0	0.4527844	0.0	0.0	0.17470515	0.4527844	0.0	0.0	0.0	0.0	0.0	0.3233798	0.0	0.0	HSPCs	control (reference)	control
1332	0.0	0.0	0.0	0.0	0.0	1.6165645	0.0	0.0	0.0	0.40844068	0.0	0.0	0.0	0.0	0.0	0.0	0.0	NKT cells	control (reference)	control
1333	0.0	0.0	0.0	0.30943242	0.0	0.0	0.0	0.30943242	0.54540265	1.1555939	0.0	0.0	0.30943242	0.0	1.3612872	0.54540265	0.0	CD14+ Monocytes	control (reference)	control
1334	0.0	0.38262746	0.0	0.0	0.0	1.7336566	0.0	0.0	0.65869206	0.0	0.0	0.65869206	0.0	0.0	1.7336566	0.0	0.0	NKT cells	control (reference)	control
1335	0.0	0.0	0.0	0.0	0.364959	0.364959	0.0	0.0	0.364959	0.0	0.0	0.0	0.0	0.0	0.364959	0.0	0.0	CD4+ T cells	control (reference)	control
1336	0.14392084	0.0	0.0	0.0	0.38143063	0.2697106	0.0	0.0	0.0	0.7340726	0.0	0.0	0.0	0.0	0.0	0.0	0.0	Plasma cells	control (reference)	control
1337	0.0	0.32041636	0.0	0.0	0.32041636	0.0	0.56269825	0.0	1.293057	0.0	0.56269825	0.0	0.0	0.0	1.0607395	0.0	0.0	CD14+ Monocytes	control (reference)	control
1338	0.0	0.0	0.0	0.0	0.0	2.3463247	0.0	0.0	0.44193324	0.0	0.7473625	0.7473625	0.0	0.0	0.44193324	0.0	0.0	NKT cells	control (reference)	control
1339	0.0	0.0	0.0	0.0	0.19476424	0.0	0.0	0.0	1.0007039	0.0	0.0	0.0	0.0	0.0	1.4411062	0.0	0.0	Monocyte-derived dendritic cells	control (reference)	control
1340	0.39776796	0.6815792	0.0	0.0	0.6815792	2.1195607	0.0	0.39776796	0.6815792	0.39776796	1.0831583	0.0	0.0	0.0	1.4860244	0.0	0.0	NK cells	control (reference)	control
1341	0.0	0.0	0.1048399	0.0	0.19972391	0.366122	0.74447125	0.0	0.0	0.0	0.1048399	0.1048399	0.0	0.0	0.0	0.0	0.0	Erythrocytes	control (reference)	control
1342	0.0	0.0	0.0	0.0	0.0	0.0	0.0	0.35507643	0.0	0.0	0.0	0.0	0.0	0.0	0.0	0.0	0.0	CD4+ T cells	control (reference)	control
1343	0.0	0.0	0.0	0.0	0.268769	0.14338703	0.0	0.0	0.0	0.0	0.0	0.0	0.0	0.0	0.14338703	0.0	0.0	Erythrocytes	control (reference)	control
1344	0.22893631	0.0	0.0	0.0	0.22893631	0.0	0.0	0.0	0.41510114	0.0	0.0	0.0	0.0	0.0	1.0299171	0.0	0.0	Monocyte-derived dendritic cells	control (reference)	control
1345	0.0	0.23129262	0.0	0.0	0.12231849	0.41901022	0.0	0.12231849	0.71339667	0.0	0.0	0.0	0.0	0.0	0.64752084	0.0	0.0	Monocyte-derived dendritic cells	control (reference)	control
1346	0.0	0.4940569	0.0	0.0	0.0	0.0	0.0	0.2772346	0.0	0.0	0.0	0.0	0.0	0.0	0.95450306	0.0	0.0	HSPCs	control (reference)	control
1347	0.0	0.0	0.3748733	0.0	0.0	0.3748733	0.20490101	0.0	0.86053336	0.0	0.0	0.20490101	0.0	0.0	1.1140368	0.0	0.0	CD14+ Monocytes	control (reference)	control
1348	0.0	0.0	0.0	0.0	0.82440674	0.0	0.0	0.0	0.0	0.0	0.35546392	0.0	0.0	0.0	0.0	0.0	0.0	CD10+ B cells	control (reference)	control
1349	0.12668657	0.12668657	0.0	0.0	0.4319414	0.12668657	0.0	0.0	0.0	0.0	0.0	0.12668657	0.0	0.23911329	0.0	0.0	0.0	CD10+ B cells	control (reference)	control
1350	0.0	0.0	0.0	0.0	0.40344998	0.0	0.0	0.0	1.094578	0.0	0.0	0.0	0.0	0.0	0.9126606	0.0	0.0	CD14+ Monocytes	control (reference)	control
1351	0.3712731	0.0	0.0	0.0	0.3712731	0.3712731	0.0	0.0	0.3712731	0.0	0.0	0.3712731	0.0	0.0	0.8538776	0.0	0.0	CD4+ T cells	control (reference)	control
1352	0.0	0.0	0.0	0.0	0.0	0.0	0.0	0.0	0.42373165	0.0	0.0	0.0	0.0	0.0	1.1348177	0.0	0.0	CD4+ T cells	control (reference)	control
1353	0.0	0.0	0.0	0.0	0.0	0.0	0.0	0.0	0.44143128	0.0	0.0	0.44143128	0.0	0.0	0.0	0.0	0.0	CD4+ T cells	control (reference)	control
1354	0.0	0.0	0.4353993	0.0	0.0	0.0	0.4353993	0.0	0.737719	0.0	0.0	0.0	0.4353993	0.0	1.7766832	0.4353993	0.0	CD14+ Monocytes	control (reference)	control
1355	0.0	0.0	0.0	0.0	0.0	0.0	0.1910228	0.0	0.35134262	0.0	0.0	0.0	0.0	0.1910228	0.71902704	0.0	0.0	CD14+ Monocytes	control (reference)	control
1356	0.0	0.4134703	0.0	0.0	0.4134703	1.4042168	0.0	0.4134703	0.0	0.0	0.0	0.0	0.0	0.0	1.1145592	0.0	0.0	NKT cells	control (reference)	control
1357	0.0	0.0	0.0	0.0	0.0	0.44486764	0.0	0.0	0.0	0.0	0.0	0.75168365	0.0	0.0	1.4728624	0.0	0.0	CD4+ T cells	control (reference)	control
1358	0.0	0.0	0.0	0.0	0.0	0.0	0.0	0.0	0.0	0.0	0.0	0.0	0.0	0.0	0.32466686	0.0	0.0	HSPCs	control (reference)	control
1359	0.0	0.15641995	0.08126526	0.0	0.2263191	0.15641995	0.15641995	0.15641995	0.5171666	0.0	0.08126526	0.08126526	0.08126526	0.0	1.3981509	0.0	0.0	Monocyte-derived dendritic cells	control (reference)	control
1360	0.0	0.0	0.35520554	0.35520554	0.0	0.61677766	0.0	0.0	1.1417896	1.6610314	0.0	0.0	0.35520554	0.35520554	1.6610314	0.0	0.0	CD14+ Monocytes	control (reference)	control
1361	0.0	0.0	0.0	0.0	0.0	0.0	0.0	0.0	0.15552512	0.4086692	0.0	0.0	0.0	0.0	0.0	0.0	0.0	Erythrocytes	control (reference)	control
1362	0.0	0.0	0.0	0.0	0.0	0.0	0.0	0.0	0.0	0.0	0.0	0.0	0.0	0.0	0.4094711	0.22554907	0.0	Erythrocytes	control (reference)	control
1363	0.0	0.0	0.0	0.0	0.3530879	0.0	0.0	0.0	0.6135153	0.0	0.0	0.0	0.0	0.0	0.0	0.0	0.0	CD4+ T cells	control (reference)	control
1364	0.0	0.0	0.37979737	0.37979737	0.0	0.0	0.37979737	0.0	1.1969305	0.0	0.0	0.0	0.37979737	0.0	1.0466006	0.86960363	0.0	CD14+ Monocytes	control (reference)	control
1365	0.0	0.0	0.0	0.0	0.33936143	0.0	0.0	0.0	0.0	0.0	0.0	0.33936143	0.0	0.0	0.33936143	0.0	0.0	CD4+ T cells	control (reference)	control
1366	0.44991687	0.44991687	0.0	0.44991687	0.44991687	0.0	0.44991687	0.44991687	1.1856236	0.0	0.0	0.0	0.0	0.0	0.99493384	0.44991687	0.0	CD14+ Monocytes	control (reference)	control
1367	0.0	0.0	0.0	0.0	0.0	0.0	0.0	0.0	0.0	0.0	0.0	0.44496953	0.0	0.0	0.0	0.0	0.0	CD4+ T cells	control (reference)	control
1368	0.0	0.0	0.0	0.0	0.0	2.0061767	0.0	0.40211782	0.40211782	0.0	0.40211782	0.40211782	0.0	0.40211782	1.0919064	0.0	0.0	NKT cells	control (reference)	control
1369	0.0	0.0	0.0	0.0	0.0	0.0	0.0	0.0	0.15269384	0.0	0.0	0.0	0.0	0.0	0.0	0.0	0.0	Erythrocytes	control (reference)	control
1370	0.0	0.2761812	0.0	0.0	0.0	1.952126	0.0	0.0	0.2761812	0.2761812	0.0	0.49236017	0.0	0.0	0.0	0.0	0.0	NKT cells	control (reference)	control
1371	0.0	0.0	0.0	0.0	0.0	2.2128944	0.0	0.0	0.72368526	0.0	0.8821234	0.53533024	0.0	0.0	1.4317588	0.0	0.53533024	NKT cells	control (reference)	control
1372	0.0	0.36024782	0.0	0.0	0.0	0.36024782	0.6245307	0.0	1.3952028	1.6746349	0.36024782	0.0	0.0	0.0	1.2815192	0.0	0.0	CD14+ Monocytes	control (reference)	control
1373	0.0	0.0	0.0	0.0	0.38090944	0.38090944	0.0	0.0	0.0	0.0	0.0	0.0	0.0	0.0	1.1993848	0.0	0.0	CD4+ T cells	control (reference)	control
1374	0.0	0.0	0.4123321	0.0	0.0	0.0	1.1122994	0.0	0.70343006	0.0	0.0	0.0	0.4123321	0.0	0.70343006	0.0	0.0	CD14+ Monocytes	control (reference)	control
1375	0.0	0.0	0.0	0.0	0.3971601	0.0	0.0	0.0	0.0	0.0	0.0	0.0	0.0	0.11502236	0.31166387	0.0	0.0	Monocyte progenitors	control (reference)	control
1376	0.0	0.37000668	0.0	0.0	0.0	0.1391079	0.0	0.0	0.1391079	0.0	0.0	0.0	0.0	0.0	0.2612068	0.0	0.0	HSPCs	control (reference)	control
1377	0.0	0.17576513	0.0	0.0	0.17576513	0.0	0.0	0.32520616	0.0	0.32520616	0.17576513	0.17576513	0.0	0.0	0.17576513	0.0	0.0	CD10+ B cells	control (reference)	control
1378	0.0	0.0	0.0	0.0	0.43369964	2.1829963	0.0	0.24017975	0.8575543	0.0	0.0	0.43369964	0.0	0.24017975	0.43369964	0.0	0.0	NKT cells	control (reference)	control
1379	0.0	0.0	0.0	0.0	0.3489906	0.3489906	0.0	0.0	0.0	1.793696	0.6071925	0.0	0.3489906	0.0	1.2544231	0.982282	0.0	CD14+ Monocytes	control (reference)	control
1380	0.0	0.0	0.0	0.0	0.0	0.0	0.0	0.0	0.6488268	0.0	0.0	0.3761375	0.0	0.0	0.0	0.0	0.0	CD8+ T cells	control (reference)	control
1381	0.0	0.07833072	0.0	0.0	0.07833072	0.86926806	0.0	0.28210735	0.15096894	0.07833072	0.6819665	0.07833072	0.0	0.07833072	0.15096894	0.0	0.0	Plasma cells	control (reference)	control
1382	0.0	0.0	0.0	0.0	0.38079792	0.20841637	0.20841637	0.0	0.0	0.20841637	0.0	0.0	0.0	0.0	0.0	0.0	0.0	Erythrocytes	control (reference)	control
1383	0.0	0.25052926	0.0	0.0	0.0	0.99629575	0.6174078	0.0	0.6174078	0.8852235	0.0	0.0	0.0	0.0	1.2704195	0.25052926	0.0	CD14+ Monocytes	control (reference)	control
1384	0.0	0.0	0.0	0.0	0.0	0.0	0.0	0.36098	0.6256547	0.0	0.0	0.36098	0.0	0.0	0.0	0.0	0.0	CD8+ T cells	control (reference)	control
1385	0.0	0.0	0.0	0.0	0.41781843	0.0	0.0	0.0	0.0	0.41781843	0.0	0.0	0.0	0.0	1.1231682	0.0	0.0	CD4+ T cells	control (reference)	control
1386	0.0	0.44877326	0.0	0.0	0.0	0.0	0.0	0.0	0.0	0.0	0.0	0.0	0.0	0.0	0.44877326	0.0	0.0	CD4+ T cells	control (reference)	control
1387	0.0	0.2606694	0.2606694	0.0	0.0	1.1264186	0.0	0.6383719	0.46724802	0.2606694	0.6383719	0.2606694	0.0	0.0	0.0	0.0	0.2606694	CD16+ Monocytes	control (reference)	control
1388	0.0	0.0	0.0	0.0	0.26364413	2.277091	0.0	0.26364413	0.7914798	0.0	0.6444792	0.26364413	0.0	0.0	0.47208259	0.0	0.0	NKT cells	control (reference)	control
1389	0.0	0.4207995	0.0	0.0	0.0	1.8296633	0.0	0.0	0.7160615	0.0	0.0	0.0	0.0	0.0	1.1290494	0.0	0.0	NKT cells	control (reference)	control
1390	0.0	0.0	0.0	0.0	0.0	0.0	0.0	0.0	0.0	0.0	0.0	0.0	0.0	0.0	0.0	0.0	0.0	CD4+ T cells	control (reference)	control
1391	0.0	0.0	0.0	0.0	0.0	0.36312714	0.0	0.36312714	0.0	0.0	0.0	0.8387425	0.0	0.0	0.0	0.0	0.0	CD4+ T cells	control (reference)	control
1392	0.0	0.43143827	0.0	0.0	0.73185825	2.146233	0.0	0.0	0.43143827	0.0	0.43143827	0.43143827	0.0	0.43143827	1.149901	0.0	0.0	NKT cells	control (reference)	control
1393	0.0	0.0	0.0	0.0	0.0	1.9853332	0.0	0.0	0.0	0.0	0.0	0.0	0.0	0.0	1.2857226	0.0	0.0	NKT cells	control (reference)	control
1394	0.0	0.10546189	0.10546189	0.0	0.10546189	0.10546189	0.0	0.0	0.200855	0.200855	0.0	0.0	0.0	0.0	0.8944167	0.0	0.0	Monocyte-derived dendritic cells	control (reference)	control
1395	0.0	0.0	0.0	0.0	0.0	0.0	0.0	0.0	0.9272131	0.0	0.0	0.0	0.41154778	0.0	1.6239747	0.0	0.0	Monocyte progenitors	control (reference)	control
1396	0.0	0.0	0.0	0.0	0.0	0.0	0.0	0.0	0.0	0.0	0.0	0.0	0.0	0.0	0.0	0.0	0.0	CD8+ T cells	control (reference)	control
1397	0.0	0.643589	0.0	0.0	0.0	0.12137018	0.0	0.12137018	0.12137018	0.0	0.12137018	0.12137018	0.0	0.0	0.22959119	0.0	0.0	Megakaryocyte progenitors	control (reference)	control
1398	0.0	0.0	0.0	0.0	0.0	0.0	0.0	0.0	0.42052668	0.0	0.0	0.0	0.0	0.0	1.1285119	0.0	0.0	CD4+ T cells	control (reference)	control
1399	0.22682378	0.0	0.22682378	0.0	0.4115913	0.0	0.22682378	0.4115913	0.7023225	0.7023225	0.0	0.0	0.0	0.0	1.3351842	0.0	0.0	Monocyte-derived dendritic cells	control (reference)	control
1400	0.0	0.0	0.0	0.0	0.0	0.0	0.96783197	0.0	0.0	0.0	0.0	0.0	0.0	0.0	1.7743919	0.0	0.0	CD14+ Monocytes	control (reference)	control
1401	0.0	0.0	0.0	0.0	0.0	0.0	0.0	0.0	0.0	0.7362805	0.0	0.0	0.0	0.0	0.0	0.0	0.0	Monocyte progenitors	control (reference)	control
1402	0.0	0.0	0.0	0.0	0.39931634	0.0	0.0	0.6839098	0.39931634	0.0	0.0	0.0	0.0	0.0	0.39931634	0.0	0.0	CD4+ T cells	control (reference)	control
1403	0.0	0.15356222	0.0	0.0	0.509177	0.28665203	1.2962835	0.0	0.28665203	0.0	0.0	0.0	0.0	0.0	0.15356222	0.0	0.0	Erythroid progenitors	control (reference)	control
1404	0.0	0.1618604	0.0	0.0	0.0	0.0	0.0	0.1618604	0.30113533	0.1618604	0.0	0.0	0.0	0.0	0.1618604	0.0	0.0	Monocyte progenitors	control (reference)	control
1405	0.0	0.52074003	0.0	0.0	0.0	0.0	0.0	0.29389006	0.29389006	0.0	0.0	0.0	0.0	0.0	0.29389006	0.0	0.29389006	Monocyte progenitors	control (reference)	control
1406	0.0	0.0	0.0	0.0	0.43549684	1.7769127	0.0	0.43549684	0.43549684	0.43549684	0.0	0.0	0.0	0.0	0.96971494	0.0	0.96971494	NKT cells	control (reference)	control
1407	0.0	0.0	0.0	0.0	0.0	0.0	0.0	0.0	0.3924037	0.3924037	0.0	0.3924037	0.0	0.0	1.2245623	0.0	0.0	CD4+ T cells	control (reference)	control
1408	0.0	0.6205788	0.0	0.0	0.0	0.0	0.0	0.0	0.82855463	0.0	1.818081	0.35767597	0.0	0.35767597	0.6205788	0.0	0.0	NK cells	control (reference)	control
1409	0.0	0.0	0.0	0.0	0.0	0.0	0.0	0.0	0.38277757	0.0	0.0	0.38277757	0.0	0.0	0.0	0.0	0.0	CD8+ T cells	control (reference)	control
1410	0.0	0.26563558	0.0	0.0	0.3759604	0.04946607	0.6747229	0.04946607	0.0	0.096600145	0.04946607	0.0	0.0	0.0	0.04946607	0.0	0.0	Erythroid progenitors	control (reference)	control
1411	0.0	0.0	0.0	0.0	0.0	0.1169521	1.0068326	0.0	0.0	0.0	0.1169521	0.0	0.0	0.0	0.1169521	0.0	0.0	Erythrocytes	control (reference)	control
1412	0.0	0.0	0.0	0.0	0.0	0.0	0.0	0.0	0.3207838	0.3207838	0.0	0.5632749	0.0	0.0	0.5632749	0.0	0.0	CD4+ T cells	control (reference)	control
1413	0.0	0.14130102	0.0	0.0	0.14130102	0.0	0.0	0.0	0.0	0.14130102	0.0	0.0	0.0	0.0	0.0	0.0	0.0	Megakaryocyte progenitors	control (reference)	control
1414	0.0	0.3599823	0.0	0.0	0.3599823	0.0	0.0	0.0	0.0	0.0	0.0	0.0	0.0	0.0	0.0	0.0	0.0	CD10+ B cells	control (reference)	control
1415	0.0	0.0	0.0	0.0	0.22549734	0.409385	0.0	0.0	0.0	0.0	0.0	0.0	0.0	0.0	0.0	0.0	0.0	CD10+ B cells	control (reference)	control
1416	0.0	0.0	0.0	0.0	0.45583206	0.0	0.0	0.0	0.76777714	0.45583206	0.0	0.0	0.0	0.0	1.1969305	0.0	0.0	Monocyte progenitors	control (reference)	control
1417	0.0	0.0	0.0	0.0	0.42354718	0.0	0.0	0.0	0.42354718	0.0	0.0	0.0	0.0	0.0	0.42354718	0.0	0.0	CD4+ T cells	control (reference)	control
1418	0.0	0.56894076	0.0	0.0	0.0	0.0	0.0	0.0	0.0	0.32439786	0.32439786	0.0	0.0	0.0	1.30356	0.0	0.0	HSPCs	control (reference)	control
1419	0.0	0.08005569	0.0	0.0	0.22317731	0.22317731	0.5596881	0.0	0.0	0.08005569	0.1541748	0.0	0.0	0.0	0.08005569	0.0	0.0	Erythrocytes	control (reference)	control
1420	0.0	0.17336757	0.0	0.0	0.44974318	0.0	0.0	0.0	0.3210731	0.17336757	0.0	0.17336757	0.0	0.0	0.56372887	0.0	0.0	HSPCs	control (reference)	control
1421	0.0	0.0	0.0	0.0	0.43268627	0.9647676	0.0	0.0	0.733706	0.0	0.0	0.43268627	0.0	0.0	1.4465319	0.0	0.0	CD4+ T cells	control (reference)	control
1422	0.0	0.0	0.0	0.0	0.0	0.0	0.0	0.0	0.0	0.0	0.0	0.6766056	0.0	0.0	0.0	0.0	0.0	CD4+ T cells	control (reference)	control
1423	0.0	0.0	0.0	0.0	0.33176568	0.0	0.0	0.0	0.33176568	0.0	0.0	0.0	0.0	0.0	0.0	0.0	0.0	Plasmacytoid dendritic cells	control (reference)	control
1424	0.0	0.2924175	0.0	0.0	0.18548101	0.43402636	0.12739438	0.065724485	0.18548101	0.065724485	0.065724485	0.0	0.0	0.0	0.2924175	0.0	0.0	Erythroid progenitors	control (reference)	control
1425	0.0	0.39335367	0.0	0.0	0.39335367	0.39335367	0.0	0.0	0.67492455	0.0	0.0	0.0	0.39335367	0.0	1.0742409	0.0	0.0	Monocyte progenitors	control (reference)	control
1426	0.0	0.2377396	0.59063625	0.0	0.0	0.0	0.59063625	0.0	1.3039417	0.2377396	0.0	0.0	0.4296748	0.2377396	1.6145613	0.2377396	0.0	CD14+ Monocytes	control (reference)	control
1427	0.0	0.0	0.0	0.0	0.39446783	0.0	0.0	0.0	0.6766056	0.0	0.0	0.0	0.0	0.0	0.6766056	0.0	0.0	CD4+ T cells	control (reference)	control
1428	0.12658088	0.0	0.0	0.0	0.12658088	0.23892435	0.0	0.12658088	0.91001254	0.0	0.0	0.0	0.0	0.0	0.96290517	0.0	0.0	Monocyte-derived dendritic cells	control (reference)	control
1429	0.0	0.24192396	0.0	0.0	0.16760114	0.16760114	0.0	0.0	0.24192396	0.0	0.08730774	0.0	0.0	0.0	0.43657267	0.0	0.0	HSPCs	control (reference)	control
1430	0.0	0.31989294	0.0	0.0	0.14045052	0.0	0.0	0.0	0.0	0.0	0.0	0.0	0.0	0.0	0.68317205	0.0	0.0	HSPCs	control (reference)	control
1431	0.0	0.41285664	0.0	0.41285664	0.0	0.0	0.92955637	0.41285664	0.41285664	0.7042141	0.0	0.0	0.0	0.0	1.1133411	0.0	0.0	CD14+ Monocytes	control (reference)	control
1432	0.0	0.30190063	0.0	0.0	0.0	0.30190063	0.0	0.30190063	0.30190063	0.0	0.0	0.30190063	0.0	0.0	0.5334793	0.0	0.0	CD4+ T cells	control (reference)	control
1433	0.0	0.0	0.0	0.0	0.40104198	0.90831494	0.0	0.0	0.40104198	0.0	0.0	0.0	0.0	0.0	1.0897464	0.0	0.0	CD4+ T cells	control (reference)	control
1434	0.0	0.54103875	0.0	0.0	0.30667198	0.0	0.0	0.0	0.30667198	0.0	0.0	0.0	0.0	0.0	0.0	0.0	0.0	HSPCs	control (reference)	control
1435	0.0	0.0	0.0	0.0	0.0	0.0	0.0	0.4094711	0.0	0.0	0.4094711	0.0	0.0	0.0	0.0	0.0	0.0	CD4+ T cells	control (reference)	control
1436	0.0	0.22147267	0.0	0.0	0.0	1.2467827	0.0	0.0	0.40267873	0.0	0.6889647	0.0	0.11685511	0.0	0.62470555	0.0	0.0	HSPCs	control (reference)	control
1437	0.0	0.0	0.0	0.0	0.0	0.0	0.0	0.0	0.70723647	0.0	0.0	0.0	0.41487998	0.0	0.0	0.70723647	0.0	CD14+ Monocytes	control (reference)	control
1438	0.0	0.0	0.0	0.0	0.0	2.0349276	0.0	0.0	1.1685216	0.0	0.0	0.746032	0.0	0.0	1.3274835	0.0	0.0	NKT cells	control (reference)	control
1439	0.0	0.06125281	0.0	0.0	0.22527778	0.06125281	0.27447397	0.118969284	0.06125281	0.06125281	0.17353556	0.0	0.0	0.0	0.3213629	0.0	0.0	Megakaryocyte progenitors	control (reference)	control
1440	0.0	0.0	0.0	0.0	0.0	0.0	0.0	0.0	0.0	0.0	0.0	0.0	0.0	0.0	0.6254159	0.0	0.0	Monocyte progenitors	control (reference)	control
1441	0.0	0.11067968	0.0	0.0	0.21032095	0.0	0.11067968	0.0	0.3009273	0.0	0.21032095	0.0	0.0	0.0	0.66077703	0.0	0.0	HSPCs	control (reference)	control
1442	0.0	0.0	0.0	0.0	0.0	0.0	0.0	0.0	0.0	0.0	0.43442643	0.0	0.0	0.0	0.0	0.0	0.0	B	control (reference)	control
1443	0.0	0.24935284	0.0	0.0	0.24935284	0.0	0.24935284	0.0	0.44877326	0.0	0.0	0.0	0.0	0.24935284	1.5436252	0.0	0.0	Monocyte progenitors	control (reference)	control
1444	0.0	0.0	0.0	0.0	0.0	0.0	0.0	0.0	0.0	0.0	0.0	0.0	0.0	0.0	0.9845363	0.0	0.0	Monocyte progenitors	control (reference)	control
1445	0.0	0.0	0.0	0.0	0.0	0.18942405	0.0	0.0	0.0	0.0	0.0	0.0	0.0	0.0	0.0	0.0	0.0	CD10+ B cells	control (reference)	control
1446	0.0	0.0	0.0	0.0	0.0	0.0	0.73129165	0.0	0.73129165	0.0	0.0	0.0	0.96189255	0.0	1.3068199	0.0	0.0	CD14+ Monocytes	control (reference)	control
1447	0.0	0.0	0.0	0.0	0.0	0.094683714	0.094683714	0.0	0.0	0.0	0.0	0.0	0.0	0.0	0.18117274	0.0	0.094683714	Erythrocytes	control (reference)	control
1448	0.0	0.0	0.0	0.0	0.29849866	0.29849866	0.0	0.29849866	0.5280764	0.0	0.0	0.0	0.0	0.0	0.29849866	0.0	0.0	CD4+ T cells	control (reference)	control
1449	0.0	0.0	0.0	0.0	0.62912107	0.0	0.25618133	0.0	1.2047412	0.0	0.25618133	0.0	0.0	0.25618133	0.45993686	0.0	0.0	CD16+ Monocytes	control (reference)	control
1450	0.43549684	0.0	0.0	0.0	0.0	0.0	0.0	0.0	0.0	0.0	0.0	0.43549684	0.0	0.0	1.3160474	0.0	0.0	CD4+ T cells	control (reference)	control
1451	0.0	0.3027634	0.0	0.0	0.16279641	0.12451394	0.6096493	0.12451394	0.08470739	0.0	0.0	0.0	0.0	0.04325034	0.12451394	0.0	0.0	Erythroid progenitors	control (reference)	control
1452	0.0	0.0	0.0	0.0	0.0	2.105469	0.0	0.33690682	0.95644724	0.33690682	1.4362429	0.33690682	0.0	0.0	0.78928685	0.0	0.33690682	NKT cells	control (reference)	control
1453	0.0	0.0	0.0	0.0	0.95519996	1.609033	0.0	0.0	0.7881813	0.0	0.33632764	0.33632764	0.0	0.0	0.0	0.0	0.0	NKT cells	control (reference)	control
1454	0.0	0.3245054	0.12025295	0.0	0.12025295	0.0	0.0	0.0	0.56910914	0.0	0.12025295	0.0	0.0	0.12025295	0.82321924	0.0	0.0	Monocyte progenitors	control (reference)	control
1455	0.0	0.0	0.0	0.0	0.0	0.0	0.0	0.0	0.0	0.0	0.0	0.0	0.0	0.0	0.4528548	0.0	0.0	B	control (reference)	control
1456	0.0	0.0	0.0	0.0	0.3821029	2.5725691	0.0	0.0	0.3821029	0.3821029	0.87383765	0.3821029	0.0	0.3821029	1.9529876	0.0	0.87383765	NKT cells	control (reference)	control
1457	0.12491346	0.50997645	0.0	0.0	0.23594193	0.23594193	0.0	0.12491346	1.0517671	0.42670566	0.7248412	0.0	0.0	0.0	0.50997645	0.12491346	0.0	CD16+ Monocytes	control (reference)	control
1458	0.0	0.0	0.0	0.0	0.0	0.0	0.0	0.0	0.0	0.0	0.393195	0.393195	0.0	0.0	0.89409494	0.0	0.0	CD4+ T cells	control (reference)	control
1459	0.0	0.0	0.0	0.0	0.0	0.0	0.0	0.0	0.37972343	0.0	0.0	0.37972343	0.0	0.0	0.0	0.0	0.0	CD4+ T cells	control (reference)	control
1460	0.12006266	0.12006266	0.0	0.12006266	0.3240399	0.0	0.8222767	0.0	0.12006266	0.0	0.0	0.0	0.0	0.0	0.12006266	0.0	0.0	Erythrocytes	control (reference)	control
1461	0.0	0.25803235	0.0	0.0	0.25803235	0.0	0.0	0.25803235	0.7781879	0.0	0.0	0.0	0.0	0.0	0.90498847	0.0	0.0	CD4+ T cells	control (reference)	control
1462	0.0	0.0	0.0	0.0	0.0	0.0	0.0	0.0	0.35074377	0.0	0.35074377	0.0	0.0	0.0	0.0	0.0	0.0	CD4+ T cells	control (reference)	control
1463	0.0	0.0	0.0	0.0	0.41541114	1.9712886	0.0	0.0	0.934123	0.0	0.0	0.0	0.0	0.0	0.0	0.0	0.0	NKT cells	control (reference)	control
1464	0.0	0.3412709	0.0	0.0	0.3412709	0.04959154	0.3044599	0.0	0.0	0.0	0.0	0.0	0.0	0.0	0.1419555	0.0	0.0	Erythroid progenitors	control (reference)	control
1465	0.0	0.0	0.0	0.0	0.0	0.0	0.0	0.0	0.0	0.0	0.0	0.0	0.0	0.0	0.0	0.0	0.0	CD4+ T cells	control (reference)	control
1466	0.0	0.0	0.0	0.0	0.3751976	0.0	0.0	0.0	0.3751976	0.0	0.0	0.0	0.0	0.0	0.0	0.0	0.0	B	control (reference)	control
1467	0.0	0.25288337	0.0	0.0	0.1754833	0.0	0.39174148	0.1754833	0.091586016	0.0	0.0	0.0	0.0	0.0	0.3247207	0.0	0.091586016	Megakaryocyte progenitors	control (reference)	control
1468	0.0	0.0	0.0	0.0	0.0	0.0	0.0	0.0	0.0	0.0	0.0	0.0	0.0	0.0	0.7531859	0.0	0.0	CD4+ T cells	control (reference)	control
1469	0.0	0.0	0.0	0.0	0.42070848	0.0	0.0	0.0	0.0	0.0	0.0	0.0	0.0	0.0	0.42070848	0.0	0.0	CD4+ T cells	control (reference)	control
1470	0.33713904	0.0	0.0	0.0	0.33713904	0.33713904	0.78972995	0.0	1.1001675	2.1992977	0.0	0.0	0.33713904	0.0	0.78972995	0.0	0.0	CD14+ Monocytes	control (reference)	control
1471	0.0	0.44486764	0.0	0.0	0.44486764	0.0	0.0	0.0	1.1759235	0.0	0.0	0.44486764	0.0	0.0	1.1759235	0.0	0.0	CD4+ T cells	control (reference)	control
1472	0.0	0.0	0.0	0.0	0.0	0.0	0.0	0.0	0.35826617	0.0	0.0	0.0	0.0	0.0	0.82966006	0.0	0.0	CD4+ T cells	control (reference)	control
1473	0.0	0.0	0.30481166	0.53809386	0.0	0.30481166	0.30481166	0.53809386	0.7271179	0.0	0.0	0.0	0.7271179	0.0	1.8477527	0.0	0.0	CD14+ Monocytes	control (reference)	control
1474	0.0	0.0	0.0	0.0	0.0	0.14542833	0.38499334	0.0	0.14542833	0.0	0.0	0.0	0.0	0.0	0.14542833	0.0	0.0	Erythrocytes	control (reference)	control
1475	0.0	0.0	0.0	0.0	0.46179765	0.25732243	0.0	0.0	0.0	0.0	0.0	0.0	0.0	0.0	0.0	0.0	0.0	CD10+ B cells	control (reference)	control
1476	0.0	0.24647523	0.24647523	0.0	0.0	0.24647523	0.4440542	0.24647523	0.98471355	0.24647523	0.0	0.0	0.0	0.0	1.647237	0.0	0.0	CD14+ Monocytes	control (reference)	control
1477	0.189024	0.0	0.0	0.0	0.0	0.189024	0.0	0.0	0.0	0.0	0.0	0.0	0.0	0.0	0.34793478	0.0	0.0	HSPCs	control (reference)	control
1478	0.0	0.0	0.0	0.0	0.0	0.37092042	0.0	0.0	1.3068199	0.64087206	0.37092042	0.0	0.37092042	0.0	1.7816663	0.37092042	0.0	CD14+ Monocytes	control (reference)	control
1479	0.0	0.0	0.0	0.0	0.3928781	2.4499037	0.0	0.0	0.8935188	0.0	0.0	0.0	0.0	0.0	0.67420673	0.0	0.0	NKT cells	control (reference)	control
1480	0.0	0.0	0.0	0.0	0.28072488	0.0	0.15018107	0.0	0.0	0.0	0.0	0.0	0.0	0.0	0.15018107	0.0	0.0	Erythrocytes	control (reference)	control
1481	0.0	0.0	0.2898503	0.0	0.0	0.0	0.0	0.0	0.2898503	0.2898503	0.2898503	0.0	0.2898503	0.0	1.1043838	0.0	0.0	CD14+ Monocytes	control (reference)	control
1482	0.0	0.29424286	0.52130234	0.0	0.29424286	0.52130234	0.0	0.29424286	0.52130234	0.29424286	0.0	0.0	0.0	0.0	0.99715126	0.29424286	0.0	CD16+ Monocytes	control (reference)	control
1483	0.5087415	0.0	0.0	1.0951364	0.0	0.0	0.5087415	0.0	0.8443192	0.6905414	0.0	0.0	0.0	0.0	2.2640061	0.28638	0.0	CD14+ Monocytes	control (reference)	control
1484	0.0	0.0	0.0	0.0	0.0	0.0	0.0	0.0	0.14481942	0.0	0.0	0.14481942	0.0	0.0	0.0	0.0	0.0	Erythrocytes	control (reference)	control
1485	0.0	0.0	0.0	0.0	0.4425371	0.0	0.0	0.0	0.0	0.0	0.0	0.0	0.0	0.0	1.3305856	0.0	0.4425371	CD14+ Monocytes	control (reference)	control
1486	0.0	0.0	0.0	0.0	0.36468643	0.0	0.0	0.0	0.0	0.0	0.0	0.0	0.0	0.0	0.0	0.0	0.0	B	control (reference)	control
1487	0.0	0.19470645	0.0	0.0	0.19470645	0.0	0.0	0.0	0.0	0.0	0.102084585	0.0	0.0	0.0	0.62047815	0.0	0.0	HSPCs	control (reference)	control
1488	0.0	0.0	0.0	0.0	0.0	0.0	0.0	0.0	0.36158127	0.0	0.0	0.0	0.0	0.0	0.0	0.0	0.0	CD4+ T cells	control (reference)	control
1489	0.0	0.0	0.0	0.0	0.0	2.1489654	0.0	0.0	0.0	0.0	0.0	0.45917508	0.0	0.45917508	0.7726677	0.0	0.0	NKT cells	control (reference)	control
1490	0.0	0.0	0.42558545	0.0	0.42558545	0.42558545	0.95222086	0.0	1.1384561	0.0	0.0	0.0	0.72317785	0.0	1.841321	0.42558545	0.0	CD14+ Monocytes	control (reference)	control
1491	0.0	0.0	0.0	0.0	0.0	0.0	0.0	0.0	0.3594525	0.0	0.0	0.3594525	0.0	0.0	0.3594525	0.0	0.0	CD4+ T cells	control (reference)	control
1492	0.0	0.0	0.0	0.0	0.0	0.0	0.3891151	0.0	0.0	0.0	0.0	0.0	0.0	0.0	0.0	0.0	0.0	CD4+ T cells	control (reference)	control
1493	0.44887698	0.0	0.0	0.0	0.0	0.0	0.0	0.0	1.481448	0.0	0.0	0.0	0.0	0.0	2.0539472	0.0	0.0	CD14+ Monocytes	control (reference)	control
1494	0.0	0.35296038	0.0	0.0	0.0	0.0	0.0	0.0	0.35296038	0.0	0.35296038	0.6133188	0.0	0.0	0.9906926	0.0	0.35296038	CD4+ T cells	control (reference)	control
1495	0.0	0.0	0.0	0.0	0.0	0.0	0.4355944	0.0	0.7380074	0.0	0.0	0.0	0.0	0.0	0.4355944	0.0	0.4355944	CD4+ T cells	control (reference)	control
1496	0.0	0.0	0.0	0.0	0.0	0.0	0.0	0.0	0.42549235	0.0	0.0	0.42549235	0.0	0.0	1.295198	0.0	0.0	CD4+ T cells	control (reference)	control
1497	0.0	0.0	0.0	0.0	0.33713904	0.0	0.0	0.0	0.58882374	0.0	0.0	0.0	0.0	0.0	0.0	0.0	0.0	Plasmacytoid dendritic cells	control (reference)	control
1498	0.0	0.47214004	0.0	0.0	0.26367953	0.47214004	0.0	0.26367953	0.0	0.0	0.0	0.0	0.0	0.0	1.1352581	0.0	0.0	Monocyte progenitors	control (reference)	control
1499	0.0	0.0	0.0	0.0	0.0	0.0	0.0	0.0	0.4207995	0.0	0.0	0.7160615	0.0	0.4207995	0.0	0.0	0.4207995	CD8+ T cells	control (reference)	control
1500	0.0	0.0	0.0	0.0	0.0	0.0	0.0	0.0	0.0	0.0	0.0	0.65271366	0.0	0.0	0.0	0.0	0.0	CD4+ T cells	control (reference)	control
1501	0.0	0.0	0.0	0.0	0.0	0.4416319	0.0	0.0	0.4416319	0.0	0.0	0.0	0.0	0.0	0.74691844	0.0	0.0	CD4+ T cells	control (reference)	control
1502	0.0	0.0	0.0	0.0	0.0	0.41076654	0.0	0.0	0.41076654	0.0	0.41076654	0.0	0.0	0.0	0.7010888	0.0	0.0	CD4+ T cells	control (reference)	control
1503	0.3006965	0.0	0.3006965	0.0	0.3006965	0.0	0.0	0.0	0.3006965	0.3006965	0.0	0.0	0.0	0.0	1.8344979	0.0	0.0	CD14+ Monocytes	control (reference)	control
1504	0.0	0.0	0.0	0.0	0.0	0.0	0.0	0.0	0.0	0.0	0.0	0.0	0.0	0.0	0.0	0.0	0.0	B	control (reference)	control
1505	0.0	0.0	0.0	0.0	0.43696523	0.0	0.0	0.0	0.43696523	0.0	0.0	0.7400329	0.0	0.0	0.0	0.0	0.0	CD4+ T cells	control (reference)	control
1506	0.0	0.0	0.0	0.0	0.3709909	0.0	0.0	0.3709909	0.0	0.0	0.0	0.3709909	0.0	0.0	0.6409797	0.0	0.0	CD4+ T cells	control (reference)	control
1507	0.0	0.42521337	0.0	0.0	0.0	2.7283595	0.0	0.0	0.0	0.0	0.0	0.42521337	0.0	0.0	1.2946132	0.0	0.0	NKT cells	control (reference)	control
1508	0.0	0.0	0.0	0.0	0.37766594	2.274045	0.0	0.0	1.0422189	0.37766594	0.865682	0.65115315	0.0	0.0	0.37766594	0.0	0.0	NKT cells	control (reference)	control
1509	0.0	0.16647542	0.0	0.0	0.08669797	0.08669797	0.0	0.08669797	0.0	0.0	0.0	0.0	0.0	0.0	0.08669797	0.0	0.0	Megakaryocyte progenitors	control (reference)	control
1510	0.0	0.0	0.0	0.0	0.0	0.0	0.0	0.0	0.41853717	0.0	0.41853717	0.0	0.0	0.0	0.0	0.0	0.0	B	control (reference)	control
1511	0.0	0.0	0.0	0.0	0.9258132	2.3657	0.0	0.0	1.1091871	0.0	2.0932982	0.7010888	0.0	0.41076654	0.9258132	0.0	0.0	NKT cells	control (reference)	control
1512	0.0	0.41487998	0.0	0.0	0.0	0.41487998	0.0	0.0	0.0	0.0	0.0	0.0	0.0	0.0	0.70723647	0.0	0.0	CD4+ T cells	control (reference)	control
1513	0.0	0.0	0.0	0.0	0.34651655	0.0	0.0	0.0	0.0	0.0	0.0	0.34651655	0.0	0.0	0.34651655	0.0	0.0	CD4+ T cells	control (reference)	control
1514	0.0	0.0	0.0	0.0	0.0	0.0	0.0	0.0	0.0	0.0	0.0	0.0	0.0	0.0	0.7059191	0.0	0.0	CD4+ T cells	control (reference)	control
1515	0.0	0.0	0.0	0.0	0.40395185	2.0109637	0.0	0.0	0.6908764	0.0	0.0	0.0	0.0	0.0	0.40395185	0.0	0.0	NKT cells	control (reference)	control
1516	0.0	0.37426242	0.0	0.37426242	0.0	0.0	0.0	0.0	0.37426242	0.0	0.0	0.6459703	0.0	0.0	0.8594054	0.0	0.0	CD4+ T cells	control (reference)	control
1517	0.0	0.0	0.0	0.0	0.40631077	0.0	0.0	0.0	0.40631077	0.0	0.0	0.6944154	0.0	0.0	0.0	0.0	0.0	CD4+ T cells	control (reference)	control
1518	0.0	0.0	0.0	0.0	0.0	2.3087602	0.0	0.69658256	1.257667	0.0	0.0	0.40775666	0.0	0.0	0.40775666	0.0	0.0	NKT cells	control (reference)	control
1519	0.0	0.0	0.0	0.0	0.2261456	0.0	0.4104635	0.11945195	0.63559943	0.3225452	0.11945195	0.11945195	0.0	0.11945195	1.5959984	0.0	0.0	Monocyte-derived dendritic cells	control (reference)	control
1520	0.0	0.0	0.0	0.52584624	0.52584624	3.1996627	0.29709637	0.29709637	0.0	0.0	0.0	0.0	0.0	0.0	0.0	0.0	0.0	Megakaryocyte progenitors	control (reference)	control
1521	0.0	0.0	0.0	0.0	0.0	0.28874084	0.0	0.0	0.0	0.0	0.0	0.5125191	0.0	0.0	1.1014332	0.0	0.0	CD4+ T cells	control (reference)	control
1522	0.0	0.0	0.0	0.0	0.0	3.138032	0.0	0.0	0.41408587	0.0	1.4055876	0.0	0.0	0.41408587	0.93175495	0.0	0.0	NKT cells	control (reference)	control
1523	0.0	0.0	0.0	0.0	0.0	1.3753817	0.2380563	0.0	0.0	0.2380563	0.0	0.43019754	0.0	0.0	0.8518175	0.0	0.0	NKT cells	control (reference)	control
1524	0.0	0.0	0.0	0.0	0.0	0.0	0.0	0.0	0.6401199	0.0	0.0	0.37042782	0.0	0.0	0.0	0.0	0.0	CD4+ T cells	control (reference)	control
1525	0.0	0.0	0.0	0.0	0.0	1.2309563	0.0	0.0	0.3953478	0.0	0.0	0.89800525	0.0	0.0	0.89800525	0.0	0.0	NKT cells	control (reference)	control
1526	0.0	0.44825536	0.0	0.0	0.756665	1.1824367	0.0	0.0	0.44825536	0.0	0.0	0.0	0.0	0.0	0.44825536	0.0	0.0	NKT cells	control (reference)	control
1527	0.0	0.0	0.4300073	0.23794103	0.0	0.0	0.0	0.0	0.72973824	0.4300073	0.0	0.0	0.0	0.0	0.5910609	0.0	0.0	CD14+ Monocytes	control (reference)	control
1528	0.0	0.0	0.0	0.0	0.7409045	2.2228642	0.0	0.4375554	1.3203096	0.4375554	0.7409045	0.4375554	0.0	0.7409045	0.0	0.0	0.0	NKT cells	control (reference)	control
1529	0.0	0.0	0.0	0.0	0.2990451	0.0	0.0	0.0	0.0	0.0	0.0	0.0	0.0	0.0	0.16065964	0.0	0.0	CD10+ B cells	control (reference)	control
1530	0.0	0.0	0.0	0.0	0.0	1.9261475	0.0	0.0	0.0	0.0	0.0	0.0	0.0	0.0	0.0	0.0	0.0	NKT cells	control (reference)	control
1531	0.0	0.14148353	0.14148353	0.0	0.0	0.0	0.0	0.0	0.98275125	0.0	0.14148353	0.14148353	0.0	0.0	0.0	0.0	0.0	Monocyte-derived dendritic cells	control (reference)	control
1532	0.0	0.0	0.0	0.0	0.0	0.41154778	0.0	0.0	0.41154778	0.0	0.0	0.0	0.0	0.0	0.7022574	0.0	0.0	CD4+ T cells	control (reference)	control
1533	0.0	0.21357411	0.0	0.0	0.21357411	0.0	0.21357411	0.0	0.3894648	0.0	0.0	0.0	0.0	0.0	0.88730323	0.0	0.0	Monocyte progenitors	control (reference)	control
1534	0.0	0.0	0.0	0.0	0.0	0.0	0.0	0.0	0.41268164	0.0	0.0	0.70395255	0.0	0.41268164	0.0	0.0	0.0	CD8+ T cells	control (reference)	control
1535	0.0	0.0	0.0	0.0	0.43210936	2.3212657	0.0	0.0	0.9637507	0.0	0.43210936	0.732852	0.0	0.732852	0.9637507	0.0	0.0	NKT cells	control (reference)	control
1536	0.0	0.0	0.0	0.0	0.35971725	2.1234238	0.0	0.35971725	0.8323753	0.0	0.0	0.0	0.0	0.0	0.8323753	0.0	0.0	NKT cells	control (reference)	control
1537	0.0	0.0	0.35598192	0.0	0.19374841	0.19374841	0.0	0.19374841	0.6179728	0.0	0.0	0.0	0.0	0.0	1.3845608	0.19374841	0.0	Monocyte-derived dendritic cells	control (reference)	control
1538	0.0	0.0	0.0	0.0	0.0	0.4385426	0.0	0.0	0.4385426	0.0	0.0	0.0	0.0	0.0	0.0	0.0	0.0	CD4+ T cells	control (reference)	control
1539	0.0	0.0	0.20072186	0.0	0.20072186	0.20072186	0.0	0.20072186	0.9384409	0.20072186	0.0	0.0	0.36781138	0.0	0.36781138	0.36781138	0.0	CD14+ Monocytes	control (reference)	control
1540	0.0	0.20238322	0.0	0.0	0.29003602	0.054563254	0.5145893	0.15549648	0.0	0.054563254	0.0	0.0	0.0	0.0	0.054563254	0.0	0.0	Erythroid progenitors	control (reference)	control
1541	0.0	0.0	0.0	0.0	0.0	0.0	0.0	0.0	0.74338573	0.4392363	0.0	0.0	0.4392363	0.0	0.74338573	0.0	0.0	Monocyte progenitors	control (reference)	control
1542	0.0	0.0	0.0	0.0	0.76109993	0.0	0.0	0.0	1.7160509	0.0	1.9842324	0.0	0.0	0.0	0.76109993	0.0	0.4512761	NK cells	control (reference)	control
1543	0.0	0.04968388	0.0	0.0	0.14220805	0.0	1.0416178	0.04968388	0.04968388	0.0	0.09701567	0.0	0.0	0.0	0.09701567	0.0	0.0	Erythroid progenitors	control (reference)	control
1544	0.0	0.0	0.0	0.0	1.4009006	1.1116061	1.1116061	0.92799276	0.0	0.0	0.0	0.0	0.0	0.0	0.0	0.0	0.0	Megakaryocyte progenitors	control (reference)	control
1545	0.0	0.0	0.0	0.0	0.83654606	1.0860573	0.0	0.0	0.0	0.0	0.0	0.2829924	0.0	0.0	0.5033115	0.0	0.0	NKT cells	control (reference)	control
1546	0.0	0.0	0.0	0.0	0.0	0.16456375	0.16456375	0.53971326	0.16456375	0.0	1.5595022	0.16456375	0.0	0.0	0.0	0.0	0.0	Plasma cells	control (reference)	control
1547	0.0	0.0	0.0	0.0	0.3659848	0.0	0.0	0.0	0.3659848	0.0	0.0	0.0	0.0	0.0	0.3659848	0.0	0.0	CD4+ T cells	control (reference)	control
1548	0.0	0.0	0.0	0.0	0.0	0.0	0.62162083	0.25255826	1.1023393	0.0	0.0	0.0	0.0	0.25255826	1.6139085	0.0	0.0	CD14+ Monocytes	control (reference)	control
1549	0.0	0.0	0.4809869	0.0	0.0	0.26913744	0.0	0.26913744	1.3295958	1.2443507	0.26913744	0.0	0.0	0.0	1.4809647	0.26913744	0.0	CD14+ Monocytes	control (reference)	control
1550	0.0	0.42574066	0.0	0.0	0.16289058	0.0	0.0	0.0	0.0	0.0	0.0	0.0	0.0	0.0	0.30292714	0.0	0.16289058	HSPCs	control (reference)	control
1551	0.0	0.0	0.0	0.0	0.43627873	1.7787517	0.0	0.0	0.73901874	0.0	0.0	0.0	0.0	0.43627873	0.43627873	0.0	0.0	NKT cells	control (reference)	control
1552	0.0	0.0	0.0	0.0	0.6791436	0.3961512	0.0	0.0	0.0	0.0	0.0	0.3961512	0.0	0.0	0.0	0.0	0.0	CD8+ T cells	control (reference)	control
1553	0.0	0.0	0.0	0.0	0.657896	0.0	0.0	0.0	0.3821029	0.0	0.0	0.0	0.0	0.0	0.0	0.0	0.0	CD4+ T cells	control (reference)	control
1554	0.0	0.0	0.0	0.50687397	0.0	0.50687397	0.28521413	0.0	0.84164786	0.0	0.28521413	0.0	0.28521413	0.0	1.3788722	0.28521413	0.0	CD14+ Monocytes	control (reference)	control
1555	0.3114987	0.16782956	0.3114987	0.0	0.3114987	0.16782956	0.0	0.0	0.6490255	0.0	0.0	0.0	0.0	0.0	1.1019683	0.0	0.0	Monocyte-derived dendritic cells	control (reference)	control
1556	0.0	0.0	0.0	0.0	0.42745578	0.42745578	0.0	0.42745578	0.9555322	0.0	0.0	0.42745578	0.0	0.0	1.1421204	0.0	0.0	NKT cells	control (reference)	control
1557	0.0	0.06953477	0.0	0.0	0.3591112	0.1345472	0.6227848	0.0	0.0	0.06953477	0.0	0.06953477	0.0	0.0	0.1345472	0.0	0.0	Erythrocytes	control (reference)	control
1558	0.0	0.0	0.0	0.39518753	0.0	0.0	0.0	0.0	0.6776909	0.0	0.0	0.0	0.39518753	0.39518753	1.584592	0.0	0.0	Monocyte progenitors	control (reference)	control
1559	0.0	0.0	0.0	0.0	0.4151454	0.0	0.0	0.0	0.0	0.0	0.0	0.4151454	0.0	0.0	0.0	0.0	0.0	CD4+ T cells	control (reference)	control
1560	0.0	0.0	0.0	0.0	0.0	0.0	0.0	0.0	0.36605337	0.0	0.0	0.0	0.0	0.0	0.0	0.0	0.0	CD4+ T cells	control (reference)	control
1561	0.0	0.22329555	0.0	0.0	0.0	0.0	0.22329555	0.0	0.69352716	0.40571845	0.0	0.0	0.0	0.0	0.9167467	0.0	0.0	Monocyte-derived dendritic cells	control (reference)	control
1562	0.0	0.0	0.0	0.0	0.0	0.0	0.0	0.0	0.14593428	0.0	0.14593428	0.0	0.0	0.0	0.14593428	0.0	0.0	Erythrocytes	control (reference)	control
1563	0.0	0.42116374	0.0	0.0	0.0	2.2928855	0.0	0.42116374	0.42116374	0.42116374	0.42116374	0.42116374	0.0	0.0	1.2861062	0.0	0.0	NKT cells	control (reference)	control
1564	0.0	0.34034556	0.12675986	0.0	0.12675986	0.23924425	0.0	0.12675986	1.1931509	0.0	0.0	0.0	0.0	0.12675986	0.73292303	0.23924425	0.0	Monocyte-derived dendritic cells	control (reference)	control
1565	0.0	0.2893372	0.0	0.0	0.0	1.5456376	0.0	0.0	0.85107696	0.0	0.0	0.0	0.0	0.0	0.51347244	0.0	0.0	NKT cells	control (reference)	control
1566	0.0	0.52498806	0.0	0.0	0.52498806	0.0	0.0	0.0	0.7108192	0.0	0.0	0.0	0.0	0.0	0.0	0.0	0.0	CD16+ Monocytes	control (reference)	control
1567	0.4935844	0.0	0.0	0.0	0.3911181	0.27694118	0.0	0.0	0.7499106	0.27694118	0.14802717	0.0	0.0	0.27694118	0.14802717	0.0	0.0	Monocyte-derived dendritic cells	control (reference)	control
1568	0.0	0.0	0.0	0.0	0.0	0.42924806	0.42924806	0.72861284	0.42924806	0.72861284	0.42924806	0.0	0.0	0.0	0.42924806	0.0	0.0	Plasma cells	control (reference)	control
1569	0.0	0.0	0.2565159	0.0	0.0	0.0	0.4604826	0.0	1.1141362	0.0	0.0	0.2565159	0.2565159	0.2565159	1.2897211	0.0	0.0	CD14+ Monocytes	control (reference)	control
1570	0.0	0.29973093	0.0	0.0	0.16105351	0.16105351	0.0	0.16105351	0.16105351	0.0	0.16105351	0.16105351	0.0	0.0	0.29973093	0.0	0.0	HSPCs	control (reference)	control
1571	0.0	0.54757285	0.0	0.0	0.16743025	0.16743025	0.0	0.0	0.0	0.16743025	0.16743025	0.0	0.0	0.43618083	0.16743025	0.0	0.0	HSPCs	control (reference)	control
1572	0.0	0.0	0.0	0.0	0.0	0.0	0.0	0.39028314	0.0	0.0	0.0	0.6702869	0.0	0.0	0.0	0.0	0.0	CD4+ T cells	control (reference)	control
1573	0.0	0.0	0.0	0.0	0.0	0.0	0.5156653	0.0	1.308065	0.0	0.0	0.0	0.0	0.0	1.4756234	0.2907096	0.0	Monocyte progenitors	control (reference)	control
1574	0.0	0.0	0.0	0.0	0.7331364	0.43230146	0.0	0.0	0.7331364	0.0	0.0	0.43230146	0.0	0.0	0.43230146	0.0	0.0	CD4+ T cells	control (reference)	control
1575	0.0	0.0	0.0	0.0	0.0	0.0	0.0	0.0	0.40411943	0.0	0.40411943	0.91386724	0.0	0.0	0.0	0.0	0.0	CD4+ T cells	control (reference)	control
1576	0.0	0.0	0.0	0.0	0.27131352	0.0	0.6601377	0.0	0.0	0.0	0.14483005	0.0	0.0	0.0	0.0	0.0	0.0	Erythrocytes	control (reference)	control
1577	0.0	0.0	0.0	0.0	0.39051765	1.5731814	0.0	0.0	0.39051765	0.0	0.0	0.0	0.0	0.39051765	1.0684905	0.0	0.0	NKT cells	control (reference)	control
1578	0.0	0.0	0.0	0.0	0.13662127	0.13662127	0.0	0.13662127	0.84050846	0.0	0.0	0.0	0.0	0.13662127	1.1149824	0.0	0.0	Monocyte-derived dendritic cells	control (reference)	control
1579	0.0	0.12302799	0.0	0.0	0.0	0.12302799	0.23256475	0.23256475	0.12302799	0.0	0.0	0.12302799	0.0	0.0	0.33127895	0.0	0.0	HSPCs	control (reference)	control
1580	0.39343303	0.39343303	0.0	0.0	0.39343303	1.8409718	0.0	0.0	0.0	0.0	0.0	0.0	0.0	0.0	0.6750443	0.0	0.0	NKT cells	control (reference)	control
1581	0.0	0.0	0.0	0.0	0.19457175	0.19457175	0.6201261	0.0	0.0	0.0	0.0	0.0	0.0	0.0	0.0	0.0	0.0	Erythrocytes	control (reference)	control
1582	0.0	0.0	0.0	0.0	0.0	0.0	0.0	0.0	0.0	0.0	0.44691458	0.0	0.0	0.0	0.0	0.0	0.0	B	control (reference)	control
1583	0.0	0.0	0.0	0.0	0.0	0.0	0.0	0.0	0.37555856	0.0	0.0	0.0	0.0	0.37555856	0.6479451	0.0	0.0	Monocyte progenitors	control (reference)	control
1584	0.0	0.26841986	0.0	0.0	0.14318918	0.14318918	0.0	0.14318918	0.0	0.0	0.0	0.14318918	0.0	0.0	0.14318918	0.0	0.0	Monocyte progenitors	control (reference)	control
1585	0.24174543	0.59906167	0.0	0.0	0.59906167	0.24174543	0.24174543	0.43627873	0.8617711	0.24174543	0.0	0.0	0.24174543	0.24174543	0.0	0.0	0.0	CD16+ Monocytes	control (reference)	control
1586	0.0	0.09289216	0.0	0.0	0.32885298	0.09289216	0.0	0.09289216	0.09289216	0.0	0.0	0.0	0.0	0.0	0.32885298	0.0	0.0	Megakaryocyte progenitors	control (reference)	control
1587	0.0	0.2131807	0.0	0.0	0.0	0.0	0.0	0.0	0.0	0.0	0.0	0.0	0.0	0.0	0.3888048	0.0	0.0	HSPCs	control (reference)	control
1588	0.0	0.39149767	0.0	0.0	0.21478653	0.21478653	0.0	0.0	0.0	0.21478653	0.0	0.0	0.0	0.0	0.39149767	0.0	0.0	HSPCs	control (reference)	control
1589	0.0	0.8809694	0.30255306	0.0	0.7226712	0.30255306	0.0	0.0	1.4302598	0.0	0.0	0.0	0.0	0.0	1.3419442	0.30255306	0.0	CD16+ Monocytes	control (reference)	control
1590	0.0	0.22755867	0.0	0.0	0.70414865	0.56905305	0.0	0.41281286	0.0	0.22755867	0.41281286	0.0	0.0	0.22755867	0.22755867	0.0	0.0	Plasma cells	control (reference)	control
1591	0.0	0.34927562	0.0	0.0	0.34927562	0.0	0.43014473	0.05800472	0.0	0.0	0.0	0.0	0.0	0.0	0.0	0.0	0.0	Erythroid progenitors	control (reference)	control
1592	0.0	0.0	0.0	0.0	0.0	2.275754	0.0	0.347811	0.0	0.0	0.0	0.80999374	0.0	0.347811	0.97977567	0.0	0.0	NKT cells	control (reference)	control
1593	0.0	0.0	0.0	0.0	0.0	1.4332612	0.0	0.42661205	0.42661205	0.0	0.0	0.0	0.0	0.0	0.0	0.0	0.0	NKT cells	control (reference)	control
1594	0.0	0.0	0.44073045	0.0	0.0	0.0	0.0	0.0	0.74558955	0.44073045	0.44073045	0.0	0.0	0.0	2.1041274	0.44073045	0.0	CD14+ Monocytes	control (reference)	control
1595	0.0	0.25991043	0.0	0.0	0.4660131	2.37907	0.0	0.0	1.2162505	0.0	0.4660131	0.6368106	0.0	0.0	0.9098982	0.0	0.4660131	NKT cells	control (reference)	control
1596	0.0	0.28504837	0.0	0.0	0.28504837	0.97423184	0.0	0.0	0.28504837	0.0	0.28504837	0.0	0.0	0.0	0.0	0.0	0.0	NKT cells	control (reference)	control
1597	0.0	0.0	0.0	0.0	0.5659267	0.32247436	0.0	0.0	0.7615619	0.32247436	0.0	0.32247436	0.0	0.0	1.2984945	0.32247436	0.0	CD14+ Monocytes	control (reference)	control
1598	0.0	0.0	0.0	0.39639288	0.0	0.0	0.39639288	0.39639288	0.6795078	0.39639288	0.0	0.0	0.0	0.0	1.9911418	0.6795078	0.0	CD14+ Monocytes	control (reference)	control
1599	0.0	0.0	0.0	0.0	0.0	0.34462345	0.0	0.0	0.60043776	0.0	0.0	0.0	0.0	0.0	0.9729861	0.0	0.0	CD4+ T cells	control (reference)	control
1600	0.0	0.0	0.0	0.0	0.35569036	0.0	0.0	0.0	0.0	0.0	0.0	0.0	0.0	0.0	0.0	0.0	0.0	CD10+ B cells	control (reference)	control
1601	0.0	0.41050678	0.0	0.0	0.0	2.786704	0.0	0.0	0.70070016	0.0	0.9253475	0.70070016	0.0	0.0	0.41050678	0.0	0.41050678	NKT cells	control (reference)	control
1602	0.39106584	0.0	0.67146975	0.39106584	0.0	0.0	0.39106584	0.0	1.0696033	0.67146975	0.0	0.0	0.0	0.0	1.908456	0.39106584	0.0	CD14+ Monocytes	control (reference)	control
1603	0.0	0.35099566	0.61028844	0.0	0.35099566	0.0	0.0	0.0	0.98653466	0.81600326	0.0	0.0	0.0	0.0	1.866597	0.0	0.0	Monocyte-derived dendritic cells	control (reference)	control
1604	0.0	0.0	0.0	0.0	0.0	1.704334	0.0	0.0	0.40529642	0.0	0.0	0.0	0.0	0.0	0.40529642	0.0	0.0	NKT cells	control (reference)	control
1605	0.0	0.0	0.0	0.0	0.0	0.0	0.0	0.56784856	0.32370058	0.0	0.0	0.0	0.0	0.32370058	0.32370058	0.0	0.0	CD4+ T cells	control (reference)	control
1606	0.0	0.2547692	0.0	0.0	0.36133605	0.0	0.0	0.13547617	0.2547692	0.0	0.0	0.0	0.0	0.0	0.5454644	0.0	0.0	HSPCs	control (reference)	control
1607	0.0	0.0	0.0	0.0	0.0	0.0	0.0	0.0	0.0	0.0	0.0	0.41443843	0.0	0.0	0.0	0.0	0.0	CD4+ T cells	control (reference)	control
1608	0.0	0.0	0.0	0.34060237	0.0	0.0	0.0	0.0	0.59420395	0.0	0.0	0.34060237	0.0	0.0	0.34060237	0.0	0.0	Monocyte progenitors	control (reference)	control
1609	0.0	0.0	0.0	0.0	0.42877492	1.9299448	0.0	0.0	0.42877492	0.0	0.0	0.72791123	0.0	0.0	1.5576451	0.0	0.0	NKT cells	control (reference)	control
1610	0.28307402	0.28307402	0.28307402	0.0	0.0	0.0	0.0	0.0	0.8367338	0.0	0.0	0.0	0.0	0.0	0.6839098	0.0	0.0	HSPCs	control (reference)	control
1611	0.0	0.06757825	0.0	0.0	0.13087733	0.19040707	0.7832336	0.06757825	0.0	0.0	0.0	0.0	0.0	0.0	0.06757825	0.0	0.0	Erythrocytes	control (reference)	control
1612	0.0	0.0	0.0	0.0	0.0	0.0	0.0	0.0	1.6014656	0.0	0.0	0.0	0.33363226	0.0	1.2167443	0.0	0.0	CD14+ Monocytes	control (reference)	control
1613	0.0	0.0	0.0	0.0	0.4227191	0.4227191	0.0	0.0	0.7189178	0.0	0.0	0.0	0.0	0.0	0.0	0.0	0.0	B	control (reference)	control
1614	0.0	0.0	0.0	0.0	0.0	0.62378365	0.0	0.25360158	0.0	0.0	0.0	0.0	0.0	0.0	0.7676205	0.0	0.0	Monocyte progenitors	control (reference)	control
1615	0.0	0.0	0.0	0.0	0.0	2.2149725	0.0	0.0	0.43442643	0.0	0.0	0.43442643	0.0	0.0	0.0	0.0	0.0	NKT cells	control (reference)	control
1616	0.0	0.0	0.0	0.0	0.0	0.26898992	0.0	0.0	0.26898992	0.0	0.0	0.0	0.0	0.0	0.0	0.0	0.0	CD4+ T cells	control (reference)	control
1617	0.0	0.40716	0.0	0.0	1.2563914	1.6135008	0.0	0.0	0.6956885	0.0	0.0	0.0	0.0	0.0	0.0	0.0	0.0	NKT cells	control (reference)	control
1618	0.0	0.0	0.0	0.0	0.0	2.5142493	0.0	0.0	0.0	0.0	0.33047712	0.5784453	0.0	0.33047712	0.33047712	0.0	0.0	NKT cells	control (reference)	control
1619	0.38105822	0.38105822	0.0	0.0	0.38105822	0.0	0.0	0.38105822	0.0	0.0	0.0	0.0	0.0	0.0	0.0	0.0	0.0	Plasmacytoid dendritic cells	control (reference)	control
1620	0.0	0.0	0.0	0.0	0.37317142	0.0	0.44815198	0.0	0.0	0.107133925	0.0	0.0	0.0	0.0	0.0	0.0	0.0	Erythrocytes	control (reference)	control
1621	0.0	0.255981	0.0	0.0	0.0	0.0	0.8996088	0.0	1.1125473	0.255981	0.0	0.0	0.6287072	0.0	1.4372276	0.255981	0.0	CD14+ Monocytes	control (reference)	control
1622	0.0	0.13136992	0.0	0.0	0.13136992	0.0	0.3514795	0.0	0.0	0.0	0.0	0.0	0.0	0.0	0.0	0.0	0.0	Erythrocytes	control (reference)	control
1623	0.0	0.0	0.0	0.0	0.0	0.29495105	0.70763266	0.0	0.9989036	0.0	0.0	0.0	0.0	0.0	1.6974099	0.0	0.0	CD14+ Monocytes	control (reference)	control
1624	0.0	0.0	0.0	0.0	0.17852084	0.17852084	0.0	0.0	0.17852084	0.0	0.17852084	0.0	0.0	0.0	0.0	0.0	0.0	CD10+ B cells	control (reference)	control
1625	0.0	0.42962733	0.0	0.0	1.1463667	0.0	0.0	0.42962733	0.42962733	0.0	0.42962733	0.0	0.0	0.0	1.1463667	0.0	0.0	CD4+ T cells	control (reference)	control
1626	0.0	0.47117624	0.0	0.0	0.21571676	0.0	0.11366386	0.21571676	0.11366386	0.11366386	0.11366386	0.0	0.11366386	0.0	0.30831257	0.0	0.0	Megakaryocyte progenitors	control (reference)	control
1627	0.0	0.44701743	0.0	0.44701743	0.0	0.0	0.0	0.0	0.7548456	0.0	0.0	0.0	0.44701743	0.0	1.3397812	0.0	0.0	CD14+ Monocytes	control (reference)	control
1628	0.0	0.0	0.0	0.0	0.0	0.3731179	0.0	0.0	0.0	0.0	0.0	0.3731179	0.0	0.0	0.0	0.0	0.0	CD4+ T cells	control (reference)	control
1629	0.0	0.075676166	0.0	0.0	0.2734205	0.21175063	0.0	0.075676166	0.075676166	0.0	0.14602615	0.0	0.0	0.0	0.14602615	0.0	0.0	CD10+ B cells	control (reference)	control
1630	0.0	0.0	0.0	0.0	0.41567722	0.0	0.0	0.0	0.0	0.0	0.41567722	0.41567722	0.0	0.0	0.41567722	0.0	0.0	CD4+ T cells	control (reference)	control
1631	0.0	0.30339608	0.0	0.0	0.0	1.5139195	0.0	0.30339608	0.30339608	1.0196607	0.5358509	0.0	0.0	0.0	0.5358509	0.0	0.5358509	NKT cells	control (reference)	control
1632	0.0	0.0	0.0	0.0	0.39185166	0.0	0.0	0.39185166	0.0	0.0	0.0	0.6726569	0.0	0.0	0.39185166	0.0	0.0	CD4+ T cells	control (reference)	control
1633	0.0	0.0	0.3242904	0.0	0.5687725	0.3242904	0.5687725	0.3242904	1.0699537	0.0	0.3242904	0.0	0.0	0.0	1.8504503	0.0	0.0	CD14+ Monocytes	control (reference)	control
1634	0.0	0.6500432	0.0	0.0	0.0	0.0	0.0	0.0	0.0	0.0	0.0	0.0	0.37693653	0.0	0.8643384	0.0	0.0	CD10+ B cells	control (reference)	control
1635	0.0	0.2007014	0.0	0.0	0.0	0.0	0.0	0.0	0.0	0.0	0.0	0.0	0.0	0.0	0.51089317	0.0	0.0	HSPCs	control (reference)	control
1636	0.0	0.0	0.0	0.0	0.0	0.8617311	0.0	0.0	0.52095073	0.52095073	0.0	0.0	0.0	0.0	0.52095073	0.0	0.0	Plasma cells	control (reference)	control
1637	0.0	0.0	0.0	0.0	0.0	0.0	0.0	0.0	0.50789493	0.63254	0.0	0.0	0.0	0.0	0.84310853	0.0	0.0	Monocyte progenitors	control (reference)	control
1638	0.0	0.0	0.0	0.0	0.0	1.8474867	0.0	0.0	0.84842455	0.0	0.0	0.36833164	0.0	0.0	0.0	0.0	0.0	NKT cells	control (reference)	control
1639	0.0	0.0	0.34239107	0.0	0.0	0.0	0.59697866	0.0	0.9682165	0.0	0.0	0.0	0.34239107	0.0	1.7749068	0.59697866	0.0	CD14+ Monocytes	control (reference)	control
1640	0.0	0.31612355	0.0	0.0	0.31612355	0.31612355	0.0	0.0	0.0	0.0	0.0	0.0	0.0	0.0	0.0	0.0	0.0	CD10+ B cells	control (reference)	control
1641	0.0	0.50515234	0.0	0.0	0.15212819	0.15212819	0.0	0.0	0.28414005	0.0	0.0	0.0	0.0	0.0	0.5996864	0.0	0.0	Monocyte progenitors	control (reference)	control
1642	0.0	0.0	0.0	0.0	0.4434461	0.0	0.0	0.0	0.0	0.0	0.0	0.4434461	0.0	0.0	0.0	0.0	0.0	CD8+ T cells	control (reference)	control
1643	0.0	0.0	0.0	0.0	0.0	0.0	0.5496432	0.0	0.0	0.0	0.0	0.0	0.0	0.0	0.0	0.0	0.0	Erythrocytes	control (reference)	control
1644	0.0	0.0	0.0	0.0	0.0	0.0	0.0	0.0	0.40128973	0.0	0.40128973	0.0	0.0	0.0	0.0	0.0	0.0	CD4+ T cells	control (reference)	control
1645	0.0	0.0	0.0	0.0	0.6007201	0.34480578	0.34480578	0.0	0.6007201	0.9733751	0.0	0.0	0.0	0.0	1.5487195	0.0	0.0	CD14+ Monocytes	control (reference)	control
1646	0.0	0.0	0.0	0.0	0.0	0.64249015	0.0	0.0	0.0	0.0	0.0	0.0	0.0	0.0	0.0	0.0	0.0	CD4+ T cells	control (reference)	control
1647	0.0	0.0	0.0	0.0	0.0	0.0	0.0	0.0	0.0	0.0	0.0	0.0	0.0	0.0	0.7589522	0.0	0.0	HSPCs	control (reference)	control
1648	0.0	0.0	0.0	0.0	0.355658	0.0	0.0	0.0	0.355658	0.0	0.0	0.355658	0.0	0.0	0.61747426	0.0	0.0	CD4+ T cells	control (reference)	control
1649	0.0	0.09937533	0.0	0.0	0.09937533	0.09937533	0.8579198	0.0	0.18976176	0.0	0.0	0.0	0.0	0.0	0.09937533	0.0	0.0	Erythrocytes	control (reference)	control
1650	0.0	0.0	0.0	0.0	0.0	0.0	0.0	0.0	0.3712731	0.0	0.3712731	0.3712731	0.0	0.0	0.8538776	0.0	0.0	CD4+ T cells	control (reference)	control
1651	0.0	0.0	0.0	0.0	0.0	0.0	0.3891151	0.0	0.3891151	0.0	0.0	0.0	0.0	0.0	0.0	0.0	0.0	CD4+ T cells	control (reference)	control
1652	0.0	0.0	0.1490118	0.0	0.0	0.4963697	0.0	0.0	0.5896923	0.0	0.1490118	0.27867162	0.0	0.0	0.4963697	0.0	0.0	HSPCs	control (reference)	control
1653	0.0	0.0	0.0	0.0	0.0	0.0	0.0	0.0	0.3774468	0.0	0.0	0.0	0.0	0.0	0.0	0.0	0.0	CD4+ T cells	control (reference)	control
1654	0.0	0.33443058	0.0	0.0	0.0	0.0	0.0	0.0	0.0	0.0	0.0	0.0	0.0	0.0	0.78455603	0.0	0.0	HSPCs	control (reference)	control
1655	0.0	0.4328789	0.0	0.0	0.0	1.5669117	0.0	0.0	0.4328789	0.0	0.0	0.4328789	0.0	0.0	0.7339911	0.0	0.0	NKT cells	control (reference)	control
1656	0.2676149	0.0	0.0	0.0	0.2676149	0.0	0.0	0.0	0.3786184	0.14273308	0.14273308	0.0	0.14273308	0.0	0.92988545	0.0	0.0	Monocyte-derived dendritic cells	control (reference)	control
1657	0.0	0.0	0.0	0.0	0.44143128	0.0	0.44143128	0.0	0.6056248	1.7434293	0.0	0.0	0.0	0.0	1.3992405	0.0	0.2448781	CD14+ Monocytes	control (reference)	control
1658	0.0	0.0	0.0	0.0	0.0	0.0	0.0	0.0	0.0	0.0	0.0	0.0	0.0	0.0	0.0	0.0	0.0	CD8+ T cells	control (reference)	control
1659	0.0	0.0	0.0	0.0	0.4425371	0.0	0.0	0.0	1.171431	1.4678535	0.0	0.0	0.7482522	0.0	1.3305856	0.7482522	0.0	CD14+ Monocytes	control (reference)	control
1660	0.0	0.0	0.0	0.0	0.37847155	0.0	0.0	0.0	0.0	0.0	0.0	0.8671651	0.0	0.0	0.37847155	0.0	0.0	CD8+ T cells	control (reference)	control
1661	0.0	0.0	0.0	0.0	0.0	0.0	0.0	0.0	0.0	0.0	0.0	0.6440079	0.0	0.0	0.0	0.0	0.0	CD8+ T cells	control (reference)	control
1662	0.0	0.3536629	0.0	0.0	0.6144015	0.8210236	0.0	0.0	0.0	0.3536629	0.0	0.0	0.0	0.0	0.3536629	0.0	0.0	NKT cells	control (reference)	control
1663	0.0	0.3567401	0.0	0.0	0.25136268	0.0	0.0	0.0	0.82680064	0.0	0.0	0.0	0.0	0.0	0.6932557	0.0	0.0	Monocyte-derived dendritic cells	control (reference)	control
1664	0.0	0.0	0.35676175	0.0	0.35676175	1.9461582	0.0	0.35676175	0.35676175	0.82684135	0.35676175	0.0	0.0	0.61917275	0.82684135	0.0	0.0	NKT cells	control (reference)	control
1665	0.14896674	0.0	0.0	0.0	0.2785925	0.0	0.14896674	0.0	0.3933272	0.14896674	0.0	0.0	0.0	0.0	1.0177559	0.0	0.0	Monocyte-derived dendritic cells	control (reference)	control
1666	0.05388132	0.32751468	0.0	0.0	0.32751468	0.0	0.28679875	0.05388132	0.105007276	0.05388132	0.0	0.05388132	0.0	0.0	0.0	0.0	0.05388132	Erythroid progenitors	control (reference)	control
1667	0.0	0.0	0.0	0.0	0.4965289	0.2787706	0.0	0.0	0.2787706	0.0	0.2787706	0.0	0.0	0.0	0.0	0.0	0.0	CD10+ B cells	control (reference)	control
1668	0.0	0.3501783	0.0	0.0	0.6090268	1.2573023	0.3501783	0.0	0.0	0.3501783	0.0	0.0	0.0	0.0	0.81446254	0.0	0.0	NKT cells	control (reference)	control
1669	0.0	0.0	0.0	0.0	0.34541482	1.7835441	0.0	0.0	0.34541482	0.0	0.0	0.34541482	0.0	0.0	0.601663	0.0	0.0	NKT cells	control (reference)	control
1670	0.0	0.42474923	0.0	0.0	0.0	0.23475859	0.0	0.0	0.0	0.0	0.0	0.0	0.0	0.0	0.9507387	0.0	0.0	Monocyte progenitors	control (reference)	control
1671	0.0	0.0	0.0	0.0	0.0	0.0	0.0	0.0	0.72651243	0.0	0.0	0.0	0.0	0.0	1.8467654	0.72651243	0.0	CD14+ Monocytes	control (reference)	control
1672	0.0	0.0	0.0	0.0	0.0	0.0	0.0	0.0	0.0	0.0	0.0	0.0	0.0	0.0	0.0	0.0	0.0	CD4+ T cells	control (reference)	control
1673	0.0	0.0	0.0	0.0	0.0	0.43913707	0.0	0.0	0.7432393	0.0	0.0	0.43913707	0.0	0.0	0.43913707	0.0	0.0	CD8+ T cells	control (reference)	control
1674	0.0	0.0	0.0	0.0	0.0	0.14904559	0.0	0.0	0.14904559	0.0	0.0	0.0	0.0	0.0	0.0	0.0	0.0	Erythrocytes	control (reference)	control
1675	0.0	0.0	0.0	0.0	0.0	0.28789318	0.0	0.28789318	0.5111634	0.0	0.0	0.0	0.0	0.0	1.0991752	0.0	0.0	CD4+ T cells	control (reference)	control
1676	0.28730282	0.0	0.0	0.8464308	0.28730282	0.0	0.51021874	0.0	0.9798809	0.0	0.0	0.0	0.51021874	0.0	1.3851563	0.0	0.0	CD14+ Monocytes	control (reference)	control
1677	0.0	0.0	0.0	0.0	0.0	2.1752198	0.0	0.0	1.4689391	0.0	0.0	0.44304162	0.0	0.44304162	1.5896556	0.0	0.0	NKT cells	control (reference)	control
1678	0.0	0.0	0.0	0.0	0.0	1.5544907	0.0	0.0	0.0	0.0	0.0	0.0	0.0	0.0	0.34694695	0.0	0.0	NKT cells	control (reference)	control
1679	0.0	0.39322147	0.0	0.0	0.27851343	0.14892176	0.0	0.0	0.0	0.0	0.0	0.0	0.0	0.0	0.5894025	0.0	0.0	HSPCs	control (reference)	control
1680	0.0	0.18220349	0.0	0.0	0.18220349	0.18220349	0.0	0.0	0.0	0.0	0.0	0.0	0.0	0.0	0.18220349	0.0	0.0	HSPCs	control (reference)	control
1681	0.37433422	0.0	0.0	0.37433422	0.0	0.0	0.37433422	0.0	1.3148354	1.3148354	0.0	0.0	0.0	0.0	1.1848252	0.37433422	0.0	CD14+ Monocytes	control (reference)	control
1682	0.0	0.0	0.0	0.0	0.0	0.38519603	0.8795053	0.0	0.6625874	0.38519603	0.0	0.0	0.38519603	0.38519603	1.8929356	0.6625874	0.0	CD14+ Monocytes	control (reference)	control
1683	0.0	0.0	0.0	0.6121421	0.35219723	0.35219723	0.6121421	0.0	0.35219723	0.98907864	0.0	0.0	0.6121421	0.0	1.8700247	0.35219723	0.0	CD14+ Monocytes	control (reference)	control
1684	0.0	0.0	0.29530644	0.29530644	0.29530644	0.29530644	0.7083382	0.0	0.7083382	0.29530644	0.0	0.0	0.7083382	0.0	1.2251762	0.29530644	0.0	CD14+ Monocytes	control (reference)	control
1685	0.0	0.0	0.0	0.0	0.45002112	1.2420862	0.1734897	0.0	0.0	0.32128382	0.32128382	0.1734897	0.0	0.0	0.1734897	0.0	0.0	Plasma cells	control (reference)	control
1686	0.0	0.0	0.0	0.0	0.0	0.33323455	0.78226715	0.0	1.2157573	0.0	0.0	0.0	0.78226715	0.0	1.6771377	0.33323455	0.0	CD14+ Monocytes	control (reference)	control
1687	0.0	0.45906645	0.0	0.0	0.0	0.0	0.0	0.0	0.0	0.0	0.0	0.0	0.0	0.0	0.45906645	0.0	0.0	Monocyte progenitors	control (reference)	control
1688	0.0	0.0	0.0	0.0	0.0	2.5376794	0.0	0.0	0.0	0.0	0.979951	0.44133103	0.0	0.0	0.44133103	0.0	0.0	NKT cells	control (reference)	control
1689	0.0	0.0	0.0	0.0	0.42567855	2.4520884	0.0	0.0	0.0	0.0	0.0	0.0	0.0	0.0	0.7233162	0.0	1.5506219	NKT cells	control (reference)	control
1690	0.0	0.48003352	0.0	0.0	0.0	0.0	0.0	0.2685484	0.0	0.0	0.0	0.0	0.0	0.0	0.14326201	0.0	0.0	Megakaryocyte progenitors	control (reference)	control
1691	0.0	0.08306755	0.0	0.0	0.3598232	0.0	0.0	0.0	0.0	0.0	0.0	0.0	0.0	0.0	0.23098919	0.0	0.0	CD10+ B cells	control (reference)	control
1692	0.0	0.3207181	0.0	0.09032437	0.17316183	0.17316183	0.0	0.09032437	0.24965914	0.0	0.0	0.0	0.0	0.0	0.6155982	0.0	0.0	Megakaryocyte progenitors	control (reference)	control
1693	0.0	0.0	0.0	0.0	0.34054303	1.9580733	0.0	0.0	0.34054303	0.0	0.0	0.34054303	0.0	0.0	1.4459034	0.0	0.0	NKT cells	control (reference)	control
1694	0.0	0.44003192	0.0	0.0	0.7445594	0.0	0.0	0.0	0.44003192	0.0	0.0	0.44003192	0.0	0.0	0.9776757	0.0	0.0	CD4+ T cells	control (reference)	control
1695	0.0	0.0	0.27092037	0.0	0.65933794	0.0	0.27092037	0.0	0.8755803	0.0	0.0	0.0	0.14460698	0.0	0.8085641	0.14460698	0.0	Monocyte-derived dendritic cells	control (reference)	control
1696	0.0	0.0	0.0	0.0	0.0	0.37198046	0.0	0.37198046	0.0	0.0	0.0	0.37198046	0.0	0.0	1.1795847	0.0	0.0	CD4+ T cells	control (reference)	control
1697	0.0	0.0	0.0	0.0	0.64752716	0.0	0.0	0.0	0.0	0.0	0.0	0.16734493	0.0	0.0	0.0	0.0	0.0	CD10+ B cells	control (reference)	control
1698	0.0	0.0	0.5306908	0.0	0.0	0.0	0.5306908	0.300144	1.335113	2.708192	0.0	0.0	0.300144	0.0	1.0116976	0.300144	0.0	CD14+ Monocytes	control (reference)	control
1699	0.0	0.21413197	0.0	0.0	0.0	0.0	0.0	0.0	0.21413197	0.0	0.0	0.0	0.0	0.0	0.21413197	0.0	0.0	HSPCs	control (reference)	control
1700	0.0	0.0	0.0	0.0	0.0	0.0	0.0	0.0	0.0	0.0	0.3648908	0.3648908	0.0	0.0	1.4067088	0.0	0.0	CD4+ T cells	control (reference)	control
1701	0.0	0.22490422	0.0	0.0	0.0	0.22490422	0.0	0.0	0.22490422	0.22490422	0.0	0.40839785	0.0	0.0	0.5633849	0.0	0.0	NKT cells	control (reference)	control
1702	0.0	0.0	0.0	0.0	0.0	0.0	0.0	0.0	0.0	0.0	0.0	0.0	0.0	0.0	0.0	0.0	0.0	CD4+ T cells	control (reference)	control
1703	0.0	0.0	0.14769447	0.0	0.5854469	0.8888899	0.14769447	0.14769447	0.0	0.0	0.14769447	0.2763562	0.0	0.14769447	0.2763562	0.0	0.0	Plasma cells	control (reference)	control
1704	0.0	0.07504612	0.0	0.0	0.32906583	0.14485134	0.57624173	0.0	0.0	0.07504612	0.14485134	0.0	0.0	0.0	0.21010014	0.0	0.07504612	Erythrocytes	control (reference)	control
1705	0.0	0.0	0.0	0.40580297	0.40580297	0.0	0.9168987	0.0	0.9168987	1.0992879	0.0	0.0	0.40580297	0.0	0.9168987	0.0	0.0	CD14+ Monocytes	control (reference)	control
1706	0.0	0.06363162	0.0	0.0	0.33231968	0.06363162	0.68586886	0.123455346	0.06363162	0.06363162	0.0	0.06363162	0.0	0.0	0.3783667	0.0	0.0	Erythroid progenitors	control (reference)	control
1707	0.0	0.38718396	0.0	0.0	0.6655986	0.38718396	0.0	0.0	0.0	0.38718396	0.0	0.0	0.0	0.0	0.38718396	0.0	0.0	CD14+ Monocytes	control (reference)	control
1708	0.0	0.0	0.0	0.0	0.0	0.403283	0.0	0.403283	0.403283	0.0	0.0	0.403283	0.0	0.403283	1.0942433	0.0	0.0	CD4+ T cells	control (reference)	control
1709	0.0	0.0	0.0	0.0	0.0	2.0040827	0.0	0.0	0.42849156	0.0	0.0	0.0	0.0	0.0	1.1441469	0.0	0.0	NKT cells	control (reference)	control
1710	0.0	0.0	0.0	0.0	0.35080668	0.0	0.0	0.0	0.0	0.0	0.0	0.0	0.0	0.0	1.1317452	0.0	0.0	CD4+ T cells	control (reference)	control
1711	0.0	0.0	0.0	0.0	0.0	0.0	0.0	0.0	0.0	0.0	0.0	0.4307693	0.0	0.0	0.96138716	0.0	0.0	CD8+ T cells	control (reference)	control
1712	0.20769049	0.20769049	0.0	0.0	0.37957573	1.1241142	0.20769049	0.0	0.0	0.0	0.20769049	0.20769049	0.0	0.0	0.52620465	0.0	0.0	Plasmacytoid dendritic cells	control (reference)	control
1713	0.0	0.61099166	0.0	0.0	0.0	0.0	0.0	0.0	0.089460514	0.0	0.0	0.0	0.0	0.0	0.0	0.0	0.0	Megakaryocyte progenitors	control (reference)	control
1714	0.0	0.34608728	0.0	0.0	0.34608728	0.0	0.0	0.0	0.34608728	0.24348249	0.24348249	0.0	0.0	0.0	0.86643636	0.0	0.0	Monocyte-derived dendritic cells	control (reference)	control
1715	0.0	0.6505607	0.0	0.0	0.47690275	1.9176913	0.0	0.0	1.0414175	0.0	0.47690275	0.2666155	0.0	0.0	0.0	0.0	0.0	NKT cells	control (reference)	control
1716	0.0	0.0	0.0	0.0	0.0	2.6021802	0.0	0.0	0.7354202	0.0	0.0	0.0	0.0	0.0	0.0	0.0	0.7354202	NKT cells	control (reference)	control
1717	0.0	0.0	0.0	0.0	0.42802012	0.0	0.0	0.0	0.42802012	0.0	0.0	0.0	0.0	0.0	0.0	0.0	0.0	CD8+ T cells	control (reference)	control
1718	0.0	0.0	0.0	0.0	0.37340337	0.0	0.0	0.0	0.0	0.0	0.0	0.0	0.0	0.0	0.0	0.0	0.0	CD4+ T cells	control (reference)	control
1719	0.0	0.0	0.0	0.0	0.35984972	0.0	0.0	0.0	0.0	0.0	0.35984972	0.0	0.0	0.35984972	0.0	0.0	0.0	Plasmacytoid dendritic cells	control (reference)	control
1720	0.0	0.0	0.0	0.0	0.0	0.0	0.0	0.0	0.0	0.0	0.0	0.3819533	0.0	0.0	0.3819533	0.0	0.0	CD4+ T cells	control (reference)	control
1721	0.0	0.0	0.0	0.0	0.70486885	1.723858	0.0	0.4132948	0.0	0.0	0.0	0.4132948	0.0	0.0	0.4132948	0.0	0.0	NKT cells	control (reference)	control
1722	0.0	0.0	0.29148737	0.0	0.0	0.0	0.29148737	0.0	1.310313	0.0	0.0	0.0	0.29148737	0.0	1.310313	0.0	0.0	CD14+ Monocytes	control (reference)	control
1723	0.0	0.0	0.0	0.0	0.41430613	0.0	0.0	0.41430613	0.22845754	0.0	0.22845754	0.0	0.0	0.0	0.0	0.0	0.0	CD10+ B cells	control (reference)	control
1724	0.0	0.15442845	0.0	0.0	0.15442845	0.0	0.15442845	0.0	0.0	0.0	0.0	0.0	0.0	0.0	0.51160324	0.0	0.0	HSPCs	control (reference)	control
1725	0.0	0.65506893	0.0	0.0	0.65506893	0.3802414	0.0	0.0	1.3286191	0.0	0.0	0.3802414	0.3802414	0.65506893	1.1979109	0.0	0.0	CD16+ Monocytes	control (reference)	control
1726	0.2499874	0.0	0.0	0.0	0.0	0.2499874	0.6162811	0.0	1.0946258	0.2499874	0.0	0.0	0.2499874	0.0	1.4834461	0.2499874	0.0	CD14+ Monocytes	control (reference)	control
1727	0.0	0.0	0.0	0.0	0.0	0.0	0.0	0.3207838	0.3207838	0.0	0.0	0.0	0.0	0.0	1.1845592	0.0	0.0	CD14+ Monocytes	control (reference)	control
1728	0.0	0.0	0.0	0.0	0.0	1.3431612	0.0	0.0	0.4486696	0.0	0.0	0.7572735	0.0	0.0	1.1832317	0.0	0.0	NKT cells	control (reference)	control
1729	0.0	0.0	0.0	0.0	0.4054651	0.0	0.0	0.0	0.0	0.0	0.0	0.4054651	0.0	0.0	1.3862944	0.0	0.0	NKT cells	control (reference)	control
1730	0.0	0.0	0.0	0.0	0.0	0.18200144	0.69218653	0.0	0.0	0.0	0.3359234	0.0	0.0	0.0	0.0	0.0	0.0	Erythrocytes	control (reference)	control
1731	0.2346745	0.0	0.0	0.0	0.0	0.2346745	0.0	0.0	0.5841642	1.9944187	0.0	0.2346745	0.721729	0.42461014	0.95049226	0.0	0.0	CD14+ Monocytes	control (reference)	control
1732	0.0	0.0	0.0	0.0	0.0	2.2931836	0.0	0.0	1.171431	0.0	0.4425371	0.4425371	0.0	0.0	0.7482522	0.0	0.7482522	NKT cells	control (reference)	control
1733	0.0	0.21030971	0.0	0.0	0.161732	0.0	0.59840274	0.05686703	0.110673465	0.0	0.05686703	0.0	0.0	0.0	0.21030971	0.0	0.0	Erythroid progenitors	control (reference)	control
1734	0.0	0.7444125	0.0	0.0	0.43993232	0.0	0.0	0.0	0.7444125	0.0	1.4622394	0.7444125	0.7444125	0.0	0.43993232	0.0	0.43993232	NK cells	control (reference)	control
1735	0.0	0.3020402	0.0	0.0	0.0	0.19191653	0.2484935	0.0	0.1319456	0.0	0.1319456	0.0	0.0	0.0	0.0	0.0	0.0	Megakaryocyte progenitors	control (reference)	control
1736	0.0	0.0	0.35102716	0.0	0.19083765	0.35102716	0.19083765	0.0	0.8160627	0.0	0.0	0.0	0.0	0.0	1.7273605	0.0	0.0	CD14+ Monocytes	control (reference)	control
1737	0.0	0.11905545	0.0	0.0	0.0	0.17365792	0.27465832	0.061298452	0.11905545	0.0	0.0	0.0	0.0	0.0	0.061298452	0.0	0.061298452	Erythroid progenitors	control (reference)	control
1738	0.0	0.0	0.0	0.12634574	0.33934182	0.23850401	0.33934182	0.0	1.1489221	0.0	0.0	0.0	0.0	0.0	1.4427185	0.0	0.0	Monocyte-derived dendritic cells	control (reference)	control
1739	0.0	0.0	0.0	0.0	0.4459911	0.0	0.0	0.0	0.0	0.0	0.0	0.0	0.0	0.0	0.7533365	0.0	0.0	CD4+ T cells	control (reference)	control
1740	0.0	0.0	0.0	0.0	0.16757263	0.31105357	0.16757263	0.0	0.31105357	0.31105357	0.4365073	0.0	0.0	0.0	0.0	0.0	0.0	Erythrocytes	control (reference)	control
1741	0.0	0.0	0.0	0.0	0.0	0.6737291	0.0	0.0	0.3925617	0.0	0.0	1.0726368	0.0	0.0	1.0726368	0.0	0.0	CD4+ T cells	control (reference)	control
1742	0.0	0.0	0.18476751	0.0	0.0	1.4928949	0.0	0.0	0.7964402	0.0	0.0	0.18476751	0.0	0.0	0.594296	0.0	0.18476751	CD16+ Monocytes	control (reference)	control
1743	0.0	0.0	0.0	0.0	0.21742135	0.0	0.0	0.0	0.21742135	0.0	0.0	0.0	0.0	0.0	0.21742135	0.0	0.21742135	Monocyte progenitors	control (reference)	control
1744	0.3213629	0.0	0.0	0.0	0.75941133	0.0	0.0	0.0	0.3213629	0.0	0.0	0.0	0.0	0.0	0.0	0.0	0.0	Plasmacytoid dendritic cells	control (reference)	control
1745	0.0	0.35131106	0.0	0.35131106	0.0	0.0	0.0	0.0	0.8165976	0.0	0.0	0.0	0.0	0.0	1.1328998	0.0	0.0	Monocyte progenitors	control (reference)	control
1746	0.0	0.0	0.0	0.0	0.0	0.0	0.0	0.22009727	0.22009727	0.0	0.22009727	0.0	0.0	0.0	0.685514	0.0	0.0	HSPCs	control (reference)	control
1747	0.0	0.0	0.0	0.0	0.0	0.0	0.0	0.0	0.42915335	0.0	0.0	0.42915335	0.0	0.0	0.0	0.0	0.0	CD4+ T cells	control (reference)	control
1748	0.39874446	0.0	0.0	0.0	0.0	0.0	0.0	0.0	0.0	0.0	0.0	0.39874446	0.0	0.0	0.39874446	0.0	0.0	Plasmacytoid dendritic cells	control (reference)	control
1749	0.0	0.0	0.0	0.0	0.0	0.0	0.0	0.0	0.0	0.0	0.0	0.0	0.0	0.0	0.0	0.0	0.0	CD4+ T cells	control (reference)	control
1750	0.0	0.0	0.0	0.0	0.0	0.0	0.9346615	0.0	1.0492896	0.0	0.0	0.0	0.48152483	0.0	1.0492896	0.65638506	0.0	CD14+ Monocytes	control (reference)	control
1751	0.0	0.0	0.0	0.0	0.0	0.0	0.4298806	0.0	0.0	0.0	0.0	0.0	0.0	0.0	0.0	0.0	0.0	Erythrocytes	control (reference)	control
1752	0.0	0.39090905	0.0	0.0	0.39090905	0.0	0.39090905	0.6712329	0.0	0.39090905	0.0	0.0	0.0	0.0	1.5741408	0.39090905	0.0	CD14+ Monocytes	control (reference)	control
1753	0.0	0.0	0.0	0.0	0.0	0.954039	0.0	0.42661205	0.0	0.0	0.0	0.0	0.0	0.0	1.2975427	0.0	0.0	NKT cells	control (reference)	control
1754	0.0	0.0	0.0	0.0	0.0	1.5668466	0.0	0.0	0.0	0.0	0.0	0.0	0.0	0.0	2.234449	0.0	0.3214684	NKT cells	control (reference)	control
1755	0.0	0.26803505	0.0	0.0	0.26803505	0.0	0.26803505	0.14297113	0.730383	0.0	0.14297113	0.14297113	0.0	0.14297113	0.9897871	0.0	0.0	Monocyte-derived dendritic cells	control (reference)	control
1756	0.0	0.7211099	0.0	0.0	0.0	1.8379389	0.0	0.42419356	0.42419356	0.0	0.0	0.42419356	0.0	0.0	0.42419356	0.0	0.0	NKT cells	control (reference)	control
1757	0.0	0.0	0.0	0.0	0.33924374	0.0	0.0	0.0	0.0	0.0	0.33924374	0.0	0.0	0.0	0.0	0.0	0.33924374	CD4+ T cells	control (reference)	control
1758	0.0	0.33238554	0.0	0.0	0.0	0.0	0.0	0.33238554	0.7806409	0.0	1.0890505	0.33238554	0.33238554	0.0	1.8125051	0.0	0.0	NK cells	control (reference)	control
1759	0.0	0.0	0.0	0.0	0.27520007	0.100386396	0.42395326	0.0	0.0	0.0	0.0	0.0	0.0	0.0	0.19160835	0.0	0.0	Erythrocytes	control (reference)	control
1760	0.0	0.44446057	0.0	0.0	0.0	1.700592	0.0	0.0	0.44446057	0.0	0.0	0.9854234	0.0	0.0	1.1751394	0.0	0.44446057	NKT cells	control (reference)	control
1761	0.0	0.1363756	0.0	0.0	0.0	0.1363756	0.0	0.1363756	0.0	0.0	0.1363756	0.0	0.0	0.0	1.0128175	0.0	0.0	HSPCs	control (reference)	control
1762	0.0	0.0	0.0	0.0	0.30134365	0.0	0.30134365	0.0	0.0	0.0	0.0	0.0	0.0	0.0	0.0	0.0	0.0	Erythroid progenitors	control (reference)	control
1763	0.0	0.0	0.0	0.0	0.4528548	1.9879776	0.0	0.0	0.0	0.0	0.4528548	0.4528548	0.0	0.4528548	0.76341534	0.0	1.0000389	NKT cells	control (reference)	control
1764	0.0	0.41952956	0.0	0.0	0.32997566	0.12249319	0.5776626	0.0	0.0	0.0	0.12249319	0.0	0.0	0.0	0.0	0.0	0.0	Erythroid progenitors	control (reference)	control
1765	0.0	0.0	0.0	0.0	0.0	0.0	0.0	0.0	0.0	0.0	0.0	0.0	0.0	0.0	0.9513968	0.0	0.0	HSPCs	control (reference)	control
1766	0.0	0.35150057	0.0	0.0	0.0	0.0	0.0	0.0	1.2605019	0.0	0.0	0.0	0.35150057	0.0	1.9903342	0.35150057	0.0	CD14+ Monocytes	control (reference)	control
1767	0.31194508	0.0	0.0	0.0	0.31194508	0.0	0.74109846	0.0	0.31194508	0.0	0.31194508	0.0	0.0	0.0	0.0	0.0	0.0	Plasmacytoid dendritic cells	control (reference)	control
1768	0.0	0.34462345	0.0	0.0	0.18708451	0.0	0.34462345	0.0	0.9729861	0.18708451	0.18708451	0.0	0.0	0.0	0.9729861	0.18708451	0.0	Monocyte-derived dendritic cells	control (reference)	control
1769	0.0	0.0	0.0	0.0	0.4094711	0.0	0.0	0.0	0.0	0.0	0.0	0.0	0.0	0.0	0.0	0.0	0.22554907	CD10+ B cells	control (reference)	control
1770	0.0	0.0	0.0	0.0	0.31689072	0.31689072	0.31689072	0.31689072	0.9128489	0.0	0.31689072	0.0	0.0	0.0	1.8859763	0.0	0.0	CD14+ Monocytes	control (reference)	control
1771	0.0	0.21094097	0.0	0.0	0.3303098	0.07536702	0.0	0.07536702	0.07536702	0.0	0.0	0.0	0.0	0.0	0.38504398	0.0	0.0	HSPCs	control (reference)	control
1772	0.0	0.2007423	0.0	0.0	0.2007423	0.0	0.0	0.0	0.36784598	0.0	0.0	0.0	0.0	0.0	0.7474217	0.0	0.0	Monocyte progenitors	control (reference)	control
1773	0.0	0.0	0.0	0.0	0.43745688	2.0960436	0.0	0.0	1.3201059	0.0	1.6845654	0.43745688	0.0	0.0	0.0	0.0	0.0	NKT cells	control (reference)	control
1774	0.0	0.0	0.0	0.0	0.0	0.0	1.0254326	0.0	0.7289876	0.0	0.0	0.30576283	0.30576283	0.53959996	1.5209569	0.0	0.0	CD14+ Monocytes	control (reference)	control
1775	0.0	0.0	0.0	0.0	0.0	0.0	0.0	0.17521794	0.0	0.0	0.0	0.0	0.0	0.0	0.32426354	0.0	0.0	HSPCs	control (reference)	control
1776	0.0	0.0	0.0	0.0	0.42419356	0.0	0.0	0.0	0.42419356	0.0	0.0	0.0	0.0	0.0	0.0	0.0	0.0	B	control (reference)	control
1777	0.0	0.098600745	0.0	0.0	0.18834601	0.34677777	0.098600745	0.0	0.098600745	0.0	0.0	0.18834601	0.0	0.098600745	0.5454468	0.0	0.0	Monocyte progenitors	control (reference)	control
1778	0.0	0.0	0.0	0.0	0.36258796	0.0	0.0	0.0	0.0	0.36258796	0.0	0.36258796	0.0	0.36258796	0.0	0.0	0.0	CD4+ T cells	control (reference)	control
1779	0.0	0.0	0.0	0.0	0.35708773	0.0	0.0	0.0	0.0	0.0	0.0	0.0	0.0	0.0	0.8274524	0.0	0.0	CD4+ T cells	control (reference)	control
1780	0.0	0.0	0.0	0.0	0.0	1.7587805	0.0	0.0	0.72651243	0.0	0.0	0.72651243	0.0	0.0	0.9561975	0.0	0.0	NKT cells	control (reference)	control
1781	0.0	0.0	0.0	0.0	0.36725798	0.0	0.0	0.0	0.0	0.0	0.0	0.0	0.0	0.0	0.2003949	0.0	0.0	HSPCs	control (reference)	control
1782	0.0	0.0	0.0	0.0	0.42471212	0.10059621	0.0	0.19199136	0.0	0.10059621	0.0	0.10059621	0.10059621	0.0	0.0	0.0	0.0	CD10+ B cells	control (reference)	control
1783	0.0	0.562904	0.0	0.0	0.0	0.0	0.0	0.17306298	0.3205475	0.0	0.0	0.0	0.0	0.17306298	1.0610522	0.0	0.0	Monocyte progenitors	control (reference)	control
1784	0.0	0.0	0.0	0.0	0.0	0.0	0.0	0.0	0.6823133	0.0	0.0	0.0	0.0	0.0	0.39825562	0.0	0.0	CD4+ T cells	control (reference)	control
1785	0.0	0.07371227	0.0	0.0	0.07371227	0.42884248	0.0	0.14236207	0.07371227	0.07371227	0.07371227	0.0	0.0	0.07371227	0.2669599	0.0	0.0	Megakaryocyte progenitors	control (reference)	control
1786	0.0	0.0	0.0	0.09019642	0.3865854	0.09019642	0.507254	0.17292626	0.09019642	0.0	0.0	0.24933176	0.0	0.09019642	0.0	0.0	0.0	Erythroid progenitors	control (reference)	control
1787	0.0	0.0	0.0	0.0	0.0	0.0	0.0	0.0	0.44364864	0.0	0.0	0.74988925	0.0	0.0	0.44364864	0.0	0.0	CD4+ T cells	control (reference)	control
1788	0.0	0.11138576	0.0	0.0	0.0	0.0	0.0	0.11138576	0.3861492	0.0	0.0	0.0	0.0	0.0	1.0596	0.0	0.11138576	Monocyte progenitors	control (reference)	control
1789	0.0	0.39526764	0.0	0.0	0.39526764	1.584787	0.0	0.0	0.6778117	0.0	0.0	0.0	0.0	0.0	0.6778117	0.0	0.0	NKT cells	control (reference)	control
1790	0.0	0.0	0.0	0.0	0.4607377	1.3167121	0.0	0.0	0.7749511	0.0	0.0	0.5767954	0.3294203	0.17821397	1.6661551	0.0	0.0	CD4+ T cells	control (reference)	control
1791	0.0	0.0	0.0	0.0	0.4208905	2.1194365	0.0	0.0	0.4208905	0.0	0.0	0.0	0.0	0.0	0.71619695	0.0	0.0	NKT cells	control (reference)	control
1792	0.0	0.0	0.0	0.0	0.0	0.99384725	0.0	0.0	0.99384725	0.0	0.0	0.0	0.0	0.0	0.0	0.0	0.0	NK cells	control (reference)	control
1793	0.0	0.0	0.0	0.0	0.0	0.0	0.0	0.0	0.7884021	0.0	0.0	0.46996564	0.0	0.0	1.3862184	0.46996564	0.0	Monocyte progenitors	control (reference)	control
1794	0.0	0.0	0.0	0.0	0.4416319	0.98047775	0.0	0.0	0.74691844	0.0	0.0	0.0	0.0	0.4416319	0.4416319	0.0	0.0	CD4+ T cells	control (reference)	control
1795	0.0	0.0	0.0	0.0	0.0	1.1331887	0.0	0.0	0.4229028	0.0	0.0	0.71919096	0.0	0.0	0.9474629	0.0	0.0	CD4+ T cells	control (reference)	control
1796	0.122348845	0.23134705	0.0	0.0	0.3296237	0.122348845	0.122348845	0.0	1.0825589	0.0	0.0	0.0	0.0	0.122348845	0.8885622	0.0	0.0	Monocyte-derived dendritic cells	control (reference)	control
1797	0.0	0.0	0.0	0.0	0.0	0.0	0.0	0.0	0.0	0.0	0.0	0.37883887	0.0	0.0	1.0446315	0.0	0.0	CD4+ T cells	control (reference)	control
1798	0.0	0.4290587	0.0	0.0	0.4290587	0.0	0.4290587	0.0	0.4290587	0.0	0.0	0.0	0.0	0.0	1.7616955	0.0	0.0	Monocyte progenitors	control (reference)	control
1799	0.0	0.1903856	0.0	0.0	0.0	0.099716805	0.099716805	0.099716805	0.71714675	0.0	0.0	0.099716805	0.0	0.0	0.71714675	0.0	0.0	Monocyte-derived dendritic cells	control (reference)	control
1800	0.0	0.0	0.0	0.0	0.36949322	0.0	0.0	0.0	0.0	0.0	0.13889232	0.0	0.0	0.0	0.13889232	0.0	0.0	CD10+ B cells	control (reference)	control
1801	0.40707496	0.0	0.0	0.0	0.0	0.0	0.0	0.0	0.0	0.0	0.0	0.0	0.0	0.40707496	0.40707496	0.40707496	0.0	CD4+ T cells	control (reference)	control
1802	0.0	0.0	0.0	0.0	0.43258998	0.0	0.0	0.0	0.0	0.0	0.0	0.43258998	0.0	0.0	0.0	0.0	0.0	CD4+ T cells	control (reference)	control
1803	0.0	0.2919865	0.0	0.0	0.6139483	0.0	0.0	0.0	0.15661262	0.0	0.0	0.0	0.0	0.0	0.15661262	0.0	0.0	CD10+ B cells	control (reference)	control
1804	0.0	0.2953509	0.0	0.0	0.18744065	0.03378266	0.2953509	0.03378266	0.06646125	0.0	0.03378266	0.0	0.0	0.0	0.03378266	0.0	0.0	Erythroid progenitors	control (reference)	control
1805	0.0	0.0	0.0	0.0	0.0	0.0	0.0	0.0	0.8044222	0.0	1.6327666	0.0	0.0	0.34486654	0.0	0.0	0.0	CD16+ Monocytes	control (reference)	control
1806	0.0	0.2984608	0.0	0.0	0.16032417	0.056346104	0.7425619	0.25450182	0.056346104	0.0	0.0	0.0	0.0	0.10968596	0.10968596	0.0	0.0	Erythroid progenitors	control (reference)	control
1807	0.0	0.87867105	0.0	0.0	0.0	0.0	0.0	0.0	0.0	0.0	0.0	0.3847402	0.0	0.0	0.87867105	0.0	0.0	CD4+ T cells	control (reference)	control
1808	0.0	0.6887461	0.0	0.0	0.4025332	0.91100705	0.0	0.0	0.4025332	0.0	0.91100705	0.91100705	0.0	0.0	1.7844136	0.0	0.0	CD14+ Monocytes	control (reference)	control
1809	0.0	0.0	0.0	0.0	0.0	1.6945958	0.0	0.0	0.74721444	0.0	0.0	0.0	0.0	0.44183278	1.329136	0.0	0.0	NKT cells	control (reference)	control
1810	0.0	0.42736185	0.0	0.0	0.0	0.42736185	0.0	0.0	0.0	0.0	0.0	0.0	0.0	0.0	0.0	0.0	0.0	Monocyte progenitors	control (reference)	control
1811	0.0	0.0	0.0	0.0	0.0	0.0	0.0	0.0	1.2262831	0.26318476	0.0	0.0	0.26318476	0.0	1.2262831	0.0	0.26318476	CD14+ Monocytes	control (reference)	control
1812	0.0	0.0	0.0	0.0	0.0	0.37347478	0.0	0.0	0.37347478	0.0	0.0	0.37347478	0.0	0.0	0.85795027	0.0	0.0	CD4+ T cells	control (reference)	control
1813	0.0	0.0	0.0	0.0	0.0	0.964386	0.34060237	0.34060237	0.59420395	0.0	0.7963274	0.34060237	0.0	0.0	0.34060237	0.0	0.0	CD4+ T cells	control (reference)	control
1814	0.0	0.0	0.0	0.0	0.0	0.42577174	0.0	0.0	0.9525509	0.0	0.0	0.0	0.0	0.0	0.42577174	0.0	0.0	CD4+ T cells	control (reference)	control
1815	0.0	0.10604568	0.0	0.0	0.2019161	0.0	0.10604568	0.0	0.10604568	0.0	0.0	0.0	0.0	0.0	0.7508153	0.0	0.0	HSPCs	control (reference)	control
1816	0.0	0.0	0.0	0.0	0.0	0.16629979	0.43358678	0.0	0.0	0.0	0.0	0.0	0.0	0.0	0.0	0.0	0.0	Erythrocytes	control (reference)	control
1817	0.0	0.0	0.0	0.0	0.7430929	0.43903786	0.0	0.0	0.0	0.0	0.43903786	0.0	0.0	0.0	0.0	0.0	0.0	CD4+ T cells	control (reference)	control
1818	0.0	0.3334049	0.0	0.0	0.58301115	0.0	0.0	0.0	0.3334049	0.3334049	0.0	0.0	0.0	0.0	1.4268839	0.0	0.0	CD16+ Monocytes	control (reference)	control
1819	0.0	0.0	0.0	0.0	0.33552018	0.0	0.0	0.0	0.33552018	0.0	0.0	0.0	0.0	0.0	0.0	0.0	0.0	Plasmacytoid dendritic cells	control (reference)	control
1820	0.0	0.0	0.0	0.0	0.415766	1.5279498	0.0	0.0	0.0	0.0	0.0	0.415766	0.0	0.0	0.93475664	0.0	0.0	NKT cells	control (reference)	control
1821	0.0	0.0	0.0	0.0	0.0	1.836468	0.0	0.0	0.0	0.0	0.0	0.0	0.0	0.0	0.39169425	0.0	0.0	NKT cells	control (reference)	control
1822	0.0	0.0	0.0	0.0	0.0	0.0	0.0	0.0	0.1602807	0.0	0.1602807	0.0	0.0	0.0	0.1602807	0.0	0.0	HSPCs	control (reference)	control
1823	0.0	0.0	0.0	0.0	0.0	0.0	0.0	0.0	0.48284507	0.80708176	0.0	0.0	0.0	0.0	1.8849628	0.0	0.0	Monocyte progenitors	control (reference)	control
1824	0.0	0.0	0.0	0.0	0.0	0.4191681	0.0	0.0	0.4191681	0.0	0.0	0.0	0.0	0.0	0.0	0.0	0.0	CD8+ T cells	control (reference)	control
1825	0.0	0.17404148	0.0	0.0	0.17404148	0.17404148	0.0	0.0	0.0	0.0	0.0	0.0	0.0	0.0	0.17404148	0.0	0.0	HSPCs	control (reference)	control
1826	0.0	0.0	0.0	0.0	0.0	0.0	0.0	0.0	0.9649372	0.7338485	0.0	0.0	0.0	0.0	1.4467416	0.0	0.0	Monocyte progenitors	control (reference)	control
1827	0.0	0.0	0.0	0.2989083	0.2989083	0.0	0.5287276	0.0	0.5287276	0.2989083	0.0	0.0	0.2989083	0.0	1.4196019	0.0	0.0	CD14+ Monocytes	control (reference)	control
1828	0.0	0.0	0.44650367	1.1790714	0.0	0.0	0.0	0.0	0.9889891	0.9889891	0.0	0.44650367	0.44650367	0.0	1.4763706	0.44650367	0.0	CD14+ Monocytes	control (reference)	control
1829	0.0	0.0	0.0	0.0	0.0	0.0	0.0	0.19773775	0.0	0.0	0.0	0.0	0.0	0.0	0.0	0.0	0.0	HSPCs	control (reference)	control
1830	0.0	0.46781155	0.0	0.0	0.0	0.0	0.0	0.30593786	0.0	0.0	0.11270287	0.0	0.0	0.0	0.46781155	0.0	0.0	Megakaryocyte progenitors	control (reference)	control
1831	0.0	0.0	0.0	0.0	0.43804842	0.0	0.0	0.0	0.0	0.0	0.0	0.43804842	0.0	0.0	0.0	0.0	0.0	CD4+ T cells	control (reference)	control
1832	0.0	0.15092847	0.0	0.0	0.0	0.0	0.5958471	0.0	0.0	0.0	0.0	0.0	0.0	0.0	0.15092847	0.0	0.0	Erythrocytes	control (reference)	control
1833	0.0	0.0	0.0	0.0	0.0	0.0	0.0	0.0	0.4290587	0.0	0.4290587	0.4290587	0.0	0.0	0.9583664	0.0	0.0	CD4+ T cells	control (reference)	control
1834	0.0	0.0	0.0	0.0	0.0	0.0	0.0	0.0	0.3349458	0.0	0.0	0.78554124	0.0	0.3349458	0.78554124	0.0	0.0	CD4+ T cells	control (reference)	control
1835	0.0	0.0	0.0	0.0	0.14781629	0.2765704	0.0	0.0	0.0	0.0	0.0	0.0	0.0	0.0	0.0	0.0	0.0	Erythrocytes	control (reference)	control
1836	0.0	0.49595618	0.0	0.0	0.22859034	0.0	0.0	0.0	0.0	0.12081269	0.0	0.0	0.0	0.0	0.12081269	0.0	0.0	HSPCs	control (reference)	control
1837	0.0	0.0	0.0	0.0	0.0	0.38588184	0.0	0.0	0.66362655	0.0	0.0	0.38588184	0.0	0.0	0.38588184	0.0	0.0	CD4+ T cells	control (reference)	control
1838	0.0	0.0	0.0	0.0	0.1064404	0.9001821	0.1064404	0.1064404	0.1064404	0.0	0.1064404	0.20263326	0.0	0.0	0.20263326	0.0	0.1064404	Erythrocytes	control (reference)	control
1839	0.0	0.0	0.0	0.0	0.12983054	0.0	0.0	0.12983054	0.24472563	0.0	0.0	0.12983054	0.0	0.0	1.1247773	0.0	0.0	HSPCs	control (reference)	control
1840	0.0	0.18750311	0.0	0.0	0.34533852	0.0	0.0	0.0	0.098139815	0.0	0.0	0.0	0.0	0.098139815	0.48162463	0.0	0.0	HSPCs	control (reference)	control
1841	0.0	0.0	0.0	0.0	0.5254168	0.0	0.0	0.0	0.0	0.0	0.0	0.0	0.0	0.29682648	0.5254168	0.0	0.0	CD4+ T cells	control (reference)	control
1842	0.0	0.29719543	0.06692536	0.0	0.29719543	1.5984364	0.0	0.0	0.80909836	0.06692536	0.0	0.3473373	0.0	0.0	1.0044451	0.0	0.24440604	Monocyte-derived dendritic cells	control (reference)	control
1843	0.0	0.0	0.0	0.0	0.3896204	0.0	0.66928494	0.0	0.0	0.0	0.0	0.0	0.0	0.0	0.21366689	0.0	0.0	Erythrocytes	control (reference)	control
1844	0.0	0.0	0.0	0.0	0.0	0.0	0.0	0.0	0.7132287	0.0	0.0	0.0	0.0	0.0	0.0	0.0	0.0	CD4+ T cells	control (reference)	control
1845	0.0	0.14755812	0.0	0.0	0.353471	0.05164344	0.4593233	0.14755812	0.0	0.0	0.0	0.05164344	0.0	0.0	0.05164344	0.05164344	0.0	Erythroid progenitors	control (reference)	control
1846	0.0	0.0	0.0	0.0	0.0	0.0	0.0	0.0	0.0	0.0	0.0	0.43637666	0.0	0.0	0.0	0.0	0.0	CD4+ T cells	control (reference)	control
1847	0.0	0.0	0.0	0.0	0.4673043	1.1265206	0.0	0.0	0.7845287	0.7845287	0.0	0.260704	0.0	0.260704	1.3030734	0.0	0.4673043	NKT cells	control (reference)	control
1848	0.0	0.0	0.0	0.0	0.0	0.0	0.0	0.0	0.0	0.0	0.0	0.96341234	0.0	0.0	0.7325678	0.0	0.0	CD4+ T cells	control (reference)	control
1849	0.0	0.1426866	0.0	0.0	0.20705678	0.073886074	0.47838908	0.073886074	0.0	0.0	0.0	0.0	0.0	0.0	0.1426866	0.0	0.0	Erythroid progenitors	control (reference)	control
1850	0.0	0.0	0.0	0.0	0.37198046	0.0	0.0	0.0	0.37198046	0.37198046	0.0	0.0	0.0	0.0	0.0	0.0	0.0	CD4+ T cells	control (reference)	control
1851	0.0	0.0	0.0	0.0	0.0	0.0	0.0	0.0	0.36854017	0.0	0.0	0.36854017	0.0	0.0	0.0	0.0	0.0	CD4+ T cells	control (reference)	control
1852	0.0	0.0	0.0	0.0	0.0	0.0	0.0	0.0	0.42849156	0.0	0.0	0.42849156	0.0	0.0	0.0	0.0	0.0	CD4+ T cells	control (reference)	control
1853	0.0	0.0	0.0	0.0	0.6917577	0.0	0.0	0.0	0.404539	0.0	0.404539	0.404539	0.0	0.0	0.0	0.0	0.0	CD4+ T cells	control (reference)	control
1854	0.27688256	0.0	0.27688256	0.0	0.49348998	0.0	0.27688256	0.27688256	1.2675366	0.27688256	0.27688256	0.0	0.0	0.0	0.6714303	0.6714303	0.0	CD14+ Monocytes	control (reference)	control
1855	0.0	0.43716177	0.0	0.0	0.43716177	0.0	0.0	0.0	0.0	0.0	0.43716177	0.43716177	0.0	0.0	0.0	0.0	0.0	CD4+ T cells	control (reference)	control
1856	0.0	0.0	0.0	0.0	0.0	0.25864398	0.25864398	0.0	0.6342025	0.25864398	0.0	0.0	0.25864398	0.0	1.5763452	0.0	0.0	CD14+ Monocytes	control (reference)	control
1857	0.36312714	0.0	0.0	0.0	0.0	0.0	0.6289485	0.0	1.1597366	0.6289485	0.0	0.0	0.0	0.0	0.36312714	0.0	0.0	CD14+ Monocytes	control (reference)	control
1858	0.108429156	0.0	0.0	0.0	0.108429156	0.108429156	0.0	0.0	0.7083971	0.20624307	0.0	0.108429156	0.0	0.0	0.7083971	0.0	0.0	Monocyte-derived dendritic cells	control (reference)	control
1859	0.0	0.27209705	0.0	0.0	0.18936028	0.09915562	0.18936028	0.09915562	1.0195864	0.0	0.0	0.0	0.0	0.0	1.1264746	0.0	0.0	Monocyte-derived dendritic cells	control (reference)	control
1860	0.0	0.0	0.0	0.0	0.5092777	0.0	0.0	0.0	0.5092777	0.5092777	0.5092777	0.0	0.0	0.0	0.5092777	0.0	0.0	NKT cells	control (reference)	control
1861	0.0	0.0	0.0	0.0	0.0	0.0	0.0	0.0	0.4265185	0.0	0.4265185	0.0	0.0	0.0	0.0	0.0	0.0	CD8+ T cells	control (reference)	control
1862	0.0	0.3897372	0.0	0.0	0.0	0.3897372	0.3897372	0.0	0.3897372	1.0669051	0.0	0.0	0.0	0.0	1.4669865	0.0	0.0	Monocyte progenitors	control (reference)	control
1863	0.0	0.18481955	0.0	0.0	0.47561538	1.1734151	0.0	0.0	0.7006225	0.18481955	0.18481955	0.18481955	0.0	0.0	1.0392203	0.18481955	0.18481955	CD16+ Monocytes	control (reference)	control
1864	0.0	0.12797715	0.0	0.0	0.34329256	0.2414188	0.2414188	0.0	1.0686266	0.0	0.0	0.0	0.0	0.0	1.2002537	0.12797715	0.12797715	Monocyte-derived dendritic cells	control (reference)	control
1865	0.0	0.1105061	0.0	0.0	0.3428455	0.056778725	0.82648623	0.056778725	0.0	0.056778725	0.056778725	0.056778725	0.0	0.0	0.16149344	0.0	0.0	Erythroid progenitors	control (reference)	control
1866	0.0	0.39327434	0.0	0.0	0.0	0.0	0.0	0.0	0.8942392	0.0	0.0	0.6748048	0.0	0.0	1.0740802	0.0	0.0	CD4+ T cells	control (reference)	control
1867	0.0	0.64937913	0.0	0.0	0.0	0.0	0.0	0.0	0.37650028	0.37650028	0.0	0.0	0.0	0.0	0.0	0.0	0.0	Monocyte progenitors	control (reference)	control
1868	0.0	0.0	0.0	0.0	0.6702869	0.39028314	0.39028314	0.0	0.0	0.0	0.0	0.0	0.0	0.0	0.0	0.0	0.0	Erythroid progenitors	control (reference)	control
1869	0.0	0.0	0.0	0.0	0.35617656	0.19386289	0.0	0.0	0.61827236	0.35617656	0.0	0.0	0.0	0.0	0.8257439	0.0	0.0	Monocyte progenitors	control (reference)	control
1870	0.22690228	0.22690228	0.22690228	0.0	0.0	0.22690228	0.41172183	0.0	0.41172183	0.0	0.0	0.0	0.22690228	0.0	1.4612149	0.0	0.0	CD14+ Monocytes	control (reference)	control
1871	0.0	0.0	0.0	0.0	0.0	0.0	0.0	0.0	0.65237856	0.0	0.0	0.0	0.0	0.0	0.0	0.0	0.0	CD8+ T cells	control (reference)	control
1872	0.0	0.4324938	0.0	0.0	0.0	0.96442837	0.0	0.0	0.59423465	0.4324938	0.23944826	0.59423465	0.0	0.0	0.4324938	0.0	0.0	NKT cells	control (reference)	control
1873	0.0	0.0	0.0	0.0	0.0	0.0	0.0	0.0	0.0	0.0	0.0	0.8508823	0.0	0.0	0.36965644	0.0	0.0	CD4+ T cells	control (reference)	control
1874	0.0	0.24124098	0.0	0.0	0.24124098	0.08704207	0.16711076	0.0	0.08704207	0.0	0.0	0.0	0.0	0.0	0.16711076	0.0	0.0	Megakaryocyte progenitors	control (reference)	control
1875	0.0	0.594296	0.0	0.0	0.34066164	0.0	0.0	0.0	0.9645131	0.0	0.34066164	0.0	0.34066164	0.0	1.3457699	0.34066164	0.0	CD16+ Monocytes	control (reference)	control
1876	0.0	0.0	0.0	0.0	0.0	0.26946992	0.0	0.0	0.26946992	0.0	0.0	0.0	0.0	0.0	0.0	0.0	0.0	CD4+ T cells	control (reference)	control
1877	0.0	0.19951138	0.0	0.0	0.57257223	0.0	0.0	0.0	0.0	0.0	0.19951138	0.0	0.0	0.0	0.10472305	0.0	0.0	CD10+ B cells	control (reference)	control
1878	0.0	0.0	0.0	0.0	0.0	0.0	0.72823846	0.0	1.252763	0.0	0.0	0.0	0.0	0.0	1.6650077	0.30538166	0.0	CD14+ Monocytes	control (reference)	control
1879	0.0	0.0	0.0	0.0	0.3889599	2.3059258	0.0	0.0	0.6682861	0.0	0.0	0.6682861	0.0	0.0	0.6682861	0.0	0.0	CD4+ T cells	control (reference)	control
1880	0.0	0.32716277	0.0	0.0	0.12134033	0.0	0.12134033	0.12134033	0.0	0.0	0.0	0.12134033	0.0	0.0	0.70905626	0.0	0.0	Megakaryocyte progenitors	control (reference)	control
1881	0.0	0.0	0.0	0.0	0.4122448	0.0	0.0	0.0	0.0	0.0	0.0	0.0	0.0	0.0	0.0	0.0	0.0	CD4+ T cells	control (reference)	control
1882	0.0	0.0	0.0	0.0	0.0	1.161795	0.0	0.24252103	0.6006887	0.0	0.0	0.24252103	0.0	0.0	0.24252103	0.0	0.6006887	NKT cells	control (reference)	control
1883	0.0	0.0	0.0	0.0	0.0	0.0	0.0	0.39566877	0.0	0.0	0.39566877	0.39566877	0.0	0.0	0.6784165	0.0	0.0	CD4+ T cells	control (reference)	control
1884	0.0	0.70031196	0.0	0.0	0.0	0.0	0.70031196	0.0	1.108154	0.0	0.41024733	0.0	0.0	0.0	1.7164457	0.0	0.0	CD14+ Monocytes	control (reference)	control
1885	0.0	0.0	0.0	0.0	0.4332647	0.0	0.0	0.0	0.73456204	0.0	0.0	0.0	0.0	0.4332647	1.1534595	0.0	0.0	CD4+ T cells	control (reference)	control
1886	0.0	0.20904739	0.0	0.0	0.10997637	0.0	0.0	0.0	0.299182	0.0	0.0	0.0	0.0	0.0	0.657527	0.0	0.0	Monocyte progenitors	control (reference)	control
1887	0.37411898	0.0	0.0	0.0	0.0	0.0	0.0	0.0	0.0	0.0	0.37411898	0.0	0.0	0.37411898	0.64575166	0.0	0.0	B	control (reference)	control
1888	0.0	0.2034186	0.37237066	0.0	0.0	0.2034186	0.0	0.37237066	1.0312905	0.5168611	0.0	0.0	0.0	0.0	0.0	0.0	0.0	CD16+ Monocytes	control (reference)	control
1889	0.0	0.5691934	0.0	0.0	0.5691934	0.92967385	0.0	0.32455918	0.0	0.32455918	0.0	0.0	0.0	0.32455918	0.0	0.0	0.0	Plasma cells	control (reference)	control
1890	0.0	0.0	0.0	0.0	0.2779414	1.125792	0.14859621	0.0	0.39245635	0.14859621	0.14859621	0.0	0.0	0.0	0.8248924	0.0	0.0	Erythrocytes	control (reference)	control
1891	0.0	0.0	0.0	0.0	0.19590771	1.2180417	0.0	0.19590771	0.62361413	0.62361413	0.5003169	0.0	0.0	0.0	0.7333641	0.0	0.19590771	NKT cells	control (reference)	control
1892	0.0	0.0	0.0	0.0	0.39012703	0.0	0.0	0.0	0.0	0.0	0.0	0.0	0.0	0.0	0.0	0.0	0.0	CD8+ T cells	control (reference)	control
1893	0.0	0.0	0.0	0.0	0.0	0.0	0.0	0.0	0.39793038	0.0	0.0	0.6818237	0.0	0.0	0.0	0.0	0.0	CD4+ T cells	control (reference)	control
1894	0.0	0.0	0.0	0.0	0.37247723	0.0	0.0	0.0	0.64324814	0.0	0.0	0.64324814	0.0	0.0	0.64324814	0.0	0.0	CD4+ T cells	control (reference)	control
1895	0.0	0.0	0.0	0.0	0.0	0.0	0.0	0.0	0.0	0.0	0.0	0.0	0.0	0.0	0.0	0.0	0.0	CD4+ T cells	control (reference)	control
1896	0.0	0.0	0.0	0.42549235	0.0	0.0	0.0	0.0	0.0	0.0	0.0	0.7230396	0.0	0.0	0.42549235	0.0	0.0	CD4+ T cells	control (reference)	control
1897	0.0	0.0	0.0	0.0	0.51204383	0.0	0.0	0.0	0.51204383	0.51204383	0.0	0.0	0.0	0.0	1.9950584	0.51204383	0.0	CD14+ Monocytes	control (reference)	control
1898	0.0	0.4446931	0.0	0.0	0.27763665	0.4446931	0.4446931	0.0	0.0	0.0	0.1484228	0.07696254	0.0	0.0	0.07696254	0.0	0.0	Erythroid progenitors	control (reference)	control
1899	0.0	0.48924926	0.0	0.0	0.0	0.2742515	0.0	0.2742515	0.6661032	0.0	0.2742515	0.0	0.0	0.0	0.6661032	0.0	0.0	Monocyte progenitors	control (reference)	control
1900	0.0	0.0	0.0	0.0	0.41042027	0.0	0.41042027	0.0	0.0	0.0	0.0	0.0	0.0	0.0	0.0	0.0	0.0	Plasmacytoid dendritic cells	control (reference)	control
1901	0.0	0.0	0.0	0.0	0.0	0.6898722	0.0	0.0	0.9123595	0.0	0.0	0.0	0.0	0.0	0.9123595	0.6898722	0.0	CD14+ Monocytes	control (reference)	control
1902	0.0	0.0	0.0	0.0	0.42868042	2.2003813	0.0	0.0	0.9576979	0.0	0.42868042	0.0	0.0	0.0	1.1445162	0.0	0.0	NKT cells	control (reference)	control
1903	0.31449926	0.0	0.31449926	0.0	0.31449926	0.31449926	0.5533946	0.0	0.5533946	0.0	0.31449926	0.0	0.5533946	0.5533946	1.2773199	0.0	0.0	CD14+ Monocytes	control (reference)	control
1904	0.0	0.0	0.0	0.0	0.20224804	0.0	0.0	0.0	0.0	0.0	0.0	0.0	0.0	0.0	0.20224804	0.0	0.0	CD10+ B cells	control (reference)	control
1905	0.0	0.0	0.0	0.0	0.19445644	0.0	0.0	0.0	0.19445644	0.0	0.0	0.0	0.0	0.0	0.3571856	0.0	0.0	HSPCs	control (reference)	control
1906	0.0	0.0	0.0	0.0	0.38061222	0.38061222	0.0	0.0	1.1987293	1.1987293	0.0	0.0	0.6556323	0.0	1.5487195	0.0	0.0	CD14+ Monocytes	control (reference)	control
1907	0.0	0.42877492	0.0	0.0	0.0	2.4602304	0.0	0.0	0.72791123	0.0	0.42877492	0.72791123	0.0	0.42877492	0.0	0.0	0.0	NKT cells	control (reference)	control
1908	0.0	0.09168813	0.0	0.09168813	0.2531441	0.09168813	0.0	0.0	0.09168813	0.0	0.0	0.0	0.0	0.0	0.4549774	0.0	0.0	HSPCs	control (reference)	control
1909	0.0	0.0	0.0	0.0	0.0	1.9098269	0.0	0.0	0.0	0.42061758	0.42061758	0.42061758	0.0	0.0	0.7157906	0.0	0.0	NKT cells	control (reference)	control
1910	0.0	0.0	0.0	0.0	0.0	1.7896528	0.44093046	0.0	0.44093046	0.0	0.0	0.9792497	0.0	0.0	0.7458844	0.0	0.0	CD14+ Monocytes	control (reference)	control
1911	0.0	0.3613472	0.3613472	0.0	0.0	0.0	0.19690704	0.0	1.0847424	2.5956247	0.19690704	0.0	0.0	0.19690704	0.8354212	0.19690704	0.0	CD14+ Monocytes	control (reference)	control
1912	0.0	0.0	0.0	0.0	0.0	0.0	0.0	0.0	0.0	0.0	0.0	0.74265414	0.0	0.0	0.0	0.0	0.0	CD4+ T cells	control (reference)	control
1913	0.0	0.0	0.0	0.0	0.0	2.1243298	0.0	0.0	0.0	0.0	0.0	0.44898075	0.0	0.0	0.9933049	0.0	0.0	NKT cells	control (reference)	control
1914	0.0	0.37957573	0.0	0.0	0.0	2.325646	0.0	0.6540573	0.6540573	0.0	0.8691962	0.6540573	0.0	0.0	0.8691962	0.0	0.37957573	NKT cells	control (reference)	control
1915	0.0	0.0	0.41435024	0.41435024	0.41435024	0.41435024	0.0	0.0	0.9322275	0.9322275	0.41435024	0.0	0.70644546	0.0	0.9322275	0.0	0.0	CD14+ Monocytes	control (reference)	control
1916	0.0	0.0	0.0	0.0	0.40512782	2.2503862	0.0	0.0	0.6926412	0.0	0.0	0.0	0.0	0.0	0.0	0.0	0.0	NKT cells	control (reference)	control
1917	0.0	0.0	0.0	0.0	0.0	0.0	0.0	0.0	0.0	0.0	0.0	0.0	0.0	0.0	0.0	0.0	0.0	CD10+ B cells	control (reference)	control
1918	0.0	0.0	0.0	0.0	0.0	0.40195194	0.0	0.0	0.40195194	0.0	0.40195194	0.40195194	0.0	0.0	0.0	0.0	0.0	CD4+ T cells	control (reference)	control
1919	0.0	0.0	0.0	0.0	0.0	0.0	0.0	0.0	0.0	0.0	0.0	0.0	0.0	0.0	0.0	0.0	0.0	CD4+ T cells	control (reference)	control
1920	0.0	0.0	0.0	0.0	0.38217774	1.6465898	0.0	0.0	0.38217774	0.0	0.0	0.0	0.0	0.0	1.6465898	0.0	0.0	NKT cells	control (reference)	control
1921	0.0	0.0	0.0	0.0	0.0	1.9437433	0.0	0.0	0.617873	0.0	0.617873	0.0	0.0	0.35591707	1.2711458	0.0	0.35591707	NKT cells	control (reference)	control
1922	0.0	0.0	0.0	0.0	0.0	0.16339031	0.16339031	0.0	0.0	0.0	0.0	0.0	0.0	0.0	0.16339031	0.0	0.0	Erythrocytes	control (reference)	control
1923	0.0	0.2701746	0.0	0.0	0.2701746	0.0	0.0	0.09839426	0.09839426	0.0	0.0	0.0	0.0	0.09839426	0.7099931	0.0	0.0	Monocyte-derived dendritic cells	control (reference)	control
1924	0.0	0.20433727	0.0	0.0	0.15703268	0.05512998	0.5188744	0.0	0.0	0.05512998	0.05512998	0.0	0.0	0.05512998	0.05512998	0.0	0.05512998	Erythrocytes	control (reference)	control
1925	0.0	0.0	0.0	0.0	0.0	0.0	0.24138913	0.0	0.0	0.0	0.0	0.24138913	0.0	0.0	0.0	0.0	0.0	Erythrocytes	control (reference)	control
1926	0.0	0.0	0.0	0.0	0.38255242	0.0	0.0	0.0	0.0	0.38255242	0.0	0.0	0.0	0.0	0.0	0.0	0.0	Monocyte progenitors	control (reference)	control
1927	0.0	0.27356344	0.0	0.0	0.27356344	0.48813915	0.0	0.0	0.27356344	0.0	0.0	0.27356344	0.0	0.0	0.48813915	0.0	0.0	CD4+ T cells	control (reference)	control
1928	0.0	0.38451272	0.0	0.0	0.0	0.66155165	0.0	0.0	0.0	0.0	0.0	0.0	0.0	0.0	1.3385186	0.0	0.0	CD14+ Monocytes	control (reference)	control
1929	0.0	0.2673416	0.0	0.0	0.47807926	0.0	0.47807926	0.0	0.47807926	0.0	0.0	0.2673416	0.2673416	0.2673416	0.2673416	0.0	0.0	CD14+ Monocytes	control (reference)	control
1930	0.0	0.0	0.0	0.0	0.9513968	0.0	0.0	0.0	0.42512044	0.0	0.0	0.42512044	0.0	0.0	0.7224872	0.0	0.0	CD4+ T cells	control (reference)	control
1931	0.0	0.05793494	0.0	0.0	0.16461416	0.11269643	0.0	0.16461416	0.16461416	0.0	0.0	0.0	0.0	0.0	0.98211193	0.0	0.0	HSPCs	control (reference)	control
1932	0.0	0.0	0.0	0.0	0.0	0.36138064	0.0	0.0	1.00841	0.36138064	0.36138064	0.0	0.0	0.36138064	0.8354837	0.0	0.0	Monocyte progenitors	control (reference)	control
1933	0.0	0.07565586	0.0	0.0	0.1459883	0.1459883	0.0	0.07565586	0.27335387	0.0	0.0	0.0	0.0	0.07565586	0.6229954	0.0	0.0	HSPCs	control (reference)	control
1934	0.0	0.29501763	0.0	0.0	0.29501763	0.0	0.0	0.0	0.29501763	0.0	0.0	0.0	0.0	0.0	0.5225369	0.0	0.15834902	Monocyte progenitors	control (reference)	control
1935	0.0	0.0	0.0	0.0	0.0	0.0	0.0	0.0	0.0	0.0	0.0	0.0	0.0	0.0	0.7926231	0.0	0.0	CD4+ T cells	control (reference)	control
1936	0.0	0.0	0.0	0.0	0.0	0.0	0.0	0.0	0.0	0.36571068	0.0	0.36571068	0.0	0.0	0.63290673	0.0	0.0	CD4+ T cells	control (reference)	control
1937	0.0	0.0	0.0	0.6334314	0.0	0.36605337	0.36605337	0.36605337	1.2953279	0.0	0.0	0.0	0.6334314	0.0	0.8441916	0.0	0.0	CD14+ Monocytes	control (reference)	control
1938	0.0	0.0	0.0	0.0	0.3898151	0.0	0.0	0.0	0.3898151	0.3898151	0.0	0.0	0.0	0.0	1.6658881	0.0	0.0	CD4+ T cells	control (reference)	control
1939	0.0	0.0	0.0	0.38565296	0.0	1.0585876	0.0	0.0	0.0	0.0	0.0	0.38565296	0.0	0.0	0.0	0.0	0.0	NKT cells	control (reference)	control
1940	0.0	0.0	0.0	0.0	0.3238612	1.7208836	0.0	0.0	0.92814887	0.0	0.0	0.5681002	0.0	0.3238612	0.0	0.0	0.0	NKT cells	control (reference)	control
1941	0.0	0.0	0.0	0.0	0.4331682	0.0	0.0	0.0	0.4331682	0.0	0.0	0.4331682	0.0	0.0	0.4331682	0.0	0.0	CD4+ T cells	control (reference)	control
1942	0.0	0.0	0.0	0.0	0.0	0.0	0.0	0.0	0.0	0.0	0.0	0.0	0.0	0.0	0.34104776	0.0	0.0	HSPCs	control (reference)	control
1943	0.37205133	0.0	0.37205133	0.0	0.0	0.0	0.0	0.0	1.0306295	0.0	0.0	0.0	0.0	0.0	1.0306295	0.0	0.0	Monocyte progenitors	control (reference)	control
1944	0.0	0.0	0.0	0.0	0.0	0.0	0.0	0.0	0.69352716	0.0	0.40571845	0.0	0.0	0.0	0.40571845	0.0	0.0	CD4+ T cells	control (reference)	control
1945	0.0	0.14733298	0.0	0.0	0.112484396	0.4418543	0.64854383	0.076377414	0.076377414	0.0	0.038917717	0.076377414	0.038917717	0.0	0.14733298	0.0	0.038917717	Erythroid progenitors	control (reference)	control
1946	0.0	0.43029276	0.0	0.0	0.0	2.0085483	0.0	0.43029276	0.0	0.0	0.43029276	0.73016125	0.0	0.43029276	0.43029276	0.0	0.960546	NKT cells	control (reference)	control
1947	0.0	0.0	0.0	0.0	0.96527684	0.0	0.0	0.4329753	0.0	0.0	0.0	0.0	0.0	0.0	0.4329753	0.0	0.0	CD4+ T cells	control (reference)	control
1948	0.0	0.5741239	0.5741239	0.0	0.3277105	0.0	0.3277105	0.3277105	0.5741239	0.0	0.0	0.0	0.0	0.0	1.0780475	0.0	0.0	CD16+ Monocytes	control (reference)	control
1949	0.0	0.21364367	0.0	0.0	0.0	0.0	0.11251647	0.0	0.21364367	0.0	0.0	0.0	0.11251647	0.0	0.21364367	0.0	0.0	Megakaryocyte progenitors	control (reference)	control
1950	0.0	0.40062976	0.0	0.0	0.0	0.0	0.0	0.0	0.40062976	0.0	0.0	0.0	0.0	0.0	0.68588537	0.0	0.0	CD4+ T cells	control (reference)	control
1951	0.0	0.22371888	0.0	0.0	0.15456167	0.08026403	0.11810271	0.08026403	0.04093709	0.04093709	0.04093709	0.0	0.0	0.0	0.11810271	0.0	0.0	Erythroid progenitors	control (reference)	control
1952	0.0	0.0	0.0	0.0	0.0	0.0	0.0	0.0	0.0	0.0	0.0	0.4309602	0.0	0.0	0.96172404	0.0	0.0	CD4+ T cells	control (reference)	control
1953	0.0	0.0	0.0	0.0	0.41065106	0.29157406	0.15637653	0.0	0.0	0.0	0.0	0.0	0.0	0.0	0.0	0.0	0.15637653	Erythrocytes	control (reference)	control
1954	0.0	0.18751204	0.0	0.0	0.18751204	0.0	0.0	0.0	0.0	0.0	0.18751204	0.0	0.0	0.0	0.8053452	0.0	0.0	Monocyte progenitors	control (reference)	control
1955	0.0	0.0	0.0	0.0	0.0	0.0	0.0	0.0	0.0	0.0	0.0	0.43423235	0.0	0.0	0.43423235	0.0	0.0	CD4+ T cells	control (reference)	control
1956	0.047476318	0.21761376	0.0	0.0	0.21761376	0.047476318	0.48985392	0.09280043	0.0	0.0	0.047476318	0.0	0.0	0.0	0.09280043	0.0	0.0	Erythroid progenitors	control (reference)	control
1957	0.0	0.0	0.0	0.0	0.0	0.2794455	1.0764955	0.0	1.2751311	0.0	0.0	0.0	0.2794455	0.0	1.6469557	0.2794455	0.0	CD14+ Monocytes	control (reference)	control
1958	0.0	0.0	0.0	0.0	0.0	0.4345235	0.0	0.0	0.4345235	0.0	0.0	0.0	0.0	0.0	0.9680028	0.0	0.0	Monocyte progenitors	control (reference)	control
1959	0.0	0.0	0.0	0.0	0.0	0.41728106	0.0	0.0	0.7108192	0.0	0.0	0.0	0.0	0.0	0.7108192	0.0	0.0	CD4+ T cells	control (reference)	control
1960	0.0	0.0	0.0	0.13797875	0.13797875	0.0	0.25920722	0.0	0.46486837	0.0	0.0	0.0	0.0	0.25920722	0.78097916	0.46486837	0.0	CD14+ Monocytes	control (reference)	control
1961	0.0	0.0	0.0	0.0	0.39383042	0.39383042	0.0	0.0	0.0	0.0	0.0	0.39383042	0.0	0.0	0.675644	0.0	0.0	CD4+ T cells	control (reference)	control
1962	0.0	0.0	0.0	0.0	0.0	0.4604826	0.0	0.0	0.0	0.0	0.0	0.0	0.0	0.0	1.2057775	0.0	0.0	Monocyte progenitors	control (reference)	control
1963	0.0	0.11327229	0.0	0.0	0.0	0.0	0.0	0.0	0.2150095	0.0	0.2150095	0.0	0.0	0.2150095	0.2150095	0.0	0.0	HSPCs	control (reference)	control
1964	0.0	0.21478064	0.0	0.0	0.46936274	0.0	0.30703235	0.16525379	0.11314561	0.0	0.0	0.058172196	0.0	0.0	0.30703235	0.0	0.0	Erythroid progenitors	control (reference)	control
1965	0.13193235	0.13193235	0.0	0.0	0.24846992	0.0	0.35283297	0.0	0.24846992	0.0	0.0	0.0	0.0	0.0	0.35283297	0.0	0.0	HSPCs	control (reference)	control
1966	0.2639276	0.0	0.0	0.0	0.0	0.2639276	0.0	0.0	0.0	0.0	0.0	0.0	0.0	0.0	0.0	0.0	0.0	Plasmacytoid dendritic cells	control (reference)	control
1967	0.0	0.0	0.0	0.0	0.0	0.0	0.0	0.0	0.0	0.0	0.0	0.7035606	0.0	0.0	0.7035606	0.0	0.0	CD4+ T cells	control (reference)	control
1968	0.0	0.41817752	0.0	0.0	0.0	1.5334922	0.0	0.0	0.0	0.0	0.0	0.0	0.0	0.0	0.0	0.0	0.0	NKT cells	control (reference)	control
1969	0.0	0.16547583	0.0	0.0	0.3074177	0.029551428	0.16547583	0.11330156	0.0	0.0	0.0	0.0	0.029551428	0.029551428	0.16547583	0.0	0.0	Erythroid progenitors	control (reference)	control
1970	0.0	0.0	0.14371103	0.0	0.0	0.0	0.14371103	0.0	0.0	0.0	0.14371103	0.0	0.0	0.0	0.14371103	0.0	0.0	Erythrocytes	control (reference)	control
1971	0.0	0.0	0.0	0.0	0.0	1.4095212	0.0	0.0	0.7086916	0.0	0.5729543	0.41585484	0.0	0.0	0.5729543	0.0	0.0	NKT cells	control (reference)	control
1972	0.0	0.0	0.0	0.0	0.22661467	0.0	0.22661467	0.0	0.22661467	0.0	0.0	0.0	0.0	0.0	1.2651048	0.0	0.22661467	HSPCs	control (reference)	control
1973	0.1638931	0.1638931	0.0	0.0	0.3046695	0.3046695	0.0	0.3046695	0.3046695	0.3046695	0.0	0.0	0.0	0.0	1.5560067	0.0	0.0	Monocyte-derived dendritic cells	control (reference)	control
1974	0.0	0.0	0.0	0.0	0.36805397	0.0	0.0	0.0	0.36805397	0.0	0.0	0.36805397	0.0	0.0	0.0	0.0	0.0	CD8+ T cells	control (reference)	control
1975	0.0	0.0	0.0	0.0	0.0	1.9658765	0.0	0.0	0.59818935	0.0	0.8012093	0.0	0.0	0.59818935	0.96988654	0.0	0.0	NKT cells	control (reference)	control
1976	0.0	0.0	0.0	0.0	0.37891245	0.65304905	0.0	0.0	1.5444857	0.0	0.0	0.0	0.0	0.0	0.8679763	0.0	0.0	NKT cells	control (reference)	control
1977	0.0	0.0	0.0	0.0	0.0	0.0	0.0	0.0	0.0	0.0	0.0	0.7249801	0.0	0.0	0.0	0.0	0.0	CD4+ T cells	control (reference)	control
1978	0.0	0.27633673	0.0	0.0	0.0	0.0	0.49261075	0.27633673	0.6703263	0.0	0.0	0.0	0.27633673	0.0	1.1718757	0.0	0.0	CD14+ Monocytes	control (reference)	control
1979	0.0	0.0	0.0	0.0	0.4155885	2.2782369	0.0	0.0	0.4155885	0.0	0.0	0.0	0.0	0.0	0.4155885	0.0	0.0	NKT cells	control (reference)	control
1980	0.0	0.0	0.0	0.0	0.0	2.3769364	0.0	0.0	0.96646744	0.0	0.0	0.735134	0.0	0.43365127	0.96646744	0.0	0.0	NKT cells	control (reference)	control
1981	0.0	0.0	0.0	0.32859075	0.32859075	0.0	0.57549953	0.0	0.938458	1.5872113	0.32859075	0.0	0.32859075	0.0	1.3145472	0.32859075	0.0	CD14+ Monocytes	control (reference)	control
1982	0.0	0.0	0.37326056	0.0	0.8575543	0.8575543	0.0	0.0	0.0	0.0	0.37326056	0.0	0.0	0.0	0.6444429	0.0	0.37326056	Monocyte progenitors	control (reference)	control
1983	0.0	0.0	0.0	0.0	0.0	0.0	0.0	0.0	0.0	0.0	0.27110744	0.0	0.0	0.0	0.27110744	0.0	0.0	Erythrocytes	control (reference)	control
1984	0.0	0.20346065	0.0	0.0	0.10689595	0.10689595	0.0	0.20346065	0.10689595	0.0	0.0	0.3724417	0.0	0.0	0.0	0.0	0.0	Megakaryocyte progenitors	control (reference)	control
1985	0.0	0.0	0.0	0.0	0.0	0.0	0.0	0.0	0.0	0.0	0.0	0.3964735	0.0	0.0	1.2333953	0.0	0.0	CD4+ T cells	control (reference)	control
1986	0.0	0.0	0.0	0.0	0.0	0.0	0.0	0.0	0.0	0.0	0.0	0.0	0.0	0.0	0.2089253	0.0	0.0	HSPCs	control (reference)	control
1987	0.0	0.44294062	0.0	0.0	0.0	1.8829398	0.0	0.0	0.44294062	0.0	0.44294062	0.44294062	0.0	0.0	0.9827673	0.0	0.0	NKT cells	control (reference)	control
1988	0.0	0.17199028	0.0	0.0	0.0	0.31869557	0.0	0.0	0.0	0.0	0.0	0.0	0.0	0.0	0.0	0.0	0.0	HSPCs	control (reference)	control
1989	0.0	0.21384685	0.0	0.0	0.2608564	0.5737481	0.5737481	0.05789926	0.21384685	0.05789926	0.0	0.05789926	0.0	0.0	0.2608564	0.0	0.05789926	Erythroid progenitors	control (reference)	control
1990	0.0	0.0	0.0	0.0	0.398337	0.0	0.0	0.0	0.0	0.398337	0.0	0.398337	0.0	0.398337	0.68243587	0.0	0.0	CD4+ T cells	control (reference)	control
1991	0.0	0.30372518	0.0	0.0	0.0	0.0	0.30372518	0.0	0.30372518	0.0	0.30372518	0.0	0.0	0.0	1.4336716	0.0	0.0	CD14+ Monocytes	control (reference)	control
1992	0.0	0.0	0.0	0.0	0.3264535	2.9915307	0.0	0.0	0.3264535	0.0	0.5721583	0.9338065	0.0	0.0	0.76924276	0.0	0.0	NKT cells	control (reference)	control
1993	0.0	0.21718134	0.0	0.0	0.0	0.0	0.67817444	0.0	0.0	0.11447509	0.11447509	0.0	0.0	0.0	0.11447509	0.0	0.0	Erythroid progenitors	control (reference)	control
1994	0.0	0.0	0.0	0.0	0.0	0.4328789	0.0	0.0	0.0	0.0	0.0	0.4328789	0.0	0.0	0.0	0.0	0.0	CD4+ T cells	control (reference)	control
1995	0.0	0.0	0.0	0.0	0.0	0.0	0.0	0.0	0.92768073	0.0	0.0	0.7026478	0.0	0.0	0.4118089	0.0	0.0	CD4+ T cells	control (reference)	control
1996	0.0	0.14296077	0.0	0.0	0.570088	0.0	0.0	0.0	0.0	0.0	0.0	0.0	0.0	0.0	0.80176675	0.0	0.0	HSPCs	control (reference)	control
1997	0.0	0.0	0.0	0.0	0.14433174	0.14433174	0.0	0.0	0.0	0.14433174	0.0	0.0	0.0	0.0	0.0	0.0	0.0	Erythrocytes	control (reference)	control
1998	0.0	0.0	0.0	0.0	0.13342297	0.0	0.6186389	0.0	0.0	0.0	0.13342297	0.0	0.0	0.0	0.0	0.0	0.0	Erythrocytes	control (reference)	control
[truncated: 62,813 more rows]
