# Supplementary material for: Biologically informed deep learning to query gene programs in single-cell atlases
Source: Nat Cell Biol. 2023 Feb 2;25(2):337–50. doi: 10.1038/s41556-022-01072-x (PMC9928587; doi:10.1038/s41556-022-01072-x)
Supplement: Source Data Extended Data Fig. 9 — UMAP coordinates of the latent spaces for Extended Data Fig. 9a, values for query to reference projection (integration) metrics for Extended Data Fig. 9b, PAGA results for Extended Data Fig. 9c and latent scores of the GPs in Extended Data Fig. 9d. [file 41556_2022_1072_MOESM27_ESM.xlsx]

## Sheet: a_umap_expimap
index	UMAP1	UMAP2	Study	Reference and query	Cell type
AAAGTAGTCTTGACGA-1-G8-STZ	2.09376	-2.04965	STZ (query)	query	alpha
GCTGCTTAGAATCTCC-1-SRR10751507-spikein_drug	10.212	7.98643	spikein_drug (reference)	reference	endothelial_stellate
TAGTTGGCAGCCAATT-1-SRR10751505-spikein_drug	-7.35754	5.29955	spikein_drug (reference)	reference	beta
TTCTTAGCATGCATGT-1-145_mGFP-Fltp_P16	3.58902	-0.0625738	Fltp_P16 (reference)	reference	alpha
CCATGTCTCTGTTGAG-1-145_mGFP-Fltp_P16	-0.507815	3.24425	Fltp_P16 (reference)	reference	delta
GAGTCCGGTTTGACTG-1-G5-STZ	10.1109	-0.700928	STZ (query)	query	ductal
TGAGAGGTCCGCGTTT-1-G4-STZ	4.60153	11.0712	STZ (query)	query	beta_delta
GGACAGATCGTTGACA-1-G2-STZ	1.83613	10.0296	STZ (query)	query	beta
CTGATCCGTGTTAAGA-1-G8-STZ	2.97735	6.45936	STZ (query)	query	alpha_delta
GCGGGTTAGCGTAGTG-1-G1-STZ	2.95365	0.60811	STZ (query)	query	alpha
TGAAAGAAGTTAGCGG-1-G8-STZ	-0.13925	-0.726472	STZ (query)	query	gamma
TGGGAAGTCAGAAATG-1-G2-STZ	-1.5248	4.30876	STZ (query)	query	delta
TCATTTGCAGGAACGT-1-G2-STZ	-3.29132	3.31388	STZ (query)	query	delta
GACGTGCTCCCTCTTT-1-G6-STZ	-3.61174	4.00955	STZ (query)	query	delta
AAACGGGTCTTTAGTC-1-G5-STZ	-3.30896	3.31488	STZ (query)	query	delta
GCAGTTATCTAACTGG-1-SRR10751508-spikein_drug	1.13281	11.893	spikein_drug (reference)	reference	beta
GTCCTCATCTACTCAT-1-G3-STZ	3.16027	1.33934	STZ (query)	query	alpha
TCGTAGAGTCTCTCGT-1-SRR10751505-spikein_drug	-0.0547846	12.5444	spikein_drug (reference)	reference	beta
AAGACCTAGCCTTGAT-1-G3-STZ	-5.59118	7.61199	STZ (query)	query	beta
GCATGTATCCTTCAAT-1-G3-STZ	5.71055	10.7711	STZ (query)	query	beta
CCTTCGACACTTAAGC-1-SRR10751503-spikein_drug	1.55367	8.27666	spikein_drug (reference)	reference	beta_delta
CGGAGCTTCCAAGCCG-1-G1-STZ	-3.07911	12.2661	STZ (query)	query	beta
CCGTACTAGCGTAGTG-1-G2-STZ	-2.52147	4.1568	STZ (query)	query	delta
TACCTTACATCCTTGC-1-G4-STZ	3.69123	9.78774	STZ (query)	query	beta_delta
TTGCCGTCACGGCGTT-1-147_mTmG-Fltp_P16	0.737135	0.429395	Fltp_P16 (reference)	reference	gamma
GCAAACTTCAGTTTGG-1-G1-STZ	-3.9036	9.16215	STZ (query)	query	beta
ACACCCTGTCTTCTCG-1-SRR10751512-spikein_drug	-6.70443	6.50344	spikein_drug (reference)	reference	beta
AGATTGCGTTAAGTAG-1-146_mRFP-Fltp_P16	-2.52812	12.8902	Fltp_P16 (reference)	reference	beta
GCACATAGTCTCACCT-1-G8-STZ	3.60934	9.79834	STZ (query)	query	beta
TGGGCGTTCTAACTGG-1-147_mTmG-Fltp_P16	2.97073	-2.02054	Fltp_P16 (reference)	reference	alpha
TTATGCTCACAGGCCT-1-G2-STZ	13.809	8.65149	STZ (query)	query	endothelial
TGACTTTGTTGATTGC-1-G2-STZ	1.20825	-2.95375	STZ (query)	query	alpha
CTCGGGATCCTCCTAG-1-SRR10751510-spikein_drug	1.18908	13.1867	spikein_drug (reference)	reference	beta
GAATGAAAGTGCGTGA-1-SRR10751511-spikein_drug	-1.13847	10.123	spikein_drug (reference)	reference	beta
GAACCTAGTGACGCCT-1-G5-STZ	-3.13865	2.96868	STZ (query)	query	delta
TGTCCCATCCAAACAC-1-145_mGFP-Fltp_P16	2.22604	-1.92347	Fltp_P16 (reference)	reference	alpha
GGGTTGCTCCATGAGT-1-G2-STZ	-1.19003	11.4744	STZ (query)	query	beta
CATCCACAGAAACCAT-1-G1-STZ	2.12113	-0.687664	STZ (query)	query	alpha
TAAGAGAAGCGATAGC-1-146_mRFP-Fltp_P16	-4.06618	10.4689	Fltp_P16 (reference)	reference	beta
CTACGTCGTCTACCTC-1-145_mGFP-Fltp_P16	2.09764	5.32068	Fltp_P16 (reference)	reference	alpha_delta
AGTGAGGGTTGACGTT-1-G6-STZ	2.21564	-1.42284	STZ (query)	query	alpha
GACCAATGTTGCCTCT-1-G2-STZ	0.485253	-3.85351	STZ (query)	query	alpha
CGTGTCTTCAGTTGAC-1-145_mGFP-Fltp_P16	-0.525036	3.50049	Fltp_P16 (reference)	reference	delta
TCTTCGGAGCTGAAAT-1-SRR10751512-spikein_drug	-3.77639	1.75096	spikein_drug (reference)	reference	delta
AGGGAGTTCTGGTGTA-1-G2-STZ	9.30361	3.26688	STZ (query)	query	immune_proliferative
GTCAAGTGTCGTTGTA-1-G2-STZ	-2.36309	4.01425	STZ (query)	query	delta
TGGCGCAGTCTAGCCG-1-G2-STZ	3.28393	8.70889	STZ (query)	query	beta_delta
TTCGGTCTCCCTCTTT-1-G5-STZ	13.6044	7.75698	STZ (query)	query	endothelial
AAAGCAAAGACCCACC-1-SRR10751502-spikein_drug	-2.73946	2.51176	spikein_drug (reference)	reference	delta
GCATGCGTCGTTGCCT-1-G5-STZ	0.526618	9.84171	STZ (query)	query	beta
TCACGAAAGGGAACGG-1-SRR10751514-spikein_drug	-5.36604	8.8983	spikein_drug (reference)	reference	beta
AAGACCTTCAATACCG-1-146_mRFP-Fltp_P16	3.8622	0.792123	Fltp_P16 (reference)	reference	alpha
GGATGTTGTCGTCTTC-1-G2-STZ	0.395337	5.55245	STZ (query)	query	delta
TCAGCAAGTCTTCGTC-1-SRR10751505-spikein_drug	0.409367	12.5749	spikein_drug (reference)	reference	beta
ACTGATGCAAACGTGG-1-145_mGFP-Fltp_P16	0.158719	4.06484	Fltp_P16 (reference)	reference	delta
CGTGTCTCATAGGATA-1-145_mGFP-Fltp_P16	6.32118	5.87048	Fltp_P16 (reference)	reference	endocrine_proliferative
GCGGGTTGTCTAGTGT-1-G8-STZ	3.66013	2.18251	STZ (query)	query	alpha
AATCGGTCAGATCGGA-1-G2-STZ	0.334293	10.2297	STZ (query)	query	beta
ATCATGGGTGTCCTCT-1-SRR10751508-spikein_drug	1.14813	-1.44637	spikein_drug (reference)	reference	alpha
CGGACACAGGTGCACA-1-145_mGFP-Fltp_P16	-3.03531	2.09167	Fltp_P16 (reference)	reference	delta
AGCTCCTAGCTAACAA-1-SRR10751503-spikein_drug	-4.26736	7.30309	spikein_drug (reference)	reference	beta
TACCTTAAGTCGCCGT-1-146_mRFP-Fltp_P16	5.32256	0.371565	Fltp_P16 (reference)	reference	alpha
TAAGTGCCATCCGGGT-1-147_mTmG-Fltp_P16	3.1442	-1.3392	Fltp_P16 (reference)	reference	alpha
CTACCCAGTCAGTGGA-1-SRR10751504-spikein_drug	-2.11711	9.21466	spikein_drug (reference)	reference	beta
TTGACTTCATATGAGA-1-G5-STZ	-0.490621	8.04237	STZ (query)	query	beta
TACGGTATCTTGAGAC-1-SRR10751507-spikein_drug	-0.786336	11.0468	spikein_drug (reference)	reference	beta
GCAATCACATCACCCT-1-SRR10751511-spikein_drug	-4.15376	9.82678	spikein_drug (reference)	reference	beta
GGGAATGCATGCAACT-1-SRR10751504-spikein_drug	-0.656293	11.1757	spikein_drug (reference)	reference	beta
TTCTTAGCAACACGCC-1-147_mTmG-Fltp_P16	2.51676	11.304	Fltp_P16 (reference)	reference	beta
ACATCAGAGCGATTCT-1-G3-STZ	-3.66393	1.68061	STZ (query)	query	delta
TTCTCCTAGACAGACC-1-G8-STZ	-4.33874	3.37219	STZ (query)	query	delta
TGGGAAGGTCTGCAAT-1-SRR10751504-spikein_drug	-6.7094	5.79204	spikein_drug (reference)	reference	beta
GCTGCGAAGATACACA-1-G6-STZ	-6.10609	6.8376	STZ (query)	query	beta
ACTGCTCGTTAAGATG-1-146_mRFP-Fltp_P16	5.05619	0.864584	Fltp_P16 (reference)	reference	alpha
TAGTTGGAGATCCCAT-1-SRR10751509-spikein_drug	2.88327	8.70985	spikein_drug (reference)	reference	beta_delta
CCCTCCTTCGAACTGT-1-G5-STZ	3.69086	10.152	STZ (query)	query	beta
GCATGTATCCAAAGTC-1-G5-STZ	-2.17646	9.25529	STZ (query)	query	beta
GGAACTTCAAAGCGGT-1-145_mGFP-Fltp_P16	-6.26202	7.86454	Fltp_P16 (reference)	reference	beta
ACATACGTCACGGTTA-1-G3-STZ	5.00944	11.1378	STZ (query)	query	beta
AATCCAGTCATAACCG-1-145_mGFP-Fltp_P16	3.44635	-1.0247	Fltp_P16 (reference)	reference	alpha
GCGAGAAAGAGTCGGT-1-146_mRFP-Fltp_P16	-1.75719	12.8535	Fltp_P16 (reference)	reference	beta
TAAGAGATCCAACCAA-1-145_mGFP-Fltp_P16	3.45809	-0.813555	Fltp_P16 (reference)	reference	alpha
GGTATTGAGAAACCGC-1-SRR10985097-NOD	4.37896	11.5482	NOD (reference)	reference	beta
TAGTTGGAGACTGGGT-1-SRR10751502-spikein_drug	-6.6187	6.83951	spikein_drug (reference)	reference	beta
GGGAGATTCCCGACTT-1-G3-STZ	-5.34123	9.96775	STZ (query)	query	beta
GTCATTTGTACAGACG-1-SRR10751516-spikein_drug	0.0607951	-0.0251016	spikein_drug (reference)	reference	gamma
AGAGCGATCATATCGG-1-146_mRFP-Fltp_P16	2.14772	0.483816	Fltp_P16 (reference)	reference	alpha
TGCCCATAGCACAGGT-1-SRR10751502-spikein_drug	-5.55142	6.62202	spikein_drug (reference)	reference	beta
GGGTCTGCACGGTAAG-1-SRR10751508-spikein_drug	-2.1325	9.68491	spikein_drug (reference)	reference	beta
GACTAACAGGGATGGG-1-G3-STZ	1.68051	1.17279	STZ (query)	query	gamma
ATCCGAAAGAAGGTGA-1-SRR10751506-spikein_drug	3.32818	4.75701	spikein_drug (reference)	reference	alpha
AGAGCTTCAGGGCATA-1-G6-STZ	-6.71226	6.67256	STZ (query)	query	beta
CATATTCTCTTGTTTG-1-G6-STZ	1.63018	0.288532	STZ (query)	query	alpha
GATCTAGTCATCACCC-1-G1-STZ	-2.71899	11.6278	STZ (query)	query	beta
TTTCCTCAGTGTCCAT-1-G2-STZ	3.45279	6.37488	STZ (query)	query	alpha_delta
TCAGCTCTCTCCGGTT-1-SRR10751502-spikein_drug	-2.83109	8.98235	spikein_drug (reference)	reference	beta
CGAATGTGTGGCAAAC-1-145_mGFP-Fltp_P16	-3.15352	11.1994	Fltp_P16 (reference)	reference	beta
ACCTTTACACAGCCCA-1-G4-STZ	2.25729	6.43873	STZ (query)	query	delta
TCACGAAAGATGAGAG-1-G8-STZ	2.10043	9.23829	STZ (query)	query	beta
TCAATCTCACGAAGCA-1-145_mGFP-Fltp_P16	2.82286	5.20481	Fltp_P16 (reference)	reference	alpha_delta
GACACGCCACGAGGTA-1-G1-STZ	1.88155	-0.802214	STZ (query)	query	alpha
CTTGGCTCAAATTGCC-1-146_mRFP-Fltp_P16	3.45441	0.258658	Fltp_P16 (reference)	reference	alpha
GGGACCTGTTCCACAA-1-G2-STZ	9.51744	4.51235	STZ (query)	query	immune_proliferative
CGTGAGCGTGAAAGAG-1-G3-STZ	1.01928	7.29395	STZ (query)	query	alpha_beta_delta
CGAATGTAGAGTCGGT-1-145_mGFP-Fltp_P16	-5.24311	10.6815	Fltp_P16 (reference)	reference	beta
CGGACTGTCTGTCCGT-1-SRR10751506-spikein_drug	3.6978	8.98383	spikein_drug (reference)	reference	alpha_beta
GACTAACCAAGCCGTC-1-SRR10751506-spikein_drug	-4.24349	10.0666	spikein_drug (reference)	reference	beta
GTATCTTTCCGCGCAA-1-145_mGFP-Fltp_P16	4.35756	0.86777	Fltp_P16 (reference)	reference	alpha
CTCGTACGTGGTACAG-1-146_mRFP-Fltp_P16	13.3312	6.44679	Fltp_P16 (reference)	reference	stellate_activated
TAAGTGCTCCCACTTG-1-G1-STZ	-3.76985	11.3479	STZ (query)	query	beta
TAAGTGCCACCAGGTC-1-G6-STZ	1.6226	1.11411	STZ (query)	query	gamma
TGTGGTAAGGACACCA-1-G6-STZ	3.07131	10.5352	STZ (query)	query	beta
CATGGCGTCAGCCTAA-1-145_mGFP-Fltp_P16	4.84271	-0.757952	Fltp_P16 (reference)	reference	alpha
TCCCGATGTGTTGGGA-1-G2-STZ	0.688916	-2.67552	STZ (query)	query	alpha
GCATGATGTTTACTCT-1-G5-STZ	-2.89698	9.01303	STZ (query)	query	beta
GACTAACGTGAGGCTA-1-SRR10751514-spikein_drug	-5.21469	8.50759	spikein_drug (reference)	reference	beta
AACCGCGTCGAGGTAG-1-147_mTmG-Fltp_P16	-5.41636	10.5445	Fltp_P16 (reference)	reference	beta
GCTGCAGAGACAAAGG-1-SRR10751515-spikein_drug	-4.67451	1.38804	spikein_drug (reference)	reference	delta
GTCAAGTTCAGAGACG-1-G2-STZ	-5.56538	3.25185	STZ (query)	query	delta
AGTCTTTGTAAGAGAG-1-G4-STZ	-6.18634	5.0483	STZ (query)	query	beta
ATCACGATCTGCCCTA-1-G1-STZ	-3.49114	10.8728	STZ (query)	query	beta
CGTAGGCTCGCCCTTA-1-G6-STZ	-4.32557	2.69715	STZ (query)	query	delta
CCGGTAGCAGGCAGTA-1-G1-STZ	-6.52979	6.86729	STZ (query)	query	beta
TTAGGCAAGAGTCTGG-1-147_mTmG-Fltp_P16	-4.76552	11.3703	Fltp_P16 (reference)	reference	beta
TAGGCATCAGACGCCT-1-145_mGFP-Fltp_P16	5.08152	-0.579336	Fltp_P16 (reference)	reference	alpha
TGAGCCGGTTTACTCT-1-146_mRFP-Fltp_P16	1.40651	2.34145	Fltp_P16 (reference)	reference	gamma
TTCGAAGCACTCAGGC-1-G4-STZ	3.74877	3.01307	STZ (query)	query	alpha
CTCATTAGTCGAGTTT-1-145_mGFP-Fltp_P16	-5.82468	9.25339	Fltp_P16 (reference)	reference	beta
ACAGCCGAGTGGTAAT-1-145_mGFP-Fltp_P16	-3.40588	12.5436	Fltp_P16 (reference)	reference	beta
TTTACTGAGGCTATCT-1-146_mRFP-Fltp_P16	3.69874	-1.85943	Fltp_P16 (reference)	reference	alpha
ACTTACTAGACTAGAT-1-G3-STZ	1.72521	-1.73645	STZ (query)	query	alpha
GGCCGATCAACGATCT-1-SRR10751502-spikein_drug	-2.51311	9.16709	spikein_drug (reference)	reference	beta
CGCGTTTAGTGTTTGC-1-145_mGFP-Fltp_P16	-1.697	12.8275	Fltp_P16 (reference)	reference	beta
CTCACACTCACGCGGT-1-145_mGFP-Fltp_P16	-3.97214	1.90169	Fltp_P16 (reference)	reference	delta
TGCACCTCATCGACGC-1-147_mTmG-Fltp_P16	3.91221	8.23411	Fltp_P16 (reference)	reference	beta_delta
CGAATGTCATGCTAGT-1-G3-STZ	1.02256	4.99068	STZ (query)	query	alpha_delta
TACGGTAGTCCGAGTC-1-G6-STZ	3.8129	2.73098	STZ (query)	query	alpha
GGGTTGCGTGTCAATC-1-G8-STZ	-4.11237	2.68392	STZ (query)	query	delta
GCTGGGTCAGGCAGTA-1-146_mRFP-Fltp_P16	3.50072	-1.40237	Fltp_P16 (reference)	reference	alpha
AGCTCTCGTTTAGCTG-1-SRR10751508-spikein_drug	-3.03065	9.30324	spikein_drug (reference)	reference	beta
TCGTAGACAGTCAGCC-1-145_mGFP-Fltp_P16	6.60375	4.25095	Fltp_P16 (reference)	reference	endocrine_proliferative
CGTGTCTGTCCAACTA-1-G5-STZ	-2.49921	8.54971	STZ (query)	query	beta
TCGTACCTCCGAACGC-1-SRR10751506-spikein_drug	-5.44506	9.13723	spikein_drug (reference)	reference	beta
CGCTTCAGTGCCTGTG-1-146_mRFP-Fltp_P16	-2.59651	12.3941	Fltp_P16 (reference)	reference	beta
TTGTAGGTCTTTAGGG-1-G1-STZ	-2.01412	11.32	STZ (query)	query	beta
GAGGTGACAGTAACGG-1-SRR10751514-spikein_drug	-7.533	4.19525	spikein_drug (reference)	reference	beta
TACACGAAGGGTGTTG-1-146_mRFP-Fltp_P16	-3.39633	12.6125	Fltp_P16 (reference)	reference	beta
CAGAATCAGGCAGGTT-1-SRR10751505-spikein_drug	2.27912	12.5599	spikein_drug (reference)	reference	beta
GATCGCGGTAACGCGA-1-G2-STZ	1.688	-1.62576	STZ (query)	query	alpha
GGCGACTCATGTCGAT-1-SRR10751516-spikein_drug	10.2018	7.33837	spikein_drug (reference)	reference	endothelial_stellate
GACCTGGGTCCTCCAT-1-G2-STZ	-2.4096	4.10637	STZ (query)	query	delta
CCAATCCCACATTCGA-1-G5-STZ	-0.545254	10.2491	STZ (query)	query	beta
CTTAGGACAGTGAGTG-1-G8-STZ	10.3874	5.20164	STZ (query)	query	schwann
GCGACCACAGGATTGG-1-SRR10751509-spikein_drug	-5.76063	7.60004	spikein_drug (reference)	reference	beta
TTCTCAAGTGGTAACG-1-SRR10751515-spikein_drug	-7.32304	4.77598	spikein_drug (reference)	reference	beta
CTTCTCTCATCTCGCT-1-145_mGFP-Fltp_P16	2.50898	5.68498	Fltp_P16 (reference)	reference	alpha_delta
ACTGAGTTCAACACCA-1-SRR10751511-spikein_drug	-1.7543	10.8798	spikein_drug (reference)	reference	beta
GGACAGAGTAATAGCA-1-SRR10751511-spikein_drug	3.83344	8.69715	spikein_drug (reference)	reference	alpha_beta
GGATTACTCAGCTGGC-1-G8-STZ	1.87636	0.132835	STZ (query)	query	alpha
TCGGTAAGTAGCTGCC-1-G4-STZ	13.6801	8.06146	STZ (query)	query	endothelial
AACCATGGTAAACGCG-1-SRR10751504-spikein_drug	-4.77674	9.23305	spikein_drug (reference)	reference	beta
TGAGCCGGTCATATCG-1-SRR10751510-spikein_drug	1.23666	13.0715	spikein_drug (reference)	reference	beta
AATCGGTAGTCATGCT-1-SRR10751507-spikein_drug	0.0598334	10.5268	spikein_drug (reference)	reference	beta
TCAGCTCAGCGCTCCA-1-SRR10751506-spikein_drug	9.95846	6.64208	spikein_drug (reference)	reference	stellate_quiescent
GATCTAGCAACGCACC-1-G8-STZ	-0.554917	11.4072	STZ (query)	query	beta
GGCTCGAAGGGTTCCC-1-SRR10751504-spikein_drug	-3.16789	11.2194	spikein_drug (reference)	reference	beta
CTTTGCGTCAGCACAT-1-G2-STZ	9.19313	4.6224	STZ (query)	query	immune_proliferative
TCCCGATCACCGAAAG-1-G6-STZ	1.39158	-2.6332	STZ (query)	query	alpha
AGGGAGTTCCCAGGTG-1-SRR10751503-spikein_drug	2.0433	1.30842	spikein_drug (reference)	reference	alpha
GACCTGGCAAGTTAAG-1-G4-STZ	-2.51215	4.36468	STZ (query)	query	delta
GCATGCGAGAAGAAGC-1-G6-STZ	-3.62759	3.56382	STZ (query)	query	delta
GTGTGCGAGACCTTTG-1-G1-STZ	3.35394	0.554921	STZ (query)	query	alpha
CGGACTGCAGTCGTGC-1-145_mGFP-Fltp_P16	-4.47496	11.1819	Fltp_P16 (reference)	reference	beta
TCTCATAAGTGGAGTC-1-G5-STZ	-0.873255	8.56913	STZ (query)	query	beta
GTCGTAAGTGATGTGG-1-SRR10751502-spikein_drug	-5.57694	7.49426	spikein_drug (reference)	reference	beta
CCTTACGAGTTAACGA-1-G2-STZ	0.894304	8.88655	STZ (query)	query	beta_delta
CCAATCCCACGCCAGT-1-G2-STZ	4.04282	2.64005	STZ (query)	query	alpha
GGTGCGTTCGCGTAGC-1-146_mRFP-Fltp_P16	0.988452	7.89206	Fltp_P16 (reference)	reference	beta_delta
CACAGGCTCCAAACAC-1-SRR10985098-NOD	4.9044	2.58083	NOD (reference)	reference	alpha
CCAATCCCATTGAGCT-1-G5-STZ	2.55679	-0.188063	STZ (query)	query	alpha
TGCACCTTCAACGGCC-1-SRR10751513-spikein_drug	4.81957	12.6369	spikein_drug (reference)	reference	beta
TTCTCAAGTAGATTAG-1-G2-STZ	2.42439	9.55734	STZ (query)	query	beta
ATGCGATGTCCGTGAC-1-147_mTmG-Fltp_P16	-4.25681	12.1707	Fltp_P16 (reference)	reference	beta
GACGGCTTCCAAGCCG-1-G3-STZ	2.9702	8.56791	STZ (query)	query	beta_delta
ACGAGCCCACATTTCT-1-145_mGFP-Fltp_P16	3.08115	-2.30428	Fltp_P16 (reference)	reference	alpha
ATAAGAGTCTCGTTTA-1-SRR10751510-spikein_drug	5.35768	7.70954	spikein_drug (reference)	reference	alpha
GTTCATTCATTATCTC-1-146_mRFP-Fltp_P16	2.64796	6.00523	Fltp_P16 (reference)	reference	alpha_delta
CAAGATCTCGAATGCT-1-G6-STZ	-4.09789	2.87447	STZ (query)	query	delta
TGCTGCTTCTCGCTTG-1-G2-STZ	3.18438	0.782763	STZ (query)	query	alpha
CAGGTGCTCAAACCAC-1-G8-STZ	0.574124	-0.579813	STZ (query)	query	gamma
TCTGGAAGTATAATGG-1-147_mTmG-Fltp_P16	-1.24488	2.47164	Fltp_P16 (reference)	reference	delta
GCTGCAGCAGACGCCT-1-G2-STZ	4.00868	3.19674	STZ (query)	query	alpha
ACGAGGATCTTAGCCC-1-G2-STZ	4.32488	7.897	STZ (query)	query	delta
TTGACTTTCTTGAGAC-1-SRR10751506-spikein_drug	-2.31601	9.96971	spikein_drug (reference)	reference	beta
TTGGAACTCAGCTTAG-1-G1-STZ	-2.87057	12.3328	STZ (query)	query	beta
GTCATTTCAACGCACC-1-SRR10751505-spikein_drug	3.45243	3.79669	spikein_drug (reference)	reference	alpha
AGGTCATAGACCCACC-1-G4-STZ	1.82881	-1.80362	STZ (query)	query	alpha
GCAGCCAGTGCAGTAG-1-146_mRFP-Fltp_P16	4.09285	-0.88425	Fltp_P16 (reference)	reference	alpha
CACATTTAGGTGTGGT-1-G4-STZ	0.567481	5.64295	STZ (query)	query	delta
CGCGGTATCGTTTATC-1-G3-STZ	1.22853	5.16394	STZ (query)	query	alpha_delta
GTTAAGCAGAGTAATC-1-SRR10751504-spikein_drug	-2.82076	11.3647	spikein_drug (reference)	reference	beta
CGGTTAAAGGAGCGTT-1-SRR10751507-spikein_drug	-6.97347	6.13218	spikein_drug (reference)	reference	beta
GGGCATCGTAAGTAGT-1-SRR10751510-spikein_drug	3.54737	12.221	spikein_drug (reference)	reference	beta_delta
GATGCTAAGTTATCGC-1-G1-STZ	-5.01248	10.3808	STZ (query)	query	beta
GTCGGGTTCCGCAGTG-1-147_mTmG-Fltp_P16	-3.9625	11.6706	Fltp_P16 (reference)	reference	beta
CGTGTAAAGAATGTTG-1-G5-STZ	1.23357	0.564096	STZ (query)	query	gamma
CGGACTGTCGCTTGTC-1-SRR10985097-NOD	-1.43189	10.3041	NOD (reference)	reference	beta
ATTTCTGCAAACCCAT-1-G2-STZ	0.885717	0.161139	STZ (query)	query	gamma
CAGCTAACATACAGCT-1-G2-STZ	-3.85035	3.34668	STZ (query)	query	delta
CAAGTTGTCCTACAGA-1-SRR10751511-spikein_drug	-7.27595	5.22596	spikein_drug (reference)	reference	beta
TGCCAAAGTGCCTGTG-1-146_mRFP-Fltp_P16	-2.61971	13.6892	Fltp_P16 (reference)	reference	beta
TACGGATAGGTGCTTT-1-145_mGFP-Fltp_P16	4.29698	1.04795	Fltp_P16 (reference)	reference	alpha
CGATTGAGTTGATTCG-1-SRR10751507-spikein_drug	-2.5439	3.27411	spikein_drug (reference)	reference	delta
TGAGGGAGTCTTTCAT-1-SRR10751515-spikein_drug	-6.49502	6.49326	spikein_drug (reference)	reference	beta
GTAACGTGTTGATTGC-1-145_mGFP-Fltp_P16	3.22505	-2.01496	Fltp_P16 (reference)	reference	alpha
CATTATCGTGTGACCC-1-G2-STZ	1.80373	7.83906	STZ (query)	query	delta
GCAATCAAGCTAGTTC-1-G3-STZ	-3.26935	11.2156	STZ (query)	query	beta
TTAACTCAGATCCTGT-1-SRR10751504-spikein_drug	-6.91441	5.57308	spikein_drug (reference)	reference	beta
TACCTATGTACAGTTC-1-SRR10751514-spikein_drug	-2.50692	11.9081	spikein_drug (reference)	reference	beta
CATGACAAGAGTACAT-1-G5-STZ	2.93314	1.28814	STZ (query)	query	alpha
AGTCTTTGTTCATGGT-1-G1-STZ	-5.09301	8.82151	STZ (query)	query	beta
ATGTGTGAGGAATTAC-1-SRR10751511-spikein_drug	-4.51838	7.36407	spikein_drug (reference)	reference	beta
TTCCCAGTCAGCTGGC-1-145_mGFP-Fltp_P16	4.76763	6.98014	Fltp_P16 (reference)	reference	alpha
AGGGTGAGTACTCTCC-1-G3-STZ	-3.98925	2.71328	STZ (query)	query	delta
CAACCTCGTGTTTGTG-1-G2-STZ	-3.0673	6.85669	STZ (query)	query	beta
TCAGGATGTCAGCTAT-1-SRR10985099-NOD	5.16735	0.642567	NOD (reference)	reference	alpha
CCCATACTCATGTAGC-1-SRR10751510-spikein_drug	-5.62202	6.65056	spikein_drug (reference)	reference	beta
GCAGCCACAGCCAATT-1-SRR10751513-spikein_drug	-0.712577	-2.0862	spikein_drug (reference)	reference	gamma
GAACGGAGTCGTGGCT-1-145_mGFP-Fltp_P16	2.90767	-2.4749	Fltp_P16 (reference)	reference	gamma
AGAATAGCAAACTGCT-1-147_mTmG-Fltp_P16	-3.00062	12.8165	Fltp_P16 (reference)	reference	beta
TGCCCATAGGAATGGA-1-145_mGFP-Fltp_P16	-0.23411	13.8924	Fltp_P16 (reference)	reference	beta
CTCTAATCAGCTTCGG-1-G5-STZ	9.01487	2.98827	STZ (query)	query	immune_proliferative
ACGATGTGTCCTCCAT-1-SRR10751502-spikein_drug	13.7233	7.49532	spikein_drug (reference)	reference	endothelial_stellate
CGGACGTGTTACCGAT-1-G1-STZ	-5.12129	10.7095	STZ (query)	query	beta
CCGGGATTCAGAGACG-1-G1-STZ	-3.20052	9.55717	STZ (query)	query	beta
ATAACGCTCACGACTA-1-145_mGFP-Fltp_P16	0.442684	-2.93015	Fltp_P16 (reference)	reference	alpha
AACTCCCTCAGCTGGC-1-146_mRFP-Fltp_P16	4.32197	2.80862	Fltp_P16 (reference)	reference	alpha
CAACTAGCAAACTGCT-1-145_mGFP-Fltp_P16	4.95048	-0.489548	Fltp_P16 (reference)	reference	alpha
CTGTGCTGTGTGAAAT-1-G1-STZ	-6.39289	6.63255	STZ (query)	query	beta
AACTTTCTCACAGGCC-1-G8-STZ	-0.0988832	10.4041	STZ (query)	query	beta
TTTCCTCGTTCTCATT-1-G6-STZ	-2.97934	3.6079	STZ (query)	query	delta
TGCTGCTAGAGAGCTC-1-G1-STZ	3.53368	0.732456	STZ (query)	query	alpha
ACCTTTAAGTGGAGTC-1-SRR10751504-spikein_drug	1.91334	9.71703	spikein_drug (reference)	reference	alpha_beta
AACACGTTCCTGTAGA-1-G2-STZ	4.41167	11.1241	STZ (query)	query	beta
CACATAGGTCAACTGT-1-147_mTmG-Fltp_P16	3.98537	-1.89125	Fltp_P16 (reference)	reference	alpha
ACTGATGAGCGTTTAC-1-145_mGFP-Fltp_P16	1.14085	1.09632	Fltp_P16 (reference)	reference	alpha
CTGGTCTCAGCTGGCT-1-146_mRFP-Fltp_P16	4.35871	1.09649	Fltp_P16 (reference)	reference	alpha
TCGTACCCAAGCTGGA-1-SRR10751508-spikein_drug	2.05999	0.315016	spikein_drug (reference)	reference	alpha
GCTTGAACAGTTAACC-1-SRR10751516-spikein_drug	-6.14566	6.80593	spikein_drug (reference)	reference	beta
GGAATAAAGTACGACG-1-G2-STZ	3.47835	10.7737	STZ (query)	query	beta
CCTACACTCCAGAAGG-1-146_mRFP-Fltp_P16	5.21603	0.661176	Fltp_P16 (reference)	reference	alpha
ACTATCTAGATAGTCA-1-SRR10751507-spikein_drug	3.01637	6.00098	spikein_drug (reference)	reference	alpha_delta
TTTGTCATCGAATCCA-1-G3-STZ	-3.77221	9.27578	STZ (query)	query	beta
CGTTGGGTCACGCGGT-1-G8-STZ	-4.30543	9.85755	STZ (query)	query	beta
AAAGATGCAGCTTAAC-1-147_mTmG-Fltp_P16	-2.99415	13.0777	Fltp_P16 (reference)	reference	beta
CCGTGGACATTGGCGC-1-G6-STZ	1.78141	-2.02049	STZ (query)	query	alpha
GCTGCAGAGCTCCTCT-1-145_mGFP-Fltp_P16	4.9438	0.603577	Fltp_P16 (reference)	reference	alpha
CCTCTGACAACGATCT-1-G3-STZ	4.1231	8.73525	STZ (query)	query	beta_delta
CTACCCATCAGCTCTC-1-SRR10751506-spikein_drug	-6.77542	6.38013	spikein_drug (reference)	reference	beta
CAACCAATCAAACAAG-1-146_mRFP-Fltp_P16	-3.66527	12.3148	Fltp_P16 (reference)	reference	beta
CAAGATCAGCAGGTCA-1-G5-STZ	2.21019	-0.584868	STZ (query)	query	alpha
TGAGCCGTCGTCCGTT-1-SRR10751514-spikein_drug	-1.8272	12.3526	spikein_drug (reference)	reference	beta
AGCATACTCAAAGACA-1-145_mGFP-Fltp_P16	5.33354	-0.0716226	Fltp_P16 (reference)	reference	gamma
AGTTGGTTCAGTGTTG-1-G6-STZ	2.39497	11.0805	STZ (query)	query	beta
CGTTCTGTCCACGACG-1-145_mGFP-Fltp_P16	-2.95487	13.3495	Fltp_P16 (reference)	reference	beta
AAAGATGTCCGGGTGT-1-G1-STZ	-0.890761	12.4665	STZ (query)	query	beta
TTTCCTCCAGTCAGAG-1-G2-STZ	0.724946	5.71709	STZ (query)	query	delta
CATCAAGGTCCCGACA-1-SRR10751513-spikein_drug	-4.18305	9.98666	spikein_drug (reference)	reference	beta
AATCGGTTCTATCGCC-1-G8-STZ	-5.71836	9.2786	STZ (query)	query	beta
TATCAGGGTGGTCCGT-1-145_mGFP-Fltp_P16	-4.02262	11.792	Fltp_P16 (reference)	reference	beta
GCGCCAATCTCTAGGA-1-G1-STZ	-6.59268	7.01663	STZ (query)	query	beta
ACGAGGAAGATATGGT-1-146_mRFP-Fltp_P16	0.903241	5.00277	Fltp_P16 (reference)	reference	delta
CTTACCGTCCTGTAGA-1-146_mRFP-Fltp_P16	4.29956	2.28156	Fltp_P16 (reference)	reference	alpha
CCTCTGACATGGAATA-1-G5-STZ	0.497308	-2.38403	STZ (query)	query	gamma
GTTCATTTCCTCAATT-1-G6-STZ	2.93835	1.33134	STZ (query)	query	alpha
CACATAGAGTCATCCA-1-SRR10985097-NOD	3.84556	11.8198	NOD (reference)	reference	beta
ATTTCTGAGGATGCGT-1-146_mRFP-Fltp_P16	-4.39664	11.4619	Fltp_P16 (reference)	reference	beta
GGAATAACACTGAAGG-1-145_mGFP-Fltp_P16	-0.3106	13.6841	Fltp_P16 (reference)	reference	beta
CTAGAGTTCTCGGACG-1-G5-STZ	2.40228	9.72362	STZ (query)	query	beta
GTTCGGGGTCTCCACT-1-G2-STZ	3.27642	9.98491	STZ (query)	query	beta
CTCGAGGGTATATGAG-1-G8-STZ	2.02662	-1.72032	STZ (query)	query	alpha
CATTATCCACCTCGTT-1-G2-STZ	3.58744	0.056687	STZ (query)	query	alpha
CTCGAAATCACTATTC-1-SRR10751509-spikein_drug	-4.79634	9.00498	spikein_drug (reference)	reference	beta
CAGCTAAAGTTTGCGT-1-G6-STZ	2.60811	-0.399281	STZ (query)	query	alpha
GCAGTTAAGTACACCT-1-146_mRFP-Fltp_P16	4.54295	0.560069	Fltp_P16 (reference)	reference	alpha
CATGACACAATGGAAT-1-SRR10751508-spikein_drug	-2.12108	9.45279	spikein_drug (reference)	reference	beta
GAATGAACATATGGTC-1-145_mGFP-Fltp_P16	5.40573	9.36003	Fltp_P16 (reference)	reference	beta_delta
TCAGCAAGTGTCGCTG-1-G6-STZ	-1.77443	10.1798	STZ (query)	query	beta
CGAGAAGGTTACGTCA-1-146_mRFP-Fltp_P16	4.01973	6.21846	Fltp_P16 (reference)	reference	alpha_delta
AGGGAGTAGCTGCCCA-1-G8-STZ	10.2517	5.39183	STZ (query)	query	schwann
GAAGCAGTCCACGACG-1-G4-STZ	0.616768	9.95976	STZ (query)	query	beta
GATCAGTAGATATGGT-1-145_mGFP-Fltp_P16	-0.515398	3.45314	Fltp_P16 (reference)	reference	delta
GCTGGGTTCTTGAGGT-1-G5-STZ	1.36743	1.10932	STZ (query)	query	gamma
ATGGGAGTCCTCTAGC-1-SRR10751516-spikein_drug	-2.137	11.6417	spikein_drug (reference)	reference	beta
GTTACAGGTTCGAATC-1-G4-STZ	-3.00993	6.97448	STZ (query)	query	beta
CTGGTCTAGTACGCGA-1-G1-STZ	0.837341	-2.77402	STZ (query)	query	alpha
TGGTTCCAGGTCATCT-1-SRR10751502-spikein_drug	-5.46149	8.31005	spikein_drug (reference)	reference	beta
CGTGTCTGTTGATTGC-1-146_mRFP-Fltp_P16	6.22551	4.27963	Fltp_P16 (reference)	reference	endocrine_proliferative
AACTGGTGTCCAACTA-1-145_mGFP-Fltp_P16	-1.67607	12.5018	Fltp_P16 (reference)	reference	beta
TTCTACAAGGTGCTTT-1-SRR10751509-spikein_drug	1.27232	11.7788	spikein_drug (reference)	reference	beta
CGCGTTTAGACTTGAA-1-146_mRFP-Fltp_P16	-2.99499	8.88953	Fltp_P16 (reference)	reference	beta
CTAGTGAAGCGCTTAT-1-145_mGFP-Fltp_P16	2.45044	5.9807	Fltp_P16 (reference)	reference	alpha_delta
CGGACGTAGCACCGTC-1-G6-STZ	3.94243	2.15279	STZ (query)	query	alpha
CACACCTGTGAGTGAC-1-G1-STZ	13.4439	8.7461	STZ (query)	query	endothelial
CGTGTCTGTCTCTCGT-1-G8-STZ	-6.95038	7.0508	STZ (query)	query	beta
TTCTACAAGGCTCTTA-1-G5-STZ	-0.733552	9.47568	STZ (query)	query	beta
TTTATGCGTATGAATG-1-145_mGFP-Fltp_P16	5.28006	0.823936	Fltp_P16 (reference)	reference	alpha
GCTGCAGGTCGTCTTC-1-G2-STZ	-0.369108	10.162	STZ (query)	query	beta
CTCACACCATTGCGGC-1-G8-STZ	-4.74303	2.02268	STZ (query)	query	delta
GACGTGCAGGGTCTCC-1-G3-STZ	-3.74575	11.3607	STZ (query)	query	beta
AGCTCTCAGTGGTCCC-1-SRR10751506-spikein_drug	-0.581718	10.5017	spikein_drug (reference)	reference	beta
CACTCCAAGTACGACG-1-G3-STZ	0.707029	0.230126	STZ (query)	query	gamma
CTGTGCTGTATAAACG-1-SRR10751516-spikein_drug	0.242337	11.2225	spikein_drug (reference)	reference	beta
AGCATACAGGACATTA-1-SRR10751510-spikein_drug	0.982518	-0.512729	spikein_drug (reference)	reference	alpha
CTCGGAGTCGTATCAG-1-G2-STZ	5.34352	10.1526	STZ (query)	query	beta_delta
TAAGCGTCACTGAAGG-1-145_mGFP-Fltp_P16	2.54635	0.388374	Fltp_P16 (reference)	reference	gamma
CATATGGAGGATGCGT-1-145_mGFP-Fltp_P16	3.69541	-1.82547	Fltp_P16 (reference)	reference	alpha
GTTAAGCTCATGCAAC-1-G2-STZ	-6.43588	4.68135	STZ (query)	query	beta
GGCGTGTCACTCAGGC-1-G5-STZ	-1.20965	12.6133	STZ (query)	query	beta_delta
GCTTGAAGTGGTACAG-1-145_mGFP-Fltp_P16	-5.29315	9.26183	Fltp_P16 (reference)	reference	beta
GGCGACTTCCCAGGTG-1-145_mGFP-Fltp_P16	-3.23094	11.7365	Fltp_P16 (reference)	reference	beta
TACGGATCAAGGACTG-1-G1-STZ	0.391018	-0.257461	STZ (query)	query	gamma
CTTGGCTTCGTAGGAG-1-145_mGFP-Fltp_P16	-5.22953	9.00858	Fltp_P16 (reference)	reference	beta
GGGATGACACGAAATA-1-G4-STZ	3.06521	0.912881	STZ (query)	query	alpha
AATCCAGTCAACACCA-1-G2-STZ	1.15312	9.83935	STZ (query)	query	beta
CTCGTCACATTGGGCC-1-145_mGFP-Fltp_P16	-2.75849	13.2876	Fltp_P16 (reference)	reference	beta
ATAGACCGTGCTAGCC-1-G4-STZ	-0.0383639	6.54208	STZ (query)	query	alpha_delta
CGGCTAGTCAATACCG-1-SRR10751514-spikein_drug	-5.36594	6.47063	spikein_drug (reference)	reference	beta
GCCAAATAGGGTTCCC-1-SRR10985097-NOD	0.637617	-3.82709	NOD (reference)	reference	alpha
TAAGAGACATAGGATA-1-G2-STZ	3.93189	1.83036	STZ (query)	query	alpha
AACTTTCTCCTAGTGA-1-G6-STZ	2.72221	-0.287278	STZ (query)	query	alpha
CTTGGCTCAGATTGCT-1-G5-STZ	1.65383	10.0591	STZ (query)	query	beta
GGGCATCGTCAACATC-1-G2-STZ	-2.42276	3.04034	STZ (query)	query	delta
ACGATACGTGCTCTTC-1-SRR10751502-spikein_drug	-1.24882	9.95872	spikein_drug (reference)	reference	beta
CTGATCCAGTTGTAGA-1-G1-STZ	1.59793	-1.63379	STZ (query)	query	gamma
AGTTGGTAGATGTCGG-1-G4-STZ	4.26708	8.55225	STZ (query)	query	beta_delta
TGGTTCCTCAAACCGT-1-147_mTmG-Fltp_P16	-2.58377	2.10496	Fltp_P16 (reference)	reference	delta
CGCTGGAAGCTTATCG-1-G3-STZ	2.9113	0.209381	STZ (query)	query	alpha
ACTGTCCCAGCATACT-1-G1-STZ	-1.61004	11.6604	STZ (query)	query	beta
AGGTCCGAGTACGCGA-1-145_mGFP-Fltp_P16	3.26791	-1.12641	Fltp_P16 (reference)	reference	alpha
CCTACACTCCCAGGTG-1-G3-STZ	2.81763	8.39321	STZ (query)	query	alpha_beta_delta
ACTTTCAGTAATTGGA-1-G1-STZ	1.34741	8.12191	STZ (query)	query	beta_delta
CTGATCCGTTGAGGTG-1-145_mGFP-Fltp_P16	4.28543	1.55545	Fltp_P16 (reference)	reference	alpha
TGCTACCGTTTAGCTG-1-G1-STZ	-3.96084	10.6184	STZ (query)	query	beta
CGTGAGCCAGGTCCAC-1-146_mRFP-Fltp_P16	-5.50738	5.05062	Fltp_P16 (reference)	reference	beta
GACAGAGGTCTGGTCG-1-G1-STZ	0.218876	12.3562	STZ (query)	query	beta
CTCGTCATCTCTTATG-1-145_mGFP-Fltp_P16	-2.9757	12.8859	Fltp_P16 (reference)	reference	beta
CAGTAACGTGCATCTA-1-G1-STZ	-3.53439	8.133	STZ (query)	query	beta
AGCGTATTCCACGCAG-1-SRR10751511-spikein_drug	-4.54319	9.55445	spikein_drug (reference)	reference	beta
CTGGTCTTCTATGTGG-1-SRR10751510-spikein_drug	3.27441	9.49824	spikein_drug (reference)	reference	beta_delta
CTTACCGAGGAGTAGA-1-G2-STZ	-6.59163	4.43647	STZ (query)	query	beta
TGCGTGGAGAAGGTGA-1-G3-STZ	2.03764	-1.47304	STZ (query)	query	alpha
GATCTAGCACGTAAGG-1-146_mRFP-Fltp_P16	4.33548	0.608784	Fltp_P16 (reference)	reference	alpha
GACCTGGGTTCGTGAT-1-G5-STZ	-3.81865	3.31409	STZ (query)	query	delta
TTTGGTTCATGCCACG-1-G4-STZ	11.5317	2.57802	STZ (query)	query	immune
CGAATGTGTACCGTAT-1-147_mTmG-Fltp_P16	-0.798427	13.9142	Fltp_P16 (reference)	reference	beta
CCTTCGAGTCAAGCGA-1-SRR10751506-spikein_drug	-4.0836	9.74378	spikein_drug (reference)	reference	beta
GGGTTGCTCTCCCTGA-1-G4-STZ	2.9741	1.23143	STZ (query)	query	alpha
GCAGTTACACTTCGAA-1-SRR10751506-spikein_drug	9.69775	6.5155	spikein_drug (reference)	reference	stellate_quiescent
TACTCATAGGGAACGG-1-G5-STZ	1.68655	10.0178	STZ (query)	query	beta
GCGCAGTCACTTAAGC-1-SRR10751508-spikein_drug	-3.95039	10.4054	spikein_drug (reference)	reference	beta
GTTAAGCTCACTATTC-1-145_mGFP-Fltp_P16	-0.0913165	3.42502	Fltp_P16 (reference)	reference	delta
CTGATCCTCACAAACC-1-G2-STZ	1.77691	9.34221	STZ (query)	query	beta
AGAATAGGTAAAGTCA-1-G4-STZ	2.75094	5.62119	STZ (query)	query	alpha_delta
GGGTCTGGTTCAGCGC-1-G4-STZ	4.84337	10.5448	STZ (query)	query	beta_delta
GGGATGAGTGACGCCT-1-G2-STZ	3.016	10.1057	STZ (query)	query	beta
AACTCTTTCTGGGCCA-1-147_mTmG-Fltp_P16	4.7939	1.14236	Fltp_P16 (reference)	reference	alpha
TGTTCCGGTTATCGGT-1-G2-STZ	3.81731	3.64828	STZ (query)	query	alpha
TGACTAGGTCTTCGTC-1-G2-STZ	5.05382	11.3565	STZ (query)	query	beta
TGTGGTACACGGACAA-1-SRR10751506-spikein_drug	2.05743	0.60212	spikein_drug (reference)	reference	alpha
GGCAATTCACGACTCG-1-146_mRFP-Fltp_P16	4.52893	2.64618	Fltp_P16 (reference)	reference	alpha
TGCTACCGTTACGACT-1-145_mGFP-Fltp_P16	2.38358	5.71277	Fltp_P16 (reference)	reference	alpha_delta
AAGGCAGGTTAAAGAC-1-SRR10751506-spikein_drug	-3.79045	10.3488	spikein_drug (reference)	reference	beta
ATTATCCAGGGCTTGA-1-SRR10751514-spikein_drug	-5.60393	4.92078	spikein_drug (reference)	reference	beta
GAACGGAGTTCCCTTG-1-SRR10751502-spikein_drug	-5.81205	8.16964	spikein_drug (reference)	reference	beta
GGCAATTGTCAAGCGA-1-G2-STZ	14.3116	7.76495	STZ (query)	query	endothelial
CAGCAGCAGCTAGCCC-1-146_mRFP-Fltp_P16	-4.15193	11.5589	Fltp_P16 (reference)	reference	beta
TGGACGCAGTGTACCT-1-SRR10751508-spikein_drug	3.54484	6.3785	spikein_drug (reference)	reference	alpha_delta
CTGCCTATCCTGCCAT-1-SRR10751507-spikein_drug	-7.53532	4.69497	spikein_drug (reference)	reference	beta
CAGATCACAGATCTGT-1-G8-STZ	-2.33466	11.8882	STZ (query)	query	beta
ACTATCTTCGCCATAA-1-G2-STZ	-4.04271	3.36251	STZ (query)	query	delta
TAAACCGAGATATGGT-1-SRR10751503-spikein_drug	4.38677	5.79808	spikein_drug (reference)	reference	alpha_delta
CGATTGATCGTGGGAA-1-G8-STZ	10.2479	-0.318921	STZ (query)	query	ductal
CAAGATCTCTGGAGCC-1-G8-STZ	0.971437	-2.39487	STZ (query)	query	alpha
CCCAGTTCATCGACGC-1-G2-STZ	1.27698	5.81017	STZ (query)	query	delta
GCATGTATCTCTGAGA-1-147_mTmG-Fltp_P16	4.38933	5.79321	Fltp_P16 (reference)	reference	alpha
CGTGTAATCTACTATC-1-G1-STZ	1.88141	-0.924587	STZ (query)	query	gamma
TACTCGCGTGCCTGCA-1-147_mTmG-Fltp_P16	4.16914	-1.3723	Fltp_P16 (reference)	reference	alpha
CCCAATCCATCTCGCT-1-146_mRFP-Fltp_P16	-2.42609	12.8046	Fltp_P16 (reference)	reference	beta
TTAGGCAGTGGGTCAA-1-145_mGFP-Fltp_P16	3.14601	0.437258	Fltp_P16 (reference)	reference	alpha
GGGACCTTCCAGTATG-1-SRR10751503-spikein_drug	14.0032	8.99983	spikein_drug (reference)	reference	endothelial
GGTGAAGGTGGTCTCG-1-SRR10751504-spikein_drug	-0.462162	-0.84477	spikein_drug (reference)	reference	gamma
GCATGTAAGTGCAAGC-1-G2-STZ	-0.59141	5.02347	STZ (query)	query	delta
ATCACGAAGCGTCAAG-1-G3-STZ	-2.909	8.43867	STZ (query)	query	beta
TTTCCTCAGATATGGT-1-G4-STZ	10.4221	2.86786	STZ (query)	query	immune
TAGTGGTTCTAACCGA-1-G5-STZ	1.18802	1.08864	STZ (query)	query	gamma
CACTCCACATGTCCTC-1-G8-STZ	-6.08757	7.94976	STZ (query)	query	beta
CAGCTGGTCTTCCTTC-1-145_mGFP-Fltp_P16	4.0234	4.94947	Fltp_P16 (reference)	reference	alpha
CAGCTAAAGACAGAGA-1-145_mGFP-Fltp_P16	3.45853	-1.38874	Fltp_P16 (reference)	reference	alpha
AGGGATGGTACTCGCG-1-G6-STZ	0.966399	11.3322	STZ (query)	query	alpha_beta
CATATGGGTTCCGGCA-1-146_mRFP-Fltp_P16	4.57368	0.784536	Fltp_P16 (reference)	reference	alpha
ATCCGAAGTATTAGCC-1-SRR10751504-spikein_drug	-4.96085	8.2631	spikein_drug (reference)	reference	beta
GCGAGAAGTGCGGTAA-1-145_mGFP-Fltp_P16	5.18947	1.5011	Fltp_P16 (reference)	reference	alpha
TATCAGGGTCTAGAGG-1-G1-STZ	13.0861	8.5241	STZ (query)	query	endothelial
CCTACCAGTTGCTCCT-1-G2-STZ	-3.22475	3.91545	STZ (query)	query	delta
ACGAGCCAGGTCATCT-1-SRR10751515-spikein_drug	1.17518	12.6816	spikein_drug (reference)	reference	beta
TCGCGAGAGCCAGGAT-1-G1-STZ	-5.76456	9.0782	STZ (query)	query	beta
GGTGTTATCGTTACAG-1-145_mGFP-Fltp_P16	4.06978	4.79907	Fltp_P16 (reference)	reference	alpha
CAGAATCTCTAACGGT-1-147_mTmG-Fltp_P16	-5.56899	9.71545	Fltp_P16 (reference)	reference	beta
GCAATCACACCAGTTA-1-G2-STZ	14.3732	8.42164	STZ (query)	query	endothelial_stellate
GTGTGCGGTGAAAGAG-1-G8-STZ	2.29489	-1.22821	STZ (query)	query	alpha
GTTTCTATCACATGCA-1-G4-STZ	14.3266	7.98151	STZ (query)	query	endothelial
TGGCCAGAGAGCAATT-1-SRR10751509-spikein_drug	3.57418	4.90778	spikein_drug (reference)	reference	alpha
TGCGTGGCAGATCCAT-1-SRR10751509-spikein_drug	2.85876	2.5618	spikein_drug (reference)	reference	alpha
TAGTTGGTCCTAGTGA-1-SRR10751510-spikein_drug	2.94551	4.16842	spikein_drug (reference)	reference	gamma
AAAGCAAGTGCGAAAC-1-G1-STZ	-5.66961	7.32355	STZ (query)	query	beta
GTCAAGTGTTTAGGAA-1-146_mRFP-Fltp_P16	-3.21649	12.8979	Fltp_P16 (reference)	reference	beta
TTCGAAGTCCTGTACC-1-145_mGFP-Fltp_P16	-3.29846	12.7959	Fltp_P16 (reference)	reference	beta
GGCTCGATCCGTTGTC-1-G3-STZ	1.94174	-1.842	STZ (query)	query	alpha
AACACGTCACAGCCCA-1-SRR10751514-spikein_drug	-2.0404	11.6377	spikein_drug (reference)	reference	beta
TGCCCATGTCCGAAGA-1-G5-STZ	13.8739	7.45969	STZ (query)	query	endothelial
GGTGAAGAGCTAGGCA-1-145_mGFP-Fltp_P16	-3.01724	13.0183	Fltp_P16 (reference)	reference	beta
TTAGGACAGAGTGAGA-1-G1-STZ	-2.14311	12.0502	STZ (query)	query	beta
AGATCTGTCTCAACTT-1-G4-STZ	9.1523	3.61765	STZ (query)	query	immune_proliferative
TTATGCTTCGGTCTAA-1-145_mGFP-Fltp_P16	-3.56574	11.5701	Fltp_P16 (reference)	reference	beta
GTTCGGGGTAGGGACT-1-G3-STZ	-4.2741	2.12234	STZ (query)	query	delta
TTTCCTCCATCTCGCT-1-G5-STZ	-4.25206	8.5129	STZ (query)	query	beta
CAGCGACCATGGAATA-1-146_mRFP-Fltp_P16	1.91013	9.52276	Fltp_P16 (reference)	reference	alpha_beta
GGGTCTGAGTATCGAA-1-145_mGFP-Fltp_P16	-2.09436	13.7639	Fltp_P16 (reference)	reference	beta
GGGATGATCGTCTGCT-1-SRR10751516-spikein_drug	-2.13798	13.1718	spikein_drug (reference)	reference	beta
CACACCTGTGGCAAAC-1-G6-STZ	6.07804	11.2979	STZ (query)	query	beta
GAACCTATCTGAGGGA-1-146_mRFP-Fltp_P16	-3.81684	11.9414	Fltp_P16 (reference)	reference	beta
AAGCCGCTCCCTGACT-1-G5-STZ	0.903141	10.3086	STZ (query)	query	beta
GTCCTCATCGACAGCC-1-G1-STZ	2.46566	0.765838	STZ (query)	query	alpha
CCAGCGAAGAGGTACC-1-SRR10751511-spikein_drug	-6.42442	6.56459	spikein_drug (reference)	reference	beta
CATGCCTCAATGTAAG-1-SRR10751511-spikein_drug	2.69483	8.46291	spikein_drug (reference)	reference	beta_delta
AACTCCCAGCTAACAA-1-SRR10751502-spikein_drug	1.48583	-0.71884	spikein_drug (reference)	reference	alpha
CACACCTAGGTTCCTA-1-SRR10751512-spikein_drug	-3.4153	8.78891	spikein_drug (reference)	reference	beta
ACGCCAGAGGCGACAT-1-146_mRFP-Fltp_P16	4.49104	-0.546816	Fltp_P16 (reference)	reference	alpha
TGACTTTGTTTGGGCC-1-G5-STZ	-2.89431	3.86225	STZ (query)	query	delta
CGGAGTCGTCCTAGCG-1-146_mRFP-Fltp_P16	3.44861	0.041639	Fltp_P16 (reference)	reference	alpha
GCAAACTTCTAGCACA-1-146_mRFP-Fltp_P16	-3.3439	12.113	Fltp_P16 (reference)	reference	beta
GGTGTTAGTGGTGTAG-1-SRR10751512-spikein_drug	-2.69926	10.1072	spikein_drug (reference)	reference	beta
GTGCGGTTCAGTACGT-1-G6-STZ	2.86287	5.77437	STZ (query)	query	alpha_delta
GCATACAGTGTCGCTG-1-G6-STZ	-1.82568	4.12979	STZ (query)	query	delta
ATGCGATTCACATGCA-1-146_mRFP-Fltp_P16	5.06421	0.172666	Fltp_P16 (reference)	reference	alpha
CGTCCATAGCGAGAAA-1-G8-STZ	2.22153	-0.837329	STZ (query)	query	alpha
AAAGATGCACATCCGG-1-G1-STZ	-3.89531	11.5042	STZ (query)	query	beta
GTCATTTCACCAGCAC-1-G5-STZ	2.541	0.978019	STZ (query)	query	alpha
GCTCCTATCTTCTGGC-1-G6-STZ	4.45607	4.91495	STZ (query)	query	alpha
TCAGGTATCAGCAACT-1-G4-STZ	-2.12816	4.18535	STZ (query)	query	delta
ATGAGGGAGGGCTTGA-1-146_mRFP-Fltp_P16	0.886969	0.626283	Fltp_P16 (reference)	reference	gamma
TACCTATGTACATCCA-1-G5-STZ	13.282	5.08562	STZ (query)	query	stellate_quiescent
TACCTATTCTGCTGCT-1-G1-STZ	2.16805	-1.18378	STZ (query)	query	alpha
GACACGCAGTCTCAAC-1-G6-STZ	9.09461	1.9657	STZ (query)	query	immune
CAGCATAAGTGTTTGC-1-G5-STZ	0.144501	-1.16525	STZ (query)	query	alpha
TGTTCCGGTACTCTCC-1-G6-STZ	0.379028	-3.79213	STZ (query)	query	alpha
GCCTCTAAGACCACGA-1-G1-STZ	-6.05232	8.69331	STZ (query)	query	beta
GGGCACTCACCCTATC-1-145_mGFP-Fltp_P16	3.48632	0.339184	Fltp_P16 (reference)	reference	alpha
ACTGCTCAGATCCCAT-1-G1-STZ	-3.76346	10.9972	STZ (query)	query	beta
GATCAGTCAATAACGA-1-G8-STZ	-3.62301	2.66043	STZ (query)	query	delta
AGTGAGGCAGTCCTTC-1-SRR10751508-spikein_drug	1.27624	4.8009	spikein_drug (reference)	reference	alpha_delta
AACTCAGCACGCCAGT-1-SRR10751504-spikein_drug	-3.5094	8.84781	spikein_drug (reference)	reference	beta
ATGTGTGCACAAGCCC-1-G1-STZ	-0.751603	8.05467	STZ (query)	query	beta
ACATCAGGTCCGAAGA-1-G6-STZ	2.98101	0.191878	STZ (query)	query	alpha
CTCCTAGTCTGGTGTA-1-147_mTmG-Fltp_P16	3.23913	-1.11283	Fltp_P16 (reference)	reference	alpha
TAGAGCTAGTCAAGCG-1-G6-STZ	-1.31408	10.5047	STZ (query)	query	beta
GCATACAGTGAGCGAT-1-146_mRFP-Fltp_P16	-3.79968	12.0572	Fltp_P16 (reference)	reference	beta
GTCTTCGGTTGCCTCT-1-G6-STZ	2.27089	-1.79738	STZ (query)	query	alpha
GAAACTCGTTACGACT-1-SRR10751511-spikein_drug	5.66028	9.85737	spikein_drug (reference)	reference	endocrine_proliferative
CTCGTACGTCTGGTCG-1-SRR10751511-spikein_drug	-0.535157	8.3053	spikein_drug (reference)	reference	beta_delta
GTCCTCACAGATTGCT-1-SRR10985098-NOD	1.42942	5.32007	NOD (reference)	reference	delta
TTGCCGTGTGCATCTA-1-SRR10751514-spikein_drug	1.30522	11.9186	spikein_drug (reference)	reference	beta
CTAAGACCAGCTGTAT-1-SRR10751510-spikein_drug	-1.15708	8.97585	spikein_drug (reference)	reference	beta
CTAGTGACAGGCTCAC-1-G5-STZ	2.95956	9.48585	STZ (query)	query	beta
CTACATTTCCTTCAAT-1-SRR10985099-NOD	-1.63685	10.7298	NOD (reference)	reference	beta
CAGGTGCAGTTAAGTG-1-SRR10985098-NOD	5.29625	1.82795	NOD (reference)	reference	alpha
AAACGGGAGCTCAACT-1-SRR10751505-spikein_drug	-0.363759	9.77807	spikein_drug (reference)	reference	beta
CTGTGCTAGTAATCCC-1-SRR10751502-spikein_drug	-4.85534	8.62224	spikein_drug (reference)	reference	beta
GGGCACTAGTATTGGA-1-G6-STZ	0.093879	10.6506	STZ (query)	query	beta
TCAGGTATCTTGAGAC-1-G2-STZ	-2.10602	7.27201	STZ (query)	query	beta_delta
CTTAACTCAGTCTTCC-1-G6-STZ	4.31423	9.08254	STZ (query)	query	beta_delta
ACGCAGCGTGAAGGCT-1-SRR10751506-spikein_drug	-1.51404	10.0955	spikein_drug (reference)	reference	beta
TACGGGCCAACACGCC-1-145_mGFP-Fltp_P16	2.2432	-2.54131	Fltp_P16 (reference)	reference	alpha
TTCCCAGTCTGAGGGA-1-146_mRFP-Fltp_P16	0.21482	13.8087	Fltp_P16 (reference)	reference	beta
AAAGATGCAAGTCTGT-1-G1-STZ	-5.74751	8.41941	STZ (query)	query	beta
GCATACACATAGAAAC-1-SRR10985097-NOD	-2.33011	9.90283	NOD (reference)	reference	beta
GTTACAGCATGCAACT-1-G1-STZ	-4.39396	11.0022	STZ (query)	query	beta
CATGCCTAGTCTCCTC-1-SRR10751503-spikein_drug	13.5336	8.9432	spikein_drug (reference)	reference	endothelial
GCAGCCAAGGTGCTAG-1-G2-STZ	0.978618	10.6344	STZ (query)	query	beta
ACGGGTCTCAGGTAAA-1-SRR10751502-spikein_drug	-6.77116	6.46836	spikein_drug (reference)	reference	beta
TAGAGCTAGCCCAACC-1-G4-STZ	2.81165	1.55457	STZ (query)	query	alpha
CCGGGATCAGCCACCA-1-G3-STZ	9.30179	5.68965	STZ (query)	query	immune_proliferative
ATTATCCGTGTGCCTG-1-G2-STZ	1.56256	1.9476	STZ (query)	query	gamma
TGCTGCTTCATAGCAC-1-G5-STZ	-3.79548	3.34828	STZ (query)	query	delta
TCAACGAGTTTACTCT-1-147_mTmG-Fltp_P16	-4.36828	10.5242	Fltp_P16 (reference)	reference	beta
CTCCTAGGTCACTTCC-1-G4-STZ	-3.49463	3.70416	STZ (query)	query	delta
TGCGTGGTCTTGCATT-1-SRR10985099-NOD	3.98863	1.71154	NOD (reference)	reference	alpha
AGTGGGAGTCTCTTAT-1-G1-STZ	-2.7466	2.8192	STZ (query)	query	delta
GCTGGGTGTAGTAGTA-1-G2-STZ	3.85492	9.30206	STZ (query)	query	beta_delta
CTCTGGTTCGCATGGC-1-SRR10751507-spikein_drug	-0.665268	12.1348	spikein_drug (reference)	reference	beta
CATTCGCGTCGCGGTT-1-SRR10751514-spikein_drug	9.96392	7.16348	spikein_drug (reference)	reference	stellate_quiescent
ACCTTTATCATATCGG-1-SRR10751506-spikein_drug	10.0677	6.42729	spikein_drug (reference)	reference	stellate_quiescent
GGTGAAGCACAAGTAA-1-145_mGFP-Fltp_P16	2.85087	10.8215	Fltp_P16 (reference)	reference	beta
GTCACGGAGAAGATTC-1-SRR10751502-spikein_drug	-3.53695	8.88066	spikein_drug (reference)	reference	beta
CGACTTCCAATTGCTG-1-G5-STZ	-2.59565	4.36365	STZ (query)	query	delta
CACATAGCATGCTGGC-1-G2-STZ	13.9894	8.60691	STZ (query)	query	endothelial
ATCACGAAGACGCTTT-1-SRR10751516-spikein_drug	1.62396	-1.80313	spikein_drug (reference)	reference	alpha
TAAGCGTCACTGTGTA-1-G2-STZ	4.18532	10.5134	STZ (query)	query	beta
GCTGCAGGTTTGGCGC-1-147_mTmG-Fltp_P16	4.90758	8.75019	Fltp_P16 (reference)	reference	beta_delta
CTGATAGGTCTCACCT-1-SRR10751503-spikein_drug	1.9046	12.5462	spikein_drug (reference)	reference	beta
TGGGCGTCATGGTAGG-1-G3-STZ	2.06726	11.0202	STZ (query)	query	beta
TGGCGCATCCGCAGTG-1-G8-STZ	2.47676	-0.747629	STZ (query)	query	alpha
TGACGGCCACTGCCAG-1-SRR10751505-spikein_drug	-2.08284	11.343	spikein_drug (reference)	reference	beta
CATGACATCCCTTGCA-1-G3-STZ	0.987773	11.8692	STZ (query)	query	beta
ACGAGCCTCACTTATC-1-SRR10751504-spikein_drug	-3.96787	10.308	spikein_drug (reference)	reference	beta
AGCGTATGTCGATTGT-1-146_mRFP-Fltp_P16	1.06365	1.28086	Fltp_P16 (reference)	reference	gamma
ATCTGCCAGTACGCCC-1-SRR10751508-spikein_drug	-2.83373	8.97101	spikein_drug (reference)	reference	beta
CTAGTGAAGGGAAACA-1-147_mTmG-Fltp_P16	-4.85291	10.8214	Fltp_P16 (reference)	reference	beta
TACTCGCCAAATACAG-1-SRR10751515-spikein_drug	2.55977	0.292031	spikein_drug (reference)	reference	alpha
TGACGGCGTAGAGTGC-1-G1-STZ	-2.44554	3.17861	STZ (query)	query	delta
TGCGCAGCACCAGATT-1-G3-STZ	-2.92732	4.19935	STZ (query)	query	alpha_delta
AGCAGCCTCGTCTGCT-1-G5-STZ	2.03554	10.4214	STZ (query)	query	beta
AGGGAGTAGGTGCTAG-1-G1-STZ	-5.52287	6.91084	STZ (query)	query	beta
CGAGAAGGTACTCAAC-1-SRR10751511-spikein_drug	2.55512	3.13113	spikein_drug (reference)	reference	alpha
AAGTCTGTCGCCGTGA-1-145_mGFP-Fltp_P16	4.84892	8.47721	Fltp_P16 (reference)	reference	alpha_beta
TCGTAGACATTAGGCT-1-145_mGFP-Fltp_P16	-2.52005	13.0568	Fltp_P16 (reference)	reference	beta
TCGCGTTTCAACGGGA-1-146_mRFP-Fltp_P16	6.26532	6.75263	Fltp_P16 (reference)	reference	endocrine_proliferative
TCGTAGATCGTGTAGT-1-G2-STZ	-0.0565931	9.8279	STZ (query)	query	beta
AGACGTTTCAGCACAT-1-G1-STZ	-6.1744	7.84795	STZ (query)	query	beta
AGGGAGTTCTTGCAAG-1-G5-STZ	2.3928	-1.02287	STZ (query)	query	gamma
CGGTTAAGTGAGCGAT-1-G2-STZ	12.6666	4.32531	STZ (query)	query	stellate_quiescent
TGGTTAGGTCAAAGAT-1-G3-STZ	1.09244	-2.90167	STZ (query)	query	alpha
CTGAAGTAGGAGCGTT-1-SRR10751508-spikein_drug	0.975349	8.43255	spikein_drug (reference)	reference	beta_delta
ATTGGACTCTCCAGGG-1-SRR10751514-spikein_drug	-7.26666	4.54898	spikein_drug (reference)	reference	beta
CAGGTGCGTTGATTGC-1-146_mRFP-Fltp_P16	3.96984	-0.388419	Fltp_P16 (reference)	reference	alpha
CGTTAGACAGATGAGC-1-G1-STZ	-6.1215	8.97907	STZ (query)	query	beta
TCATTACAGCCTTGAT-1-SRR10751511-spikein_drug	0.462174	-0.624313	spikein_drug (reference)	reference	beta
GTGCAGCTCAGCTCTC-1-SRR10751504-spikein_drug	-3.83275	9.78839	spikein_drug (reference)	reference	beta
AGCGTATCATGGAATA-1-G2-STZ	-4.37152	3.72049	STZ (query)	query	gamma
TCCCGATCAACTGGCC-1-G6-STZ	3.32891	3.97037	STZ (query)	query	alpha_immune
CTGAAACTCGACCAGC-1-G3-STZ	-0.434215	4.51656	STZ (query)	query	alpha_delta
TCCCGATCATCTCGCT-1-146_mRFP-Fltp_P16	4.81033	3.11265	Fltp_P16 (reference)	reference	alpha
CAGCGACTCGCTAGCG-1-146_mRFP-Fltp_P16	-3.79428	13.0058	Fltp_P16 (reference)	reference	beta
TGCCCATTCATGTGGT-1-G3-STZ	-2.59883	11.9841	STZ (query)	query	beta
CTACACCCATCGATTG-1-G6-STZ	3.68761	11.1427	STZ (query)	query	beta
GTCAAGTGTGCACTTA-1-145_mGFP-Fltp_P16	-3.91885	12.0365	Fltp_P16 (reference)	reference	beta
TGAGAGGAGTACGATA-1-SRR10751511-spikein_drug	4.7268	9.53799	spikein_drug (reference)	reference	alpha_beta
CGTCACTTCTACTATC-1-SRR10751511-spikein_drug	-5.30184	7.38314	spikein_drug (reference)	reference	beta
GATCAGTGTGCCTGGT-1-G4-STZ	-3.36563	6.2631	STZ (query)	query	beta
AGCTCCTCATGACATC-1-G2-STZ	9.27219	4.8071	STZ (query)	query	immune_proliferative
GTCGTAAAGAAACCAT-1-SRR10751506-spikein_drug	-2.53125	10.0517	spikein_drug (reference)	reference	beta
TGGTTCCCACATGTGT-1-G5-STZ	1.91264	-0.142749	STZ (query)	query	alpha
CTGATCCAGAAGCCCA-1-G6-STZ	3.29306	0.774418	STZ (query)	query	alpha
ACGGAGAGTTTCCACC-1-145_mGFP-Fltp_P16	-4.36313	11.641	Fltp_P16 (reference)	reference	beta
CCTCTGAAGTGGGCTA-1-G5-STZ	1.93597	2.12096	STZ (query)	query	gamma
CTTAGGATCTTTACGT-1-SRR10751507-spikein_drug	4.58035	8.2606	spikein_drug (reference)	reference	alpha_beta_delta
TTTGTCATCTGTCTAT-1-G1-STZ	2.25834	11.5217	STZ (query)	query	beta
ACGTCAATCGGCGGTT-1-SRR10751513-spikein_drug	-0.638887	10.1805	spikein_drug (reference)	reference	beta
CAGCATAAGTAGGTGC-1-G2-STZ	3.62465	0.82675	STZ (query)	query	alpha
GTATTCTAGTGAAGTT-1-G8-STZ	2.22314	11.0114	STZ (query)	query	beta
TTTACTGGTACCGAGA-1-SRR10751508-spikein_drug	-4.3122	7.69853	spikein_drug (reference)	reference	beta
TTGACTTGTACTCTCC-1-145_mGFP-Fltp_P16	2.12305	-2.68561	Fltp_P16 (reference)	reference	alpha
CGGACGTGTCAGATAA-1-G1-STZ	-5.85023	6.68106	STZ (query)	query	beta
CACATAGAGTTTCCTT-1-SRR10985098-NOD	3.81175	-0.933694	NOD (reference)	reference	alpha
CGACCTTAGCACGCCT-1-G5-STZ	3.59806	3.32343	STZ (query)	query	alpha
ATAAGAGGTACCCAAT-1-G4-STZ	-0.511014	8.82144	STZ (query)	query	beta
GTCAAGTCAAGCCTAT-1-G6-STZ	0.63999	-2.63736	STZ (query)	query	alpha
GAGCAGAGTCTCCCTA-1-SRR10751507-spikein_drug	14.007	9.03282	spikein_drug (reference)	reference	endothelial
TACACGAGTAAATGAC-1-146_mRFP-Fltp_P16	0.0835757	4.42935	Fltp_P16 (reference)	reference	delta
CCCAATCTCAATCACG-1-SRR10751511-spikein_drug	0.0701335	10.8813	spikein_drug (reference)	reference	beta
ACGATACCAGTTCATG-1-SRR10751504-spikein_drug	9.82038	7.00963	spikein_drug (reference)	reference	stellate_quiescent
TGAGCATCACCTCGGA-1-SRR10751511-spikein_drug	-0.951973	8.61223	spikein_drug (reference)	reference	beta
ATTGGACTCTTAGCCC-1-G6-STZ	-4.72647	3.28308	STZ (query)	query	delta
AGCCTAATCTGCTGTC-1-146_mRFP-Fltp_P16	-2.11322	12.0139	Fltp_P16 (reference)	reference	beta
ACGGAGAAGGAGTACC-1-SRR10751511-spikein_drug	-0.337638	-2.08459	spikein_drug (reference)	reference	alpha
TGCCCTAGTTTAGCTG-1-146_mRFP-Fltp_P16	-4.09835	11.6047	Fltp_P16 (reference)	reference	beta
TCACGAAGTCCTGCTT-1-G3-STZ	-6.3805	4.75866	STZ (query)	query	beta
GTATTCTAGGAGTACC-1-G5-STZ	12.8741	4.52618	STZ (query)	query	stellate_quiescent
AGCGTATTCCTATTCA-1-G4-STZ	-1.44	4.75556	STZ (query)	query	delta
CGCTATCAGGAGCGTT-1-G2-STZ	-3.24401	4.02265	STZ (query)	query	delta
CAGTAACTCCGAATGT-1-SRR10751506-spikein_drug	3.6179	7.51356	spikein_drug (reference)	reference	alpha_delta
TACGGTATCATGCATG-1-SRR10985098-NOD	4.15485	2.02331	NOD (reference)	reference	alpha
TCGTAGAGTCGCTTCT-1-SRR10751506-spikein_drug	-4.13221	9.78445	spikein_drug (reference)	reference	beta
TGAGCATAGAGTACAT-1-G1-STZ	-3.39953	11.1608	STZ (query)	query	beta
CCTACCATCGTACCGG-1-146_mRFP-Fltp_P16	4.17221	1.2771	Fltp_P16 (reference)	reference	alpha
CATGACAAGCCAGTTT-1-145_mGFP-Fltp_P16	2.51639	-2.16126	Fltp_P16 (reference)	reference	alpha
CCATGTCTCGCTTGTC-1-SRR10751510-spikein_drug	-0.283115	-2.97789	spikein_drug (reference)	reference	alpha
GGGAGATTCACCCTCA-1-G1-STZ	11.1082	7.95528	STZ (query)	query	endothelial_stellate
GAACGGAAGTGGCACA-1-SRR10751511-spikein_drug	-2.11785	11.3286	spikein_drug (reference)	reference	beta
CGACCTTTCAGTGTTG-1-SRR10751509-spikein_drug	1.04262	1.31828	spikein_drug (reference)	reference	gamma
CTGAAACCAGCGTTCG-1-G6-STZ	1.19058	-2.70777	STZ (query)	query	alpha
CCTACCACAAGTTCTG-1-G2-STZ	2.55733	9.12742	STZ (query)	query	beta_delta
GCGCGATTCAAAGTAG-1-G6-STZ	-4.39351	9.62732	STZ (query)	query	beta
GCAATCATCACATACG-1-145_mGFP-Fltp_P16	-3.5186	12.2588	Fltp_P16 (reference)	reference	beta
GCTCCTAGTGTGGTTT-1-145_mGFP-Fltp_P16	-1.28817	13.6977	Fltp_P16 (reference)	reference	beta
TTTATGCTCCGAATGT-1-SRR10751504-spikein_drug	-4.91055	9.16087	spikein_drug (reference)	reference	beta
GGCTCGAGTTAAGAAC-1-SRR10751505-spikein_drug	-2.00462	12.2022	spikein_drug (reference)	reference	beta
CCCAATCAGGCTACGA-1-G6-STZ	0.679587	9.80212	STZ (query)	query	beta
GCTCCTAGTAACGTTC-1-G5-STZ	3.33219	10.4436	STZ (query)	query	beta
CAAGTTGGTCACCTAA-1-146_mRFP-Fltp_P16	-4.17961	11.2031	Fltp_P16 (reference)	reference	beta
ACTGAGTTCGTAGGTT-1-145_mGFP-Fltp_P16	5.2143	9.13926	Fltp_P16 (reference)	reference	alpha_beta
TGACTTTCAGACGTAG-1-SRR10751513-spikein_drug	-2.91426	8.63295	spikein_drug (reference)	reference	beta
CTCGAGGCACGTTGGC-1-147_mTmG-Fltp_P16	-4.88924	10.8546	Fltp_P16 (reference)	reference	beta
ACGGCCACACCAGGTC-1-SRR10751505-spikein_drug	4.08175	4.05535	spikein_drug (reference)	reference	alpha
CCAGCGAAGGGATGGG-1-G2-STZ	4.61025	10.9434	STZ (query)	query	beta
CGAACATCAAGCGAGT-1-G2-STZ	0.282312	5.20749	STZ (query)	query	delta
GACTACAGTGGGTCAA-1-146_mRFP-Fltp_P16	4.65365	2.98505	Fltp_P16 (reference)	reference	alpha
ATCGAGTTCATAGCAC-1-SRR10751514-spikein_drug	1.25524	9.66098	spikein_drug (reference)	reference	alpha_beta
GTCAAGTAGGATGTAT-1-147_mTmG-Fltp_P16	0.671955	0.846586	Fltp_P16 (reference)	reference	gamma
TTAGGCACATGAACCT-1-SRR10751509-spikein_drug	0.264198	0.968398	spikein_drug (reference)	reference	alpha_delta
TAAGCGTTCCGTAGTA-1-SRR10751509-spikein_drug	3.59483	2.69351	spikein_drug (reference)	reference	alpha
CAGCAGCTCCGCGTTT-1-SRR10751504-spikein_drug	-4.10881	11.4714	spikein_drug (reference)	reference	beta
ATCCGAAAGCGGATCA-1-145_mGFP-Fltp_P16	-1.76898	13.5457	Fltp_P16 (reference)	reference	beta
CGAGAAGCACCTCGTT-1-SRR10751504-spikein_drug	-1.19204	10.841	spikein_drug (reference)	reference	beta
TACCTATAGTTAACGA-1-G4-STZ	13.5615	8.54915	STZ (query)	query	endothelial
TCAGGTAAGACAATAC-1-G5-STZ	0.345263	9.38793	STZ (query)	query	beta
CGCTGGAAGTGCCATT-1-SRR10751504-spikein_drug	2.45427	8.12766	spikein_drug (reference)	reference	alpha_beta
TACTCGCCATACAGCT-1-146_mRFP-Fltp_P16	2.90037	-0.779071	Fltp_P16 (reference)	reference	alpha
GTTTCTACAGCCTTGG-1-146_mRFP-Fltp_P16	5.07897	-0.0817402	Fltp_P16 (reference)	reference	alpha
AAGCCGCAGATCGGGT-1-146_mRFP-Fltp_P16	0.453533	0.376255	Fltp_P16 (reference)	reference	gamma
TCCACACTCTGATTCT-1-SRR10985098-NOD	4.91259	9.23464	NOD (reference)	reference	beta_delta
GCACATAAGGAGCGAG-1-G2-STZ	3.35835	8.35782	STZ (query)	query	beta_delta
CAAGAAAAGAGTTGGC-1-SRR10751511-spikein_drug	0.0645928	11.6583	spikein_drug (reference)	reference	beta
CGGAGTCCAATGACCT-1-145_mGFP-Fltp_P16	-5.07948	9.75182	Fltp_P16 (reference)	reference	beta
CTCGTCAGTTTGACAC-1-G2-STZ	1.68583	10.342	STZ (query)	query	beta
TAGCCGGAGTCGCCGT-1-G3-STZ	-2.5281	11.2819	STZ (query)	query	beta
CTAACTTTCGAATGCT-1-G3-STZ	2.69115	0.347296	STZ (query)	query	alpha
TAGGCATAGAGTGAGA-1-145_mGFP-Fltp_P16	4.04412	0.210652	Fltp_P16 (reference)	reference	alpha
CACATAGAGGCACATG-1-G2-STZ	12.4434	7.44145	STZ (query)	query	endothelial
GCTCCTAAGTACATGA-1-G2-STZ	4.7667	5.88066	STZ (query)	query	alpha
CAAGAAATCTTCAACT-1-147_mTmG-Fltp_P16	0.728414	4.7366	Fltp_P16 (reference)	reference	delta
CGTCAGGTCAGGTAAA-1-SRR10751511-spikein_drug	-5.72172	8.32628	spikein_drug (reference)	reference	beta
CTTGGCTAGAGGTAGA-1-146_mRFP-Fltp_P16	-2.08626	12.3251	Fltp_P16 (reference)	reference	beta
TTCTCAAGTGTCCTCT-1-145_mGFP-Fltp_P16	3.17621	-1.29785	Fltp_P16 (reference)	reference	alpha
GTCGTAAAGGCCCTTG-1-147_mTmG-Fltp_P16	0.723444	-2.81273	Fltp_P16 (reference)	reference	alpha
TTAGGACGTTCCATGA-1-G2-STZ	10.2317	5.34149	STZ (query)	query	schwann
GTACGTACAAGGCTCC-1-G8-STZ	-0.335833	10.7303	STZ (query)	query	beta
AATCCAGAGATGGCGT-1-SRR10751515-spikein_drug	-0.305071	11.2506	spikein_drug (reference)	reference	beta
ACCTTTATCTCCGGTT-1-145_mGFP-Fltp_P16	6.31895	5.9886	Fltp_P16 (reference)	reference	endocrine_proliferative
GTCATTTTCGAGAGCA-1-SRR10751508-spikein_drug	1.34446	-0.411094	spikein_drug (reference)	reference	alpha
CGAATGTGTGCAGTAG-1-145_mGFP-Fltp_P16	3.9433	0.45751	Fltp_P16 (reference)	reference	alpha
AAAGTAGAGTGTCTCA-1-146_mRFP-Fltp_P16	4.65692	-0.516149	Fltp_P16 (reference)	reference	alpha
CCGTGGACACTTCTGC-1-SRR10985099-NOD	-1.68995	12.3716	NOD (reference)	reference	beta
CATGGCGAGATCCGAG-1-147_mTmG-Fltp_P16	2.2712	-2.01942	Fltp_P16 (reference)	reference	alpha
ATTGGTGAGAGACGAA-1-G2-STZ	0.716992	10.2596	STZ (query)	query	beta
CTACCCAAGCTAGTGG-1-G2-STZ	-1.08973	3.98451	STZ (query)	query	delta_immune
GTGTGCGCAATCCGAT-1-145_mGFP-Fltp_P16	3.35342	-1.80099	Fltp_P16 (reference)	reference	alpha
ACGGGCTCAATGGATA-1-G5-STZ	2.4081	0.632376	STZ (query)	query	alpha
GAACGGAAGCGTGAAC-1-G6-STZ	-2.48502	8.89782	STZ (query)	query	beta
CGAGAAGTCAGTTAGC-1-SRR10751507-spikein_drug	-6.39087	6.09558	spikein_drug (reference)	reference	beta
TGCCAAAAGTATCGAA-1-G5-STZ	-2.94339	3.98559	STZ (query)	query	delta
ACGATGTAGTATCTCG-1-146_mRFP-Fltp_P16	-0.490681	3.59407	Fltp_P16 (reference)	reference	delta
GTACGTACAGGTGCCT-1-G1-STZ	2.58139	0.00489314	STZ (query)	query	alpha
ACACCCTGTTGGACCC-1-146_mRFP-Fltp_P16	-0.321581	3.4185	Fltp_P16 (reference)	reference	delta
CATCAGACATTCTTAC-1-G1-STZ	-2.89264	11.3555	STZ (query)	query	beta
GCTGCGAGTTGTGGAG-1-SRR10751511-spikein_drug	0.977972	0.0519608	spikein_drug (reference)	reference	alpha
TGCGTGGCATTCGACA-1-SRR10985098-NOD	-1.69473	10.8474	NOD (reference)	reference	beta
AACTCAGAGCTTTGGT-1-G8-STZ	-3.34387	2.90136	STZ (query)	query	delta
CTCACACAGCCACTAT-1-145_mGFP-Fltp_P16	-1.48732	13.3518	Fltp_P16 (reference)	reference	beta
CTAGCCTGTAGCACGA-1-G2-STZ	1.30244	10.5786	STZ (query)	query	beta
ATAAGAGTCCTCGCAT-1-G6-STZ	1.44971	-2.27086	STZ (query)	query	gamma
CATCAGACAGACAAAT-1-G4-STZ	-3.27877	3.55738	STZ (query)	query	delta
GGGTTGCAGACGCTTT-1-G6-STZ	1.18224	-2.2906	STZ (query)	query	alpha
TTTACTGTCTCAAACG-1-G6-STZ	3.05159	1.30177	STZ (query)	query	alpha_delta
CAAGAAAGTGAAGGCT-1-SRR10751504-spikein_drug	2.66176	1.10423	spikein_drug (reference)	reference	alpha
GTCACGGAGCTAGTCT-1-SRR10751502-spikein_drug	-0.571548	10.1367	spikein_drug (reference)	reference	beta
TCAGGTAGTTTAGGAA-1-G3-STZ	12.2881	8.47485	STZ (query)	query	endothelial
CTCCTAGCACACGCTG-1-SRR10751505-spikein_drug	13.1987	5.12017	spikein_drug (reference)	reference	stellate_quiescent
AAGGTTCCAAGCTGAG-1-145_mGFP-Fltp_P16	3.88862	-0.925027	Fltp_P16 (reference)	reference	alpha
TTAACTCCAAGTTCTG-1-SRR10751502-spikein_drug	-3.65196	9.05237	spikein_drug (reference)	reference	beta
CGTTGGGGTGATAAGT-1-SRR10751505-spikein_drug	2.1154	-0.887446	spikein_drug (reference)	reference	alpha
GGGACCTTCCTTGCCA-1-SRR10751515-spikein_drug	0.945007	12.3923	spikein_drug (reference)	reference	beta
GGAATAAAGTCCTCCT-1-G8-STZ	2.5283	9.15178	STZ (query)	query	beta_delta
CACAAACTCTCGAGTA-1-SRR10751502-spikein_drug	-3.92262	6.52458	spikein_drug (reference)	reference	beta
CTAAGACGTCGAATCT-1-SRR10985098-NOD	4.51762	0.519665	NOD (reference)	reference	alpha
TGAAAGAGTCTCTTTA-1-G1-STZ	-3.1151	3.07803	STZ (query)	query	delta
CCCAGTTGTCGCTTTC-1-G8-STZ	3.11112	11.264	STZ (query)	query	beta
TAGAGCTGTACGCACC-1-G6-STZ	13.4589	5.88946	STZ (query)	query	stellate_activated
TCCCGATGTTCCACTC-1-G5-STZ	1.00984	9.65525	STZ (query)	query	beta
AATCGGTAGATATACG-1-SRR10751506-spikein_drug	-7.54536	4.41042	spikein_drug (reference)	reference	beta
CTCAGAATCAATAAGG-1-G1-STZ	-6.9312	6.62894	STZ (query)	query	beta
CCCTCCTGTAGCTTGT-1-SRR10751506-spikein_drug	-5.79309	6.97877	spikein_drug (reference)	reference	beta
GAAACTCGTACCAGTT-1-G1-STZ	-3.43973	11.1855	STZ (query)	query	beta
GTTTCTACAATTCCTT-1-G1-STZ	2.50156	0.370619	STZ (query)	query	alpha
CCACGGAAGGGAAACA-1-G5-STZ	1.61943	0.803404	STZ (query)	query	gamma
GATGAGGCACATAACC-1-G3-STZ	1.51311	-2.15891	STZ (query)	query	alpha
TCGTAGAAGCATCATC-1-G1-STZ	-6.40741	6.13228	STZ (query)	query	beta
CCTAAAGAGCACCGCT-1-SRR10751514-spikein_drug	0.171456	10.9843	spikein_drug (reference)	reference	beta
TGACGGCAGGACACCA-1-SRR10751513-spikein_drug	-3.63126	1.75324	spikein_drug (reference)	reference	delta
ACTGAACTCACGCGGT-1-G2-STZ	3.6665	2.14711	STZ (query)	query	alpha
TGAAAGACAGTCCTTC-1-145_mGFP-Fltp_P16	4.44785	-1.02452	Fltp_P16 (reference)	reference	alpha
GGAAAGCCATCAGTAC-1-G6-STZ	1.58695	6.29915	STZ (query)	query	delta
TACACGAAGACTCGGA-1-146_mRFP-Fltp_P16	-0.853899	13.4685	Fltp_P16 (reference)	reference	beta
CTGAAACTCACTGGGC-1-SRR10751505-spikein_drug	-0.618351	11.6072	spikein_drug (reference)	reference	beta
CCTAAAGTCGGTTAAC-1-G6-STZ	2.81198	0.794135	STZ (query)	query	alpha
CATGGCGGTCTGGTCG-1-SRR10751512-spikein_drug	-3.77323	1.97121	spikein_drug (reference)	reference	delta
CTAATGGAGCTAGCCC-1-G2-STZ	-1.72402	4.25997	STZ (query)	query	delta
CTCGGGAAGGCAGTCA-1-SRR10751504-spikein_drug	-6.45398	7.08064	spikein_drug (reference)	reference	beta
GTCTCGTTCAGCACAT-1-SRR10751514-spikein_drug	-6.22523	7.00367	spikein_drug (reference)	reference	beta
CGTTCTGGTGACGGTA-1-G5-STZ	-1.85045	4.0623	STZ (query)	query	delta
GTGCATATCAAACCGT-1-G6-STZ	-4.6421	2.39998	STZ (query)	query	delta
CTAACTTCACCTGGTG-1-SRR10751509-spikein_drug	-6.72639	5.89339	spikein_drug (reference)	reference	beta
TGCGTGGCATCACCCT-1-SRR10751502-spikein_drug	-7.05384	5.49762	spikein_drug (reference)	reference	beta
TCTTCGGCAATCTGCA-1-147_mTmG-Fltp_P16	-3.74233	11.4199	Fltp_P16 (reference)	reference	beta
TCTTTCCGTTACGGAG-1-145_mGFP-Fltp_P16	4.17884	0.016425	Fltp_P16 (reference)	reference	alpha
CTACGTCCAGACGTAG-1-145_mGFP-Fltp_P16	-3.38481	11.9536	Fltp_P16 (reference)	reference	beta
CGACCTTTCTGCCAGG-1-G2-STZ	3.34253	1.44627	STZ (query)	query	alpha
TGACAACGTTAGAACA-1-146_mRFP-Fltp_P16	-1.08406	13.1856	Fltp_P16 (reference)	reference	beta
CCACCTAGTCTCCATC-1-G4-STZ	-2.75379	8.63764	STZ (query)	query	beta
TTGCGTCAGCACAGGT-1-SRR10751503-spikein_drug	-2.93373	8.39829	spikein_drug (reference)	reference	beta
CAGCATACAACTGGCC-1-G4-STZ	-2.81231	4.06272	STZ (query)	query	delta
GTGCATACAATAGCGG-1-G4-STZ	3.08627	10.7168	STZ (query)	query	beta
CCTATTAAGATATGGT-1-146_mRFP-Fltp_P16	1.10958	0.878508	Fltp_P16 (reference)	reference	gamma
AACTCTTGTTGGGACA-1-G2-STZ	14.3815	8.28549	STZ (query)	query	endothelial
GAACCTATCCACGAAT-1-146_mRFP-Fltp_P16	4.42935	3.3337	Fltp_P16 (reference)	reference	alpha
TTTGGTTAGACCTAGG-1-G1-STZ	-5.63797	8.0783	STZ (query)	query	beta
ACGCCAGAGTGTTAGA-1-145_mGFP-Fltp_P16	-2.16171	13.4162	Fltp_P16 (reference)	reference	beta
TGGGAAGAGTCTCGGC-1-SRR10751506-spikein_drug	-0.490931	-1.96277	spikein_drug (reference)	reference	alpha
AAACGGGCAATGGATA-1-G1-STZ	2.28585	8.03073	STZ (query)	query	alpha_beta
AAGGCAGGTTACGCGC-1-G2-STZ	3.50238	2.12701	STZ (query)	query	alpha
AGAGCGACACCGAAAG-1-145_mGFP-Fltp_P16	-2.70415	2.82362	Fltp_P16 (reference)	reference	delta
GCAGCCAGTCGGGTCT-1-SRR10751507-spikein_drug	-3.53408	6.77978	spikein_drug (reference)	reference	beta_delta
TTTACTGGTCGAATCT-1-G6-STZ	13.1604	6.51799	STZ (query)	query	stellate_activated
CAGTAACGTCTCATCC-1-G3-STZ	-3.07373	2.32622	STZ (query)	query	delta
TAGGCATAGACGCACA-1-146_mRFP-Fltp_P16	-5.27476	10.33	Fltp_P16 (reference)	reference	beta
ACACCCTTCTTGTACT-1-SRR10751502-spikein_drug	-4.17478	9.99628	spikein_drug (reference)	reference	beta
CCTAGCTGTAAGTGGC-1-G2-STZ	9.71153	-1.08281	STZ (query)	query	ductal
CGATTGAGTAATAGCA-1-G8-STZ	-0.481599	12.2451	STZ (query)	query	beta
ACACTGACAAGCGATG-1-G6-STZ	-2.74187	2.86029	STZ (query)	query	delta
CTCTACGAGCAATATG-1-SRR10751505-spikein_drug	-0.899221	10.1175	spikein_drug (reference)	reference	beta
TAAGAGATCGCCAAAT-1-G6-STZ	2.58428	8.64284	STZ (query)	query	beta_delta
TTGACTTAGTGAAGTT-1-146_mRFP-Fltp_P16	-3.28053	9.99001	Fltp_P16 (reference)	reference	beta
TTTACTGAGAATCTCC-1-146_mRFP-Fltp_P16	4.50291	1.06173	Fltp_P16 (reference)	reference	alpha
CCAATCCAGCGTCAAG-1-G2-STZ	-1.12272	8.87094	STZ (query)	query	beta
CAGCTGGTCCGCGCAA-1-SRR10985098-NOD	10.2512	-0.933451	NOD (reference)	reference	ductal
AAGGAGCTCGGTTCGG-1-SRR10751502-spikein_drug	-7.37964	5.00874	spikein_drug (reference)	reference	beta
GGGTCTGGTCACTTCC-1-G8-STZ	3.65606	11.1235	STZ (query)	query	beta
CATGCCTGTGTTCTTT-1-SRR10751506-spikein_drug	-6.12089	6.95424	spikein_drug (reference)	reference	beta
CTGATCCCAAACTGTC-1-146_mRFP-Fltp_P16	3.53981	-0.102448	Fltp_P16 (reference)	reference	alpha
CCGTTCATCCCAACGG-1-147_mTmG-Fltp_P16	-2.24651	13.3012	Fltp_P16 (reference)	reference	beta
TCTTCGGGTGAGTGAC-1-G2-STZ	1.33437	9.89846	STZ (query)	query	beta
GAAATGACATGGTCTA-1-G2-STZ	1.42558	10.3912	STZ (query)	query	beta
CATCGGGTCCGCAAGC-1-SRR10751511-spikein_drug	3.28019	-1.53365	spikein_drug (reference)	reference	alpha_beta
GCATGCGCAACACGCC-1-SRR10751516-spikein_drug	-3.33948	8.98528	spikein_drug (reference)	reference	beta
GACGTGCTCAAGATCC-1-SRR10751511-spikein_drug	2.66665	9.49766	spikein_drug (reference)	reference	beta_delta
TTCTCAAAGTGGCACA-1-G2-STZ	2.80055	10.1077	STZ (query)	query	beta
AGCTCCTAGAGCTGGT-1-G4-STZ	5.39682	10.3077	STZ (query)	query	beta_delta
AATCGGTTCGGTTAAC-1-SRR10751515-spikein_drug	-7.47768	5.17504	spikein_drug (reference)	reference	beta
CTCGTACAGGATTCGG-1-G2-STZ	3.06753	9.9621	STZ (query)	query	beta
CACACAATCTGTTGAG-1-G6-STZ	4.98624	9.51507	STZ (query)	query	beta_delta
ATCCACCTCAGCTCTC-1-G2-STZ	-3.78263	3.99778	STZ (query)	query	delta
GCTGCTTAGGGATCTG-1-G6-STZ	-3.66655	3.27344	STZ (query)	query	delta
ACGATACCACGACTCG-1-145_mGFP-Fltp_P16	-1.10334	14.0127	Fltp_P16 (reference)	reference	beta
CATGGCGGTCACCCAG-1-G6-STZ	-0.927453	3.40884	STZ (query)	query	delta_immune
CGCGTTTGTACAGCAG-1-G2-STZ	2.36468	11.049	STZ (query)	query	beta
ATCTACTAGCCGGTAA-1-145_mGFP-Fltp_P16	-4.35332	10.6012	Fltp_P16 (reference)	reference	beta
CAGAATCAGGGTCGAT-1-SRR10751514-spikein_drug	1.49183	11.7245	spikein_drug (reference)	reference	beta
ATTGGTGTCTTTAGGG-1-G8-STZ	-1.31099	11.4449	STZ (query)	query	beta
GGGAGATTCTGTACGA-1-G3-STZ	0.0313972	-0.79628	STZ (query)	query	gamma
GGAATAATCGAATGGG-1-G2-STZ	2.80645	10.2553	STZ (query)	query	beta
AAGGAGCGTCAGAATA-1-SRR10751511-spikein_drug	2.229	-1.3627	spikein_drug (reference)	reference	alpha
GCCTCTACACGCATCG-1-SRR10751504-spikein_drug	-6.14354	7.33768	spikein_drug (reference)	reference	beta
GGATGTTAGGCAGGTT-1-G4-STZ	9.21573	-0.140465	STZ (query)	query	acinar
TCATTTGTCTGCTGTC-1-G6-STZ	9.06416	4.43485	STZ (query)	query	immune_proliferative
GAACATCGTCAATGTC-1-SRR10751508-spikein_drug	2.45559	3.36544	spikein_drug (reference)	reference	alpha
CTGGTCTCACGAAAGC-1-G2-STZ	1.61459	-1.7314	STZ (query)	query	alpha
CGGCTAGAGAGGGCTT-1-G8-STZ	-3.91567	9.82552	STZ (query)	query	beta
CGCTTCATCGCGATCG-1-G2-STZ	-5.41297	6.30067	STZ (query)	query	beta
GACTAACCAATGACCT-1-SRR10751515-spikein_drug	2.07878	12.5289	spikein_drug (reference)	reference	beta
CAAGGCCTCGCAAACT-1-G3-STZ	5.38551	11.4864	STZ (query)	query	beta
TGGCGCACACTACAGT-1-G4-STZ	-1.59467	4.49982	STZ (query)	query	delta
AGCTCTCGTCCGTTAA-1-145_mGFP-Fltp_P16	2.81209	-2.66019	Fltp_P16 (reference)	reference	alpha
TTGCGTCGTCAACATC-1-SRR10751510-spikein_drug	-4.20895	7.81219	spikein_drug (reference)	reference	beta
CACCACTAGAAACCAT-1-SRR10751510-spikein_drug	3.88773	2.28271	spikein_drug (reference)	reference	alpha
GGGATGATCATACGGT-1-146_mRFP-Fltp_P16	1.42608	2.17266	Fltp_P16 (reference)	reference	gamma
GCACATACAGTAAGCG-1-G6-STZ	3.38954	2.02157	STZ (query)	query	alpha
CACAGGCGTGCCTTGG-1-145_mGFP-Fltp_P16	5.01818	-0.16134	Fltp_P16 (reference)	reference	alpha
TTAGGACTCTTTCCTC-1-SRR10751506-spikein_drug	-1.68358	10.0106	spikein_drug (reference)	reference	beta
AAACCTGGTGTTGAGG-1-G2-STZ	1.20065	8.09556	STZ (query)	query	beta_delta
TGCGCAGAGAGACGAA-1-G3-STZ	-5.06507	5.25832	STZ (query)	query	beta
CAACCAATCCTATGTT-1-G8-STZ	3.99021	2.61816	STZ (query)	query	alpha
TTCTCAACACCAGATT-1-SRR10751509-spikein_drug	-4.09764	8.93078	spikein_drug (reference)	reference	beta
GATCTAGTCTGTCCGT-1-SRR10751514-spikein_drug	-5.6002	4.85952	spikein_drug (reference)	reference	beta
CGAGCCATCCACGTTC-1-145_mGFP-Fltp_P16	4.6069	2.26849	Fltp_P16 (reference)	reference	alpha
TTTGGTTAGTCAAGGC-1-SRR10751504-spikein_drug	-1.44792	12.1014	spikein_drug (reference)	reference	beta
TGCGCAGTCGCCAAAT-1-SRR10751505-spikein_drug	-2.73611	10.2843	spikein_drug (reference)	reference	beta
TAAGCGTTCACCACCT-1-SRR10751514-spikein_drug	-6.68424	6.33945	spikein_drug (reference)	reference	beta
CTGTTTATCCCAAGAT-1-G2-STZ	13.7158	8.71184	STZ (query)	query	endothelial
AGCGGTCTCATCATTC-1-SRR10751515-spikein_drug	4.31661	6.32073	spikein_drug (reference)	reference	alpha_delta
ATGGGAGAGCGAAGGG-1-SRR10751510-spikein_drug	3.21071	13.4287	spikein_drug (reference)	reference	beta
TGGTTCCGTTTCGCTC-1-145_mGFP-Fltp_P16	-1.23307	13.7246	Fltp_P16 (reference)	reference	beta
CGGACACTCTCAAACG-1-G4-STZ	9.60293	2.72036	STZ (query)	query	immune_proliferative
CGGGTCAAGAATTGTG-1-SRR10985098-NOD	-0.887874	11.1877	NOD (reference)	reference	beta
ACGCCGATCAGTGTTG-1-G4-STZ	0.593872	0.247737	STZ (query)	query	gamma
GGGTCTGCAGTAACGG-1-SRR10751515-spikein_drug	-2.6827	8.69447	spikein_drug (reference)	reference	beta
TTCGGTCTCCTGCCAT-1-SRR10751510-spikein_drug	-2.80933	9.39603	spikein_drug (reference)	reference	beta
GACGGCTGTATTAGCC-1-G1-STZ	-6.48687	5.41353	STZ (query)	query	beta
AACACGTGTGTAATGA-1-145_mGFP-Fltp_P16	-3.41852	11.2754	Fltp_P16 (reference)	reference	beta
GCTCCTAAGTCAAGGC-1-G1-STZ	-2.28317	3.4031	STZ (query)	query	delta
TAGCCGGAGCCTTGAT-1-146_mRFP-Fltp_P16	-3.50956	6.68821	Fltp_P16 (reference)	reference	gamma
CGCTTCACACGTGAGA-1-SRR10751510-spikein_drug	2.58338	-0.875837	spikein_drug (reference)	reference	alpha
GGAATAAAGCAACGGT-1-G1-STZ	-2.78702	11.5774	STZ (query)	query	beta
TACGGTACACCTCGGA-1-G5-STZ	0.554396	5.92863	STZ (query)	query	beta_delta
ACACCGGGTTCGCTAA-1-G8-STZ	-3.42671	3.07316	STZ (query)	query	delta
ACTTACTAGATCCTGT-1-G6-STZ	-3.60296	2.46171	STZ (query)	query	delta
ACATACGAGGATGCGT-1-146_mRFP-Fltp_P16	-1.98495	13.7991	Fltp_P16 (reference)	reference	beta
CGGAGCTCAAGCGATG-1-G5-STZ	-4.55755	2.66074	STZ (query)	query	delta
CACATAGCAGTGGAGT-1-SRR10751510-spikein_drug	-1.31773	10.2295	spikein_drug (reference)	reference	beta
GCTGCTTCAATGGAGC-1-145_mGFP-Fltp_P16	-5.68557	9.70616	Fltp_P16 (reference)	reference	beta
TTGCCGTTCGTAGGAG-1-146_mRFP-Fltp_P16	-4.98422	9.70153	Fltp_P16 (reference)	reference	beta
AACTCAGCACAGAGGT-1-SRR10751516-spikein_drug	-5.94393	7.31645	spikein_drug (reference)	reference	beta
ACGAGGAGTGGTGTAG-1-147_mTmG-Fltp_P16	-3.83172	12.9361	Fltp_P16 (reference)	reference	beta
GGCGACTCAAGTCTGT-1-G4-STZ	12.0321	0.919791	STZ (query)	query	immune
CAAGGCCAGCCGCCTA-1-SRR10751506-spikein_drug	-2.88764	11.4711	spikein_drug (reference)	reference	beta
AGTGGGACACACTGCG-1-SRR10985097-NOD	0.405026	11.8167	NOD (reference)	reference	beta
TACAGTGCAGTTTACG-1-G2-STZ	2.17295	10.9226	STZ (query)	query	beta
CAGGTGCCAGGATTGG-1-145_mGFP-Fltp_P16	-4.89701	10.0554	Fltp_P16 (reference)	reference	beta
GCATGATTCAGGTAAA-1-145_mGFP-Fltp_P16	3.0499	-1.9505	Fltp_P16 (reference)	reference	alpha
ATAGACCGTCTAAAGA-1-SRR10985099-NOD	-1.73743	11.8033	NOD (reference)	reference	beta
AGCTCCTAGGTGACCA-1-146_mRFP-Fltp_P16	4.51409	0.720098	Fltp_P16 (reference)	reference	alpha
GGGCATCCACCTATCC-1-G2-STZ	13.3479	5.52259	STZ (query)	query	stellate_activated
TGGTTCCAGATCTGAA-1-G5-STZ	0.96507	-0.0129972	STZ (query)	query	gamma
CATCGAAGTGATGTGG-1-145_mGFP-Fltp_P16	-4.13229	11.1323	Fltp_P16 (reference)	reference	beta
GCCAAATCATGCCTAA-1-G6-STZ	-2.98808	9.65431	STZ (query)	query	beta
TTTACTGTCCCATTTA-1-SRR10751516-spikein_drug	-5.08339	8.9891	spikein_drug (reference)	reference	beta
CGAACATTCACAACGT-1-145_mGFP-Fltp_P16	1.65075	-1.58719	Fltp_P16 (reference)	reference	alpha
ACATGGTAGTACACCT-1-G5-STZ	1.3292	7.27918	STZ (query)	query	beta_delta
GTCACGGCAAAGGCGT-1-146_mRFP-Fltp_P16	4.43371	-0.35213	Fltp_P16 (reference)	reference	alpha
GCCAAATTCAGTTAGC-1-G4-STZ	10.6257	2.68106	STZ (query)	query	immune
CATGACAGTGAGTATA-1-SRR10751507-spikein_drug	-7.04735	5.35261	spikein_drug (reference)	reference	beta
TCAATCTTCATTTGGG-1-147_mTmG-Fltp_P16	1.92825	8.1795	Fltp_P16 (reference)	reference	alpha_beta
AGCCTAATCCCTGACT-1-146_mRFP-Fltp_P16	3.51572	-0.657335	Fltp_P16 (reference)	reference	alpha
CTGTGCTAGAGCTTCT-1-G4-STZ	-5.96233	5.13661	STZ (query)	query	beta
CAGTAACTCAGATAAG-1-G2-STZ	2.1211	5.13674	STZ (query)	query	alpha_delta
ACACCGGCATGCAATC-1-G1-STZ	-6.13029	7.45765	STZ (query)	query	beta
TACTTGTAGCCAGTAG-1-G8-STZ	-1.24891	12.597	STZ (query)	query	beta
CTAAGACTCTGTCCGT-1-146_mRFP-Fltp_P16	0.735044	1.05155	Fltp_P16 (reference)	reference	gamma
AGCGGTCTCGAGGTAG-1-G6-STZ	11.8081	0.806689	STZ (query)	query	immune
TACCTATTCGCCTGAG-1-G2-STZ	3.78678	3.08699	STZ (query)	query	alpha
CTCGGAGAGAAGGCCT-1-SRR10751508-spikein_drug	-5.85198	7.93394	spikein_drug (reference)	reference	beta
ATTACTCAGTGCGTGA-1-SRR10751506-spikein_drug	-4.83761	9.37317	spikein_drug (reference)	reference	beta
AACTTTCGTTAAGACA-1-145_mGFP-Fltp_P16	3.29878	8.56683	Fltp_P16 (reference)	reference	beta_delta
GAACATCAGACAAGCC-1-G5-STZ	-0.118302	-2.59618	STZ (query)	query	alpha
TTAGTTCCACGGATAG-1-G2-STZ	2.71124	9.74349	STZ (query)	query	beta_delta
GTACTTTAGGTGACCA-1-G5-STZ	-1.83971	4.21503	STZ (query)	query	delta
CAGTAACCAAATCCGT-1-147_mTmG-Fltp_P16	2.31218	5.6627	Fltp_P16 (reference)	reference	alpha_delta
CACAAACGTACGCTGC-1-G3-STZ	1.96444	6.30313	STZ (query)	query	delta
CGGAGTCAGACAATAC-1-G1-STZ	-4.77512	10.0006	STZ (query)	query	beta
AATCGGTAGAACAATC-1-145_mGFP-Fltp_P16	-6.1686	7.02158	Fltp_P16 (reference)	reference	beta
ATCTACTCAGATCTGT-1-G2-STZ	12.9924	8.70515	STZ (query)	query	endothelial
CACACTCAGAATAGGG-1-G3-STZ	-1.0327	8.22722	STZ (query)	query	beta
ATTGGTGCACATGGGA-1-SRR10751512-spikein_drug	-4.39998	8.61528	spikein_drug (reference)	reference	beta
CCTTACGAGGGAAACA-1-G1-STZ	-4.6818	10.076	STZ (query)	query	beta
CATCAAGGTCGGCATC-1-G4-STZ	3.77295	10.8462	STZ (query)	query	beta
CCTACCAGTACGCACC-1-G4-STZ	10.7937	4.16807	STZ (query)	query	immune
TTTGGTTGTAACGACG-1-G3-STZ	-4.11968	2.37596	STZ (query)	query	delta
GCGCGATAGCTAACTC-1-146_mRFP-Fltp_P16	-2.52501	10.1008	Fltp_P16 (reference)	reference	beta
AAGCCGCTCCGAACGC-1-SRR10751505-spikein_drug	1.95054	0.0328799	spikein_drug (reference)	reference	alpha
CACATAGAGCAATATG-1-147_mTmG-Fltp_P16	5.24793	0.0758291	Fltp_P16 (reference)	reference	alpha
CGTCAGGAGTGTACGG-1-146_mRFP-Fltp_P16	-3.44469	9.32453	Fltp_P16 (reference)	reference	beta
GGGTTGCCACAACTGT-1-147_mTmG-Fltp_P16	3.10864	8.37674	Fltp_P16 (reference)	reference	alpha_beta
GTACTTTCAAACAACA-1-SRR10985099-NOD	-1.67644	10.3603	NOD (reference)	reference	beta
CATCCACCACCCATTC-1-G6-STZ	2.9662	1.28286	STZ (query)	query	alpha
CCGGTAGGTCTTCAAG-1-G5-STZ	-3.1932	3.36084	STZ (query)	query	delta
GTGCAGCAGTACGATA-1-G1-STZ	1.39054	-0.509825	STZ (query)	query	alpha
GTCATTTTCGTGACAT-1-SRR10751503-spikein_drug	-4.84248	7.18932	spikein_drug (reference)	reference	beta
GACTACATCTGACCTC-1-146_mRFP-Fltp_P16	3.9719	6.42893	Fltp_P16 (reference)	reference	alpha_beta
TCAGCTCGTTTCCACC-1-SRR10751514-spikein_drug	-2.92698	11.3519	spikein_drug (reference)	reference	beta
GATCGCGCACAGCGTC-1-146_mRFP-Fltp_P16	5.21441	0.622923	Fltp_P16 (reference)	reference	alpha
ACACTGACAGTCCTTC-1-G6-STZ	-0.14826	5.14318	STZ (query)	query	delta
TAAGCGTCAATCTGCA-1-SRR10751502-spikein_drug	-3.85497	9.08912	spikein_drug (reference)	reference	beta
CAACTAGAGGCGACAT-1-G3-STZ	2.59774	1.9582	STZ (query)	query	alpha
GTGTGCGAGACTACAA-1-SRR10751503-spikein_drug	1.04195	11.6407	spikein_drug (reference)	reference	beta
AACTCAGAGCATCATC-1-SRR10751506-spikein_drug	10.0764	6.22936	spikein_drug (reference)	reference	stellate_quiescent
GCCTCTAAGAGCTATA-1-G6-STZ	1.5508	0.713896	STZ (query)	query	alpha
CATCAGATCGTTTGCC-1-G4-STZ	3.18495	2.48917	STZ (query)	query	alpha
CATGGCGCAGTAAGAT-1-SRR10751504-spikein_drug	-6.78325	6.76333	spikein_drug (reference)	reference	beta
ACGGGCTTCCGCGTTT-1-SRR10751515-spikein_drug	-7.0399	4.04458	spikein_drug (reference)	reference	beta
CTTCTCTGTTACGCGC-1-G3-STZ	-2.49582	9.78682	STZ (query)	query	beta
CCCATACTCAAGATCC-1-G5-STZ	-3.51228	3.3526	STZ (query)	query	delta
ACGGGTCCACGCCAGT-1-G1-STZ	-3.60679	2.25975	STZ (query)	query	delta
TTGGCAAGTGGTCTCG-1-G2-STZ	2.22219	9.96861	STZ (query)	query	beta
GTCATTTCAAAGGTGC-1-SRR10751509-spikein_drug	2.82182	2.05969	spikein_drug (reference)	reference	alpha
CTCGAGGTCCCTTGCA-1-G1-STZ	-5.18308	8.41797	STZ (query)	query	beta
CAAGAAAAGTGAAGAG-1-SRR10751514-spikein_drug	-7.54827	4.70372	spikein_drug (reference)	reference	beta
TTGACTTTCACCGGGT-1-SRR10751507-spikein_drug	0.306049	8.10354	spikein_drug (reference)	reference	endocrine_proliferative
GGGCACTGTGTGGCTC-1-145_mGFP-Fltp_P16	4.26484	-0.466068	Fltp_P16 (reference)	reference	alpha
GACTAACCAGGCAGTA-1-SRR10751513-spikein_drug	-5.08721	3.11195	spikein_drug (reference)	reference	beta
GCATGCGGTCAATGTC-1-146_mRFP-Fltp_P16	-3.51612	12.2262	Fltp_P16 (reference)	reference	beta
GATCGCGCAGATCCAT-1-SRR10751507-spikein_drug	-4.22791	10.0153	spikein_drug (reference)	reference	beta
GACGGCTGTAAGTGTA-1-G3-STZ	1.8978	11.8011	STZ (query)	query	beta
CTCTAATTCAAGAAGT-1-SRR10751513-spikein_drug	2.82727	9.49686	spikein_drug (reference)	reference	beta_delta
GTGGGTCCACGGATAG-1-G4-STZ	-0.228522	9.86725	STZ (query)	query	beta
GCAAACTAGCTCCTTC-1-SRR10751509-spikein_drug	-4.25164	5.93662	spikein_drug (reference)	reference	beta
TCTGAGAGTTACGCGC-1-G3-STZ	-4.32585	2.64251	STZ (query)	query	delta
TCTGGAATCCCGGATG-1-147_mTmG-Fltp_P16	3.88723	1.85948	Fltp_P16 (reference)	reference	alpha
ATCATGGCATGGATGG-1-145_mGFP-Fltp_P16	-1.40795	2.7238	Fltp_P16 (reference)	reference	delta
CGCTGGAGTATCTGCA-1-147_mTmG-Fltp_P16	5.2532	8.38509	Fltp_P16 (reference)	reference	beta_delta
CCGTTCATCTTCGAGA-1-G6-STZ	1.21794	11.1137	STZ (query)	query	beta
CTGCTGTGTTATCCGA-1-145_mGFP-Fltp_P16	-5.55984	9.28905	Fltp_P16 (reference)	reference	beta
GCTGCGACAGTCGATT-1-145_mGFP-Fltp_P16	4.17872	-0.0373716	Fltp_P16 (reference)	reference	gamma
GATCGCGCAAGCTGAG-1-147_mTmG-Fltp_P16	2.20646	2.22021	Fltp_P16 (reference)	reference	alpha
CGATTGAAGTGGCACA-1-145_mGFP-Fltp_P16	1.87095	4.06113	Fltp_P16 (reference)	reference	alpha_delta
CCCAGTTCAGTCTTCC-1-145_mGFP-Fltp_P16	-0.445867	13.5993	Fltp_P16 (reference)	reference	beta
TGGCGCATCACATAGC-1-145_mGFP-Fltp_P16	3.9373	0.164693	Fltp_P16 (reference)	reference	alpha
CCAATCCCACGGTGTC-1-G8-STZ	2.05108	-1.11076	STZ (query)	query	alpha
GTATTCTTCTACGAGT-1-147_mTmG-Fltp_P16	-0.316406	-2.55003	Fltp_P16 (reference)	reference	gamma
AACTCTTAGAAGGCCT-1-SRR10751506-spikein_drug	-5.9925	7.44614	spikein_drug (reference)	reference	beta
GTCGGGTGTGTTGGGA-1-145_mGFP-Fltp_P16	-2.9787	13.1798	Fltp_P16 (reference)	reference	beta
CATGCCTAGGAATGGA-1-G1-STZ	1.28734	12.0816	STZ (query)	query	beta
TTCGGTCCACCGGAAA-1-146_mRFP-Fltp_P16	13.9247	9.00629	Fltp_P16 (reference)	reference	endothelial
TGCGCAGCACTTAACG-1-G6-STZ	3.60385	1.53591	STZ (query)	query	alpha
GTCTTCGCAACACGCC-1-147_mTmG-Fltp_P16	4.29983	-0.194921	Fltp_P16 (reference)	reference	alpha
CGTTAGAGTGCTTCTC-1-G4-STZ	-0.982296	9.57025	STZ (query)	query	beta
TGTGGTATCAGTCCCT-1-SRR10751516-spikein_drug	1.70093	11.6357	spikein_drug (reference)	reference	beta
CGCGTTTTCTTAGCCC-1-G4-STZ	3.66859	1.92755	STZ (query)	query	alpha
ACTGTCCTCCAAAGTC-1-G8-STZ	-4.98583	9.58963	STZ (query)	query	beta
TAAGTGCTCCCAAGAT-1-146_mRFP-Fltp_P16	4.26973	-0.00622573	Fltp_P16 (reference)	reference	alpha
GTCTTCGTCAGTTGAC-1-145_mGFP-Fltp_P16	-4.54454	11.2444	Fltp_P16 (reference)	reference	beta
GATCGCGAGTTTGCGT-1-SRR10751505-spikein_drug	11.6744	7.91959	spikein_drug (reference)	reference	endothelial_stellate
AGTGGGATCCGAATGT-1-SRR10751516-spikein_drug	-4.99565	10.341	spikein_drug (reference)	reference	beta
AGCGTCGGTCTTTCAT-1-G1-STZ	-6.03797	7.06768	STZ (query)	query	beta
CTCTGGTGTCGCGAAA-1-145_mGFP-Fltp_P16	-3.12953	1.90926	Fltp_P16 (reference)	reference	delta
AGCAGCCGTGATGATA-1-SRR10751506-spikein_drug	-5.05557	9.00507	spikein_drug (reference)	reference	beta
CAGCAGCGTATAGTAG-1-G8-STZ	-6.25114	8.29042	STZ (query)	query	beta
CAGTAACTCCTGCAGG-1-G1-STZ	-2.57539	11.5122	STZ (query)	query	beta
GTTCATTTCTCCAGGG-1-G1-STZ	1.46721	-1.47003	STZ (query)	query	alpha
CAGCATAGTTCGAATC-1-145_mGFP-Fltp_P16	-3.64748	12.5855	Fltp_P16 (reference)	reference	beta
ACGAGCCCAACGATCT-1-G5-STZ	3.51751	2.87623	STZ (query)	query	alpha
CACAAACAGGCCCTTG-1-G5-STZ	12.025	1.07374	STZ (query)	query	immune
GAAATGACAGAGTGTG-1-146_mRFP-Fltp_P16	-3.18662	11.9329	Fltp_P16 (reference)	reference	beta
CTCGTCAAGCATCATC-1-SRR10751507-spikein_drug	-5.56857	9.22086	spikein_drug (reference)	reference	beta
GAACATCTCTATCGCC-1-G3-STZ	2.84982	-1.46361	STZ (query)	query	alpha
GTCTCGTTCTTTACGT-1-SRR10751506-spikein_drug	11.4603	6.18238	spikein_drug (reference)	reference	endothelial_stellate
ACGCCGATCAGTTCGA-1-G1-STZ	10.1885	-0.130886	STZ (query)	query	ductal
TGGGAAGAGGCGTACA-1-G6-STZ	5.19121	9.63659	STZ (query)	query	alpha_beta_delta
CATGCCTTCAGCCTAA-1-SRR10751507-spikein_drug	1.33037	8.669	spikein_drug (reference)	reference	alpha_beta
TTTGGTTCATTATCTC-1-SRR10751502-spikein_drug	-4.39751	9.68011	spikein_drug (reference)	reference	beta
TGAAAGACATAAGACA-1-G1-STZ	1.52336	12.1721	STZ (query)	query	beta
CTCACACTCGGCTACG-1-G6-STZ	2.25505	-0.315481	STZ (query)	query	alpha
TGCCCTATCTGTTGAG-1-G1-STZ	-4.45142	11.2008	STZ (query)	query	beta
TGAGAGGTCCTGCTTG-1-SRR10751502-spikein_drug	10.5741	6.33951	spikein_drug (reference)	reference	stellate_quiescent
ACAGCCGAGCCTATGT-1-G8-STZ	4.05232	9.02449	STZ (query)	query	beta_delta
GATCGTATCTGCAGTA-1-145_mGFP-Fltp_P16	5.05924	-0.0527661	Fltp_P16 (reference)	reference	alpha
GGGATGAAGTAGGTGC-1-G1-STZ	-5.01856	10.1519	STZ (query)	query	beta
TTGTAGGGTGTGGTTT-1-G2-STZ	0.929337	9.99234	STZ (query)	query	beta
CGTTGGGTCACAGTAC-1-G3-STZ	2.00555	11.9024	STZ (query)	query	beta
ACGGAGACACCTTGTC-1-SRR10751509-spikein_drug	3.34706	2.90479	spikein_drug (reference)	reference	alpha
ACCCACTAGAGCTTCT-1-147_mTmG-Fltp_P16	2.2598	8.29733	Fltp_P16 (reference)	reference	alpha_beta
GGGACCTCACCTATCC-1-146_mRFP-Fltp_P16	4.6942	1.85371	Fltp_P16 (reference)	reference	alpha
CGCGGTAGTCTAGTGT-1-G4-STZ	1.99128	3.34643	STZ (query)	query	gamma
ACAGCCGCATACTACG-1-G1-STZ	-2.78048	11.8024	STZ (query)	query	beta
GAGCAGAAGTTTCCTT-1-G8-STZ	-4.83373	2.40433	STZ (query)	query	delta
TAGCCGGGTGGTACAG-1-146_mRFP-Fltp_P16	-3.30801	10.6439	Fltp_P16 (reference)	reference	beta
GTGTTAGGTCGAGATG-1-G1-STZ	-4.58222	10.0092	STZ (query)	query	beta
CTCATTACAGAAGCAC-1-146_mRFP-Fltp_P16	-2.6011	12.4756	Fltp_P16 (reference)	reference	beta
CGGGTCATCTCGATGA-1-SRR10985097-NOD	3.7785	-1.84167	NOD (reference)	reference	alpha
ATAACGCAGTGTTGAA-1-G5-STZ	-2.11841	8.70369	STZ (query)	query	beta_delta
ATAAGAGCACCCATTC-1-SRR10751508-spikein_drug	-0.111432	11.208	spikein_drug (reference)	reference	beta
TCAGCAATCGCATGAT-1-SRR10751515-spikein_drug	-0.0829411	11.881	spikein_drug (reference)	reference	beta
AACTCAGAGGTGCTTT-1-145_mGFP-Fltp_P16	4.58961	1.17581	Fltp_P16 (reference)	reference	alpha
GCGACCAGTGAAATCA-1-G2-STZ	-0.126415	5.13135	STZ (query)	query	alpha_delta
GTTTCTATCCAAATGC-1-146_mRFP-Fltp_P16	1.87865	0.388884	Fltp_P16 (reference)	reference	alpha
ATGAGGGAGCCCAGCT-1-G1-STZ	-5.80503	6.20245	STZ (query)	query	beta
AAATGCCGTCTAAACC-1-146_mRFP-Fltp_P16	3.03006	6.29372	Fltp_P16 (reference)	reference	alpha_delta
AGCGTATTCGCGTAGC-1-G5-STZ	9.71904	-1.21361	STZ (query)	query	ductal
TTAGGACAGAGGGCTT-1-SRR10751514-spikein_drug	-2.81393	9.65308	spikein_drug (reference)	reference	beta
TACACGAGTTCGCGAC-1-145_mGFP-Fltp_P16	2.56998	6.05391	Fltp_P16 (reference)	reference	alpha_delta
GTCTCGTAGAGCAATT-1-G2-STZ	-3.79233	8.98605	STZ (query)	query	beta
AGTGAGGGTCCGCTGA-1-SRR10751508-spikein_drug	-0.167395	-0.868647	spikein_drug (reference)	reference	gamma
TGTGGTAGTGGCAAAC-1-145_mGFP-Fltp_P16	4.95576	0.227521	Fltp_P16 (reference)	reference	alpha
TCTATTGGTAAACACA-1-SRR10751506-spikein_drug	2.60152	6.89867	spikein_drug (reference)	reference	beta
CCACTACAGATGTGTA-1-147_mTmG-Fltp_P16	2.35824	0.285771	Fltp_P16 (reference)	reference	alpha
TAAGCGTCACTGTCGG-1-G5-STZ	0.406337	5.6164	STZ (query)	query	delta
TCAGGTAGTCATGCCG-1-SRR10751504-spikein_drug	-5.40184	7.81632	spikein_drug (reference)	reference	beta
CTAAGACGTCGAGTTT-1-G6-STZ	1.636	10.8584	STZ (query)	query	beta
TCATTACGTAGCGCTC-1-145_mGFP-Fltp_P16	5.38696	0.1607	Fltp_P16 (reference)	reference	alpha
ACATACGCAGTCAGAG-1-SRR10751504-spikein_drug	-5.20558	8.21342	spikein_drug (reference)	reference	beta
CCTTCGATCCCGACTT-1-G5-STZ	3.24062	5.52991	STZ (query)	query	alpha_delta
GAGCAGAGTACTTAGC-1-G6-STZ	2.96126	10.8002	STZ (query)	query	beta
GTATCTTAGATGTAAC-1-SRR10751510-spikein_drug	-4.16356	8.97926	spikein_drug (reference)	reference	beta
CGAGCACGTACAGTGG-1-145_mGFP-Fltp_P16	4.50721	8.03282	Fltp_P16 (reference)	reference	alpha_beta
TGACTTTAGCCACCTG-1-SRR10985099-NOD	-1.50693	12.5761	NOD (reference)	reference	beta
CTTAGGACACACCGCA-1-145_mGFP-Fltp_P16	-6.55266	8.29169	Fltp_P16 (reference)	reference	beta
GTACGTATCGTGGACC-1-147_mTmG-Fltp_P16	4.40519	9.5687	Fltp_P16 (reference)	reference	beta_delta
CCACCTACAAGCCGTC-1-SRR10751510-spikein_drug	-3.19359	8.2918	spikein_drug (reference)	reference	beta
GGAATAACAGTTCCCT-1-SRR10751502-spikein_drug	-4.17361	8.56081	spikein_drug (reference)	reference	beta
CGATGTAAGAAGGTGA-1-SRR10751507-spikein_drug	-2.10656	13.0686	spikein_drug (reference)	reference	beta
GATGCTATCTAGAGTC-1-G3-STZ	-5.72058	4.3311	STZ (query)	query	beta
GATCGCGCACTTAAGC-1-G1-STZ	-5.85195	8.48597	STZ (query)	query	beta
TCGGGACGTTACGCGC-1-SRR10751503-spikein_drug	-0.230205	-2.63747	spikein_drug (reference)	reference	alpha
TCGGGACCAGACAAAT-1-146_mRFP-Fltp_P16	-2.38221	12.6926	Fltp_P16 (reference)	reference	beta
GGCGTGTAGTGGACGT-1-SRR10751510-spikein_drug	-7.24138	5.49137	spikein_drug (reference)	reference	beta
ACTGAGTTCCCTAACC-1-G2-STZ	-1.74965	3.7536	STZ (query)	query	delta
GCATGCGCAACTTGAC-1-G6-STZ	2.92449	11.104	STZ (query)	query	beta
CCCATACTCAAGATCC-1-SRR10751507-spikein_drug	2.32627	0.775494	spikein_drug (reference)	reference	alpha
ATCTGCCAGTCCATAC-1-G1-STZ	-1.23527	11.7267	STZ (query)	query	beta
GATGAGGTCCGTACAA-1-SRR10985098-NOD	-0.31841	11.0272	NOD (reference)	reference	beta
GGACGTCCATCCTAGA-1-G6-STZ	12.6626	4.37045	STZ (query)	query	stellate_quiescent
GGCTGGTCAGCGAACA-1-SRR10751516-spikein_drug	-1.56558	12.5186	spikein_drug (reference)	reference	beta
ACGGGTCTCAGCCTAA-1-G3-STZ	10.4742	3.90766	STZ (query)	query	immune
GTAACGTGTACATGTC-1-145_mGFP-Fltp_P16	-2.52397	2.14898	Fltp_P16 (reference)	reference	delta
ACATCAGAGTTACCCA-1-G6-STZ	13.1976	6.53173	STZ (query)	query	stellate_activated
AAATGCCAGCCAGGAT-1-SRR10985098-NOD	-1.66441	10.2409	NOD (reference)	reference	beta
TTCTCAATCTCTAAGG-1-146_mRFP-Fltp_P16	3.72786	-1.19216	Fltp_P16 (reference)	reference	alpha
GGAAAGCGTGTCAATC-1-147_mTmG-Fltp_P16	4.94179	-0.719678	Fltp_P16 (reference)	reference	alpha
TCATTACTCGTACCGG-1-G4-STZ	-2.04589	4.04046	STZ (query)	query	delta
TTAACTCTCTCGAGTA-1-SRR10751503-spikein_drug	-3.26068	8.1456	spikein_drug (reference)	reference	beta
TTTGGTTTCTCCAGGG-1-G8-STZ	-0.237481	10.6095	STZ (query)	query	beta
ACCCACTTCTCGCATC-1-SRR10985097-NOD	0.670534	4.57954	NOD (reference)	reference	delta
TTTGTCACATCTATGG-1-SRR10751508-spikein_drug	0.945535	12.0105	spikein_drug (reference)	reference	beta
CTGGTCTTCGCAGGCT-1-G2-STZ	2.58795	-1.78316	STZ (query)	query	alpha
GTCGGGTCAGGTCGTC-1-146_mRFP-Fltp_P16	4.24106	-0.631906	Fltp_P16 (reference)	reference	alpha
TTGCCGTAGTTACGGG-1-SRR10985099-NOD	0.780148	4.5212	NOD (reference)	reference	delta
AGTGAGGGTAAGGGCT-1-SRR10751511-spikein_drug	2.2302	8.81826	spikein_drug (reference)	reference	alpha_beta
AACCGCGGTGCCTGGT-1-145_mGFP-Fltp_P16	0.336057	13.5619	Fltp_P16 (reference)	reference	beta
CCACTACTCAGTACGT-1-G8-STZ	-2.33757	3.21667	STZ (query)	query	delta
TCACGAAGTCATTAGC-1-G2-STZ	1.59181	0.419685	STZ (query)	query	gamma
GCGCAGTTCCAAGTAC-1-145_mGFP-Fltp_P16	2.78411	5.83694	Fltp_P16 (reference)	reference	alpha_delta
ATCCACCCATAGACTC-1-SRR10751505-spikein_drug	0.619858	13.0952	spikein_drug (reference)	reference	beta
TCACGAATCATAAAGG-1-147_mTmG-Fltp_P16	-2.97135	10.3503	Fltp_P16 (reference)	reference	beta
TATGCCCTCACGACTA-1-G6-STZ	4.78434	10.0921	STZ (query)	query	beta
TGCGCAGCAGTGGAGT-1-147_mTmG-Fltp_P16	3.10907	-0.19329	Fltp_P16 (reference)	reference	alpha
GTTAAGCGTCTAAAGA-1-SRR10751504-spikein_drug	0.336204	-2.21916	spikein_drug (reference)	reference	alpha
AAGTCTGCACCTGGTG-1-SRR10751511-spikein_drug	-2.4392	9.05899	spikein_drug (reference)	reference	beta
TGTTCCGAGTGACATA-1-147_mTmG-Fltp_P16	-2.3705	13.4	Fltp_P16 (reference)	reference	beta
CATCGGGTCAAGCCTA-1-146_mRFP-Fltp_P16	3.37911	-1.2274	Fltp_P16 (reference)	reference	alpha
TATTACCGTAGGCTGA-1-G6-STZ	-4.08146	3.61122	STZ (query)	query	delta
CCGTGGAAGTGTACGG-1-G6-STZ	3.57975	9.77083	STZ (query)	query	beta
GTACTTTAGATGCCAG-1-G2-STZ	-0.429485	9.28508	STZ (query)	query	beta
CACACAAAGCTCCCAG-1-SRR10751502-spikein_drug	-4.61146	9.71734	spikein_drug (reference)	reference	beta
GACTGCGGTGTTGGGA-1-SRR10985098-NOD	4.93428	1.15359	NOD (reference)	reference	alpha
ACGGGTCTCTTGCCGT-1-G1-STZ	3.58543	1.82061	STZ (query)	query	alpha
CGGACACCAGCTATTG-1-SRR10751516-spikein_drug	0.196432	12.8687	spikein_drug (reference)	reference	beta
ATGCGATGTACATGTC-1-SRR10751506-spikein_drug	10.2537	6.65152	spikein_drug (reference)	reference	stellate_quiescent
GCACTCTGTGATAAGT-1-G3-STZ	-6.3851	7.27636	STZ (query)	query	beta
GGTGTTAGTACCATCA-1-G1-STZ	0.566076	12.0957	STZ (query)	query	beta
TCAGGTAGTTGGTGGA-1-SRR10751503-spikein_drug	-4.19412	9.67917	spikein_drug (reference)	reference	beta
GCACATAAGAGGTTAT-1-G6-STZ	-2.97651	3.98423	STZ (query)	query	delta
TAAGAGATCATCTGTT-1-SRR10751502-spikein_drug	-0.484108	8.70098	spikein_drug (reference)	reference	beta_delta
CGGCTAGGTCTCATCC-1-SRR10751505-spikein_drug	-1.71908	12.0937	spikein_drug (reference)	reference	beta
ACGGGCTGTAAGGGCT-1-G2-STZ	-1.97198	4.34794	STZ (query)	query	delta
AGGGTGAAGCGGATCA-1-146_mRFP-Fltp_P16	-4.41394	10.1895	Fltp_P16 (reference)	reference	beta
GATCGATTCCTCAACC-1-145_mGFP-Fltp_P16	-1.92327	8.19635	Fltp_P16 (reference)	reference	beta
ATTCTACTCTACTTAC-1-G5-STZ	0.732528	0.836489	STZ (query)	query	gamma
GCTTCCAGTCGATTGT-1-G2-STZ	0.495826	5.30147	STZ (query)	query	alpha_delta
GGTGAAGAGGCTCATT-1-SRR10751515-spikein_drug	-0.734259	9.96221	spikein_drug (reference)	reference	beta
TCTCATAAGGACACCA-1-SRR10751508-spikein_drug	2.24367	0.843626	spikein_drug (reference)	reference	alpha
ATCGAGTGTCAGATAA-1-G5-STZ	-2.41312	4.7625	STZ (query)	query	delta
CATGACACACCGAAAG-1-G6-STZ	3.59915	6.43689	STZ (query)	query	alpha_delta
GGTATTGCAGGGATTG-1-145_mGFP-Fltp_P16	2.92349	0.834306	Fltp_P16 (reference)	reference	alpha
TCTGGAAGTCAAAGAT-1-SRR10751510-spikein_drug	1.83305	1.45517	spikein_drug (reference)	reference	gamma
AACTGGTTCTCCAGGG-1-G3-STZ	3.26231	9.51834	STZ (query)	query	beta_delta
ACATACGAGGCTAGCA-1-G4-STZ	-3.91786	3.9588	STZ (query)	query	beta
TGTCCCAAGTCTTGCA-1-147_mTmG-Fltp_P16	-3.5189	12.5407	Fltp_P16 (reference)	reference	beta
TGACTAGGTCAATACC-1-G1-STZ	2.61476	4.15268	STZ (query)	query	alpha_delta
TAAGCGTTCCTTGACC-1-146_mRFP-Fltp_P16	-4.21307	10.2422	Fltp_P16 (reference)	reference	beta
GCATGTAGTTCCAACA-1-G6-STZ	-1.56292	4.41779	STZ (query)	query	delta
GTCACAACAATCCAAC-1-SRR10751515-spikein_drug	2.19217	12.6957	spikein_drug (reference)	reference	beta
TGTCCCATCCCATTAT-1-G8-STZ	-1.59451	11.222	STZ (query)	query	beta
GACGGCTGTCACTGGC-1-G1-STZ	-4.15348	10.8082	STZ (query)	query	beta
GGCTGGTTCTGTCCGT-1-G5-STZ	1.33575	8.62729	STZ (query)	query	beta
TTAGGCACATTAGGCT-1-SRR10751506-spikein_drug	-1.79546	10.5061	spikein_drug (reference)	reference	beta
GTCGGGTGTAAGAGAG-1-G6-STZ	1.52003	10.1477	STZ (query)	query	beta
GGGAATGCAGGGAGAG-1-G8-STZ	1.10345	10.9515	STZ (query)	query	beta
TAGACCAGTGAGCGAT-1-SRR10751511-spikein_drug	3.61901	3.82124	spikein_drug (reference)	reference	alpha
ATCATCTAGTCCGGTC-1-G1-STZ	-2.56955	11.286	STZ (query)	query	beta
CCCTCCTCAGCTGTAT-1-G3-STZ	4.82325	8.74663	STZ (query)	query	alpha_beta_delta
CACACAAAGGTGCAAC-1-SRR10751502-spikein_drug	0.528209	0.751751	spikein_drug (reference)	reference	gamma
CATATTCAGTTCCACA-1-G6-STZ	1.94925	10.8315	STZ (query)	query	beta
CTCGTACCACGGTAGA-1-SRR10751512-spikein_drug	-1.00878	3.67053	spikein_drug (reference)	reference	delta
AGGCCGTGTCCCTTGT-1-146_mRFP-Fltp_P16	-1.87525	2.45373	Fltp_P16 (reference)	reference	delta
TACAGTGTCACCAGGC-1-145_mGFP-Fltp_P16	-2.44775	13.8185	Fltp_P16 (reference)	reference	beta
CACCTTGGTTCAACCA-1-G2-STZ	-4.36921	2.52879	STZ (query)	query	delta
TCTCTAAAGTTGCAGG-1-G1-STZ	-6.66436	6.07475	STZ (query)	query	beta
AGGGATGTCGACGGAA-1-G6-STZ	2.32569	-0.672602	STZ (query)	query	alpha
CGAACATAGAAACCTA-1-SRR10751502-spikein_drug	9.82068	7.02168	spikein_drug (reference)	reference	stellate_quiescent
GGAATAATCGTCCGTT-1-SRR10751508-spikein_drug	10.7084	7.57161	spikein_drug (reference)	reference	endothelial_stellate
ACATGGTGTGAGGGTT-1-SRR10751507-spikein_drug	-3.0461	2.64915	spikein_drug (reference)	reference	delta
CCACTACAGTGTACGG-1-G1-STZ	-5.6825	8.86772	STZ (query)	query	beta
ACGCAGCCACCGAAAG-1-G1-STZ	-3.89832	10.8827	STZ (query)	query	beta
CTCCTAGCATGGAATA-1-145_mGFP-Fltp_P16	1.11884	1.61897	Fltp_P16 (reference)	reference	gamma
GCGGGTTGTCGGATCC-1-146_mRFP-Fltp_P16	0.867894	8.54497	Fltp_P16 (reference)	reference	beta_delta
TGAAAGATCTCGGACG-1-146_mRFP-Fltp_P16	4.05388	8.77872	Fltp_P16 (reference)	reference	alpha_beta
AACTTTCTCGTCTGAA-1-145_mGFP-Fltp_P16	3.20287	-2.14979	Fltp_P16 (reference)	reference	alpha
ACGGCCAAGAGCTGCA-1-SRR10751502-spikein_drug	-1.96269	10.5836	spikein_drug (reference)	reference	beta
GACCTGGTCGTCTGCT-1-145_mGFP-Fltp_P16	-0.0560785	-1.65631	Fltp_P16 (reference)	reference	gamma
GTTACAGGTATTCGTG-1-G1-STZ	-2.18761	2.94612	STZ (query)	query	delta
CGGCTAGAGATGCCAG-1-G1-STZ	-2.65166	11.5643	STZ (query)	query	beta
AACTGGTAGCCCTAAT-1-146_mRFP-Fltp_P16	4.70896	-0.536488	Fltp_P16 (reference)	reference	alpha
ATTACTCCAGTTAACC-1-G6-STZ	2.54508	-0.572867	STZ (query)	query	alpha
GTAGGCCAGATGCCAG-1-G5-STZ	-0.0833284	9.34651	STZ (query)	query	beta
ATGAGGGTCAGCACAT-1-146_mRFP-Fltp_P16	4.13009	8.85716	Fltp_P16 (reference)	reference	alpha_beta
TTTCCTCTCTAACGGT-1-145_mGFP-Fltp_P16	4.81194	0.542293	Fltp_P16 (reference)	reference	alpha
GGACAAGAGGAATTAC-1-SRR10751508-spikein_drug	1.4567	12.2204	spikein_drug (reference)	reference	beta
GGGCACTGTAGCTGCC-1-SRR10985097-NOD	11.7063	6.17277	NOD (reference)	reference	stellate_quiescent
AATCGGTAGTACGCCC-1-SRR10751509-spikein_drug	3.49922	3.52727	spikein_drug (reference)	reference	alpha
CTAGAGTCAGTGACAG-1-G1-STZ	-4.00391	3.09959	STZ (query)	query	delta
CGCGTTTTCATCTGTT-1-G5-STZ	-1.71084	4.1185	STZ (query)	query	delta
GACCTGGGTTTACTCT-1-SRR10751505-spikein_drug	-1.17513	9.84136	spikein_drug (reference)	reference	beta
CCTATTACATAAAGGT-1-G1-STZ	-3.97256	10.6773	STZ (query)	query	beta
AGGGAGTGTACTCAAC-1-SRR10751506-spikein_drug	9.22329	7.31935	spikein_drug (reference)	reference	stellate_quiescent
CCGGGATTCAATCTCT-1-G6-STZ	3.33442	10.9466	STZ (query)	query	beta
TTTGGTTCATATGAGA-1-147_mTmG-Fltp_P16	4.76503	0.102187	Fltp_P16 (reference)	reference	alpha
CATGGCGTCGTCGTTC-1-SRR10751509-spikein_drug	-5.45729	8.24077	spikein_drug (reference)	reference	beta
CCTACCACAATGGAGC-1-G2-STZ	10.4445	2.1969	STZ (query)	query	immune
CCCTCCTAGGTTCCTA-1-G3-STZ	-4.23628	2.91231	STZ (query)	query	delta
TCGTAGATCATGCATG-1-G5-STZ	-5.67048	4.35959	STZ (query)	query	beta
AGTGGGAAGCCCAATT-1-G8-STZ	1.21313	7.52722	STZ (query)	query	beta_delta
AATCGGTCAAATTGCC-1-G5-STZ	3.22978	1.54253	STZ (query)	query	alpha
CGGGTCAGTTCGCGAC-1-SRR10985099-NOD	-5.10409	10.1033	NOD (reference)	reference	beta
CCTATTATCTAACCGA-1-G2-STZ	2.50255	0.287038	STZ (query)	query	alpha
CTGGTCTTCAGTCAGT-1-146_mRFP-Fltp_P16	-1.64097	2.80659	Fltp_P16 (reference)	reference	delta
GTGCAGCCAAGGGTCA-1-G5-STZ	2.68555	9.45497	STZ (query)	query	beta_delta
TGACGGCCATTCCTCG-1-145_mGFP-Fltp_P16	1.6912	-2.28212	Fltp_P16 (reference)	reference	gamma
CGAGCACCAGGACCCT-1-SRR10751507-spikein_drug	3.57285	3.30186	spikein_drug (reference)	reference	alpha
TGAAAGAGTGATGTGG-1-G3-STZ	-3.83282	3.29831	STZ (query)	query	delta
ACACTGATCGCCGTGA-1-SRR10751503-spikein_drug	-7.21191	4.67806	spikein_drug (reference)	reference	beta
CGTCTACAGTCATCCA-1-G6-STZ	3.34734	0.369711	STZ (query)	query	alpha
CCACCTAGTGATGCCC-1-SRR10751504-spikein_drug	-2.53137	2.69198	spikein_drug (reference)	reference	delta
TGAGGGAGTTTGTTGG-1-SRR10751502-spikein_drug	2.46222	9.08019	spikein_drug (reference)	reference	beta_delta
TGACTTTCAGTAAGCG-1-G6-STZ	-3.58839	9.07205	STZ (query)	query	beta
CATGACATCTTGCAAG-1-146_mRFP-Fltp_P16	6.70392	4.49607	Fltp_P16 (reference)	reference	endocrine_proliferative
CTGGTCTGTGATGTGG-1-G2-STZ	-4.25845	2.55011	STZ (query)	query	delta
GGCTGGTAGTGCGTGA-1-G2-STZ	1.29278	10.5452	STZ (query)	query	beta
TCTCATAGTTGTGGCC-1-145_mGFP-Fltp_P16	-4.11305	11.8896	Fltp_P16 (reference)	reference	beta
TAGTGGTAGATGCCTT-1-SRR10751511-spikein_drug	3.17267	4.55525	spikein_drug (reference)	reference	alpha
CTACACCGTAGGGACT-1-147_mTmG-Fltp_P16	-1.86647	13.4655	Fltp_P16 (reference)	reference	beta
TACAGTGCACGTCAGC-1-G5-STZ	-3.82437	10.5511	STZ (query)	query	beta
CTTAACTAGCTGCAAG-1-G2-STZ	1.02238	9.19427	STZ (query)	query	beta
ACGCAGCAGGCATGTG-1-SRR10985097-NOD	-0.0289355	13.3426	NOD (reference)	reference	beta
ATCATGGTCCTTGCCA-1-145_mGFP-Fltp_P16	-2.78073	12.5167	Fltp_P16 (reference)	reference	beta
GAGCAGACACCTTGTC-1-145_mGFP-Fltp_P16	4.66562	0.888918	Fltp_P16 (reference)	reference	alpha
TTTATGCCATCCAACA-1-G1-STZ	-2.55624	11.765	STZ (query)	query	beta
GCAGCCACAATCGGTT-1-G3-STZ	5.38931	11.3736	STZ (query)	query	beta
CGGCTAGCACTTACGA-1-SRR10751510-spikein_drug	2.75688	13.1423	spikein_drug (reference)	reference	beta
TAGCCGGGTAGAAGGA-1-SRR10751514-spikein_drug	-1.86142	12.1415	spikein_drug (reference)	reference	beta
CCGTGGAGTGTAAGTA-1-G5-STZ	-2.94934	8.27757	STZ (query)	query	beta
GAATAAGGTAAGCACG-1-G1-STZ	-0.976773	12.2246	STZ (query)	query	beta
CGCTTCAGTGCGGTAA-1-SRR10751506-spikein_drug	-2.22118	9.50907	spikein_drug (reference)	reference	beta
TACTTGTCAATTGCTG-1-SRR10751512-spikein_drug	-3.95694	11.5924	spikein_drug (reference)	reference	beta
TATCAGGGTCGCATCG-1-SRR10751504-spikein_drug	1.08699	7.92177	spikein_drug (reference)	reference	alpha_beta
TATCTCATCACCTCGT-1-SRR10751516-spikein_drug	-7.12994	6.18344	spikein_drug (reference)	reference	beta
CTTTGCGAGGCCCTCA-1-G1-STZ	0.589939	-1.40234	STZ (query)	query	gamma
AAAGTAGGTAACGACG-1-G1-STZ	-7.0288	6.64446	STZ (query)	query	beta
GCTTCCAAGGCAGTCA-1-G2-STZ	1.60266	0.931483	STZ (query)	query	gamma
CGAACATTCTCCGGTT-1-SRR10751509-spikein_drug	0.283352	5.5015	spikein_drug (reference)	reference	delta
TTGACTTCATTCTCAT-1-SRR10751511-spikein_drug	5.02725	9.23546	spikein_drug (reference)	reference	alpha_beta
GGTGAAGTCGCTTGTC-1-SRR10751505-spikein_drug	0.122215	-2.54322	spikein_drug (reference)	reference	alpha
GGTATTGCACTGTGTA-1-G1-STZ	-6.47203	5.66231	STZ (query)	query	beta
CCTAGCTGTTTAGGAA-1-SRR10751515-spikein_drug	-1.02871	10.7608	spikein_drug (reference)	reference	beta
CGCTTCAGTGAGGGTT-1-145_mGFP-Fltp_P16	-4.23162	11.8308	Fltp_P16 (reference)	reference	beta
TGAGGGAAGACTCGGA-1-G5-STZ	0.989071	9.99155	STZ (query)	query	beta
CACATTTAGGCCGAAT-1-145_mGFP-Fltp_P16	4.32943	0.238758	Fltp_P16 (reference)	reference	alpha
GAATAAGAGCAGCCTC-1-147_mTmG-Fltp_P16	3.43658	6.67492	Fltp_P16 (reference)	reference	alpha_delta
TTCTTAGAGCCGTCGT-1-G5-STZ	-5.32678	7.09704	STZ (query)	query	beta
TCGGGACCATTGTGCA-1-SRR10751511-spikein_drug	-4.70212	1.31712	spikein_drug (reference)	reference	delta
ATTGGTGCATAGACTC-1-145_mGFP-Fltp_P16	4.60198	-0.399404	Fltp_P16 (reference)	reference	alpha
AGGCCACTCACTCTTA-1-G1-STZ	-3.46337	11.4966	STZ (query)	query	beta
TGAAAGAAGTGACTCT-1-G6-STZ	-1.18606	4.40973	STZ (query)	query	delta
GTACTCCTCCCTCTTT-1-SRR10985097-NOD	2.91204	6.50085	NOD (reference)	reference	delta
CGTCCATGTGTTTGTG-1-G6-STZ	11.946	3.06099	STZ (query)	query	immune
GTTCATTCAGTAAGAT-1-G8-STZ	0.237857	-2.9804	STZ (query)	query	alpha
AACTTTCTCAAGGTAA-1-145_mGFP-Fltp_P16	2.54932	5.31903	Fltp_P16 (reference)	reference	alpha_delta
ACGCCAGTCGGCCGAT-1-147_mTmG-Fltp_P16	6.56377	4.08842	Fltp_P16 (reference)	reference	endocrine_proliferative
TGAGCCGCATAGTAAG-1-SRR10751516-spikein_drug	-4.3395	10.9109	spikein_drug (reference)	reference	beta
ACCTTTATCAGCCTAA-1-146_mRFP-Fltp_P16	4.75701	0.150986	Fltp_P16 (reference)	reference	alpha
CCTATTATCTGCGGCA-1-SRR10751505-spikein_drug	-7.56318	4.52081	spikein_drug (reference)	reference	beta
TGACAACTCCTACAGA-1-145_mGFP-Fltp_P16	3.43442	-2.18737	Fltp_P16 (reference)	reference	alpha
CTACGTCGTAGGCTGA-1-146_mRFP-Fltp_P16	3.20365	-1.83806	Fltp_P16 (reference)	reference	alpha
CATTCGCTCAGTTCGA-1-146_mRFP-Fltp_P16	5.54998	0.373656	Fltp_P16 (reference)	reference	alpha
TAGACCATCAGAGGTG-1-G1-STZ	-6.72709	6.4781	STZ (query)	query	beta
ACTTACTGTCTTCGTC-1-G5-STZ	2.84977	0.664801	STZ (query)	query	alpha
GATGAAACATGCAATC-1-147_mTmG-Fltp_P16	-3.5016	10.5653	Fltp_P16 (reference)	reference	beta
TTGACTTCAGACGCCT-1-SRR10751515-spikein_drug	-1.84219	10.9977	spikein_drug (reference)	reference	beta
TGGCGCAAGACAATAC-1-145_mGFP-Fltp_P16	3.49518	8.60933	Fltp_P16 (reference)	reference	beta_delta
CTACCCATCATCGGAT-1-SRR10985098-NOD	-1.0694	3.38498	NOD (reference)	reference	beta_delta
AACTTTCTCTACTTAC-1-G2-STZ	12.7195	8.10447	STZ (query)	query	endothelial
GGAAAGCGTCCCTTGT-1-G2-STZ	2.27527	9.57581	STZ (query)	query	beta_delta
GTCATTTTCCGCGCAA-1-G6-STZ	2.36824	0.139217	STZ (query)	query	alpha
TTTGCGCAGCGCTTAT-1-SRR10751507-spikein_drug	1.03878	-1.33236	spikein_drug (reference)	reference	alpha
AACACGTGTCGCCATG-1-SRR10751512-spikein_drug	-6.58997	6.91608	spikein_drug (reference)	reference	beta
CGGCTAGCATACGCTA-1-SRR10751514-spikein_drug	-4.96482	9.56241	spikein_drug (reference)	reference	beta
GCGCAGTAGGTAGCCA-1-SRR10751513-spikein_drug	2.85567	12.5194	spikein_drug (reference)	reference	beta
AACGTTGTCGTATCAG-1-SRR10751505-spikein_drug	-4.94611	7.34623	spikein_drug (reference)	reference	beta
TTCTCCTGTCGCTTCT-1-G3-STZ	2.37269	-0.461385	STZ (query)	query	alpha
GCCAAATCAATGACCT-1-SRR10985097-NOD	-1.11333	3.18211	NOD (reference)	reference	delta
CGTTGGGCACGACGAA-1-G1-STZ	-2.40625	12.3936	STZ (query)	query	beta
GAACCTATCTCAACTT-1-SRR10751516-spikein_drug	-0.236471	-2.48594	spikein_drug (reference)	reference	alpha
AATCCAGGTATAGGTA-1-146_mRFP-Fltp_P16	-0.468831	14.0265	Fltp_P16 (reference)	reference	beta
CCTTTCTGTCGCTTTC-1-146_mRFP-Fltp_P16	7.42858	7.57103	Fltp_P16 (reference)	reference	stellate_activated
TACCTATAGATCCCGC-1-G1-STZ	-0.956753	12.1242	STZ (query)	query	beta
TTAGGACGTGACCAAG-1-G6-STZ	2.96398	0.317982	STZ (query)	query	alpha
AGCTCTCTCCGTTGCT-1-G3-STZ	2.60442	1.15102	STZ (query)	query	alpha
AACTCAGAGGAATCGC-1-147_mTmG-Fltp_P16	2.97678	-0.672773	Fltp_P16 (reference)	reference	alpha
CATCAGATCCAAAGTC-1-145_mGFP-Fltp_P16	4.55813	-1.14068	Fltp_P16 (reference)	reference	alpha
AACGTTGCAGCTTCGG-1-SRR10751515-spikein_drug	-6.5322	5.15607	spikein_drug (reference)	reference	beta
TACGGTAGTAAGAGGA-1-SRR10751502-spikein_drug	2.22818	8.52876	spikein_drug (reference)	reference	beta_delta
GGACAGAAGGACAGAA-1-147_mTmG-Fltp_P16	-5.56513	9.94316	Fltp_P16 (reference)	reference	beta
CTCTGGTTCGTCTGCT-1-G5-STZ	2.00219	9.21115	STZ (query)	query	beta
GGAATAATCTTCGAGA-1-G2-STZ	4.20682	6.70862	STZ (query)	query	alpha_delta
CTGAAGTAGTCTCGGC-1-145_mGFP-Fltp_P16	6.4413	3.91842	Fltp_P16 (reference)	reference	endocrine_proliferative
GTATCTTTCAACCATG-1-G1-STZ	13.9081	6.62073	STZ (query)	query	stellate_activated
GTATCTTGTCATGCAT-1-146_mRFP-Fltp_P16	-1.77308	13.633	Fltp_P16 (reference)	reference	beta
GATCGTATCTACTATC-1-SRR10751506-spikein_drug	2.33902	5.61632	spikein_drug (reference)	reference	alpha_delta
AAGTCTGTCACTATTC-1-G1-STZ	-6.49301	6.74876	STZ (query)	query	beta
AAACCTGTCACTTATC-1-147_mTmG-Fltp_P16	3.37169	8.50032	Fltp_P16 (reference)	reference	beta_delta
GGAAAGCCACGTAAGG-1-G4-STZ	2.85811	1.11241	STZ (query)	query	alpha
CTACATTAGCGATCCC-1-G3-STZ	2.0428	-1.27604	STZ (query)	query	alpha
AGAGCTTTCTACTCAT-1-147_mTmG-Fltp_P16	-2.04905	13.0987	Fltp_P16 (reference)	reference	beta
TGCGTGGGTATGGTTC-1-146_mRFP-Fltp_P16	6.81855	5.20653	Fltp_P16 (reference)	reference	endocrine_proliferative
TACAGTGAGACAAGCC-1-SRR10751507-spikein_drug	4.68623	5.36815	spikein_drug (reference)	reference	alpha
TGGGAAGAGCAACGGT-1-147_mTmG-Fltp_P16	2.78974	-1.69213	Fltp_P16 (reference)	reference	alpha
TACTCGCGTCCCGACA-1-G8-STZ	3.20815	5.76139	STZ (query)	query	alpha_delta
CACACCTAGAGGTACC-1-G6-STZ	3.72215	2.04881	STZ (query)	query	alpha
GTGCAGCAGACCTAGG-1-146_mRFP-Fltp_P16	3.31203	8.72718	Fltp_P16 (reference)	reference	alpha_beta
GATGCTAAGCGTTTAC-1-G2-STZ	12.0418	1.53207	STZ (query)	query	immune
TACCTTAGTCTGCAAT-1-G5-STZ	-0.144814	-1.64436	STZ (query)	query	gamma
AAAGTAGGTCACTTCC-1-G4-STZ	3.8885	8.93257	STZ (query)	query	beta_delta
CCACTACAGTTCCACA-1-145_mGFP-Fltp_P16	-1.9787	3.09443	Fltp_P16 (reference)	reference	delta
GTCATTTAGTGACATA-1-SRR10751508-spikein_drug	-0.918694	9.37189	spikein_drug (reference)	reference	beta
AACCATGTCGAACGGA-1-G8-STZ	1.27322	-2.70018	STZ (query)	query	alpha
ATTCTACGTACAGACG-1-SRR10751504-spikein_drug	-1.38429	10.2926	spikein_drug (reference)	reference	beta
CACAGGCCATAACCTG-1-SRR10751505-spikein_drug	-6.9169	5.40604	spikein_drug (reference)	reference	beta
ATCATGGGTTATCCGA-1-G2-STZ	3.34266	9.86154	STZ (query)	query	beta_delta
CAACTAGTCATCTGCC-1-SRR10985098-NOD	9.90742	0.71611	NOD (reference)	reference	ductal
TGCTACCTCCACGTTC-1-G1-STZ	-4.71502	10.5612	STZ (query)	query	beta
TAGTTGGGTCTAGTCA-1-G1-STZ	-6.10391	7.23246	STZ (query)	query	beta
GGATGTTAGACCTAGG-1-147_mTmG-Fltp_P16	-4.94449	10.9651	Fltp_P16 (reference)	reference	beta
CAGCCGAGTCTGGTCG-1-146_mRFP-Fltp_P16	-0.378712	14.018	Fltp_P16 (reference)	reference	beta
TATCTCATCGCAGGCT-1-G6-STZ	0.426296	-3.76323	STZ (query)	query	alpha
CAGCATATCGTCACGG-1-SRR10751511-spikein_drug	-4.27718	9.51642	spikein_drug (reference)	reference	beta
TTCTACAGTAGAAAGG-1-G1-STZ	3.85061	1.698	STZ (query)	query	alpha
TATTACCAGCTAGGCA-1-G4-STZ	-0.913573	8.72588	STZ (query)	query	beta
CACAGGCTCGCATGGC-1-145_mGFP-Fltp_P16	4.40033	0.721733	Fltp_P16 (reference)	reference	alpha
TGAGAGGGTCCATGAT-1-SRR10751514-spikein_drug	-7.26329	4.85937	spikein_drug (reference)	reference	beta
CATGGCGCACTAGTAC-1-G2-STZ	-1.31665	4.92375	STZ (query)	query	alpha_delta
GTCTTCGTCTAACGGT-1-SRR10751505-spikein_drug	-4.52619	1.57321	spikein_drug (reference)	reference	delta
GAATAAGCATGCTGGC-1-145_mGFP-Fltp_P16	-2.19324	13.8431	Fltp_P16 (reference)	reference	beta
TCGTACCTCTAACCGA-1-SRR10751510-spikein_drug	-0.598803	7.72499	spikein_drug (reference)	reference	beta_delta
CACACAAGTACACCGC-1-G5-STZ	-3.45255	3.90224	STZ (query)	query	delta
CGGACTGCACGGCGTT-1-SRR10751507-spikein_drug	2.72691	11.8625	spikein_drug (reference)	reference	beta
GCCAAATTCTGGTTCC-1-SRR10751506-spikein_drug	-0.974206	10.8282	spikein_drug (reference)	reference	beta
TATCTCAGTAGAGCTG-1-G1-STZ	3.6317	0.376127	STZ (query)	query	alpha
CGTAGGCCAAGCGCTC-1-G2-STZ	14.0478	7.7587	STZ (query)	query	endothelial
CACACCTCACGTCTCT-1-SRR10751504-spikein_drug	-5.372	5.92704	spikein_drug (reference)	reference	beta
GTTTCTACAAACCTAC-1-G2-STZ	1.17393	-2.45144	STZ (query)	query	alpha
CCTAGCTAGTAAGTAC-1-G2-STZ	0.790602	10.5503	STZ (query)	query	beta
GGGTTGCCAAGTAGTA-1-G6-STZ	5.52432	11.3948	STZ (query)	query	beta
TTCGAAGGTGTGGTTT-1-145_mGFP-Fltp_P16	-3.12622	12.859	Fltp_P16 (reference)	reference	beta
TAGCCGGTCGAGAGCA-1-G2-STZ	11.3372	3.93336	STZ (query)	query	immune
TCAGGTACATTACGAC-1-145_mGFP-Fltp_P16	0.188143	-3.15012	Fltp_P16 (reference)	reference	gamma
CTCTGGTTCACTTACT-1-SRR10751513-spikein_drug	-3.653	7.73149	spikein_drug (reference)	reference	beta
GACGTGCAGTGTACTC-1-G3-STZ	2.71635	8.37242	STZ (query)	query	beta_delta
TCCACACCATGGTTGT-1-G2-STZ	-5.24676	2.74714	STZ (query)	query	delta
TGTATTCGTTAGGGTG-1-G4-STZ	-2.41817	4.26523	STZ (query)	query	delta
TCAGGATTCAATACCG-1-G1-STZ	12.638	8.58582	STZ (query)	query	endothelial
AGATCTGAGATGTAAC-1-G4-STZ	-4.62989	2.76168	STZ (query)	query	delta
TCGCGTTGTCCGAAGA-1-145_mGFP-Fltp_P16	2.47741	5.23306	Fltp_P16 (reference)	reference	alpha_delta
CGTCACTGTCTCTTAT-1-G1-STZ	-2.30229	3.08376	STZ (query)	query	delta
GTAGTCAGTATAAACG-1-146_mRFP-Fltp_P16	-2.54142	13.4279	Fltp_P16 (reference)	reference	beta
CGGTTAATCCGAAGAG-1-SRR10985098-NOD	1.70731	-2.80824	NOD (reference)	reference	alpha
CTTAACTTCCGAATGT-1-G4-STZ	-1.09505	4.85626	STZ (query)	query	delta
AGATTGCTCTTAGAGC-1-G1-STZ	-5.96443	9.06686	STZ (query)	query	beta
GTCTTCGCATTTGCCC-1-146_mRFP-Fltp_P16	-2.85395	12.4267	Fltp_P16 (reference)	reference	beta
GTATTCTTCAGATAAG-1-SRR10751505-spikein_drug	-1.90655	9.07478	spikein_drug (reference)	reference	beta
CACATAGGTAACGTTC-1-G8-STZ	1.73777	-0.937989	STZ (query)	query	alpha
AGGGATGAGTCACGCC-1-145_mGFP-Fltp_P16	3.77705	-1.88216	Fltp_P16 (reference)	reference	alpha
CACCACTGTCGCGTGT-1-G1-STZ	-5.71596	9.42503	STZ (query)	query	beta
CATCGAAGTACAGTTC-1-G4-STZ	3.50317	1.25947	STZ (query)	query	alpha
GACTGCGCATCCGCGA-1-G2-STZ	-2.83618	3.75231	STZ (query)	query	delta
CATCAAGTCCTAAGTG-1-146_mRFP-Fltp_P16	-5.57638	10.1128	Fltp_P16 (reference)	reference	beta
CATCGAATCCGAACGC-1-G5-STZ	-1.26126	4.74396	STZ (query)	query	delta
CTCTAATGTCGCCATG-1-SRR10751508-spikein_drug	-5.06947	7.0306	spikein_drug (reference)	reference	beta
ATTGGACCACGCCAGT-1-147_mTmG-Fltp_P16	-3.66985	12.4007	Fltp_P16 (reference)	reference	beta
GGGTCTGAGAAACGCC-1-G1-STZ	1.33773	-2.17752	STZ (query)	query	alpha
CACTCCAGTCGAGTTT-1-SRR10985099-NOD	-2.03406	10.8875	NOD (reference)	reference	beta
GGGATGAGTACCATCA-1-G2-STZ	0.548309	5.04353	STZ (query)	query	delta
CCGTGGAGTGAACCTT-1-146_mRFP-Fltp_P16	4.5884	3.25926	Fltp_P16 (reference)	reference	alpha
GGACAAGAGAGTACCG-1-G1-STZ	3.59932	1.32812	STZ (query)	query	alpha
AGATCTGGTCATGCAT-1-G6-STZ	1.99609	9.68104	STZ (query)	query	beta
CCGTACTCAATGCCAT-1-G1-STZ	0.0297649	12.7047	STZ (query)	query	beta
TTCTACATCTATCGCC-1-SRR10751504-spikein_drug	2.41392	0.924941	spikein_drug (reference)	reference	alpha
GAGTCCGTCGGAAATA-1-SRR10751515-spikein_drug	-5.52898	6.1844	spikein_drug (reference)	reference	beta
CGGTTAAAGCCTCGTG-1-SRR10985098-NOD	10.0643	-1.06592	NOD (reference)	reference	ductal
CACATTTAGAAACCTA-1-G2-STZ	13.3471	4.8321	STZ (query)	query	stellate_quiescent
AGACGTTGTCAAAGAT-1-147_mTmG-Fltp_P16	-4.88277	9.52024	Fltp_P16 (reference)	reference	beta
TTTGCGCGTTCCCGAG-1-147_mTmG-Fltp_P16	4.18786	0.365761	Fltp_P16 (reference)	reference	alpha
AACTTTCGTCTCTCGT-1-G6-STZ	-1.19113	10.513	STZ (query)	query	beta
CGATTGACACGGCCAT-1-146_mRFP-Fltp_P16	-3.40615	11.9044	Fltp_P16 (reference)	reference	beta
ACACCCTCACAGTCGC-1-G1-STZ	-4.78671	10.1513	STZ (query)	query	beta
GCTTCCACATTACGAC-1-146_mRFP-Fltp_P16	12.2755	6.52358	Fltp_P16 (reference)	reference	stellate_activated
AGTGTCAAGCCTTGAT-1-SRR10751504-spikein_drug	-0.565334	10.5319	spikein_drug (reference)	reference	beta
TGCGTGGTCTCTGCTG-1-G1-STZ	2.50034	0.316644	STZ (query)	query	alpha
GGGATGATCACAAACC-1-G3-STZ	-6.87422	4.48445	STZ (query)	query	beta
TGACTAGTCTCCGGTT-1-G3-STZ	5.29396	11.5503	STZ (query)	query	beta
ATTACTCTCAATAAGG-1-SRR10751506-spikein_drug	2.42077	5.33785	spikein_drug (reference)	reference	alpha_delta
ATAAGAGCAAATACAG-1-145_mGFP-Fltp_P16	3.75638	-0.55622	Fltp_P16 (reference)	reference	alpha
GGGTTGCCAAGAAGAG-1-146_mRFP-Fltp_P16	2.7136	8.24348	Fltp_P16 (reference)	reference	alpha_beta
TTTGTCATCCAAGCCG-1-146_mRFP-Fltp_P16	-2.6512	12.4773	Fltp_P16 (reference)	reference	beta
CACCTTGGTAAGGGCT-1-145_mGFP-Fltp_P16	1.99273	2.18501	Fltp_P16 (reference)	reference	alpha
CCGTGGACAAATACAG-1-SRR10751516-spikein_drug	2.55618	9.0694	spikein_drug (reference)	reference	alpha_beta
GGACAGAGTCCAGTAT-1-145_mGFP-Fltp_P16	3.91551	-0.338512	Fltp_P16 (reference)	reference	alpha
TTAGGACCATGTCCTC-1-SRR10751506-spikein_drug	-0.167906	-2.65415	spikein_drug (reference)	reference	alpha
TGCGTGGAGCGTCAAG-1-SRR10751510-spikein_drug	-3.01385	8.91202	spikein_drug (reference)	reference	beta
GACGGCTCAGGTGGAT-1-146_mRFP-Fltp_P16	5.12317	0.780405	Fltp_P16 (reference)	reference	alpha
GCGCAGTGTCCGCTGA-1-146_mRFP-Fltp_P16	3.83576	0.936141	Fltp_P16 (reference)	reference	alpha
CGACCTTCATATGGTC-1-SRR10985098-NOD	4.53156	0.290682	NOD (reference)	reference	gamma
GACGCGTCATGTTGAC-1-SRR10751502-spikein_drug	-0.514455	10.4211	spikein_drug (reference)	reference	beta
GACACGCAGGCTACGA-1-SRR10751513-spikein_drug	-7.66572	4.44347	spikein_drug (reference)	reference	beta
GATGAAAAGGTAGCCA-1-G2-STZ	1.91278	-2.80681	STZ (query)	query	alpha
CGTCTACGTTACGGAG-1-SRR10751511-spikein_drug	3.47378	3.19586	spikein_drug (reference)	reference	alpha
GACGCGTAGCTAGCCC-1-SRR10985098-NOD	5.2684	2.11029	NOD (reference)	reference	alpha
GGACAAGGTTACAGAA-1-G8-STZ	1.2392	0.47086	STZ (query)	query	alpha
CCAGCGATCGTCCAGG-1-SRR10985099-NOD	11.9327	8.45352	NOD (reference)	reference	endothelial_stellate
ACACCCTAGCTCCTCT-1-SRR10751504-spikein_drug	-4.48366	10.3346	spikein_drug (reference)	reference	beta
CGGGTCAAGCAACGGT-1-G5-STZ	-3.85392	3.05393	STZ (query)	query	delta
TACTCATTCTTAGAGC-1-146_mRFP-Fltp_P16	3.94969	-0.108093	Fltp_P16 (reference)	reference	alpha
AAGGCAGGTGCAGGTA-1-145_mGFP-Fltp_P16	3.20762	-0.695993	Fltp_P16 (reference)	reference	alpha
GCCAAATCAACGCACC-1-SRR10751510-spikein_drug	1.88298	11.2172	spikein_drug (reference)	reference	beta
CAGCAGCGTGACGGTA-1-SRR10751505-spikein_drug	-2.11668	10.7677	spikein_drug (reference)	reference	beta
CACACCTAGAGTTGGC-1-147_mTmG-Fltp_P16	-3.19052	12.3251	Fltp_P16 (reference)	reference	beta
CCTACACAGACCGGAT-1-145_mGFP-Fltp_P16	3.33961	-0.00177408	Fltp_P16 (reference)	reference	alpha
AATCGGTAGCAGCGTA-1-SRR10751502-spikein_drug	-1.16831	10.3567	spikein_drug (reference)	reference	beta
GTACTTTCAGTATGCT-1-G8-STZ	-3.65273	3.01487	STZ (query)	query	delta
CTACACCAGCGATTCT-1-SRR10751511-spikein_drug	0.734468	8.7755	spikein_drug (reference)	reference	alpha_beta
CGGACGTGTTAAGATG-1-146_mRFP-Fltp_P16	4.76697	1.39086	Fltp_P16 (reference)	reference	alpha
AACTCCCCAGACGTAG-1-G2-STZ	13.6532	6.37617	STZ (query)	query	stellate_activated
CACAAACTCGTTGACA-1-147_mTmG-Fltp_P16	0.989469	5.48055	Fltp_P16 (reference)	reference	alpha_delta
TTGCCGTCACTCGACG-1-146_mRFP-Fltp_P16	8.36365	6.72745	Fltp_P16 (reference)	reference	endothelial
ACTGCTCTCAATAAGG-1-SRR10751504-spikein_drug	-0.147102	11.3323	spikein_drug (reference)	reference	beta
GGGCACTAGGAATGGA-1-147_mTmG-Fltp_P16	3.84646	8.18069	Fltp_P16 (reference)	reference	beta_delta
TCTTCGGAGCACCGTC-1-SRR10751507-spikein_drug	0.582062	11.5843	spikein_drug (reference)	reference	beta
ATGAGGGGTTACTGAC-1-SRR10751505-spikein_drug	-5.8173	7.07803	spikein_drug (reference)	reference	beta
CTTTGCGCATTAACCG-1-G8-STZ	-4.00733	12.0461	STZ (query)	query	beta
ACGTCAAAGCGCCTTG-1-SRR10751502-spikein_drug	1.76865	0.40887	spikein_drug (reference)	reference	alpha
TCATTTGCAGAGCCAA-1-SRR10751510-spikein_drug	1.10212	-1.56906	spikein_drug (reference)	reference	alpha
TTTGGTTAGCTAGGCA-1-145_mGFP-Fltp_P16	-5.66867	8.55883	Fltp_P16 (reference)	reference	beta
ACTGAACAGAAGATTC-1-SRR10751516-spikein_drug	3.3448	3.07889	spikein_drug (reference)	reference	alpha
TTGAACGAGGCTAGGT-1-G3-STZ	3.68148	0.667225	STZ (query)	query	alpha
CCGGTAGCACAACGCC-1-146_mRFP-Fltp_P16	13.6809	6.37728	Fltp_P16 (reference)	reference	stellate_activated
CCTCTGATCGGCTACG-1-G4-STZ	-1.31251	4.90443	STZ (query)	query	delta
ATGAGGGAGGATGCGT-1-SRR10751506-spikein_drug	-3.71315	8.61206	spikein_drug (reference)	reference	beta
ATCATCTAGGCGTACA-1-G4-STZ	-3.34275	3.34129	STZ (query)	query	delta
TGCACCTCAAGTTCTG-1-145_mGFP-Fltp_P16	-3.40913	10.0463	Fltp_P16 (reference)	reference	beta
ATGGGAGCATTGAGCT-1-SRR10751508-spikein_drug	-4.5138	1.68686	spikein_drug (reference)	reference	gamma
TGCCCTAGTCATATCG-1-G1-STZ	-5.44877	8.53872	STZ (query)	query	beta
GTCCTCACAAATTGCC-1-145_mGFP-Fltp_P16	-1.37644	13.3688	Fltp_P16 (reference)	reference	beta
TATGCCCCATGGTCAT-1-145_mGFP-Fltp_P16	4.84012	6.65973	Fltp_P16 (reference)	reference	alpha
TGGCTGGGTACATGTC-1-145_mGFP-Fltp_P16	-2.04919	2.13423	Fltp_P16 (reference)	reference	delta
CGAGCACCACCATGTA-1-SRR10751516-spikein_drug	-3.53903	4.23195	spikein_drug (reference)	reference	alpha_delta
CACAAACCAATTCCTT-1-146_mRFP-Fltp_P16	4.36135	0.875816	Fltp_P16 (reference)	reference	alpha
CCACGGAGTCATGCAT-1-SRR10751508-spikein_drug	-0.301582	10.09	spikein_drug (reference)	reference	beta
GTAGTCACACCTCGTT-1-SRR10751514-spikein_drug	-5.74022	8.19865	spikein_drug (reference)	reference	beta
ACGGGTCAGTGTTTGC-1-SRR10751504-spikein_drug	2.0288	0.736368	spikein_drug (reference)	reference	alpha
TACGGGCCATAGAAAC-1-SRR10985097-NOD	-2.81977	9.61921	NOD (reference)	reference	beta
GTCACGGAGAGTACCG-1-SRR10751502-spikein_drug	-2.13207	9.43192	spikein_drug (reference)	reference	beta
ACGTCAATCAAACCGT-1-146_mRFP-Fltp_P16	12.2267	5.99769	Fltp_P16 (reference)	reference	stellate_quiescent
GCTGGGTCACGTCTCT-1-145_mGFP-Fltp_P16	4.02692	5.45296	Fltp_P16 (reference)	reference	alpha
ACATACGAGCGGATCA-1-SRR10751509-spikein_drug	2.60764	12.2465	spikein_drug (reference)	reference	beta
ACGCAGCTCACCCGAG-1-SRR10751511-spikein_drug	3.95071	11.4802	spikein_drug (reference)	reference	alpha_beta
TTAACTCTCCAGATCA-1-G2-STZ	6.28956	8.46683	STZ (query)	query	stellate_activated
TTGCCGTGTGTTCTTT-1-SRR10751503-spikein_drug	-7.40702	4.4678	spikein_drug (reference)	reference	beta
GACGTTAGTGACTCAT-1-G1-STZ	-6.35509	5.68905	STZ (query)	query	beta
CCCAGTTGTATAATGG-1-G6-STZ	14.0648	6.65151	STZ (query)	query	stellate_activated
TACTCGCCATGCAACT-1-G1-STZ	0.59761	11.6033	STZ (query)	query	beta
TTTGGTTTCCACGTGG-1-146_mRFP-Fltp_P16	1.06503	1.60781	Fltp_P16 (reference)	reference	gamma
GATCAGTAGGAATCGC-1-SRR10751505-spikein_drug	2.08781	12.6551	spikein_drug (reference)	reference	beta
CCAATCCAGCCACGCT-1-SRR10751513-spikein_drug	-1.32327	10.5579	spikein_drug (reference)	reference	beta
TCGCGTTTCCCATTAT-1-147_mTmG-Fltp_P16	-4.47586	11.3932	Fltp_P16 (reference)	reference	beta
CGATCGGAGTACGTAA-1-145_mGFP-Fltp_P16	1.27308	-2.76461	Fltp_P16 (reference)	reference	alpha
TCAGATGTCAACACAC-1-145_mGFP-Fltp_P16	1.1737	0.754581	Fltp_P16 (reference)	reference	gamma
AAGTCTGTCGCAAGCC-1-G6-STZ	0.596032	0.124461	STZ (query)	query	gamma
TTCTCAACACGGCTAC-1-SRR10751510-spikein_drug	4.04463	4.76409	spikein_drug (reference)	reference	alpha
CAGCGACGTACCATCA-1-SRR10751505-spikein_drug	-0.880487	11.3225	spikein_drug (reference)	reference	beta
TACCTTATCTGTGCAA-1-145_mGFP-Fltp_P16	-3.37884	12.6109	Fltp_P16 (reference)	reference	beta
CCGTTCAAGTACGCGA-1-SRR10751502-spikein_drug	-5.46506	8.73917	spikein_drug (reference)	reference	beta
GCACTCTTCTTAGCCC-1-147_mTmG-Fltp_P16	4.44584	6.23946	Fltp_P16 (reference)	reference	alpha
ACTTACTAGACAAGCC-1-G2-STZ	2.98281	0.403613	STZ (query)	query	alpha
TTAGGCATCGTTGACA-1-G6-STZ	-6.47309	4.79526	STZ (query)	query	beta
CGCGTTTAGTCCTCCT-1-SRR10751514-spikein_drug	3.59997	8.58446	spikein_drug (reference)	reference	alpha_beta
GGAATAATCATGTCCC-1-G2-STZ	0.244658	-3.26385	STZ (query)	query	alpha
CCCAATCCATCACGAT-1-G1-STZ	2.60633	11.6701	STZ (query)	query	beta
CTCTAATCACCTATCC-1-146_mRFP-Fltp_P16	0.334323	8.44449	Fltp_P16 (reference)	reference	alpha_beta
TTTGTCAGTATGAATG-1-G1-STZ	0.819508	11.6174	STZ (query)	query	beta
GACTGCGGTGAGGGTT-1-SRR10751508-spikein_drug	4.12501	5.11708	spikein_drug (reference)	reference	alpha
TGGTTCCTCGGATGTT-1-G5-STZ	-3.93291	6.37825	STZ (query)	query	beta
CTAAGACCAAACTGTC-1-145_mGFP-Fltp_P16	-3.68741	12.0774	Fltp_P16 (reference)	reference	beta
GAACATCAGTGGTAAT-1-SRR10751502-spikein_drug	9.95532	6.86091	spikein_drug (reference)	reference	stellate_quiescent
GTCACAACATAACCTG-1-145_mGFP-Fltp_P16	-2.53132	12.754	Fltp_P16 (reference)	reference	beta
CCTCTGATCGATGAGG-1-SRR10751506-spikein_drug	-7.27448	5.13719	spikein_drug (reference)	reference	beta
CTTACCGCACAGACAG-1-G2-STZ	9.28786	4.68246	STZ (query)	query	immune_proliferative
TCATTTGCATCACAAC-1-G8-STZ	-0.6506	12.8286	STZ (query)	query	beta
GCTCTGTAGTGAAGAG-1-145_mGFP-Fltp_P16	-2.44954	12.555	Fltp_P16 (reference)	reference	beta
TAAGAGAAGAATTCCC-1-G2-STZ	14.4139	8.51933	STZ (query)	query	endothelial
TGCCCTATCTCGGACG-1-SRR10751503-spikein_drug	-1.90539	10.3622	spikein_drug (reference)	reference	beta
GCCAAATGTCCTAGCG-1-146_mRFP-Fltp_P16	3.72526	0.461387	Fltp_P16 (reference)	reference	alpha
CCGGGATGTTGGTTTG-1-SRR10751508-spikein_drug	-3.46482	8.96783	spikein_drug (reference)	reference	beta
CGTGTAATCCTTGACC-1-G5-STZ	-1.48164	10.4873	STZ (query)	query	beta
CGTCCATCACCTGGTG-1-G6-STZ	-0.627715	5.33394	STZ (query)	query	alpha_delta
AAGGCAGCACTTGGAT-1-145_mGFP-Fltp_P16	1.13715	5.27274	Fltp_P16 (reference)	reference	delta
AGGCCACTCGCATGAT-1-G6-STZ	8.82882	1.60996	STZ (query)	query	alpha_immune
ATAACGCCAGATCGGA-1-147_mTmG-Fltp_P16	4.41648	4.65867	Fltp_P16 (reference)	reference	alpha
GGGATGAAGGCATTGG-1-G4-STZ	13.3107	5.17642	STZ (query)	query	stellate_quiescent
TGTATTCGTAGGCTGA-1-SRR10985097-NOD	4.57866	-1.19185	NOD (reference)	reference	alpha
TTGCCGTTCACAATGC-1-146_mRFP-Fltp_P16	11.7516	5.09466	Fltp_P16 (reference)	reference	stellate_quiescent
AAAGATGGTCGAGATG-1-145_mGFP-Fltp_P16	1.97339	-2.11311	Fltp_P16 (reference)	reference	gamma
CCGGGATGTCGCCATG-1-G5-STZ	-0.175849	9.98784	STZ (query)	query	beta
GAAACTCTCTGCTGCT-1-G6-STZ	-0.667158	5.13238	STZ (query)	query	delta
TTTACTGAGGAGTTTA-1-G4-STZ	-2.04499	7.82522	STZ (query)	query	beta_delta
CACCACTGTCCATCCT-1-G2-STZ	-5.51884	6.8355	STZ (query)	query	beta
CTAAGACAGCTGCAAG-1-145_mGFP-Fltp_P16	1.896	0.374358	Fltp_P16 (reference)	reference	alpha
TGCCCTAGTATAATGG-1-G6-STZ	-3.6227	3.30258	STZ (query)	query	delta
CTGTTTAAGAATGTTG-1-G6-STZ	0.963093	10.1441	STZ (query)	query	beta
AAGGAGCAGAATTGTG-1-G1-STZ	1.12284	12.0944	STZ (query)	query	beta
TTCGGTCCATGTCCTC-1-G6-STZ	0.0628735	-3.44508	STZ (query)	query	gamma
CTGCGGAGTCACACGC-1-146_mRFP-Fltp_P16	-4.81554	10.4193	Fltp_P16 (reference)	reference	beta
TTCGAAGAGAGCTGCA-1-G3-STZ	-5.42985	8.59906	STZ (query)	query	beta
ATTCTACAGTCATGCT-1-G6-STZ	2.74637	-0.0903033	STZ (query)	query	alpha
ACGGAGACACGTCAGC-1-147_mTmG-Fltp_P16	-5.06698	7.06665	Fltp_P16 (reference)	reference	beta
CGTGTAAAGGGAAACA-1-147_mTmG-Fltp_P16	-5.10439	11.4896	Fltp_P16 (reference)	reference	beta
TGAGCCGTCTCTTATG-1-SRR10751502-spikein_drug	-3.348	10.683	spikein_drug (reference)	reference	alpha_beta
ACACTGAAGCTCAACT-1-G6-STZ	1.26178	-0.100717	STZ (query)	query	alpha_immune
AGGTCATAGAAGCCCA-1-SRR10751507-spikein_drug	0.364034	7.40191	spikein_drug (reference)	reference	alpha_beta
GCGCGATGTCAGAGGT-1-145_mGFP-Fltp_P16	-3.68787	12.2902	Fltp_P16 (reference)	reference	beta
CTGGTCTAGTGGAGTC-1-146_mRFP-Fltp_P16	4.27051	-0.217009	Fltp_P16 (reference)	reference	alpha
ATAGACCTCTGCAAGT-1-G8-STZ	-1.88174	12.6125	STZ (query)	query	beta
GACCTGGCACATGGGA-1-G2-STZ	0.00485702	9.37875	STZ (query)	query	beta
CATGCCTCATTCGACA-1-145_mGFP-Fltp_P16	3.52547	9.00041	Fltp_P16 (reference)	reference	beta_delta
CCACTACGTGAGGGAG-1-G1-STZ	-4.5346	10.8903	STZ (query)	query	beta
GCATGTAAGACTAAGT-1-SRR10751507-spikein_drug	3.68122	2.67376	spikein_drug (reference)	reference	alpha
CGTGTAAGTAGCGCAA-1-G2-STZ	2.38529	-1.80762	STZ (query)	query	alpha
TCAGCTCGTCAAAGCG-1-SRR10751511-spikein_drug	3.23323	12.5203	spikein_drug (reference)	reference	beta
ATTACTCGTAAGGGAA-1-145_mGFP-Fltp_P16	3.97564	-0.70386	Fltp_P16 (reference)	reference	alpha
GGATGTTTCCAGATCA-1-SRR10751510-spikein_drug	-3.58059	8.02648	spikein_drug (reference)	reference	beta
TCAGGTAAGGACAGCT-1-G5-STZ	-4.35813	2.80331	STZ (query)	query	delta
CTACACCCAAGCTGTT-1-145_mGFP-Fltp_P16	-4.08833	12.1367	Fltp_P16 (reference)	reference	beta
CCGGGATGTTGGTAAA-1-SRR10985098-NOD	-0.320122	12.0143	NOD (reference)	reference	beta
TGACTAGAGCACACAG-1-G1-STZ	-3.89598	11.1348	STZ (query)	query	beta
GCGACCATCTTTCCTC-1-SRR10751509-spikein_drug	-4.73397	8.56099	spikein_drug (reference)	reference	beta
GTTACAGTCGGCTACG-1-SRR10751508-spikein_drug	0.432993	11.9368	spikein_drug (reference)	reference	beta
CGTTAGAAGTGGAGTC-1-SRR10751503-spikein_drug	1.1482	11.4854	spikein_drug (reference)	reference	beta
TGCGTGGGTCTAAACC-1-G8-STZ	1.84714	-2.17823	STZ (query)	query	alpha
GGAAAGCAGCCCGAAA-1-G6-STZ	-1.13489	4.40834	STZ (query)	query	delta
AATCGGTAGGATGGAA-1-G8-STZ	2.23517	-2.58566	STZ (query)	query	alpha
TAAGCGTGTTTGACTG-1-SRR10751508-spikein_drug	-5.70593	5.28373	spikein_drug (reference)	reference	beta
TACTCATAGTGTACTC-1-SRR10751510-spikein_drug	3.4427	12.7944	spikein_drug (reference)	reference	alpha_beta
CCATTCGCAGTTAACC-1-145_mGFP-Fltp_P16	5.29874	7.98496	Fltp_P16 (reference)	reference	alpha_delta
CTGTGCTCAGTATAAG-1-145_mGFP-Fltp_P16	6.32176	5.57814	Fltp_P16 (reference)	reference	endocrine_proliferative
ATAGACCTCGGTTCGG-1-G5-STZ	1.23686	4.2904	STZ (query)	query	alpha_delta
CGTTGGGTCACCATAG-1-G1-STZ	-2.42688	3.55166	STZ (query)	query	delta
CTGATCCGTCTCTTTA-1-G8-STZ	0.637875	-3.17515	STZ (query)	query	alpha
GGCTCGATCAACACCA-1-SRR10751513-spikein_drug	4.80883	12.5953	spikein_drug (reference)	reference	beta
CTAATGGGTGTTCTTT-1-SRR10751516-spikein_drug	-3.7892	9.8405	spikein_drug (reference)	reference	beta
AGTGGGAAGCCGTCGT-1-G3-STZ	-6.05785	8.52717	STZ (query)	query	beta
ATTCTACCAGTCAGAG-1-G8-STZ	1.75228	3.11988	STZ (query)	query	gamma
CGGACGTGTCGCCATG-1-SRR10751516-spikein_drug	-3.72672	10.5156	spikein_drug (reference)	reference	beta
GCAATCACAATGAAAC-1-145_mGFP-Fltp_P16	3.17977	-0.507597	Fltp_P16 (reference)	reference	alpha
CATGCCTTCCGGCACA-1-G3-STZ	-1.30773	11.2671	STZ (query)	query	beta
GACCAATTCATATCGG-1-145_mGFP-Fltp_P16	-5.3712	9.81105	Fltp_P16 (reference)	reference	beta
CGGGTCACATTGGTAC-1-G5-STZ	14.4228	8.05086	STZ (query)	query	endothelial
CGGACACCACGGATAG-1-SRR10751516-spikein_drug	-3.64675	7.43754	spikein_drug (reference)	reference	beta
GCATGCGTCTTCGGTC-1-147_mTmG-Fltp_P16	4.23275	3.99319	Fltp_P16 (reference)	reference	alpha
TCTCATAGTCATGCCG-1-G3-STZ	1.07133	11.6436	STZ (query)	query	beta
GCGCAACTCCAAGTAC-1-G8-STZ	2.5714	0.439174	STZ (query)	query	alpha
CAGTCCTGTTGCTCCT-1-145_mGFP-Fltp_P16	4.78665	7.6693	Fltp_P16 (reference)	reference	alpha_delta
ACACCCTTCGTCTGCT-1-SRR10751514-spikein_drug	-7.68146	4.01375	spikein_drug (reference)	reference	beta
AGAGTGGGTCAGGACA-1-G5-STZ	3.78685	2.89285	STZ (query)	query	alpha
CTGTGCTGTAAGTGGC-1-G1-STZ	-5.07861	9.76458	STZ (query)	query	beta
TATCTCAAGGGCTTGA-1-SRR10751506-spikein_drug	-3.2627	9.91535	spikein_drug (reference)	reference	beta
ACGTCAAAGAAGATTC-1-145_mGFP-Fltp_P16	-5.29318	9.75685	Fltp_P16 (reference)	reference	beta
TAGCCGGTCGATAGAA-1-G3-STZ	0.804946	-2.72114	STZ (query)	query	gamma
CCTATTACATCAGTCA-1-G3-STZ	-6.85214	6.89147	STZ (query)	query	beta
CCGGTAGTCTTGGGTA-1-G1-STZ	-0.684472	11.9498	STZ (query)	query	beta
ACCGTAATCAATAAGG-1-G5-STZ	13.7921	7.39728	STZ (query)	query	endothelial
GGTGTTATCTCTAGGA-1-G3-STZ	-2.20395	11.4367	STZ (query)	query	beta
CTCTAATAGAGGACGG-1-G2-STZ	-3.5029	3.25318	STZ (query)	query	delta
TCACAAGGTGCATCTA-1-G1-STZ	-5.90773	8.60877	STZ (query)	query	beta
CGCGTTTGTATCGCAT-1-145_mGFP-Fltp_P16	3.28634	-1.39199	Fltp_P16 (reference)	reference	gamma
CGGACACGTGGCTCCA-1-G2-STZ	0.847409	5.55414	STZ (query)	query	delta
CTCTAATCAGTTTACG-1-G5-STZ	2.96959	3.0383	STZ (query)	query	alpha_immune
ACAGCCGTCCGCGGTA-1-G4-STZ	4.06469	2.24428	STZ (query)	query	alpha
ATCGAGTGTCCGTCAG-1-146_mRFP-Fltp_P16	5.27082	1.61355	Fltp_P16 (reference)	reference	alpha
TCTCATATCTTACCTA-1-G1-STZ	-4.27091	2.9039	STZ (query)	query	delta
TCGTACCAGCCACGCT-1-G8-STZ	-4.0165	2.4407	STZ (query)	query	delta
TGTCCCAAGCAATCTC-1-147_mTmG-Fltp_P16	2.88902	-1.74315	Fltp_P16 (reference)	reference	alpha
GATCGTAAGAGTCGGT-1-147_mTmG-Fltp_P16	3.46775	-0.0506291	Fltp_P16 (reference)	reference	alpha
CGTCCATAGCCATCGC-1-145_mGFP-Fltp_P16	-4.48081	12.1673	Fltp_P16 (reference)	reference	beta
TGTTCCGTCTGTTTGT-1-147_mTmG-Fltp_P16	5.23811	0.385978	Fltp_P16 (reference)	reference	alpha
GAGGTGAAGTTGAGAT-1-G5-STZ	3.85794	2.64329	STZ (query)	query	alpha
CAGGTGCAGGACAGCT-1-SRR10751504-spikein_drug	2.97475	4.50398	spikein_drug (reference)	reference	alpha
TGTCCCAGTGAGTATA-1-SRR10985099-NOD	-4.63854	8.43081	NOD (reference)	reference	beta
CCTAGCTAGGCGTACA-1-G2-STZ	1.50864	5.92904	STZ (query)	query	delta
CCTCTGATCACGGTTA-1-G2-STZ	0.999266	5.81798	STZ (query)	query	delta
TGATTTCTCAACGGGA-1-SRR10751506-spikein_drug	-5.44222	7.37779	spikein_drug (reference)	reference	beta
TATCTCAGTACTCAAC-1-G5-STZ	2.51577	4.24098	STZ (query)	query	alpha_delta
CGGAGTCTCCTTGCCA-1-SRR10751513-spikein_drug	4.02861	12.7337	spikein_drug (reference)	reference	beta
CTGCTGTAGGGAACGG-1-147_mTmG-Fltp_P16	4.63559	7.57131	Fltp_P16 (reference)	reference	alpha_delta
GGGTCTGGTCCGAATT-1-SRR10751506-spikein_drug	0.74342	9.11686	spikein_drug (reference)	reference	beta_delta
CGCTTCAAGCCGATTT-1-SRR10751508-spikein_drug	-2.08632	9.19444	spikein_drug (reference)	reference	beta
GGGCACTTCCTGCAGG-1-SRR10751505-spikein_drug	-7.03863	4.99603	spikein_drug (reference)	reference	beta
GTCTTCGCATAGAAAC-1-G4-STZ	0.836545	9.11654	STZ (query)	query	beta
TACTCGCAGATCCCGC-1-G6-STZ	-2.3107	3.74328	STZ (query)	query	delta
AGCCTAAGTGGGTATG-1-SRR10751506-spikein_drug	-5.38037	7.67448	spikein_drug (reference)	reference	beta
CCCAGTTAGCTATGCT-1-SRR10751502-spikein_drug	-4.56646	9.49332	spikein_drug (reference)	reference	beta
CTACATTAGCGAAGGG-1-145_mGFP-Fltp_P16	4.01034	-1.56527	Fltp_P16 (reference)	reference	alpha
TCGTAGACACTCTGTC-1-G6-STZ	2.096	10.7568	STZ (query)	query	beta
GGTGAAGGTTGCTCCT-1-147_mTmG-Fltp_P16	-5.30252	10.1164	Fltp_P16 (reference)	reference	beta
TACTCATGTAAGTGGC-1-145_mGFP-Fltp_P16	2.41507	-2.11598	Fltp_P16 (reference)	reference	alpha
AGGTCATGTAGATTAG-1-SRR10751508-spikein_drug	-5.98583	6.33952	spikein_drug (reference)	reference	beta
ATGGGAGTCGGGAGTA-1-SRR10751510-spikein_drug	-4.45801	6.90627	spikein_drug (reference)	reference	beta
GTCCTCACACTAGTAC-1-SRR10751504-spikein_drug	-5.10443	9.47555	spikein_drug (reference)	reference	beta
AGGGAGTTCGGTTCGG-1-G8-STZ	3.17047	7.73458	STZ (query)	query	alpha_delta
CTTTGCGTCAGTTGAC-1-SRR10751508-spikein_drug	0.0247334	10.486	spikein_drug (reference)	reference	beta
AGCGTATCATCCTAGA-1-G1-STZ	-3.31202	11.6609	STZ (query)	query	beta
TGCTGCTCACCGTTGG-1-147_mTmG-Fltp_P16	4.02099	7.03309	Fltp_P16 (reference)	reference	alpha_delta
TACTTGTTCAGCGACC-1-G8-STZ	2.90281	-0.42978	STZ (query)	query	alpha
TTCCCAGGTATAATGG-1-G4-STZ	-0.289555	8.08449	STZ (query)	query	beta_delta
CGTCACTAGCAAATCA-1-G5-STZ	-2.71301	8.84767	STZ (query)	query	beta
ATCCACCAGAGTGACC-1-G4-STZ	3.50812	2.77122	STZ (query)	query	alpha
AAGCCGCCAAGGCTCC-1-146_mRFP-Fltp_P16	-1.74556	12.7145	Fltp_P16 (reference)	reference	beta
CAGCCGAGTGTATGGG-1-SRR10751516-spikein_drug	-5.1178	10.022	spikein_drug (reference)	reference	beta
TGTCCCACACCACCAG-1-G5-STZ	-3.38162	3.73044	STZ (query)	query	delta
GATCGATAGATGCCAG-1-G5-STZ	0.768208	-0.401931	STZ (query)	query	gamma
AGGCCGTCACGAAATA-1-146_mRFP-Fltp_P16	10.8966	8.56792	Fltp_P16 (reference)	reference	endothelial_stellate
TCGTACCAGTCGATAA-1-G4-STZ	9.74826	-1.13737	STZ (query)	query	ductal
TACCTTATCCATGAGT-1-G2-STZ	3.2543	0.399118	STZ (query)	query	alpha
ATCCACCAGTATCTCG-1-SRR10751507-spikein_drug	-4.78547	8.14641	spikein_drug (reference)	reference	beta
GATGAGGCAGGAATGC-1-SRR10751503-spikein_drug	1.34143	11.6434	spikein_drug (reference)	reference	beta
CATGGCGCAGGAATGC-1-G3-STZ	9.17889	4.50391	STZ (query)	query	immune_proliferative
CCATGTCAGCAGGTCA-1-G8-STZ	-4.659	10.0652	STZ (query)	query	beta
AACTGGTTCATCGGAT-1-145_mGFP-Fltp_P16	-4.23321	3.22622	Fltp_P16 (reference)	reference	gamma
ACGCCGATCACGGTTA-1-SRR10751509-spikein_drug	-4.01878	1.95398	spikein_drug (reference)	reference	delta
TACGGATTCACATGCA-1-SRR10751508-spikein_drug	2.05962	0.643114	spikein_drug (reference)	reference	alpha
TTGTAGGAGCTAGTCT-1-SRR10751515-spikein_drug	-3.33273	8.12867	spikein_drug (reference)	reference	beta
TCGCGTTAGAGTTGGC-1-G5-STZ	-3.21278	3.72695	STZ (query)	query	delta
CGTCTACCATGACGGA-1-G6-STZ	-6.18163	6.84558	STZ (query)	query	beta
CATTATCAGAGAGCTC-1-SRR10751514-spikein_drug	-3.17687	8.90221	spikein_drug (reference)	reference	beta
CCTACACGTGCCTGGT-1-G6-STZ	4.12177	6.21411	STZ (query)	query	alpha
GAACCTAGTCATGCCG-1-147_mTmG-Fltp_P16	4.43878	0.903743	Fltp_P16 (reference)	reference	alpha
CCTCTGACATGTCCTC-1-G8-STZ	-4.6837	8.80954	STZ (query)	query	beta
ACGTCAATCCTAGTGA-1-G4-STZ	-1.74657	4.52598	STZ (query)	query	delta
TATCAGGGTCTGGTCG-1-146_mRFP-Fltp_P16	3.33322	-1.28698	Fltp_P16 (reference)	reference	alpha
GACCTGGGTCACTTCC-1-146_mRFP-Fltp_P16	3.86857	9.49117	Fltp_P16 (reference)	reference	alpha_beta_delta
AGCAGCCCATTATCTC-1-G4-STZ	0.86649	-0.45403	STZ (query)	query	gamma
AATCCAGAGCTAGTCT-1-SRR10751504-spikein_drug	13.4525	9.01687	spikein_drug (reference)	reference	endothelial
AAGACCTCAAGGACTG-1-G1-STZ	-6.44356	6.0062	STZ (query)	query	beta
TTTGTCATCCTTTCTC-1-146_mRFP-Fltp_P16	0.846795	0.786571	Fltp_P16 (reference)	reference	gamma
GCTGCTTGTCTAGCGC-1-G5-STZ	-0.623787	8.85613	STZ (query)	query	beta
TCGTAGAGTTCGCTAA-1-SRR10751514-spikein_drug	0.390496	10.8117	spikein_drug (reference)	reference	beta
AAGGAGCAGACCTTTG-1-G2-STZ	3.46193	2.58961	STZ (query)	query	alpha
CTGAAGTGTAAGGGCT-1-SRR10985099-NOD	-1.95777	10.8486	NOD (reference)	reference	beta
ACTGATGTCCTTGGTC-1-SRR10751506-spikein_drug	-6.96506	4.53405	spikein_drug (reference)	reference	beta
TTTCCTCAGACGCACA-1-G1-STZ	-0.288029	7.18718	STZ (query)	query	beta_delta
TCAACGAGTGACTACT-1-G5-STZ	-2.88037	7.45507	STZ (query)	query	beta
CAGCGACGTTGATTCG-1-G6-STZ	1.93851	6.31942	STZ (query)	query	delta
CCTTCGAGTTGACGTT-1-G2-STZ	1.22877	1.8288	STZ (query)	query	gamma
GACACGCCACTGTGTA-1-G4-STZ	3.53228	2.18469	STZ (query)	query	alpha
CTCGGGACAGTGGAGT-1-SRR10751512-spikein_drug	3.53	12.7853	spikein_drug (reference)	reference	beta
GAACATCCACACAGAG-1-G2-STZ	1.08491	9.94759	STZ (query)	query	beta
GTGAAGGAGCCACTAT-1-G2-STZ	0.457197	-2.59285	STZ (query)	query	alpha
AGCGTCGTCATTCACT-1-146_mRFP-Fltp_P16	0.936732	1.25893	Fltp_P16 (reference)	reference	gamma
GCATACACATCGATTG-1-G1-STZ	2.44503	11.3908	STZ (query)	query	beta
CACACTCAGGAGCGTT-1-SRR10751504-spikein_drug	-4.6467	8.01847	spikein_drug (reference)	reference	beta
GCAGTTATCCGTAGTA-1-145_mGFP-Fltp_P16	6.75994	5.18891	Fltp_P16 (reference)	reference	endocrine_proliferative
ACCAGTAAGGTCGGAT-1-SRR10751502-spikein_drug	-1.11471	8.13935	spikein_drug (reference)	reference	alpha_beta
AACTTTCCAGTATGCT-1-SRR10751511-spikein_drug	3.1504	2.61884	spikein_drug (reference)	reference	alpha
GGGACCTTCCATGAGT-1-G5-STZ	13.986	7.17981	STZ (query)	query	endothelial
GTGGGTCCATTCGACA-1-147_mTmG-Fltp_P16	-3.55273	12.9484	Fltp_P16 (reference)	reference	beta
CCACGGATCATCACCC-1-SRR10751504-spikein_drug	-4.50266	9.07756	spikein_drug (reference)	reference	beta
TACGGATAGATGTGGC-1-G5-STZ	2.24506	10.1461	STZ (query)	query	beta
AACTCTTGTTTGTTTC-1-SRR10751514-spikein_drug	-3.38762	7.30894	spikein_drug (reference)	reference	beta
CTACGTCAGCGCTCCA-1-G1-STZ	-4.73907	10.798	STZ (query)	query	beta
CTAGAGTGTGACTCAT-1-147_mTmG-Fltp_P16	5.20671	8.6193	Fltp_P16 (reference)	reference	beta_delta
AAGTCTGGTCCAAGTT-1-G1-STZ	-5.54986	8.87345	STZ (query)	query	beta
AGAATAGAGACTTTCG-1-145_mGFP-Fltp_P16	-4.84781	11.3249	Fltp_P16 (reference)	reference	beta
CTAGAGTCAGGGTATG-1-145_mGFP-Fltp_P16	-2.86027	12.2876	Fltp_P16 (reference)	reference	beta
TGGCTGGAGTCATCCA-1-SRR10751513-spikein_drug	0.39471	12.9421	spikein_drug (reference)	reference	beta
TACCTTATCTGTCAAG-1-145_mGFP-Fltp_P16	4.37806	1.17601	Fltp_P16 (reference)	reference	alpha
AGTCTTTCAGATCGGA-1-G1-STZ	-5.4314	8.81314	STZ (query)	query	beta
TTTGCGCAGGGCATGT-1-145_mGFP-Fltp_P16	-1.47665	2.58903	Fltp_P16 (reference)	reference	delta
GAACATCTCGATCCCT-1-G6-STZ	3.51667	4.0213	STZ (query)	query	alpha_immune
GTCTCGTCAAGTTGTC-1-145_mGFP-Fltp_P16	3.54024	6.20819	Fltp_P16 (reference)	reference	alpha_delta
TCCACACCATGCCTTC-1-SRR10985099-NOD	-1.79744	12.6012	NOD (reference)	reference	beta
GAAACTCAGCACCGCT-1-G6-STZ	10.692	2.9028	STZ (query)	query	immune
CCACGGAAGGTGATAT-1-G3-STZ	-2.21932	11.677	STZ (query)	query	beta
GATCGATAGAAACCAT-1-147_mTmG-Fltp_P16	4.31375	0.915409	Fltp_P16 (reference)	reference	alpha
CATTCGCGTGGGTATG-1-G6-STZ	13.6916	8.73248	STZ (query)	query	endothelial
GGATTACGTGTTGGGA-1-146_mRFP-Fltp_P16	-1.33943	13.6762	Fltp_P16 (reference)	reference	beta
GGCCGATTCCTATGTT-1-G6-STZ	3.47496	10.8846	STZ (query)	query	beta
CTCGAAAAGCGAGAAA-1-SRR10751508-spikein_drug	14.1991	7.8179	spikein_drug (reference)	reference	endothelial_stellate
CCTTCGAAGACTGGGT-1-G6-STZ	-1.78838	9.93528	STZ (query)	query	beta
CTGCTGTAGATGTCGG-1-G4-STZ	-3.22205	3.7497	STZ (query)	query	delta
GTCTCGTGTTCCATGA-1-G5-STZ	0.281796	9.55561	STZ (query)	query	beta
CCATTCGGTATAGTAG-1-146_mRFP-Fltp_P16	4.41762	1.14849	Fltp_P16 (reference)	reference	alpha
ATTCTACAGAAGCCCA-1-145_mGFP-Fltp_P16	4.91339	1.5979	Fltp_P16 (reference)	reference	alpha
CGTCACTGTAACGCGA-1-SRR10751510-spikein_drug	0.517208	12.8899	spikein_drug (reference)	reference	beta
GAAGCAGCAATGTTGC-1-G2-STZ	-2.85526	4.18959	STZ (query)	query	delta
GGTATTGGTCGCATCG-1-SRR10751506-spikein_drug	-3.30006	1.78073	spikein_drug (reference)	reference	delta
GATCTAGCAGGTCCAC-1-SRR10751503-spikein_drug	1.67632	12.4166	spikein_drug (reference)	reference	beta
CTGATAGCAACTGCGC-1-G5-STZ	-4.53573	2.53596	STZ (query)	query	delta
GTTTCTATCTTTACGT-1-SRR10751515-spikein_drug	-1.0243	8.0549	spikein_drug (reference)	reference	beta
CCGTGGATCATAGCAC-1-G2-STZ	10.3601	0.177907	STZ (query)	query	ductal
TCGCGAGCAATGGACG-1-145_mGFP-Fltp_P16	-3.76541	12.1994	Fltp_P16 (reference)	reference	beta
GCATACAAGAGGACGG-1-SRR10751515-spikein_drug	2.04344	13.2963	spikein_drug (reference)	reference	beta
GCTCTGTTCTAAGCCA-1-G5-STZ	0.370878	-3.27256	STZ (query)	query	delta
CCTTACGGTGTTAAGA-1-G6-STZ	1.98687	6.18927	STZ (query)	query	delta_immune
AGGGTGAAGAGCTGGT-1-SRR10751504-spikein_drug	-0.203463	10.9363	spikein_drug (reference)	reference	beta
ACCTTTATCGGTCTAA-1-G1-STZ	-5.56569	9.36417	STZ (query)	query	beta
GCTGGGTCAGCTGCAC-1-G1-STZ	-3.60518	11.5335	STZ (query)	query	beta
CGTTGGGAGGCACATG-1-SRR10751506-spikein_drug	-0.574702	11.2481	spikein_drug (reference)	reference	beta
TTCTCCTTCGCGTTTC-1-G1-STZ	0.223753	12.2106	STZ (query)	query	beta
GTGCATATCAAGGTAA-1-146_mRFP-Fltp_P16	6.80269	6.04372	Fltp_P16 (reference)	reference	endocrine_proliferative
ACTGATGGTGACGGTA-1-SRR10751506-spikein_drug	-6.7354	6.80215	spikein_drug (reference)	reference	beta
AGGTCATGTAGGCTGA-1-G5-STZ	2.69637	0.355659	STZ (query)	query	alpha
CACAGTAGTCAAACTC-1-SRR10751513-spikein_drug	11.0217	6.3122	spikein_drug (reference)	reference	stellate_quiescent
TCGTACCCAACTTGAC-1-145_mGFP-Fltp_P16	4.68901	-0.522563	Fltp_P16 (reference)	reference	alpha
AGGTCCGAGTTAACGA-1-SRR10751506-spikein_drug	-2.35568	10.0414	spikein_drug (reference)	reference	beta
TTTACTGGTCATTAGC-1-G1-STZ	-2.68974	12.4829	STZ (query)	query	beta
CCGTGGAGTGTCGCTG-1-G5-STZ	-1.72873	7.989	STZ (query)	query	beta_delta
GGATTACCAACACCTA-1-G6-STZ	-3.68825	3.56634	STZ (query)	query	delta
TACTTACTCGGAGCAA-1-G4-STZ	13.9916	7.97078	STZ (query)	query	endothelial
AGGGAGTCACCGCTAG-1-G8-STZ	5.39594	10.461	STZ (query)	query	beta
TAAACCGAGTCTTGCA-1-G5-STZ	0.139321	-3.24887	STZ (query)	query	alpha
CCTAAAGAGAGGGATA-1-146_mRFP-Fltp_P16	-2.0053	10.5746	Fltp_P16 (reference)	reference	beta
TCTGAGAAGCCAGTAG-1-G1-STZ	1.78486	12.0659	STZ (query)	query	beta
CGTTAGACACGCTTTC-1-145_mGFP-Fltp_P16	1.34626	1.22982	Fltp_P16 (reference)	reference	gamma
CTCATTATCAAAGTAG-1-G1-STZ	-5.21229	9.63002	STZ (query)	query	beta
CCCAATCGTTACTGAC-1-SRR10985099-NOD	-5.71979	6.85285	NOD (reference)	reference	beta
ACTGATGAGCTGTTCA-1-G2-STZ	-2.60822	3.87334	STZ (query)	query	delta
ATCGAGTCAGGTTTCA-1-145_mGFP-Fltp_P16	-1.19527	2.97277	Fltp_P16 (reference)	reference	delta
CACATTTTCTTTCCTC-1-SRR10751502-spikein_drug	10.1549	6.32836	spikein_drug (reference)	reference	stellate_quiescent
CACAAACAGATGTGTA-1-G4-STZ	2.2152	9.85587	STZ (query)	query	beta
AAGGTTCCAACCGCCA-1-145_mGFP-Fltp_P16	1.43814	0.11505	Fltp_P16 (reference)	reference	alpha
TCTTCGGCAATCTGCA-1-SRR10751508-spikein_drug	-5.4138	6.95183	spikein_drug (reference)	reference	beta
CATTATCGTACAGCAG-1-G1-STZ	-0.204106	11.4871	STZ (query)	query	beta
TGGCTGGCATCACGTA-1-G3-STZ	1.30245	-2.26206	STZ (query)	query	alpha
GACTACAAGAGTAATC-1-G6-STZ	2.42489	-0.724306	STZ (query)	query	alpha
CAAGTTGAGAAAGTGG-1-G1-STZ	-4.25526	10.4009	STZ (query)	query	beta
TACTTACAGGCAATTA-1-SRR10751502-spikein_drug	-1.3458	10.4854	spikein_drug (reference)	reference	beta
AAAGCAAGTCCGACGT-1-SRR10751511-spikein_drug	1.66903	-2.49956	spikein_drug (reference)	reference	alpha
GTCACAAAGAGTGAGA-1-G5-STZ	-0.00561945	5.25992	STZ (query)	query	delta
GGTGTTAGTCTCCATC-1-G4-STZ	2.55781	-0.351155	STZ (query)	query	alpha
TTGCCGTAGACATAAC-1-SRR10751505-spikein_drug	0.0822469	11.1912	spikein_drug (reference)	reference	beta
CCCAATCAGGGAACGG-1-146_mRFP-Fltp_P16	5.4723	1.18222	Fltp_P16 (reference)	reference	alpha
CAGTCCTAGTAAGTAC-1-SRR10751504-spikein_drug	-7.04434	5.67237	spikein_drug (reference)	reference	beta
CCACCTAGTAATCACC-1-146_mRFP-Fltp_P16	3.1908	8.2182	Fltp_P16 (reference)	reference	beta_delta
TGAGAGGCATCACCCT-1-G2-STZ	-0.0261332	7.97934	STZ (query)	query	alpha_beta_delta
GTGCATACAGACACTT-1-G1-STZ	-6.72959	5.63327	STZ (query)	query	beta
CTACACCGTCACTGGC-1-G4-STZ	3.11071	0.228939	STZ (query)	query	alpha
CTGTTTACAGGAACGT-1-SRR10751502-spikein_drug	-6.8676	6.31219	spikein_drug (reference)	reference	beta
TCGGTAACACGGTAAG-1-145_mGFP-Fltp_P16	-4.23851	12.5045	Fltp_P16 (reference)	reference	beta
TTTGGTTCACATCCAA-1-G6-STZ	-2.97848	7.45836	STZ (query)	query	beta
GGGACCTGTGTGACCC-1-G1-STZ	-5.027	10.6676	STZ (query)	query	beta
CAGCAGCTCCAACCAA-1-G5-STZ	-1.20747	4.01987	STZ (query)	query	delta
ATGCGATTCCCAGGTG-1-146_mRFP-Fltp_P16	-5.19016	9.09723	Fltp_P16 (reference)	reference	beta
TTTCCTCCATTTCAGG-1-147_mTmG-Fltp_P16	-2.90326	12.333	Fltp_P16 (reference)	reference	beta
GAACATCTCTCCTATA-1-G5-STZ	1.9883	-1.77155	STZ (query)	query	alpha
ACGCCAGGTCCGTTAA-1-SRR10751508-spikein_drug	-5.93585	8.16688	spikein_drug (reference)	reference	beta
TTTGGTTAGGCGATAC-1-SRR10751514-spikein_drug	-1.52227	4.07945	spikein_drug (reference)	reference	beta_delta
ACCCACTCATTGAGCT-1-146_mRFP-Fltp_P16	12.6397	5.61015	Fltp_P16 (reference)	reference	stellate_quiescent
GTCGTAAAGACACGAC-1-G4-STZ	-3.08759	3.49319	STZ (query)	query	delta
GGGAGATGTCGAAAGC-1-146_mRFP-Fltp_P16	4.41717	-0.75082	Fltp_P16 (reference)	reference	alpha
TCATTTGCAAGAAAGG-1-G2-STZ	3.43304	9.57801	STZ (query)	query	beta_delta
AGATCTGAGTCTCGGC-1-G5-STZ	0.0865479	8.50351	STZ (query)	query	beta
GGAACTTTCATCGGAT-1-G5-STZ	1.45507	9.15743	STZ (query)	query	beta
CGGCTAGGTCGTCTTC-1-SRR10751506-spikein_drug	-5.59134	7.65668	spikein_drug (reference)	reference	beta
CCGGGATAGACGCTTT-1-G2-STZ	0.193904	-3.85351	STZ (query)	query	alpha
CCACTACGTTGGTTTG-1-146_mRFP-Fltp_P16	5.15376	-0.570414	Fltp_P16 (reference)	reference	alpha
AACACGTAGAGTGAGA-1-G5-STZ	-3.55182	3.99316	STZ (query)	query	delta
TTTGCGCGTTATTCTC-1-G8-STZ	1.80565	-2.28586	STZ (query)	query	alpha
CTGGTCTCAGCCAGAA-1-G1-STZ	-3.4489	11.3507	STZ (query)	query	beta
ACGATACGTCACAAGG-1-147_mTmG-Fltp_P16	-2.48271	13.6387	Fltp_P16 (reference)	reference	beta
TCGCGTTTCCGCGCAA-1-G2-STZ	-0.706186	10.0045	STZ (query)	query	beta
TGAGGGAAGTGACTCT-1-145_mGFP-Fltp_P16	4.02352	-1.28497	Fltp_P16 (reference)	reference	alpha
CAGATCAAGCTAGCCC-1-G3-STZ	-3.15206	3.22692	STZ (query)	query	delta
TGTGTTTTCTGATACG-1-146_mRFP-Fltp_P16	5.08256	0.0058155	Fltp_P16 (reference)	reference	alpha
CGTGAGCTCATTTGGG-1-145_mGFP-Fltp_P16	4.01963	5.38081	Fltp_P16 (reference)	reference	alpha
TGCGGGTGTGTCGCTG-1-G2-STZ	4.61805	1.03765	STZ (query)	query	alpha
GACGCGTAGTTAGGTA-1-SRR10751505-spikein_drug	4.31168	11.4198	spikein_drug (reference)	reference	beta_delta
TACTCGCTCTTAACCT-1-146_mRFP-Fltp_P16	6.58016	4.34542	Fltp_P16 (reference)	reference	endocrine_proliferative
CAGCCGACACCGAAAG-1-G5-STZ	-3.60852	3.62271	STZ (query)	query	delta
TGCACCTCACGGCGTT-1-SRR10751516-spikein_drug	-3.26642	8.44489	spikein_drug (reference)	reference	beta
CTAATGGTCAGCTGGC-1-G3-STZ	-5.76652	7.46699	STZ (query)	query	beta
TTCTTAGAGTGAACAT-1-SRR10751505-spikein_drug	-1.38323	11.9304	spikein_drug (reference)	reference	beta
TGACAACTCGGTCCGA-1-145_mGFP-Fltp_P16	3.60148	-0.137328	Fltp_P16 (reference)	reference	alpha
AAGGAGCCATAGACTC-1-SRR10985099-NOD	-3.97797	9.54034	NOD (reference)	reference	beta
GGCGACTAGAAGATTC-1-G6-STZ	12.5977	8.16149	STZ (query)	query	endothelial_stellate
CCTTCGAGTAGCGTGA-1-145_mGFP-Fltp_P16	4.24807	5.6985	Fltp_P16 (reference)	reference	alpha
CGACTTCGTCGCTTTC-1-SRR10751506-spikein_drug	-5.35889	8.98402	spikein_drug (reference)	reference	beta
GGCGACTAGAGGGCTT-1-G6-STZ	3.43018	7.27896	STZ (query)	query	alpha_delta
CACATAGAGTTCCACA-1-SRR10751512-spikein_drug	-6.26115	7.40015	spikein_drug (reference)	reference	beta
TCAGGTAGTGAGGGTT-1-G3-STZ	2.90464	-0.277606	STZ (query)	query	alpha
CGGAGCTGTTCACCTC-1-SRR10751504-spikein_drug	-3.18623	7.43391	spikein_drug (reference)	reference	beta
TCTGAGAGTAATTGGA-1-G1-STZ	0.55467	12.5716	STZ (query)	query	beta
CGGACACCAATAGCGG-1-SRR10751506-spikein_drug	-1.77116	10.7816	spikein_drug (reference)	reference	beta
ACCAGTACACTATCTT-1-SRR10751508-spikein_drug	0.180056	4.81993	spikein_drug (reference)	reference	beta
GACCAATCACGGTAAG-1-G4-STZ	3.38475	0.254492	STZ (query)	query	alpha
ACAGCTACATGAGCGA-1-146_mRFP-Fltp_P16	-2.54518	12.4886	Fltp_P16 (reference)	reference	beta
CTCGAGGCAAAGGTGC-1-G1-STZ	-3.74976	10.8671	STZ (query)	query	beta
GAATAAGGTTACCAGT-1-SRR10751511-spikein_drug	2.12596	-0.577007	spikein_drug (reference)	reference	gamma
GATGCTACATGCCCGA-1-G2-STZ	2.74904	-1.10981	STZ (query)	query	alpha
GTGAAGGCATGGGAAC-1-G1-STZ	-1.80033	12.3082	STZ (query)	query	beta
GGACAAGCAATCGGTT-1-SRR10751506-spikein_drug	-1.16279	10.5832	spikein_drug (reference)	reference	beta
AGCGTCGTCGGCTACG-1-145_mGFP-Fltp_P16	3.26614	-0.174043	Fltp_P16 (reference)	reference	alpha
GAGCAGAGTGCTTCTC-1-G5-STZ	-0.604967	4.51965	STZ (query)	query	delta
TGTGTTTTCAGCAACT-1-G1-STZ	13.1637	8.88772	STZ (query)	query	endothelial
TCGTACCCAAATACAG-1-G3-STZ	3.48887	10.3619	STZ (query)	query	beta
CATGACATCTGTCTCG-1-G4-STZ	2.77829	1.02307	STZ (query)	query	alpha
TACGGTACAGGAATGC-1-G1-STZ	-6.18635	7.90865	STZ (query)	query	beta
GTGCAGCCAACCGCCA-1-G3-STZ	0.889525	-2.62606	STZ (query)	query	alpha
TCTCTAACATACGCCG-1-145_mGFP-Fltp_P16	-2.01033	12.8385	Fltp_P16 (reference)	reference	beta
CAAGAAAGTAGATTAG-1-SRR10751509-spikein_drug	-5.10094	2.31062	spikein_drug (reference)	reference	beta
TGAGCCGTCTGGAGCC-1-G6-STZ	3.82098	5.08127	STZ (query)	query	alpha_immune
GTTAAGCTCGGAATCT-1-G4-STZ	1.57355	1.2797	STZ (query)	query	gamma
ACGCAGCCATAGAAAC-1-145_mGFP-Fltp_P16	2.10651	-2.81093	Fltp_P16 (reference)	reference	gamma
ACGGGCTTCGTTTGCC-1-G5-STZ	10.5433	2.72609	STZ (query)	query	immune
CAGCTGGAGTGTTAGA-1-G6-STZ	1.30919	-1.42568	STZ (query)	query	alpha
CGTAGCGAGTGTCCAT-1-G1-STZ	-6.38031	7.65866	STZ (query)	query	beta
GTGCAGCGTCTCCACT-1-G2-STZ	9.66983	1.78452	STZ (query)	query	immune
GGAAAGCCAACAACCT-1-145_mGFP-Fltp_P16	4.2979	-0.0424742	Fltp_P16 (reference)	reference	alpha
GTTACAGGTAGCTAAA-1-146_mRFP-Fltp_P16	4.81438	0.669048	Fltp_P16 (reference)	reference	alpha
CACACTCTCAGTTCGA-1-146_mRFP-Fltp_P16	4.72313	3.21829	Fltp_P16 (reference)	reference	alpha
ATTATCCGTCTCAACA-1-SRR10751511-spikein_drug	-3.08202	11.2366	spikein_drug (reference)	reference	beta
GTCATTTAGTCCGGTC-1-G4-STZ	-3.79553	3.68983	STZ (query)	query	delta
AGACGTTGTTTAGCTG-1-SRR10751508-spikein_drug	-0.276318	10.1846	spikein_drug (reference)	reference	beta
TCCACACAGCTGATAA-1-SRR10751504-spikein_drug	4.67088	6.29568	spikein_drug (reference)	reference	alpha
TAGAGCTTCTCCGGTT-1-146_mRFP-Fltp_P16	4.84937	0.121109	Fltp_P16 (reference)	reference	alpha
ATTGGTGGTCTCAACA-1-G1-STZ	-5.36363	6.24466	STZ (query)	query	beta
GGACATTAGACTTGAA-1-145_mGFP-Fltp_P16	4.15147	-0.574709	Fltp_P16 (reference)	reference	alpha
GGCGACTTCGTGGTCG-1-145_mGFP-Fltp_P16	2.74575	-1.48331	Fltp_P16 (reference)	reference	alpha
TCGGTAAAGTGAACAT-1-SRR10751514-spikein_drug	-7.43674	5.04471	spikein_drug (reference)	reference	beta
GACAGAGAGATGTGTA-1-G8-STZ	2.65518	11.2573	STZ (query)	query	beta
AAGGCAGTCTCTGCTG-1-SRR10751513-spikein_drug	-6.97762	5.43479	spikein_drug (reference)	reference	beta
ACATCAGTCCATTCTA-1-G1-STZ	-6.77441	6.90768	STZ (query)	query	beta
ATCATCTTCTGTTTGT-1-SRR10751504-spikein_drug	-0.432541	-1.05955	spikein_drug (reference)	reference	gamma
TTTATGCTCCGTTGTC-1-147_mTmG-Fltp_P16	5.14995	9.79635	Fltp_P16 (reference)	reference	beta_delta
TCAGGTACACCCATGG-1-145_mGFP-Fltp_P16	4.07151	4.98445	Fltp_P16 (reference)	reference	alpha
GATTCAGCATACCATG-1-G6-STZ	-1.47886	4.62969	STZ (query)	query	delta
CCCATACGTTTGGGCC-1-SRR10751509-spikein_drug	-2.81395	9.62483	spikein_drug (reference)	reference	beta
GTTAAGCGTCGCGAAA-1-G3-STZ	-5.88143	9.16209	STZ (query)	query	beta
CTGCTGTCATACGCTA-1-SRR10751502-spikein_drug	-6.8523	6.38609	spikein_drug (reference)	reference	beta
CATGGCGGTGCAACGA-1-SRR10751513-spikein_drug	0.557548	11.7507	spikein_drug (reference)	reference	beta
CTCGTCAAGGTGCACA-1-SRR10751510-spikein_drug	-6.99069	5.31062	spikein_drug (reference)	reference	beta
CTGATAGCAGTTCATG-1-G1-STZ	-4.24047	10.6931	STZ (query)	query	beta
GCTGCAGAGCGCTCCA-1-145_mGFP-Fltp_P16	1.83517	-2.51451	Fltp_P16 (reference)	reference	gamma
TTGCCGTGTATGAAAC-1-145_mGFP-Fltp_P16	4.40672	1.13093	Fltp_P16 (reference)	reference	alpha
CTCGGAGTCCGAGCCA-1-SRR10751502-spikein_drug	-3.68459	9.23299	spikein_drug (reference)	reference	beta
GGACGTCGTTCCACAA-1-G3-STZ	1.51853	-1.69633	STZ (query)	query	alpha
TAAGAGAGTTAAGTAG-1-G2-STZ	-2.89639	3.43082	STZ (query)	query	delta
CGAGCACAGGACAGCT-1-SRR10985097-NOD	1.92886	12.1893	NOD (reference)	reference	beta
AGCAGCCAGACGCACA-1-G2-STZ	14.0711	6.18277	STZ (query)	query	stellate_activated
GCCAAATTCTTTAGTC-1-G4-STZ	1.64204	8.66366	STZ (query)	query	beta_delta
TGGTTCCTCTATCCTA-1-SRR10751504-spikein_drug	-1.51402	10.7975	spikein_drug (reference)	reference	beta
AGGCCGTTCTCCAGGG-1-G5-STZ	14.0582	7.6538	STZ (query)	query	endothelial
GCCTCTATCTTACCGC-1-G1-STZ	-4.34496	10.6561	STZ (query)	query	beta
TAAACCGTCTGACCTC-1-G6-STZ	2.47636	-1.58168	STZ (query)	query	alpha
CGTCCATTCATGTCTT-1-G4-STZ	-1.70763	4.69674	STZ (query)	query	delta
CAACCAAAGCAATATG-1-SRR10751514-spikein_drug	-1.7378	12.2977	spikein_drug (reference)	reference	beta
GCATACACAAGCGATG-1-G6-STZ	3.67967	10.411	STZ (query)	query	beta
CAGCTAATCACTCCTG-1-G4-STZ	1.72332	-2.49965	STZ (query)	query	alpha
AGCTCCTAGAGCCTAG-1-146_mRFP-Fltp_P16	2.95058	-2.35574	Fltp_P16 (reference)	reference	alpha
GCTCCTATCCGAACGC-1-146_mRFP-Fltp_P16	4.99806	1.22152	Fltp_P16 (reference)	reference	alpha
AATCCAGCATCTCGCT-1-G6-STZ	1.56305	10.408	STZ (query)	query	beta
CGTTGGGTCTTGGGTA-1-SRR10751515-spikein_drug	1.85344	0.272975	spikein_drug (reference)	reference	alpha
TCAGCTCGTGGAAAGA-1-145_mGFP-Fltp_P16	-4.91527	10.4661	Fltp_P16 (reference)	reference	beta
CATATGGAGGCTATCT-1-145_mGFP-Fltp_P16	-1.16517	13.9566	Fltp_P16 (reference)	reference	beta
TAGAGCTAGTGGAGAA-1-SRR10751503-spikein_drug	1.83183	0.39985	spikein_drug (reference)	reference	alpha
TTGCCGTGTTATCACG-1-146_mRFP-Fltp_P16	-4.97497	9.77504	Fltp_P16 (reference)	reference	beta
CAGTCCTAGCGCCTCA-1-SRR10751511-spikein_drug	-6.11729	6.99692	spikein_drug (reference)	reference	beta
CCATGTCAGCACCGTC-1-G1-STZ	-2.85252	3.44163	STZ (query)	query	delta
TACGGATGTGTTGAGG-1-G1-STZ	-6.90198	6.69652	STZ (query)	query	beta
ATAGACCCAGGAATCG-1-G5-STZ	-3.04385	7.75663	STZ (query)	query	beta
GCGACCATCGAATGGG-1-SRR10751503-spikein_drug	4.07183	4.65948	spikein_drug (reference)	reference	alpha
GACCTGGAGCACAGGT-1-G6-STZ	3.83064	3.01282	STZ (query)	query	alpha
GATGAAAGTGAGTATA-1-G6-STZ	-0.0640191	7.96573	STZ (query)	query	beta_delta
TACTTGTGTACTCAAC-1-SRR10751513-spikein_drug	1.67755	13.2726	spikein_drug (reference)	reference	beta
GGACAAGAGGCGACAT-1-SRR10751506-spikein_drug	-3.60071	1.57753	spikein_drug (reference)	reference	delta
CCTCAGTAGGGCATGT-1-G8-STZ	-3.45916	8.78194	STZ (query)	query	beta
GTGCGGTTCAGGCCCA-1-G2-STZ	5.58553	10.4024	STZ (query)	query	beta_delta
ACGGAGAGTTTGACTG-1-SRR10751508-spikein_drug	-4.05967	9.44837	spikein_drug (reference)	reference	beta
ACACCCTAGACCTTTG-1-G8-STZ	-3.78635	11.6131	STZ (query)	query	beta
TGGTTAGTCTGGTTCC-1-G3-STZ	2.50691	-0.396595	STZ (query)	query	alpha
ACTTTCACAGGACGTA-1-G3-STZ	2.02359	8.37741	STZ (query)	query	beta
CAGATCACACGTAAGG-1-146_mRFP-Fltp_P16	-3.23616	12.5555	Fltp_P16 (reference)	reference	beta
CTCGAGGGTTCATGGT-1-SRR10751504-spikein_drug	-6.22972	6.66927	spikein_drug (reference)	reference	beta
TTAACTCCATATGAGA-1-G1-STZ	1.58486	0.135158	STZ (query)	query	gamma
TCTCATATCATAAAGG-1-G2-STZ	-2.14064	4.18306	STZ (query)	query	delta
GATCGCGCATGGTCAT-1-G8-STZ	0.841819	-1.29901	STZ (query)	query	gamma
CTGATAGGTAGCCTAT-1-G3-STZ	1.1127	1.03106	STZ (query)	query	gamma
ATTGGTGTCAAGGCTT-1-SRR10751511-spikein_drug	9.90232	7.40872	spikein_drug (reference)	reference	stellate_quiescent
GGACATTTCCTTTACA-1-147_mTmG-Fltp_P16	-0.915291	13.9187	Fltp_P16 (reference)	reference	beta
CGTGTCTAGGATCGCA-1-G2-STZ	-0.556302	8.59505	STZ (query)	query	beta
CAGATCACAACTTGAC-1-G1-STZ	-0.150979	12.0575	STZ (query)	query	beta
TAAGCGTCATGCTAGT-1-G4-STZ	0.601323	-0.0418345	STZ (query)	query	gamma
CAGCAGCTCAACTCTT-1-146_mRFP-Fltp_P16	-3.24974	12.912	Fltp_P16 (reference)	reference	beta
TAAACCGTCAGCAACT-1-SRR10751506-spikein_drug	-5.59624	7.88532	spikein_drug (reference)	reference	beta
ATCTGCCCACATGTGT-1-145_mGFP-Fltp_P16	-1.48435	13.8189	Fltp_P16 (reference)	reference	beta
GTGGGTCAGCCGCCTA-1-G2-STZ	-6.06314	5.69234	STZ (query)	query	beta
GGGAATGCAGTCAGCC-1-146_mRFP-Fltp_P16	4.85373	1.24703	Fltp_P16 (reference)	reference	alpha
ACCTTTAGTAGTGAAT-1-G5-STZ	0.186205	-2.09864	STZ (query)	query	endocrine_proliferative
AAGGTTCAGACCACGA-1-G2-STZ	1.44444	10.4553	STZ (query)	query	beta
CGTCCATAGGGATCTG-1-SRR10751508-spikein_drug	-0.723754	9.68014	spikein_drug (reference)	reference	beta
ACATGGTAGTGCCAGA-1-147_mTmG-Fltp_P16	-4.11753	11.9054	Fltp_P16 (reference)	reference	beta
TCTTTCCTCAAGAAGT-1-SRR10751512-spikein_drug	-1.741	3.27711	spikein_drug (reference)	reference	delta
AGTCTTTAGATCCGAG-1-G8-STZ	2.28944	-1.62118	STZ (query)	query	alpha
GGGAGATCAAATACAG-1-145_mGFP-Fltp_P16	4.21237	-0.952412	Fltp_P16 (reference)	reference	alpha
GTTCATTTCGATAGAA-1-G8-STZ	2.24378	-0.98052	STZ (query)	query	alpha
CGTGTAATCAAGATCC-1-G4-STZ	10.6541	2.56743	STZ (query)	query	immune
CAGGTGCCATGCCTAA-1-G6-STZ	3.03207	10.1397	STZ (query)	query	beta
CCCATACAGCCAGTTT-1-145_mGFP-Fltp_P16	-3.19595	11.5123	Fltp_P16 (reference)	reference	beta
GAAATGAGTCGCATAT-1-G4-STZ	3.32545	8.25439	STZ (query)	query	beta_delta
CAGCAGCTCCGCATAA-1-SRR10751508-spikein_drug	-5.45517	8.98813	spikein_drug (reference)	reference	beta
GAACCTATCTATCCCG-1-SRR10751503-spikein_drug	3.77262	3.97476	spikein_drug (reference)	reference	alpha
CGAACATAGGAGTTTA-1-G5-STZ	0.282719	10.3776	STZ (query)	query	beta
GAGTCCGGTTAAGATG-1-145_mGFP-Fltp_P16	-3.73976	12.9638	Fltp_P16 (reference)	reference	beta
TCAGGATGTGCAGACA-1-G2-STZ	-2.76418	4.25335	STZ (query)	query	delta
ACACTGAAGCTAGTCT-1-SRR10751509-spikein_drug	-1.95193	10.7697	spikein_drug (reference)	reference	beta
TTCGAAGCAAACGCGA-1-145_mGFP-Fltp_P16	-5.08818	10.4744	Fltp_P16 (reference)	reference	beta
TGCGTGGAGTCAAGCG-1-G8-STZ	3.16597	11.3018	STZ (query)	query	beta
TCTTCGGTCATGTAGC-1-145_mGFP-Fltp_P16	-3.66895	8.93269	Fltp_P16 (reference)	reference	beta
TTTATGCAGAAGGCCT-1-146_mRFP-Fltp_P16	-4.60526	2.27973	Fltp_P16 (reference)	reference	delta
ACAGCCGAGTACGCCC-1-147_mTmG-Fltp_P16	3.17824	11.8175	Fltp_P16 (reference)	reference	beta
GTTACAGAGTCACGCC-1-G1-STZ	-2.9905	12.3484	STZ (query)	query	beta
TTTGTCAAGCGTAATA-1-G5-STZ	-0.332619	10.66	STZ (query)	query	beta
CGACCTTGTAGCGTAG-1-147_mTmG-Fltp_P16	-2.01876	13.8888	Fltp_P16 (reference)	reference	beta
TTCTCAACACAACGTT-1-G1-STZ	-4.49896	2.27818	STZ (query)	query	delta
GCATGATCAAGTCATC-1-SRR10751512-spikein_drug	-2.65172	8.78304	spikein_drug (reference)	reference	beta
CAGCCGAGTGGTCCGT-1-G5-STZ	9.16595	4.9316	STZ (query)	query	immune_proliferative
GTGTTAGAGGCTAGAC-1-G1-STZ	-6.04938	8.0285	STZ (query)	query	beta
TGCCCATCAATGGACG-1-G1-STZ	-5.75865	8.02153	STZ (query)	query	beta
CAGAATCAGCGCCTCA-1-145_mGFP-Fltp_P16	4.11609	-0.00620466	Fltp_P16 (reference)	reference	alpha
ACATACGCACCAGATT-1-G3-STZ	-3.71868	2.81418	STZ (query)	query	delta
CCATGTCCATGTAAGA-1-G5-STZ	0.600972	-3.7358	STZ (query)	query	alpha
AACTTTCGTAGCTAAA-1-SRR10751504-spikein_drug	-3.68444	8.79246	spikein_drug (reference)	reference	beta
GGGTTGCTCGAGGTAG-1-G5-STZ	-3.59749	3.36914	STZ (query)	query	delta
TTTGGTTGTATAGGGC-1-146_mRFP-Fltp_P16	4.36151	1.66527	Fltp_P16 (reference)	reference	alpha
CGCTTCATCTCGCTTG-1-SRR10751514-spikein_drug	-5.30881	7.50328	spikein_drug (reference)	reference	beta
AAATGCCCACGTTGGC-1-SRR10751502-spikein_drug	0.654195	9.66054	spikein_drug (reference)	reference	beta
ACACCGGTCTAACCGA-1-G2-STZ	1.38625	-2.82873	STZ (query)	query	alpha
CTGTTTATCGCATGGC-1-SRR10751505-spikein_drug	1.63729	10.9412	spikein_drug (reference)	reference	beta
CTGCGGACACTGTGTA-1-146_mRFP-Fltp_P16	-1.50098	2.31346	Fltp_P16 (reference)	reference	delta
AACTCTTAGCGTTGCC-1-G6-STZ	-0.13156	9.69879	STZ (query)	query	beta
GGAATAAAGCTACCGC-1-146_mRFP-Fltp_P16	4.62279	3.01847	Fltp_P16 (reference)	reference	alpha
CGGCTAGCATTCGACA-1-G3-STZ	-4.53498	7.61751	STZ (query)	query	beta
AGTGGGATCTGTGCAA-1-G5-STZ	-3.40188	3.00743	STZ (query)	query	delta
CCACGGAGTATAGTAG-1-G1-STZ	2.7644	0.150051	STZ (query)	query	alpha
GGGAATGAGTGTCTCA-1-SRR10751506-spikein_drug	-3.98383	9.00094	spikein_drug (reference)	reference	beta
GGACATTCATCGACGC-1-G3-STZ	2.80168	0.0167976	STZ (query)	query	alpha
TCAACGAGTGTTTGTG-1-145_mGFP-Fltp_P16	-4.00881	12.2135	Fltp_P16 (reference)	reference	beta
GCCAAATTCTTTACAC-1-G2-STZ	1.17148	8.57779	STZ (query)	query	beta
TACGGGCCAGTAGAGC-1-145_mGFP-Fltp_P16	-0.169127	3.22865	Fltp_P16 (reference)	reference	delta
AGTGAGGGTCATGCCG-1-SRR10751505-spikein_drug	1.80246	12.3979	spikein_drug (reference)	reference	beta
ACTGTCCTCGCGATCG-1-SRR10751510-spikein_drug	4.06965	5.09287	spikein_drug (reference)	reference	gamma
AGGTCCGAGGGAAACA-1-147_mTmG-Fltp_P16	3.21533	-0.46859	Fltp_P16 (reference)	reference	alpha
GCGCCAACACCCTATC-1-G8-STZ	-0.828202	11.8743	STZ (query)	query	beta
CTACGTCCAGGGTATG-1-SRR10751506-spikein_drug	2.12079	-0.369464	spikein_drug (reference)	reference	alpha
GATGAAAAGGAGTTTA-1-G8-STZ	-4.47907	2.44312	STZ (query)	query	delta
GCAGTTAAGATCCCAT-1-SRR10751506-spikein_drug	2.54769	5.76946	spikein_drug (reference)	reference	alpha_delta
CTTACCGTCTGGTGTA-1-SRR10751509-spikein_drug	-5.03653	6.94539	spikein_drug (reference)	reference	beta
CCGGGATCATTATCTC-1-SRR10751507-spikein_drug	2.5723	12.4541	spikein_drug (reference)	reference	beta
AATCGGTGTAAGAGGA-1-G8-STZ	-2.97033	9.66644	STZ (query)	query	beta
TGCGTGGTCGAATGGG-1-SRR10751509-spikein_drug	1.75597	-0.4793	spikein_drug (reference)	reference	alpha
CGCTGGATCAAGGCTT-1-G6-STZ	12.9444	7.79204	STZ (query)	query	endothelial
CCTACCACACTTCGAA-1-SRR10985098-NOD	0.155292	11.2482	NOD (reference)	reference	beta
TACTTGTGTGCCTGGT-1-G8-STZ	4.20116	9.79328	STZ (query)	query	beta_delta
GGGTTGCTCATGTAGC-1-SRR10985099-NOD	-1.45662	10.4417	NOD (reference)	reference	beta
GCGACCAGTTGCGTTA-1-G1-STZ	13.5136	8.55791	STZ (query)	query	endothelial
CATGGCGCAACTGCTA-1-G4-STZ	1.38432	-1.92847	STZ (query)	query	alpha
TCTCATAGTGAGGCTA-1-SRR10751512-spikein_drug	-4.91708	1.6386	spikein_drug (reference)	reference	delta
GTCCTCATCGTGGACC-1-146_mRFP-Fltp_P16	-3.72305	11.5748	Fltp_P16 (reference)	reference	beta
GAAGCAGCAATGAAAC-1-G5-STZ	10.6449	2.30458	STZ (query)	query	immune
GTCATTTCATTCTCAT-1-146_mRFP-Fltp_P16	1.3907	-2.94979	Fltp_P16 (reference)	reference	alpha
TGAGCCGGTAGCTTGT-1-G1-STZ	-4.24302	10.8507	STZ (query)	query	beta
GCTTGAAAGAGTACCG-1-G4-STZ	-3.37285	2.82405	STZ (query)	query	delta
TTAACTCGTTAGAACA-1-G4-STZ	-0.948722	6.27067	STZ (query)	query	beta_delta
CACAGTATCTTCAACT-1-147_mTmG-Fltp_P16	-2.7993	8.05332	Fltp_P16 (reference)	reference	beta
TACAGTGAGGCCCTTG-1-SRR10751511-spikein_drug	2.81969	5.38483	spikein_drug (reference)	reference	alpha_delta
CAGAGAGTCCTCTAGC-1-147_mTmG-Fltp_P16	2.16775	4.52173	Fltp_P16 (reference)	reference	alpha_delta
TCAGCAAAGCCAGAAC-1-145_mGFP-Fltp_P16	4.00053	-1.04529	Fltp_P16 (reference)	reference	alpha
TTAACTCTCTTGCCGT-1-SRR10751510-spikein_drug	-7.11881	5.26273	spikein_drug (reference)	reference	beta
CCATTCGGTTCTGAAC-1-G1-STZ	-1.97008	12.6544	STZ (query)	query	beta
GATCGTATCCTGCAGG-1-G6-STZ	13.2496	7.6042	STZ (query)	query	endothelial_stellate
TGGTTAGAGTGCTGCC-1-SRR10751504-spikein_drug	11.1347	6.18053	spikein_drug (reference)	reference	stellate_quiescent
AGCTCTCGTTCCACGG-1-G8-STZ	1.75739	-1.50743	STZ (query)	query	alpha
TCGTACCCAGCTATTG-1-SRR10751512-spikein_drug	-2.79203	11.0479	spikein_drug (reference)	reference	beta
TATCTCACACAACTGT-1-146_mRFP-Fltp_P16	-0.788621	13.0665	Fltp_P16 (reference)	reference	beta
CGATGGCCACGGTGTC-1-145_mGFP-Fltp_P16	-1.86624	13.8384	Fltp_P16 (reference)	reference	beta
AAGTCTGCAAGGCTCC-1-SRR10751506-spikein_drug	1.37744	8.78585	spikein_drug (reference)	reference	beta_delta
TCGCGTTTCAGATAAG-1-147_mTmG-Fltp_P16	-4.96852	11.0189	Fltp_P16 (reference)	reference	beta
ACGCCGATCTAACGGT-1-145_mGFP-Fltp_P16	4.68021	1.90695	Fltp_P16 (reference)	reference	alpha
TAGTGGTCATACTCTT-1-145_mGFP-Fltp_P16	-3.82086	12.4303	Fltp_P16 (reference)	reference	beta
CCGTACTCAAGTCTAC-1-G2-STZ	0.887563	9.94254	STZ (query)	query	beta
TTATGCTCATCCCATC-1-SRR10751504-spikein_drug	-4.64024	9.08118	spikein_drug (reference)	reference	beta
ACTTACTCAGTGGAGT-1-G4-STZ	3.47641	11.1251	STZ (query)	query	beta
AGGTCATTCTCGCATC-1-146_mRFP-Fltp_P16	-0.265549	3.39261	Fltp_P16 (reference)	reference	delta
CCATTCGAGGTAGCCA-1-SRR10751510-spikein_drug	3.5907	4.88743	spikein_drug (reference)	reference	alpha
ACACTGAGTGTTTGTG-1-146_mRFP-Fltp_P16	4.96482	-0.177019	Fltp_P16 (reference)	reference	alpha
ACTGCTCAGAATGTTG-1-G2-STZ	11.3265	3.6824	STZ (query)	query	immune
ATCACGATCAACCATG-1-145_mGFP-Fltp_P16	-2.00626	2.1007	Fltp_P16 (reference)	reference	delta
TTCTCAATCAAGGCTT-1-G3-STZ	-2.96088	3.65862	STZ (query)	query	delta
CCATGTCAGACAGGCT-1-G4-STZ	2.75106	8.40303	STZ (query)	query	beta_delta
GTCCTCACAGTCAGCC-1-147_mTmG-Fltp_P16	-1.31423	13.6697	Fltp_P16 (reference)	reference	beta
GGGCACTGTGTAACGG-1-SRR10751506-spikein_drug	-6.58751	4.70351	spikein_drug (reference)	reference	beta
GATCAGTTCATAGCAC-1-145_mGFP-Fltp_P16	-1.29218	2.73404	Fltp_P16 (reference)	reference	delta
GACTAACTCAACACAC-1-G1-STZ	1.68263	5.50875	STZ (query)	query	alpha_delta
AGCTTGAAGAAACGCC-1-G1-STZ	-5.6148	9.24697	STZ (query)	query	beta
GTGCATACAGGATTGG-1-SRR10751502-spikein_drug	2.16033	8.4681	spikein_drug (reference)	reference	beta_delta
GATGAAAGTGTGACCC-1-SRR10751516-spikein_drug	-7.26107	4.98738	spikein_drug (reference)	reference	beta
CGATGGCCATGGGACA-1-SRR10751502-spikein_drug	-2.67794	8.99201	spikein_drug (reference)	reference	beta
TCTCTAAAGCGATCCC-1-G2-STZ	4.57429	10.6536	STZ (query)	query	beta_delta
ACTGAACGTCTACCTC-1-145_mGFP-Fltp_P16	3.80634	6.56419	Fltp_P16 (reference)	reference	alpha_delta
ATGGGAGAGGATCGCA-1-SRR10751504-spikein_drug	2.9055	5.09116	spikein_drug (reference)	reference	alpha_beta_delta
GAACGGAGTGATGCCC-1-146_mRFP-Fltp_P16	11.9833	6.18189	Fltp_P16 (reference)	reference	stellate_quiescent
TTTGGTTCAATAACGA-1-SRR10751506-spikein_drug	-1.43805	10.2763	spikein_drug (reference)	reference	beta
TCGCGAGCAATCACAC-1-G1-STZ	3.24255	0.835168	STZ (query)	query	alpha
AAACCTGAGAGGGATA-1-146_mRFP-Fltp_P16	-2.3931	13.0918	Fltp_P16 (reference)	reference	beta
ACGAGGAAGCGATTCT-1-SRR10751506-spikein_drug	-0.984783	8.0063	spikein_drug (reference)	reference	beta
GGCTGGTTCGGATGTT-1-G1-STZ	0.552335	-1.30517	STZ (query)	query	alpha
CGATGTATCCACGAAT-1-SRR10985097-NOD	-2.09176	10.1413	NOD (reference)	reference	beta
CAGCAGCCACTAGTAC-1-145_mGFP-Fltp_P16	-1.03114	3.38962	Fltp_P16 (reference)	reference	delta
GGTGCGTTCCGCGGTA-1-146_mRFP-Fltp_P16	6.43714	4.99418	Fltp_P16 (reference)	reference	endocrine_proliferative
GAAACTCGTCTAGTGT-1-G1-STZ	-5.33175	8.59112	STZ (query)	query	beta
GCAATCATCTGACCTC-1-SRR10751507-spikein_drug	10.6667	6.79767	spikein_drug (reference)	reference	stellate_quiescent
GCGCAGTTCAGGCCCA-1-G2-STZ	-0.0454166	9.12604	STZ (query)	query	beta
GTACGTATCACTCTTA-1-147_mTmG-Fltp_P16	-5.42068	10.8913	Fltp_P16 (reference)	reference	beta
TCTCATATCCTTCAAT-1-G4-STZ	2.41551	6.65053	STZ (query)	query	delta
GGTGTTATCGTTTGCC-1-SRR10751510-spikein_drug	2.51204	0.116971	spikein_drug (reference)	reference	alpha
TACTTACCAGGTTTCA-1-SRR10751507-spikein_drug	3.48308	5.25367	spikein_drug (reference)	reference	alpha
CGTTGGGCAGACGTAG-1-SRR10751511-spikein_drug	1.77212	-0.424803	spikein_drug (reference)	reference	alpha
CTCTAATTCATTCACT-1-145_mGFP-Fltp_P16	2.92622	-1.80758	Fltp_P16 (reference)	reference	alpha
GAACCTATCGTCTGCT-1-G2-STZ	4.89048	11.204	STZ (query)	query	beta
CTAGTGACAGAAGCAC-1-G2-STZ	13.887	6.11073	STZ (query)	query	stellate_activated
TTCTACAGTGATGATA-1-G4-STZ	0.925915	10.3378	STZ (query)	query	beta
AGTAGTCGTTCCTCCA-1-145_mGFP-Fltp_P16	6.87394	5.60718	Fltp_P16 (reference)	reference	endocrine_proliferative
TGCTGCTAGCACAGGT-1-145_mGFP-Fltp_P16	-2.59972	13.9481	Fltp_P16 (reference)	reference	beta
GTCACAAAGCCCAACC-1-145_mGFP-Fltp_P16	4.72515	2.85617	Fltp_P16 (reference)	reference	alpha
GGGCACTTCAGCACAT-1-SRR10751505-spikein_drug	2.23472	12.858	spikein_drug (reference)	reference	beta
GACCAATTCTCTTATG-1-145_mGFP-Fltp_P16	-2.88832	13.276	Fltp_P16 (reference)	reference	beta
GATCTAGCACATAACC-1-G4-STZ	2.47076	-0.157706	STZ (query)	query	alpha
CTCGAAAAGCCAGTTT-1-G2-STZ	-3.0565	4.04341	STZ (query)	query	delta
GTCCTCACATGTAGTC-1-145_mGFP-Fltp_P16	-1.10443	13.8896	Fltp_P16 (reference)	reference	beta
GTACGTACAGTATAAG-1-G2-STZ	4.13242	6.20536	STZ (query)	query	alpha_delta
TGACAACCACGACTCG-1-G6-STZ	3.47396	3.37125	STZ (query)	query	gamma
CGTTCTGTCACTTATC-1-G5-STZ	14.3055	8.19696	STZ (query)	query	endothelial
AGTGTCAAGTGGGCTA-1-SRR10751503-spikein_drug	1.66284	11.9094	spikein_drug (reference)	reference	beta
CTCGTACTCCACGTTC-1-G2-STZ	2.02828	10.2088	STZ (query)	query	beta
TCAGATGCAGACGCCT-1-G2-STZ	5.00041	7.87437	STZ (query)	query	alpha_delta
AGTGTCACACATGTGT-1-G1-STZ	1.21054	12.0991	STZ (query)	query	beta
CCTTCGAGTCAGATAA-1-SRR10751506-spikein_drug	0.0607364	7.97819	spikein_drug (reference)	reference	beta
GACCAATAGTGCAAGC-1-G1-STZ	-4.19047	11.1876	STZ (query)	query	beta
TCACAAGTCAAACGGG-1-146_mRFP-Fltp_P16	4.28254	-1.17208	Fltp_P16 (reference)	reference	alpha
TGCGCAGAGAAACCGC-1-SRR10751508-spikein_drug	-2.01047	10.2596	spikein_drug (reference)	reference	beta
TCAGCAAAGGTAAACT-1-G5-STZ	3.11224	1.15861	STZ (query)	query	alpha
AACCGCGCAAATCCGT-1-G6-STZ	1.74441	6.4777	STZ (query)	query	alpha_delta
CGACCTTAGCTGTTCA-1-SRR10751507-spikein_drug	-6.1821	6.48548	spikein_drug (reference)	reference	beta
GTCACAAAGGCTAGAC-1-SRR10751510-spikein_drug	-3.97401	11.0944	spikein_drug (reference)	reference	beta
CACCTTGTCACGATGT-1-G1-STZ	-4.55622	11.3325	STZ (query)	query	beta
GGAATAACAAACTGTC-1-G3-STZ	0.611383	0.496176	STZ (query)	query	gamma
AGCTCTCGTGTTTGGT-1-145_mGFP-Fltp_P16	3.57327	-1.6169	Fltp_P16 (reference)	reference	alpha
TTTGGTTAGCTGTCTA-1-G5-STZ	1.14312	8.24339	STZ (query)	query	beta_delta
AGTGTCAAGGTAGCCA-1-SRR10751513-spikein_drug	-3.93884	8.68394	spikein_drug (reference)	reference	beta
GCGACCAGTGACCAAG-1-SRR10751510-spikein_drug	1.08759	12.5281	spikein_drug (reference)	reference	beta
GTCTTCGGTGTTTGGT-1-145_mGFP-Fltp_P16	-4.6669	10.3242	Fltp_P16 (reference)	reference	beta
ACGAGCCAGGCTATCT-1-146_mRFP-Fltp_P16	-2.51317	13.2477	Fltp_P16 (reference)	reference	beta
AAAGATGGTAAATGAC-1-G2-STZ	4.18189	5.87269	STZ (query)	query	alpha
ACTGTCCGTTCACCTC-1-SRR10751504-spikein_drug	2.46693	1.8741	spikein_drug (reference)	reference	alpha
TCAGCAATCCACTCCA-1-G6-STZ	4.04854	2.3777	STZ (query)	query	alpha
AGGCCGTTCTGTACGA-1-145_mGFP-Fltp_P16	5.23063	1.00486	Fltp_P16 (reference)	reference	alpha
GGATGTTAGGCACATG-1-G1-STZ	-1.55721	12.2381	STZ (query)	query	beta
TGAAAGACATTACGAC-1-G5-STZ	1.73554	10.4881	STZ (query)	query	beta
TGTTCCGCACAGGTTT-1-145_mGFP-Fltp_P16	4.19298	8.71466	Fltp_P16 (reference)	reference	alpha_beta
ACTATCTGTGACTACT-1-145_mGFP-Fltp_P16	4.4585	-0.927995	Fltp_P16 (reference)	reference	alpha
ATTTCTGGTTACGGAG-1-146_mRFP-Fltp_P16	4.31567	2.31742	Fltp_P16 (reference)	reference	alpha
TTTACTGAGAGGACGG-1-145_mGFP-Fltp_P16	-2.76667	13.0652	Fltp_P16 (reference)	reference	beta
CCTCAGTTCTAGAGTC-1-145_mGFP-Fltp_P16	3.70111	6.36114	Fltp_P16 (reference)	reference	alpha_delta
CGGTTAAGTCAGAGGT-1-SRR10751507-spikein_drug	-1.70399	11.0437	spikein_drug (reference)	reference	beta
TCCACACTCATTGCCC-1-G3-STZ	3.79571	9.70811	STZ (query)	query	beta
TGGTTAGGTGCGAAAC-1-G4-STZ	0.186074	10.4462	STZ (query)	query	beta
CTTACCGTCCGAGCCA-1-SRR10751513-spikein_drug	5.38521	12.2908	spikein_drug (reference)	reference	beta_delta
GCGAGAACACGAGGTA-1-G8-STZ	-0.0656466	10.2013	STZ (query)	query	beta
GCTGCGAGTCTTGTCC-1-146_mRFP-Fltp_P16	4.88804	0.573895	Fltp_P16 (reference)	reference	alpha
GTGCAGCTCGTTTAGG-1-SRR10751502-spikein_drug	-4.33913	9.73368	spikein_drug (reference)	reference	beta
AAAGATGAGAAGATTC-1-G8-STZ	-3.5013	11.9072	STZ (query)	query	beta
ACATACGTCAGTACGT-1-SRR10751511-spikein_drug	2.76847	0.100121	spikein_drug (reference)	reference	alpha
TGCCCTACAATAGCGG-1-G1-STZ	-6.38416	7.85661	STZ (query)	query	beta
CTCTAATGTTGTACAC-1-145_mGFP-Fltp_P16	1.93059	5.09877	Fltp_P16 (reference)	reference	alpha_delta
AGCTCCTCATTGGGCC-1-G3-STZ	-1.17976	11.1208	STZ (query)	query	beta
GGGACCTTCTCCAGGG-1-G1-STZ	12.3332	8.64981	STZ (query)	query	endothelial
TGCCCTAGTGCCTGGT-1-SRR10751511-spikein_drug	-4.80653	5.70919	spikein_drug (reference)	reference	beta
TCTCATATCTTGAGGT-1-SRR10751506-spikein_drug	-5.04803	10.6816	spikein_drug (reference)	reference	beta
CTTACCGCATCCTTGC-1-SRR10751507-spikein_drug	1.82979	12.0725	spikein_drug (reference)	reference	beta
GCGGGTTTCAGGCGAA-1-SRR10751511-spikein_drug	-5.67185	8.60883	spikein_drug (reference)	reference	beta
TGACTAGGTCCAGTAT-1-G1-STZ	-4.76986	7.58357	STZ (query)	query	beta
CGGCTAGAGTGTCCCG-1-G5-STZ	0.522111	5.5855	STZ (query)	query	delta
AACGTTGAGCGTCAAG-1-G5-STZ	-1.51612	8.94012	STZ (query)	query	beta
TCAGCAACAAAGGTGC-1-SRR10751509-spikein_drug	-0.293918	4.88243	spikein_drug (reference)	reference	delta
TATGCCCTCGTCACGG-1-SRR10751502-spikein_drug	-1.92001	3.97122	spikein_drug (reference)	reference	delta
[truncated: 80,078 more rows]

## Sheet: a_umap_scvi
index	UMAP1	UMAP2	Study	Reference and query	Cell type
AAAGTAGTCTTGACGA-1-G8-STZ	2.90333	-3.09818	STZ (query)	query	alpha
GCTGCTTAGAATCTCC-1-SRR10751507-spikein_drug	9.2825	7.59397	spikein_drug (reference)	reference	endothelial_stellate
TAGTTGGCAGCCAATT-1-SRR10751505-spikein_drug	-0.802227	6.79109	spikein_drug (reference)	reference	beta
TTCTTAGCATGCATGT-1-145_mGFP-Fltp_P16	1.95995	1.46721	Fltp_P16 (reference)	reference	alpha
CCATGTCTCTGTTGAG-1-145_mGFP-Fltp_P16	-5.16989	2.71389	Fltp_P16 (reference)	reference	delta
GAGTCCGGTTTGACTG-1-G5-STZ	9.26328	0.728528	STZ (query)	query	ductal
TGAGAGGTCCGCGTTT-1-G4-STZ	2.70649	14.2514	STZ (query)	query	beta_delta
GGACAGATCGTTGACA-1-G2-STZ	2.83513	12.013	STZ (query)	query	beta
CTGATCCGTGTTAAGA-1-G8-STZ	-2.83689	-0.287145	STZ (query)	query	alpha_delta
GCGGGTTAGCGTAGTG-1-G1-STZ	1.30444	-2.88633	STZ (query)	query	alpha
TGAAAGAAGTTAGCGG-1-G8-STZ	-2.42655	-2.79665	STZ (query)	query	gamma
TGGGAAGTCAGAAATG-1-G2-STZ	-4.60876	1.21539	STZ (query)	query	delta
TCATTTGCAGGAACGT-1-G2-STZ	-3.59031	-0.0142289	STZ (query)	query	delta
GACGTGCTCCCTCTTT-1-G6-STZ	-3.18418	2.64223	STZ (query)	query	delta
AAACGGGTCTTTAGTC-1-G5-STZ	-4.75037	0.480623	STZ (query)	query	delta
GCAGTTATCTAACTGG-1-SRR10751508-spikein_drug	-3.36932	6.95411	spikein_drug (reference)	reference	beta
GTCCTCATCTACTCAT-1-G3-STZ	2.19377	-2.57402	STZ (query)	query	alpha
TCGTAGAGTCTCTCGT-1-SRR10751505-spikein_drug	-0.763513	10.6767	spikein_drug (reference)	reference	beta
AAGACCTAGCCTTGAT-1-G3-STZ	1.07543	13.3105	STZ (query)	query	beta
GCATGTATCCTTCAAT-1-G3-STZ	5.14636	10.6104	STZ (query)	query	beta
CCTTCGACACTTAAGC-1-SRR10751503-spikein_drug	1.2125	5.79358	spikein_drug (reference)	reference	beta_delta
CGGAGCTTCCAAGCCG-1-G1-STZ	-0.319944	10.7822	STZ (query)	query	beta
CCGTACTAGCGTAGTG-1-G2-STZ	-4.39688	0.88504	STZ (query)	query	delta
TACCTTACATCCTTGC-1-G4-STZ	5.1543	11.4873	STZ (query)	query	beta_delta
TTGCCGTCACGGCGTT-1-147_mTmG-Fltp_P16	-2.17521	-2.18157	Fltp_P16 (reference)	reference	gamma
GCAAACTTCAGTTTGG-1-G1-STZ	-1.28951	11.9464	STZ (query)	query	beta
ACACCCTGTCTTCTCG-1-SRR10751512-spikein_drug	2.03087	11.4116	spikein_drug (reference)	reference	beta
AGATTGCGTTAAGTAG-1-146_mRFP-Fltp_P16	0.633408	11.2261	Fltp_P16 (reference)	reference	beta
GCACATAGTCTCACCT-1-G8-STZ	4.23005	11.283	STZ (query)	query	beta
TGGGCGTTCTAACTGG-1-147_mTmG-Fltp_P16	2.67067	0.0743393	Fltp_P16 (reference)	reference	alpha
TTATGCTCACAGGCCT-1-G2-STZ	10.3369	8.57182	STZ (query)	query	endothelial
TGACTTTGTTGATTGC-1-G2-STZ	1.28198	-1.12819	STZ (query)	query	alpha
CTCGGGATCCTCCTAG-1-SRR10751510-spikein_drug	-2.40152	9.15968	spikein_drug (reference)	reference	beta
GAATGAAAGTGCGTGA-1-SRR10751511-spikein_drug	0.347817	5.20543	spikein_drug (reference)	reference	beta
GAACCTAGTGACGCCT-1-G5-STZ	-3.08183	0.182776	STZ (query)	query	delta
TGTCCCATCCAAACAC-1-145_mGFP-Fltp_P16	1.0276	-0.517792	Fltp_P16 (reference)	reference	alpha
GGGTTGCTCCATGAGT-1-G2-STZ	3.86112	12.2229	STZ (query)	query	beta
CATCCACAGAAACCAT-1-G1-STZ	2.102	-0.489554	STZ (query)	query	alpha
TAAGAGAAGCGATAGC-1-146_mRFP-Fltp_P16	0.0999498	8.16382	Fltp_P16 (reference)	reference	beta
CTACGTCGTCTACCTC-1-145_mGFP-Fltp_P16	-0.212188	2.76307	Fltp_P16 (reference)	reference	alpha_delta
AGTGAGGGTTGACGTT-1-G6-STZ	3.56485	-3.64108	STZ (query)	query	alpha
GACCAATGTTGCCTCT-1-G2-STZ	0.271818	1.10081	STZ (query)	query	alpha
CGTGTCTTCAGTTGAC-1-145_mGFP-Fltp_P16	-4.34699	3.46596	Fltp_P16 (reference)	reference	delta
TCTTCGGAGCTGAAAT-1-SRR10751512-spikein_drug	-3.55281	3.55324	spikein_drug (reference)	reference	delta
AGGGAGTTCTGGTGTA-1-G2-STZ	10.3204	2.86679	STZ (query)	query	immune_proliferative
GTCAAGTGTCGTTGTA-1-G2-STZ	-4.36977	1.17616	STZ (query)	query	delta
TGGCGCAGTCTAGCCG-1-G2-STZ	1.85128	6.59288	STZ (query)	query	beta_delta
TTCGGTCTCCCTCTTT-1-G5-STZ	10.8456	6.12847	STZ (query)	query	endothelial
AAAGCAAAGACCCACC-1-SRR10751502-spikein_drug	-5.53134	1.14139	spikein_drug (reference)	reference	delta
GCATGCGTCGTTGCCT-1-G5-STZ	5.27494	10.746	STZ (query)	query	beta
TCACGAAAGGGAACGG-1-SRR10751514-spikein_drug	-2.40731	8.46426	spikein_drug (reference)	reference	beta
AAGACCTTCAATACCG-1-146_mRFP-Fltp_P16	3.43663	-1.36409	Fltp_P16 (reference)	reference	alpha
GGATGTTGTCGTCTTC-1-G2-STZ	-3.92958	2.44259	STZ (query)	query	delta
TCAGCAAGTCTTCGTC-1-SRR10751505-spikein_drug	0.340301	8.21531	spikein_drug (reference)	reference	beta
ACTGATGCAAACGTGG-1-145_mGFP-Fltp_P16	-5.54155	1.63034	Fltp_P16 (reference)	reference	delta
CGTGTCTCATAGGATA-1-145_mGFP-Fltp_P16	3.54808	4.06834	Fltp_P16 (reference)	reference	endocrine_proliferative
GCGGGTTGTCTAGTGT-1-G8-STZ	0.100516	-2.42185	STZ (query)	query	alpha
AATCGGTCAGATCGGA-1-G2-STZ	4.17746	13.9386	STZ (query)	query	beta
ATCATGGGTGTCCTCT-1-SRR10751508-spikein_drug	1.48943	0.898942	spikein_drug (reference)	reference	alpha
CGGACACAGGTGCACA-1-145_mGFP-Fltp_P16	-4.98611	3.89275	Fltp_P16 (reference)	reference	delta
AGCTCCTAGCTAACAA-1-SRR10751503-spikein_drug	-3.29008	6.35263	spikein_drug (reference)	reference	beta
TACCTTAAGTCGCCGT-1-146_mRFP-Fltp_P16	3.90143	1.47748	Fltp_P16 (reference)	reference	alpha
TAAGTGCCATCCGGGT-1-147_mTmG-Fltp_P16	1.3915	-0.64352	Fltp_P16 (reference)	reference	alpha
CTACCCAGTCAGTGGA-1-SRR10751504-spikein_drug	-3.21958	9.67086	spikein_drug (reference)	reference	beta
TTGACTTCATATGAGA-1-G5-STZ	-5.5267	0.207167	STZ (query)	query	beta
TACGGTATCTTGAGAC-1-SRR10751507-spikein_drug	-1.10521	6.65967	spikein_drug (reference)	reference	beta
GCAATCACATCACCCT-1-SRR10751511-spikein_drug	0.11154	8.73118	spikein_drug (reference)	reference	beta
GGGAATGCATGCAACT-1-SRR10751504-spikein_drug	-0.949355	10.2614	spikein_drug (reference)	reference	beta
TTCTTAGCAACACGCC-1-147_mTmG-Fltp_P16	-0.495013	9.78726	Fltp_P16 (reference)	reference	beta
ACATCAGAGCGATTCT-1-G3-STZ	-6.53834	1.141	STZ (query)	query	delta
TTCTCCTAGACAGACC-1-G8-STZ	-5.72008	1.57832	STZ (query)	query	delta
TGGGAAGGTCTGCAAT-1-SRR10751504-spikein_drug	-0.633919	6.07937	spikein_drug (reference)	reference	beta
GCTGCGAAGATACACA-1-G6-STZ	2.32209	8.63152	STZ (query)	query	beta
ACTGCTCGTTAAGATG-1-146_mRFP-Fltp_P16	3.64408	0.882149	Fltp_P16 (reference)	reference	alpha
TAGTTGGAGATCCCAT-1-SRR10751509-spikein_drug	1.71166	5.50317	spikein_drug (reference)	reference	beta_delta
CCCTCCTTCGAACTGT-1-G5-STZ	4.92098	10.4399	STZ (query)	query	beta
GCATGTATCCAAAGTC-1-G5-STZ	4.28283	11.8003	STZ (query)	query	beta
GGAACTTCAAAGCGGT-1-145_mGFP-Fltp_P16	0.528582	7.60653	Fltp_P16 (reference)	reference	beta
ACATACGTCACGGTTA-1-G3-STZ	2.03093	11.5042	STZ (query)	query	beta
AATCCAGTCATAACCG-1-145_mGFP-Fltp_P16	2.14905	-0.148703	Fltp_P16 (reference)	reference	alpha
GCGAGAAAGAGTCGGT-1-146_mRFP-Fltp_P16	2.35546	8.79837	Fltp_P16 (reference)	reference	beta
TAAGAGATCCAACCAA-1-145_mGFP-Fltp_P16	1.80512	2.45456	Fltp_P16 (reference)	reference	alpha
GGTATTGAGAAACCGC-1-SRR10985097-NOD	-3.76232	8.14701	NOD (reference)	reference	beta
TAGTTGGAGACTGGGT-1-SRR10751502-spikein_drug	-0.324922	9.61246	spikein_drug (reference)	reference	beta
GGGAGATTCCCGACTT-1-G3-STZ	2.08015	12.8957	STZ (query)	query	beta
GTCATTTGTACAGACG-1-SRR10751516-spikein_drug	-2.3425	-2.4122	spikein_drug (reference)	reference	gamma
AGAGCGATCATATCGG-1-146_mRFP-Fltp_P16	0.285981	-2.00759	Fltp_P16 (reference)	reference	alpha
TGCCCATAGCACAGGT-1-SRR10751502-spikein_drug	-4.34694	7.09302	spikein_drug (reference)	reference	beta
GGGTCTGCACGGTAAG-1-SRR10751508-spikein_drug	-2.00031	9.27158	spikein_drug (reference)	reference	beta
GACTAACAGGGATGGG-1-G3-STZ	-1.65866	13.5636	STZ (query)	query	gamma
ATCCGAAAGAAGGTGA-1-SRR10751506-spikein_drug	1.53847	1.60895	spikein_drug (reference)	reference	alpha
AGAGCTTCAGGGCATA-1-G6-STZ	3.9931	11.7282	STZ (query)	query	beta
CATATTCTCTTGTTTG-1-G6-STZ	0.180568	-2.13749	STZ (query)	query	alpha
GATCTAGTCATCACCC-1-G1-STZ	2.13584	11.6214	STZ (query)	query	beta
TTTCCTCAGTGTCCAT-1-G2-STZ	-1.00352	0.893007	STZ (query)	query	alpha_delta
TCAGCTCTCTCCGGTT-1-SRR10751502-spikein_drug	-4.54992	7.53826	spikein_drug (reference)	reference	beta
CGAATGTGTGGCAAAC-1-145_mGFP-Fltp_P16	-1.41566	11.0412	Fltp_P16 (reference)	reference	beta
ACCTTTACACAGCCCA-1-G4-STZ	-4.72561	-0.363384	STZ (query)	query	delta
TCACGAAAGATGAGAG-1-G8-STZ	4.4192	11.0665	STZ (query)	query	beta
TCAATCTCACGAAGCA-1-145_mGFP-Fltp_P16	-2.06442	-1.86345	Fltp_P16 (reference)	reference	alpha_delta
GACACGCCACGAGGTA-1-G1-STZ	2.75049	-1.57724	STZ (query)	query	alpha
CTTGGCTCAAATTGCC-1-146_mRFP-Fltp_P16	0.957007	-1.04955	Fltp_P16 (reference)	reference	alpha
GGGACCTGTTCCACAA-1-G2-STZ	9.21529	3.28373	STZ (query)	query	immune_proliferative
CGTGAGCGTGAAAGAG-1-G3-STZ	1.60477	11.8184	STZ (query)	query	alpha_beta_delta
CGAATGTAGAGTCGGT-1-145_mGFP-Fltp_P16	1.72435	8.45215	Fltp_P16 (reference)	reference	beta
CGGACTGTCTGTCCGT-1-SRR10751506-spikein_drug	2.05171	4.74034	spikein_drug (reference)	reference	alpha_beta
GACTAACCAAGCCGTC-1-SRR10751506-spikein_drug	0.0710087	11.1065	spikein_drug (reference)	reference	beta
GTATCTTTCCGCGCAA-1-145_mGFP-Fltp_P16	2.15321	0.436585	Fltp_P16 (reference)	reference	alpha
CTCGTACGTGGTACAG-1-146_mRFP-Fltp_P16	7.18398	7.23443	Fltp_P16 (reference)	reference	stellate_activated
TAAGTGCTCCCACTTG-1-G1-STZ	0.228804	11.1637	STZ (query)	query	beta
TAAGTGCCACCAGGTC-1-G6-STZ	-1.15779	-1.03188	STZ (query)	query	gamma
TGTGGTAAGGACACCA-1-G6-STZ	3.50566	9.47159	STZ (query)	query	beta
CATGGCGTCAGCCTAA-1-145_mGFP-Fltp_P16	3.16518	1.8585	Fltp_P16 (reference)	reference	alpha
TCCCGATGTGTTGGGA-1-G2-STZ	2.69164	-2.98102	STZ (query)	query	alpha
GCATGATGTTTACTCT-1-G5-STZ	-0.9278	13.2918	STZ (query)	query	beta
GACTAACGTGAGGCTA-1-SRR10751514-spikein_drug	-1.09628	6.90458	spikein_drug (reference)	reference	beta
AACCGCGTCGAGGTAG-1-147_mTmG-Fltp_P16	-3.37283	9.67477	Fltp_P16 (reference)	reference	beta
GCTGCAGAGACAAAGG-1-SRR10751515-spikein_drug	-6.07837	1.0091	spikein_drug (reference)	reference	delta
GTCAAGTTCAGAGACG-1-G2-STZ	-1.43694	1.69897	STZ (query)	query	delta
AGTCTTTGTAAGAGAG-1-G4-STZ	3.42099	9.85588	STZ (query)	query	beta
ATCACGATCTGCCCTA-1-G1-STZ	3.31333	11.7605	STZ (query)	query	beta
CGTAGGCTCGCCCTTA-1-G6-STZ	-6.1883	0.571015	STZ (query)	query	delta
CCGGTAGCAGGCAGTA-1-G1-STZ	1.48877	7.84149	STZ (query)	query	beta
TTAGGCAAGAGTCTGG-1-147_mTmG-Fltp_P16	-1.60469	7.38297	Fltp_P16 (reference)	reference	beta
TAGGCATCAGACGCCT-1-145_mGFP-Fltp_P16	5.5233	-0.22411	Fltp_P16 (reference)	reference	alpha
TGAGCCGGTTTACTCT-1-146_mRFP-Fltp_P16	-2.21167	-2.63031	Fltp_P16 (reference)	reference	gamma
TTCGAAGCACTCAGGC-1-G4-STZ	3.55856	-2.63047	STZ (query)	query	alpha
CTCATTAGTCGAGTTT-1-145_mGFP-Fltp_P16	-1.50437	8.08015	Fltp_P16 (reference)	reference	beta
ACAGCCGAGTGGTAAT-1-145_mGFP-Fltp_P16	-1.39074	10.8627	Fltp_P16 (reference)	reference	beta
TTTACTGAGGCTATCT-1-146_mRFP-Fltp_P16	3.35577	0.242064	Fltp_P16 (reference)	reference	alpha
ACTTACTAGACTAGAT-1-G3-STZ	2.10147	-1.72595	STZ (query)	query	alpha
GGCCGATCAACGATCT-1-SRR10751502-spikein_drug	-3.08986	5.41447	spikein_drug (reference)	reference	beta
CGCGTTTAGTGTTTGC-1-145_mGFP-Fltp_P16	-2.7386	9.66174	Fltp_P16 (reference)	reference	beta
CTCACACTCACGCGGT-1-145_mGFP-Fltp_P16	-3.84958	1.47151	Fltp_P16 (reference)	reference	delta
TGCACCTCATCGACGC-1-147_mTmG-Fltp_P16	0.272067	5.16927	Fltp_P16 (reference)	reference	beta_delta
CGAATGTCATGCTAGT-1-G3-STZ	-1.25167	0.540139	STZ (query)	query	alpha_delta
TACGGTAGTCCGAGTC-1-G6-STZ	1.32712	-2.39008	STZ (query)	query	alpha
GGGTTGCGTGTCAATC-1-G8-STZ	-6.6296	1.52085	STZ (query)	query	delta
GCTGGGTCAGGCAGTA-1-146_mRFP-Fltp_P16	2.69494	1.4295	Fltp_P16 (reference)	reference	alpha
AGCTCTCGTTTAGCTG-1-SRR10751508-spikein_drug	-1.9745	9.35308	spikein_drug (reference)	reference	beta
TCGTAGACAGTCAGCC-1-145_mGFP-Fltp_P16	3.69814	4.29648	Fltp_P16 (reference)	reference	endocrine_proliferative
CGTGTCTGTCCAACTA-1-G5-STZ	-2.14962	12.7704	STZ (query)	query	beta
TCGTACCTCCGAACGC-1-SRR10751506-spikein_drug	0.436195	9.67904	spikein_drug (reference)	reference	beta
CGCTTCAGTGCCTGTG-1-146_mRFP-Fltp_P16	0.4117	9.3321	Fltp_P16 (reference)	reference	beta
TTGTAGGTCTTTAGGG-1-G1-STZ	0.752219	8.11909	STZ (query)	query	beta
GAGGTGACAGTAACGG-1-SRR10751514-spikein_drug	-2.20408	5.73141	spikein_drug (reference)	reference	beta
TACACGAAGGGTGTTG-1-146_mRFP-Fltp_P16	-2.69502	8.32307	Fltp_P16 (reference)	reference	beta
CAGAATCAGGCAGGTT-1-SRR10751505-spikein_drug	-1.54383	7.4912	spikein_drug (reference)	reference	beta
GATCGCGGTAACGCGA-1-G2-STZ	2.89293	-3.26232	STZ (query)	query	alpha
GGCGACTCATGTCGAT-1-SRR10751516-spikein_drug	10.962	5.77551	spikein_drug (reference)	reference	endothelial_stellate
GACCTGGGTCCTCCAT-1-G2-STZ	-5.88959	1.95301	STZ (query)	query	delta
CCAATCCCACATTCGA-1-G5-STZ	2.60554	13.694	STZ (query)	query	beta
CTTAGGACAGTGAGTG-1-G8-STZ	5.81994	5.60716	STZ (query)	query	schwann
GCGACCACAGGATTGG-1-SRR10751509-spikein_drug	-2.2793	6.86622	spikein_drug (reference)	reference	beta
TTCTCAAGTGGTAACG-1-SRR10751515-spikein_drug	-2.21593	5.33243	spikein_drug (reference)	reference	beta
CTTCTCTCATCTCGCT-1-145_mGFP-Fltp_P16	-0.539009	2.09011	Fltp_P16 (reference)	reference	alpha_delta
ACTGAGTTCAACACCA-1-SRR10751511-spikein_drug	-2.02615	9.29016	spikein_drug (reference)	reference	beta
GGACAGAGTAATAGCA-1-SRR10751511-spikein_drug	1.33848	5.22869	spikein_drug (reference)	reference	alpha_beta
GGATTACTCAGCTGGC-1-G8-STZ	-0.186389	-2.78861	STZ (query)	query	alpha
TCGGTAAGTAGCTGCC-1-G4-STZ	10.1408	8.51447	STZ (query)	query	endothelial
AACCATGGTAAACGCG-1-SRR10751504-spikein_drug	-2.4655	8.18346	spikein_drug (reference)	reference	beta
TGAGCCGGTCATATCG-1-SRR10751510-spikein_drug	-4.29201	7.75496	spikein_drug (reference)	reference	beta
AATCGGTAGTCATGCT-1-SRR10751507-spikein_drug	-1.67968	5.53625	spikein_drug (reference)	reference	beta
TCAGCTCAGCGCTCCA-1-SRR10751506-spikein_drug	7.65702	5.20631	spikein_drug (reference)	reference	stellate_quiescent
GATCTAGCAACGCACC-1-G8-STZ	2.81304	12.3332	STZ (query)	query	beta
GGCTCGAAGGGTTCCC-1-SRR10751504-spikein_drug	-2.15262	9.49881	spikein_drug (reference)	reference	beta
CTTTGCGTCAGCACAT-1-G2-STZ	10.1843	2.93642	STZ (query)	query	immune_proliferative
TCCCGATCACCGAAAG-1-G6-STZ	1.8302	-1.52433	STZ (query)	query	alpha
AGGGAGTTCCCAGGTG-1-SRR10751503-spikein_drug	3.87126	-2.43558	spikein_drug (reference)	reference	alpha
GACCTGGCAAGTTAAG-1-G4-STZ	-4.42791	0.560596	STZ (query)	query	delta
GCATGCGAGAAGAAGC-1-G6-STZ	-4.03479	1.59674	STZ (query)	query	delta
GTGTGCGAGACCTTTG-1-G1-STZ	3.54743	-2.30496	STZ (query)	query	alpha
CGGACTGCAGTCGTGC-1-145_mGFP-Fltp_P16	2.3882	10.5302	Fltp_P16 (reference)	reference	beta
TCTCATAAGTGGAGTC-1-G5-STZ	-0.710561	13.7896	STZ (query)	query	beta
GTCGTAAGTGATGTGG-1-SRR10751502-spikein_drug	-3.3141	7.67502	spikein_drug (reference)	reference	beta
CCTTACGAGTTAACGA-1-G2-STZ	3.38052	9.27587	STZ (query)	query	beta_delta
CCAATCCCACGCCAGT-1-G2-STZ	3.15025	-1.38852	STZ (query)	query	alpha
GGTGCGTTCGCGTAGC-1-146_mRFP-Fltp_P16	1.54648	5.62518	Fltp_P16 (reference)	reference	beta_delta
CACAGGCTCCAAACAC-1-SRR10985098-NOD	4.93204	-1.58604	NOD (reference)	reference	alpha
CCAATCCCATTGAGCT-1-G5-STZ	2.80989	-3.06107	STZ (query)	query	alpha
TGCACCTTCAACGGCC-1-SRR10751513-spikein_drug	-3.16713	7.44209	spikein_drug (reference)	reference	beta
TTCTCAAGTAGATTAG-1-G2-STZ	4.89901	9.69533	STZ (query)	query	beta
ATGCGATGTCCGTGAC-1-147_mTmG-Fltp_P16	-1.45672	7.86616	Fltp_P16 (reference)	reference	beta
GACGGCTTCCAAGCCG-1-G3-STZ	2.80928	8.04314	STZ (query)	query	beta_delta
ACGAGCCCACATTTCT-1-145_mGFP-Fltp_P16	3.98232	1.49387	Fltp_P16 (reference)	reference	alpha
ATAAGAGTCTCGTTTA-1-SRR10751510-spikein_drug	0.920544	-0.687374	spikein_drug (reference)	reference	alpha
GTTCATTCATTATCTC-1-146_mRFP-Fltp_P16	-0.302839	1.74865	Fltp_P16 (reference)	reference	alpha_delta
CAAGATCTCGAATGCT-1-G6-STZ	-2.91603	0.82549	STZ (query)	query	delta
TGCTGCTTCTCGCTTG-1-G2-STZ	2.74953	-2.33735	STZ (query)	query	alpha
CAGGTGCTCAAACCAC-1-G8-STZ	-1.87986	-3.27495	STZ (query)	query	gamma
TCTGGAAGTATAATGG-1-147_mTmG-Fltp_P16	-4.42234	3.86072	Fltp_P16 (reference)	reference	delta
GCTGCAGCAGACGCCT-1-G2-STZ	1.88093	-1.562	STZ (query)	query	alpha
ACGAGGATCTTAGCCC-1-G2-STZ	-2.99667	2.55592	STZ (query)	query	delta
TTGACTTTCTTGAGAC-1-SRR10751506-spikein_drug	-1.8948	8.00511	spikein_drug (reference)	reference	beta
TTGGAACTCAGCTTAG-1-G1-STZ	-0.275899	11.7827	STZ (query)	query	beta
GTCATTTCAACGCACC-1-SRR10751505-spikein_drug	1.50582	1.97156	spikein_drug (reference)	reference	alpha
AGGTCATAGACCCACC-1-G4-STZ	3.47112	-1.8186	STZ (query)	query	alpha
GCAGCCAGTGCAGTAG-1-146_mRFP-Fltp_P16	3.12937	1.17204	Fltp_P16 (reference)	reference	alpha
CACATTTAGGTGTGGT-1-G4-STZ	-4.43556	-0.440846	STZ (query)	query	delta
CGCGGTATCGTTTATC-1-G3-STZ	-1.8666	1.08064	STZ (query)	query	alpha_delta
GTTAAGCAGAGTAATC-1-SRR10751504-spikein_drug	-0.797993	9.98092	spikein_drug (reference)	reference	beta
CGGTTAAAGGAGCGTT-1-SRR10751507-spikein_drug	-4.36553	6.54976	spikein_drug (reference)	reference	beta
GGGCATCGTAAGTAGT-1-SRR10751510-spikein_drug	1.32665	5.49858	spikein_drug (reference)	reference	beta_delta
GATGCTAAGTTATCGC-1-G1-STZ	2.15014	10.4513	STZ (query)	query	beta
GTCGGGTTCCGCAGTG-1-147_mTmG-Fltp_P16	-2.30384	10.7878	Fltp_P16 (reference)	reference	beta
CGTGTAAAGAATGTTG-1-G5-STZ	-1.74759	-1.81524	STZ (query)	query	gamma
CGGACTGTCGCTTGTC-1-SRR10985097-NOD	-1.94809	5.55393	NOD (reference)	reference	beta
ATTTCTGCAAACCCAT-1-G2-STZ	-1.81507	-2.51281	STZ (query)	query	gamma
CAGCTAACATACAGCT-1-G2-STZ	-4.66314	0.765956	STZ (query)	query	delta
CAAGTTGTCCTACAGA-1-SRR10751511-spikein_drug	-3.26619	5.74839	spikein_drug (reference)	reference	beta
TGCCAAAGTGCCTGTG-1-146_mRFP-Fltp_P16	-2.72942	10.3657	Fltp_P16 (reference)	reference	beta
TACGGATAGGTGCTTT-1-145_mGFP-Fltp_P16	3.95642	-1.98112	Fltp_P16 (reference)	reference	alpha
CGATTGAGTTGATTCG-1-SRR10751507-spikein_drug	-6.04936	1.6225	spikein_drug (reference)	reference	delta
TGAGGGAGTCTTTCAT-1-SRR10751515-spikein_drug	-0.937845	6.62086	spikein_drug (reference)	reference	beta
GTAACGTGTTGATTGC-1-145_mGFP-Fltp_P16	4.37275	-0.358441	Fltp_P16 (reference)	reference	alpha
CATTATCGTGTGACCC-1-G2-STZ	-3.65555	1.37271	STZ (query)	query	delta
GCAATCAAGCTAGTTC-1-G3-STZ	2.19507	12.2217	STZ (query)	query	beta
TTAACTCAGATCCTGT-1-SRR10751504-spikein_drug	0.496815	7.12002	spikein_drug (reference)	reference	beta
TACCTATGTACAGTTC-1-SRR10751514-spikein_drug	-1.75525	9.84858	spikein_drug (reference)	reference	beta
CATGACAAGAGTACAT-1-G5-STZ	4.44855	-2.78437	STZ (query)	query	alpha
AGTCTTTGTTCATGGT-1-G1-STZ	0.522108	9.91347	STZ (query)	query	beta
ATGTGTGAGGAATTAC-1-SRR10751511-spikein_drug	-3.58017	6.83626	spikein_drug (reference)	reference	beta
TTCCCAGTCAGCTGGC-1-145_mGFP-Fltp_P16	2.71101	2.00169	Fltp_P16 (reference)	reference	alpha
AGGGTGAGTACTCTCC-1-G3-STZ	-6.33165	1.99414	STZ (query)	query	delta
CAACCTCGTGTTTGTG-1-G2-STZ	1.8317	14.786	STZ (query)	query	beta
TCAGGATGTCAGCTAT-1-SRR10985099-NOD	4.4852	0.629056	NOD (reference)	reference	alpha
CCCATACTCATGTAGC-1-SRR10751510-spikein_drug	-1.0613	9.92106	spikein_drug (reference)	reference	beta
GCAGCCACAGCCAATT-1-SRR10751513-spikein_drug	-1.73876	-1.17903	spikein_drug (reference)	reference	gamma
GAACGGAGTCGTGGCT-1-145_mGFP-Fltp_P16	4.80321	-0.987612	Fltp_P16 (reference)	reference	gamma
AGAATAGCAAACTGCT-1-147_mTmG-Fltp_P16	-1.47495	10.2857	Fltp_P16 (reference)	reference	beta
TGCCCATAGGAATGGA-1-145_mGFP-Fltp_P16	-2.89589	9.85548	Fltp_P16 (reference)	reference	beta
CTCTAATCAGCTTCGG-1-G5-STZ	10.0411	3.49284	STZ (query)	query	immune_proliferative
ACGATGTGTCCTCCAT-1-SRR10751502-spikein_drug	9.17901	7.70734	spikein_drug (reference)	reference	endothelial_stellate
CGGACGTGTTACCGAT-1-G1-STZ	1.414	10.1805	STZ (query)	query	beta
CCGGGATTCAGAGACG-1-G1-STZ	1.2327	11.9544	STZ (query)	query	beta
ATAACGCTCACGACTA-1-145_mGFP-Fltp_P16	2.76202	0.282027	Fltp_P16 (reference)	reference	alpha
AACTCCCTCAGCTGGC-1-146_mRFP-Fltp_P16	0.692351	0.0288184	Fltp_P16 (reference)	reference	alpha
CAACTAGCAAACTGCT-1-145_mGFP-Fltp_P16	3.23583	-1.21496	Fltp_P16 (reference)	reference	alpha
CTGTGCTGTGTGAAAT-1-G1-STZ	1.21759	8.89124	STZ (query)	query	beta
AACTTTCTCACAGGCC-1-G8-STZ	4.09734	13.7471	STZ (query)	query	beta
TTTCCTCGTTCTCATT-1-G6-STZ	-4.14551	1.80314	STZ (query)	query	delta
TGCTGCTAGAGAGCTC-1-G1-STZ	1.1717	-1.92065	STZ (query)	query	alpha
ACCTTTAAGTGGAGTC-1-SRR10751504-spikein_drug	0.943627	6.11387	spikein_drug (reference)	reference	alpha_beta
AACACGTTCCTGTAGA-1-G2-STZ	3.04225	11.8853	STZ (query)	query	beta
CACATAGGTCAACTGT-1-147_mTmG-Fltp_P16	3.67044	1.63505	Fltp_P16 (reference)	reference	alpha
ACTGATGAGCGTTTAC-1-145_mGFP-Fltp_P16	-1.47304	-2.50479	Fltp_P16 (reference)	reference	alpha
CTGGTCTCAGCTGGCT-1-146_mRFP-Fltp_P16	1.08719	-0.159327	Fltp_P16 (reference)	reference	alpha
TCGTACCCAAGCTGGA-1-SRR10751508-spikein_drug	4.83066	-1.09959	spikein_drug (reference)	reference	alpha
GCTTGAACAGTTAACC-1-SRR10751516-spikein_drug	0.729692	10.0967	spikein_drug (reference)	reference	beta
GGAATAAAGTACGACG-1-G2-STZ	4.87302	10.9842	STZ (query)	query	beta
CCTACACTCCAGAAGG-1-146_mRFP-Fltp_P16	4.76416	-0.0645045	Fltp_P16 (reference)	reference	alpha
ACTATCTAGATAGTCA-1-SRR10751507-spikein_drug	-0.0354697	1.10978	spikein_drug (reference)	reference	alpha_delta
TTTGTCATCGAATCCA-1-G3-STZ	2.57965	8.54087	STZ (query)	query	beta
CGTTGGGTCACGCGGT-1-G8-STZ	1.64378	12.9347	STZ (query)	query	beta
AAAGATGCAGCTTAAC-1-147_mTmG-Fltp_P16	-1.88781	9.59231	Fltp_P16 (reference)	reference	beta
CCGTGGACATTGGCGC-1-G6-STZ	1.68894	-1.38693	STZ (query)	query	alpha
GCTGCAGAGCTCCTCT-1-145_mGFP-Fltp_P16	2.90763	1.53276	Fltp_P16 (reference)	reference	alpha
CCTCTGACAACGATCT-1-G3-STZ	2.49931	7.33266	STZ (query)	query	beta_delta
CTACCCATCAGCTCTC-1-SRR10751506-spikein_drug	-2.68626	6.1314	spikein_drug (reference)	reference	beta
CAACCAATCAAACAAG-1-146_mRFP-Fltp_P16	-0.520498	6.43236	Fltp_P16 (reference)	reference	beta
CAAGATCAGCAGGTCA-1-G5-STZ	2.28002	-3.31581	STZ (query)	query	alpha
TGAGCCGTCGTCCGTT-1-SRR10751514-spikein_drug	0.644055	11.8379	spikein_drug (reference)	reference	beta
AGCATACTCAAAGACA-1-145_mGFP-Fltp_P16	0.347849	2.74117	Fltp_P16 (reference)	reference	gamma
AGTTGGTTCAGTGTTG-1-G6-STZ	3.71629	13.7188	STZ (query)	query	beta
CGTTCTGTCCACGACG-1-145_mGFP-Fltp_P16	-2.5691	8.75891	Fltp_P16 (reference)	reference	beta
AAAGATGTCCGGGTGT-1-G1-STZ	2.29559	12.2437	STZ (query)	query	beta
TTTCCTCCAGTCAGAG-1-G2-STZ	-3.03097	0.612725	STZ (query)	query	delta
CATCAAGGTCCCGACA-1-SRR10751513-spikein_drug	-0.689903	9.57609	spikein_drug (reference)	reference	beta
AATCGGTTCTATCGCC-1-G8-STZ	0.803546	12.8968	STZ (query)	query	beta
TATCAGGGTGGTCCGT-1-145_mGFP-Fltp_P16	-4.0492	8.08484	Fltp_P16 (reference)	reference	beta
GCGCCAATCTCTAGGA-1-G1-STZ	1.66162	12.7981	STZ (query)	query	beta
ACGAGGAAGATATGGT-1-146_mRFP-Fltp_P16	-3.7776	1.89739	Fltp_P16 (reference)	reference	delta
CTTACCGTCCTGTAGA-1-146_mRFP-Fltp_P16	3.12541	-2.4462	Fltp_P16 (reference)	reference	alpha
CCTCTGACATGGAATA-1-G5-STZ	0.335713	-1.32038	STZ (query)	query	gamma
GTTCATTTCCTCAATT-1-G6-STZ	2.87558	-1.46487	STZ (query)	query	alpha
CACATAGAGTCATCCA-1-SRR10985097-NOD	-1.78531	6.87617	NOD (reference)	reference	beta
ATTTCTGAGGATGCGT-1-146_mRFP-Fltp_P16	-1.94583	10.1988	Fltp_P16 (reference)	reference	beta
GGAATAACACTGAAGG-1-145_mGFP-Fltp_P16	-2.07154	10.4032	Fltp_P16 (reference)	reference	beta
CTAGAGTTCTCGGACG-1-G5-STZ	3.5558	10.3037	STZ (query)	query	beta
GTTCGGGGTCTCCACT-1-G2-STZ	3.95569	12.5412	STZ (query)	query	beta
CTCGAGGGTATATGAG-1-G8-STZ	3.61116	-2.68801	STZ (query)	query	alpha
CATTATCCACCTCGTT-1-G2-STZ	2.07842	-2.95933	STZ (query)	query	alpha
CTCGAAATCACTATTC-1-SRR10751509-spikein_drug	-2.86895	10.4693	spikein_drug (reference)	reference	beta
CAGCTAAAGTTTGCGT-1-G6-STZ	1.5022	-1.29414	STZ (query)	query	alpha
GCAGTTAAGTACACCT-1-146_mRFP-Fltp_P16	3.7321	-0.0927508	Fltp_P16 (reference)	reference	alpha
CATGACACAATGGAAT-1-SRR10751508-spikein_drug	-2.9561	8.82636	spikein_drug (reference)	reference	beta
GAATGAACATATGGTC-1-145_mGFP-Fltp_P16	0.818157	5.19103	Fltp_P16 (reference)	reference	beta_delta
TCAGCAAGTGTCGCTG-1-G6-STZ	4.5932	12.6325	STZ (query)	query	beta
CGAGAAGGTTACGTCA-1-146_mRFP-Fltp_P16	0.024068	2.19587	Fltp_P16 (reference)	reference	alpha_delta
AGGGAGTAGCTGCCCA-1-G8-STZ	5.71439	5.56384	STZ (query)	query	schwann
GAAGCAGTCCACGACG-1-G4-STZ	3.04918	14.0461	STZ (query)	query	beta
GATCAGTAGATATGGT-1-145_mGFP-Fltp_P16	-4.72511	3.53515	Fltp_P16 (reference)	reference	delta
GCTGGGTTCTTGAGGT-1-G5-STZ	-0.915784	-2.43515	STZ (query)	query	gamma
ATGGGAGTCCTCTAGC-1-SRR10751516-spikein_drug	-3.07413	9.58457	spikein_drug (reference)	reference	beta
GTTACAGGTTCGAATC-1-G4-STZ	-2.43148	12.8182	STZ (query)	query	beta
CTGGTCTAGTACGCGA-1-G1-STZ	3.28701	-0.635221	STZ (query)	query	alpha
TGGTTCCAGGTCATCT-1-SRR10751502-spikein_drug	-1.10119	10.8025	spikein_drug (reference)	reference	beta
CGTGTCTGTTGATTGC-1-146_mRFP-Fltp_P16	3.76235	3.96943	Fltp_P16 (reference)	reference	endocrine_proliferative
AACTGGTGTCCAACTA-1-145_mGFP-Fltp_P16	-3.02678	7.12493	Fltp_P16 (reference)	reference	beta
TTCTACAAGGTGCTTT-1-SRR10751509-spikein_drug	-2.42941	8.20868	spikein_drug (reference)	reference	beta
CGCGTTTAGACTTGAA-1-146_mRFP-Fltp_P16	0.389976	11.32	Fltp_P16 (reference)	reference	beta
CTAGTGAAGCGCTTAT-1-145_mGFP-Fltp_P16	-1.76774	1.6685	Fltp_P16 (reference)	reference	alpha_delta
CGGACGTAGCACCGTC-1-G6-STZ	2.05615	-0.469053	STZ (query)	query	alpha
CACACCTGTGAGTGAC-1-G1-STZ	11.3178	7.85203	STZ (query)	query	endothelial
CGTGTCTGTCTCTCGT-1-G8-STZ	2.57914	12.0594	STZ (query)	query	beta
TTCTACAAGGCTCTTA-1-G5-STZ	2.37696	12.248	STZ (query)	query	beta
TTTATGCGTATGAATG-1-145_mGFP-Fltp_P16	5.06896	0.702276	Fltp_P16 (reference)	reference	alpha
GCTGCAGGTCGTCTTC-1-G2-STZ	4.04844	11.8372	STZ (query)	query	beta
CTCACACCATTGCGGC-1-G8-STZ	-5.63239	0.357892	STZ (query)	query	delta
GACGTGCAGGGTCTCC-1-G3-STZ	1.83064	11.1833	STZ (query)	query	beta
AGCTCTCAGTGGTCCC-1-SRR10751506-spikein_drug	-1.51356	5.24505	spikein_drug (reference)	reference	beta
CACTCCAAGTACGACG-1-G3-STZ	-1.00207	-0.710263	STZ (query)	query	gamma
CTGTGCTGTATAAACG-1-SRR10751516-spikein_drug	-2.33403	7.37712	spikein_drug (reference)	reference	beta
AGCATACAGGACATTA-1-SRR10751510-spikein_drug	-0.279826	-1.09675	spikein_drug (reference)	reference	alpha
CTCGGAGTCGTATCAG-1-G2-STZ	3.69708	10.4752	STZ (query)	query	beta_delta
TAAGCGTCACTGAAGG-1-145_mGFP-Fltp_P16	-0.769613	-1.31331	Fltp_P16 (reference)	reference	gamma
CATATGGAGGATGCGT-1-145_mGFP-Fltp_P16	5.24309	-0.0111243	Fltp_P16 (reference)	reference	alpha
GTTAAGCTCATGCAAC-1-G2-STZ	-2.01169	6.88598	STZ (query)	query	beta
GGCGTGTCACTCAGGC-1-G5-STZ	3.7915	10.2832	STZ (query)	query	beta_delta
GCTTGAAGTGGTACAG-1-145_mGFP-Fltp_P16	-0.00357628	10.424	Fltp_P16 (reference)	reference	beta
GGCGACTTCCCAGGTG-1-145_mGFP-Fltp_P16	-1.7919	7.30126	Fltp_P16 (reference)	reference	beta
TACGGATCAAGGACTG-1-G1-STZ	-1.49536	-2.37823	STZ (query)	query	gamma
CTTGGCTTCGTAGGAG-1-145_mGFP-Fltp_P16	0.156564	9.04727	Fltp_P16 (reference)	reference	beta
GGGATGACACGAAATA-1-G4-STZ	2.57888	-2.78478	STZ (query)	query	alpha
AATCCAGTCAACACCA-1-G2-STZ	2.50495	13.6125	STZ (query)	query	beta
CTCGTCACATTGGGCC-1-145_mGFP-Fltp_P16	-0.99919	7.78439	Fltp_P16 (reference)	reference	beta
ATAGACCGTGCTAGCC-1-G4-STZ	1.59165	6.16157	STZ (query)	query	alpha_delta
CGGCTAGTCAATACCG-1-SRR10751514-spikein_drug	0.135412	4.64533	spikein_drug (reference)	reference	beta
GCCAAATAGGGTTCCC-1-SRR10985097-NOD	0.90233	1.27524	NOD (reference)	reference	alpha
TAAGAGACATAGGATA-1-G2-STZ	3.36882	-2.82339	STZ (query)	query	alpha
AACTTTCTCCTAGTGA-1-G6-STZ	1.78655	-2.20546	STZ (query)	query	alpha
CTTGGCTCAGATTGCT-1-G5-STZ	4.02619	12.2261	STZ (query)	query	beta
GGGCATCGTCAACATC-1-G2-STZ	-3.36384	2.23664	STZ (query)	query	delta
ACGATACGTGCTCTTC-1-SRR10751502-spikein_drug	-1.94381	7.37058	spikein_drug (reference)	reference	beta
CTGATCCAGTTGTAGA-1-G1-STZ	0.203132	-1.07926	STZ (query)	query	gamma
AGTTGGTAGATGTCGG-1-G4-STZ	2.38011	6.90728	STZ (query)	query	beta_delta
TGGTTCCTCAAACCGT-1-147_mTmG-Fltp_P16	-2.87383	3.27205	Fltp_P16 (reference)	reference	delta
CGCTGGAAGCTTATCG-1-G3-STZ	1.83147	-3.37731	STZ (query)	query	alpha
ACTGTCCCAGCATACT-1-G1-STZ	1.97878	10.8185	STZ (query)	query	beta
AGGTCCGAGTACGCGA-1-145_mGFP-Fltp_P16	4.40341	-1.73291	Fltp_P16 (reference)	reference	alpha
CCTACACTCCCAGGTG-1-G3-STZ	1.86986	-1.30128	STZ (query)	query	alpha_beta_delta
ACTTTCAGTAATTGGA-1-G1-STZ	2.89329	7.39658	STZ (query)	query	beta_delta
CTGATCCGTTGAGGTG-1-145_mGFP-Fltp_P16	2.77513	-1.30325	Fltp_P16 (reference)	reference	alpha
TGCTACCGTTTAGCTG-1-G1-STZ	0.727711	11.3739	STZ (query)	query	beta
CGTGAGCCAGGTCCAC-1-146_mRFP-Fltp_P16	1.63015	15.1309	Fltp_P16 (reference)	reference	beta
GACAGAGGTCTGGTCG-1-G1-STZ	0.748928	7.99539	STZ (query)	query	beta
CTCGTCATCTCTTATG-1-145_mGFP-Fltp_P16	-0.0811409	8.99466	Fltp_P16 (reference)	reference	beta
CAGTAACGTGCATCTA-1-G1-STZ	-0.88114	13.1055	STZ (query)	query	beta
AGCGTATTCCACGCAG-1-SRR10751511-spikein_drug	-0.974818	9.8163	spikein_drug (reference)	reference	beta
CTGGTCTTCTATGTGG-1-SRR10751510-spikein_drug	0.0504915	5.00025	spikein_drug (reference)	reference	beta_delta
CTTACCGAGGAGTAGA-1-G2-STZ	1.75378	11.4617	STZ (query)	query	beta
TGCGTGGAGAAGGTGA-1-G3-STZ	2.24347	-3.67917	STZ (query)	query	alpha
GATCTAGCACGTAAGG-1-146_mRFP-Fltp_P16	2.17112	-0.757576	Fltp_P16 (reference)	reference	alpha
GACCTGGGTTCGTGAT-1-G5-STZ	-2.96993	2.66467	STZ (query)	query	delta
TTTGGTTCATGCCACG-1-G4-STZ	7.6296	3.64053	STZ (query)	query	immune
CGAATGTGTACCGTAT-1-147_mTmG-Fltp_P16	-3.01397	10.0506	Fltp_P16 (reference)	reference	beta
CCTTCGAGTCAAGCGA-1-SRR10751506-spikein_drug	0.815732	8.6663	spikein_drug (reference)	reference	beta
GGGTTGCTCTCCCTGA-1-G4-STZ	3.54959	-3.40261	STZ (query)	query	alpha
GCAGTTACACTTCGAA-1-SRR10751506-spikein_drug	8.54939	4.15542	spikein_drug (reference)	reference	stellate_quiescent
TACTCATAGGGAACGG-1-G5-STZ	3.87455	11.2943	STZ (query)	query	beta
GCGCAGTCACTTAAGC-1-SRR10751508-spikein_drug	-0.415001	8.33004	spikein_drug (reference)	reference	beta
GTTAAGCTCACTATTC-1-145_mGFP-Fltp_P16	-4.60335	3.53093	Fltp_P16 (reference)	reference	delta
CTGATCCTCACAAACC-1-G2-STZ	4.58646	10.2507	STZ (query)	query	beta
AGAATAGGTAAAGTCA-1-G4-STZ	-3.21186	-0.498209	STZ (query)	query	alpha_delta
GGGTCTGGTTCAGCGC-1-G4-STZ	5.47489	10.649	STZ (query)	query	beta_delta
GGGATGAGTGACGCCT-1-G2-STZ	5.3453	11.3163	STZ (query)	query	beta
AACTCTTTCTGGGCCA-1-147_mTmG-Fltp_P16	5.20122	-1.55602	Fltp_P16 (reference)	reference	alpha
TGTTCCGGTTATCGGT-1-G2-STZ	3.085	-3.07447	STZ (query)	query	alpha
TGACTAGGTCTTCGTC-1-G2-STZ	3.78275	12.6325	STZ (query)	query	beta
TGTGGTACACGGACAA-1-SRR10751506-spikein_drug	1.48497	-1.02042	spikein_drug (reference)	reference	alpha
GGCAATTCACGACTCG-1-146_mRFP-Fltp_P16	3.23033	-0.0202663	Fltp_P16 (reference)	reference	alpha
TGCTACCGTTACGACT-1-145_mGFP-Fltp_P16	-0.398249	2.52256	Fltp_P16 (reference)	reference	alpha_delta
AAGGCAGGTTAAAGAC-1-SRR10751506-spikein_drug	-0.390377	11.0862	spikein_drug (reference)	reference	beta
ATTATCCAGGGCTTGA-1-SRR10751514-spikein_drug	1.55511	15.097	spikein_drug (reference)	reference	beta
GAACGGAGTTCCCTTG-1-SRR10751502-spikein_drug	-2.68059	9.8785	spikein_drug (reference)	reference	beta
GGCAATTGTCAAGCGA-1-G2-STZ	11.0081	5.91201	STZ (query)	query	endothelial
CAGCAGCAGCTAGCCC-1-146_mRFP-Fltp_P16	0.447976	9.07758	Fltp_P16 (reference)	reference	beta
TGGACGCAGTGTACCT-1-SRR10751508-spikein_drug	0.170525	3.39911	spikein_drug (reference)	reference	alpha_delta
CTGCCTATCCTGCCAT-1-SRR10751507-spikein_drug	-0.903505	6.95726	spikein_drug (reference)	reference	beta
CAGATCACAGATCTGT-1-G8-STZ	3.23016	12.4319	STZ (query)	query	beta
ACTATCTTCGCCATAA-1-G2-STZ	-3.04667	1.37801	STZ (query)	query	delta
TAAACCGAGATATGGT-1-SRR10751503-spikein_drug	-0.151695	0.726473	spikein_drug (reference)	reference	alpha_delta
CGATTGATCGTGGGAA-1-G8-STZ	9.18121	0.974931	STZ (query)	query	ductal
CAAGATCTCTGGAGCC-1-G8-STZ	2.52149	-2.6031	STZ (query)	query	alpha
CCCAGTTCATCGACGC-1-G2-STZ	-5.11137	-0.233943	STZ (query)	query	delta
GCATGTATCTCTGAGA-1-147_mTmG-Fltp_P16	2.31223	2.15606	Fltp_P16 (reference)	reference	alpha
CGTGTAATCTACTATC-1-G1-STZ	3.2159	-2.02055	STZ (query)	query	gamma
TACTCGCGTGCCTGCA-1-147_mTmG-Fltp_P16	4.79816	0.677071	Fltp_P16 (reference)	reference	alpha
CCCAATCCATCTCGCT-1-146_mRFP-Fltp_P16	0.961687	10.8207	Fltp_P16 (reference)	reference	beta
TTAGGCAGTGGGTCAA-1-145_mGFP-Fltp_P16	4.22231	-0.22533	Fltp_P16 (reference)	reference	alpha
GGGACCTTCCAGTATG-1-SRR10751503-spikein_drug	12.0253	7.83116	spikein_drug (reference)	reference	endothelial
GGTGAAGGTGGTCTCG-1-SRR10751504-spikein_drug	-4.67455	11.7541	spikein_drug (reference)	reference	gamma
GCATGTAAGTGCAAGC-1-G2-STZ	-5.43654	1.7119	STZ (query)	query	delta
ATCACGAAGCGTCAAG-1-G3-STZ	-1.3596	13.5242	STZ (query)	query	beta
TTTCCTCAGATATGGT-1-G4-STZ	10.8568	3.88877	STZ (query)	query	immune
TAGTGGTTCTAACCGA-1-G5-STZ	-0.665834	-2.79805	STZ (query)	query	gamma
CACTCCACATGTCCTC-1-G8-STZ	2.16062	9.97132	STZ (query)	query	beta
CAGCTGGTCTTCCTTC-1-145_mGFP-Fltp_P16	1.84248	2.41672	Fltp_P16 (reference)	reference	alpha
CAGCTAAAGACAGAGA-1-145_mGFP-Fltp_P16	2.06952	1.70567	Fltp_P16 (reference)	reference	alpha
AGGGATGGTACTCGCG-1-G6-STZ	4.51685	9.65667	STZ (query)	query	alpha_beta
CATATGGGTTCCGGCA-1-146_mRFP-Fltp_P16	3.38844	1.05323	Fltp_P16 (reference)	reference	alpha
ATCCGAAGTATTAGCC-1-SRR10751504-spikein_drug	-2.95594	10.3691	spikein_drug (reference)	reference	beta
GCGAGAAGTGCGGTAA-1-145_mGFP-Fltp_P16	3.60334	0.99555	Fltp_P16 (reference)	reference	alpha
TATCAGGGTCTAGAGG-1-G1-STZ	10.4834	8.32284	STZ (query)	query	endothelial
CCTACCAGTTGCTCCT-1-G2-STZ	-4.63537	1.86611	STZ (query)	query	delta
ACGAGCCAGGTCATCT-1-SRR10751515-spikein_drug	-1.88163	8.68793	spikein_drug (reference)	reference	beta
TCGCGAGAGCCAGGAT-1-G1-STZ	-1.73047	10.7118	STZ (query)	query	beta
GGTGTTATCGTTACAG-1-145_mGFP-Fltp_P16	4.19034	0.277747	Fltp_P16 (reference)	reference	alpha
CAGAATCTCTAACGGT-1-147_mTmG-Fltp_P16	-0.856044	9.49557	Fltp_P16 (reference)	reference	beta
GCAATCACACCAGTTA-1-G2-STZ	11.6369	8.24958	STZ (query)	query	endothelial_stellate
GTGTGCGGTGAAAGAG-1-G8-STZ	4.12406	-1.20852	STZ (query)	query	alpha
GTTTCTATCACATGCA-1-G4-STZ	10.842	6.44226	STZ (query)	query	endothelial
TGGCCAGAGAGCAATT-1-SRR10751509-spikein_drug	-0.655483	-1.7717	spikein_drug (reference)	reference	alpha
TGCGTGGCAGATCCAT-1-SRR10751509-spikein_drug	2.72407	-0.193393	spikein_drug (reference)	reference	alpha
TAGTTGGTCCTAGTGA-1-SRR10751510-spikein_drug	5.09251	1.69673	spikein_drug (reference)	reference	gamma
AAAGCAAGTGCGAAAC-1-G1-STZ	-0.13006	8.73386	STZ (query)	query	beta
GTCAAGTGTTTAGGAA-1-146_mRFP-Fltp_P16	-3.82375	9.78305	Fltp_P16 (reference)	reference	beta
TTCGAAGTCCTGTACC-1-145_mGFP-Fltp_P16	-1.42073	9.0503	Fltp_P16 (reference)	reference	beta
GGCTCGATCCGTTGTC-1-G3-STZ	3.2675	-2.92721	STZ (query)	query	alpha
AACACGTCACAGCCCA-1-SRR10751514-spikein_drug	-0.341326	10.3256	spikein_drug (reference)	reference	beta
TGCCCATGTCCGAAGA-1-G5-STZ	10.371	6.19871	STZ (query)	query	endothelial
GGTGAAGAGCTAGGCA-1-145_mGFP-Fltp_P16	-2.55598	9.75439	Fltp_P16 (reference)	reference	beta
TTAGGACAGAGTGAGA-1-G1-STZ	1.26292	12.4243	STZ (query)	query	beta
AGATCTGTCTCAACTT-1-G4-STZ	10.199	2.80766	STZ (query)	query	immune_proliferative
TTATGCTTCGGTCTAA-1-145_mGFP-Fltp_P16	-1.14397	11.305	Fltp_P16 (reference)	reference	beta
GTTCGGGGTAGGGACT-1-G3-STZ	-4.6178	1.94109	STZ (query)	query	delta
TTTCCTCCATCTCGCT-1-G5-STZ	3.58022	11.6098	STZ (query)	query	beta
CAGCGACCATGGAATA-1-146_mRFP-Fltp_P16	3.48897	11.1859	Fltp_P16 (reference)	reference	alpha_beta
GGGTCTGAGTATCGAA-1-145_mGFP-Fltp_P16	-3.09179	9.02088	Fltp_P16 (reference)	reference	beta
GGGATGATCGTCTGCT-1-SRR10751516-spikein_drug	-0.788266	11.395	spikein_drug (reference)	reference	beta
CACACCTGTGGCAAAC-1-G6-STZ	3.78902	14.5879	STZ (query)	query	beta
GAACCTATCTGAGGGA-1-146_mRFP-Fltp_P16	-0.859326	7.82052	Fltp_P16 (reference)	reference	beta
AAGCCGCTCCCTGACT-1-G5-STZ	4.16439	13.8191	STZ (query)	query	beta
GTCCTCATCGACAGCC-1-G1-STZ	0.19839	-2.20887	STZ (query)	query	alpha
CCAGCGAAGAGGTACC-1-SRR10751511-spikein_drug	0.944734	5.36981	spikein_drug (reference)	reference	beta
CATGCCTCAATGTAAG-1-SRR10751511-spikein_drug	-0.676281	3.70338	spikein_drug (reference)	reference	beta_delta
AACTCCCAGCTAACAA-1-SRR10751502-spikein_drug	4.70658	-2.32768	spikein_drug (reference)	reference	alpha
CACACCTAGGTTCCTA-1-SRR10751512-spikein_drug	-1.34248	5.50301	spikein_drug (reference)	reference	beta
ACGCCAGAGGCGACAT-1-146_mRFP-Fltp_P16	3.79908	0.281074	Fltp_P16 (reference)	reference	alpha
TGACTTTGTTTGGGCC-1-G5-STZ	-5.20876	1.28556	STZ (query)	query	delta
CGGAGTCGTCCTAGCG-1-146_mRFP-Fltp_P16	1.19475	0.562403	Fltp_P16 (reference)	reference	alpha
GCAAACTTCTAGCACA-1-146_mRFP-Fltp_P16	-0.734736	8.21936	Fltp_P16 (reference)	reference	beta
GGTGTTAGTGGTGTAG-1-SRR10751512-spikein_drug	-3.44598	8.73332	spikein_drug (reference)	reference	beta
GTGCGGTTCAGTACGT-1-G6-STZ	-1.29093	0.361834	STZ (query)	query	alpha_delta
GCATACAGTGTCGCTG-1-G6-STZ	-3.59511	-0.259037	STZ (query)	query	delta
ATGCGATTCACATGCA-1-146_mRFP-Fltp_P16	4.03936	1.07429	Fltp_P16 (reference)	reference	alpha
CGTCCATAGCGAGAAA-1-G8-STZ	1.58823	-2.40934	STZ (query)	query	alpha
AAAGATGCACATCCGG-1-G1-STZ	-0.810845	10.9932	STZ (query)	query	beta
GTCATTTCACCAGCAC-1-G5-STZ	1.82996	-2.81719	STZ (query)	query	alpha
GCTCCTATCTTCTGGC-1-G6-STZ	5.11674	-2.18951	STZ (query)	query	alpha
TCAGGTATCAGCAACT-1-G4-STZ	-5.6113	0.792474	STZ (query)	query	delta
ATGAGGGAGGGCTTGA-1-146_mRFP-Fltp_P16	-1.86853	-3.21104	Fltp_P16 (reference)	reference	gamma
TACCTATGTACATCCA-1-G5-STZ	9.40769	5.92895	STZ (query)	query	stellate_quiescent
TACCTATTCTGCTGCT-1-G1-STZ	1.3585	-0.549027	STZ (query)	query	alpha
GACACGCAGTCTCAAC-1-G6-STZ	9.75737	4.35133	STZ (query)	query	immune
CAGCATAAGTGTTTGC-1-G5-STZ	-0.534304	-2.12576	STZ (query)	query	alpha
TGTTCCGGTACTCTCC-1-G6-STZ	0.167266	1.11348	STZ (query)	query	alpha
GCCTCTAAGACCACGA-1-G1-STZ	-0.254333	9.27084	STZ (query)	query	beta
GGGCACTCACCCTATC-1-145_mGFP-Fltp_P16	1.08994	-1.27678	Fltp_P16 (reference)	reference	alpha
ACTGCTCAGATCCCAT-1-G1-STZ	0.0169191	10.3515	STZ (query)	query	beta
GATCAGTCAATAACGA-1-G8-STZ	-6.87583	0.856858	STZ (query)	query	delta
AGTGAGGCAGTCCTTC-1-SRR10751508-spikein_drug	-0.613899	0.686514	spikein_drug (reference)	reference	alpha_delta
AACTCAGCACGCCAGT-1-SRR10751504-spikein_drug	-2.63523	5.8982	spikein_drug (reference)	reference	beta
ATGTGTGCACAAGCCC-1-G1-STZ	-2.94852	11.8859	STZ (query)	query	beta
ACATCAGGTCCGAAGA-1-G6-STZ	3.66978	-2.73825	STZ (query)	query	alpha
CTCCTAGTCTGGTGTA-1-147_mTmG-Fltp_P16	2.23794	0.0841183	Fltp_P16 (reference)	reference	alpha
TAGAGCTAGTCAAGCG-1-G6-STZ	3.88595	9.87047	STZ (query)	query	beta
GCATACAGTGAGCGAT-1-146_mRFP-Fltp_P16	0.26807	8.38989	Fltp_P16 (reference)	reference	beta
GTCTTCGGTTGCCTCT-1-G6-STZ	1.05053	-0.339837	STZ (query)	query	alpha
GAAACTCGTTACGACT-1-SRR10751511-spikein_drug	1.35271	4.55489	spikein_drug (reference)	reference	endocrine_proliferative
CTCGTACGTCTGGTCG-1-SRR10751511-spikein_drug	0.262731	5.05956	spikein_drug (reference)	reference	beta_delta
GTCCTCACAGATTGCT-1-SRR10985098-NOD	0.0196375	2.30785	NOD (reference)	reference	delta
TTGCCGTGTGCATCTA-1-SRR10751514-spikein_drug	-2.71026	7.74445	spikein_drug (reference)	reference	beta
CTAAGACCAGCTGTAT-1-SRR10751510-spikein_drug	-0.305096	4.8039	spikein_drug (reference)	reference	beta
CTAGTGACAGGCTCAC-1-G5-STZ	-1.41532	12.187	STZ (query)	query	beta
CTACATTTCCTTCAAT-1-SRR10985099-NOD	0.873356	6.7473	NOD (reference)	reference	beta
CAGGTGCAGTTAAGTG-1-SRR10985098-NOD	4.81589	-0.336815	NOD (reference)	reference	alpha
AAACGGGAGCTCAACT-1-SRR10751505-spikein_drug	-3.43227	7.50813	spikein_drug (reference)	reference	beta
CTGTGCTAGTAATCCC-1-SRR10751502-spikein_drug	-2.83328	9.30811	spikein_drug (reference)	reference	beta
GGGCACTAGTATTGGA-1-G6-STZ	3.74831	11.4715	STZ (query)	query	beta
TCAGGTATCTTGAGAC-1-G2-STZ	2.64517	6.67003	STZ (query)	query	beta_delta
CTTAACTCAGTCTTCC-1-G6-STZ	2.65473	6.29734	STZ (query)	query	beta_delta
ACGCAGCGTGAAGGCT-1-SRR10751506-spikein_drug	-1.39182	5.93203	spikein_drug (reference)	reference	beta
TACGGGCCAACACGCC-1-145_mGFP-Fltp_P16	2.95537	0.159122	Fltp_P16 (reference)	reference	alpha
TTCCCAGTCTGAGGGA-1-146_mRFP-Fltp_P16	-0.280604	10.5047	Fltp_P16 (reference)	reference	beta
AAAGATGCAAGTCTGT-1-G1-STZ	1.42979	7.8025	STZ (query)	query	beta
GCATACACATAGAAAC-1-SRR10985097-NOD	-2.12921	6.43256	NOD (reference)	reference	beta
GTTACAGCATGCAACT-1-G1-STZ	0.390573	12.1365	STZ (query)	query	beta
CATGCCTAGTCTCCTC-1-SRR10751503-spikein_drug	12.2215	8.03842	spikein_drug (reference)	reference	endothelial
GCAGCCAAGGTGCTAG-1-G2-STZ	2.96952	12.6566	STZ (query)	query	beta
ACGGGTCTCAGGTAAA-1-SRR10751502-spikein_drug	0.370341	9.83161	spikein_drug (reference)	reference	beta
TAGAGCTAGCCCAACC-1-G4-STZ	1.95231	-3.44513	STZ (query)	query	alpha
CCGGGATCAGCCACCA-1-G3-STZ	10.2825	3.85036	STZ (query)	query	immune_proliferative
ATTATCCGTGTGCCTG-1-G2-STZ	-1.07489	-1.79075	STZ (query)	query	gamma
TGCTGCTTCATAGCAC-1-G5-STZ	-4.17395	0.716378	STZ (query)	query	delta
TCAACGAGTTTACTCT-1-147_mTmG-Fltp_P16	-1.95488	7.85477	Fltp_P16 (reference)	reference	beta
CTCCTAGGTCACTTCC-1-G4-STZ	-4.79742	1.38292	STZ (query)	query	delta
TGCGTGGTCTTGCATT-1-SRR10985099-NOD	1.84451	1.34957	NOD (reference)	reference	alpha
AGTGGGAGTCTCTTAT-1-G1-STZ	-3.24597	1.74287	STZ (query)	query	delta
GCTGGGTGTAGTAGTA-1-G2-STZ	3.28424	7.83706	STZ (query)	query	beta_delta
CTCTGGTTCGCATGGC-1-SRR10751507-spikein_drug	-2.81736	9.3835	spikein_drug (reference)	reference	beta
CATTCGCGTCGCGGTT-1-SRR10751514-spikein_drug	7.99001	5.98885	spikein_drug (reference)	reference	stellate_quiescent
ACCTTTATCATATCGG-1-SRR10751506-spikein_drug	8.12095	5.77493	spikein_drug (reference)	reference	stellate_quiescent
GGTGAAGCACAAGTAA-1-145_mGFP-Fltp_P16	-0.9014	6.30573	Fltp_P16 (reference)	reference	beta
GTCACGGAGAAGATTC-1-SRR10751502-spikein_drug	-3.69334	8.59526	spikein_drug (reference)	reference	beta
CGACTTCCAATTGCTG-1-G5-STZ	-4.67035	0.246406	STZ (query)	query	delta
CACATAGCATGCTGGC-1-G2-STZ	10.8625	8.63055	STZ (query)	query	endothelial
ATCACGAAGACGCTTT-1-SRR10751516-spikein_drug	0.0763055	2.66027	spikein_drug (reference)	reference	alpha
TAAGCGTCACTGTGTA-1-G2-STZ	4.19214	13.5509	STZ (query)	query	beta
GCTGCAGGTTTGGCGC-1-147_mTmG-Fltp_P16	0.289518	4.76573	Fltp_P16 (reference)	reference	beta_delta
CTGATAGGTCTCACCT-1-SRR10751503-spikein_drug	-4.11917	6.95312	spikein_drug (reference)	reference	beta
TGGGCGTCATGGTAGG-1-G3-STZ	4.56825	10.3432	STZ (query)	query	beta
TGGCGCATCCGCAGTG-1-G8-STZ	3.20644	-1.79103	STZ (query)	query	alpha
TGACGGCCACTGCCAG-1-SRR10751505-spikein_drug	-0.703296	9.73066	spikein_drug (reference)	reference	beta
CATGACATCCCTTGCA-1-G3-STZ	1.30627	10.3656	STZ (query)	query	beta
ACGAGCCTCACTTATC-1-SRR10751504-spikein_drug	1.50416	9.43792	spikein_drug (reference)	reference	beta
AGCGTATGTCGATTGT-1-146_mRFP-Fltp_P16	-1.93529	-3.27903	Fltp_P16 (reference)	reference	gamma
ATCTGCCAGTACGCCC-1-SRR10751508-spikein_drug	-1.62229	7.45726	spikein_drug (reference)	reference	beta
CTAGTGAAGGGAAACA-1-147_mTmG-Fltp_P16	-0.925621	10.5692	Fltp_P16 (reference)	reference	beta
TACTCGCCAAATACAG-1-SRR10751515-spikein_drug	2.40225	-0.686994	spikein_drug (reference)	reference	alpha
TGACGGCGTAGAGTGC-1-G1-STZ	-4.60706	0.896465	STZ (query)	query	delta
TGCGCAGCACCAGATT-1-G3-STZ	-3.0962	1.67562	STZ (query)	query	alpha_delta
AGCAGCCTCGTCTGCT-1-G5-STZ	1.44818	13.8283	STZ (query)	query	beta
AGGGAGTAGGTGCTAG-1-G1-STZ	1.00226	7.01732	STZ (query)	query	beta
CGAGAAGGTACTCAAC-1-SRR10751511-spikein_drug	5.43974	0.731944	spikein_drug (reference)	reference	alpha
AAGTCTGTCGCCGTGA-1-145_mGFP-Fltp_P16	0.854771	4.74153	Fltp_P16 (reference)	reference	alpha_beta
TCGTAGACATTAGGCT-1-145_mGFP-Fltp_P16	-2.56211	9.89182	Fltp_P16 (reference)	reference	beta
TCGCGTTTCAACGGGA-1-146_mRFP-Fltp_P16	3.22634	5.19553	Fltp_P16 (reference)	reference	endocrine_proliferative
TCGTAGATCGTGTAGT-1-G2-STZ	5.14371	10.5067	STZ (query)	query	beta
AGACGTTTCAGCACAT-1-G1-STZ	2.10597	10.5155	STZ (query)	query	beta
AGGGAGTTCTTGCAAG-1-G5-STZ	1.45275	-2.98219	STZ (query)	query	gamma
CGGTTAAGTGAGCGAT-1-G2-STZ	9.71761	5.30591	STZ (query)	query	stellate_quiescent
TGGTTAGGTCAAAGAT-1-G3-STZ	4.13712	-1.8193	STZ (query)	query	alpha
CTGAAGTAGGAGCGTT-1-SRR10751508-spikein_drug	0.733689	5.61292	spikein_drug (reference)	reference	beta_delta
ATTGGACTCTCCAGGG-1-SRR10751514-spikein_drug	1.10889	6.54789	spikein_drug (reference)	reference	beta
CAGGTGCGTTGATTGC-1-146_mRFP-Fltp_P16	2.10765	1.72489	Fltp_P16 (reference)	reference	alpha
CGTTAGACAGATGAGC-1-G1-STZ	0.28591	10.376	STZ (query)	query	beta
TCATTACAGCCTTGAT-1-SRR10751511-spikein_drug	-1.32585	0.178266	spikein_drug (reference)	reference	beta
GTGCAGCTCAGCTCTC-1-SRR10751504-spikein_drug	-0.180997	9.54858	spikein_drug (reference)	reference	beta
AGCGTATCATGGAATA-1-G2-STZ	-3.13062	0.066205	STZ (query)	query	gamma
TCCCGATCAACTGGCC-1-G6-STZ	2.22437	-0.934947	STZ (query)	query	alpha_immune
CTGAAACTCGACCAGC-1-G3-STZ	-4.34366	-0.691519	STZ (query)	query	alpha_delta
TCCCGATCATCTCGCT-1-146_mRFP-Fltp_P16	4.36223	0.284652	Fltp_P16 (reference)	reference	alpha
CAGCGACTCGCTAGCG-1-146_mRFP-Fltp_P16	-2.55761	6.54613	Fltp_P16 (reference)	reference	beta
TGCCCATTCATGTGGT-1-G3-STZ	1.82312	10.285	STZ (query)	query	beta
CTACACCCATCGATTG-1-G6-STZ	4.78097	12.0739	STZ (query)	query	beta
GTCAAGTGTGCACTTA-1-145_mGFP-Fltp_P16	-1.67445	9.2509	Fltp_P16 (reference)	reference	beta
TGAGAGGAGTACGATA-1-SRR10751511-spikein_drug	1.54738	2.12072	spikein_drug (reference)	reference	alpha_beta
CGTCACTTCTACTATC-1-SRR10751511-spikein_drug	-3.69851	6.52993	spikein_drug (reference)	reference	beta
GATCAGTGTGCCTGGT-1-G4-STZ	-3.23512	12.2381	STZ (query)	query	beta
AGCTCCTCATGACATC-1-G2-STZ	9.3451	3.1179	STZ (query)	query	immune_proliferative
GTCGTAAAGAAACCAT-1-SRR10751506-spikein_drug	-1.58188	7.74118	spikein_drug (reference)	reference	beta
TGGTTCCCACATGTGT-1-G5-STZ	1.98678	-2.75087	STZ (query)	query	alpha
CTGATCCAGAAGCCCA-1-G6-STZ	3.92104	-2.85676	STZ (query)	query	alpha
ACGGAGAGTTTCCACC-1-145_mGFP-Fltp_P16	0.0312703	8.70607	Fltp_P16 (reference)	reference	beta
CCTCTGAAGTGGGCTA-1-G5-STZ	-0.896834	-3.35026	STZ (query)	query	gamma
CTTAGGATCTTTACGT-1-SRR10751507-spikein_drug	0.117844	5.0179	spikein_drug (reference)	reference	alpha_beta_delta
TTTGTCATCTGTCTAT-1-G1-STZ	1.11662	11.2313	STZ (query)	query	beta
ACGTCAATCGGCGGTT-1-SRR10751513-spikein_drug	-2.08135	9.16353	spikein_drug (reference)	reference	beta
CAGCATAAGTAGGTGC-1-G2-STZ	2.20853	-0.665604	STZ (query)	query	alpha
GTATTCTAGTGAAGTT-1-G8-STZ	2.74114	12.7917	STZ (query)	query	beta
TTTACTGGTACCGAGA-1-SRR10751508-spikein_drug	-4.36469	9.0436	spikein_drug (reference)	reference	beta
TTGACTTGTACTCTCC-1-145_mGFP-Fltp_P16	4.87662	0.504548	Fltp_P16 (reference)	reference	alpha
CGGACGTGTCAGATAA-1-G1-STZ	1.91659	8.44395	STZ (query)	query	beta
CACATAGAGTTTCCTT-1-SRR10985098-NOD	3.05081	1.87643	NOD (reference)	reference	alpha
CGACCTTAGCACGCCT-1-G5-STZ	2.66059	-2.70038	STZ (query)	query	alpha
ATAAGAGGTACCCAAT-1-G4-STZ	-1.69887	13.4302	STZ (query)	query	beta
GTCAAGTCAAGCCTAT-1-G6-STZ	0.74178	-0.540573	STZ (query)	query	alpha
GAGCAGAGTCTCCCTA-1-SRR10751507-spikein_drug	12.0975	8.14268	spikein_drug (reference)	reference	endothelial
TACACGAGTAAATGAC-1-146_mRFP-Fltp_P16	-5.66634	2.8933	Fltp_P16 (reference)	reference	delta
CCCAATCTCAATCACG-1-SRR10751511-spikein_drug	-2.19205	5.81389	spikein_drug (reference)	reference	beta
ACGATACCAGTTCATG-1-SRR10751504-spikein_drug	7.95886	5.47915	spikein_drug (reference)	reference	stellate_quiescent
TGAGCATCACCTCGGA-1-SRR10751511-spikein_drug	-0.249624	5.89862	spikein_drug (reference)	reference	beta
ATTGGACTCTTAGCCC-1-G6-STZ	-2.42074	2.15369	STZ (query)	query	delta
AGCCTAATCTGCTGTC-1-146_mRFP-Fltp_P16	1.00741	9.87477	Fltp_P16 (reference)	reference	beta
ACGGAGAAGGAGTACC-1-SRR10751511-spikein_drug	0.39142	-1.27861	spikein_drug (reference)	reference	alpha
TGCCCTAGTTTAGCTG-1-146_mRFP-Fltp_P16	0.499402	9.18265	Fltp_P16 (reference)	reference	beta
TCACGAAGTCCTGCTT-1-G3-STZ	-1.58825	11.9161	STZ (query)	query	beta
GTATTCTAGGAGTACC-1-G5-STZ	9.5057	5.66445	STZ (query)	query	stellate_quiescent
AGCGTATTCCTATTCA-1-G4-STZ	-3.83695	0.195356	STZ (query)	query	delta
CGCTATCAGGAGCGTT-1-G2-STZ	-4.70919	0.636373	STZ (query)	query	delta
CAGTAACTCCGAATGT-1-SRR10751506-spikein_drug	-2.23338	0.916767	spikein_drug (reference)	reference	alpha_delta
TACGGTATCATGCATG-1-SRR10985098-NOD	3.39096	-1.28261	NOD (reference)	reference	alpha
TCGTAGAGTCGCTTCT-1-SRR10751506-spikein_drug	1.35978	10.8897	spikein_drug (reference)	reference	beta
TGAGCATAGAGTACAT-1-G1-STZ	2.64816	10.5338	STZ (query)	query	beta
CCTACCATCGTACCGG-1-146_mRFP-Fltp_P16	2.30309	-0.0138524	Fltp_P16 (reference)	reference	alpha
CATGACAAGCCAGTTT-1-145_mGFP-Fltp_P16	2.21923	1.35566	Fltp_P16 (reference)	reference	alpha
CCATGTCTCGCTTGTC-1-SRR10751510-spikein_drug	2.05437	1.05568	spikein_drug (reference)	reference	alpha
GGGAGATTCACCCTCA-1-G1-STZ	9.41034	7.90051	STZ (query)	query	endothelial_stellate
GAACGGAAGTGGCACA-1-SRR10751511-spikein_drug	-2.55871	9.51485	spikein_drug (reference)	reference	beta
CGACCTTTCAGTGTTG-1-SRR10751509-spikein_drug	-1.80341	-2.80744	spikein_drug (reference)	reference	gamma
CTGAAACCAGCGTTCG-1-G6-STZ	1.33293	0.474587	STZ (query)	query	alpha
CCTACCACAAGTTCTG-1-G2-STZ	2.97379	8.36316	STZ (query)	query	beta_delta
GCGCGATTCAAAGTAG-1-G6-STZ	3.88593	10.484	STZ (query)	query	beta
GCAATCATCACATACG-1-145_mGFP-Fltp_P16	-0.563591	9.09514	Fltp_P16 (reference)	reference	beta
GCTCCTAGTGTGGTTT-1-145_mGFP-Fltp_P16	-1.33756	10.5836	Fltp_P16 (reference)	reference	beta
TTTATGCTCCGAATGT-1-SRR10751504-spikein_drug	0.901993	9.61132	spikein_drug (reference)	reference	beta
GGCTCGAGTTAAGAAC-1-SRR10751505-spikein_drug	1.17587	9.06297	spikein_drug (reference)	reference	beta
CCCAATCAGGCTACGA-1-G6-STZ	1.31529	7.69627	STZ (query)	query	beta
GCTCCTAGTAACGTTC-1-G5-STZ	1.6796	14.1218	STZ (query)	query	beta
CAAGTTGGTCACCTAA-1-146_mRFP-Fltp_P16	0.477708	7.18776	Fltp_P16 (reference)	reference	beta
ACTGAGTTCGTAGGTT-1-145_mGFP-Fltp_P16	1.32808	5.29056	Fltp_P16 (reference)	reference	alpha_beta
TGACTTTCAGACGTAG-1-SRR10751513-spikein_drug	-2.11655	5.93944	spikein_drug (reference)	reference	beta
CTCGAGGCACGTTGGC-1-147_mTmG-Fltp_P16	0.148377	9.55282	Fltp_P16 (reference)	reference	beta
ACGGCCACACCAGGTC-1-SRR10751505-spikein_drug	4.76029	-1.80223	spikein_drug (reference)	reference	alpha
CCAGCGAAGGGATGGG-1-G2-STZ	2.13088	13.8435	STZ (query)	query	beta
CGAACATCAAGCGAGT-1-G2-STZ	-4.11454	0.107256	STZ (query)	query	delta
GACTACAGTGGGTCAA-1-146_mRFP-Fltp_P16	2.58334	1.73979	Fltp_P16 (reference)	reference	alpha
ATCGAGTTCATAGCAC-1-SRR10751514-spikein_drug	0.238777	4.18252	spikein_drug (reference)	reference	alpha_beta
GTCAAGTAGGATGTAT-1-147_mTmG-Fltp_P16	-1.70279	-1.29364	Fltp_P16 (reference)	reference	gamma
TTAGGCACATGAACCT-1-SRR10751509-spikein_drug	-1.07508	2.32241	spikein_drug (reference)	reference	alpha_delta
TAAGCGTTCCGTAGTA-1-SRR10751509-spikein_drug	3.66382	-0.804398	spikein_drug (reference)	reference	alpha
CAGCAGCTCCGCGTTT-1-SRR10751504-spikein_drug	-1.10757	9.47436	spikein_drug (reference)	reference	beta
ATCCGAAAGCGGATCA-1-145_mGFP-Fltp_P16	0.166248	11.4641	Fltp_P16 (reference)	reference	beta
CGAGAAGCACCTCGTT-1-SRR10751504-spikein_drug	-1.66396	7.08269	spikein_drug (reference)	reference	beta
TACCTATAGTTAACGA-1-G4-STZ	10.2507	8.4704	STZ (query)	query	endothelial
TCAGGTAAGACAATAC-1-G5-STZ	1.64641	11.7997	STZ (query)	query	beta
CGCTGGAAGTGCCATT-1-SRR10751504-spikein_drug	1.77575	7.1615	spikein_drug (reference)	reference	alpha_beta
TACTCGCCATACAGCT-1-146_mRFP-Fltp_P16	2.57602	-1.59629	Fltp_P16 (reference)	reference	alpha
GTTTCTACAGCCTTGG-1-146_mRFP-Fltp_P16	3.54361	0.0228335	Fltp_P16 (reference)	reference	alpha
AAGCCGCAGATCGGGT-1-146_mRFP-Fltp_P16	-1.08686	-2.70702	Fltp_P16 (reference)	reference	gamma
TCCACACTCTGATTCT-1-SRR10985098-NOD	0.771992	5.31387	NOD (reference)	reference	beta_delta
GCACATAAGGAGCGAG-1-G2-STZ	2.72182	7.20737	STZ (query)	query	beta_delta
CAAGAAAAGAGTTGGC-1-SRR10751511-spikein_drug	-2.00402	8.5534	spikein_drug (reference)	reference	beta
CGGAGTCCAATGACCT-1-145_mGFP-Fltp_P16	-2.9651	7.79405	Fltp_P16 (reference)	reference	beta
CTCGTCAGTTTGACAC-1-G2-STZ	2.72883	14.5388	STZ (query)	query	beta
TAGCCGGAGTCGCCGT-1-G3-STZ	1.74087	11.3327	STZ (query)	query	beta
CTAACTTTCGAATGCT-1-G3-STZ	0.91093	-1.97071	STZ (query)	query	alpha
TAGGCATAGAGTGAGA-1-145_mGFP-Fltp_P16	2.96273	-1.46621	Fltp_P16 (reference)	reference	alpha
CACATAGAGGCACATG-1-G2-STZ	10.4569	5.64802	STZ (query)	query	endothelial
GCTCCTAAGTACATGA-1-G2-STZ	4.45827	-2.70053	STZ (query)	query	alpha
CAAGAAATCTTCAACT-1-147_mTmG-Fltp_P16	-3.41427	3.71629	Fltp_P16 (reference)	reference	delta
CGTCAGGTCAGGTAAA-1-SRR10751511-spikein_drug	-2.44767	9.53984	spikein_drug (reference)	reference	beta
CTTGGCTAGAGGTAGA-1-146_mRFP-Fltp_P16	-2.39447	7.42895	Fltp_P16 (reference)	reference	beta
TTCTCAAGTGTCCTCT-1-145_mGFP-Fltp_P16	2.06617	-0.356687	Fltp_P16 (reference)	reference	alpha
GTCGTAAAGGCCCTTG-1-147_mTmG-Fltp_P16	1.77959	2.02832	Fltp_P16 (reference)	reference	alpha
TTAGGACGTTCCATGA-1-G2-STZ	5.74744	5.62711	STZ (query)	query	schwann
GTACGTACAAGGCTCC-1-G8-STZ	3.64865	11.7819	STZ (query)	query	beta
AATCCAGAGATGGCGT-1-SRR10751515-spikein_drug	-1.99919	8.68708	spikein_drug (reference)	reference	beta
ACCTTTATCTCCGGTT-1-145_mGFP-Fltp_P16	2.86433	4.02437	Fltp_P16 (reference)	reference	endocrine_proliferative
GTCATTTTCGAGAGCA-1-SRR10751508-spikein_drug	-0.114494	-2.66459	spikein_drug (reference)	reference	alpha
CGAATGTGTGCAGTAG-1-145_mGFP-Fltp_P16	2.18596	1.5955	Fltp_P16 (reference)	reference	alpha
AAAGTAGAGTGTCTCA-1-146_mRFP-Fltp_P16	4.29449	1.02775	Fltp_P16 (reference)	reference	alpha
CCGTGGACACTTCTGC-1-SRR10985099-NOD	-1.61986	9.34092	NOD (reference)	reference	beta
CATGGCGAGATCCGAG-1-147_mTmG-Fltp_P16	3.51741	-1.22783	Fltp_P16 (reference)	reference	alpha
ATTGGTGAGAGACGAA-1-G2-STZ	3.80635	13.4696	STZ (query)	query	beta
CTACCCAAGCTAGTGG-1-G2-STZ	-2.28573	0.469196	STZ (query)	query	delta_immune
GTGTGCGCAATCCGAT-1-145_mGFP-Fltp_P16	2.67287	2.50056	Fltp_P16 (reference)	reference	alpha
ACGGGCTCAATGGATA-1-G5-STZ	4.26832	-2.61892	STZ (query)	query	alpha
GAACGGAAGCGTGAAC-1-G6-STZ	4.18095	8.91407	STZ (query)	query	beta
CGAGAAGTCAGTTAGC-1-SRR10751507-spikein_drug	-1.96029	8.10942	spikein_drug (reference)	reference	beta
TGCCAAAAGTATCGAA-1-G5-STZ	-3.12198	0.254322	STZ (query)	query	delta
ACGATGTAGTATCTCG-1-146_mRFP-Fltp_P16	-4.5747	3.62763	Fltp_P16 (reference)	reference	delta
GTACGTACAGGTGCCT-1-G1-STZ	3.58286	-3.35155	STZ (query)	query	alpha
ACACCCTGTTGGACCC-1-146_mRFP-Fltp_P16	-4.44445	3.3531	Fltp_P16 (reference)	reference	delta
CATCAGACATTCTTAC-1-G1-STZ	-0.370318	10.2475	STZ (query)	query	beta
GCTGCGAGTTGTGGAG-1-SRR10751511-spikein_drug	-0.387584	-2.60545	spikein_drug (reference)	reference	alpha
TGCGTGGCATTCGACA-1-SRR10985098-NOD	0.744739	7.18607	NOD (reference)	reference	beta
AACTCAGAGCTTTGGT-1-G8-STZ	-6.07022	1.14198	STZ (query)	query	delta
CTCACACAGCCACTAT-1-145_mGFP-Fltp_P16	-2.79299	11.7746	Fltp_P16 (reference)	reference	beta
CTAGCCTGTAGCACGA-1-G2-STZ	4.14058	12.7436	STZ (query)	query	beta
ATAAGAGTCCTCGCAT-1-G6-STZ	0.984282	-1.13574	STZ (query)	query	gamma
CATCAGACAGACAAAT-1-G4-STZ	-4.06066	0.774638	STZ (query)	query	delta
GGGTTGCAGACGCTTT-1-G6-STZ	0.670672	-0.986112	STZ (query)	query	alpha
TTTACTGTCTCAAACG-1-G6-STZ	0.883694	2.01033	STZ (query)	query	alpha_delta
CAAGAAAGTGAAGGCT-1-SRR10751504-spikein_drug	3.7284	-1.21194	spikein_drug (reference)	reference	alpha
GTCACGGAGCTAGTCT-1-SRR10751502-spikein_drug	-4.4512	7.25637	spikein_drug (reference)	reference	beta
TCAGGTAGTTTAGGAA-1-G3-STZ	10.2005	8.04237	STZ (query)	query	endothelial
CTCCTAGCACACGCTG-1-SRR10751505-spikein_drug	8.45875	6.44364	spikein_drug (reference)	reference	stellate_quiescent
AAGGTTCCAAGCTGAG-1-145_mGFP-Fltp_P16	2.23244	0.434752	Fltp_P16 (reference)	reference	alpha
TTAACTCCAAGTTCTG-1-SRR10751502-spikein_drug	-2.94516	8.53987	spikein_drug (reference)	reference	beta
CGTTGGGGTGATAAGT-1-SRR10751505-spikein_drug	3.29268	0.805923	spikein_drug (reference)	reference	alpha
GGGACCTTCCTTGCCA-1-SRR10751515-spikein_drug	0.545939	9.09242	spikein_drug (reference)	reference	beta
GGAATAAAGTCCTCCT-1-G8-STZ	4.72386	9.21184	STZ (query)	query	beta_delta
CACAAACTCTCGAGTA-1-SRR10751502-spikein_drug	-2.37133	11.4817	spikein_drug (reference)	reference	beta
CTAAGACGTCGAATCT-1-SRR10985098-NOD	-0.864028	-1.7474	NOD (reference)	reference	alpha
TGAAAGAGTCTCTTTA-1-G1-STZ	-3.69149	1.0763	STZ (query)	query	delta
CCCAGTTGTCGCTTTC-1-G8-STZ	3.05712	12.6093	STZ (query)	query	beta
TAGAGCTGTACGCACC-1-G6-STZ	8.09005	6.97671	STZ (query)	query	stellate_activated
TCCCGATGTTCCACTC-1-G5-STZ	-0.101836	14.141	STZ (query)	query	beta
AATCGGTAGATATACG-1-SRR10751506-spikein_drug	-1.28895	6.76423	spikein_drug (reference)	reference	beta
CTCAGAATCAATAAGG-1-G1-STZ	1.82135	10.9637	STZ (query)	query	beta
CCCTCCTGTAGCTTGT-1-SRR10751506-spikein_drug	-0.164865	6.80803	spikein_drug (reference)	reference	beta
GAAACTCGTACCAGTT-1-G1-STZ	1.1474	10.6481	STZ (query)	query	beta
GTTTCTACAATTCCTT-1-G1-STZ	1.01207	-1.23086	STZ (query)	query	alpha
CCACGGAAGGGAAACA-1-G5-STZ	-0.725078	-2.96234	STZ (query)	query	gamma
GATGAGGCACATAACC-1-G3-STZ	0.593409	-1.89667	STZ (query)	query	alpha
TCGTAGAAGCATCATC-1-G1-STZ	0.660562	8.35621	STZ (query)	query	beta
CCTAAAGAGCACCGCT-1-SRR10751514-spikein_drug	0.098943	6.45193	spikein_drug (reference)	reference	beta
TGACGGCAGGACACCA-1-SRR10751513-spikein_drug	-5.756	1.7977	spikein_drug (reference)	reference	delta
ACTGAACTCACGCGGT-1-G2-STZ	1.55547	-1.37236	STZ (query)	query	alpha
TGAAAGACAGTCCTTC-1-145_mGFP-Fltp_P16	3.75756	0.333943	Fltp_P16 (reference)	reference	alpha
GGAAAGCCATCAGTAC-1-G6-STZ	-2.97837	0.967899	STZ (query)	query	delta
TACACGAAGACTCGGA-1-146_mRFP-Fltp_P16	-0.745899	8.91698	Fltp_P16 (reference)	reference	beta
CTGAAACTCACTGGGC-1-SRR10751505-spikein_drug	0.307786	8.13685	spikein_drug (reference)	reference	beta
CCTAAAGTCGGTTAAC-1-G6-STZ	2.01301	-2.27458	STZ (query)	query	alpha
CATGGCGGTCTGGTCG-1-SRR10751512-spikein_drug	-6.67562	1.49059	spikein_drug (reference)	reference	delta
CTAATGGAGCTAGCCC-1-G2-STZ	-4.56741	1.18982	STZ (query)	query	delta
CTCGGGAAGGCAGTCA-1-SRR10751504-spikein_drug	-2.18852	8.30866	spikein_drug (reference)	reference	beta
GTCTCGTTCAGCACAT-1-SRR10751514-spikein_drug	-0.463285	7.5903	spikein_drug (reference)	reference	beta
CGTTCTGGTGACGGTA-1-G5-STZ	-5.34595	0.536014	STZ (query)	query	delta
GTGCATATCAAACCGT-1-G6-STZ	-5.10795	0.295265	STZ (query)	query	delta
CTAACTTCACCTGGTG-1-SRR10751509-spikein_drug	-3.99622	6.36382	spikein_drug (reference)	reference	beta
TGCGTGGCATCACCCT-1-SRR10751502-spikein_drug	-3.79355	6.7208	spikein_drug (reference)	reference	beta
TCTTCGGCAATCTGCA-1-147_mTmG-Fltp_P16	1.99687	10.642	Fltp_P16 (reference)	reference	beta
TCTTTCCGTTACGGAG-1-145_mGFP-Fltp_P16	1.95591	1.31137	Fltp_P16 (reference)	reference	alpha
CTACGTCCAGACGTAG-1-145_mGFP-Fltp_P16	-1.10314	8.52173	Fltp_P16 (reference)	reference	beta
CGACCTTTCTGCCAGG-1-G2-STZ	3.25851	-3.78444	STZ (query)	query	alpha
TGACAACGTTAGAACA-1-146_mRFP-Fltp_P16	1.30771	8.17359	Fltp_P16 (reference)	reference	beta
CCACCTAGTCTCCATC-1-G4-STZ	-1.41349	13.4361	STZ (query)	query	beta
TTGCGTCAGCACAGGT-1-SRR10751503-spikein_drug	-4.68898	8.37642	spikein_drug (reference)	reference	beta
CAGCATACAACTGGCC-1-G4-STZ	-5.72364	1.00009	STZ (query)	query	delta
GTGCATACAATAGCGG-1-G4-STZ	3.7545	13.9349	STZ (query)	query	beta
CCTATTAAGATATGGT-1-146_mRFP-Fltp_P16	-1.47422	-0.556311	Fltp_P16 (reference)	reference	gamma
AACTCTTGTTGGGACA-1-G2-STZ	10.5979	8.72446	STZ (query)	query	endothelial
GAACCTATCCACGAAT-1-146_mRFP-Fltp_P16	1.94584	1.65001	Fltp_P16 (reference)	reference	alpha
TTTGGTTAGACCTAGG-1-G1-STZ	-1.08157	11.8095	STZ (query)	query	beta
ACGCCAGAGTGTTAGA-1-145_mGFP-Fltp_P16	0.0898253	10.6141	Fltp_P16 (reference)	reference	beta
TGGGAAGAGTCTCGGC-1-SRR10751506-spikein_drug	4.19619	-0.967638	spikein_drug (reference)	reference	alpha
AAACGGGCAATGGATA-1-G1-STZ	2.63331	9.78498	STZ (query)	query	alpha_beta
AAGGCAGGTTACGCGC-1-G2-STZ	3.48061	-1.91498	STZ (query)	query	alpha
AGAGCGACACCGAAAG-1-145_mGFP-Fltp_P16	-3.84134	1.53671	Fltp_P16 (reference)	reference	delta
GCAGCCAGTCGGGTCT-1-SRR10751507-spikein_drug	0.0931329	4.24984	spikein_drug (reference)	reference	beta_delta
TTTACTGGTCGAATCT-1-G6-STZ	7.41024	7.46088	STZ (query)	query	stellate_activated
CAGTAACGTCTCATCC-1-G3-STZ	-6.36492	0.948197	STZ (query)	query	delta
TAGGCATAGACGCACA-1-146_mRFP-Fltp_P16	-3.05557	6.77626	Fltp_P16 (reference)	reference	beta
ACACCCTTCTTGTACT-1-SRR10751502-spikein_drug	-0.947652	11.0735	spikein_drug (reference)	reference	beta
CCTAGCTGTAAGTGGC-1-G2-STZ	9.14671	0.841919	STZ (query)	query	ductal
CGATTGAGTAATAGCA-1-G8-STZ	1.88697	13.2323	STZ (query)	query	beta
ACACTGACAAGCGATG-1-G6-STZ	-4.10688	0.277617	STZ (query)	query	delta
CTCTACGAGCAATATG-1-SRR10751505-spikein_drug	-2.39513	5.92655	spikein_drug (reference)	reference	beta
TAAGAGATCGCCAAAT-1-G6-STZ	3.4385	6.75213	STZ (query)	query	beta_delta
TTGACTTAGTGAAGTT-1-146_mRFP-Fltp_P16	-0.583646	10.0706	Fltp_P16 (reference)	reference	beta
TTTACTGAGAATCTCC-1-146_mRFP-Fltp_P16	3.09796	-1.58938	Fltp_P16 (reference)	reference	alpha
CCAATCCAGCGTCAAG-1-G2-STZ	-0.032058	13.3132	STZ (query)	query	beta
CAGCTGGTCCGCGCAA-1-SRR10985098-NOD	9.23704	1.74433	NOD (reference)	reference	ductal
AAGGAGCTCGGTTCGG-1-SRR10751502-spikein_drug	0.323319	10.5822	spikein_drug (reference)	reference	beta
GGGTCTGGTCACTTCC-1-G8-STZ	4.07079	11.5193	STZ (query)	query	beta
CATGCCTGTGTTCTTT-1-SRR10751506-spikein_drug	-0.668988	7.00374	spikein_drug (reference)	reference	beta
CTGATCCCAAACTGTC-1-146_mRFP-Fltp_P16	1.60569	2.17412	Fltp_P16 (reference)	reference	alpha
CCGTTCATCCCAACGG-1-147_mTmG-Fltp_P16	1.18247	11.7478	Fltp_P16 (reference)	reference	beta
TCTTCGGGTGAGTGAC-1-G2-STZ	3.45173	13.3362	STZ (query)	query	beta
GAAATGACATGGTCTA-1-G2-STZ	3.23599	10.529	STZ (query)	query	beta
CATCGGGTCCGCAAGC-1-SRR10751511-spikein_drug	1.15372	1.8989	spikein_drug (reference)	reference	alpha_beta
GCATGCGCAACACGCC-1-SRR10751516-spikein_drug	-1.1906	12.3849	spikein_drug (reference)	reference	beta
GACGTGCTCAAGATCC-1-SRR10751511-spikein_drug	-0.0687206	3.98412	spikein_drug (reference)	reference	beta_delta
TTCTCAAAGTGGCACA-1-G2-STZ	3.02195	11.9836	STZ (query)	query	beta
AGCTCCTAGAGCTGGT-1-G4-STZ	4.90508	10.0281	STZ (query)	query	beta_delta
AATCGGTTCGGTTAAC-1-SRR10751515-spikein_drug	-1.79705	6.87338	spikein_drug (reference)	reference	beta
CTCGTACAGGATTCGG-1-G2-STZ	5.38968	11.1264	STZ (query)	query	beta
CACACAATCTGTTGAG-1-G6-STZ	2.65896	6.41664	STZ (query)	query	beta_delta
ATCCACCTCAGCTCTC-1-G2-STZ	-2.81643	2.58102	STZ (query)	query	delta
GCTGCTTAGGGATCTG-1-G6-STZ	-3.55029	0.243625	STZ (query)	query	delta
ACGATACCACGACTCG-1-145_mGFP-Fltp_P16	-0.181548	10.8804	Fltp_P16 (reference)	reference	beta
CATGGCGGTCACCCAG-1-G6-STZ	-2.26953	0.348525	STZ (query)	query	delta_immune
CGCGTTTGTACAGCAG-1-G2-STZ	3.494	14.6061	STZ (query)	query	beta
ATCTACTAGCCGGTAA-1-145_mGFP-Fltp_P16	-2.51421	11.2557	Fltp_P16 (reference)	reference	beta
CAGAATCAGGGTCGAT-1-SRR10751514-spikein_drug	-1.33387	8.5553	spikein_drug (reference)	reference	beta
ATTGGTGTCTTTAGGG-1-G8-STZ	3.30371	12.907	STZ (query)	query	beta
GGGAGATTCTGTACGA-1-G3-STZ	-1.6149	-3.11392	STZ (query)	query	gamma
GGAATAATCGAATGGG-1-G2-STZ	4.67285	11.1754	STZ (query)	query	beta
AAGGAGCGTCAGAATA-1-SRR10751511-spikein_drug	4.64192	0.906189	spikein_drug (reference)	reference	alpha
GCCTCTACACGCATCG-1-SRR10751504-spikein_drug	1.73429	8.02821	spikein_drug (reference)	reference	beta
GGATGTTAGGCAGGTT-1-G4-STZ	6.19647	3.41834	STZ (query)	query	acinar
TCATTTGTCTGCTGTC-1-G6-STZ	10.5284	2.73897	STZ (query)	query	immune_proliferative
GAACATCGTCAATGTC-1-SRR10751508-spikein_drug	5.42123	1.09947	spikein_drug (reference)	reference	alpha
CTGGTCTCACGAAAGC-1-G2-STZ	2.22884	-2.56709	STZ (query)	query	alpha
CGGCTAGAGAGGGCTT-1-G8-STZ	1.7785	13.2059	STZ (query)	query	beta
CGCTTCATCGCGATCG-1-G2-STZ	1.01875	9.83101	STZ (query)	query	beta
GACTAACCAATGACCT-1-SRR10751515-spikein_drug	-1.39782	9.207	spikein_drug (reference)	reference	beta
CAAGGCCTCGCAAACT-1-G3-STZ	1.28246	10.9354	STZ (query)	query	beta
TGGCGCACACTACAGT-1-G4-STZ	-4.13648	1.61718	STZ (query)	query	delta
AGCTCTCGTCCGTTAA-1-145_mGFP-Fltp_P16	4.4885	-0.143484	Fltp_P16 (reference)	reference	alpha
TTGCGTCGTCAACATC-1-SRR10751510-spikein_drug	-4.10243	7.99094	spikein_drug (reference)	reference	beta
CACCACTAGAAACCAT-1-SRR10751510-spikein_drug	4.49808	-1.31523	spikein_drug (reference)	reference	alpha
GGGATGATCATACGGT-1-146_mRFP-Fltp_P16	-1.87006	-0.774317	Fltp_P16 (reference)	reference	gamma
GCACATACAGTAAGCG-1-G6-STZ	4.58386	-2.04165	STZ (query)	query	alpha
CACAGGCGTGCCTTGG-1-145_mGFP-Fltp_P16	4.99502	0.19857	Fltp_P16 (reference)	reference	alpha
TTAGGACTCTTTCCTC-1-SRR10751506-spikein_drug	-1.56893	6.70712	spikein_drug (reference)	reference	beta
AAACCTGGTGTTGAGG-1-G2-STZ	3.03933	7.70358	STZ (query)	query	beta_delta
TGCGCAGAGAGACGAA-1-G3-STZ	1.6683	14.799	STZ (query)	query	beta
CAACCAATCCTATGTT-1-G8-STZ	0.953867	-1.81634	STZ (query)	query	alpha
TTCTCAACACCAGATT-1-SRR10751509-spikein_drug	0.172424	5.87787	spikein_drug (reference)	reference	beta
GATCTAGTCTGTCCGT-1-SRR10751514-spikein_drug	1.43547	15.0327	spikein_drug (reference)	reference	beta
CGAGCCATCCACGTTC-1-145_mGFP-Fltp_P16	3.00916	0.348941	Fltp_P16 (reference)	reference	alpha
TTTGGTTAGTCAAGGC-1-SRR10751504-spikein_drug	-1.82541	10.3535	spikein_drug (reference)	reference	beta
TGCGCAGTCGCCAAAT-1-SRR10751505-spikein_drug	-0.117469	8.084	spikein_drug (reference)	reference	beta
TAAGCGTTCACCACCT-1-SRR10751514-spikein_drug	-0.607632	8.75271	spikein_drug (reference)	reference	beta
CTGTTTATCCCAAGAT-1-G2-STZ	10.8967	8.84533	STZ (query)	query	endothelial
AGCGGTCTCATCATTC-1-SRR10751515-spikein_drug	-0.860611	0.417893	spikein_drug (reference)	reference	alpha_delta
ATGGGAGAGCGAAGGG-1-SRR10751510-spikein_drug	-3.82787	8.05155	spikein_drug (reference)	reference	beta
TGGTTCCGTTTCGCTC-1-145_mGFP-Fltp_P16	-2.46953	9.35171	Fltp_P16 (reference)	reference	beta
CGGACACTCTCAAACG-1-G4-STZ	10.6506	3.06834	STZ (query)	query	immune_proliferative
CGGGTCAAGAATTGTG-1-SRR10985098-NOD	-1.39135	6.98613	NOD (reference)	reference	beta
ACGCCGATCAGTGTTG-1-G4-STZ	-1.85356	-2.41247	STZ (query)	query	gamma
GGGTCTGCAGTAACGG-1-SRR10751515-spikein_drug	-1.82635	7.39059	spikein_drug (reference)	reference	beta
TTCGGTCTCCTGCCAT-1-SRR10751510-spikein_drug	-2.61102	10.3957	spikein_drug (reference)	reference	beta
GACGGCTGTATTAGCC-1-G1-STZ	1.34789	8.32125	STZ (query)	query	beta
AACACGTGTGTAATGA-1-145_mGFP-Fltp_P16	-2.90985	11.1878	Fltp_P16 (reference)	reference	beta
GCTCCTAAGTCAAGGC-1-G1-STZ	-3.68788	2.36058	STZ (query)	query	delta
TAGCCGGAGCCTTGAT-1-146_mRFP-Fltp_P16	-2.62559	13.0468	Fltp_P16 (reference)	reference	gamma
CGCTTCACACGTGAGA-1-SRR10751510-spikein_drug	3.64319	-0.342712	spikein_drug (reference)	reference	alpha
GGAATAAAGCAACGGT-1-G1-STZ	-1.55678	11.4426	STZ (query)	query	beta
TACGGTACACCTCGGA-1-G5-STZ	-5.6075	0.134759	STZ (query)	query	beta_delta
ACACCGGGTTCGCTAA-1-G8-STZ	-5.90992	1.12516	STZ (query)	query	delta
ACTTACTAGATCCTGT-1-G6-STZ	-4.67885	1.51332	STZ (query)	query	delta
ACATACGAGGATGCGT-1-146_mRFP-Fltp_P16	-2.92559	9.7373	Fltp_P16 (reference)	reference	beta
CGGAGCTCAAGCGATG-1-G5-STZ	-1.73032	1.66718	STZ (query)	query	delta
CACATAGCAGTGGAGT-1-SRR10751510-spikein_drug	-3.21004	8.84978	spikein_drug (reference)	reference	beta
GCTGCTTCAATGGAGC-1-145_mGFP-Fltp_P16	-1.48513	6.2569	Fltp_P16 (reference)	reference	beta
TTGCCGTTCGTAGGAG-1-146_mRFP-Fltp_P16	-0.0577863	7.55472	Fltp_P16 (reference)	reference	beta
AACTCAGCACAGAGGT-1-SRR10751516-spikein_drug	-2.26003	6.79145	spikein_drug (reference)	reference	beta
ACGAGGAGTGGTGTAG-1-147_mTmG-Fltp_P16	-1.80952	10.6659	Fltp_P16 (reference)	reference	beta
GGCGACTCAAGTCTGT-1-G4-STZ	7.62295	3.61034	STZ (query)	query	immune
CAAGGCCAGCCGCCTA-1-SRR10751506-spikein_drug	-0.468718	11.1363	spikein_drug (reference)	reference	beta
AGTGGGACACACTGCG-1-SRR10985097-NOD	-2.23573	9.22923	NOD (reference)	reference	beta
TACAGTGCAGTTTACG-1-G2-STZ	3.4594	12.7225	STZ (query)	query	beta
CAGGTGCCAGGATTGG-1-145_mGFP-Fltp_P16	-1.74678	9.31647	Fltp_P16 (reference)	reference	beta
GCATGATTCAGGTAAA-1-145_mGFP-Fltp_P16	1.25092	1.39613	Fltp_P16 (reference)	reference	alpha
ATAGACCGTCTAAAGA-1-SRR10985099-NOD	-1.81625	9.51993	NOD (reference)	reference	beta
AGCTCCTAGGTGACCA-1-146_mRFP-Fltp_P16	3.92614	-0.264705	Fltp_P16 (reference)	reference	alpha
GGGCATCCACCTATCC-1-G2-STZ	7.04465	6.80794	STZ (query)	query	stellate_activated
TGGTTCCAGATCTGAA-1-G5-STZ	-0.652399	-2.32372	STZ (query)	query	gamma
CATCGAAGTGATGTGG-1-145_mGFP-Fltp_P16	0.026188	7.33162	Fltp_P16 (reference)	reference	beta
GCCAAATCATGCCTAA-1-G6-STZ	1.32365	7.33765	STZ (query)	query	beta
TTTACTGTCCCATTTA-1-SRR10751516-spikein_drug	-2.8472	9.77741	spikein_drug (reference)	reference	beta
CGAACATTCACAACGT-1-145_mGFP-Fltp_P16	3.90566	-2.63698	Fltp_P16 (reference)	reference	alpha
ACATGGTAGTACACCT-1-G5-STZ	2.83933	6.81266	STZ (query)	query	beta_delta
GTCACGGCAAAGGCGT-1-146_mRFP-Fltp_P16	1.76706	0.404116	Fltp_P16 (reference)	reference	alpha
GCCAAATTCAGTTAGC-1-G4-STZ	11.4222	3.89288	STZ (query)	query	immune
CATGACAGTGAGTATA-1-SRR10751507-spikein_drug	-1.67888	7.62976	spikein_drug (reference)	reference	beta
TCAATCTTCATTTGGG-1-147_mTmG-Fltp_P16	0.639587	5.93773	Fltp_P16 (reference)	reference	alpha_beta
AGCCTAATCCCTGACT-1-146_mRFP-Fltp_P16	3.53157	0.57001	Fltp_P16 (reference)	reference	alpha
CTGTGCTAGAGCTTCT-1-G4-STZ	3.74923	8.72518	STZ (query)	query	beta
CAGTAACTCAGATAAG-1-G2-STZ	-0.362868	0.962328	STZ (query)	query	alpha_delta
ACACCGGCATGCAATC-1-G1-STZ	1.56036	7.99165	STZ (query)	query	beta
TACTTGTAGCCAGTAG-1-G8-STZ	3.27824	13.022	STZ (query)	query	beta
CTAAGACTCTGTCCGT-1-146_mRFP-Fltp_P16	-2.03343	-2.43165	Fltp_P16 (reference)	reference	gamma
AGCGGTCTCGAGGTAG-1-G6-STZ	7.46206	3.60286	STZ (query)	query	immune
TACCTATTCGCCTGAG-1-G2-STZ	2.84667	-2.70302	STZ (query)	query	alpha
CTCGGAGAGAAGGCCT-1-SRR10751508-spikein_drug	0.530766	6.84921	spikein_drug (reference)	reference	beta
ATTACTCAGTGCGTGA-1-SRR10751506-spikein_drug	0.559817	11.8334	spikein_drug (reference)	reference	beta
AACTTTCGTTAAGACA-1-145_mGFP-Fltp_P16	1.78495	6.57595	Fltp_P16 (reference)	reference	beta_delta
GAACATCAGACAAGCC-1-G5-STZ	2.99509	-2.72724	STZ (query)	query	alpha
TTAGTTCCACGGATAG-1-G2-STZ	4.72456	9.51085	STZ (query)	query	beta_delta
GTACTTTAGGTGACCA-1-G5-STZ	-5.4541	0.179025	STZ (query)	query	delta
CAGTAACCAAATCCGT-1-147_mTmG-Fltp_P16	0.742168	3.80723	Fltp_P16 (reference)	reference	alpha_delta
CACAAACGTACGCTGC-1-G3-STZ	-5.55325	-0.148092	STZ (query)	query	delta
CGGAGTCAGACAATAC-1-G1-STZ	2.23718	11.0618	STZ (query)	query	beta
AATCGGTAGAACAATC-1-145_mGFP-Fltp_P16	-1.92071	7.67788	Fltp_P16 (reference)	reference	beta
ATCTACTCAGATCTGT-1-G2-STZ	10.9582	8.30268	STZ (query)	query	endothelial
CACACTCAGAATAGGG-1-G3-STZ	-0.477502	13.3537	STZ (query)	query	beta
ATTGGTGCACATGGGA-1-SRR10751512-spikein_drug	-0.0734873	7.86637	spikein_drug (reference)	reference	beta
CCTTACGAGGGAAACA-1-G1-STZ	0.983547	10.2271	STZ (query)	query	beta
CATCAAGGTCGGCATC-1-G4-STZ	3.51463	14.514	STZ (query)	query	beta
CCTACCAGTACGCACC-1-G4-STZ	12.0085	4.71947	STZ (query)	query	immune
TTTGGTTGTAACGACG-1-G3-STZ	-4.87586	0.660443	STZ (query)	query	delta
GCGCGATAGCTAACTC-1-146_mRFP-Fltp_P16	-2.07284	12.4577	Fltp_P16 (reference)	reference	beta
AAGCCGCTCCGAACGC-1-SRR10751505-spikein_drug	3.24995	0.441397	spikein_drug (reference)	reference	alpha
CACATAGAGCAATATG-1-147_mTmG-Fltp_P16	4.24532	1.93354	Fltp_P16 (reference)	reference	alpha
CGTCAGGAGTGTACGG-1-146_mRFP-Fltp_P16	2.14252	8.70931	Fltp_P16 (reference)	reference	beta
GGGTTGCCACAACTGT-1-147_mTmG-Fltp_P16	0.735467	6.52531	Fltp_P16 (reference)	reference	alpha_beta
GTACTTTCAAACAACA-1-SRR10985099-NOD	-2.22096	5.68166	NOD (reference)	reference	beta
CATCCACCACCCATTC-1-G6-STZ	3.68657	-2.91527	STZ (query)	query	alpha
CCGGTAGGTCTTCAAG-1-G5-STZ	-3.17455	0.544716	STZ (query)	query	delta
GTGCAGCAGTACGATA-1-G1-STZ	2.24457	0.375173	STZ (query)	query	alpha
GTCATTTTCGTGACAT-1-SRR10751503-spikein_drug	-5.16786	7.2686	spikein_drug (reference)	reference	beta
GACTACATCTGACCTC-1-146_mRFP-Fltp_P16	4.10982	1.70035	Fltp_P16 (reference)	reference	alpha_beta
TCAGCTCGTTTCCACC-1-SRR10751514-spikein_drug	0.0648896	10.5127	spikein_drug (reference)	reference	beta
GATCGCGCACAGCGTC-1-146_mRFP-Fltp_P16	4.33176	-0.309075	Fltp_P16 (reference)	reference	alpha
ACACTGACAGTCCTTC-1-G6-STZ	-4.62736	1.55696	STZ (query)	query	delta
TAAGCGTCAATCTGCA-1-SRR10751502-spikein_drug	-0.421648	6.59986	spikein_drug (reference)	reference	beta
CAACTAGAGGCGACAT-1-G3-STZ	2.56161	-3.57596	STZ (query)	query	alpha
GTGTGCGAGACTACAA-1-SRR10751503-spikein_drug	0.0453174	6.85061	spikein_drug (reference)	reference	beta
AACTCAGAGCATCATC-1-SRR10751506-spikein_drug	7.95377	3.70049	spikein_drug (reference)	reference	stellate_quiescent
GCCTCTAAGAGCTATA-1-G6-STZ	0.209226	-2.58205	STZ (query)	query	alpha
CATCAGATCGTTTGCC-1-G4-STZ	4.39668	-3.5202	STZ (query)	query	alpha
CATGGCGCAGTAAGAT-1-SRR10751504-spikein_drug	0.710418	8.65464	spikein_drug (reference)	reference	beta
ACGGGCTTCCGCGTTT-1-SRR10751515-spikein_drug	-4.03353	7.10765	spikein_drug (reference)	reference	beta
CTTCTCTGTTACGCGC-1-G3-STZ	-4.93065	8.29936	STZ (query)	query	beta
CCCATACTCAAGATCC-1-G5-STZ	-4.29235	-0.291799	STZ (query)	query	delta
ACGGGTCCACGCCAGT-1-G1-STZ	-4.51541	1.91903	STZ (query)	query	delta
TTGGCAAGTGGTCTCG-1-G2-STZ	3.79738	12.3913	STZ (query)	query	beta
GTCATTTCAAAGGTGC-1-SRR10751509-spikein_drug	3.66984	-0.680847	spikein_drug (reference)	reference	alpha
CTCGAGGTCCCTTGCA-1-G1-STZ	2.50991	8.63801	STZ (query)	query	beta
CAAGAAAAGTGAAGAG-1-SRR10751514-spikein_drug	-1.8852	7.02321	spikein_drug (reference)	reference	beta
TTGACTTTCACCGGGT-1-SRR10751507-spikein_drug	1.87173	4.26237	spikein_drug (reference)	reference	endocrine_proliferative
GGGCACTGTGTGGCTC-1-145_mGFP-Fltp_P16	3.1277	2.36208	Fltp_P16 (reference)	reference	alpha
GACTAACCAGGCAGTA-1-SRR10751513-spikein_drug	-1.10629	3.73577	spikein_drug (reference)	reference	beta
GCATGCGGTCAATGTC-1-146_mRFP-Fltp_P16	-0.684442	8.84449	Fltp_P16 (reference)	reference	beta
GATCGCGCAGATCCAT-1-SRR10751507-spikein_drug	-0.202982	7.78496	spikein_drug (reference)	reference	beta
GACGGCTGTAAGTGTA-1-G3-STZ	1.93791	12.0158	STZ (query)	query	beta
CTCTAATTCAAGAAGT-1-SRR10751513-spikein_drug	-1.3426	4.55807	spikein_drug (reference)	reference	beta_delta
GTGGGTCCACGGATAG-1-G4-STZ	4.60842	12.9608	STZ (query)	query	beta
GCAAACTAGCTCCTTC-1-SRR10751509-spikein_drug	-6.13091	7.02971	spikein_drug (reference)	reference	beta
TCTGAGAGTTACGCGC-1-G3-STZ	-6.62994	0.179292	STZ (query)	query	delta
TCTGGAATCCCGGATG-1-147_mTmG-Fltp_P16	4.04876	-2.00457	Fltp_P16 (reference)	reference	alpha
ATCATGGCATGGATGG-1-145_mGFP-Fltp_P16	-3.67846	3.08927	Fltp_P16 (reference)	reference	delta
CGCTGGAGTATCTGCA-1-147_mTmG-Fltp_P16	0.97729	4.23551	Fltp_P16 (reference)	reference	beta_delta
CCGTTCATCTTCGAGA-1-G6-STZ	3.83839	12.848	STZ (query)	query	beta
CTGCTGTGTTATCCGA-1-145_mGFP-Fltp_P16	0.0117934	7.88427	Fltp_P16 (reference)	reference	beta
GCTGCGACAGTCGATT-1-145_mGFP-Fltp_P16	2.43829	0.0421473	Fltp_P16 (reference)	reference	gamma
GATCGCGCAAGCTGAG-1-147_mTmG-Fltp_P16	-1.26109	-2.53875	Fltp_P16 (reference)	reference	alpha
CGATTGAAGTGGCACA-1-145_mGFP-Fltp_P16	-0.141813	1.3495	Fltp_P16 (reference)	reference	alpha_delta
CCCAGTTCAGTCTTCC-1-145_mGFP-Fltp_P16	-3.13683	9.26269	Fltp_P16 (reference)	reference	beta
TGGCGCATCACATAGC-1-145_mGFP-Fltp_P16	4.16639	-0.0990542	Fltp_P16 (reference)	reference	alpha
CCAATCCCACGGTGTC-1-G8-STZ	3.00353	-2.80211	STZ (query)	query	alpha
GTATTCTTCTACGAGT-1-147_mTmG-Fltp_P16	-0.699473	-1.93363	Fltp_P16 (reference)	reference	gamma
AACTCTTAGAAGGCCT-1-SRR10751506-spikein_drug	-1.20241	6.71718	spikein_drug (reference)	reference	beta
GTCGGGTGTGTTGGGA-1-145_mGFP-Fltp_P16	-2.71868	7.90534	Fltp_P16 (reference)	reference	beta
CATGCCTAGGAATGGA-1-G1-STZ	0.828109	10.6288	STZ (query)	query	beta
TTCGGTCCACCGGAAA-1-146_mRFP-Fltp_P16	10.8281	7.07471	Fltp_P16 (reference)	reference	endothelial
TGCGCAGCACTTAACG-1-G6-STZ	3.80292	-2.81797	STZ (query)	query	alpha
GTCTTCGCAACACGCC-1-147_mTmG-Fltp_P16	3.85482	-0.923045	Fltp_P16 (reference)	reference	alpha
CGTTAGAGTGCTTCTC-1-G4-STZ	2.5985	12.9295	STZ (query)	query	beta
TGTGGTATCAGTCCCT-1-SRR10751516-spikein_drug	-0.513012	8.68746	spikein_drug (reference)	reference	beta
CGCGTTTTCTTAGCCC-1-G4-STZ	3.30406	-3.42202	STZ (query)	query	alpha
ACTGTCCTCCAAAGTC-1-G8-STZ	2.40472	10.28	STZ (query)	query	beta
TAAGTGCTCCCAAGAT-1-146_mRFP-Fltp_P16	5.06785	-1.85546	Fltp_P16 (reference)	reference	alpha
GTCTTCGTCAGTTGAC-1-145_mGFP-Fltp_P16	-0.606301	8.62249	Fltp_P16 (reference)	reference	beta
GATCGCGAGTTTGCGT-1-SRR10751505-spikein_drug	9.46597	7.63547	spikein_drug (reference)	reference	endothelial_stellate
AGTGGGATCCGAATGT-1-SRR10751516-spikein_drug	-0.623328	8.91883	spikein_drug (reference)	reference	beta
AGCGTCGGTCTTTCAT-1-G1-STZ	0.711488	7.29045	STZ (query)	query	beta
CTCTGGTGTCGCGAAA-1-145_mGFP-Fltp_P16	-4.70536	3.55516	Fltp_P16 (reference)	reference	delta
AGCAGCCGTGATGATA-1-SRR10751506-spikein_drug	-2.83151	10.0572	spikein_drug (reference)	reference	beta
CAGCAGCGTATAGTAG-1-G8-STZ	3.22121	11.9607	STZ (query)	query	beta
CAGTAACTCCTGCAGG-1-G1-STZ	1.0061	11.7228	STZ (query)	query	beta
GTTCATTTCTCCAGGG-1-G1-STZ	0.647209	-0.52905	STZ (query)	query	alpha
CAGCATAGTTCGAATC-1-145_mGFP-Fltp_P16	-2.57332	8.74134	Fltp_P16 (reference)	reference	beta
ACGAGCCCAACGATCT-1-G5-STZ	3.94417	-2.72676	STZ (query)	query	alpha
CACAAACAGGCCCTTG-1-G5-STZ	7.46303	3.32003	STZ (query)	query	immune
GAAATGACAGAGTGTG-1-146_mRFP-Fltp_P16	-4.01373	7.03394	Fltp_P16 (reference)	reference	beta
CTCGTCAAGCATCATC-1-SRR10751507-spikein_drug	0.385952	8.3017	spikein_drug (reference)	reference	beta
GAACATCTCTATCGCC-1-G3-STZ	0.293548	-1.26871	STZ (query)	query	alpha
GTCTCGTTCTTTACGT-1-SRR10751506-spikein_drug	9.10065	6.40398	spikein_drug (reference)	reference	endothelial_stellate
ACGCCGATCAGTTCGA-1-G1-STZ	-1.5441	7.83105	STZ (query)	query	ductal
TGGGAAGAGGCGTACA-1-G6-STZ	2.95662	10.691	STZ (query)	query	alpha_beta_delta
CATGCCTTCAGCCTAA-1-SRR10751507-spikein_drug	1.08055	5.17566	spikein_drug (reference)	reference	alpha_beta
TTTGGTTCATTATCTC-1-SRR10751502-spikein_drug	0.485341	7.47352	spikein_drug (reference)	reference	beta
TGAAAGACATAAGACA-1-G1-STZ	0.465251	11.57	STZ (query)	query	beta
CTCACACTCGGCTACG-1-G6-STZ	4.29	-2.69239	STZ (query)	query	alpha
TGCCCTATCTGTTGAG-1-G1-STZ	1.51548	10.8129	STZ (query)	query	beta
TGAGAGGTCCTGCTTG-1-SRR10751502-spikein_drug	8.86166	6.41228	spikein_drug (reference)	reference	stellate_quiescent
ACAGCCGAGCCTATGT-1-G8-STZ	4.39501	9.27829	STZ (query)	query	beta_delta
GATCGTATCTGCAGTA-1-145_mGFP-Fltp_P16	2.67019	0.999535	Fltp_P16 (reference)	reference	alpha
GGGATGAAGTAGGTGC-1-G1-STZ	0.0312011	8.43896	STZ (query)	query	beta
TTGTAGGGTGTGGTTT-1-G2-STZ	2.22826	13.5483	STZ (query)	query	beta
CGTTGGGTCACAGTAC-1-G3-STZ	0.575193	11.4095	STZ (query)	query	beta
ACGGAGACACCTTGTC-1-SRR10751509-spikein_drug	3.37214	-2.67503	spikein_drug (reference)	reference	alpha
ACCCACTAGAGCTTCT-1-147_mTmG-Fltp_P16	0.533734	6.74704	Fltp_P16 (reference)	reference	alpha_beta
GGGACCTCACCTATCC-1-146_mRFP-Fltp_P16	2.31806	-1.59692	Fltp_P16 (reference)	reference	alpha
CGCGGTAGTCTAGTGT-1-G4-STZ	-1.65107	-3.43335	STZ (query)	query	gamma
ACAGCCGCATACTACG-1-G1-STZ	2.06259	10.695	STZ (query)	query	beta
GAGCAGAAGTTTCCTT-1-G8-STZ	-5.65838	0.601989	STZ (query)	query	delta
TAGCCGGGTGGTACAG-1-146_mRFP-Fltp_P16	2.52279	14.3025	Fltp_P16 (reference)	reference	beta
GTGTTAGGTCGAGATG-1-G1-STZ	0.456163	10.1646	STZ (query)	query	beta
CTCATTACAGAAGCAC-1-146_mRFP-Fltp_P16	0.00318983	7.43633	Fltp_P16 (reference)	reference	beta
CGGGTCATCTCGATGA-1-SRR10985097-NOD	3.25821	1.72949	NOD (reference)	reference	alpha
ATAACGCAGTGTTGAA-1-G5-STZ	3.59648	10.8297	STZ (query)	query	beta_delta
ATAAGAGCACCCATTC-1-SRR10751508-spikein_drug	-1.332	8.36549	spikein_drug (reference)	reference	beta
TCAGCAATCGCATGAT-1-SRR10751515-spikein_drug	-2.75228	8.19325	spikein_drug (reference)	reference	beta
AACTCAGAGGTGCTTT-1-145_mGFP-Fltp_P16	2.32991	1.46142	Fltp_P16 (reference)	reference	alpha
GCGACCAGTGAAATCA-1-G2-STZ	-0.893186	1.25868	STZ (query)	query	alpha_delta
GTTTCTATCCAAATGC-1-146_mRFP-Fltp_P16	-1.04771	-0.784739	Fltp_P16 (reference)	reference	alpha
ATGAGGGAGCCCAGCT-1-G1-STZ	-0.38689	11.9665	STZ (query)	query	beta
AAATGCCGTCTAAACC-1-146_mRFP-Fltp_P16	-1.8133	1.31668	Fltp_P16 (reference)	reference	alpha_delta
AGCGTATTCGCGTAGC-1-G5-STZ	9.21383	0.942462	STZ (query)	query	ductal
TTAGGACAGAGGGCTT-1-SRR10751514-spikein_drug	-1.48949	6.98531	spikein_drug (reference)	reference	beta
TACACGAGTTCGCGAC-1-145_mGFP-Fltp_P16	-0.27245	2.66218	Fltp_P16 (reference)	reference	alpha_delta
GTCTCGTAGAGCAATT-1-G2-STZ	1.86769	13.6533	STZ (query)	query	beta
AGTGAGGGTCCGCTGA-1-SRR10751508-spikein_drug	-2.40995	-2.53862	spikein_drug (reference)	reference	gamma
TGTGGTAGTGGCAAAC-1-145_mGFP-Fltp_P16	3.23375	0.655022	Fltp_P16 (reference)	reference	alpha
TCTATTGGTAAACACA-1-SRR10751506-spikein_drug	0.287818	1.96715	spikein_drug (reference)	reference	beta
CCACTACAGATGTGTA-1-147_mTmG-Fltp_P16	4.16875	-2.95765	Fltp_P16 (reference)	reference	alpha
TAAGCGTCACTGTCGG-1-G5-STZ	-4.61361	-0.213449	STZ (query)	query	delta
TCAGGTAGTCATGCCG-1-SRR10751504-spikein_drug	-2.35965	7.32633	spikein_drug (reference)	reference	beta
CTAAGACGTCGAGTTT-1-G6-STZ	3.97381	14.0139	STZ (query)	query	beta
TCATTACGTAGCGCTC-1-145_mGFP-Fltp_P16	4.78698	0.828273	Fltp_P16 (reference)	reference	alpha
ACATACGCAGTCAGAG-1-SRR10751504-spikein_drug	-1.25442	8.4023	spikein_drug (reference)	reference	beta
CCTTCGATCCCGACTT-1-G5-STZ	-0.79174	-1.54983	STZ (query)	query	alpha_delta
GAGCAGAGTACTTAGC-1-G6-STZ	3.97896	12.9414	STZ (query)	query	beta
GTATCTTAGATGTAAC-1-SRR10751510-spikein_drug	-1.44605	9.78527	spikein_drug (reference)	reference	beta
CGAGCACGTACAGTGG-1-145_mGFP-Fltp_P16	0.717445	4.4496	Fltp_P16 (reference)	reference	alpha_beta
TGACTTTAGCCACCTG-1-SRR10985099-NOD	-2.40705	9.04994	NOD (reference)	reference	beta
CTTAGGACACACCGCA-1-145_mGFP-Fltp_P16	-0.174088	10.4394	Fltp_P16 (reference)	reference	beta
GTACGTATCGTGGACC-1-147_mTmG-Fltp_P16	-0.56145	7.38465	Fltp_P16 (reference)	reference	beta_delta
CCACCTACAAGCCGTC-1-SRR10751510-spikein_drug	-0.531501	6.82705	spikein_drug (reference)	reference	beta
GGAATAACAGTTCCCT-1-SRR10751502-spikein_drug	-2.94064	7.36585	spikein_drug (reference)	reference	beta
CGATGTAAGAAGGTGA-1-SRR10751507-spikein_drug	1.82961	13.9962	spikein_drug (reference)	reference	beta
GATGCTATCTAGAGTC-1-G3-STZ	-1.30093	-1.07315	STZ (query)	query	beta
GATCGCGCACTTAAGC-1-G1-STZ	1.97609	9.32482	STZ (query)	query	beta
TCGGGACGTTACGCGC-1-SRR10751503-spikein_drug	2.53827	-0.172427	spikein_drug (reference)	reference	alpha
TCGGGACCAGACAAAT-1-146_mRFP-Fltp_P16	4.60109	4.43776	Fltp_P16 (reference)	reference	beta
GGCGTGTAGTGGACGT-1-SRR10751510-spikein_drug	-3.77951	8.54562	spikein_drug (reference)	reference	beta
ACTGAGTTCCCTAACC-1-G2-STZ	-5.24586	0.793125	STZ (query)	query	delta
GCATGCGCAACTTGAC-1-G6-STZ	4.15691	11.0918	STZ (query)	query	beta
CCCATACTCAAGATCC-1-SRR10751507-spikein_drug	2.69389	-2.3199	spikein_drug (reference)	reference	alpha
ATCTGCCAGTCCATAC-1-G1-STZ	-0.0852692	8.88263	STZ (query)	query	beta
GATGAGGTCCGTACAA-1-SRR10985098-NOD	-0.0290315	7.92552	NOD (reference)	reference	beta
GGACGTCCATCCTAGA-1-G6-STZ	9.31056	4.96941	STZ (query)	query	stellate_quiescent
GGCTGGTCAGCGAACA-1-SRR10751516-spikein_drug	0.258383	10.3189	spikein_drug (reference)	reference	beta
ACGGGTCTCAGCCTAA-1-G3-STZ	11.4705	4.66872	STZ (query)	query	immune
GTAACGTGTACATGTC-1-145_mGFP-Fltp_P16	-3.27646	3.62507	Fltp_P16 (reference)	reference	delta
ACATCAGAGTTACCCA-1-G6-STZ	7.21588	8.06896	STZ (query)	query	stellate_activated
AAATGCCAGCCAGGAT-1-SRR10985098-NOD	-2.02312	5.87551	NOD (reference)	reference	beta
TTCTCAATCTCTAAGG-1-146_mRFP-Fltp_P16	1.12849	-1.83193	Fltp_P16 (reference)	reference	alpha
GGAAAGCGTGTCAATC-1-147_mTmG-Fltp_P16	4.95473	0.650246	Fltp_P16 (reference)	reference	alpha
TCATTACTCGTACCGG-1-G4-STZ	-5.8171	0.578796	STZ (query)	query	delta
TTAACTCTCTCGAGTA-1-SRR10751503-spikein_drug	-2.83358	12.5317	spikein_drug (reference)	reference	beta
TTTGGTTTCTCCAGGG-1-G8-STZ	2.6468	12.5768	STZ (query)	query	beta
ACCCACTTCTCGCATC-1-SRR10985097-NOD	-5.54142	2.3666	NOD (reference)	reference	delta
TTTGTCACATCTATGG-1-SRR10751508-spikein_drug	-3.63854	7.67005	spikein_drug (reference)	reference	beta
CTGGTCTTCGCAGGCT-1-G2-STZ	1.52409	-0.290059	STZ (query)	query	alpha
GTCGGGTCAGGTCGTC-1-146_mRFP-Fltp_P16	4.46973	-1.86143	Fltp_P16 (reference)	reference	alpha
TTGCCGTAGTTACGGG-1-SRR10985099-NOD	-6.57002	1.81261	NOD (reference)	reference	delta
AGTGAGGGTAAGGGCT-1-SRR10751511-spikein_drug	-1.95255	6.58694	spikein_drug (reference)	reference	alpha_beta
AACCGCGGTGCCTGGT-1-145_mGFP-Fltp_P16	-1.2507	10.0324	Fltp_P16 (reference)	reference	beta
CCACTACTCAGTACGT-1-G8-STZ	-6.32498	0.857674	STZ (query)	query	delta
TCACGAAGTCATTAGC-1-G2-STZ	-0.682888	-1.98276	STZ (query)	query	gamma
GCGCAGTTCCAAGTAC-1-145_mGFP-Fltp_P16	0.305985	3.03065	Fltp_P16 (reference)	reference	alpha_delta
ATCCACCCATAGACTC-1-SRR10751505-spikein_drug	-1.49573	7.69256	spikein_drug (reference)	reference	beta
TCACGAATCATAAAGG-1-147_mTmG-Fltp_P16	-0.933496	11.9308	Fltp_P16 (reference)	reference	beta
TATGCCCTCACGACTA-1-G6-STZ	3.44525	7.35517	STZ (query)	query	beta
TGCGCAGCAGTGGAGT-1-147_mTmG-Fltp_P16	2.67582	0.191933	Fltp_P16 (reference)	reference	alpha
GTTAAGCGTCTAAAGA-1-SRR10751504-spikein_drug	1.48418	-1.56356	spikein_drug (reference)	reference	alpha
AAGTCTGCACCTGGTG-1-SRR10751511-spikein_drug	-4.07027	9.11164	spikein_drug (reference)	reference	beta
TGTTCCGAGTGACATA-1-147_mTmG-Fltp_P16	-1.3232	10.7482	Fltp_P16 (reference)	reference	beta
CATCGGGTCAAGCCTA-1-146_mRFP-Fltp_P16	2.76998	-0.895114	Fltp_P16 (reference)	reference	alpha
TATTACCGTAGGCTGA-1-G6-STZ	-4.59479	0.610502	STZ (query)	query	delta
CCGTGGAAGTGTACGG-1-G6-STZ	3.55219	8.71448	STZ (query)	query	beta
GTACTTTAGATGCCAG-1-G2-STZ	2.44204	12.4339	STZ (query)	query	beta
CACACAAAGCTCCCAG-1-SRR10751502-spikein_drug	-2.93611	10.7138	spikein_drug (reference)	reference	beta
GACTGCGGTGTTGGGA-1-SRR10985098-NOD	3.88733	1.17577	NOD (reference)	reference	alpha
ACGGGTCTCTTGCCGT-1-G1-STZ	3.25064	-3.28411	STZ (query)	query	alpha
CGGACACCAGCTATTG-1-SRR10751516-spikein_drug	-1.18678	10.6831	spikein_drug (reference)	reference	beta
ATGCGATGTACATGTC-1-SRR10751506-spikein_drug	8.11416	5.34181	spikein_drug (reference)	reference	stellate_quiescent
GCACTCTGTGATAAGT-1-G3-STZ	0.774375	13.7005	STZ (query)	query	beta
GGTGTTAGTACCATCA-1-G1-STZ	0.736549	9.29514	STZ (query)	query	beta
TCAGGTAGTTGGTGGA-1-SRR10751503-spikein_drug	-1.44642	11.3038	spikein_drug (reference)	reference	beta
GCACATAAGAGGTTAT-1-G6-STZ	-3.47878	0.832032	STZ (query)	query	delta
TAAGAGATCATCTGTT-1-SRR10751502-spikein_drug	-1.51124	4.2889	spikein_drug (reference)	reference	beta_delta
CGGCTAGGTCTCATCC-1-SRR10751505-spikein_drug	-0.016732	10.2182	spikein_drug (reference)	reference	beta
ACGGGCTGTAAGGGCT-1-G2-STZ	-4.00389	-0.690586	STZ (query)	query	delta
AGGGTGAAGCGGATCA-1-146_mRFP-Fltp_P16	-0.864093	7.47601	Fltp_P16 (reference)	reference	beta
GATCGATTCCTCAACC-1-145_mGFP-Fltp_P16	-3.16051	11.8902	Fltp_P16 (reference)	reference	beta
ATTCTACTCTACTTAC-1-G5-STZ	-1.17693	-1.67243	STZ (query)	query	gamma
GCTTCCAGTCGATTGT-1-G2-STZ	-2.62479	0.0924527	STZ (query)	query	alpha_delta
GGTGAAGAGGCTCATT-1-SRR10751515-spikein_drug	-3.63741	8.55103	spikein_drug (reference)	reference	beta
TCTCATAAGGACACCA-1-SRR10751508-spikein_drug	3.98737	-1.21642	spikein_drug (reference)	reference	alpha
ATCGAGTGTCAGATAA-1-G5-STZ	-3.36316	2.42215	STZ (query)	query	delta
CATGACACACCGAAAG-1-G6-STZ	-0.47205	0.90312	STZ (query)	query	alpha_delta
GGTATTGCAGGGATTG-1-145_mGFP-Fltp_P16	1.42925	-3.06572	Fltp_P16 (reference)	reference	alpha
TCTGGAAGTCAAAGAT-1-SRR10751510-spikein_drug	5.05805	1.49123	spikein_drug (reference)	reference	gamma
AACTGGTTCTCCAGGG-1-G3-STZ	3.99956	8.44064	STZ (query)	query	beta_delta
ACATACGAGGCTAGCA-1-G4-STZ	1.51936	5.8144	STZ (query)	query	beta
TGTCCCAAGTCTTGCA-1-147_mTmG-Fltp_P16	0.247535	10.7533	Fltp_P16 (reference)	reference	beta
TGACTAGGTCAATACC-1-G1-STZ	-0.365582	1.0003	STZ (query)	query	alpha_delta
TAAGCGTTCCTTGACC-1-146_mRFP-Fltp_P16	-0.978432	11.6408	Fltp_P16 (reference)	reference	beta
GCATGTAGTTCCAACA-1-G6-STZ	-5.66965	1.07737	STZ (query)	query	delta
GTCACAACAATCCAAC-1-SRR10751515-spikein_drug	-2.12059	8.34422	spikein_drug (reference)	reference	beta
TGTCCCATCCCATTAT-1-G8-STZ	3.4172	13.6868	STZ (query)	query	beta
GACGGCTGTCACTGGC-1-G1-STZ	-1.24162	11.0878	STZ (query)	query	beta
GGCTGGTTCTGTCCGT-1-G5-STZ	-0.89497	-2.71466	STZ (query)	query	beta
TTAGGCACATTAGGCT-1-SRR10751506-spikein_drug	-1.47795	8.66804	spikein_drug (reference)	reference	beta
GTCGGGTGTAAGAGAG-1-G6-STZ	1.53272	10.2574	STZ (query)	query	beta
GGGAATGCAGGGAGAG-1-G8-STZ	3.25006	12.6711	STZ (query)	query	beta
TAGACCAGTGAGCGAT-1-SRR10751511-spikein_drug	2.98958	-0.537836	spikein_drug (reference)	reference	alpha
ATCATCTAGTCCGGTC-1-G1-STZ	1.93701	9.55671	STZ (query)	query	beta
CCCTCCTCAGCTGTAT-1-G3-STZ	2.20473	8.53693	STZ (query)	query	alpha_beta_delta
CACACAAAGGTGCAAC-1-SRR10751502-spikein_drug	-2.66375	-1.90864	spikein_drug (reference)	reference	gamma
CATATTCAGTTCCACA-1-G6-STZ	3.26631	12.4161	STZ (query)	query	beta
CTCGTACCACGGTAGA-1-SRR10751512-spikein_drug	-6.19725	2.38251	spikein_drug (reference)	reference	delta
AGGCCGTGTCCCTTGT-1-146_mRFP-Fltp_P16	-4.5856	2.69644	Fltp_P16 (reference)	reference	delta
TACAGTGTCACCAGGC-1-145_mGFP-Fltp_P16	-0.0451537	10.2524	Fltp_P16 (reference)	reference	beta
CACCTTGGTTCAACCA-1-G2-STZ	-2.28854	2.24326	STZ (query)	query	delta
TCTCTAAAGTTGCAGG-1-G1-STZ	2.00618	8.29832	STZ (query)	query	beta
AGGGATGTCGACGGAA-1-G6-STZ	1.96698	-1.81559	STZ (query)	query	alpha
CGAACATAGAAACCTA-1-SRR10751502-spikein_drug	8.31674	5.349	spikein_drug (reference)	reference	stellate_quiescent
GGAATAATCGTCCGTT-1-SRR10751508-spikein_drug	9.2099	7.43966	spikein_drug (reference)	reference	endothelial_stellate
ACATGGTGTGAGGGTT-1-SRR10751507-spikein_drug	-4.219	0.904474	spikein_drug (reference)	reference	delta
CCACTACAGTGTACGG-1-G1-STZ	1.77402	9.73268	STZ (query)	query	beta
ACGCAGCCACCGAAAG-1-G1-STZ	2.09863	9.62456	STZ (query)	query	beta
CTCCTAGCATGGAATA-1-145_mGFP-Fltp_P16	-1.58515	-0.896855	Fltp_P16 (reference)	reference	gamma
GCGGGTTGTCGGATCC-1-146_mRFP-Fltp_P16	3.84089	7.68502	Fltp_P16 (reference)	reference	beta_delta
TGAAAGATCTCGGACG-1-146_mRFP-Fltp_P16	-2.20721	7.65833	Fltp_P16 (reference)	reference	alpha_beta
AACTTTCTCGTCTGAA-1-145_mGFP-Fltp_P16	3.51513	0.882895	Fltp_P16 (reference)	reference	alpha
ACGGCCAAGAGCTGCA-1-SRR10751502-spikein_drug	-3.73408	9.22092	spikein_drug (reference)	reference	beta
GACCTGGTCGTCTGCT-1-145_mGFP-Fltp_P16	-2.70043	-1.5514	Fltp_P16 (reference)	reference	gamma
GTTACAGGTATTCGTG-1-G1-STZ	-3.75181	1.05252	STZ (query)	query	delta
CGGCTAGAGATGCCAG-1-G1-STZ	-1.04801	10.8325	STZ (query)	query	beta
AACTGGTAGCCCTAAT-1-146_mRFP-Fltp_P16	3.27837	1.67767	Fltp_P16 (reference)	reference	alpha
ATTACTCCAGTTAACC-1-G6-STZ	1.22981	-1.81601	STZ (query)	query	alpha
GTAGGCCAGATGCCAG-1-G5-STZ	1.93725	13.8513	STZ (query)	query	beta
ATGAGGGTCAGCACAT-1-146_mRFP-Fltp_P16	0.358698	6.41142	Fltp_P16 (reference)	reference	alpha_beta
TTTCCTCTCTAACGGT-1-145_mGFP-Fltp_P16	2.94939	1.96186	Fltp_P16 (reference)	reference	alpha
GGACAAGAGGAATTAC-1-SRR10751508-spikein_drug	-2.40433	7.02311	spikein_drug (reference)	reference	beta
GGGCACTGTAGCTGCC-1-SRR10985097-NOD	8.28922	6.56654	NOD (reference)	reference	stellate_quiescent
AATCGGTAGTACGCCC-1-SRR10751509-spikein_drug	2.99985	-0.649216	spikein_drug (reference)	reference	alpha
CTAGAGTCAGTGACAG-1-G1-STZ	-4.70656	2.79579	STZ (query)	query	delta
CGCGTTTTCATCTGTT-1-G5-STZ	-4.80167	-0.610089	STZ (query)	query	delta
GACCTGGGTTTACTCT-1-SRR10751505-spikein_drug	-3.67119	6.55343	spikein_drug (reference)	reference	beta
CCTATTACATAAAGGT-1-G1-STZ	1.85512	8.917	STZ (query)	query	beta
AGGGAGTGTACTCAAC-1-SRR10751506-spikein_drug	8.81123	3.85598	spikein_drug (reference)	reference	stellate_quiescent
CCGGGATTCAATCTCT-1-G6-STZ	3.95483	11.4358	STZ (query)	query	beta
TTTGGTTCATATGAGA-1-147_mTmG-Fltp_P16	2.34345	0.698546	Fltp_P16 (reference)	reference	alpha
CATGGCGTCGTCGTTC-1-SRR10751509-spikein_drug	-0.533446	9.66145	spikein_drug (reference)	reference	beta
CCTACCACAATGGAGC-1-G2-STZ	10.9484	3.73203	STZ (query)	query	immune
CCCTCCTAGGTTCCTA-1-G3-STZ	-3.37994	2.12964	STZ (query)	query	delta
TCGTAGATCATGCATG-1-G5-STZ	-2.42774	12.4087	STZ (query)	query	beta
AGTGGGAAGCCCAATT-1-G8-STZ	3.25914	8.57589	STZ (query)	query	beta_delta
AATCGGTCAAATTGCC-1-G5-STZ	3.08085	-3.42252	STZ (query)	query	alpha
CGGGTCAGTTCGCGAC-1-SRR10985099-NOD	-0.293798	8.28782	NOD (reference)	reference	beta
CCTATTATCTAACCGA-1-G2-STZ	0.0452419	-0.82252	STZ (query)	query	alpha
CTGGTCTTCAGTCAGT-1-146_mRFP-Fltp_P16	-4.25014	2.58707	Fltp_P16 (reference)	reference	delta
GTGCAGCCAAGGGTCA-1-G5-STZ	3.8629	10.5399	STZ (query)	query	beta_delta
TGACGGCCATTCCTCG-1-145_mGFP-Fltp_P16	1.83211	-0.348487	Fltp_P16 (reference)	reference	gamma
CGAGCACCAGGACCCT-1-SRR10751507-spikein_drug	2.00403	-0.49067	spikein_drug (reference)	reference	alpha
TGAAAGAGTGATGTGG-1-G3-STZ	-5.17173	-0.24224	STZ (query)	query	delta
ACACTGATCGCCGTGA-1-SRR10751503-spikein_drug	-4.12975	6.60682	spikein_drug (reference)	reference	beta
CGTCTACAGTCATCCA-1-G6-STZ	1.7054	-3.32076	STZ (query)	query	alpha
CCACCTAGTGATGCCC-1-SRR10751504-spikein_drug	-5.45649	2.17623	spikein_drug (reference)	reference	delta
TGAGGGAGTTTGTTGG-1-SRR10751502-spikein_drug	1.725	5.89992	spikein_drug (reference)	reference	beta_delta
TGACTTTCAGTAAGCG-1-G6-STZ	4.67138	9.94581	STZ (query)	query	beta
CATGACATCTTGCAAG-1-146_mRFP-Fltp_P16	3.67741	4.44499	Fltp_P16 (reference)	reference	endocrine_proliferative
CTGGTCTGTGATGTGG-1-G2-STZ	-3.8416	2.40293	STZ (query)	query	delta
GGCTGGTAGTGCGTGA-1-G2-STZ	3.57316	11.3773	STZ (query)	query	beta
TCTCATAGTTGTGGCC-1-145_mGFP-Fltp_P16	1.03979	9.76533	Fltp_P16 (reference)	reference	beta
TAGTGGTAGATGCCTT-1-SRR10751511-spikein_drug	3.09904	1.5513	spikein_drug (reference)	reference	alpha
CTACACCGTAGGGACT-1-147_mTmG-Fltp_P16	-1.31831	9.77692	Fltp_P16 (reference)	reference	beta
TACAGTGCACGTCAGC-1-G5-STZ	1.67611	12.3766	STZ (query)	query	beta
CTTAACTAGCTGCAAG-1-G2-STZ	1.98282	8.11964	STZ (query)	query	beta
ACGCAGCAGGCATGTG-1-SRR10985097-NOD	-2.93639	10.1425	NOD (reference)	reference	beta
ATCATGGTCCTTGCCA-1-145_mGFP-Fltp_P16	-0.978167	8.01778	Fltp_P16 (reference)	reference	beta
GAGCAGACACCTTGTC-1-145_mGFP-Fltp_P16	1.18492	-0.851863	Fltp_P16 (reference)	reference	alpha
TTTATGCCATCCAACA-1-G1-STZ	1.38566	8.68037	STZ (query)	query	beta
GCAGCCACAATCGGTT-1-G3-STZ	2.78047	11.2882	STZ (query)	query	beta
CGGCTAGCACTTACGA-1-SRR10751510-spikein_drug	-1.68387	10.4032	spikein_drug (reference)	reference	beta
TAGCCGGGTAGAAGGA-1-SRR10751514-spikein_drug	-0.735891	9.42954	spikein_drug (reference)	reference	beta
CCGTGGAGTGTAAGTA-1-G5-STZ	-1.8351	13.1206	STZ (query)	query	beta
GAATAAGGTAAGCACG-1-G1-STZ	2.02158	11.522	STZ (query)	query	beta
CGCTTCAGTGCGGTAA-1-SRR10751506-spikein_drug	-1.57247	7.8583	spikein_drug (reference)	reference	beta
TACTTGTCAATTGCTG-1-SRR10751512-spikein_drug	-1.51406	6.13297	spikein_drug (reference)	reference	beta
TATCAGGGTCGCATCG-1-SRR10751504-spikein_drug	1.33843	5.16624	spikein_drug (reference)	reference	alpha_beta
TATCTCATCACCTCGT-1-SRR10751516-spikein_drug	-1.50915	6.71937	spikein_drug (reference)	reference	beta
CTTTGCGAGGCCCTCA-1-G1-STZ	1.39178	-0.568082	STZ (query)	query	gamma
AAAGTAGGTAACGACG-1-G1-STZ	0.955768	9.34669	STZ (query)	query	beta
GCTTCCAAGGCAGTCA-1-G2-STZ	-1.08532	-2.72037	STZ (query)	query	gamma
CGAACATTCTCCGGTT-1-SRR10751509-spikein_drug	-3.09833	2.63119	spikein_drug (reference)	reference	delta
TTGACTTCATTCTCAT-1-SRR10751511-spikein_drug	3.59534	2.58454	spikein_drug (reference)	reference	alpha_beta
GGTGAAGTCGCTTGTC-1-SRR10751505-spikein_drug	3.3348	0.400798	spikein_drug (reference)	reference	alpha
GGTATTGCACTGTGTA-1-G1-STZ	1.30607	7.26275	STZ (query)	query	beta
CCTAGCTGTTTAGGAA-1-SRR10751515-spikein_drug	-3.14154	9.30427	spikein_drug (reference)	reference	beta
CGCTTCAGTGAGGGTT-1-145_mGFP-Fltp_P16	0.477662	7.73959	Fltp_P16 (reference)	reference	beta
TGAGGGAAGACTCGGA-1-G5-STZ	4.12905	8.48995	STZ (query)	query	beta
CACATTTAGGCCGAAT-1-145_mGFP-Fltp_P16	5.20711	-1.48006	Fltp_P16 (reference)	reference	alpha
GAATAAGAGCAGCCTC-1-147_mTmG-Fltp_P16	-3.5326	2.78518	Fltp_P16 (reference)	reference	alpha_delta
TTCTTAGAGCCGTCGT-1-G5-STZ	2.35473	13.3577	STZ (query)	query	beta
TCGGGACCATTGTGCA-1-SRR10751511-spikein_drug	-4.20015	2.71327	spikein_drug (reference)	reference	delta
ATTGGTGCATAGACTC-1-145_mGFP-Fltp_P16	4.51343	0.553581	Fltp_P16 (reference)	reference	alpha
AGGCCACTCACTCTTA-1-G1-STZ	1.45587	10.8479	STZ (query)	query	beta
TGAAAGAAGTGACTCT-1-G6-STZ	-3.81126	0.899041	STZ (query)	query	delta
GTACTCCTCCCTCTTT-1-SRR10985097-NOD	-4.55462	3.75586	NOD (reference)	reference	delta
CGTCCATGTGTTTGTG-1-G6-STZ	12.1575	4.94311	STZ (query)	query	immune
GTTCATTCAGTAAGAT-1-G8-STZ	1.83178	-1.71228	STZ (query)	query	alpha
AACTTTCTCAAGGTAA-1-145_mGFP-Fltp_P16	-0.356731	1.84949	Fltp_P16 (reference)	reference	alpha_delta
ACGCCAGTCGGCCGAT-1-147_mTmG-Fltp_P16	4.07502	4.12101	Fltp_P16 (reference)	reference	endocrine_proliferative
TGAGCCGCATAGTAAG-1-SRR10751516-spikein_drug	0.99354	10.9865	spikein_drug (reference)	reference	beta
ACCTTTATCAGCCTAA-1-146_mRFP-Fltp_P16	4.47142	0.599146	Fltp_P16 (reference)	reference	alpha
CCTATTATCTGCGGCA-1-SRR10751505-spikein_drug	-1.47576	7.0758	spikein_drug (reference)	reference	beta
TGACAACTCCTACAGA-1-145_mGFP-Fltp_P16	4.14654	-0.383327	Fltp_P16 (reference)	reference	alpha
CTACGTCGTAGGCTGA-1-146_mRFP-Fltp_P16	2.66156	-0.782564	Fltp_P16 (reference)	reference	alpha
CATTCGCTCAGTTCGA-1-146_mRFP-Fltp_P16	5.47812	-0.535852	Fltp_P16 (reference)	reference	alpha
TAGACCATCAGAGGTG-1-G1-STZ	0.893509	10.4543	STZ (query)	query	beta
ACTTACTGTCTTCGTC-1-G5-STZ	2.79687	-3.74996	STZ (query)	query	alpha
GATGAAACATGCAATC-1-147_mTmG-Fltp_P16	-1.10134	11.1337	Fltp_P16 (reference)	reference	beta
TTGACTTCAGACGCCT-1-SRR10751515-spikein_drug	1.66909	9.98826	spikein_drug (reference)	reference	beta
TGGCGCAAGACAATAC-1-145_mGFP-Fltp_P16	-1.82693	7.78723	Fltp_P16 (reference)	reference	beta_delta
CTACCCATCATCGGAT-1-SRR10985098-NOD	1.31252	5.84486	NOD (reference)	reference	beta_delta
AACTTTCTCTACTTAC-1-G2-STZ	10.8293	6.28775	STZ (query)	query	endothelial
GGAAAGCGTCCCTTGT-1-G2-STZ	4.67958	10.5933	STZ (query)	query	beta_delta
GTCATTTTCCGCGCAA-1-G6-STZ	0.430108	-2.82809	STZ (query)	query	alpha
TTTGCGCAGCGCTTAT-1-SRR10751507-spikein_drug	2.1161	-1.08158	spikein_drug (reference)	reference	alpha
AACACGTGTCGCCATG-1-SRR10751512-spikein_drug	-0.742081	8.38253	spikein_drug (reference)	reference	beta
CGGCTAGCATACGCTA-1-SRR10751514-spikein_drug	-2.26427	9.29349	spikein_drug (reference)	reference	beta
GCGCAGTAGGTAGCCA-1-SRR10751513-spikein_drug	-3.00254	7.51149	spikein_drug (reference)	reference	beta
AACGTTGTCGTATCAG-1-SRR10751505-spikein_drug	-2.92039	5.86784	spikein_drug (reference)	reference	beta
TTCTCCTGTCGCTTCT-1-G3-STZ	2.04441	-2.63099	STZ (query)	query	alpha
GCCAAATCAATGACCT-1-SRR10985097-NOD	-5.36449	2.07403	NOD (reference)	reference	delta
CGTTGGGCACGACGAA-1-G1-STZ	0.700831	11.8918	STZ (query)	query	beta
GAACCTATCTCAACTT-1-SRR10751516-spikein_drug	1.59004	-1.03441	spikein_drug (reference)	reference	alpha
AATCCAGGTATAGGTA-1-146_mRFP-Fltp_P16	-1.39878	10.677	Fltp_P16 (reference)	reference	beta
CCTTTCTGTCGCTTTC-1-146_mRFP-Fltp_P16	2.5308	8.32063	Fltp_P16 (reference)	reference	stellate_activated
TACCTATAGATCCCGC-1-G1-STZ	2.58911	11.4369	STZ (query)	query	beta
TTAGGACGTGACCAAG-1-G6-STZ	4.17268	-3.45782	STZ (query)	query	alpha
AGCTCTCTCCGTTGCT-1-G3-STZ	2.05277	-3.86482	STZ (query)	query	alpha
AACTCAGAGGAATCGC-1-147_mTmG-Fltp_P16	2.90989	-0.309233	Fltp_P16 (reference)	reference	alpha
CATCAGATCCAAAGTC-1-145_mGFP-Fltp_P16	4.66704	1.07163	Fltp_P16 (reference)	reference	alpha
AACGTTGCAGCTTCGG-1-SRR10751515-spikein_drug	0.244274	4.92258	spikein_drug (reference)	reference	beta
TACGGTAGTAAGAGGA-1-SRR10751502-spikein_drug	0.806517	5.46186	spikein_drug (reference)	reference	beta_delta
GGACAGAAGGACAGAA-1-147_mTmG-Fltp_P16	-1.05791	9.46039	Fltp_P16 (reference)	reference	beta
CTCTGGTTCGTCTGCT-1-G5-STZ	-1.31644	9.19235	STZ (query)	query	beta
GGAATAATCTTCGAGA-1-G2-STZ	-1.44911	0.736377	STZ (query)	query	alpha_delta
CTGAAGTAGTCTCGGC-1-145_mGFP-Fltp_P16	3.75819	3.76635	Fltp_P16 (reference)	reference	endocrine_proliferative
GTATCTTTCAACCATG-1-G1-STZ	7.5481	8.38428	STZ (query)	query	stellate_activated
GTATCTTGTCATGCAT-1-146_mRFP-Fltp_P16	-3.14157	9.14282	Fltp_P16 (reference)	reference	beta
GATCGTATCTACTATC-1-SRR10751506-spikein_drug	-0.959791	1.66245	spikein_drug (reference)	reference	alpha_delta
AAGTCTGTCACTATTC-1-G1-STZ	1.88451	9.4341	STZ (query)	query	beta
AAACCTGTCACTTATC-1-147_mTmG-Fltp_P16	-0.00633829	5.35014	Fltp_P16 (reference)	reference	beta_delta
GGAAAGCCACGTAAGG-1-G4-STZ	0.772552	-1.76789	STZ (query)	query	alpha
CTACATTAGCGATCCC-1-G3-STZ	1.19644	-2.82976	STZ (query)	query	alpha
AGAGCTTTCTACTCAT-1-147_mTmG-Fltp_P16	-1.33701	11.4748	Fltp_P16 (reference)	reference	beta
TGCGTGGGTATGGTTC-1-146_mRFP-Fltp_P16	3.29711	4.7778	Fltp_P16 (reference)	reference	endocrine_proliferative
TACAGTGAGACAAGCC-1-SRR10751507-spikein_drug	2.4064	-0.287689	spikein_drug (reference)	reference	alpha
TGGGAAGAGCAACGGT-1-147_mTmG-Fltp_P16	4.22893	-1.20238	Fltp_P16 (reference)	reference	alpha
TACTCGCGTCCCGACA-1-G8-STZ	-1.46295	-2.4943	STZ (query)	query	alpha_delta
CACACCTAGAGGTACC-1-G6-STZ	1.49991	-1.80401	STZ (query)	query	alpha
GTGCAGCAGACCTAGG-1-146_mRFP-Fltp_P16	1.30364	5.57074	Fltp_P16 (reference)	reference	alpha_beta
GATGCTAAGCGTTTAC-1-G2-STZ	8.06928	3.174	STZ (query)	query	immune
TACCTTAGTCTGCAAT-1-G5-STZ	-1.07468	-1.27132	STZ (query)	query	gamma
AAAGTAGGTCACTTCC-1-G4-STZ	3.87609	8.08789	STZ (query)	query	beta_delta
CCACTACAGTTCCACA-1-145_mGFP-Fltp_P16	-4.00443	2.75616	Fltp_P16 (reference)	reference	delta
GTCATTTAGTGACATA-1-SRR10751508-spikein_drug	-1.93921	5.97549	spikein_drug (reference)	reference	beta
AACCATGTCGAACGGA-1-G8-STZ	3.2081	-3.42562	STZ (query)	query	alpha
ATTCTACGTACAGACG-1-SRR10751504-spikein_drug	-0.896627	5.89248	spikein_drug (reference)	reference	beta
CACAGGCCATAACCTG-1-SRR10751505-spikein_drug	-4.01462	7.70888	spikein_drug (reference)	reference	beta
ATCATGGGTTATCCGA-1-G2-STZ	4.5745	10.3048	STZ (query)	query	beta_delta
CAACTAGTCATCTGCC-1-SRR10985098-NOD	8.32165	1.60188	NOD (reference)	reference	ductal
TGCTACCTCCACGTTC-1-G1-STZ	2.07097	10.221	STZ (query)	query	beta
TAGTTGGGTCTAGTCA-1-G1-STZ	1.62542	7.68191	STZ (query)	query	beta
GGATGTTAGACCTAGG-1-147_mTmG-Fltp_P16	-0.745026	7.78924	Fltp_P16 (reference)	reference	beta
CAGCCGAGTCTGGTCG-1-146_mRFP-Fltp_P16	-1.93586	9.5731	Fltp_P16 (reference)	reference	beta
TATCTCATCGCAGGCT-1-G6-STZ	0.358669	1.433	STZ (query)	query	alpha
CAGCATATCGTCACGG-1-SRR10751511-spikein_drug	-0.948559	9.4692	spikein_drug (reference)	reference	beta
TTCTACAGTAGAAAGG-1-G1-STZ	4.24918	-2.21337	STZ (query)	query	alpha
TATTACCAGCTAGGCA-1-G4-STZ	0.428131	14.3604	STZ (query)	query	beta
CACAGGCTCGCATGGC-1-145_mGFP-Fltp_P16	2.4207	-2.06271	Fltp_P16 (reference)	reference	alpha
TGAGAGGGTCCATGAT-1-SRR10751514-spikein_drug	0.0468179	7.00268	spikein_drug (reference)	reference	beta
CATGGCGCACTAGTAC-1-G2-STZ	-2.13246	1.55598	STZ (query)	query	alpha_delta
GTCTTCGTCTAACGGT-1-SRR10751505-spikein_drug	-4.41866	2.44207	spikein_drug (reference)	reference	delta
GAATAAGCATGCTGGC-1-145_mGFP-Fltp_P16	-0.795967	10.4509	Fltp_P16 (reference)	reference	beta
TCGTACCTCTAACCGA-1-SRR10751510-spikein_drug	0.972238	5.58849	spikein_drug (reference)	reference	beta_delta
CACACAAGTACACCGC-1-G5-STZ	-4.65902	1.21794	STZ (query)	query	delta
CGGACTGCACGGCGTT-1-SRR10751507-spikein_drug	2.24471	7.94001	spikein_drug (reference)	reference	beta
GCCAAATTCTGGTTCC-1-SRR10751506-spikein_drug	-1.07292	8.06136	spikein_drug (reference)	reference	beta
TATCTCAGTAGAGCTG-1-G1-STZ	2.4627	-2.12001	STZ (query)	query	alpha
CGTAGGCCAAGCGCTC-1-G2-STZ	-1.24485	2.63545	STZ (query)	query	endothelial
CACACCTCACGTCTCT-1-SRR10751504-spikein_drug	-4.80398	6.32178	spikein_drug (reference)	reference	beta
GTTTCTACAAACCTAC-1-G2-STZ	2.11977	-1.99703	STZ (query)	query	alpha
CCTAGCTAGTAAGTAC-1-G2-STZ	4.24484	13.8546	STZ (query)	query	beta
GGGTTGCCAAGTAGTA-1-G6-STZ	2.94374	12.8641	STZ (query)	query	beta
TTCGAAGGTGTGGTTT-1-145_mGFP-Fltp_P16	-1.48952	8.14259	Fltp_P16 (reference)	reference	beta
TAGCCGGTCGAGAGCA-1-G2-STZ	11.5087	4.98616	STZ (query)	query	immune
TCAGGTACATTACGAC-1-145_mGFP-Fltp_P16	5.35702	-1.71459	Fltp_P16 (reference)	reference	gamma
CTCTGGTTCACTTACT-1-SRR10751513-spikein_drug	-4.08188	6.61132	spikein_drug (reference)	reference	beta
GACGTGCAGTGTACTC-1-G3-STZ	2.54893	7.66701	STZ (query)	query	beta_delta
TCCACACCATGGTTGT-1-G2-STZ	-1.95894	2.63251	STZ (query)	query	delta
TGTATTCGTTAGGGTG-1-G4-STZ	-5.51412	0.293981	STZ (query)	query	delta
TCAGGATTCAATACCG-1-G1-STZ	11.7418	7.97804	STZ (query)	query	endothelial
AGATCTGAGATGTAAC-1-G4-STZ	-2.03683	3.08578	STZ (query)	query	delta
TCGCGTTGTCCGAAGA-1-145_mGFP-Fltp_P16	-0.291586	2.25883	Fltp_P16 (reference)	reference	alpha_delta
CGTCACTGTCTCTTAT-1-G1-STZ	-4.55722	2.47235	STZ (query)	query	delta
GTAGTCAGTATAAACG-1-146_mRFP-Fltp_P16	-0.348898	9.7804	Fltp_P16 (reference)	reference	beta
CGGTTAATCCGAAGAG-1-SRR10985098-NOD	2.99522	2.20309	NOD (reference)	reference	alpha
CTTAACTTCCGAATGT-1-G4-STZ	-4.56729	0.363103	STZ (query)	query	delta
AGATTGCTCTTAGAGC-1-G1-STZ	2.68225	11.1736	STZ (query)	query	beta
GTCTTCGCATTTGCCC-1-146_mRFP-Fltp_P16	-1.55759	8.48639	Fltp_P16 (reference)	reference	beta
GTATTCTTCAGATAAG-1-SRR10751505-spikein_drug	-4.68259	8.00499	spikein_drug (reference)	reference	beta
CACATAGGTAACGTTC-1-G8-STZ	0.0799328	-1.76193	STZ (query)	query	alpha
AGGGATGAGTCACGCC-1-145_mGFP-Fltp_P16	4.43564	0.2477	Fltp_P16 (reference)	reference	alpha
CACCACTGTCGCGTGT-1-G1-STZ	2.32197	11.1897	STZ (query)	query	beta
CATCGAAGTACAGTTC-1-G4-STZ	3.67465	-2.74891	STZ (query)	query	alpha
GACTGCGCATCCGCGA-1-G2-STZ	-4.01328	0.439883	STZ (query)	query	delta
CATCAAGTCCTAAGTG-1-146_mRFP-Fltp_P16	-0.439483	12.9349	Fltp_P16 (reference)	reference	beta
CATCGAATCCGAACGC-1-G5-STZ	-4.54178	1.32591	STZ (query)	query	delta
CTCTAATGTCGCCATG-1-SRR10751508-spikein_drug	-2.96739	6.77075	spikein_drug (reference)	reference	beta
ATTGGACCACGCCAGT-1-147_mTmG-Fltp_P16	0.215797	9.67358	Fltp_P16 (reference)	reference	beta
GGGTCTGAGAAACGCC-1-G1-STZ	2.98322	-0.216433	STZ (query)	query	alpha
CACTCCAGTCGAGTTT-1-SRR10985099-NOD	0.181744	6.51699	NOD (reference)	reference	beta
GGGATGAGTACCATCA-1-G2-STZ	-4.898	-0.245723	STZ (query)	query	delta
CCGTGGAGTGAACCTT-1-146_mRFP-Fltp_P16	2.83232	0.500894	Fltp_P16 (reference)	reference	alpha
GGACAAGAGAGTACCG-1-G1-STZ	1.92131	-1.82448	STZ (query)	query	alpha
AGATCTGGTCATGCAT-1-G6-STZ	1.08209	13.8141	STZ (query)	query	beta
CCGTACTCAATGCCAT-1-G1-STZ	2.16363	11.4961	STZ (query)	query	beta
TTCTACATCTATCGCC-1-SRR10751504-spikein_drug	2.22969	-1.10602	spikein_drug (reference)	reference	alpha
GAGTCCGTCGGAAATA-1-SRR10751515-spikein_drug	-3.64545	5.73485	spikein_drug (reference)	reference	beta
CGGTTAAAGCCTCGTG-1-SRR10985098-NOD	9.18342	1.75863	NOD (reference)	reference	ductal
CACATTTAGAAACCTA-1-G2-STZ	8.63678	6.45774	STZ (query)	query	stellate_quiescent
AGACGTTGTCAAAGAT-1-147_mTmG-Fltp_P16	-2.0101	10.4818	Fltp_P16 (reference)	reference	beta
TTTGCGCGTTCCCGAG-1-147_mTmG-Fltp_P16	2.18793	1.12763	Fltp_P16 (reference)	reference	alpha
AACTTTCGTCTCTCGT-1-G6-STZ	4.05728	10.074	STZ (query)	query	beta
CGATTGACACGGCCAT-1-146_mRFP-Fltp_P16	0.309605	11.1537	Fltp_P16 (reference)	reference	beta
ACACCCTCACAGTCGC-1-G1-STZ	2.87484	9.45457	STZ (query)	query	beta
GCTTCCACATTACGAC-1-146_mRFP-Fltp_P16	7.24249	7.25639	Fltp_P16 (reference)	reference	stellate_activated
AGTGTCAAGCCTTGAT-1-SRR10751504-spikein_drug	-2.72375	7.57541	spikein_drug (reference)	reference	beta
TGCGTGGTCTCTGCTG-1-G1-STZ	3.28917	-1.88237	STZ (query)	query	alpha
GGGATGATCACAAACC-1-G3-STZ	0.946391	10.9376	STZ (query)	query	beta
TGACTAGTCTCCGGTT-1-G3-STZ	3.31485	12.8396	STZ (query)	query	beta
ATTACTCTCAATAAGG-1-SRR10751506-spikein_drug	-1.26839	0.969808	spikein_drug (reference)	reference	alpha_delta
ATAAGAGCAAATACAG-1-145_mGFP-Fltp_P16	1.74561	1.72626	Fltp_P16 (reference)	reference	alpha
GGGTTGCCAAGAAGAG-1-146_mRFP-Fltp_P16	1.25185	4.93615	Fltp_P16 (reference)	reference	alpha_beta
TTTGTCATCCAAGCCG-1-146_mRFP-Fltp_P16	0.489148	8.17517	Fltp_P16 (reference)	reference	beta
CACCTTGGTAAGGGCT-1-145_mGFP-Fltp_P16	-2.65009	-1.52588	Fltp_P16 (reference)	reference	alpha
CCGTGGACAAATACAG-1-SRR10751516-spikein_drug	1.91547	4.96484	spikein_drug (reference)	reference	alpha_beta
GGACAGAGTCCAGTAT-1-145_mGFP-Fltp_P16	3.23544	-0.18661	Fltp_P16 (reference)	reference	alpha
TTAGGACCATGTCCTC-1-SRR10751506-spikein_drug	2.67232	-0.0722325	spikein_drug (reference)	reference	alpha
TGCGTGGAGCGTCAAG-1-SRR10751510-spikein_drug	0.20647	8.03097	spikein_drug (reference)	reference	beta
GACGGCTCAGGTGGAT-1-146_mRFP-Fltp_P16	2.73095	1.70858	Fltp_P16 (reference)	reference	alpha
GCGCAGTGTCCGCTGA-1-146_mRFP-Fltp_P16	2.55847	2.08062	Fltp_P16 (reference)	reference	alpha
CGACCTTCATATGGTC-1-SRR10985098-NOD	3.29932	1.88951	NOD (reference)	reference	gamma
GACGCGTCATGTTGAC-1-SRR10751502-spikein_drug	-2.51038	7.26754	spikein_drug (reference)	reference	beta
GACACGCAGGCTACGA-1-SRR10751513-spikein_drug	-3.34426	7.13296	spikein_drug (reference)	reference	beta
GATGAAAAGGTAGCCA-1-G2-STZ	1.08686	-0.0514731	STZ (query)	query	alpha
CGTCTACGTTACGGAG-1-SRR10751511-spikein_drug	3.09217	-1.11802	spikein_drug (reference)	reference	alpha
GACGCGTAGCTAGCCC-1-SRR10985098-NOD	4.63904	-0.201967	NOD (reference)	reference	alpha
GGACAAGGTTACAGAA-1-G8-STZ	-0.341374	-2.22507	STZ (query)	query	alpha
CCAGCGATCGTCCAGG-1-SRR10985099-NOD	9.67873	7.25088	NOD (reference)	reference	endothelial_stellate
ACACCCTAGCTCCTCT-1-SRR10751504-spikein_drug	1.88492	10.1232	spikein_drug (reference)	reference	beta
CGGGTCAAGCAACGGT-1-G5-STZ	-4.1939	0.145727	STZ (query)	query	delta
TACTCATTCTTAGAGC-1-146_mRFP-Fltp_P16	2.65118	-1.51818	Fltp_P16 (reference)	reference	alpha
AAGGCAGGTGCAGGTA-1-145_mGFP-Fltp_P16	1.78438	2.09075	Fltp_P16 (reference)	reference	alpha
GCCAAATCAACGCACC-1-SRR10751510-spikein_drug	-0.762256	4.8456	spikein_drug (reference)	reference	beta
CAGCAGCGTGACGGTA-1-SRR10751505-spikein_drug	2.0917	9.38424	spikein_drug (reference)	reference	beta
CACACCTAGAGTTGGC-1-147_mTmG-Fltp_P16	-4.14982	8.30444	Fltp_P16 (reference)	reference	beta
CCTACACAGACCGGAT-1-145_mGFP-Fltp_P16	5.45077	-1.74321	Fltp_P16 (reference)	reference	alpha
AATCGGTAGCAGCGTA-1-SRR10751502-spikein_drug	-2.65777	7.28096	spikein_drug (reference)	reference	beta
GTACTTTCAGTATGCT-1-G8-STZ	-6.36055	1.5013	STZ (query)	query	delta
CTACACCAGCGATTCT-1-SRR10751511-spikein_drug	1.87609	2.19388	spikein_drug (reference)	reference	alpha_beta
CGGACGTGTTAAGATG-1-146_mRFP-Fltp_P16	2.44275	0.752279	Fltp_P16 (reference)	reference	alpha
AACTCCCCAGACGTAG-1-G2-STZ	7.49433	8.29022	STZ (query)	query	stellate_activated
CACAAACTCGTTGACA-1-147_mTmG-Fltp_P16	-2.55422	0.980838	Fltp_P16 (reference)	reference	alpha_delta
TTGCCGTCACTCGACG-1-146_mRFP-Fltp_P16	3.25576	2.36698	Fltp_P16 (reference)	reference	endothelial
ACTGCTCTCAATAAGG-1-SRR10751504-spikein_drug	1.89879	9.61809	spikein_drug (reference)	reference	beta
GGGCACTAGGAATGGA-1-147_mTmG-Fltp_P16	0.653652	4.55915	Fltp_P16 (reference)	reference	beta_delta
TCTTCGGAGCACCGTC-1-SRR10751507-spikein_drug	0.926637	8.81616	spikein_drug (reference)	reference	beta
ATGAGGGGTTACTGAC-1-SRR10751505-spikein_drug	-2.48812	6.66074	spikein_drug (reference)	reference	beta
CTTTGCGCATTAACCG-1-G8-STZ	1.29289	12.2936	STZ (query)	query	beta
ACGTCAAAGCGCCTTG-1-SRR10751502-spikein_drug	4.59803	-2.68241	spikein_drug (reference)	reference	alpha
TCATTTGCAGAGCCAA-1-SRR10751510-spikein_drug	1.52462	1.94701	spikein_drug (reference)	reference	alpha
TTTGGTTAGCTAGGCA-1-145_mGFP-Fltp_P16	-0.113382	7.76209	Fltp_P16 (reference)	reference	beta
ACTGAACAGAAGATTC-1-SRR10751516-spikein_drug	2.9006	0.560919	spikein_drug (reference)	reference	alpha
TTGAACGAGGCTAGGT-1-G3-STZ	0.627928	-1.23313	STZ (query)	query	alpha
CCGGTAGCACAACGCC-1-146_mRFP-Fltp_P16	7.34633	7.80593	Fltp_P16 (reference)	reference	stellate_activated
CCTCTGATCGGCTACG-1-G4-STZ	-2.90816	0.510301	STZ (query)	query	delta
ATGAGGGAGGATGCGT-1-SRR10751506-spikein_drug	-0.0199666	4.33464	spikein_drug (reference)	reference	beta
ATCATCTAGGCGTACA-1-G4-STZ	-5.59959	-0.119389	STZ (query)	query	delta
TGCACCTCAAGTTCTG-1-145_mGFP-Fltp_P16	-1.49399	11.3704	Fltp_P16 (reference)	reference	beta
ATGGGAGCATTGAGCT-1-SRR10751508-spikein_drug	-0.974173	0.522157	spikein_drug (reference)	reference	gamma
TGCCCTAGTCATATCG-1-G1-STZ	1.43273	9.03896	STZ (query)	query	beta
GTCCTCACAAATTGCC-1-145_mGFP-Fltp_P16	-3.78947	8.31588	Fltp_P16 (reference)	reference	beta
TATGCCCCATGGTCAT-1-145_mGFP-Fltp_P16	2.81423	0.687997	Fltp_P16 (reference)	reference	alpha
TGGCTGGGTACATGTC-1-145_mGFP-Fltp_P16	-5.39929	3.44083	Fltp_P16 (reference)	reference	delta
CGAGCACCACCATGTA-1-SRR10751516-spikein_drug	-1.25702	2.83542	spikein_drug (reference)	reference	alpha_delta
CACAAACCAATTCCTT-1-146_mRFP-Fltp_P16	3.88972	-1.49434	Fltp_P16 (reference)	reference	alpha
CCACGGAGTCATGCAT-1-SRR10751508-spikein_drug	-3.10285	7.03083	spikein_drug (reference)	reference	beta
GTAGTCACACCTCGTT-1-SRR10751514-spikein_drug	-3.10272	7.87721	spikein_drug (reference)	reference	beta
ACGGGTCAGTGTTTGC-1-SRR10751504-spikein_drug	3.35561	-2.41734	spikein_drug (reference)	reference	alpha
TACGGGCCATAGAAAC-1-SRR10985097-NOD	0.305333	7.73286	NOD (reference)	reference	beta
GTCACGGAGAGTACCG-1-SRR10751502-spikein_drug	-2.23613	5.73295	spikein_drug (reference)	reference	beta
ACGTCAATCAAACCGT-1-146_mRFP-Fltp_P16	7.41246	5.57302	Fltp_P16 (reference)	reference	stellate_quiescent
GCTGGGTCACGTCTCT-1-145_mGFP-Fltp_P16	0.957647	0.684853	Fltp_P16 (reference)	reference	alpha
ACATACGAGCGGATCA-1-SRR10751509-spikein_drug	-2.45696	8.56828	spikein_drug (reference)	reference	beta
ACGCAGCTCACCCGAG-1-SRR10751511-spikein_drug	-0.0518909	4.64162	spikein_drug (reference)	reference	alpha_beta
TTAACTCTCCAGATCA-1-G2-STZ	4.82011	9.4634	STZ (query)	query	stellate_activated
TTGCCGTGTGTTCTTT-1-SRR10751503-spikein_drug	-2.12496	5.66324	spikein_drug (reference)	reference	beta
GACGTTAGTGACTCAT-1-G1-STZ	-0.920168	10.373	STZ (query)	query	beta
CCCAGTTGTATAATGG-1-G6-STZ	7.57672	8.19803	STZ (query)	query	stellate_activated
TACTCGCCATGCAACT-1-G1-STZ	1.50262	9.7068	STZ (query)	query	beta
TTTGGTTTCCACGTGG-1-146_mRFP-Fltp_P16	-1.94359	-1.21151	Fltp_P16 (reference)	reference	gamma
GATCAGTAGGAATCGC-1-SRR10751505-spikein_drug	-2.93252	6.31882	spikein_drug (reference)	reference	beta
CCAATCCAGCCACGCT-1-SRR10751513-spikein_drug	-3.22629	8.83488	spikein_drug (reference)	reference	beta
TCGCGTTTCCCATTAT-1-147_mTmG-Fltp_P16	-3.50428	7.82746	Fltp_P16 (reference)	reference	beta
CGATCGGAGTACGTAA-1-145_mGFP-Fltp_P16	2.71437	1.03853	Fltp_P16 (reference)	reference	alpha
TCAGATGTCAACACAC-1-145_mGFP-Fltp_P16	-1.89337	-1.30677	Fltp_P16 (reference)	reference	gamma
AAGTCTGTCGCAAGCC-1-G6-STZ	-1.18628	-2.6457	STZ (query)	query	gamma
TTCTCAACACGGCTAC-1-SRR10751510-spikein_drug	3.06881	2.03744	spikein_drug (reference)	reference	alpha
CAGCGACGTACCATCA-1-SRR10751505-spikein_drug	1.99627	9.52335	spikein_drug (reference)	reference	beta
TACCTTATCTGTGCAA-1-145_mGFP-Fltp_P16	-0.850685	8.44165	Fltp_P16 (reference)	reference	beta
CCGTTCAAGTACGCGA-1-SRR10751502-spikein_drug	-0.682749	8.83906	spikein_drug (reference)	reference	beta
GCACTCTTCTTAGCCC-1-147_mTmG-Fltp_P16	-1.13393	13.2388	Fltp_P16 (reference)	reference	alpha
ACTTACTAGACAAGCC-1-G2-STZ	2.28413	-2.32346	STZ (query)	query	alpha
TTAGGCATCGTTGACA-1-G6-STZ	2.73419	9.41682	STZ (query)	query	beta
CGCGTTTAGTCCTCCT-1-SRR10751514-spikein_drug	1.63599	4.22651	spikein_drug (reference)	reference	alpha_beta
GGAATAATCATGTCCC-1-G2-STZ	1.1731	1.37883	STZ (query)	query	alpha
CCCAATCCATCACGAT-1-G1-STZ	0.042727	11.1268	STZ (query)	query	beta
CTCTAATCACCTATCC-1-146_mRFP-Fltp_P16	-1.17227	12.83	Fltp_P16 (reference)	reference	alpha_beta
TTTGTCAGTATGAATG-1-G1-STZ	0.604818	7.44579	STZ (query)	query	beta
GACTGCGGTGAGGGTT-1-SRR10751508-spikein_drug	2.34785	1.08466	spikein_drug (reference)	reference	alpha
TGGTTCCTCGGATGTT-1-G5-STZ	-1.49173	12.5953	STZ (query)	query	beta
CTAAGACCAAACTGTC-1-145_mGFP-Fltp_P16	-0.111098	10.1739	Fltp_P16 (reference)	reference	beta
GAACATCAGTGGTAAT-1-SRR10751502-spikein_drug	8.31062	5.19033	spikein_drug (reference)	reference	stellate_quiescent
GTCACAACATAACCTG-1-145_mGFP-Fltp_P16	-0.243396	11.4843	Fltp_P16 (reference)	reference	beta
CCTCTGATCGATGAGG-1-SRR10751506-spikein_drug	0.0383396	7.71845	spikein_drug (reference)	reference	beta
CTTACCGCACAGACAG-1-G2-STZ	9.28096	3.2194	STZ (query)	query	immune_proliferative
TCATTTGCATCACAAC-1-G8-STZ	2.37971	12.9031	STZ (query)	query	beta
GCTCTGTAGTGAAGAG-1-145_mGFP-Fltp_P16	0.201692	9.91548	Fltp_P16 (reference)	reference	beta
TAAGAGAAGAATTCCC-1-G2-STZ	10.0637	8.38862	STZ (query)	query	endothelial
TGCCCTATCTCGGACG-1-SRR10751503-spikein_drug	-2.87909	10.5125	spikein_drug (reference)	reference	beta
GCCAAATGTCCTAGCG-1-146_mRFP-Fltp_P16	2.18571	-0.0625142	Fltp_P16 (reference)	reference	alpha
CCGGGATGTTGGTTTG-1-SRR10751508-spikein_drug	-4.07477	7.90287	spikein_drug (reference)	reference	beta
CGTGTAATCCTTGACC-1-G5-STZ	4.51464	12.3313	STZ (query)	query	beta
CGTCCATCACCTGGTG-1-G6-STZ	-1.54604	1.87669	STZ (query)	query	alpha_delta
AAGGCAGCACTTGGAT-1-145_mGFP-Fltp_P16	-4.40359	2.86698	Fltp_P16 (reference)	reference	delta
AGGCCACTCGCATGAT-1-G6-STZ	0.778009	0.290284	STZ (query)	query	alpha_immune
ATAACGCCAGATCGGA-1-147_mTmG-Fltp_P16	2.9903	-0.903264	Fltp_P16 (reference)	reference	alpha
GGGATGAAGGCATTGG-1-G4-STZ	8.90206	6.48224	STZ (query)	query	stellate_quiescent
TGTATTCGTAGGCTGA-1-SRR10985097-NOD	2.95554	1.77524	NOD (reference)	reference	alpha
TTGCCGTTCACAATGC-1-146_mRFP-Fltp_P16	8.64561	5.15594	Fltp_P16 (reference)	reference	stellate_quiescent
AAAGATGGTCGAGATG-1-145_mGFP-Fltp_P16	1.84414	1.44415	Fltp_P16 (reference)	reference	gamma
CCGGGATGTCGCCATG-1-G5-STZ	3.38144	11.6246	STZ (query)	query	beta
GAAACTCTCTGCTGCT-1-G6-STZ	-2.83165	1.23355	STZ (query)	query	delta
TTTACTGAGGAGTTTA-1-G4-STZ	4.73568	10.1754	STZ (query)	query	beta_delta
CACCACTGTCCATCCT-1-G2-STZ	4.28055	12.2386	STZ (query)	query	beta
CTAAGACAGCTGCAAG-1-145_mGFP-Fltp_P16	-0.0841084	-0.5557	Fltp_P16 (reference)	reference	alpha
TGCCCTAGTATAATGG-1-G6-STZ	-4.18507	1.56709	STZ (query)	query	delta
CTGTTTAAGAATGTTG-1-G6-STZ	2.35901	7.17012	STZ (query)	query	beta
AAGGAGCAGAATTGTG-1-G1-STZ	0.631616	9.03066	STZ (query)	query	beta
TTCGGTCCATGTCCTC-1-G6-STZ	-2.15092	-2.37994	STZ (query)	query	gamma
CTGCGGAGTCACACGC-1-146_mRFP-Fltp_P16	-2.23342	7.29972	Fltp_P16 (reference)	reference	beta
TTCGAAGAGAGCTGCA-1-G3-STZ	0.371302	12.9457	STZ (query)	query	beta
ATTCTACAGTCATGCT-1-G6-STZ	0.929854	0.264582	STZ (query)	query	alpha
ACGGAGACACGTCAGC-1-147_mTmG-Fltp_P16	-0.757326	11.2736	Fltp_P16 (reference)	reference	beta
CGTGTAAAGGGAAACA-1-147_mTmG-Fltp_P16	-3.74557	9.35141	Fltp_P16 (reference)	reference	beta
TGAGCCGTCTCTTATG-1-SRR10751502-spikein_drug	1.65284	5.32239	spikein_drug (reference)	reference	alpha_beta
ACACTGAAGCTCAACT-1-G6-STZ	-0.28271	-1.38539	STZ (query)	query	alpha_immune
AGGTCATAGAAGCCCA-1-SRR10751507-spikein_drug	1.80617	4.78796	spikein_drug (reference)	reference	alpha_beta
GCGCGATGTCAGAGGT-1-145_mGFP-Fltp_P16	0.820585	9.64341	Fltp_P16 (reference)	reference	beta
CTGGTCTAGTGGAGTC-1-146_mRFP-Fltp_P16	2.75366	-1.05867	Fltp_P16 (reference)	reference	alpha
ATAGACCTCTGCAAGT-1-G8-STZ	1.53971	12.2876	STZ (query)	query	beta
GACCTGGCACATGGGA-1-G2-STZ	1.0831	12.7511	STZ (query)	query	beta
CATGCCTCATTCGACA-1-145_mGFP-Fltp_P16	2.9207	8.44824	Fltp_P16 (reference)	reference	beta_delta
CCACTACGTGAGGGAG-1-G1-STZ	0.98347	11.3607	STZ (query)	query	beta
GCATGTAAGACTAAGT-1-SRR10751507-spikein_drug	5.25358	-1.05811	spikein_drug (reference)	reference	alpha
CGTGTAAGTAGCGCAA-1-G2-STZ	2.50302	-2.13371	STZ (query)	query	alpha
TCAGCTCGTCAAAGCG-1-SRR10751511-spikein_drug	-1.05962	5.1923	spikein_drug (reference)	reference	beta
ATTACTCGTAAGGGAA-1-145_mGFP-Fltp_P16	2.24823	2.47857	Fltp_P16 (reference)	reference	alpha
GGATGTTTCCAGATCA-1-SRR10751510-spikein_drug	-3.96481	7.38985	spikein_drug (reference)	reference	beta
TCAGGTAAGGACAGCT-1-G5-STZ	-4.1317	-0.253797	STZ (query)	query	delta
CTACACCCAAGCTGTT-1-145_mGFP-Fltp_P16	0.791078	7.76567	Fltp_P16 (reference)	reference	beta
CCGGGATGTTGGTAAA-1-SRR10985098-NOD	-2.2535	7.14114	NOD (reference)	reference	beta
TGACTAGAGCACACAG-1-G1-STZ	0.0887961	10.8218	STZ (query)	query	beta
GCGACCATCTTTCCTC-1-SRR10751509-spikein_drug	1.13733	7.1728	spikein_drug (reference)	reference	beta
GTTACAGTCGGCTACG-1-SRR10751508-spikein_drug	-5.04771	8.74272	spikein_drug (reference)	reference	beta
CGTTAGAAGTGGAGTC-1-SRR10751503-spikein_drug	-1.65751	5.97404	spikein_drug (reference)	reference	beta
TGCGTGGGTCTAAACC-1-G8-STZ	2.241	-1.85877	STZ (query)	query	alpha
GGAAAGCAGCCCGAAA-1-G6-STZ	-3.774	0.902992	STZ (query)	query	delta
AATCGGTAGGATGGAA-1-G8-STZ	4.34319	-2.4373	STZ (query)	query	alpha
TAAGCGTGTTTGACTG-1-SRR10751508-spikein_drug	-5.27421	6.33748	spikein_drug (reference)	reference	beta
TACTCATAGTGTACTC-1-SRR10751510-spikein_drug	-3.35637	6.29942	spikein_drug (reference)	reference	alpha_beta
CCATTCGCAGTTAACC-1-145_mGFP-Fltp_P16	0.121079	3.05753	Fltp_P16 (reference)	reference	alpha_delta
CTGTGCTCAGTATAAG-1-145_mGFP-Fltp_P16	2.93541	4.51238	Fltp_P16 (reference)	reference	endocrine_proliferative
ATAGACCTCGGTTCGG-1-G5-STZ	-1.32369	0.553582	STZ (query)	query	alpha_delta
CGTTGGGTCACCATAG-1-G1-STZ	-3.95918	1.90499	STZ (query)	query	delta
CTGATCCGTCTCTTTA-1-G8-STZ	1.32568	0.359447	STZ (query)	query	alpha
GGCTCGATCAACACCA-1-SRR10751513-spikein_drug	-2.65825	4.83661	spikein_drug (reference)	reference	beta
CTAATGGGTGTTCTTT-1-SRR10751516-spikein_drug	-1.56597	8.87856	spikein_drug (reference)	reference	beta
AGTGGGAAGCCGTCGT-1-G3-STZ	1.97182	10.262	STZ (query)	query	beta
ATTCTACCAGTCAGAG-1-G8-STZ	-1.63922	-3.07279	STZ (query)	query	gamma
CGGACGTGTCGCCATG-1-SRR10751516-spikein_drug	-1.86531	9.29673	spikein_drug (reference)	reference	beta
GCAATCACAATGAAAC-1-145_mGFP-Fltp_P16	2.40717	0.912105	Fltp_P16 (reference)	reference	alpha
CATGCCTTCCGGCACA-1-G3-STZ	1.2734	8.40191	STZ (query)	query	beta
GACCAATTCATATCGG-1-145_mGFP-Fltp_P16	-1.58311	11.4764	Fltp_P16 (reference)	reference	beta
CGGGTCACATTGGTAC-1-G5-STZ	10.7635	6.59406	STZ (query)	query	endothelial
CGGACACCACGGATAG-1-SRR10751516-spikein_drug	-3.61397	10.9832	spikein_drug (reference)	reference	beta
GCATGCGTCTTCGGTC-1-147_mTmG-Fltp_P16	1.97262	1.42446	Fltp_P16 (reference)	reference	alpha
TCTCATAGTCATGCCG-1-G3-STZ	-0.0784914	12.8505	STZ (query)	query	beta
GCGCAACTCCAAGTAC-1-G8-STZ	1.54594	-2.36597	STZ (query)	query	alpha
CAGTCCTGTTGCTCCT-1-145_mGFP-Fltp_P16	-1.17201	2.01639	Fltp_P16 (reference)	reference	alpha_delta
ACACCCTTCGTCTGCT-1-SRR10751514-spikein_drug	0.09935	9.28282	spikein_drug (reference)	reference	beta
AGAGTGGGTCAGGACA-1-G5-STZ	3.27079	-3.68279	STZ (query)	query	alpha
CTGTGCTGTAAGTGGC-1-G1-STZ	0.358779	11.392	STZ (query)	query	beta
TATCTCAAGGGCTTGA-1-SRR10751506-spikein_drug	-1.4697	6.58887	spikein_drug (reference)	reference	beta
ACGTCAAAGAAGATTC-1-145_mGFP-Fltp_P16	1.16024	7.64864	Fltp_P16 (reference)	reference	beta
TAGCCGGTCGATAGAA-1-G3-STZ	4.45493	-2.7873	STZ (query)	query	gamma
CCTATTACATCAGTCA-1-G3-STZ	2.42853	11.1716	STZ (query)	query	beta
CCGGTAGTCTTGGGTA-1-G1-STZ	3.78124	12.1279	STZ (query)	query	beta
ACCGTAATCAATAAGG-1-G5-STZ	10.1744	5.34856	STZ (query)	query	endothelial
GGTGTTATCTCTAGGA-1-G3-STZ	-1.84	11.0256	STZ (query)	query	beta
CTCTAATAGAGGACGG-1-G2-STZ	-3.12437	2.01474	STZ (query)	query	delta
TCACAAGGTGCATCTA-1-G1-STZ	2.31497	8.76076	STZ (query)	query	beta
CGCGTTTGTATCGCAT-1-145_mGFP-Fltp_P16	3.43938	-1.26898	Fltp_P16 (reference)	reference	gamma
CGGACACGTGGCTCCA-1-G2-STZ	-5.69128	-0.0214284	STZ (query)	query	delta
CTCTAATCAGTTTACG-1-G5-STZ	2.70892	-1.50345	STZ (query)	query	alpha_immune
ACAGCCGTCCGCGGTA-1-G4-STZ	4.81158	-2.99203	STZ (query)	query	alpha
ATCGAGTGTCCGTCAG-1-146_mRFP-Fltp_P16	4.22114	1.83836	Fltp_P16 (reference)	reference	alpha
TCTCATATCTTACCTA-1-G1-STZ	-4.59995	2.2753	STZ (query)	query	delta
TCGTACCAGCCACGCT-1-G8-STZ	-5.65229	1.15095	STZ (query)	query	delta
TGTCCCAAGCAATCTC-1-147_mTmG-Fltp_P16	1.94257	-1.51122	Fltp_P16 (reference)	reference	alpha
GATCGTAAGAGTCGGT-1-147_mTmG-Fltp_P16	2.35903	-0.448711	Fltp_P16 (reference)	reference	alpha
CGTCCATAGCCATCGC-1-145_mGFP-Fltp_P16	-0.524887	11.6592	Fltp_P16 (reference)	reference	beta
TGTTCCGTCTGTTTGT-1-147_mTmG-Fltp_P16	3.94816	1.24509	Fltp_P16 (reference)	reference	alpha
GAGGTGAAGTTGAGAT-1-G5-STZ	3.72492	-2.93551	STZ (query)	query	alpha
CAGGTGCAGGACAGCT-1-SRR10751504-spikein_drug	1.98372	-0.072792	spikein_drug (reference)	reference	alpha
TGTCCCAGTGAGTATA-1-SRR10985099-NOD	-3.08648	8.20358	NOD (reference)	reference	beta
CCTAGCTAGGCGTACA-1-G2-STZ	-4.37002	-0.247502	STZ (query)	query	delta
CCTCTGATCACGGTTA-1-G2-STZ	-3.33453	0.840668	STZ (query)	query	delta
TGATTTCTCAACGGGA-1-SRR10751506-spikein_drug	-3.27992	7.69106	spikein_drug (reference)	reference	beta
TATCTCAGTACTCAAC-1-G5-STZ	-0.995042	1.00013	STZ (query)	query	alpha_delta
CGGAGTCTCCTTGCCA-1-SRR10751513-spikein_drug	-2.38071	6.94114	spikein_drug (reference)	reference	beta
CTGCTGTAGGGAACGG-1-147_mTmG-Fltp_P16	-2.77399	-1.70173	Fltp_P16 (reference)	reference	alpha_delta
GGGTCTGGTCCGAATT-1-SRR10751506-spikein_drug	1.07395	4.92523	spikein_drug (reference)	reference	beta_delta
CGCTTCAAGCCGATTT-1-SRR10751508-spikein_drug	-5.00836	8.54802	spikein_drug (reference)	reference	beta
GGGCACTTCCTGCAGG-1-SRR10751505-spikein_drug	-0.941199	6.38756	spikein_drug (reference)	reference	beta
GTCTTCGCATAGAAAC-1-G4-STZ	0.73291	13.2225	STZ (query)	query	beta
TACTCGCAGATCCCGC-1-G6-STZ	-3.96506	0.90203	STZ (query)	query	delta
AGCCTAAGTGGGTATG-1-SRR10751506-spikein_drug	-2.79529	8.89329	spikein_drug (reference)	reference	beta
CCCAGTTAGCTATGCT-1-SRR10751502-spikein_drug	-2.50689	8.02763	spikein_drug (reference)	reference	beta
CTACATTAGCGAAGGG-1-145_mGFP-Fltp_P16	3.54061	1.38743	Fltp_P16 (reference)	reference	alpha
TCGTAGACACTCTGTC-1-G6-STZ	4.05135	8.04184	STZ (query)	query	beta
GGTGAAGGTTGCTCCT-1-147_mTmG-Fltp_P16	-0.127286	8.75904	Fltp_P16 (reference)	reference	beta
TACTCATGTAAGTGGC-1-145_mGFP-Fltp_P16	3.21972	0.456013	Fltp_P16 (reference)	reference	alpha
AGGTCATGTAGATTAG-1-SRR10751508-spikein_drug	-3.64495	7.14974	spikein_drug (reference)	reference	beta
ATGGGAGTCGGGAGTA-1-SRR10751510-spikein_drug	0.620856	4.47576	spikein_drug (reference)	reference	beta
GTCCTCACACTAGTAC-1-SRR10751504-spikein_drug	0.303418	8.93911	spikein_drug (reference)	reference	beta
AGGGAGTTCGGTTCGG-1-G8-STZ	3.39676	7.67563	STZ (query)	query	alpha_delta
CTTTGCGTCAGTTGAC-1-SRR10751508-spikein_drug	-1.92639	5.21807	spikein_drug (reference)	reference	beta
AGCGTATCATCCTAGA-1-G1-STZ	0.98073	10.6631	STZ (query)	query	beta
TGCTGCTCACCGTTGG-1-147_mTmG-Fltp_P16	-0.445354	2.30434	Fltp_P16 (reference)	reference	alpha_delta
TACTTGTTCAGCGACC-1-G8-STZ	4.12976	-1.82047	STZ (query)	query	alpha
TTCCCAGGTATAATGG-1-G4-STZ	2.17876	6.00201	STZ (query)	query	beta_delta
CGTCACTAGCAAATCA-1-G5-STZ	3.43377	8.06523	STZ (query)	query	beta
ATCCACCAGAGTGACC-1-G4-STZ	3.78093	-2.08092	STZ (query)	query	alpha
AAGCCGCCAAGGCTCC-1-146_mRFP-Fltp_P16	-0.0293406	9.3438	Fltp_P16 (reference)	reference	beta
CAGCCGAGTGTATGGG-1-SRR10751516-spikein_drug	-1.44993	9.29963	spikein_drug (reference)	reference	beta
TGTCCCACACCACCAG-1-G5-STZ	-5.26286	-0.066976	STZ (query)	query	delta
GATCGATAGATGCCAG-1-G5-STZ	-1.63654	-3.07547	STZ (query)	query	gamma
AGGCCGTCACGAAATA-1-146_mRFP-Fltp_P16	9.34324	7.35689	Fltp_P16 (reference)	reference	endothelial_stellate
TCGTACCAGTCGATAA-1-G4-STZ	9.17743	0.766876	STZ (query)	query	ductal
TACCTTATCCATGAGT-1-G2-STZ	1.34149	-0.414935	STZ (query)	query	alpha
ATCCACCAGTATCTCG-1-SRR10751507-spikein_drug	-1.90359	6.25466	spikein_drug (reference)	reference	beta
GATGAGGCAGGAATGC-1-SRR10751503-spikein_drug	-3.46114	7.62501	spikein_drug (reference)	reference	beta
CATGGCGCAGGAATGC-1-G3-STZ	10.2971	2.85444	STZ (query)	query	immune_proliferative
CCATGTCAGCAGGTCA-1-G8-STZ	2.94136	11.6209	STZ (query)	query	beta
AACTGGTTCATCGGAT-1-145_mGFP-Fltp_P16	-4.81908	10.9365	Fltp_P16 (reference)	reference	gamma
ACGCCGATCACGGTTA-1-SRR10751509-spikein_drug	-3.74781	2.84392	spikein_drug (reference)	reference	delta
TACGGATTCACATGCA-1-SRR10751508-spikein_drug	1.94612	0.57335	spikein_drug (reference)	reference	alpha
TTGTAGGAGCTAGTCT-1-SRR10751515-spikein_drug	-3.83705	7.42608	spikein_drug (reference)	reference	beta
TCGCGTTAGAGTTGGC-1-G5-STZ	-5.25317	0.323567	STZ (query)	query	delta
CGTCTACCATGACGGA-1-G6-STZ	3.04826	9.00066	STZ (query)	query	beta
CATTATCAGAGAGCTC-1-SRR10751514-spikein_drug	-4.17225	7.27838	spikein_drug (reference)	reference	beta
CCTACACGTGCCTGGT-1-G6-STZ	0.774551	-1.79052	STZ (query)	query	alpha
GAACCTAGTCATGCCG-1-147_mTmG-Fltp_P16	0.632423	-0.349654	Fltp_P16 (reference)	reference	alpha
CCTCTGACATGTCCTC-1-G8-STZ	0.0571775	12.2799	STZ (query)	query	beta
ACGTCAATCCTAGTGA-1-G4-STZ	-5.28752	0.210377	STZ (query)	query	delta
TATCAGGGTCTGGTCG-1-146_mRFP-Fltp_P16	4.5966	-0.100283	Fltp_P16 (reference)	reference	alpha
GACCTGGGTCACTTCC-1-146_mRFP-Fltp_P16	1.72693	8.15314	Fltp_P16 (reference)	reference	alpha_beta_delta
AGCAGCCCATTATCTC-1-G4-STZ	-1.62886	-3.62956	STZ (query)	query	gamma
AATCCAGAGCTAGTCT-1-SRR10751504-spikein_drug	12.063	7.89319	spikein_drug (reference)	reference	endothelial
AAGACCTCAAGGACTG-1-G1-STZ	0.445255	9.67036	STZ (query)	query	beta
TTTGTCATCCTTTCTC-1-146_mRFP-Fltp_P16	-1.758	-1.6271	Fltp_P16 (reference)	reference	gamma
GCTGCTTGTCTAGCGC-1-G5-STZ	-0.574658	13.7477	STZ (query)	query	beta
TCGTAGAGTTCGCTAA-1-SRR10751514-spikein_drug	-2.23881	4.94312	spikein_drug (reference)	reference	beta
AAGGAGCAGACCTTTG-1-G2-STZ	2.09503	-3.47762	STZ (query)	query	alpha
CTGAAGTGTAAGGGCT-1-SRR10985099-NOD	0.0315649	8.11898	NOD (reference)	reference	beta
ACTGATGTCCTTGGTC-1-SRR10751506-spikein_drug	-0.750722	5.87451	spikein_drug (reference)	reference	beta
TTTCCTCAGACGCACA-1-G1-STZ	2.90897	7.19161	STZ (query)	query	beta_delta
TCAACGAGTGACTACT-1-G5-STZ	-1.68541	12.8093	STZ (query)	query	beta
CAGCGACGTTGATTCG-1-G6-STZ	-4.47921	0.0415145	STZ (query)	query	delta
CCTTCGAGTTGACGTT-1-G2-STZ	-1.25092	-2.8249	STZ (query)	query	gamma
GACACGCCACTGTGTA-1-G4-STZ	3.51432	-2.71489	STZ (query)	query	alpha
CTCGGGACAGTGGAGT-1-SRR10751512-spikein_drug	-3.46981	6.2571	spikein_drug (reference)	reference	beta
GAACATCCACACAGAG-1-G2-STZ	4.04057	13.1756	STZ (query)	query	beta
GTGAAGGAGCCACTAT-1-G2-STZ	2.27371	-1.26553	STZ (query)	query	alpha
AGCGTCGTCATTCACT-1-146_mRFP-Fltp_P16	-4.65003	11.1332	Fltp_P16 (reference)	reference	gamma
GCATACACATCGATTG-1-G1-STZ	0.542264	11.4973	STZ (query)	query	beta
CACACTCAGGAGCGTT-1-SRR10751504-spikein_drug	-0.468496	7.60649	spikein_drug (reference)	reference	beta
GCAGTTATCCGTAGTA-1-145_mGFP-Fltp_P16	3.97804	4.28762	Fltp_P16 (reference)	reference	endocrine_proliferative
ACCAGTAAGGTCGGAT-1-SRR10751502-spikein_drug	2.18127	3.10534	spikein_drug (reference)	reference	alpha_beta
AACTTTCCAGTATGCT-1-SRR10751511-spikein_drug	2.78859	-1.60514	spikein_drug (reference)	reference	alpha
GGGACCTTCCATGAGT-1-G5-STZ	-1.19109	2.76071	STZ (query)	query	endothelial
GTGGGTCCATTCGACA-1-147_mTmG-Fltp_P16	-2.11113	9.09721	Fltp_P16 (reference)	reference	beta
CCACGGATCATCACCC-1-SRR10751504-spikein_drug	-1.23717	6.84537	spikein_drug (reference)	reference	beta
TACGGATAGATGTGGC-1-G5-STZ	1.22301	14.0832	STZ (query)	query	beta
AACTCTTGTTTGTTTC-1-SRR10751514-spikein_drug	-5.45155	6.52137	spikein_drug (reference)	reference	beta
CTACGTCAGCGCTCCA-1-G1-STZ	0.476111	11.2476	STZ (query)	query	beta
CTAGAGTGTGACTCAT-1-147_mTmG-Fltp_P16	0.802296	4.60866	Fltp_P16 (reference)	reference	beta_delta
AAGTCTGGTCCAAGTT-1-G1-STZ	1.45052	9.92209	STZ (query)	query	beta
AGAATAGAGACTTTCG-1-145_mGFP-Fltp_P16	-0.760753	8.43985	Fltp_P16 (reference)	reference	beta
CTAGAGTCAGGGTATG-1-145_mGFP-Fltp_P16	-2.61461	10.8362	Fltp_P16 (reference)	reference	beta
TGGCTGGAGTCATCCA-1-SRR10751513-spikein_drug	-4.20643	8.66586	spikein_drug (reference)	reference	beta
TACCTTATCTGTCAAG-1-145_mGFP-Fltp_P16	2.15104	0.347872	Fltp_P16 (reference)	reference	alpha
AGTCTTTCAGATCGGA-1-G1-STZ	-0.610605	10.1057	STZ (query)	query	beta
TTTGCGCAGGGCATGT-1-145_mGFP-Fltp_P16	-4.66522	3.19971	Fltp_P16 (reference)	reference	delta
GAACATCTCGATCCCT-1-G6-STZ	4.60179	0.232984	STZ (query)	query	alpha_immune
GTCTCGTCAAGTTGTC-1-145_mGFP-Fltp_P16	0.559648	2.11443	Fltp_P16 (reference)	reference	alpha_delta
TCCACACCATGCCTTC-1-SRR10985099-NOD	-1.37442	9.54207	NOD (reference)	reference	beta
GAAACTCAGCACCGCT-1-G6-STZ	11.2141	4.29701	STZ (query)	query	immune
CCACGGAAGGTGATAT-1-G3-STZ	2.96939	11.0734	STZ (query)	query	beta
GATCGATAGAAACCAT-1-147_mTmG-Fltp_P16	4.49207	1.01489	Fltp_P16 (reference)	reference	alpha
CATTCGCGTGGGTATG-1-G6-STZ	11.3944	8.78254	STZ (query)	query	endothelial
GGATTACGTGTTGGGA-1-146_mRFP-Fltp_P16	-2.42135	8.51396	Fltp_P16 (reference)	reference	beta
GGCCGATTCCTATGTT-1-G6-STZ	4.80968	10.1804	STZ (query)	query	beta
CTCGAAAAGCGAGAAA-1-SRR10751508-spikein_drug	8.27133	8.25931	spikein_drug (reference)	reference	endothelial_stellate
CCTTCGAAGACTGGGT-1-G6-STZ	4.49833	11.2174	STZ (query)	query	beta
CTGCTGTAGATGTCGG-1-G4-STZ	-4.78314	0.060942	STZ (query)	query	delta
GTCTCGTGTTCCATGA-1-G5-STZ	4.43181	11.5791	STZ (query)	query	beta
CCATTCGGTATAGTAG-1-146_mRFP-Fltp_P16	2.77432	-1.86822	Fltp_P16 (reference)	reference	alpha
ATTCTACAGAAGCCCA-1-145_mGFP-Fltp_P16	3.88384	-0.709044	Fltp_P16 (reference)	reference	alpha
CGTCACTGTAACGCGA-1-SRR10751510-spikein_drug	-2.43014	8.83328	spikein_drug (reference)	reference	beta
GAAGCAGCAATGTTGC-1-G2-STZ	-5.4913	1.44916	STZ (query)	query	delta
GGTATTGGTCGCATCG-1-SRR10751506-spikein_drug	-5.81512	1.65593	spikein_drug (reference)	reference	delta
GATCTAGCAGGTCCAC-1-SRR10751503-spikein_drug	-1.39873	8.62967	spikein_drug (reference)	reference	beta
CTGATAGCAACTGCGC-1-G5-STZ	-4.06336	0.77031	STZ (query)	query	delta
GTTTCTATCTTTACGT-1-SRR10751515-spikein_drug	3.40458	7.22838	spikein_drug (reference)	reference	beta
CCGTGGATCATAGCAC-1-G2-STZ	9.03327	1.02323	STZ (query)	query	ductal
TCGCGAGCAATGGACG-1-145_mGFP-Fltp_P16	-2.01637	10.819	Fltp_P16 (reference)	reference	beta
GCATACAAGAGGACGG-1-SRR10751515-spikein_drug	-4.39903	8.65954	spikein_drug (reference)	reference	beta
GCTCTGTTCTAAGCCA-1-G5-STZ	-1.18542	1.78484	STZ (query)	query	delta
CCTTACGGTGTTAAGA-1-G6-STZ	-3.54416	0.125834	STZ (query)	query	delta_immune
AGGGTGAAGAGCTGGT-1-SRR10751504-spikein_drug	-3.00324	7.03481	spikein_drug (reference)	reference	beta
ACCTTTATCGGTCTAA-1-G1-STZ	0.614392	10.0637	STZ (query)	query	beta
GCTGGGTCAGCTGCAC-1-G1-STZ	1.39884	11.4721	STZ (query)	query	beta
CGTTGGGAGGCACATG-1-SRR10751506-spikein_drug	-1.05954	9.25719	spikein_drug (reference)	reference	beta
TTCTCCTTCGCGTTTC-1-G1-STZ	2.82651	10.811	STZ (query)	query	beta
GTGCATATCAAGGTAA-1-146_mRFP-Fltp_P16	3.34747	4.0846	Fltp_P16 (reference)	reference	endocrine_proliferative
ACTGATGGTGACGGTA-1-SRR10751506-spikein_drug	0.066077	8.3449	spikein_drug (reference)	reference	beta
AGGTCATGTAGGCTGA-1-G5-STZ	4.5308	-3.35109	STZ (query)	query	alpha
CACAGTAGTCAAACTC-1-SRR10751513-spikein_drug	6.20983	5.88841	spikein_drug (reference)	reference	stellate_quiescent
TCGTACCCAACTTGAC-1-145_mGFP-Fltp_P16	4.21435	0.455779	Fltp_P16 (reference)	reference	alpha
AGGTCCGAGTTAACGA-1-SRR10751506-spikein_drug	0.125251	7.97959	spikein_drug (reference)	reference	beta
TTTACTGGTCATTAGC-1-G1-STZ	2.91548	11.4997	STZ (query)	query	beta
CCGTGGAGTGTCGCTG-1-G5-STZ	3.51975	8.00517	STZ (query)	query	beta_delta
GGATTACCAACACCTA-1-G6-STZ	-2.80933	2.37705	STZ (query)	query	delta
TACTTACTCGGAGCAA-1-G4-STZ	10.8698	5.57136	STZ (query)	query	endothelial
AGGGAGTCACCGCTAG-1-G8-STZ	4.35432	11.3345	STZ (query)	query	beta
TAAACCGAGTCTTGCA-1-G5-STZ	0.28451	0.258038	STZ (query)	query	alpha
CCTAAAGAGAGGGATA-1-146_mRFP-Fltp_P16	-0.161102	13.2119	Fltp_P16 (reference)	reference	beta
TCTGAGAAGCCAGTAG-1-G1-STZ	0.802556	10.8945	STZ (query)	query	beta
CGTTAGACACGCTTTC-1-145_mGFP-Fltp_P16	-3.33409	12.171	Fltp_P16 (reference)	reference	gamma
CTCATTATCAAAGTAG-1-G1-STZ	0.912913	10.5141	STZ (query)	query	beta
CCCAATCGTTACTGAC-1-SRR10985099-NOD	1.28379	7.57879	NOD (reference)	reference	beta
ACTGATGAGCTGTTCA-1-G2-STZ	-3.38794	1.09974	STZ (query)	query	delta
ATCGAGTCAGGTTTCA-1-145_mGFP-Fltp_P16	-4.70145	2.41927	Fltp_P16 (reference)	reference	delta
CACATTTTCTTTCCTC-1-SRR10751502-spikein_drug	7.53277	5.04741	spikein_drug (reference)	reference	stellate_quiescent
CACAAACAGATGTGTA-1-G4-STZ	0.709538	13.5708	STZ (query)	query	beta
AAGGTTCCAACCGCCA-1-145_mGFP-Fltp_P16	-0.997068	-2.91976	Fltp_P16 (reference)	reference	alpha
TCTTCGGCAATCTGCA-1-SRR10751508-spikein_drug	-1.37193	6.02382	spikein_drug (reference)	reference	beta
CATTATCGTACAGCAG-1-G1-STZ	3.49122	7.97575	STZ (query)	query	beta
TGGCTGGCATCACGTA-1-G3-STZ	4.06259	-2.81375	STZ (query)	query	alpha
GACTACAAGAGTAATC-1-G6-STZ	0.381843	0.382118	STZ (query)	query	alpha
CAAGTTGAGAAAGTGG-1-G1-STZ	-0.387573	11.7029	STZ (query)	query	beta
TACTTACAGGCAATTA-1-SRR10751502-spikein_drug	-1.03933	7.17299	spikein_drug (reference)	reference	beta
AAAGCAAGTCCGACGT-1-SRR10751511-spikein_drug	1.74939	1.24664	spikein_drug (reference)	reference	alpha
GTCACAAAGAGTGAGA-1-G5-STZ	-5.21164	0.511174	STZ (query)	query	delta
GGTGTTAGTCTCCATC-1-G4-STZ	1.9628	-2.60462	STZ (query)	query	alpha
TTGCCGTAGACATAAC-1-SRR10751505-spikein_drug	-4.39435	6.65753	spikein_drug (reference)	reference	beta
CCCAATCAGGGAACGG-1-146_mRFP-Fltp_P16	4.56351	1.07847	Fltp_P16 (reference)	reference	alpha
CAGTCCTAGTAAGTAC-1-SRR10751504-spikein_drug	-0.637862	6.66594	spikein_drug (reference)	reference	beta
CCACCTAGTAATCACC-1-146_mRFP-Fltp_P16	1.39852	5.51279	Fltp_P16 (reference)	reference	beta_delta
TGAGAGGCATCACCCT-1-G2-STZ	0.0508689	12.1939	STZ (query)	query	alpha_beta_delta
GTGCATACAGACACTT-1-G1-STZ	-0.0938553	10.0034	STZ (query)	query	beta
CTACACCGTCACTGGC-1-G4-STZ	1.70368	-3.56516	STZ (query)	query	alpha
CTGTTTACAGGAACGT-1-SRR10751502-spikein_drug	-3.93201	6.26012	spikein_drug (reference)	reference	beta
TCGGTAACACGGTAAG-1-145_mGFP-Fltp_P16	-1.13526	8.27051	Fltp_P16 (reference)	reference	beta
TTTGGTTCACATCCAA-1-G6-STZ	-1.91319	13.4431	STZ (query)	query	beta
GGGACCTGTGTGACCC-1-G1-STZ	1.69765	9.12852	STZ (query)	query	beta
CAGCAGCTCCAACCAA-1-G5-STZ	-6.54816	0.695117	STZ (query)	query	delta
ATGCGATTCCCAGGTG-1-146_mRFP-Fltp_P16	-1.93621	10.5203	Fltp_P16 (reference)	reference	beta
TTTCCTCCATTTCAGG-1-147_mTmG-Fltp_P16	-2.95358	10.08	Fltp_P16 (reference)	reference	beta
GAACATCTCTCCTATA-1-G5-STZ	1.68024	-2.3837	STZ (query)	query	alpha
ACGCCAGGTCCGTTAA-1-SRR10751508-spikein_drug	1.31585	7.99392	spikein_drug (reference)	reference	beta
TTTGGTTAGGCGATAC-1-SRR10751514-spikein_drug	1.97253	5.91497	spikein_drug (reference)	reference	beta_delta
ACCCACTCATTGAGCT-1-146_mRFP-Fltp_P16	7.47067	5.58871	Fltp_P16 (reference)	reference	stellate_quiescent
GTCGTAAAGACACGAC-1-G4-STZ	-4.1758	-0.00797296	STZ (query)	query	delta
GGGAGATGTCGAAAGC-1-146_mRFP-Fltp_P16	2.55741	-0.463442	Fltp_P16 (reference)	reference	alpha
TCATTTGCAAGAAAGG-1-G2-STZ	4.22257	10.3304	STZ (query)	query	beta_delta
AGATCTGAGTCTCGGC-1-G5-STZ	2.3826	10.9381	STZ (query)	query	beta
GGAACTTTCATCGGAT-1-G5-STZ	0.928752	14.2709	STZ (query)	query	beta
CGGCTAGGTCGTCTTC-1-SRR10751506-spikein_drug	-2.56867	7.54392	spikein_drug (reference)	reference	beta
CCGGGATAGACGCTTT-1-G2-STZ	0.235411	0.933604	STZ (query)	query	alpha
CCACTACGTTGGTTTG-1-146_mRFP-Fltp_P16	4.62521	0.461157	Fltp_P16 (reference)	reference	alpha
AACACGTAGAGTGAGA-1-G5-STZ	-2.83731	1.9182	STZ (query)	query	delta
TTTGCGCGTTATTCTC-1-G8-STZ	0.350536	-1.77581	STZ (query)	query	alpha
CTGGTCTCAGCCAGAA-1-G1-STZ	1.38986	11.481	STZ (query)	query	beta
ACGATACGTCACAAGG-1-147_mTmG-Fltp_P16	-3.30819	10.0781	Fltp_P16 (reference)	reference	beta
TCGCGTTTCCGCGCAA-1-G2-STZ	0.948992	14.3156	STZ (query)	query	beta
TGAGGGAAGTGACTCT-1-145_mGFP-Fltp_P16	2.02631	1.39289	Fltp_P16 (reference)	reference	alpha
CAGATCAAGCTAGCCC-1-G3-STZ	-4.22839	2.12864	STZ (query)	query	delta
TGTGTTTTCTGATACG-1-146_mRFP-Fltp_P16	4.56008	1.18441	Fltp_P16 (reference)	reference	alpha
CGTGAGCTCATTTGGG-1-145_mGFP-Fltp_P16	2.68566	-1.31123	Fltp_P16 (reference)	reference	alpha
TGCGGGTGTGTCGCTG-1-G2-STZ	1.20227	-2.11783	STZ (query)	query	alpha
GACGCGTAGTTAGGTA-1-SRR10751505-spikein_drug	4.06805	7.74638	spikein_drug (reference)	reference	beta_delta
TACTCGCTCTTAACCT-1-146_mRFP-Fltp_P16	3.61382	4.43037	Fltp_P16 (reference)	reference	endocrine_proliferative
CAGCCGACACCGAAAG-1-G5-STZ	-3.32289	0.683841	STZ (query)	query	delta
TGCACCTCACGGCGTT-1-SRR10751516-spikein_drug	-1.70127	12.6624	spikein_drug (reference)	reference	beta
CTAATGGTCAGCTGGC-1-G3-STZ	2.56762	8.71913	STZ (query)	query	beta
TTCTTAGAGTGAACAT-1-SRR10751505-spikein_drug	2.25464	10.6172	spikein_drug (reference)	reference	beta
TGACAACTCGGTCCGA-1-145_mGFP-Fltp_P16	2.88919	-0.490582	Fltp_P16 (reference)	reference	alpha
AAGGAGCCATAGACTC-1-SRR10985099-NOD	-1.0696	7.75315	NOD (reference)	reference	beta
GGCGACTAGAAGATTC-1-G6-STZ	9.50063	7.85621	STZ (query)	query	endothelial_stellate
CCTTCGAGTAGCGTGA-1-145_mGFP-Fltp_P16	4.7997	0.693474	Fltp_P16 (reference)	reference	alpha
CGACTTCGTCGCTTTC-1-SRR10751506-spikein_drug	-0.569449	9.93719	spikein_drug (reference)	reference	beta
GGCGACTAGAGGGCTT-1-G6-STZ	-2.08184	1.07804	STZ (query)	query	alpha_delta
CACATAGAGTTCCACA-1-SRR10751512-spikein_drug	-2.43675	6.57285	spikein_drug (reference)	reference	beta
TCAGGTAGTGAGGGTT-1-G3-STZ	2.29184	-2.34518	STZ (query)	query	alpha
CGGAGCTGTTCACCTC-1-SRR10751504-spikein_drug	-5.35597	6.48526	spikein_drug (reference)	reference	beta
TCTGAGAGTAATTGGA-1-G1-STZ	3.28176	12.7823	STZ (query)	query	beta
CGGACACCAATAGCGG-1-SRR10751506-spikein_drug	1.01852	8.93487	spikein_drug (reference)	reference	beta
ACCAGTACACTATCTT-1-SRR10751508-spikein_drug	-3.44404	3.69078	spikein_drug (reference)	reference	beta
GACCAATCACGGTAAG-1-G4-STZ	3.85537	-3.05654	STZ (query)	query	alpha
ACAGCTACATGAGCGA-1-146_mRFP-Fltp_P16	-2.3049	9.18017	Fltp_P16 (reference)	reference	beta
CTCGAGGCAAAGGTGC-1-G1-STZ	1.04648	9.87486	STZ (query)	query	beta
GAATAAGGTTACCAGT-1-SRR10751511-spikein_drug	-0.0771656	-0.452697	spikein_drug (reference)	reference	gamma
GATGCTACATGCCCGA-1-G2-STZ	1.25668	-0.826757	STZ (query)	query	alpha
GTGAAGGCATGGGAAC-1-G1-STZ	-0.305835	11.582	STZ (query)	query	beta
GGACAAGCAATCGGTT-1-SRR10751506-spikein_drug	-0.898189	7.5729	spikein_drug (reference)	reference	beta
AGCGTCGTCGGCTACG-1-145_mGFP-Fltp_P16	3.93651	-1.73902	Fltp_P16 (reference)	reference	alpha
GAGCAGAGTGCTTCTC-1-G5-STZ	-5.55905	0.0365121	STZ (query)	query	delta
TGTGTTTTCAGCAACT-1-G1-STZ	10.8743	8.52241	STZ (query)	query	endothelial
TCGTACCCAAATACAG-1-G3-STZ	3.53787	9.29412	STZ (query)	query	beta
CATGACATCTGTCTCG-1-G4-STZ	2.6274	-3.17796	STZ (query)	query	alpha
TACGGTACAGGAATGC-1-G1-STZ	0.335872	11.4408	STZ (query)	query	beta
GTGCAGCCAACCGCCA-1-G3-STZ	3.08623	-3.53485	STZ (query)	query	alpha
TCTCTAACATACGCCG-1-145_mGFP-Fltp_P16	-2.98878	9.16614	Fltp_P16 (reference)	reference	beta
CAAGAAAGTAGATTAG-1-SRR10751509-spikein_drug	-1.01676	2.84596	spikein_drug (reference)	reference	beta
TGAGCCGTCTGGAGCC-1-G6-STZ	3.49182	1.56915	STZ (query)	query	alpha_immune
GTTAAGCTCGGAATCT-1-G4-STZ	-0.198465	-3.00109	STZ (query)	query	gamma
ACGCAGCCATAGAAAC-1-145_mGFP-Fltp_P16	3.09769	0.448486	Fltp_P16 (reference)	reference	gamma
ACGGGCTTCGTTTGCC-1-G5-STZ	11.1265	3.96612	STZ (query)	query	immune
CAGCTGGAGTGTTAGA-1-G6-STZ	1.08711	-2.19374	STZ (query)	query	alpha
CGTAGCGAGTGTCCAT-1-G1-STZ	1.48958	10.6741	STZ (query)	query	beta
GTGCAGCGTCTCCACT-1-G2-STZ	11.1761	3.48662	STZ (query)	query	immune
GGAAAGCCAACAACCT-1-145_mGFP-Fltp_P16	0.470349	-0.784261	Fltp_P16 (reference)	reference	alpha
GTTACAGGTAGCTAAA-1-146_mRFP-Fltp_P16	3.74753	-1.26158	Fltp_P16 (reference)	reference	alpha
CACACTCTCAGTTCGA-1-146_mRFP-Fltp_P16	4.64515	0.797418	Fltp_P16 (reference)	reference	alpha
ATTATCCGTCTCAACA-1-SRR10751511-spikein_drug	2.15095	11.135	spikein_drug (reference)	reference	beta
GTCATTTAGTCCGGTC-1-G4-STZ	-4.51029	0.267153	STZ (query)	query	delta
AGACGTTGTTTAGCTG-1-SRR10751508-spikein_drug	-3.71336	6.2649	spikein_drug (reference)	reference	beta
TCCACACAGCTGATAA-1-SRR10751504-spikein_drug	3.92142	0.0884171	spikein_drug (reference)	reference	alpha
TAGAGCTTCTCCGGTT-1-146_mRFP-Fltp_P16	2.7717	2.69116	Fltp_P16 (reference)	reference	alpha
ATTGGTGGTCTCAACA-1-G1-STZ	1.74073	9.39772	STZ (query)	query	beta
GGACATTAGACTTGAA-1-145_mGFP-Fltp_P16	2.33917	0.868322	Fltp_P16 (reference)	reference	alpha
GGCGACTTCGTGGTCG-1-145_mGFP-Fltp_P16	2.0842	1.45887	Fltp_P16 (reference)	reference	alpha
TCGGTAAAGTGAACAT-1-SRR10751514-spikein_drug	-1.90181	9.43461	spikein_drug (reference)	reference	beta
GACAGAGAGATGTGTA-1-G8-STZ	4.15071	13.0427	STZ (query)	query	beta
AAGGCAGTCTCTGCTG-1-SRR10751513-spikein_drug	-3.09984	8.47752	spikein_drug (reference)	reference	beta
ACATCAGTCCATTCTA-1-G1-STZ	0.467727	11.749	STZ (query)	query	beta
ATCATCTTCTGTTTGT-1-SRR10751504-spikein_drug	-2.46072	-2.59801	spikein_drug (reference)	reference	gamma
TTTATGCTCCGTTGTC-1-147_mTmG-Fltp_P16	0.980263	5.27807	Fltp_P16 (reference)	reference	beta_delta
TCAGGTACACCCATGG-1-145_mGFP-Fltp_P16	3.40979	-0.866734	Fltp_P16 (reference)	reference	alpha
GATTCAGCATACCATG-1-G6-STZ	-6.03397	1.16761	STZ (query)	query	delta
CCCATACGTTTGGGCC-1-SRR10751509-spikein_drug	0.696504	7.22368	spikein_drug (reference)	reference	beta
GTTAAGCGTCGCGAAA-1-G3-STZ	0.792506	12.0026	STZ (query)	query	beta
CTGCTGTCATACGCTA-1-SRR10751502-spikein_drug	-0.499089	7.63298	spikein_drug (reference)	reference	beta
CATGGCGGTGCAACGA-1-SRR10751513-spikein_drug	-4.21368	8.21831	spikein_drug (reference)	reference	beta
CTCGTCAAGGTGCACA-1-SRR10751510-spikein_drug	0.47045	6.86581	spikein_drug (reference)	reference	beta
CTGATAGCAGTTCATG-1-G1-STZ	-0.480052	10.0679	STZ (query)	query	beta
GCTGCAGAGCGCTCCA-1-145_mGFP-Fltp_P16	2.05054	0.439038	Fltp_P16 (reference)	reference	gamma
TTGCCGTGTATGAAAC-1-145_mGFP-Fltp_P16	2.12208	-0.815209	Fltp_P16 (reference)	reference	alpha
CTCGGAGTCCGAGCCA-1-SRR10751502-spikein_drug	-1.5296	7.95958	spikein_drug (reference)	reference	beta
GGACGTCGTTCCACAA-1-G3-STZ	1.0487	-1.86003	STZ (query)	query	alpha
TAAGAGAGTTAAGTAG-1-G2-STZ	-3.46779	0.799982	STZ (query)	query	delta
CGAGCACAGGACAGCT-1-SRR10985097-NOD	-0.786045	11.2121	NOD (reference)	reference	beta
AGCAGCCAGACGCACA-1-G2-STZ	8.22776	7.52796	STZ (query)	query	stellate_activated
GCCAAATTCTTTAGTC-1-G4-STZ	4.83513	10.5465	STZ (query)	query	beta_delta
TGGTTCCTCTATCCTA-1-SRR10751504-spikein_drug	-2.1792	7.32514	spikein_drug (reference)	reference	beta
AGGCCGTTCTCCAGGG-1-G5-STZ	11.1701	5.33885	STZ (query)	query	endothelial
GCCTCTATCTTACCGC-1-G1-STZ	1.3045	8.84956	STZ (query)	query	beta
TAAACCGTCTGACCTC-1-G6-STZ	0.336097	1.23137	STZ (query)	query	alpha
CGTCCATTCATGTCTT-1-G4-STZ	-5.15867	-0.345877	STZ (query)	query	delta
CAACCAAAGCAATATG-1-SRR10751514-spikein_drug	0.925786	10.7026	spikein_drug (reference)	reference	beta
GCATACACAAGCGATG-1-G6-STZ	-2.58324	5.31882	STZ (query)	query	beta
CAGCTAATCACTCCTG-1-G4-STZ	1.78141	-2.46934	STZ (query)	query	alpha
AGCTCCTAGAGCCTAG-1-146_mRFP-Fltp_P16	3.42693	2.34289	Fltp_P16 (reference)	reference	alpha
GCTCCTATCCGAACGC-1-146_mRFP-Fltp_P16	2.60976	2.55166	Fltp_P16 (reference)	reference	alpha
AATCCAGCATCTCGCT-1-G6-STZ	1.88538	6.12663	STZ (query)	query	beta
CGTTGGGTCTTGGGTA-1-SRR10751515-spikein_drug	2.67358	-0.391293	spikein_drug (reference)	reference	alpha
TCAGCTCGTGGAAAGA-1-145_mGFP-Fltp_P16	-0.388489	9.00789	Fltp_P16 (reference)	reference	beta
CATATGGAGGCTATCT-1-145_mGFP-Fltp_P16	-1.8836	10.6867	Fltp_P16 (reference)	reference	beta
TAGAGCTAGTGGAGAA-1-SRR10751503-spikein_drug	2.46524	-0.912315	spikein_drug (reference)	reference	alpha
TTGCCGTGTTATCACG-1-146_mRFP-Fltp_P16	0.559221	13.0763	Fltp_P16 (reference)	reference	beta
CAGTCCTAGCGCCTCA-1-SRR10751511-spikein_drug	-3.6916	7.94135	spikein_drug (reference)	reference	beta
CCATGTCAGCACCGTC-1-G1-STZ	-4.39838	1.1522	STZ (query)	query	delta
TACGGATGTGTTGAGG-1-G1-STZ	0.51751	11.0564	STZ (query)	query	beta
ATAGACCCAGGAATCG-1-G5-STZ	-3.03436	12.1437	STZ (query)	query	beta
GCGACCATCGAATGGG-1-SRR10751503-spikein_drug	2.09671	-0.263336	spikein_drug (reference)	reference	alpha
GACCTGGAGCACAGGT-1-G6-STZ	3.21435	-3.02913	STZ (query)	query	alpha
GATGAAAGTGAGTATA-1-G6-STZ	-2.64751	2.71519	STZ (query)	query	beta_delta
TACTTGTGTACTCAAC-1-SRR10751513-spikein_drug	-4.58411	9.37172	spikein_drug (reference)	reference	beta
GGACAAGAGGCGACAT-1-SRR10751506-spikein_drug	-4.239	1.91119	spikein_drug (reference)	reference	delta
CCTCAGTAGGGCATGT-1-G8-STZ	0.991833	13.7107	STZ (query)	query	beta
GTGCGGTTCAGGCCCA-1-G2-STZ	4.06937	8.40095	STZ (query)	query	beta_delta
ACGGAGAGTTTGACTG-1-SRR10751508-spikein_drug	-1.48698	9.17319	spikein_drug (reference)	reference	beta
ACACCCTAGACCTTTG-1-G8-STZ	0.310736	13.3038	STZ (query)	query	beta
TGGTTAGTCTGGTTCC-1-G3-STZ	3.55328	-3.29065	STZ (query)	query	alpha
ACTTTCACAGGACGTA-1-G3-STZ	4.49418	9.0944	STZ (query)	query	beta
CAGATCACACGTAAGG-1-146_mRFP-Fltp_P16	-0.826631	7.62681	Fltp_P16 (reference)	reference	beta
CTCGAGGGTTCATGGT-1-SRR10751504-spikein_drug	-4.01073	6.46486	spikein_drug (reference)	reference	beta
TTAACTCCATATGAGA-1-G1-STZ	-1.57008	-1.25822	STZ (query)	query	gamma
TCTCATATCATAAAGG-1-G2-STZ	-3.16712	0.774992	STZ (query)	query	delta
GATCGCGCATGGTCAT-1-G8-STZ	-2.37165	-3.24057	STZ (query)	query	gamma
CTGATAGGTAGCCTAT-1-G3-STZ	-2.19707	-3.03601	STZ (query)	query	gamma
ATTGGTGTCAAGGCTT-1-SRR10751511-spikein_drug	8.06406	5.83057	spikein_drug (reference)	reference	stellate_quiescent
GGACATTTCCTTTACA-1-147_mTmG-Fltp_P16	-3.30809	9.86173	Fltp_P16 (reference)	reference	beta
CGTGTCTAGGATCGCA-1-G2-STZ	-2.2423	12.3989	STZ (query)	query	beta
CAGATCACAACTTGAC-1-G1-STZ	1.13329	9.39784	STZ (query)	query	beta
TAAGCGTCATGCTAGT-1-G4-STZ	-1.98639	-2.03313	STZ (query)	query	gamma
CAGCAGCTCAACTCTT-1-146_mRFP-Fltp_P16	-0.6081	8.20904	Fltp_P16 (reference)	reference	beta
TAAACCGTCAGCAACT-1-SRR10751506-spikein_drug	-1.87315	9.16775	spikein_drug (reference)	reference	beta
ATCTGCCCACATGTGT-1-145_mGFP-Fltp_P16	-2.10437	6.98878	Fltp_P16 (reference)	reference	beta
GTGGGTCAGCCGCCTA-1-G2-STZ	1.95027	8.93647	STZ (query)	query	beta
GGGAATGCAGTCAGCC-1-146_mRFP-Fltp_P16	2.61541	1.51541	Fltp_P16 (reference)	reference	alpha
ACCTTTAGTAGTGAAT-1-G5-STZ	2.63878	-0.0640797	STZ (query)	query	endocrine_proliferative
AAGGTTCAGACCACGA-1-G2-STZ	4.3234	12.938	STZ (query)	query	beta
CGTCCATAGGGATCTG-1-SRR10751508-spikein_drug	-3.46131	6.75515	spikein_drug (reference)	reference	beta
ACATGGTAGTGCCAGA-1-147_mTmG-Fltp_P16	0.186426	9.11453	Fltp_P16 (reference)	reference	beta
TCTTTCCTCAAGAAGT-1-SRR10751512-spikein_drug	-6.34996	1.64521	spikein_drug (reference)	reference	delta
AGTCTTTAGATCCGAG-1-G8-STZ	1.53993	-2.10876	STZ (query)	query	alpha
GGGAGATCAAATACAG-1-145_mGFP-Fltp_P16	2.93035	2.39396	Fltp_P16 (reference)	reference	alpha
GTTCATTTCGATAGAA-1-G8-STZ	2.764	-2.83094	STZ (query)	query	alpha
CGTGTAATCAAGATCC-1-G4-STZ	11.1101	3.94697	STZ (query)	query	immune
CAGGTGCCATGCCTAA-1-G6-STZ	4.48139	8.40835	STZ (query)	query	beta
CCCATACAGCCAGTTT-1-145_mGFP-Fltp_P16	-2.19064	8.18744	Fltp_P16 (reference)	reference	beta
GAAATGAGTCGCATAT-1-G4-STZ	2.76804	8.26276	STZ (query)	query	beta_delta
CAGCAGCTCCGCATAA-1-SRR10751508-spikein_drug	0.330011	10.1498	spikein_drug (reference)	reference	beta
GAACCTATCTATCCCG-1-SRR10751503-spikein_drug	3.34966	0.879887	spikein_drug (reference)	reference	alpha
CGAACATAGGAGTTTA-1-G5-STZ	0.911108	14.0739	STZ (query)	query	beta
GAGTCCGGTTAAGATG-1-145_mGFP-Fltp_P16	-1.0825	7.03876	Fltp_P16 (reference)	reference	beta
TCAGGATGTGCAGACA-1-G2-STZ	-3.03966	1.37312	STZ (query)	query	delta
ACACTGAAGCTAGTCT-1-SRR10751509-spikein_drug	1.50991	9.40068	spikein_drug (reference)	reference	beta
TTCGAAGCAAACGCGA-1-145_mGFP-Fltp_P16	-1.48357	6.82992	Fltp_P16 (reference)	reference	beta
TGCGTGGAGTCAAGCG-1-G8-STZ	2.95995	11.9396	STZ (query)	query	beta
TCTTCGGTCATGTAGC-1-145_mGFP-Fltp_P16	-1.48498	12.4637	Fltp_P16 (reference)	reference	beta
TTTATGCAGAAGGCCT-1-146_mRFP-Fltp_P16	-2.55259	2.87638	Fltp_P16 (reference)	reference	delta
ACAGCCGAGTACGCCC-1-147_mTmG-Fltp_P16	-2.58677	9.19279	Fltp_P16 (reference)	reference	beta
GTTACAGAGTCACGCC-1-G1-STZ	-1.07768	11.4764	STZ (query)	query	beta
TTTGTCAAGCGTAATA-1-G5-STZ	3.97922	13.9839	STZ (query)	query	beta
CGACCTTGTAGCGTAG-1-147_mTmG-Fltp_P16	-1.07116	11.2683	Fltp_P16 (reference)	reference	beta
TTCTCAACACAACGTT-1-G1-STZ	-3.51417	1.63335	STZ (query)	query	delta
GCATGATCAAGTCATC-1-SRR10751512-spikein_drug	-3.52111	8.83146	spikein_drug (reference)	reference	beta
CAGCCGAGTGGTCCGT-1-G5-STZ	10.258	2.58429	STZ (query)	query	immune_proliferative
GTGTTAGAGGCTAGAC-1-G1-STZ	2.85829	9.40034	STZ (query)	query	beta
TGCCCATCAATGGACG-1-G1-STZ	-1.12293	9.16756	STZ (query)	query	beta
CAGAATCAGCGCCTCA-1-145_mGFP-Fltp_P16	1.80813	-3.04567	Fltp_P16 (reference)	reference	alpha
ACATACGCACCAGATT-1-G3-STZ	-3.47237	1.60092	STZ (query)	query	delta
CCATGTCCATGTAAGA-1-G5-STZ	0.204519	1.13162	STZ (query)	query	alpha
AACTTTCGTAGCTAAA-1-SRR10751504-spikein_drug	-1.47195	5.23309	spikein_drug (reference)	reference	beta
GGGTTGCTCGAGGTAG-1-G5-STZ	-4.8868	0.751136	STZ (query)	query	delta
TTTGGTTGTATAGGGC-1-146_mRFP-Fltp_P16	2.04143	0.714933	Fltp_P16 (reference)	reference	alpha
CGCTTCATCTCGCTTG-1-SRR10751514-spikein_drug	-1.1564	5.71227	spikein_drug (reference)	reference	beta
AAATGCCCACGTTGGC-1-SRR10751502-spikein_drug	-0.49883	5.20778	spikein_drug (reference)	reference	beta
ACACCGGTCTAACCGA-1-G2-STZ	1.69163	-0.975924	STZ (query)	query	alpha
CTGTTTATCGCATGGC-1-SRR10751505-spikein_drug	0.852991	7.14332	spikein_drug (reference)	reference	beta
CTGCGGACACTGTGTA-1-146_mRFP-Fltp_P16	-4.72713	3.19406	Fltp_P16 (reference)	reference	delta
AACTCTTAGCGTTGCC-1-G6-STZ	2.63778	14.4147	STZ (query)	query	beta
GGAATAAAGCTACCGC-1-146_mRFP-Fltp_P16	4.5926	-1.61833	Fltp_P16 (reference)	reference	alpha
CGGCTAGCATTCGACA-1-G3-STZ	1.9329	6.34098	STZ (query)	query	beta
AGTGGGATCTGTGCAA-1-G5-STZ	-4.99036	-0.102061	STZ (query)	query	delta
CCACGGAGTATAGTAG-1-G1-STZ	2.9832	-1.62091	STZ (query)	query	alpha
GGGAATGAGTGTCTCA-1-SRR10751506-spikein_drug	-0.861549	6.20199	spikein_drug (reference)	reference	beta
GGACATTCATCGACGC-1-G3-STZ	3.30465	-2.69159	STZ (query)	query	alpha
TCAACGAGTGTTTGTG-1-145_mGFP-Fltp_P16	-1.3465	9.45541	Fltp_P16 (reference)	reference	beta
GCCAAATTCTTTACAC-1-G2-STZ	0.407725	13.207	STZ (query)	query	beta
TACGGGCCAGTAGAGC-1-145_mGFP-Fltp_P16	-5.69649	3.184	Fltp_P16 (reference)	reference	delta
AGTGAGGGTCATGCCG-1-SRR10751505-spikein_drug	-2.33156	7.2244	spikein_drug (reference)	reference	beta
ACTGTCCTCGCGATCG-1-SRR10751510-spikein_drug	2.91173	1.52291	spikein_drug (reference)	reference	gamma
AGGTCCGAGGGAAACA-1-147_mTmG-Fltp_P16	3.44279	-0.00329973	Fltp_P16 (reference)	reference	alpha
GCGCCAACACCCTATC-1-G8-STZ	3.31634	13.0044	STZ (query)	query	beta
CTACGTCCAGGGTATG-1-SRR10751506-spikein_drug	3.18707	-2.50881	spikein_drug (reference)	reference	alpha
GATGAAAAGGAGTTTA-1-G8-STZ	-5.99646	1.14729	STZ (query)	query	delta
GCAGTTAAGATCCCAT-1-SRR10751506-spikein_drug	-0.76157	1.51567	spikein_drug (reference)	reference	alpha_delta
CTTACCGTCTGGTGTA-1-SRR10751509-spikein_drug	-3.65245	6.34628	spikein_drug (reference)	reference	beta
CCGGGATCATTATCTC-1-SRR10751507-spikein_drug	-0.49942	7.57109	spikein_drug (reference)	reference	beta
AATCGGTGTAAGAGGA-1-G8-STZ	3.03205	13.5605	STZ (query)	query	beta
TGCGTGGTCGAATGGG-1-SRR10751509-spikein_drug	3.06526	0.243484	spikein_drug (reference)	reference	alpha
CGCTGGATCAAGGCTT-1-G6-STZ	9.92701	5.71793	STZ (query)	query	endothelial
CCTACCACACTTCGAA-1-SRR10985098-NOD	-1.95609	5.66846	NOD (reference)	reference	beta
TACTTGTGTGCCTGGT-1-G8-STZ	5.29878	10.4246	STZ (query)	query	beta_delta
GGGTTGCTCATGTAGC-1-SRR10985099-NOD	-0.76622	7.28774	NOD (reference)	reference	beta
GCGACCAGTTGCGTTA-1-G1-STZ	10.4295	8.07947	STZ (query)	query	endothelial
CATGGCGCAACTGCTA-1-G4-STZ	2.8755	-2.99802	STZ (query)	query	alpha
TCTCATAGTGAGGCTA-1-SRR10751512-spikein_drug	-3.74931	3.26575	spikein_drug (reference)	reference	delta
GTCCTCATCGTGGACC-1-146_mRFP-Fltp_P16	-0.0420639	9.49364	Fltp_P16 (reference)	reference	beta
GAAGCAGCAATGAAAC-1-G5-STZ	10.4745	4.48774	STZ (query)	query	immune
GTCATTTCATTCTCAT-1-146_mRFP-Fltp_P16	1.72422	2.52171	Fltp_P16 (reference)	reference	alpha
TGAGCCGGTAGCTTGT-1-G1-STZ	1.37632	10.9854	STZ (query)	query	beta
GCTTGAAAGAGTACCG-1-G4-STZ	-5.24553	0.65902	STZ (query)	query	delta
TTAACTCGTTAGAACA-1-G4-STZ	4.08095	9.0439	STZ (query)	query	beta_delta
CACAGTATCTTCAACT-1-147_mTmG-Fltp_P16	-2.80651	12.0178	Fltp_P16 (reference)	reference	beta
TACAGTGAGGCCCTTG-1-SRR10751511-spikein_drug	-0.166797	1.56643	spikein_drug (reference)	reference	alpha_delta
CAGAGAGTCCTCTAGC-1-147_mTmG-Fltp_P16	-0.30825	2.35485	Fltp_P16 (reference)	reference	alpha_delta
TCAGCAAAGCCAGAAC-1-145_mGFP-Fltp_P16	2.9453	-0.784466	Fltp_P16 (reference)	reference	alpha
TTAACTCTCTTGCCGT-1-SRR10751510-spikein_drug	-3.54784	6.09137	spikein_drug (reference)	reference	beta
CCATTCGGTTCTGAAC-1-G1-STZ	-4.25611	8.75466	STZ (query)	query	beta
GATCGTATCCTGCAGG-1-G6-STZ	10.201	6.92169	STZ (query)	query	endothelial_stellate
TGGTTAGAGTGCTGCC-1-SRR10751504-spikein_drug	6.30672	5.99295	spikein_drug (reference)	reference	stellate_quiescent
AGCTCTCGTTCCACGG-1-G8-STZ	3.89775	-3.60753	STZ (query)	query	alpha
TCGTACCCAGCTATTG-1-SRR10751512-spikein_drug	-0.319525	8.85895	spikein_drug (reference)	reference	beta
TATCTCACACAACTGT-1-146_mRFP-Fltp_P16	-0.609084	11.0187	Fltp_P16 (reference)	reference	beta
CGATGGCCACGGTGTC-1-145_mGFP-Fltp_P16	-3.10566	9.70939	Fltp_P16 (reference)	reference	beta
AAGTCTGCAAGGCTCC-1-SRR10751506-spikein_drug	1.08488	5.51436	spikein_drug (reference)	reference	beta_delta
TCGCGTTTCAGATAAG-1-147_mTmG-Fltp_P16	-1.70784	9.46188	Fltp_P16 (reference)	reference	beta
ACGCCGATCTAACGGT-1-145_mGFP-Fltp_P16	1.2546	1.25795	Fltp_P16 (reference)	reference	alpha
TAGTGGTCATACTCTT-1-145_mGFP-Fltp_P16	-0.289843	10.8016	Fltp_P16 (reference)	reference	beta
CCGTACTCAAGTCTAC-1-G2-STZ	4.08656	12.6538	STZ (query)	query	beta
TTATGCTCATCCCATC-1-SRR10751504-spikein_drug	-0.600239	9.65968	spikein_drug (reference)	reference	beta
ACTTACTCAGTGGAGT-1-G4-STZ	0.807982	12.4172	STZ (query)	query	beta
AGGTCATTCTCGCATC-1-146_mRFP-Fltp_P16	-4.58702	3.2321	Fltp_P16 (reference)	reference	delta
CCATTCGAGGTAGCCA-1-SRR10751510-spikein_drug	0.879944	1.74662	spikein_drug (reference)	reference	alpha
ACACTGAGTGTTTGTG-1-146_mRFP-Fltp_P16	5.69111	-0.737848	Fltp_P16 (reference)	reference	alpha
ACTGCTCAGAATGTTG-1-G2-STZ	6.08235	5.20019	STZ (query)	query	immune
ATCACGATCAACCATG-1-145_mGFP-Fltp_P16	-4.28797	3.06934	Fltp_P16 (reference)	reference	delta
TTCTCAATCAAGGCTT-1-G3-STZ	-5.54522	0.812689	STZ (query)	query	delta
CCATGTCAGACAGGCT-1-G4-STZ	2.73498	7.33999	STZ (query)	query	beta_delta
GTCCTCACAGTCAGCC-1-147_mTmG-Fltp_P16	0.306861	11.8842	Fltp_P16 (reference)	reference	beta
GGGCACTGTGTAACGG-1-SRR10751506-spikein_drug	-1.16967	6.73319	spikein_drug (reference)	reference	beta
GATCAGTTCATAGCAC-1-145_mGFP-Fltp_P16	-3.40281	3.42353	Fltp_P16 (reference)	reference	delta
GACTAACTCAACACAC-1-G1-STZ	-1.40455	1.92694	STZ (query)	query	alpha_delta
AGCTTGAAGAAACGCC-1-G1-STZ	1.73108	10.1561	STZ (query)	query	beta
GTGCATACAGGATTGG-1-SRR10751502-spikein_drug	3.1836	8.08892	spikein_drug (reference)	reference	beta_delta
GATGAAAGTGTGACCC-1-SRR10751516-spikein_drug	0.420951	7.39153	spikein_drug (reference)	reference	beta
CGATGGCCATGGGACA-1-SRR10751502-spikein_drug	-5.08266	7.92443	spikein_drug (reference)	reference	beta
TCTCTAAAGCGATCCC-1-G2-STZ	3.74092	12.2394	STZ (query)	query	beta_delta
ACTGAACGTCTACCTC-1-145_mGFP-Fltp_P16	-3.61062	0.639315	Fltp_P16 (reference)	reference	alpha_delta
ATGGGAGAGGATCGCA-1-SRR10751504-spikein_drug	2.58726	2.95381	spikein_drug (reference)	reference	alpha_beta_delta
GAACGGAGTGATGCCC-1-146_mRFP-Fltp_P16	7.75553	5.92105	Fltp_P16 (reference)	reference	stellate_quiescent
TTTGGTTCAATAACGA-1-SRR10751506-spikein_drug	-1.27404	6.92013	spikein_drug (reference)	reference	beta
TCGCGAGCAATCACAC-1-G1-STZ	2.43372	-3.27317	STZ (query)	query	alpha
AAACCTGAGAGGGATA-1-146_mRFP-Fltp_P16	0.480178	8.45984	Fltp_P16 (reference)	reference	beta
ACGAGGAAGCGATTCT-1-SRR10751506-spikein_drug	-3.37854	10.8672	spikein_drug (reference)	reference	beta
GGCTGGTTCGGATGTT-1-G1-STZ	-0.212243	-1.34404	STZ (query)	query	alpha
CGATGTATCCACGAAT-1-SRR10985097-NOD	-2.97868	6.81476	NOD (reference)	reference	beta
CAGCAGCCACTAGTAC-1-145_mGFP-Fltp_P16	-4.48688	2.88469	Fltp_P16 (reference)	reference	delta
GGTGCGTTCCGCGGTA-1-146_mRFP-Fltp_P16	3.8571	5.12124	Fltp_P16 (reference)	reference	endocrine_proliferative
GAAACTCGTCTAGTGT-1-G1-STZ	-0.283577	10.5079	STZ (query)	query	beta
GCAATCATCTGACCTC-1-SRR10751507-spikein_drug	6.26075	5.9486	spikein_drug (reference)	reference	stellate_quiescent
GCGCAGTTCAGGCCCA-1-G2-STZ	1.0308	12.8197	STZ (query)	query	beta
GTACGTATCACTCTTA-1-147_mTmG-Fltp_P16	-0.77504	12.3321	Fltp_P16 (reference)	reference	beta
TCTCATATCCTTCAAT-1-G4-STZ	-4.87745	-0.0288682	STZ (query)	query	delta
GGTGTTATCGTTTGCC-1-SRR10751510-spikein_drug	4.61542	-1.70051	spikein_drug (reference)	reference	alpha
TACTTACCAGGTTTCA-1-SRR10751507-spikein_drug	1.0137	-0.206767	spikein_drug (reference)	reference	alpha
CGTTGGGCAGACGTAG-1-SRR10751511-spikein_drug	3.35845	-1.90044	spikein_drug (reference)	reference	alpha
CTCTAATTCATTCACT-1-145_mGFP-Fltp_P16	2.19623	0.986423	Fltp_P16 (reference)	reference	alpha
GAACCTATCGTCTGCT-1-G2-STZ	4.27339	11.5996	STZ (query)	query	beta
CTAGTGACAGAAGCAC-1-G2-STZ	8.35713	6.93698	STZ (query)	query	stellate_activated
TTCTACAGTGATGATA-1-G4-STZ	3.30509	13.0428	STZ (query)	query	beta
AGTAGTCGTTCCTCCA-1-145_mGFP-Fltp_P16	3.00722	4.26961	Fltp_P16 (reference)	reference	endocrine_proliferative
TGCTGCTAGCACAGGT-1-145_mGFP-Fltp_P16	-1.37109	8.05564	Fltp_P16 (reference)	reference	beta
GTCACAAAGCCCAACC-1-145_mGFP-Fltp_P16	2.71641	0.984107	Fltp_P16 (reference)	reference	alpha
GGGCACTTCAGCACAT-1-SRR10751505-spikein_drug	-2.69197	6.78142	spikein_drug (reference)	reference	beta
GACCAATTCTCTTATG-1-145_mGFP-Fltp_P16	0.0998135	11.6402	Fltp_P16 (reference)	reference	beta
GATCTAGCACATAACC-1-G4-STZ	3.56161	-2.62153	STZ (query)	query	alpha
CTCGAAAAGCCAGTTT-1-G2-STZ	-4.08944	1.73378	STZ (query)	query	delta
GTCCTCACATGTAGTC-1-145_mGFP-Fltp_P16	-0.0705675	9.55258	Fltp_P16 (reference)	reference	beta
GTACGTACAGTATAAG-1-G2-STZ	-0.99072	0.556637	STZ (query)	query	alpha_delta
TGACAACCACGACTCG-1-G6-STZ	-0.706996	1.13753	STZ (query)	query	gamma
CGTTCTGTCACTTATC-1-G5-STZ	10.7066	7.36726	STZ (query)	query	endothelial
AGTGTCAAGTGGGCTA-1-SRR10751503-spikein_drug	-3.2609	5.22418	spikein_drug (reference)	reference	beta
CTCGTACTCCACGTTC-1-G2-STZ	2.37878	12.9921	STZ (query)	query	beta
TCAGATGCAGACGCCT-1-G2-STZ	-0.835808	0.696533	STZ (query)	query	alpha_delta
AGTGTCACACATGTGT-1-G1-STZ	0.0813751	8.97958	STZ (query)	query	beta
CCTTCGAGTCAGATAA-1-SRR10751506-spikein_drug	1.53424	5.81188	spikein_drug (reference)	reference	beta
GACCAATAGTGCAAGC-1-G1-STZ	1.61223	10.7841	STZ (query)	query	beta
TCACAAGTCAAACGGG-1-146_mRFP-Fltp_P16	2.79899	2.23818	Fltp_P16 (reference)	reference	alpha
TGCGCAGAGAAACCGC-1-SRR10751508-spikein_drug	-1.83021	9.61063	spikein_drug (reference)	reference	beta
TCAGCAAAGGTAAACT-1-G5-STZ	3.03457	-3.28999	STZ (query)	query	alpha
AACCGCGCAAATCCGT-1-G6-STZ	-1.43411	1.80452	STZ (query)	query	alpha_delta
CGACCTTAGCTGTTCA-1-SRR10751507-spikein_drug	-1.33741	8.18048	spikein_drug (reference)	reference	beta
GTCACAAAGGCTAGAC-1-SRR10751510-spikein_drug	-0.39509	8.76371	spikein_drug (reference)	reference	beta
CACCTTGTCACGATGT-1-G1-STZ	-0.588352	9.91676	STZ (query)	query	beta
GGAATAACAAACTGTC-1-G3-STZ	-2.2315	-2.63024	STZ (query)	query	gamma
AGCTCTCGTGTTTGGT-1-145_mGFP-Fltp_P16	3.42681	1.39586	Fltp_P16 (reference)	reference	alpha
TTTGGTTAGCTGTCTA-1-G5-STZ	2.5547	7.28844	STZ (query)	query	beta_delta
AGTGTCAAGGTAGCCA-1-SRR10751513-spikein_drug	-3.49188	7.612	spikein_drug (reference)	reference	beta
GCGACCAGTGACCAAG-1-SRR10751510-spikein_drug	-1.46421	8.97004	spikein_drug (reference)	reference	beta
GTCTTCGGTGTTTGGT-1-145_mGFP-Fltp_P16	0.11925	6.98169	Fltp_P16 (reference)	reference	beta
ACGAGCCAGGCTATCT-1-146_mRFP-Fltp_P16	-1.01528	11.0155	Fltp_P16 (reference)	reference	beta
AAAGATGGTAAATGAC-1-G2-STZ	-0.241895	-1.84665	STZ (query)	query	alpha
ACTGTCCGTTCACCTC-1-SRR10751504-spikein_drug	2.16843	-1.11294	spikein_drug (reference)	reference	alpha
TCAGCAATCCACTCCA-1-G6-STZ	3.08767	-1.66051	STZ (query)	query	alpha
AGGCCGTTCTGTACGA-1-145_mGFP-Fltp_P16	3.33568	1.78259	Fltp_P16 (reference)	reference	alpha
GGATGTTAGGCACATG-1-G1-STZ	2.95294	12.7565	STZ (query)	query	beta
TGAAAGACATTACGAC-1-G5-STZ	4.70449	12.8098	STZ (query)	query	beta
TGTTCCGCACAGGTTT-1-145_mGFP-Fltp_P16	0.0236792	7.0731	Fltp_P16 (reference)	reference	alpha_beta
ACTATCTGTGACTACT-1-145_mGFP-Fltp_P16	4.00056	1.33548	Fltp_P16 (reference)	reference	alpha
ATTTCTGGTTACGGAG-1-146_mRFP-Fltp_P16	3.80153	-2.24783	Fltp_P16 (reference)	reference	alpha
TTTACTGAGAGGACGG-1-145_mGFP-Fltp_P16	-1.07506	9.17876	Fltp_P16 (reference)	reference	beta
CCTCAGTTCTAGAGTC-1-145_mGFP-Fltp_P16	0.654147	2.66826	Fltp_P16 (reference)	reference	alpha_delta
CGGTTAAGTCAGAGGT-1-SRR10751507-spikein_drug	-2.67607	8.89024	spikein_drug (reference)	reference	beta
TCCACACTCATTGCCC-1-G3-STZ	5.14043	9.42541	STZ (query)	query	beta
TGGTTAGGTGCGAAAC-1-G4-STZ	4.9583	13.384	STZ (query)	query	beta
CTTACCGTCCGAGCCA-1-SRR10751513-spikein_drug	-1.38881	4.58053	spikein_drug (reference)	reference	beta_delta
GCGAGAACACGAGGTA-1-G8-STZ	1.61577	13.1008	STZ (query)	query	beta
GCTGCGAGTCTTGTCC-1-146_mRFP-Fltp_P16	3.01564	-1.31036	Fltp_P16 (reference)	reference	alpha
GTGCAGCTCGTTTAGG-1-SRR10751502-spikein_drug	-0.642424	7.93404	spikein_drug (reference)	reference	beta
AAAGATGAGAAGATTC-1-G8-STZ	-1.79709	10.7428	STZ (query)	query	beta
ACATACGTCAGTACGT-1-SRR10751511-spikein_drug	1.58738	-2.30633	spikein_drug (reference)	reference	alpha
TGCCCTACAATAGCGG-1-G1-STZ	-0.877079	10.5031	STZ (query)	query	beta
CTCTAATGTTGTACAC-1-145_mGFP-Fltp_P16	-0.435463	2.39154	Fltp_P16 (reference)	reference	alpha_delta
AGCTCCTCATTGGGCC-1-G3-STZ	2.65235	9.4535	STZ (query)	query	beta
GGGACCTTCTCCAGGG-1-G1-STZ	11.1768	7.69439	STZ (query)	query	endothelial
TGCCCTAGTGCCTGGT-1-SRR10751511-spikein_drug	-5.67493	6.54854	spikein_drug (reference)	reference	beta
TCTCATATCTTGAGGT-1-SRR10751506-spikein_drug	-1.31564	10.8486	spikein_drug (reference)	reference	beta
CTTACCGCATCCTTGC-1-SRR10751507-spikein_drug	-0.799615	6.21872	spikein_drug (reference)	reference	beta
GCGGGTTTCAGGCGAA-1-SRR10751511-spikein_drug	-1.29655	9.83689	spikein_drug (reference)	reference	beta
TGACTAGGTCCAGTAT-1-G1-STZ	-0.822096	11.0761	STZ (query)	query	beta
CGGCTAGAGTGTCCCG-1-G5-STZ	-5.99431	0.254289	STZ (query)	query	delta
AACGTTGAGCGTCAAG-1-G5-STZ	0.776829	13.889	STZ (query)	query	beta
TCAGCAACAAAGGTGC-1-SRR10751509-spikein_drug	-4.75615	2.33386	spikein_drug (reference)	reference	delta
TATGCCCTCGTCACGG-1-SRR10751502-spikein_drug	-4.3729	0.972412	spikein_drug (reference)	reference	delta
[truncated: 80,078 more rows]

## Sheet: a_umap_seurat
index	UMAP1	UMAP2	Study	Reference and query	Cell type
AAAGTAGTCTTGACGA-1-G8-STZ	2.13929	-4.50356	STZ (query)	query	alpha
GCTGCTTAGAATCTCC-1-SRR10751507-spikein_drug	10.3028	6.95625	spikein_drug (reference)	reference	endothelial_stellate
TAGTTGGCAGCCAATT-1-SRR10751505-spikein_drug	-4.73671	9.98482	spikein_drug (reference)	reference	beta
TTCTTAGCATGCATGT-1-145_mGFP-Fltp_P16	-2.63358	-3.25063	Fltp_P16 (reference)	reference	alpha
CCATGTCTCTGTTGAG-1-145_mGFP-Fltp_P16	-6.16595	1.58258	Fltp_P16 (reference)	reference	delta
GAGTCCGGTTTGACTG-1-G5-STZ	5.55459	1.9851	STZ (query)	query	ductal
TGAGAGGTCCGCGTTT-1-G4-STZ	-1.8392	6.51771	STZ (query)	query	beta_delta
GGACAGATCGTTGACA-1-G2-STZ	-1.78535	6.10259	STZ (query)	query	beta
CTGATCCGTGTTAAGA-1-G8-STZ	-2.10166	0.397602	STZ (query)	query	alpha_delta
GCGGGTTAGCGTAGTG-1-G1-STZ	0.576713	-4.94139	STZ (query)	query	alpha
TGAAAGAAGTTAGCGG-1-G8-STZ	-0.492759	-0.185278	STZ (query)	query	gamma
TGGGAAGTCAGAAATG-1-G2-STZ	-5.45711	2.06702	STZ (query)	query	delta
TCATTTGCAGGAACGT-1-G2-STZ	-5.75093	2.08719	STZ (query)	query	delta
GACGTGCTCCCTCTTT-1-G6-STZ	-5.28882	1.37695	STZ (query)	query	delta
AAACGGGTCTTTAGTC-1-G5-STZ	-5.40467	2.85573	STZ (query)	query	delta
GCAGTTATCTAACTGG-1-SRR10751508-spikein_drug	-4.33107	7.81939	spikein_drug (reference)	reference	beta
GTCCTCATCTACTCAT-1-G3-STZ	0.195993	-4.51793	STZ (query)	query	alpha
TCGTAGAGTCTCTCGT-1-SRR10751505-spikein_drug	-5.37418	11.1146	spikein_drug (reference)	reference	beta
AAGACCTAGCCTTGAT-1-G3-STZ	-2.36119	5.65747	STZ (query)	query	beta
GCATGTATCCTTCAAT-1-G3-STZ	-2.05503	9.29376	STZ (query)	query	beta
CCTTCGACACTTAAGC-1-SRR10751503-spikein_drug	-6.23372	0.493321	spikein_drug (reference)	reference	beta_delta
CGGAGCTTCCAAGCCG-1-G1-STZ	-2.51558	10.7717	STZ (query)	query	beta
CCGTACTAGCGTAGTG-1-G2-STZ	-5.37818	2.50685	STZ (query)	query	delta
TACCTTACATCCTTGC-1-G4-STZ	-2.70018	6.6997	STZ (query)	query	beta_delta
TTGCCGTCACGGCGTT-1-147_mTmG-Fltp_P16	-1.51146	0.561126	Fltp_P16 (reference)	reference	gamma
GCAAACTTCAGTTTGG-1-G1-STZ	-2.80708	10.6931	STZ (query)	query	beta
ACACCCTGTCTTCTCG-1-SRR10751512-spikein_drug	-0.83478	13.0391	spikein_drug (reference)	reference	beta
AGATTGCGTTAAGTAG-1-146_mRFP-Fltp_P16	-2.22737	13.0622	Fltp_P16 (reference)	reference	beta
GCACATAGTCTCACCT-1-G8-STZ	-2.00469	8.67781	STZ (query)	query	beta
TGGGCGTTCTAACTGG-1-147_mTmG-Fltp_P16	-1.31016	-5.7356	Fltp_P16 (reference)	reference	alpha
TTATGCTCACAGGCCT-1-G2-STZ	9.48696	8.94632	STZ (query)	query	endothelial
TGACTTTGTTGATTGC-1-G2-STZ	0.918683	-3.57696	STZ (query)	query	alpha
CTCGGGATCCTCCTAG-1-SRR10751510-spikein_drug	-5.36062	9.94548	spikein_drug (reference)	reference	beta
GAATGAAAGTGCGTGA-1-SRR10751511-spikein_drug	-4.8099	6.96482	spikein_drug (reference)	reference	beta
GAACCTAGTGACGCCT-1-G5-STZ	-5.25899	3.61547	STZ (query)	query	delta
TGTCCCATCCAAACAC-1-145_mGFP-Fltp_P16	-0.77235	-3.991	Fltp_P16 (reference)	reference	alpha
GGGTTGCTCCATGAGT-1-G2-STZ	0.223247	11.3519	STZ (query)	query	beta
CATCCACAGAAACCAT-1-G1-STZ	1.48102	-3.88602	STZ (query)	query	alpha
TAAGAGAAGCGATAGC-1-146_mRFP-Fltp_P16	-2.16831	13.0326	Fltp_P16 (reference)	reference	beta
CTACGTCGTCTACCTC-1-145_mGFP-Fltp_P16	-4.53589	0.156619	Fltp_P16 (reference)	reference	alpha_delta
AGTGAGGGTTGACGTT-1-G6-STZ	1.52485	-3.71324	STZ (query)	query	alpha
GACCAATGTTGCCTCT-1-G2-STZ	3.03492	-2.38901	STZ (query)	query	alpha
CGTGTCTTCAGTTGAC-1-145_mGFP-Fltp_P16	-6.27159	-0.0709409	Fltp_P16 (reference)	reference	delta
TCTTCGGAGCTGAAAT-1-SRR10751512-spikein_drug	-6.69943	-0.139606	spikein_drug (reference)	reference	delta
AGGGAGTTCTGGTGTA-1-G2-STZ	7.13943	5.65155	STZ (query)	query	immune_proliferative
GTCAAGTGTCGTTGTA-1-G2-STZ	-5.43441	2.75713	STZ (query)	query	delta
TGGCGCAGTCTAGCCG-1-G2-STZ	-3.0645	4.31941	STZ (query)	query	beta_delta
TTCGGTCTCCCTCTTT-1-G5-STZ	9.25423	8.70684	STZ (query)	query	endothelial
AAAGCAAAGACCCACC-1-SRR10751502-spikein_drug	-7.3003	0.782274	spikein_drug (reference)	reference	delta
GCATGCGTCGTTGCCT-1-G5-STZ	-0.863511	9.55164	STZ (query)	query	beta
TCACGAAAGGGAACGG-1-SRR10751514-spikein_drug	-4.23607	7.88541	spikein_drug (reference)	reference	beta
AAGACCTTCAATACCG-1-146_mRFP-Fltp_P16	0.500891	-4.63099	Fltp_P16 (reference)	reference	alpha
GGATGTTGTCGTCTTC-1-G2-STZ	-5.10733	0.718114	STZ (query)	query	delta
TCAGCAAGTCTTCGTC-1-SRR10751505-spikein_drug	-4.92999	12.3809	spikein_drug (reference)	reference	beta
ACTGATGCAAACGTGG-1-145_mGFP-Fltp_P16	-6.97974	1.16744	Fltp_P16 (reference)	reference	delta
CGTGTCTCATAGGATA-1-145_mGFP-Fltp_P16	3.03633	0.756639	Fltp_P16 (reference)	reference	endocrine_proliferative
GCGGGTTGTCTAGTGT-1-G8-STZ	-2.36906	-2.35064	STZ (query)	query	alpha
AATCGGTCAGATCGGA-1-G2-STZ	-0.841308	8.82941	STZ (query)	query	beta
ATCATGGGTGTCCTCT-1-SRR10751508-spikein_drug	-1.94266	-4.39239	spikein_drug (reference)	reference	alpha
CGGACACAGGTGCACA-1-145_mGFP-Fltp_P16	-4.77875	1.22426	Fltp_P16 (reference)	reference	delta
AGCTCCTAGCTAACAA-1-SRR10751503-spikein_drug	-5.18012	7.64587	spikein_drug (reference)	reference	beta
TACCTTAAGTCGCCGT-1-146_mRFP-Fltp_P16	-2.84362	-3.19157	Fltp_P16 (reference)	reference	alpha
TAAGTGCCATCCGGGT-1-147_mTmG-Fltp_P16	-1.36372	-4.22819	Fltp_P16 (reference)	reference	alpha
CTACCCAGTCAGTGGA-1-SRR10751504-spikein_drug	-3.3508	3.84205	spikein_drug (reference)	reference	beta
TTGACTTCATATGAGA-1-G5-STZ	-3.10419	1.98406	STZ (query)	query	beta
TACGGTATCTTGAGAC-1-SRR10751507-spikein_drug	-4.40422	9.70228	spikein_drug (reference)	reference	beta
GCAATCACATCACCCT-1-SRR10751511-spikein_drug	-1.03336	13.2092	spikein_drug (reference)	reference	beta
GGGAATGCATGCAACT-1-SRR10751504-spikein_drug	-5.48311	10.9438	spikein_drug (reference)	reference	beta
TTCTTAGCAACACGCC-1-147_mTmG-Fltp_P16	-3.29206	8.42129	Fltp_P16 (reference)	reference	beta
ACATCAGAGCGATTCT-1-G3-STZ	-6.02098	2.49584	STZ (query)	query	delta
TTCTCCTAGACAGACC-1-G8-STZ	-4.82501	3.85157	STZ (query)	query	delta
TGGGAAGGTCTGCAAT-1-SRR10751504-spikein_drug	-4.61727	11.0092	spikein_drug (reference)	reference	beta
GCTGCGAAGATACACA-1-G6-STZ	1.04743	12.2694	STZ (query)	query	beta
ACTGCTCGTTAAGATG-1-146_mRFP-Fltp_P16	-2.94446	-3.40959	Fltp_P16 (reference)	reference	alpha
TAGTTGGAGATCCCAT-1-SRR10751509-spikein_drug	-5.11475	1.63311	spikein_drug (reference)	reference	beta_delta
CCCTCCTTCGAACTGT-1-G5-STZ	-0.343111	8.75624	STZ (query)	query	beta
GCATGTATCCAAAGTC-1-G5-STZ	-1.38622	7.51934	STZ (query)	query	beta
GGAACTTCAAAGCGGT-1-145_mGFP-Fltp_P16	-3.62593	10.7784	Fltp_P16 (reference)	reference	beta
ACATACGTCACGGTTA-1-G3-STZ	-1.31611	10.9915	STZ (query)	query	beta
AATCCAGTCATAACCG-1-145_mGFP-Fltp_P16	-0.929614	-5.06228	Fltp_P16 (reference)	reference	alpha
GCGAGAAAGAGTCGGT-1-146_mRFP-Fltp_P16	-2.33943	13.4174	Fltp_P16 (reference)	reference	beta
TAAGAGATCCAACCAA-1-145_mGFP-Fltp_P16	-2.18768	-3.08375	Fltp_P16 (reference)	reference	alpha
GGTATTGAGAAACCGC-1-SRR10985097-NOD	-5.8126	7.36364	NOD (reference)	reference	beta
TAGTTGGAGACTGGGT-1-SRR10751502-spikein_drug	-2.67087	13.426	spikein_drug (reference)	reference	beta
GGGAGATTCCCGACTT-1-G3-STZ	-3.93371	12.0429	STZ (query)	query	beta
GTCATTTGTACAGACG-1-SRR10751516-spikein_drug	-1.53154	0.43228	spikein_drug (reference)	reference	gamma
AGAGCGATCATATCGG-1-146_mRFP-Fltp_P16	-2.2341	-2.31854	Fltp_P16 (reference)	reference	alpha
TGCCCATAGCACAGGT-1-SRR10751502-spikein_drug	-5.05924	6.65428	spikein_drug (reference)	reference	beta
GGGTCTGCACGGTAAG-1-SRR10751508-spikein_drug	-4.58008	11.7949	spikein_drug (reference)	reference	beta
GACTAACAGGGATGGG-1-G3-STZ	-2.88721	2.6034	STZ (query)	query	gamma
ATCCGAAAGAAGGTGA-1-SRR10751506-spikein_drug	-3.16608	-2.93936	spikein_drug (reference)	reference	alpha
AGAGCTTCAGGGCATA-1-G6-STZ	0.953794	10.6088	STZ (query)	query	beta
CATATTCTCTTGTTTG-1-G6-STZ	-1.21147	-1.04228	STZ (query)	query	alpha
GATCTAGTCATCACCC-1-G1-STZ	-0.213468	11.4978	STZ (query)	query	beta
TTTCCTCAGTGTCCAT-1-G2-STZ	-3.58279	0.313688	STZ (query)	query	alpha_delta
TCAGCTCTCTCCGGTT-1-SRR10751502-spikein_drug	0.872069	3.73051	spikein_drug (reference)	reference	beta
CGAATGTGTGGCAAAC-1-145_mGFP-Fltp_P16	-3.04646	10.9409	Fltp_P16 (reference)	reference	beta
ACCTTTACACAGCCCA-1-G4-STZ	-6.50092	0.772474	STZ (query)	query	delta
TCACGAAAGATGAGAG-1-G8-STZ	-2.0734	8.3544	STZ (query)	query	beta
TCAATCTCACGAAGCA-1-145_mGFP-Fltp_P16	-1.45815	0.361062	Fltp_P16 (reference)	reference	alpha_delta
GACACGCCACGAGGTA-1-G1-STZ	2.38023	-4.38721	STZ (query)	query	alpha
CTTGGCTCAAATTGCC-1-146_mRFP-Fltp_P16	-3.39176	-2.96412	Fltp_P16 (reference)	reference	alpha
GGGACCTGTTCCACAA-1-G2-STZ	6.87303	5.66244	STZ (query)	query	immune_proliferative
CGTGAGCGTGAAAGAG-1-G3-STZ	-2.10393	3.87882	STZ (query)	query	alpha_beta_delta
CGAATGTAGAGTCGGT-1-145_mGFP-Fltp_P16	-2.82045	11.3608	Fltp_P16 (reference)	reference	beta
CGGACTGTCTGTCCGT-1-SRR10751506-spikein_drug	-1.48696	-4.92267	spikein_drug (reference)	reference	alpha_beta
GACTAACCAAGCCGTC-1-SRR10751506-spikein_drug	-5.52337	11.4104	spikein_drug (reference)	reference	beta
GTATCTTTCCGCGCAA-1-145_mGFP-Fltp_P16	-2.23309	-4.64308	Fltp_P16 (reference)	reference	alpha
CTCGTACGTGGTACAG-1-146_mRFP-Fltp_P16	11.1641	4.60771	Fltp_P16 (reference)	reference	stellate_activated
TAAGTGCTCCCACTTG-1-G1-STZ	-1.12126	12.3491	STZ (query)	query	beta
TAAGTGCCACCAGGTC-1-G6-STZ	-2.05529	-0.573669	STZ (query)	query	gamma
TGTGGTAAGGACACCA-1-G6-STZ	-1.05867	8.85444	STZ (query)	query	beta
CATGGCGTCAGCCTAA-1-145_mGFP-Fltp_P16	-2.61948	-2.94494	Fltp_P16 (reference)	reference	alpha
TCCCGATGTGTTGGGA-1-G2-STZ	2.50616	-4.88497	STZ (query)	query	alpha
GCATGATGTTTACTCT-1-G5-STZ	-2.39867	6.31157	STZ (query)	query	beta
GACTAACGTGAGGCTA-1-SRR10751514-spikein_drug	-3.9337	9.66495	spikein_drug (reference)	reference	beta
AACCGCGTCGAGGTAG-1-147_mTmG-Fltp_P16	-4.4535	11.0394	Fltp_P16 (reference)	reference	beta
GCTGCAGAGACAAAGG-1-SRR10751515-spikein_drug	-6.16945	1.75983	spikein_drug (reference)	reference	delta
GTCAAGTTCAGAGACG-1-G2-STZ	-3.03674	1.16698	STZ (query)	query	delta
AGTCTTTGTAAGAGAG-1-G4-STZ	0.497206	9.70614	STZ (query)	query	beta
ATCACGATCTGCCCTA-1-G1-STZ	1.05478	11.1336	STZ (query)	query	beta
CGTAGGCTCGCCCTTA-1-G6-STZ	-5.2465	3.18747	STZ (query)	query	delta
CCGGTAGCAGGCAGTA-1-G1-STZ	1.01384	12.9335	STZ (query)	query	beta
TTAGGCAAGAGTCTGG-1-147_mTmG-Fltp_P16	-4.2542	9.64782	Fltp_P16 (reference)	reference	beta
TAGGCATCAGACGCCT-1-145_mGFP-Fltp_P16	-2.40752	-3.64356	Fltp_P16 (reference)	reference	alpha
TGAGCCGGTTTACTCT-1-146_mRFP-Fltp_P16	-1.22905	-0.144197	Fltp_P16 (reference)	reference	gamma
TTCGAAGCACTCAGGC-1-G4-STZ	2.10749	-4.94555	STZ (query)	query	alpha
CTCATTAGTCGAGTTT-1-145_mGFP-Fltp_P16	-3.38004	11.4592	Fltp_P16 (reference)	reference	beta
ACAGCCGAGTGGTAAT-1-145_mGFP-Fltp_P16	-3.69488	11.6138	Fltp_P16 (reference)	reference	beta
TTTACTGAGGCTATCT-1-146_mRFP-Fltp_P16	-1.52823	-4.28172	Fltp_P16 (reference)	reference	alpha
ACTTACTAGACTAGAT-1-G3-STZ	0.125192	-4.44297	STZ (query)	query	alpha
GGCCGATCAACGATCT-1-SRR10751502-spikein_drug	-3.91467	8.59843	spikein_drug (reference)	reference	beta
CGCGTTTAGTGTTTGC-1-145_mGFP-Fltp_P16	-4.93928	10.8742	Fltp_P16 (reference)	reference	beta
CTCACACTCACGCGGT-1-145_mGFP-Fltp_P16	-5.94227	1.40937	Fltp_P16 (reference)	reference	delta
TGCACCTCATCGACGC-1-147_mTmG-Fltp_P16	-3.89558	3.34005	Fltp_P16 (reference)	reference	beta_delta
CGAATGTCATGCTAGT-1-G3-STZ	-2.94479	-0.312252	STZ (query)	query	alpha_delta
TACGGTAGTCCGAGTC-1-G6-STZ	1.35017	-3.90005	STZ (query)	query	alpha
GGGTTGCGTGTCAATC-1-G8-STZ	-5.44019	3.57818	STZ (query)	query	delta
GCTGGGTCAGGCAGTA-1-146_mRFP-Fltp_P16	-0.163914	-5.64055	Fltp_P16 (reference)	reference	alpha
AGCTCTCGTTTAGCTG-1-SRR10751508-spikein_drug	-4.13791	12.1141	spikein_drug (reference)	reference	beta
TCGTAGACAGTCAGCC-1-145_mGFP-Fltp_P16	3.20979	0.377396	Fltp_P16 (reference)	reference	endocrine_proliferative
CGTGTCTGTCCAACTA-1-G5-STZ	-2.75584	3.28084	STZ (query)	query	beta
TCGTACCTCCGAACGC-1-SRR10751506-spikein_drug	-3.4219	10.9391	spikein_drug (reference)	reference	beta
CGCTTCAGTGCCTGTG-1-146_mRFP-Fltp_P16	-0.597776	12.6688	Fltp_P16 (reference)	reference	beta
TTGTAGGTCTTTAGGG-1-G1-STZ	-1.56434	10.9065	STZ (query)	query	beta
GAGGTGACAGTAACGG-1-SRR10751514-spikein_drug	-5.14779	9.32254	spikein_drug (reference)	reference	beta
TACACGAAGGGTGTTG-1-146_mRFP-Fltp_P16	-2.14341	13.068	Fltp_P16 (reference)	reference	beta
CAGAATCAGGCAGGTT-1-SRR10751505-spikein_drug	-4.75936	9.58736	spikein_drug (reference)	reference	beta
GATCGCGGTAACGCGA-1-G2-STZ	3.7512	-4.09795	STZ (query)	query	alpha
GGCGACTCATGTCGAT-1-SRR10751516-spikein_drug	9.17746	6.77863	spikein_drug (reference)	reference	endothelial_stellate
GACCTGGGTCCTCCAT-1-G2-STZ	-6.55631	1.15304	STZ (query)	query	delta
CCAATCCCACATTCGA-1-G5-STZ	-1.59682	7.29363	STZ (query)	query	beta
CTTAGGACAGTGAGTG-1-G8-STZ	8.82168	-1.10795	STZ (query)	query	schwann
GCGACCACAGGATTGG-1-SRR10751509-spikein_drug	-5.35048	10.1147	spikein_drug (reference)	reference	beta
TTCTCAAGTGGTAACG-1-SRR10751515-spikein_drug	-1.7631	7.26453	spikein_drug (reference)	reference	beta
CTTCTCTCATCTCGCT-1-145_mGFP-Fltp_P16	-3.99923	-0.161463	Fltp_P16 (reference)	reference	alpha_delta
ACTGAGTTCAACACCA-1-SRR10751511-spikein_drug	-3.19331	12.7219	spikein_drug (reference)	reference	beta
GGACAGAGTAATAGCA-1-SRR10751511-spikein_drug	-1.41315	-3.32214	spikein_drug (reference)	reference	alpha_beta
GGATTACTCAGCTGGC-1-G8-STZ	-0.567319	-1.87966	STZ (query)	query	alpha
TCGGTAAGTAGCTGCC-1-G4-STZ	8.4862	8.43528	STZ (query)	query	endothelial
AACCATGGTAAACGCG-1-SRR10751504-spikein_drug	-4.81521	9.30583	spikein_drug (reference)	reference	beta
TGAGCCGGTCATATCG-1-SRR10751510-spikein_drug	-5.80411	9.32259	spikein_drug (reference)	reference	beta
AATCGGTAGTCATGCT-1-SRR10751507-spikein_drug	-4.374	8.6191	spikein_drug (reference)	reference	beta
TCAGCTCAGCGCTCCA-1-SRR10751506-spikein_drug	9.3178	1.90522	spikein_drug (reference)	reference	stellate_quiescent
GATCTAGCAACGCACC-1-G8-STZ	-0.29413	9.16038	STZ (query)	query	beta
GGCTCGAAGGGTTCCC-1-SRR10751504-spikein_drug	-4.23915	13.0215	spikein_drug (reference)	reference	beta
CTTTGCGTCAGCACAT-1-G2-STZ	6.97304	5.32571	STZ (query)	query	immune_proliferative
TCCCGATCACCGAAAG-1-G6-STZ	-0.112362	-3.57695	STZ (query)	query	alpha
AGGGAGTTCCCAGGTG-1-SRR10751503-spikein_drug	-0.764126	-4.91756	spikein_drug (reference)	reference	alpha
GACCTGGCAAGTTAAG-1-G4-STZ	-5.08614	1.81362	STZ (query)	query	delta
GCATGCGAGAAGAAGC-1-G6-STZ	-5.21938	2.07141	STZ (query)	query	delta
GTGTGCGAGACCTTTG-1-G1-STZ	2.49271	-4.73573	STZ (query)	query	alpha
CGGACTGCAGTCGTGC-1-145_mGFP-Fltp_P16	-2.25568	13.6977	Fltp_P16 (reference)	reference	beta
TCTCATAAGTGGAGTC-1-G5-STZ	-2.46013	6.05438	STZ (query)	query	beta
GTCGTAAGTGATGTGG-1-SRR10751502-spikein_drug	-4.64927	7.44724	spikein_drug (reference)	reference	beta
CCTTACGAGTTAACGA-1-G2-STZ	-2.88299	4.22707	STZ (query)	query	beta_delta
CCAATCCCACGCCAGT-1-G2-STZ	0.855801	-5.00856	STZ (query)	query	alpha
GGTGCGTTCGCGTAGC-1-146_mRFP-Fltp_P16	-3.95656	6.25937	Fltp_P16 (reference)	reference	beta_delta
CACAGGCTCCAAACAC-1-SRR10985098-NOD	-3.13199	-4.75828	NOD (reference)	reference	alpha
CCAATCCCATTGAGCT-1-G5-STZ	3.31573	-3.96573	STZ (query)	query	alpha
TGCACCTTCAACGGCC-1-SRR10751513-spikein_drug	-4.95074	8.64264	spikein_drug (reference)	reference	beta
TTCTCAAGTAGATTAG-1-G2-STZ	-0.949744	9.54376	STZ (query)	query	beta
ATGCGATGTCCGTGAC-1-147_mTmG-Fltp_P16	-5.39197	11.0722	Fltp_P16 (reference)	reference	beta
GACGGCTTCCAAGCCG-1-G3-STZ	-3.61645	3.9406	STZ (query)	query	beta_delta
ACGAGCCCACATTTCT-1-145_mGFP-Fltp_P16	-2.0287	-3.04094	Fltp_P16 (reference)	reference	alpha
ATAAGAGTCTCGTTTA-1-SRR10751510-spikein_drug	-2.10077	-1.96838	spikein_drug (reference)	reference	alpha
GTTCATTCATTATCTC-1-146_mRFP-Fltp_P16	-3.85103	-0.125612	Fltp_P16 (reference)	reference	alpha_delta
CAAGATCTCGAATGCT-1-G6-STZ	-4.85303	3.48671	STZ (query)	query	delta
TGCTGCTTCTCGCTTG-1-G2-STZ	1.98809	-4.24888	STZ (query)	query	alpha
CAGGTGCTCAAACCAC-1-G8-STZ	-0.707368	-0.407639	STZ (query)	query	gamma
TCTGGAAGTATAATGG-1-147_mTmG-Fltp_P16	-5.48965	1.21069	Fltp_P16 (reference)	reference	delta
GCTGCAGCAGACGCCT-1-G2-STZ	1.20975	-4.61312	STZ (query)	query	alpha
ACGAGGATCTTAGCCC-1-G2-STZ	-4.72335	0.231569	STZ (query)	query	delta
TTGACTTTCTTGAGAC-1-SRR10751506-spikein_drug	-4.83943	7.88316	spikein_drug (reference)	reference	beta
TTGGAACTCAGCTTAG-1-G1-STZ	-3.81173	12.6299	STZ (query)	query	beta
GTCATTTCAACGCACC-1-SRR10751505-spikein_drug	-1.10141	-4.51933	spikein_drug (reference)	reference	alpha
AGGTCATAGACCCACC-1-G4-STZ	2.79365	-5.38782	STZ (query)	query	alpha
GCAGCCAGTGCAGTAG-1-146_mRFP-Fltp_P16	-2.97234	-3.19202	Fltp_P16 (reference)	reference	alpha
CACATTTAGGTGTGGT-1-G4-STZ	-5.37006	1.32916	STZ (query)	query	delta
CGCGGTATCGTTTATC-1-G3-STZ	-2.75182	0.368847	STZ (query)	query	alpha_delta
GTTAAGCAGAGTAATC-1-SRR10751504-spikein_drug	-4.04372	13.1639	spikein_drug (reference)	reference	beta
CGGTTAAAGGAGCGTT-1-SRR10751507-spikein_drug	-5.43403	6.33543	spikein_drug (reference)	reference	beta
GGGCATCGTAAGTAGT-1-SRR10751510-spikein_drug	-4.15083	8.31991	spikein_drug (reference)	reference	beta_delta
GATGCTAAGTTATCGC-1-G1-STZ	-0.934872	11.732	STZ (query)	query	beta
GTCGGGTTCCGCAGTG-1-147_mTmG-Fltp_P16	-3.16281	9.07977	Fltp_P16 (reference)	reference	beta
CGTGTAAAGAATGTTG-1-G5-STZ	-1.49779	0.264463	STZ (query)	query	gamma
CGGACTGTCGCTTGTC-1-SRR10985097-NOD	-2.74017	8.60346	NOD (reference)	reference	beta
ATTTCTGCAAACCCAT-1-G2-STZ	-0.901425	0.129583	STZ (query)	query	gamma
CAGCTAACATACAGCT-1-G2-STZ	-5.71016	1.93128	STZ (query)	query	delta
CAAGTTGTCCTACAGA-1-SRR10751511-spikein_drug	-3.91889	7.92397	spikein_drug (reference)	reference	beta
TGCCAAAGTGCCTGTG-1-146_mRFP-Fltp_P16	-4.8968	11.1396	Fltp_P16 (reference)	reference	beta
TACGGATAGGTGCTTT-1-145_mGFP-Fltp_P16	-1.15765	-5.88485	Fltp_P16 (reference)	reference	alpha
CGATTGAGTTGATTCG-1-SRR10751507-spikein_drug	-6.45856	-0.219035	spikein_drug (reference)	reference	delta
TGAGGGAGTCTTTCAT-1-SRR10751515-spikein_drug	-3.14764	9.74006	spikein_drug (reference)	reference	beta
GTAACGTGTTGATTGC-1-145_mGFP-Fltp_P16	-1.87999	-5.3636	Fltp_P16 (reference)	reference	alpha
CATTATCGTGTGACCC-1-G2-STZ	-3.22599	1.06307	STZ (query)	query	delta
GCAATCAAGCTAGTTC-1-G3-STZ	-0.25424	11.3371	STZ (query)	query	beta
TTAACTCAGATCCTGT-1-SRR10751504-spikein_drug	-1.64981	11.3637	spikein_drug (reference)	reference	beta
TACCTATGTACAGTTC-1-SRR10751514-spikein_drug	-4.76539	10.9958	spikein_drug (reference)	reference	beta
CATGACAAGAGTACAT-1-G5-STZ	1.67011	-5.05996	STZ (query)	query	alpha
AGTCTTTGTTCATGGT-1-G1-STZ	-0.115417	12.1878	STZ (query)	query	beta
ATGTGTGAGGAATTAC-1-SRR10751511-spikein_drug	-4.9054	7.41304	spikein_drug (reference)	reference	beta
TTCCCAGTCAGCTGGC-1-145_mGFP-Fltp_P16	-3.36853	-2.92291	Fltp_P16 (reference)	reference	alpha
AGGGTGAGTACTCTCC-1-G3-STZ	-5.33726	3.01294	STZ (query)	query	delta
CAACCTCGTGTTTGTG-1-G2-STZ	1.68827	10.5961	STZ (query)	query	beta
TCAGGATGTCAGCTAT-1-SRR10985099-NOD	-2.68283	-2.77327	NOD (reference)	reference	alpha
CCCATACTCATGTAGC-1-SRR10751510-spikein_drug	-4.15112	13.2825	spikein_drug (reference)	reference	beta
GCAGCCACAGCCAATT-1-SRR10751513-spikein_drug	-2.01372	-0.864215	spikein_drug (reference)	reference	gamma
GAACGGAGTCGTGGCT-1-145_mGFP-Fltp_P16	-1.34175	-5.70622	Fltp_P16 (reference)	reference	gamma
AGAATAGCAAACTGCT-1-147_mTmG-Fltp_P16	-5.95672	10.6109	Fltp_P16 (reference)	reference	beta
TGCCCATAGGAATGGA-1-145_mGFP-Fltp_P16	-4.22494	12.2895	Fltp_P16 (reference)	reference	beta
CTCTAATCAGCTTCGG-1-G5-STZ	7.06435	4.82271	STZ (query)	query	immune_proliferative
ACGATGTGTCCTCCAT-1-SRR10751502-spikein_drug	10.1335	7.35836	spikein_drug (reference)	reference	endothelial_stellate
CGGACGTGTTACCGAT-1-G1-STZ	-1.25283	12.181	STZ (query)	query	beta
CCGGGATTCAGAGACG-1-G1-STZ	-2.25945	8.40244	STZ (query)	query	beta
ATAACGCTCACGACTA-1-145_mGFP-Fltp_P16	-0.462651	-5.06479	Fltp_P16 (reference)	reference	alpha
AACTCCCTCAGCTGGC-1-146_mRFP-Fltp_P16	-2.95599	-2.71463	Fltp_P16 (reference)	reference	alpha
CAACTAGCAAACTGCT-1-145_mGFP-Fltp_P16	-0.0289435	-4.37205	Fltp_P16 (reference)	reference	alpha
CTGTGCTGTGTGAAAT-1-G1-STZ	0.639017	13.2095	STZ (query)	query	beta
AACTTTCTCACAGGCC-1-G8-STZ	-0.26817	8.50118	STZ (query)	query	beta
TTTCCTCGTTCTCATT-1-G6-STZ	-5.0376	1.78827	STZ (query)	query	delta
TGCTGCTAGAGAGCTC-1-G1-STZ	0.36398	-3.73274	STZ (query)	query	alpha
ACCTTTAAGTGGAGTC-1-SRR10751504-spikein_drug	-2.22897	-2.52702	spikein_drug (reference)	reference	alpha_beta
AACACGTTCCTGTAGA-1-G2-STZ	-2.37151	5.04708	STZ (query)	query	beta
CACATAGGTCAACTGT-1-147_mTmG-Fltp_P16	-2.06439	-3.65111	Fltp_P16 (reference)	reference	alpha
ACTGATGAGCGTTTAC-1-145_mGFP-Fltp_P16	-1.28129	-3.32131	Fltp_P16 (reference)	reference	alpha
CTGGTCTCAGCTGGCT-1-146_mRFP-Fltp_P16	-2.70699	-1.85801	Fltp_P16 (reference)	reference	alpha
TCGTACCCAAGCTGGA-1-SRR10751508-spikein_drug	-0.844974	-6.16325	spikein_drug (reference)	reference	alpha
GCTTGAACAGTTAACC-1-SRR10751516-spikein_drug	-2.64685	12.6569	spikein_drug (reference)	reference	beta
GGAATAAAGTACGACG-1-G2-STZ	1.00101	11.167	STZ (query)	query	beta
CCTACACTCCAGAAGG-1-146_mRFP-Fltp_P16	-1.21783	-5.38463	Fltp_P16 (reference)	reference	alpha
ACTATCTAGATAGTCA-1-SRR10751507-spikein_drug	-1.79043	-2.77578	spikein_drug (reference)	reference	alpha_delta
TTTGTCATCGAATCCA-1-G3-STZ	-2.6432	8.8817	STZ (query)	query	beta
CGTTGGGTCACGCGGT-1-G8-STZ	-1.21526	10.2346	STZ (query)	query	beta
AAAGATGCAGCTTAAC-1-147_mTmG-Fltp_P16	-5.3915	10.8308	Fltp_P16 (reference)	reference	beta
CCGTGGACATTGGCGC-1-G6-STZ	1.98249	-4.15216	STZ (query)	query	alpha
GCTGCAGAGCTCCTCT-1-145_mGFP-Fltp_P16	-2.01969	-3.72059	Fltp_P16 (reference)	reference	alpha
CCTCTGACAACGATCT-1-G3-STZ	-3.00789	2.85158	STZ (query)	query	beta_delta
CTACCCATCAGCTCTC-1-SRR10751506-spikein_drug	-3.76581	9.1659	spikein_drug (reference)	reference	beta
CAACCAATCAAACAAG-1-146_mRFP-Fltp_P16	-2.90034	12.9314	Fltp_P16 (reference)	reference	beta
CAAGATCAGCAGGTCA-1-G5-STZ	3.24715	-4.6494	STZ (query)	query	alpha
TGAGCCGTCGTCCGTT-1-SRR10751514-spikein_drug	-2.72705	13.2128	spikein_drug (reference)	reference	beta
AGCATACTCAAAGACA-1-145_mGFP-Fltp_P16	-2.00534	-1.57482	Fltp_P16 (reference)	reference	gamma
AGTTGGTTCAGTGTTG-1-G6-STZ	0.0137179	9.35079	STZ (query)	query	beta
CGTTCTGTCCACGACG-1-145_mGFP-Fltp_P16	-5.80915	10.6233	Fltp_P16 (reference)	reference	beta
AAAGATGTCCGGGTGT-1-G1-STZ	0.143218	12.0495	STZ (query)	query	beta
TTTCCTCCAGTCAGAG-1-G2-STZ	-5.31638	1.06851	STZ (query)	query	delta
CATCAAGGTCCCGACA-1-SRR10751513-spikein_drug	-2.00264	13.182	spikein_drug (reference)	reference	beta
AATCGGTTCTATCGCC-1-G8-STZ	-2.39387	11.3373	STZ (query)	query	beta
TATCAGGGTGGTCCGT-1-145_mGFP-Fltp_P16	-5.59086	8.64219	Fltp_P16 (reference)	reference	beta
GCGCCAATCTCTAGGA-1-G1-STZ	1.10704	11.9387	STZ (query)	query	beta
ACGAGGAAGATATGGT-1-146_mRFP-Fltp_P16	-4.56407	3.33298	Fltp_P16 (reference)	reference	delta
CTTACCGTCCTGTAGA-1-146_mRFP-Fltp_P16	0.356777	-5.41487	Fltp_P16 (reference)	reference	alpha
CCTCTGACATGGAATA-1-G5-STZ	2.56316	-3.11762	STZ (query)	query	gamma
GTTCATTTCCTCAATT-1-G6-STZ	-1.30984	-3.87939	STZ (query)	query	alpha
CACATAGAGTCATCCA-1-SRR10985097-NOD	-3.89554	10.2421	NOD (reference)	reference	beta
ATTTCTGAGGATGCGT-1-146_mRFP-Fltp_P16	-4.80764	12.59	Fltp_P16 (reference)	reference	beta
GGAATAACACTGAAGG-1-145_mGFP-Fltp_P16	-5.36391	11.7605	Fltp_P16 (reference)	reference	beta
CTAGAGTTCTCGGACG-1-G5-STZ	1.48713	12.015	STZ (query)	query	beta
GTTCGGGGTCTCCACT-1-G2-STZ	-2.22636	6.84372	STZ (query)	query	beta
CTCGAGGGTATATGAG-1-G8-STZ	2.4566	-3.5629	STZ (query)	query	alpha
CATTATCCACCTCGTT-1-G2-STZ	1.76228	-4.79115	STZ (query)	query	alpha
CTCGAAATCACTATTC-1-SRR10751509-spikein_drug	-3.71566	6.876	spikein_drug (reference)	reference	beta
CAGCTAAAGTTTGCGT-1-G6-STZ	0.830683	-4.08788	STZ (query)	query	alpha
GCAGTTAAGTACACCT-1-146_mRFP-Fltp_P16	-2.22006	-4.66913	Fltp_P16 (reference)	reference	alpha
CATGACACAATGGAAT-1-SRR10751508-spikein_drug	-4.34296	9.99253	spikein_drug (reference)	reference	beta
GAATGAACATATGGTC-1-145_mGFP-Fltp_P16	-4.11777	1.59498	Fltp_P16 (reference)	reference	beta_delta
TCAGCAAGTGTCGCTG-1-G6-STZ	0.14998	9.60176	STZ (query)	query	beta
CGAGAAGGTTACGTCA-1-146_mRFP-Fltp_P16	-2.78434	-0.926459	Fltp_P16 (reference)	reference	alpha_delta
AGGGAGTAGCTGCCCA-1-G8-STZ	8.88475	-1.24413	STZ (query)	query	schwann
GAAGCAGTCCACGACG-1-G4-STZ	-1.45789	7.26005	STZ (query)	query	beta
GATCAGTAGATATGGT-1-145_mGFP-Fltp_P16	-6.3134	0.0900332	Fltp_P16 (reference)	reference	delta
GCTGGGTTCTTGAGGT-1-G5-STZ	-1.2964	-0.431141	STZ (query)	query	gamma
ATGGGAGTCCTCTAGC-1-SRR10751516-spikein_drug	-3.74738	6.1871	spikein_drug (reference)	reference	beta
GTTACAGGTTCGAATC-1-G4-STZ	-3.55531	1.70717	STZ (query)	query	beta
CTGGTCTAGTACGCGA-1-G1-STZ	3.39368	-3.70306	STZ (query)	query	alpha
TGGTTCCAGGTCATCT-1-SRR10751502-spikein_drug	-4.72406	11.4504	spikein_drug (reference)	reference	beta
CGTGTCTGTTGATTGC-1-146_mRFP-Fltp_P16	2.08248	-0.187756	Fltp_P16 (reference)	reference	endocrine_proliferative
AACTGGTGTCCAACTA-1-145_mGFP-Fltp_P16	-4.56208	10.1596	Fltp_P16 (reference)	reference	beta
TTCTACAAGGTGCTTT-1-SRR10751509-spikein_drug	-5.89902	9.40426	spikein_drug (reference)	reference	beta
CGCGTTTAGACTTGAA-1-146_mRFP-Fltp_P16	-2.78243	12.2635	Fltp_P16 (reference)	reference	beta
CTAGTGAAGCGCTTAT-1-145_mGFP-Fltp_P16	-3.92284	0.736437	Fltp_P16 (reference)	reference	alpha_delta
CGGACGTAGCACCGTC-1-G6-STZ	0.660932	-3.62183	STZ (query)	query	alpha
CACACCTGTGAGTGAC-1-G1-STZ	8.8193	9.03674	STZ (query)	query	endothelial
CGTGTCTGTCTCTCGT-1-G8-STZ	1.0197	12.3599	STZ (query)	query	beta
TTCTACAAGGCTCTTA-1-G5-STZ	0.3925	12.0211	STZ (query)	query	beta
TTTATGCGTATGAATG-1-145_mGFP-Fltp_P16	-2.15716	-5.59336	Fltp_P16 (reference)	reference	alpha
GCTGCAGGTCGTCTTC-1-G2-STZ	0.486874	10.6383	STZ (query)	query	beta
CTCACACCATTGCGGC-1-G8-STZ	-5.97189	3.33685	STZ (query)	query	delta
GACGTGCAGGGTCTCC-1-G3-STZ	0.198777	12.0129	STZ (query)	query	beta
AGCTCTCAGTGGTCCC-1-SRR10751506-spikein_drug	-4.57393	8.35513	spikein_drug (reference)	reference	beta
CACTCCAAGTACGACG-1-G3-STZ	-1.08783	-0.998982	STZ (query)	query	gamma
CTGTGCTGTATAAACG-1-SRR10751516-spikein_drug	-4.94658	7.90433	spikein_drug (reference)	reference	beta
AGCATACAGGACATTA-1-SRR10751510-spikein_drug	-1.40064	-0.767334	spikein_drug (reference)	reference	alpha
CTCGGAGTCGTATCAG-1-G2-STZ	-2.25497	3.55231	STZ (query)	query	beta_delta
TAAGCGTCACTGAAGG-1-145_mGFP-Fltp_P16	-0.549131	-3.01801	Fltp_P16 (reference)	reference	gamma
CATATGGAGGATGCGT-1-145_mGFP-Fltp_P16	-0.939692	-5.02575	Fltp_P16 (reference)	reference	alpha
GTTAAGCTCATGCAAC-1-G2-STZ	-0.583733	8.19587	STZ (query)	query	beta
GGCGTGTCACTCAGGC-1-G5-STZ	-4.26603	6.93654	STZ (query)	query	beta_delta
GCTTGAAGTGGTACAG-1-145_mGFP-Fltp_P16	-3.17919	11.2903	Fltp_P16 (reference)	reference	beta
GGCGACTTCCCAGGTG-1-145_mGFP-Fltp_P16	-3.47558	10.741	Fltp_P16 (reference)	reference	beta
TACGGATCAAGGACTG-1-G1-STZ	1.35402	-2.19504	STZ (query)	query	gamma
CTTGGCTTCGTAGGAG-1-145_mGFP-Fltp_P16	-2.23309	11.7419	Fltp_P16 (reference)	reference	beta
GGGATGACACGAAATA-1-G4-STZ	1.86288	-4.38173	STZ (query)	query	alpha
AATCCAGTCAACACCA-1-G2-STZ	-1.13545	9.10951	STZ (query)	query	beta
CTCGTCACATTGGGCC-1-145_mGFP-Fltp_P16	-4.02211	11.3366	Fltp_P16 (reference)	reference	beta
ATAGACCGTGCTAGCC-1-G4-STZ	-3.76038	1.54135	STZ (query)	query	alpha_delta
CGGCTAGTCAATACCG-1-SRR10751514-spikein_drug	-3.52382	8.93009	spikein_drug (reference)	reference	beta
GCCAAATAGGGTTCCC-1-SRR10985097-NOD	2.35039	-2.24524	NOD (reference)	reference	alpha
TAAGAGACATAGGATA-1-G2-STZ	3.11804	-4.12461	STZ (query)	query	alpha
AACTTTCTCCTAGTGA-1-G6-STZ	1.31315	-4.04519	STZ (query)	query	alpha
CTTGGCTCAGATTGCT-1-G5-STZ	-1.95977	6.77221	STZ (query)	query	beta
GGGCATCGTCAACATC-1-G2-STZ	-4.85956	1.20623	STZ (query)	query	delta
ACGATACGTGCTCTTC-1-SRR10751502-spikein_drug	-5.22295	9.22286	spikein_drug (reference)	reference	beta
CTGATCCAGTTGTAGA-1-G1-STZ	1.24869	-3.84169	STZ (query)	query	gamma
AGTTGGTAGATGTCGG-1-G4-STZ	-3.30066	2.75235	STZ (query)	query	beta_delta
TGGTTCCTCAAACCGT-1-147_mTmG-Fltp_P16	-5.56325	0.196573	Fltp_P16 (reference)	reference	delta
CGCTGGAAGCTTATCG-1-G3-STZ	2.72751	-4.2738	STZ (query)	query	alpha
ACTGTCCCAGCATACT-1-G1-STZ	-1.63405	12.3444	STZ (query)	query	beta
AGGTCCGAGTACGCGA-1-145_mGFP-Fltp_P16	-2.99917	-4.97512	Fltp_P16 (reference)	reference	alpha
CCTACACTCCCAGGTG-1-G3-STZ	-2.33907	-1.46937	STZ (query)	query	alpha_beta_delta
ACTTTCAGTAATTGGA-1-G1-STZ	-3.5456	5.17109	STZ (query)	query	beta_delta
CTGATCCGTTGAGGTG-1-145_mGFP-Fltp_P16	-1.90933	-5.21106	Fltp_P16 (reference)	reference	alpha
TGCTACCGTTTAGCTG-1-G1-STZ	-1.9745	11.8781	STZ (query)	query	beta
CGTGAGCCAGGTCCAC-1-146_mRFP-Fltp_P16	2.03846	10.6661	Fltp_P16 (reference)	reference	beta
GACAGAGGTCTGGTCG-1-G1-STZ	-3.17692	9.53346	STZ (query)	query	beta
CTCGTCATCTCTTATG-1-145_mGFP-Fltp_P16	-3.08994	12.6768	Fltp_P16 (reference)	reference	beta
CAGTAACGTGCATCTA-1-G1-STZ	-1.8291	8.98712	STZ (query)	query	beta
AGCGTATTCCACGCAG-1-SRR10751511-spikein_drug	-5.01491	11.3722	spikein_drug (reference)	reference	beta
CTGGTCTTCTATGTGG-1-SRR10751510-spikein_drug	-6.22212	0.231784	spikein_drug (reference)	reference	beta_delta
CTTACCGAGGAGTAGA-1-G2-STZ	0.319999	11.1476	STZ (query)	query	beta
TGCGTGGAGAAGGTGA-1-G3-STZ	1.44414	-4.68835	STZ (query)	query	alpha
GATCTAGCACGTAAGG-1-146_mRFP-Fltp_P16	-1.96586	-5.95792	Fltp_P16 (reference)	reference	alpha
GACCTGGGTTCGTGAT-1-G5-STZ	-3.95542	2.94775	STZ (query)	query	delta
TTTGGTTCATGCCACG-1-G4-STZ	6.50856	4.05726	STZ (query)	query	immune
CGAATGTGTACCGTAT-1-147_mTmG-Fltp_P16	-5.43643	11.5019	Fltp_P16 (reference)	reference	beta
CCTTCGAGTCAAGCGA-1-SRR10751506-spikein_drug	-4.2633	10.6557	spikein_drug (reference)	reference	beta
GGGTTGCTCTCCCTGA-1-G4-STZ	1.82469	-4.10248	STZ (query)	query	alpha
GCAGTTACACTTCGAA-1-SRR10751506-spikein_drug	7.00699	1.87935	spikein_drug (reference)	reference	stellate_quiescent
TACTCATAGGGAACGG-1-G5-STZ	0.0964362	11.0333	STZ (query)	query	beta
GCGCAGTCACTTAAGC-1-SRR10751508-spikein_drug	-3.84203	13.815	spikein_drug (reference)	reference	beta
GTTAAGCTCACTATTC-1-145_mGFP-Fltp_P16	-5.96615	-0.129388	Fltp_P16 (reference)	reference	delta
CTGATCCTCACAAACC-1-G2-STZ	-1.91039	7.60748	STZ (query)	query	beta
AGAATAGGTAAAGTCA-1-G4-STZ	-2.75735	0.444588	STZ (query)	query	alpha_delta
GGGTCTGGTTCAGCGC-1-G4-STZ	-1.26884	9.78152	STZ (query)	query	beta_delta
GGGATGAGTGACGCCT-1-G2-STZ	-1.86977	6.94445	STZ (query)	query	beta
AACTCTTTCTGGGCCA-1-147_mTmG-Fltp_P16	-2.64321	-5.66988	Fltp_P16 (reference)	reference	alpha
TGTTCCGGTTATCGGT-1-G2-STZ	1.81425	-3.94199	STZ (query)	query	alpha
TGACTAGGTCTTCGTC-1-G2-STZ	-0.301832	10.1824	STZ (query)	query	beta
TGTGGTACACGGACAA-1-SRR10751506-spikein_drug	-2.13167	-5.40772	spikein_drug (reference)	reference	alpha
GGCAATTCACGACTCG-1-146_mRFP-Fltp_P16	-2.76139	-3.73987	Fltp_P16 (reference)	reference	alpha
TGCTACCGTTACGACT-1-145_mGFP-Fltp_P16	-3.11765	-0.804302	Fltp_P16 (reference)	reference	alpha_delta
AAGGCAGGTTAAAGAC-1-SRR10751506-spikein_drug	-4.43194	11.6436	spikein_drug (reference)	reference	beta
ATTATCCAGGGCTTGA-1-SRR10751514-spikein_drug	-0.19815	12.3191	spikein_drug (reference)	reference	beta
GAACGGAGTTCCCTTG-1-SRR10751502-spikein_drug	-4.31719	11.1186	spikein_drug (reference)	reference	beta
GGCAATTGTCAAGCGA-1-G2-STZ	8.21071	8.50958	STZ (query)	query	endothelial
CAGCAGCAGCTAGCCC-1-146_mRFP-Fltp_P16	-5.71787	10.7287	Fltp_P16 (reference)	reference	beta
TGGACGCAGTGTACCT-1-SRR10751508-spikein_drug	-3.01109	-1.07513	spikein_drug (reference)	reference	alpha_delta
CTGCCTATCCTGCCAT-1-SRR10751507-spikein_drug	-3.82387	10.5507	spikein_drug (reference)	reference	beta
CAGATCACAGATCTGT-1-G8-STZ	0.415828	10.9809	STZ (query)	query	beta
ACTATCTTCGCCATAA-1-G2-STZ	-5.56536	1.95285	STZ (query)	query	delta
TAAACCGAGATATGGT-1-SRR10751503-spikein_drug	-1.93491	-3.09216	spikein_drug (reference)	reference	alpha_delta
CGATTGATCGTGGGAA-1-G8-STZ	5.52166	1.93201	STZ (query)	query	ductal
CAAGATCTCTGGAGCC-1-G8-STZ	2.48431	-4.18754	STZ (query)	query	alpha
CCCAGTTCATCGACGC-1-G2-STZ	-6.19988	1.51005	STZ (query)	query	delta
GCATGTATCTCTGAGA-1-147_mTmG-Fltp_P16	-3.02703	-3.25556	Fltp_P16 (reference)	reference	alpha
CGTGTAATCTACTATC-1-G1-STZ	3.41294	-3.72617	STZ (query)	query	gamma
TACTCGCGTGCCTGCA-1-147_mTmG-Fltp_P16	-0.98517	-5.19788	Fltp_P16 (reference)	reference	alpha
CCCAATCCATCTCGCT-1-146_mRFP-Fltp_P16	-1.06801	12.812	Fltp_P16 (reference)	reference	beta
TTAGGCAGTGGGTCAA-1-145_mGFP-Fltp_P16	-2.27106	-4.60012	Fltp_P16 (reference)	reference	alpha
GGGACCTTCCAGTATG-1-SRR10751503-spikein_drug	10.7612	8.02236	spikein_drug (reference)	reference	endothelial
GGTGAAGGTGGTCTCG-1-SRR10751504-spikein_drug	-2.7925	0.455328	spikein_drug (reference)	reference	gamma
GCATGTAAGTGCAAGC-1-G2-STZ	-5.16415	1.33916	STZ (query)	query	delta
ATCACGAAGCGTCAAG-1-G3-STZ	-0.11703	10.7394	STZ (query)	query	beta
TTTCCTCAGATATGGT-1-G4-STZ	6.71326	4.44158	STZ (query)	query	immune
TAGTGGTTCTAACCGA-1-G5-STZ	-2.18847	-0.567465	STZ (query)	query	gamma
CACTCCACATGTCCTC-1-G8-STZ	0.585311	12.6572	STZ (query)	query	beta
CAGCTGGTCTTCCTTC-1-145_mGFP-Fltp_P16	-2.92489	-3.35169	Fltp_P16 (reference)	reference	alpha
CAGCTAAAGACAGAGA-1-145_mGFP-Fltp_P16	-1.42344	-2.84686	Fltp_P16 (reference)	reference	alpha
AGGGATGGTACTCGCG-1-G6-STZ	-1.355	10.3045	STZ (query)	query	alpha_beta
CATATGGGTTCCGGCA-1-146_mRFP-Fltp_P16	-2.51892	-3.07314	Fltp_P16 (reference)	reference	alpha
ATCCGAAGTATTAGCC-1-SRR10751504-spikein_drug	-3.20774	10.3807	spikein_drug (reference)	reference	beta
GCGAGAAGTGCGGTAA-1-145_mGFP-Fltp_P16	-2.58142	-2.84343	Fltp_P16 (reference)	reference	alpha
TATCAGGGTCTAGAGG-1-G1-STZ	8.928	9.08897	STZ (query)	query	endothelial
CCTACCAGTTGCTCCT-1-G2-STZ	-4.88755	0.464234	STZ (query)	query	delta
ACGAGCCAGGTCATCT-1-SRR10751515-spikein_drug	-5.38453	9.42361	spikein_drug (reference)	reference	beta
TCGCGAGAGCCAGGAT-1-G1-STZ	-1.03607	12.817	STZ (query)	query	beta
GGTGTTATCGTTACAG-1-145_mGFP-Fltp_P16	-2.81677	-5.14709	Fltp_P16 (reference)	reference	alpha
CAGAATCTCTAACGGT-1-147_mTmG-Fltp_P16	-3.01186	11.9847	Fltp_P16 (reference)	reference	beta
GCAATCACACCAGTTA-1-G2-STZ	7.92729	8.64364	STZ (query)	query	endothelial_stellate
GTGTGCGGTGAAAGAG-1-G8-STZ	1.95581	-4.71661	STZ (query)	query	alpha
GTTTCTATCACATGCA-1-G4-STZ	8.23241	8.76305	STZ (query)	query	endothelial
TGGCCAGAGAGCAATT-1-SRR10751509-spikein_drug	-2.27706	-1.55398	spikein_drug (reference)	reference	alpha
TGCGTGGCAGATCCAT-1-SRR10751509-spikein_drug	-1.33438	-4.51147	spikein_drug (reference)	reference	alpha
TAGTTGGTCCTAGTGA-1-SRR10751510-spikein_drug	-2.2252	-0.394127	spikein_drug (reference)	reference	gamma
AAAGCAAGTGCGAAAC-1-G1-STZ	-0.969775	11.2496	STZ (query)	query	beta
GTCAAGTGTTTAGGAA-1-146_mRFP-Fltp_P16	-4.7437	11.4944	Fltp_P16 (reference)	reference	beta
TTCGAAGTCCTGTACC-1-145_mGFP-Fltp_P16	-3.13595	13.4624	Fltp_P16 (reference)	reference	beta
GGCTCGATCCGTTGTC-1-G3-STZ	1.88432	-4.25347	STZ (query)	query	alpha
AACACGTCACAGCCCA-1-SRR10751514-spikein_drug	-3.70541	11.8238	spikein_drug (reference)	reference	beta
TGCCCATGTCCGAAGA-1-G5-STZ	7.76431	7.5743	STZ (query)	query	endothelial
GGTGAAGAGCTAGGCA-1-145_mGFP-Fltp_P16	-5.66581	7.30629	Fltp_P16 (reference)	reference	beta
TTAGGACAGAGTGAGA-1-G1-STZ	0.778232	12.2937	STZ (query)	query	beta
AGATCTGTCTCAACTT-1-G4-STZ	6.95834	5.93763	STZ (query)	query	immune_proliferative
TTATGCTTCGGTCTAA-1-145_mGFP-Fltp_P16	-5.32328	11.8254	Fltp_P16 (reference)	reference	beta
GTTCGGGGTAGGGACT-1-G3-STZ	-5.87503	3.13104	STZ (query)	query	delta
TTTCCTCCATCTCGCT-1-G5-STZ	-1.61319	6.03903	STZ (query)	query	beta
CAGCGACCATGGAATA-1-146_mRFP-Fltp_P16	-1.3068	9.861	Fltp_P16 (reference)	reference	alpha_beta
GGGTCTGAGTATCGAA-1-145_mGFP-Fltp_P16	-5.17958	11.2574	Fltp_P16 (reference)	reference	beta
GGGATGATCGTCTGCT-1-SRR10751516-spikein_drug	-6.09943	9.69257	spikein_drug (reference)	reference	beta
CACACCTGTGGCAAAC-1-G6-STZ	-1.45479	4.9904	STZ (query)	query	beta
GAACCTATCTGAGGGA-1-146_mRFP-Fltp_P16	-1.62097	13.15	Fltp_P16 (reference)	reference	beta
AAGCCGCTCCCTGACT-1-G5-STZ	-0.658101	9.13518	STZ (query)	query	beta
GTCCTCATCGACAGCC-1-G1-STZ	-1.80165	-2.09619	STZ (query)	query	alpha
CCAGCGAAGAGGTACC-1-SRR10751511-spikein_drug	-2.53158	10.0769	spikein_drug (reference)	reference	beta
CATGCCTCAATGTAAG-1-SRR10751511-spikein_drug	-4.38989	0.534746	spikein_drug (reference)	reference	beta_delta
AACTCCCAGCTAACAA-1-SRR10751502-spikein_drug	-1.67855	-5.31603	spikein_drug (reference)	reference	alpha
CACACCTAGGTTCCTA-1-SRR10751512-spikein_drug	-3.77756	10.3454	spikein_drug (reference)	reference	beta
ACGCCAGAGGCGACAT-1-146_mRFP-Fltp_P16	-0.876901	-4.61004	Fltp_P16 (reference)	reference	alpha
TGACTTTGTTTGGGCC-1-G5-STZ	-3.39818	1.43836	STZ (query)	query	delta
CGGAGTCGTCCTAGCG-1-146_mRFP-Fltp_P16	-0.795962	-3.68778	Fltp_P16 (reference)	reference	alpha
GCAAACTTCTAGCACA-1-146_mRFP-Fltp_P16	-1.44682	13.4199	Fltp_P16 (reference)	reference	beta
GGTGTTAGTGGTGTAG-1-SRR10751512-spikein_drug	-5.09661	10.5111	spikein_drug (reference)	reference	beta
GTGCGGTTCAGTACGT-1-G6-STZ	-2.47478	-0.75665	STZ (query)	query	alpha_delta
GCATACAGTGTCGCTG-1-G6-STZ	-4.84689	3.28027	STZ (query)	query	delta
ATGCGATTCACATGCA-1-146_mRFP-Fltp_P16	-3.08127	-4.04518	Fltp_P16 (reference)	reference	alpha
CGTCCATAGCGAGAAA-1-G8-STZ	1.89582	-4.74865	STZ (query)	query	alpha
AAAGATGCACATCCGG-1-G1-STZ	-4.79976	11.1393	STZ (query)	query	beta
GTCATTTCACCAGCAC-1-G5-STZ	2.0038	-3.85178	STZ (query)	query	alpha
GCTCCTATCTTCTGGC-1-G6-STZ	-0.274232	-5.95913	STZ (query)	query	alpha
TCAGGTATCAGCAACT-1-G4-STZ	-4.85871	3.67877	STZ (query)	query	delta
ATGAGGGAGGGCTTGA-1-146_mRFP-Fltp_P16	-1.66479	0.0957362	Fltp_P16 (reference)	reference	gamma
TACCTATGTACATCCA-1-G5-STZ	10.6292	1.89657	STZ (query)	query	stellate_quiescent
TACCTATTCTGCTGCT-1-G1-STZ	0.263841	-3.27456	STZ (query)	query	alpha
GACACGCAGTCTCAAC-1-G6-STZ	1.72163	-0.922454	STZ (query)	query	immune
CAGCATAAGTGTTTGC-1-G5-STZ	1.26592	-2.55217	STZ (query)	query	alpha
TGTTCCGGTACTCTCC-1-G6-STZ	2.88291	-2.9416	STZ (query)	query	alpha
GCCTCTAAGACCACGA-1-G1-STZ	-2.06044	10.8242	STZ (query)	query	beta
GGGCACTCACCCTATC-1-145_mGFP-Fltp_P16	-1.88521	-2.97477	Fltp_P16 (reference)	reference	alpha
ACTGCTCAGATCCCAT-1-G1-STZ	-1.07201	12.0804	STZ (query)	query	beta
GATCAGTCAATAACGA-1-G8-STZ	-4.64261	3.07434	STZ (query)	query	delta
AGTGAGGCAGTCCTTC-1-SRR10751508-spikein_drug	-3.22083	0.444018	spikein_drug (reference)	reference	alpha_delta
AACTCAGCACGCCAGT-1-SRR10751504-spikein_drug	-3.77217	7.82712	spikein_drug (reference)	reference	beta
ATGTGTGCACAAGCCC-1-G1-STZ	-2.69619	3.09347	STZ (query)	query	beta
ACATCAGGTCCGAAGA-1-G6-STZ	2.45073	-4.6717	STZ (query)	query	alpha
CTCCTAGTCTGGTGTA-1-147_mTmG-Fltp_P16	-2.378	-5.41231	Fltp_P16 (reference)	reference	alpha
TAGAGCTAGTCAAGCG-1-G6-STZ	1.14453	10.8093	STZ (query)	query	beta
GCATACAGTGAGCGAT-1-146_mRFP-Fltp_P16	-3.38507	13.5012	Fltp_P16 (reference)	reference	beta
GTCTTCGGTTGCCTCT-1-G6-STZ	0.131159	-3.46781	STZ (query)	query	alpha
GAAACTCGTTACGACT-1-SRR10751511-spikein_drug	3.72676	0.932446	spikein_drug (reference)	reference	endocrine_proliferative
CTCGTACGTCTGGTCG-1-SRR10751511-spikein_drug	-3.35829	6.16456	spikein_drug (reference)	reference	beta_delta
GTCCTCACAGATTGCT-1-SRR10985098-NOD	-4.68811	0.430062	NOD (reference)	reference	delta
TTGCCGTGTGCATCTA-1-SRR10751514-spikein_drug	-5.81372	9.74401	spikein_drug (reference)	reference	beta
CTAAGACCAGCTGTAT-1-SRR10751510-spikein_drug	-3.90186	7.14253	spikein_drug (reference)	reference	beta
CTAGTGACAGGCTCAC-1-G5-STZ	-2.9952	4.74457	STZ (query)	query	beta
CTACATTTCCTTCAAT-1-SRR10985099-NOD	-3.78047	10.3897	NOD (reference)	reference	beta
CAGGTGCAGTTAAGTG-1-SRR10985098-NOD	-1.04173	-4.32577	NOD (reference)	reference	alpha
AAACGGGAGCTCAACT-1-SRR10751505-spikein_drug	-4.36896	6.47283	spikein_drug (reference)	reference	beta
CTGTGCTAGTAATCCC-1-SRR10751502-spikein_drug	-5.79029	10.6237	spikein_drug (reference)	reference	beta
GGGCACTAGTATTGGA-1-G6-STZ	-0.398318	9.91938	STZ (query)	query	beta
TCAGGTATCTTGAGAC-1-G2-STZ	-3.02616	4.04097	STZ (query)	query	beta_delta
CTTAACTCAGTCTTCC-1-G6-STZ	-3.73078	4.00592	STZ (query)	query	beta_delta
ACGCAGCGTGAAGGCT-1-SRR10751506-spikein_drug	-4.13618	8.48044	spikein_drug (reference)	reference	beta
TACGGGCCAACACGCC-1-145_mGFP-Fltp_P16	-0.936796	-4.90736	Fltp_P16 (reference)	reference	alpha
TTCCCAGTCTGAGGGA-1-146_mRFP-Fltp_P16	-4.77244	13.0365	Fltp_P16 (reference)	reference	beta
AAAGATGCAAGTCTGT-1-G1-STZ	-0.353361	12.5202	STZ (query)	query	beta
GCATACACATAGAAAC-1-SRR10985097-NOD	-0.737251	10.3866	NOD (reference)	reference	beta
GTTACAGCATGCAACT-1-G1-STZ	-1.20496	11.407	STZ (query)	query	beta
CATGCCTAGTCTCCTC-1-SRR10751503-spikein_drug	10.6439	8.1596	spikein_drug (reference)	reference	endothelial
GCAGCCAAGGTGCTAG-1-G2-STZ	-0.799262	10.2799	STZ (query)	query	beta
ACGGGTCTCAGGTAAA-1-SRR10751502-spikein_drug	-2.88663	12.1707	spikein_drug (reference)	reference	beta
TAGAGCTAGCCCAACC-1-G4-STZ	1.16116	-4.88918	STZ (query)	query	alpha
CCGGGATCAGCCACCA-1-G3-STZ	7.56009	4.55741	STZ (query)	query	immune_proliferative
ATTATCCGTGTGCCTG-1-G2-STZ	-0.648743	-0.347773	STZ (query)	query	gamma
TGCTGCTTCATAGCAC-1-G5-STZ	-5.30825	3.05318	STZ (query)	query	delta
TCAACGAGTTTACTCT-1-147_mTmG-Fltp_P16	-4.38789	10.1304	Fltp_P16 (reference)	reference	beta
CTCCTAGGTCACTTCC-1-G4-STZ	-5.28647	1.40028	STZ (query)	query	delta
TGCGTGGTCTTGCATT-1-SRR10985099-NOD	-1.55554	-3.82239	NOD (reference)	reference	alpha
AGTGGGAGTCTCTTAT-1-G1-STZ	-4.98417	3.68973	STZ (query)	query	delta
GCTGGGTGTAGTAGTA-1-G2-STZ	-2.40693	5.39861	STZ (query)	query	beta_delta
CTCTGGTTCGCATGGC-1-SRR10751507-spikein_drug	-5.55514	10.5568	spikein_drug (reference)	reference	beta
CATTCGCGTCGCGGTT-1-SRR10751514-spikein_drug	9.20129	2.79708	spikein_drug (reference)	reference	stellate_quiescent
ACCTTTATCATATCGG-1-SRR10751506-spikein_drug	9.24559	2.8116	spikein_drug (reference)	reference	stellate_quiescent
GGTGAAGCACAAGTAA-1-145_mGFP-Fltp_P16	-3.62944	9.435	Fltp_P16 (reference)	reference	beta
GTCACGGAGAAGATTC-1-SRR10751502-spikein_drug	-5.46305	7.17533	spikein_drug (reference)	reference	beta
CGACTTCCAATTGCTG-1-G5-STZ	-5.53387	1.01628	STZ (query)	query	delta
CACATAGCATGCTGGC-1-G2-STZ	9.06181	9.1681	STZ (query)	query	endothelial
ATCACGAAGACGCTTT-1-SRR10751516-spikein_drug	-1.92481	-3.94842	spikein_drug (reference)	reference	alpha
TAAGCGTCACTGTGTA-1-G2-STZ	0.0170246	8.84997	STZ (query)	query	beta
GCTGCAGGTTTGGCGC-1-147_mTmG-Fltp_P16	-3.54124	3.04516	Fltp_P16 (reference)	reference	beta_delta
CTGATAGGTCTCACCT-1-SRR10751503-spikein_drug	-4.69576	7.17178	spikein_drug (reference)	reference	beta
TGGGCGTCATGGTAGG-1-G3-STZ	-0.0883899	10.5587	STZ (query)	query	beta
TGGCGCATCCGCAGTG-1-G8-STZ	1.22301	-4.25204	STZ (query)	query	alpha
TGACGGCCACTGCCAG-1-SRR10751505-spikein_drug	-4.7323	9.77544	spikein_drug (reference)	reference	beta
CATGACATCCCTTGCA-1-G3-STZ	-4.86487	11.202	STZ (query)	query	beta
ACGAGCCTCACTTATC-1-SRR10751504-spikein_drug	-2.55778	13.0831	spikein_drug (reference)	reference	beta
AGCGTATGTCGATTGT-1-146_mRFP-Fltp_P16	-0.257385	-0.960911	Fltp_P16 (reference)	reference	gamma
ATCTGCCAGTACGCCC-1-SRR10751508-spikein_drug	-4.00139	10.3798	spikein_drug (reference)	reference	beta
CTAGTGAAGGGAAACA-1-147_mTmG-Fltp_P16	-5.16849	10.6096	Fltp_P16 (reference)	reference	beta
TACTCGCCAAATACAG-1-SRR10751515-spikein_drug	-1.85173	-3.07038	spikein_drug (reference)	reference	alpha
TGACGGCGTAGAGTGC-1-G1-STZ	-5.08094	2.63685	STZ (query)	query	delta
TGCGCAGCACCAGATT-1-G3-STZ	-3.46661	2.16035	STZ (query)	query	alpha_delta
AGCAGCCTCGTCTGCT-1-G5-STZ	-2.05915	5.12425	STZ (query)	query	beta
AGGGAGTAGGTGCTAG-1-G1-STZ	-1.07835	9.37297	STZ (query)	query	beta
CGAGAAGGTACTCAAC-1-SRR10751511-spikein_drug	-2.73444	-1.10009	spikein_drug (reference)	reference	alpha
AAGTCTGTCGCCGTGA-1-145_mGFP-Fltp_P16	-1.53774	-1.51286	Fltp_P16 (reference)	reference	alpha_beta
TCGTAGACATTAGGCT-1-145_mGFP-Fltp_P16	-3.99429	11.8302	Fltp_P16 (reference)	reference	beta
TCGCGTTTCAACGGGA-1-146_mRFP-Fltp_P16	3.46852	0.996813	Fltp_P16 (reference)	reference	endocrine_proliferative
TCGTAGATCGTGTAGT-1-G2-STZ	-1.41913	7.9051	STZ (query)	query	beta
AGACGTTTCAGCACAT-1-G1-STZ	-0.28945	10.6358	STZ (query)	query	beta
AGGGAGTTCTTGCAAG-1-G5-STZ	2.65487	-3.83558	STZ (query)	query	gamma
CGGTTAAGTGAGCGAT-1-G2-STZ	9.48461	1.77867	STZ (query)	query	stellate_quiescent
TGGTTAGGTCAAAGAT-1-G3-STZ	0.539903	-3.40631	STZ (query)	query	alpha
CTGAAGTAGGAGCGTT-1-SRR10751508-spikein_drug	-4.16092	6.37583	spikein_drug (reference)	reference	beta_delta
ATTGGACTCTCCAGGG-1-SRR10751514-spikein_drug	-3.91198	11.5285	spikein_drug (reference)	reference	beta
CAGGTGCGTTGATTGC-1-146_mRFP-Fltp_P16	-1.83439	-5.29187	Fltp_P16 (reference)	reference	alpha
CGTTAGACAGATGAGC-1-G1-STZ	-0.264001	12.6687	STZ (query)	query	beta
TCATTACAGCCTTGAT-1-SRR10751511-spikein_drug	-2.75603	0.94586	spikein_drug (reference)	reference	beta
GTGCAGCTCAGCTCTC-1-SRR10751504-spikein_drug	-4.72999	13.4437	spikein_drug (reference)	reference	beta
AGCGTATCATGGAATA-1-G2-STZ	-2.05709	0.698343	STZ (query)	query	gamma
TCCCGATCAACTGGCC-1-G6-STZ	1.34964	-1.50836	STZ (query)	query	alpha_immune
CTGAAACTCGACCAGC-1-G3-STZ	-3.99954	1.42575	STZ (query)	query	alpha_delta
TCCCGATCATCTCGCT-1-146_mRFP-Fltp_P16	-2.72702	-4.77821	Fltp_P16 (reference)	reference	alpha
CAGCGACTCGCTAGCG-1-146_mRFP-Fltp_P16	-2.88481	11.6709	Fltp_P16 (reference)	reference	beta
TGCCCATTCATGTGGT-1-G3-STZ	1.37125	13.0105	STZ (query)	query	beta
CTACACCCATCGATTG-1-G6-STZ	-4.20753	7.67378	STZ (query)	query	beta
GTCAAGTGTGCACTTA-1-145_mGFP-Fltp_P16	-4.00098	10.7609	Fltp_P16 (reference)	reference	beta
TGAGAGGAGTACGATA-1-SRR10751511-spikein_drug	-3.22944	-2.87555	spikein_drug (reference)	reference	alpha_beta
CGTCACTTCTACTATC-1-SRR10751511-spikein_drug	-4.45175	8.04283	spikein_drug (reference)	reference	beta
GATCAGTGTGCCTGGT-1-G4-STZ	-3.20709	3.48205	STZ (query)	query	beta
AGCTCCTCATGACATC-1-G2-STZ	7.46359	5.86201	STZ (query)	query	immune_proliferative
GTCGTAAAGAAACCAT-1-SRR10751506-spikein_drug	-4.15545	8.64635	spikein_drug (reference)	reference	beta
TGGTTCCCACATGTGT-1-G5-STZ	2.2077	-3.57094	STZ (query)	query	alpha
CTGATCCAGAAGCCCA-1-G6-STZ	2.29358	-4.85042	STZ (query)	query	alpha
ACGGAGAGTTTCCACC-1-145_mGFP-Fltp_P16	-3.58043	11.0289	Fltp_P16 (reference)	reference	beta
CCTCTGAAGTGGGCTA-1-G5-STZ	-0.114535	-0.8379	STZ (query)	query	gamma
CTTAGGATCTTTACGT-1-SRR10751507-spikein_drug	-3.80085	0.915709	spikein_drug (reference)	reference	alpha_beta_delta
TTTGTCATCTGTCTAT-1-G1-STZ	-2.81532	11.6602	STZ (query)	query	beta
ACGTCAATCGGCGGTT-1-SRR10751513-spikein_drug	-2.76675	12.2508	spikein_drug (reference)	reference	beta
CAGCATAAGTAGGTGC-1-G2-STZ	-1.53854	-3.45094	STZ (query)	query	alpha
GTATTCTAGTGAAGTT-1-G8-STZ	-0.690285	8.76393	STZ (query)	query	beta
TTTACTGGTACCGAGA-1-SRR10751508-spikein_drug	-5.15615	6.67858	spikein_drug (reference)	reference	beta
TTGACTTGTACTCTCC-1-145_mGFP-Fltp_P16	-0.631579	-5.17045	Fltp_P16 (reference)	reference	alpha
CGGACGTGTCAGATAA-1-G1-STZ	1.0157	11.6507	STZ (query)	query	beta
CACATAGAGTTTCCTT-1-SRR10985098-NOD	-2.35194	-3.90556	NOD (reference)	reference	alpha
CGACCTTAGCACGCCT-1-G5-STZ	0.506831	-4.27253	STZ (query)	query	alpha
ATAAGAGGTACCCAAT-1-G4-STZ	-2.59161	2.71094	STZ (query)	query	beta
GTCAAGTCAAGCCTAT-1-G6-STZ	2.94678	-3.58458	STZ (query)	query	alpha
GAGCAGAGTCTCCCTA-1-SRR10751507-spikein_drug	10.5068	8.30671	spikein_drug (reference)	reference	endothelial
TACACGAGTAAATGAC-1-146_mRFP-Fltp_P16	-7.39571	0.475361	Fltp_P16 (reference)	reference	delta
CCCAATCTCAATCACG-1-SRR10751511-spikein_drug	-3.61008	8.49118	spikein_drug (reference)	reference	beta
ACGATACCAGTTCATG-1-SRR10751504-spikein_drug	8.08587	1.54225	spikein_drug (reference)	reference	stellate_quiescent
TGAGCATCACCTCGGA-1-SRR10751511-spikein_drug	-3.22885	3.12535	spikein_drug (reference)	reference	beta
ATTGGACTCTTAGCCC-1-G6-STZ	-4.09734	2.89846	STZ (query)	query	delta
AGCCTAATCTGCTGTC-1-146_mRFP-Fltp_P16	-3.62685	12.8976	Fltp_P16 (reference)	reference	beta
ACGGAGAAGGAGTACC-1-SRR10751511-spikein_drug	0.0208037	-3.21623	spikein_drug (reference)	reference	alpha
TGCCCTAGTTTAGCTG-1-146_mRFP-Fltp_P16	-3.16817	12.2618	Fltp_P16 (reference)	reference	beta
TCACGAAGTCCTGCTT-1-G3-STZ	-2.92247	7.68344	STZ (query)	query	beta
GTATTCTAGGAGTACC-1-G5-STZ	10.2346	2.05097	STZ (query)	query	stellate_quiescent
AGCGTATTCCTATTCA-1-G4-STZ	-5.8507	2.2382	STZ (query)	query	delta
CGCTATCAGGAGCGTT-1-G2-STZ	-5.68495	1.48443	STZ (query)	query	delta
CAGTAACTCCGAATGT-1-SRR10751506-spikein_drug	-4.28266	0.19554	spikein_drug (reference)	reference	alpha_delta
TACGGTATCATGCATG-1-SRR10985098-NOD	-2.09173	-5.30735	NOD (reference)	reference	alpha
TCGTAGAGTCGCTTCT-1-SRR10751506-spikein_drug	-3.3336	11.5846	spikein_drug (reference)	reference	beta
TGAGCATAGAGTACAT-1-G1-STZ	0.179478	11.9266	STZ (query)	query	beta
CCTACCATCGTACCGG-1-146_mRFP-Fltp_P16	-1.91587	-4.29865	Fltp_P16 (reference)	reference	alpha
CATGACAAGCCAGTTT-1-145_mGFP-Fltp_P16	-2.2143	-3.70248	Fltp_P16 (reference)	reference	alpha
CCATGTCTCGCTTGTC-1-SRR10751510-spikein_drug	-0.359875	-5.53072	spikein_drug (reference)	reference	alpha
GGGAGATTCACCCTCA-1-G1-STZ	9.60122	7.26863	STZ (query)	query	endothelial_stellate
GAACGGAAGTGGCACA-1-SRR10751511-spikein_drug	-5.40042	10.8114	spikein_drug (reference)	reference	beta
CGACCTTTCAGTGTTG-1-SRR10751509-spikein_drug	-1.8831	0.488699	spikein_drug (reference)	reference	gamma
CTGAAACCAGCGTTCG-1-G6-STZ	2.33048	-3.7978	STZ (query)	query	alpha
CCTACCACAAGTTCTG-1-G2-STZ	-2.93666	5.5363	STZ (query)	query	beta_delta
GCGCGATTCAAAGTAG-1-G6-STZ	0.636065	10.1768	STZ (query)	query	beta
GCAATCATCACATACG-1-145_mGFP-Fltp_P16	-4.2131	12.5253	Fltp_P16 (reference)	reference	beta
GCTCCTAGTGTGGTTT-1-145_mGFP-Fltp_P16	-6.12286	10.0207	Fltp_P16 (reference)	reference	beta
TTTATGCTCCGAATGT-1-SRR10751504-spikein_drug	-3.15156	13.0356	spikein_drug (reference)	reference	beta
GGCTCGAGTTAAGAAC-1-SRR10751505-spikein_drug	-4.55535	11.4354	spikein_drug (reference)	reference	beta
CCCAATCAGGCTACGA-1-G6-STZ	-3.15733	6.16632	STZ (query)	query	beta
GCTCCTAGTAACGTTC-1-G5-STZ	-3.11338	6.15651	STZ (query)	query	beta
CAAGTTGGTCACCTAA-1-146_mRFP-Fltp_P16	-3.37004	13.4696	Fltp_P16 (reference)	reference	beta
ACTGAGTTCGTAGGTT-1-145_mGFP-Fltp_P16	-2.12545	5.11221	Fltp_P16 (reference)	reference	alpha_beta
TGACTTTCAGACGTAG-1-SRR10751513-spikein_drug	-4.06262	8.29766	spikein_drug (reference)	reference	beta
CTCGAGGCACGTTGGC-1-147_mTmG-Fltp_P16	-4.66935	11.6758	Fltp_P16 (reference)	reference	beta
ACGGCCACACCAGGTC-1-SRR10751505-spikein_drug	-1.42233	-5.95556	spikein_drug (reference)	reference	alpha
CCAGCGAAGGGATGGG-1-G2-STZ	-2.03853	5.27978	STZ (query)	query	beta
CGAACATCAAGCGAGT-1-G2-STZ	-4.87338	1.4799	STZ (query)	query	delta
GACTACAGTGGGTCAA-1-146_mRFP-Fltp_P16	-2.33757	-3.337	Fltp_P16 (reference)	reference	alpha
ATCGAGTTCATAGCAC-1-SRR10751514-spikein_drug	-1.32314	-2.11968	spikein_drug (reference)	reference	alpha_beta
GTCAAGTAGGATGTAT-1-147_mTmG-Fltp_P16	-1.6326	-0.0547484	Fltp_P16 (reference)	reference	gamma
TTAGGCACATGAACCT-1-SRR10751509-spikein_drug	-2.1536	0.106833	spikein_drug (reference)	reference	alpha_delta
TAAGCGTTCCGTAGTA-1-SRR10751509-spikein_drug	-2.38979	-3.88953	spikein_drug (reference)	reference	alpha
CAGCAGCTCCGCGTTT-1-SRR10751504-spikein_drug	-5.06863	12.3621	spikein_drug (reference)	reference	beta
ATCCGAAAGCGGATCA-1-145_mGFP-Fltp_P16	-4.11506	11.5916	Fltp_P16 (reference)	reference	beta
CGAGAAGCACCTCGTT-1-SRR10751504-spikein_drug	-4.47289	9.29628	spikein_drug (reference)	reference	beta
TACCTATAGTTAACGA-1-G4-STZ	9.18287	9.15688	STZ (query)	query	endothelial
TCAGGTAAGACAATAC-1-G5-STZ	-1.5384	7.06503	STZ (query)	query	beta
CGCTGGAAGTGCCATT-1-SRR10751504-spikein_drug	-0.623473	-4.21988	spikein_drug (reference)	reference	alpha_beta
TACTCGCCATACAGCT-1-146_mRFP-Fltp_P16	1.51186	-4.742	Fltp_P16 (reference)	reference	alpha
GTTTCTACAGCCTTGG-1-146_mRFP-Fltp_P16	-1.26669	3.94944	Fltp_P16 (reference)	reference	alpha
AAGCCGCAGATCGGGT-1-146_mRFP-Fltp_P16	-0.433616	-0.715408	Fltp_P16 (reference)	reference	gamma
TCCACACTCTGATTCT-1-SRR10985098-NOD	-3.99129	2.85615	NOD (reference)	reference	beta_delta
GCACATAAGGAGCGAG-1-G2-STZ	-5.06318	3.9433	STZ (query)	query	beta_delta
CAAGAAAAGAGTTGGC-1-SRR10751511-spikein_drug	-5.09415	13.1005	spikein_drug (reference)	reference	beta
CGGAGTCCAATGACCT-1-145_mGFP-Fltp_P16	-5.22917	8.39211	Fltp_P16 (reference)	reference	beta
CTCGTCAGTTTGACAC-1-G2-STZ	-1.95646	6.07318	STZ (query)	query	beta
TAGCCGGAGTCGCCGT-1-G3-STZ	-6.01959	9.03702	STZ (query)	query	beta
CTAACTTTCGAATGCT-1-G3-STZ	-0.0434189	-3.30494	STZ (query)	query	alpha
TAGGCATAGAGTGAGA-1-145_mGFP-Fltp_P16	-2.18199	-4.87325	Fltp_P16 (reference)	reference	alpha
CACATAGAGGCACATG-1-G2-STZ	7.95582	7.65276	STZ (query)	query	endothelial
GCTCCTAAGTACATGA-1-G2-STZ	0.586203	-5.35396	STZ (query)	query	alpha
CAAGAAATCTTCAACT-1-147_mTmG-Fltp_P16	-5.84317	0.955772	Fltp_P16 (reference)	reference	delta
CGTCAGGTCAGGTAAA-1-SRR10751511-spikein_drug	-5.00071	9.94556	spikein_drug (reference)	reference	beta
CTTGGCTAGAGGTAGA-1-146_mRFP-Fltp_P16	-5.39213	9.6037	Fltp_P16 (reference)	reference	beta
TTCTCAAGTGTCCTCT-1-145_mGFP-Fltp_P16	-2.97808	-4.16888	Fltp_P16 (reference)	reference	alpha
GTCGTAAAGGCCCTTG-1-147_mTmG-Fltp_P16	-0.890544	-2.88041	Fltp_P16 (reference)	reference	alpha
TTAGGACGTTCCATGA-1-G2-STZ	8.79755	-0.948924	STZ (query)	query	schwann
GTACGTACAAGGCTCC-1-G8-STZ	0.957689	10.6185	STZ (query)	query	beta
AATCCAGAGATGGCGT-1-SRR10751515-spikein_drug	-4.15777	6.48367	spikein_drug (reference)	reference	beta
ACCTTTATCTCCGGTT-1-145_mGFP-Fltp_P16	4.00303	0.996401	Fltp_P16 (reference)	reference	endocrine_proliferative
GTCATTTTCGAGAGCA-1-SRR10751508-spikein_drug	-3.07622	-5.07841	spikein_drug (reference)	reference	alpha
CGAATGTGTGCAGTAG-1-145_mGFP-Fltp_P16	-1.50255	-4.52133	Fltp_P16 (reference)	reference	alpha
AAAGTAGAGTGTCTCA-1-146_mRFP-Fltp_P16	-2.41443	-3.37927	Fltp_P16 (reference)	reference	alpha
CCGTGGACACTTCTGC-1-SRR10985099-NOD	-2.93724	8.9813	NOD (reference)	reference	beta
CATGGCGAGATCCGAG-1-147_mTmG-Fltp_P16	1.02599	-4.81817	Fltp_P16 (reference)	reference	alpha
ATTGGTGAGAGACGAA-1-G2-STZ	-0.625168	8.59166	STZ (query)	query	beta
CTACCCAAGCTAGTGG-1-G2-STZ	-3.64408	1.19545	STZ (query)	query	delta_immune
GTGTGCGCAATCCGAT-1-145_mGFP-Fltp_P16	-1.33343	-3.22297	Fltp_P16 (reference)	reference	alpha
ACGGGCTCAATGGATA-1-G5-STZ	3.50312	-4.23529	STZ (query)	query	alpha
GAACGGAAGCGTGAAC-1-G6-STZ	-1.07487	8.2715	STZ (query)	query	beta
CGAGAAGTCAGTTAGC-1-SRR10751507-spikein_drug	-5.36789	9.8948	spikein_drug (reference)	reference	beta
TGCCAAAAGTATCGAA-1-G5-STZ	-4.91787	3.54112	STZ (query)	query	delta
ACGATGTAGTATCTCG-1-146_mRFP-Fltp_P16	-5.55708	0.168824	Fltp_P16 (reference)	reference	delta
GTACGTACAGGTGCCT-1-G1-STZ	3.34108	-3.91315	STZ (query)	query	alpha
ACACCCTGTTGGACCC-1-146_mRFP-Fltp_P16	-6.25055	-0.0720931	Fltp_P16 (reference)	reference	delta
CATCAGACATTCTTAC-1-G1-STZ	-4.67098	11.4744	STZ (query)	query	beta
GCTGCGAGTTGTGGAG-1-SRR10751511-spikein_drug	-1.94859	-1.51115	spikein_drug (reference)	reference	alpha
TGCGTGGCATTCGACA-1-SRR10985098-NOD	-4.49618	11.6118	NOD (reference)	reference	beta
AACTCAGAGCTTTGGT-1-G8-STZ	-3.43801	5.35064	STZ (query)	query	delta
CTCACACAGCCACTAT-1-145_mGFP-Fltp_P16	-2.56685	9.03696	Fltp_P16 (reference)	reference	beta
CTAGCCTGTAGCACGA-1-G2-STZ	-1.0212	7.64654	STZ (query)	query	beta
ATAAGAGTCCTCGCAT-1-G6-STZ	0.81372	-4.00139	STZ (query)	query	gamma
CATCAGACAGACAAAT-1-G4-STZ	-4.74969	3.94775	STZ (query)	query	delta
GGGTTGCAGACGCTTT-1-G6-STZ	-0.874577	-3.29028	STZ (query)	query	alpha
TTTACTGTCTCAAACG-1-G6-STZ	-2.16374	-0.139372	STZ (query)	query	alpha_delta
CAAGAAAGTGAAGGCT-1-SRR10751504-spikein_drug	-0.367538	-5.57958	spikein_drug (reference)	reference	alpha
GTCACGGAGCTAGTCT-1-SRR10751502-spikein_drug	-5.5828	6.20294	spikein_drug (reference)	reference	beta
TCAGGTAGTTTAGGAA-1-G3-STZ	9.99695	8.63962	STZ (query)	query	endothelial
CTCCTAGCACACGCTG-1-SRR10751505-spikein_drug	9.37501	2.45296	spikein_drug (reference)	reference	stellate_quiescent
AAGGTTCCAAGCTGAG-1-145_mGFP-Fltp_P16	-1.99916	-4.65591	Fltp_P16 (reference)	reference	alpha
TTAACTCCAAGTTCTG-1-SRR10751502-spikein_drug	-5.52012	8.81795	spikein_drug (reference)	reference	beta
CGTTGGGGTGATAAGT-1-SRR10751505-spikein_drug	-1.61279	-4.61404	spikein_drug (reference)	reference	alpha
GGGACCTTCCTTGCCA-1-SRR10751515-spikein_drug	-5.24103	8.70673	spikein_drug (reference)	reference	beta
GGAATAAAGTCCTCCT-1-G8-STZ	-2.42877	8.1525	STZ (query)	query	beta_delta
CACAAACTCTCGAGTA-1-SRR10751502-spikein_drug	-1.54595	2.31313	spikein_drug (reference)	reference	beta
CTAAGACGTCGAATCT-1-SRR10985098-NOD	-2.74077	-2.17064	NOD (reference)	reference	alpha
TGAAAGAGTCTCTTTA-1-G1-STZ	-5.28683	3.4795	STZ (query)	query	delta
CCCAGTTGTCGCTTTC-1-G8-STZ	-2.08209	9.84893	STZ (query)	query	beta
TAGAGCTGTACGCACC-1-G6-STZ	10.5292	4.10542	STZ (query)	query	stellate_activated
TCCCGATGTTCCACTC-1-G5-STZ	-2.14481	4.19336	STZ (query)	query	beta
AATCGGTAGATATACG-1-SRR10751506-spikein_drug	-2.26514	11.4131	spikein_drug (reference)	reference	beta
CTCAGAATCAATAAGG-1-G1-STZ	0.58631	12.2817	STZ (query)	query	beta
CCCTCCTGTAGCTTGT-1-SRR10751506-spikein_drug	-2.66858	10.9181	spikein_drug (reference)	reference	beta
GAAACTCGTACCAGTT-1-G1-STZ	-0.147841	12.4688	STZ (query)	query	beta
GTTTCTACAATTCCTT-1-G1-STZ	0.808409	-3.6866	STZ (query)	query	alpha
CCACGGAAGGGAAACA-1-G5-STZ	0.29308	-2.01581	STZ (query)	query	gamma
GATGAGGCACATAACC-1-G3-STZ	-0.555586	-3.51562	STZ (query)	query	alpha
TCGTAGAAGCATCATC-1-G1-STZ	-1.53206	12.0084	STZ (query)	query	beta
CCTAAAGAGCACCGCT-1-SRR10751514-spikein_drug	-3.04751	10.1605	spikein_drug (reference)	reference	beta
TGACGGCAGGACACCA-1-SRR10751513-spikein_drug	-6.87337	0.278464	spikein_drug (reference)	reference	delta
ACTGAACTCACGCGGT-1-G2-STZ	0.742142	-4.72534	STZ (query)	query	alpha
TGAAAGACAGTCCTTC-1-145_mGFP-Fltp_P16	-1.74252	-3.97793	Fltp_P16 (reference)	reference	alpha
GGAAAGCCATCAGTAC-1-G6-STZ	-3.93729	0.434625	STZ (query)	query	delta
TACACGAAGACTCGGA-1-146_mRFP-Fltp_P16	-5.26178	12.0942	Fltp_P16 (reference)	reference	beta
CTGAAACTCACTGGGC-1-SRR10751505-spikein_drug	-4.48471	11.014	spikein_drug (reference)	reference	beta
CCTAAAGTCGGTTAAC-1-G6-STZ	2.28879	-3.57056	STZ (query)	query	alpha
CATGGCGGTCTGGTCG-1-SRR10751512-spikein_drug	-6.20845	0.834278	spikein_drug (reference)	reference	delta
CTAATGGAGCTAGCCC-1-G2-STZ	-4.65109	2.88629	STZ (query)	query	delta
CTCGGGAAGGCAGTCA-1-SRR10751504-spikein_drug	-4.99449	8.86759	spikein_drug (reference)	reference	beta
GTCTCGTTCAGCACAT-1-SRR10751514-spikein_drug	-3.80915	8.1677	spikein_drug (reference)	reference	beta
CGTTCTGGTGACGGTA-1-G5-STZ	-3.81796	3.62069	STZ (query)	query	delta
GTGCATATCAAACCGT-1-G6-STZ	-0.817117	8.96156	STZ (query)	query	delta
CTAACTTCACCTGGTG-1-SRR10751509-spikein_drug	-5.3576	6.55316	spikein_drug (reference)	reference	beta
TGCGTGGCATCACCCT-1-SRR10751502-spikein_drug	-2.5772	7.27015	spikein_drug (reference)	reference	beta
TCTTCGGCAATCTGCA-1-147_mTmG-Fltp_P16	-4.09214	11.7167	Fltp_P16 (reference)	reference	beta
TCTTTCCGTTACGGAG-1-145_mGFP-Fltp_P16	-1.03929	-4.90891	Fltp_P16 (reference)	reference	alpha
CTACGTCCAGACGTAG-1-145_mGFP-Fltp_P16	-4.35805	11.7267	Fltp_P16 (reference)	reference	beta
CGACCTTTCTGCCAGG-1-G2-STZ	1.22049	-4.47376	STZ (query)	query	alpha
TGACAACGTTAGAACA-1-146_mRFP-Fltp_P16	-1.63561	13.4295	Fltp_P16 (reference)	reference	beta
CCACCTAGTCTCCATC-1-G4-STZ	-3.28797	6.70148	STZ (query)	query	beta
TTGCGTCAGCACAGGT-1-SRR10751503-spikein_drug	-3.92969	5.51408	spikein_drug (reference)	reference	beta
CAGCATACAACTGGCC-1-G4-STZ	-5.96012	2.71622	STZ (query)	query	delta
GTGCATACAATAGCGG-1-G4-STZ	-1.49845	6.67226	STZ (query)	query	beta
CCTATTAAGATATGGT-1-146_mRFP-Fltp_P16	-0.610664	-1.03496	Fltp_P16 (reference)	reference	gamma
AACTCTTGTTGGGACA-1-G2-STZ	8.82879	9.02637	STZ (query)	query	endothelial
GAACCTATCCACGAAT-1-146_mRFP-Fltp_P16	-3.71618	-2.90768	Fltp_P16 (reference)	reference	alpha
TTTGGTTAGACCTAGG-1-G1-STZ	-1.80401	11.0066	STZ (query)	query	beta
ACGCCAGAGTGTTAGA-1-145_mGFP-Fltp_P16	-3.09975	13.0647	Fltp_P16 (reference)	reference	beta
TGGGAAGAGTCTCGGC-1-SRR10751506-spikein_drug	-1.2276	-4.58971	spikein_drug (reference)	reference	alpha
AAACGGGCAATGGATA-1-G1-STZ	-1.1954	9.02713	STZ (query)	query	alpha_beta
AAGGCAGGTTACGCGC-1-G2-STZ	0.963607	-4.67141	STZ (query)	query	alpha
AGAGCGACACCGAAAG-1-145_mGFP-Fltp_P16	-6.07794	0.572525	Fltp_P16 (reference)	reference	delta
GCAGCCAGTCGGGTCT-1-SRR10751507-spikein_drug	-2.26426	2.97025	spikein_drug (reference)	reference	beta_delta
TTTACTGGTCGAATCT-1-G6-STZ	10.7058	4.46143	STZ (query)	query	stellate_activated
CAGTAACGTCTCATCC-1-G3-STZ	-5.83739	1.58491	STZ (query)	query	delta
TAGGCATAGACGCACA-1-146_mRFP-Fltp_P16	-4.2205	7.795	Fltp_P16 (reference)	reference	beta
ACACCCTTCTTGTACT-1-SRR10751502-spikein_drug	-3.94569	11.6989	spikein_drug (reference)	reference	beta
CCTAGCTGTAAGTGGC-1-G2-STZ	4.76091	2.65998	STZ (query)	query	ductal
CGATTGAGTAATAGCA-1-G8-STZ	-0.763635	11.2048	STZ (query)	query	beta
ACACTGACAAGCGATG-1-G6-STZ	-5.43054	3.84923	STZ (query)	query	delta
CTCTACGAGCAATATG-1-SRR10751505-spikein_drug	-4.36832	8.59146	spikein_drug (reference)	reference	beta
TAAGAGATCGCCAAAT-1-G6-STZ	-2.97245	3.91347	STZ (query)	query	beta_delta
TTGACTTAGTGAAGTT-1-146_mRFP-Fltp_P16	-2.67114	10.9322	Fltp_P16 (reference)	reference	beta
TTTACTGAGAATCTCC-1-146_mRFP-Fltp_P16	-0.65674	-5.32056	Fltp_P16 (reference)	reference	alpha
CCAATCCAGCGTCAAG-1-G2-STZ	-4.41667	6.79365	STZ (query)	query	beta
CAGCTGGTCCGCGCAA-1-SRR10985098-NOD	5.24571	2.27849	NOD (reference)	reference	ductal
AAGGAGCTCGGTTCGG-1-SRR10751502-spikein_drug	-2.59828	13.1745	spikein_drug (reference)	reference	beta
GGGTCTGGTCACTTCC-1-G8-STZ	-1.48001	8.50687	STZ (query)	query	beta
CATGCCTGTGTTCTTT-1-SRR10751506-spikein_drug	-4.53704	10.4227	spikein_drug (reference)	reference	beta
CTGATCCCAAACTGTC-1-146_mRFP-Fltp_P16	-2.16046	-2.84139	Fltp_P16 (reference)	reference	alpha
CCGTTCATCCCAACGG-1-147_mTmG-Fltp_P16	-4.89388	12.568	Fltp_P16 (reference)	reference	beta
[truncated: 81,336 more rows]

## Sheet: a_umap_symphony
index	UMAP1	UMAP2	Study	Reference and query	Cell type
[truncated: 82,077 more rows]

[truncated: 4 more sheets: b_metrics, c_pos, c_connectivities, d_expimap_latent_scores]
