# Supplementary material for: Biologically informed deep learning to query gene programs in single-cell atlases
Source: Nat Cell Biol. 2023 Feb 2;25(2):337–50. doi: 10.1038/s41556-022-01072-x (PMC9928587; doi:10.1038/s41556-022-01072-x)
Supplement: Source Data Extended Data Fig. 10 — UMAP coordinates of the expiMap latent space and latent scores of the GPs in the figure. [file 41556_2022_1072_MOESM28_ESM.csv]

	umap_1	umap_2	cell_cycle_latent	developmental_biology_latent	regulation_beta_cell_development_latent	cell_type	day	ref_query
0	11.766815	3.6330192	-1.862040638923645	-2.082376003265381	2.0862443447113037	Beta	14.5	reference
1	12.519586	3.189607	-1.0331711769104004	-2.045905828475952	-0.010949552059173584	Beta	14.5	reference
2	10.368411	5.3573294	-0.44674280285835266	-2.956855535507202	0.08894149959087372	Pre-endocrine	14.5	reference
3	-0.8248215	0.6984776	2.1978509426116943	-2.09013295173645	-1.7495173215866089	Trunk	14.5	reference
4	5.0182166	6.9717917	-1.4642819166183472	-3.2046003341674805	1.3040062189102173	Ngn3 high EP	14.5	reference
5	7.4829197	6.5208545	-1.6964303255081177	-3.5034613609313965	1.7525207996368408	Pre-endocrine	14.5	reference
6	0.38308132	3.6758513	-0.7634108066558838	-2.457550525665283	-0.9796453714370728	Ductal	14.5	reference
7	-0.07153174	1.1471541	1.4252533912658691	-2.134782075881958	-1.0109041929244995	Tip	14.5	reference
8	2.703666	3.3194132	-0.6870852708816528	-2.326425075531006	-2.0862274169921875	Trunk	14.5	reference
9	6.059934	7.3687034	-1.140689730644226	-2.889605760574341	1.3027595281600952	Ngn3 high EP	14.5	reference
10	0.8404104	4.559986	-0.8413435220718384	-2.0837349891662598	-1.1283466815948486	Ductal	14.5	reference
11	0.06601583	3.7889743	-1.2892682552337646	-2.4214656352996826	-2.3927581310272217	Ductal	14.5	reference
12	-1.3542869	2.5417702	1.9358385801315308	-2.109196662902832	-1.7827829122543335	Ductal	14.5	reference
13	4.7841954	6.9444785	-1.7026318311691284	-3.007741689682007	1.1439369916915894	Ngn3 high EP	14.5	reference
14	-0.55295765	4.6067095	-0.6975449323654175	-2.3886561393737793	-1.1004236936569214	Ngn3 low EP	14.5	reference
15	11.402717	3.4337647	-2.060579299926758	-2.9108805656433105	0.36540645360946655	Beta	14.5	reference
16	-0.81467825	1.4633656	0.4908495843410492	-2.109283208847046	-1.3059089183807373	Ductal	14.5	reference
17	-1.293613	-0.68619806	2.1731159687042236	-2.156424045562744	-2.3500704765319824	Ductal	14.5	reference
18	6.7900634	7.5177526	-1.7319401502609253	-3.3090171813964844	1.5762532949447632	Ngn3 high EP	14.5	reference
19	0.5477949	4.2294703	-1.7408143281936646	-2.1057357788085938	-0.820984959602356	Ngn3 low EP	14.5	reference
20	11.1238165	4.573701	-0.8252286911010742	-2.8613457679748535	-0.2406623810529709	Pre-endocrine	14.5	reference
21	0.53978175	1.2215644	1.2664722204208374	-2.2977535724639893	-1.9577844142913818	Tip	14.5	reference
22	5.6196575	6.4147916	0.1147114485502243	-3.209885835647583	1.7235594987869263	Ngn3 high EP	14.5	reference
23	0.1210702	-0.36822486	0.19513173401355743	-2.1852357387542725	-1.6043872833251953	Ductal	14.5	reference
24	12.006908	3.5544143	-1.6334669589996338	-2.718956470489502	1.5467209815979004	Beta	14.5	reference
25	12.938064	2.8978267	-1.1557927131652832	-2.2537195682525635	-0.17066791653633118	Beta	14.5	reference
26	0.32897282	5.0583224	-1.176358938217163	-2.225149393081665	-1.6349574327468872	Ductal	14.5	reference
27	12.629674	3.2129061	-1.646284818649292	-2.1518006324768066	1.2967424392700195	Beta	14.5	reference
28	8.705267	6.6742964	-0.7682250738143921	-3.8437085151672363	1.0503356456756592	Pre-endocrine	14.5	reference
29	6.773278	6.784676	-2.2580783367156982	-3.3854668140411377	0.9322494864463806	Ngn3 high EP	14.5	reference
30	10.851856	4.3484535	-1.2989615201950073	-2.9325578212738037	0.7758080959320068	Pre-endocrine	14.5	reference
31	11.00217	5.0525274	-1.1200412511825562	-3.662518262863159	0.7976688146591187	Pre-endocrine	14.5	reference
32	7.0824018	6.9835987	-1.410730242729187	-3.568527936935425	1.8699603080749512	Ngn3 high EP	14.5	reference
33	10.782158	4.4613633	-1.1277822256088257	-3.08785080909729	1.590165376663208	Pre-endocrine	14.5	reference
34	2.322639	5.991477	-1.1458485126495361	-2.3942179679870605	-0.6072571277618408	Ngn3 low EP	14.5	reference
35	10.024676	6.0101743	-0.8009647130966187	-3.8642163276672363	2.127836227416992	Pre-endocrine	14.5	reference
36	11.438374	4.3062406	-1.517353892326355	-2.583211898803711	0.7050769925117493	Beta	14.5	reference
37	-0.27913916	5.289079	-1.7503259181976318	-2.1857035160064697	-0.420261025428772	Ductal	14.5	reference
38	2.3764017	3.4821444	-1.5401731729507446	-2.4665379524230957	-0.44413644075393677	Ductal	14.5	reference
39	1.2390388	5.2825828	-1.3763750791549683	-2.2016234397888184	-1.5945926904678345	Trunk	14.5	reference
40	11.380656	4.317535	-0.8651990294456482	-2.4474880695343018	0.793199360370636	Beta	14.5	reference
41	0.046965443	1.485529	0.8749167919158936	-2.3045098781585693	-1.5573081970214844	Tip	14.5	reference
42	2.3808923	4.7199097	-1.3906567096710205	-2.1797282695770264	-0.3592367172241211	Ngn3 low EP	14.5	reference
43	4.771064	7.087245	-2.5600125789642334	-2.6910247802734375	1.6556956768035889	Ngn3 high EP	14.5	reference
44	9.50549	1.9903588	-2.8917155265808105	-2.328766107559204	0.2287200689315796	Epsilon	14.5	reference
45	10.709939	2.747639	-2.5680923461914062	-2.267742872238159	0.045373812317848206	Delta	14.5	reference
46	4.4594617	7.0201783	-2.016674757003784	-2.8992066383361816	1.7593814134597778	Ngn3 high EP	14.5	reference
47	-1.7027842	-0.114094205	2.793938159942627	-2.2282309532165527	-1.441452980041504	Trunk	14.5	reference
48	1.1079172	5.6495056	-1.9306416511535645	-2.4565646648406982	-0.448192298412323	Ngn3 low EP	14.5	reference
49	9.623834	5.861382	-1.7653526067733765	-3.5739903450012207	1.1436536312103271	Pre-endocrine	14.5	reference
50	6.6622357	7.2099204	-3.0134687423706055	-3.27726149559021	1.9652714729309082	Ngn3 high EP	14.5	reference
51	-1.6378787	1.7150427	2.106424570083618	-2.1215600967407227	0.22431302070617676	Ngn3 low EP	14.5	reference
52	-0.05405972	2.7084332	-0.3534185290336609	-2.1721556186676025	-2.023089647293091	Ductal	14.5	reference
53	8.501398	6.5847645	-1.2999308109283447	-3.5574393272399902	1.4625847339630127	Pre-endocrine	14.5	reference
54	-0.22090648	-1.0254184	1.7246747016906738	-2.186782121658325	-2.342866897583008	Ductal	14.5	reference
55	-2.711944	-0.18264236	2.3235397338867188	-2.188669443130493	-1.6998589038848877	Ductal	14.5	reference
56	10.427913	3.618643	-0.9359318614006042	-2.321211576461792	0.12985971570014954	Alpha	14.5	reference
57	11.717719	4.2350984	-2.2721731662750244	-2.5508296489715576	0.39592257142066956	Beta	14.5	reference
58	5.0065823	6.782226	-2.6633574962615967	-2.9137797355651855	0.5376862287521362	Ngn3 high EP	14.5	reference
59	3.2851698	6.6437263	-2.637629508972168	-2.7075202465057373	1.20732581615448	Ngn3 high EP	14.5	reference
60	8.62738	6.502805	-1.5931509733200073	-3.8351097106933594	1.8072795867919922	Pre-endocrine	14.5	reference
61	10.709622	1.9919564	-1.8695013523101807	-2.2301025390625	-0.8405036330223083	Alpha	14.5	reference
62	11.013198	3.7049327	-0.475966215133667	-2.233471393585205	1.2795404195785522	Pre-endocrine	14.5	reference
63	0.7707381	5.6446548	-2.1288304328918457	-2.043464183807373	-1.5531795024871826	Ductal	14.5	reference
64	5.9822335	6.592789	-1.2595231533050537	-3.365226984024048	0.9174783229827881	Ngn3 high EP	14.5	reference
65	10.389525	5.3988533	-0.11896136403083801	-3.33237361907959	1.4524754285812378	Pre-endocrine	14.5	reference
66	0.28913054	6.175944	-1.020500898361206	-2.3356080055236816	1.3842419385910034	Ngn3 low EP	14.5	reference
67	5.2205744	7.1055255	-1.9806002378463745	-3.045743465423584	1.6548665761947632	Ngn3 high EP	14.5	reference
68	10.246175	5.460928	-2.524599313735962	-3.6143362522125244	1.6304385662078857	Pre-endocrine	14.5	reference
69	1.3469217	5.4461684	-1.9163120985031128	-2.353771448135376	-1.434212565422058	Ductal	14.5	reference
70	12.522056	2.5850356	-1.4991564750671387	-1.8678404092788696	0.7284337282180786	Beta	14.5	reference
71	6.7214	4.9399233	3.610414981842041	-3.384502410888672	1.0223469734191895	Ngn3 high EP	14.5	reference
72	1.9256335	4.5817633	-2.014612913131714	-2.307551860809326	-0.7276032567024231	Ngn3 low EP	14.5	reference
73	-2.2409732	0.1625112	1.4656763076782227	-2.2306113243103027	-0.9333292245864868	Ngn3 low EP	14.5	reference
74	-0.4106346	-0.84146357	2.3083529472351074	-2.1230785846710205	-1.507185697555542	Ductal	14.5	reference
75	0.5353734	3.168069	-0.7330794334411621	-2.1977767944335938	-1.559188961982727	Ductal	14.5	reference
76	-0.44507176	2.715915	-0.07074026763439178	-2.2239882946014404	-2.13604998588562	Ductal	14.5	reference
77	8.458681	6.6493187	-2.5427424907684326	-3.8751962184906006	1.4034031629562378	Pre-endocrine	14.5	reference
78	1.9662569	4.994902	-0.8733865022659302	-2.39853572845459	1.4827162027359009	Ngn3 low EP	14.5	reference
79	8.075573	5.79187	-2.1257894039154053	-3.662672519683838	0.11675246059894562	Pre-endocrine	14.5	reference
80	-0.6587414	4.2408133	-1.0382471084594727	-2.124894857406616	-1.5134127140045166	Ductal	14.5	reference
81	10.020947	2.661933	-0.959823727607727	-2.581691265106201	-0.08350732922554016	Pre-endocrine	14.5	reference
82	7.995064	6.295245	-0.46826785802841187	-3.6385865211486816	0.9782240390777588	Pre-endocrine	14.5	reference
83	7.059031	7.198689	-1.1154769659042358	-3.4435346126556396	1.503555417060852	Ngn3 high EP	14.5	reference
84	10.530576	3.4721637	-1.6657823324203491	-2.8554952144622803	0.7252750396728516	Alpha	14.5	reference
85	-2.172037	1.3355889	2.306734323501587	-2.2911217212677	-0.45567867159843445	Ductal	14.5	reference
86	10.841073	1.6283151	-0.9338479042053223	-2.1527915000915527	0.2832256853580475	Alpha	14.5	reference
87	1.353327	3.288041	-1.3090300559997559	-2.372454881668091	-0.931894063949585	Ngn3 low EP	14.5	reference
88	-0.3294131	-0.9848536	1.147671103477478	-2.3407702445983887	-2.1271700859069824	Trunk	14.5	reference
89	-0.6107973	2.1775503	1.5524396896362305	-1.9067350625991821	-1.9100278615951538	Ductal	14.5	reference
90	11.760318	3.7792413	-1.5544977188110352	-2.8578245639801025	0.2178686261177063	Beta	14.5	reference
91	6.0446	7.1316137	-1.5013326406478882	-3.2421581745147705	1.4401332139968872	Ngn3 high EP	14.5	reference
92	4.369922	7.093821	-1.1131997108459473	-2.762829303741455	1.814788818359375	Ngn3 high EP	14.5	reference
93	1.8303045	5.836194	-0.911164402961731	-2.4505040645599365	-1.0422859191894531	Ngn3 low EP	14.5	reference
94	-0.5416274	4.5280766	-1.192514181137085	-2.4203855991363525	-2.339214563369751	Ngn3 low EP	14.5	reference
95	3.8215368	6.90586	-1.1772723197937012	-2.693168878555298	1.8097658157348633	Ngn3 high EP	14.5	reference
96	10.551934	4.834227	-1.7579959630966187	-3.272035837173462	1.2614885568618774	Pre-endocrine	14.5	reference
97	7.327529	6.516087	-2.7056984901428223	-3.661961078643799	1.1635419130325317	Ngn3 high EP	14.5	reference
98	-0.83053154	0.089153536	1.0877206325531006	-2.334136486053467	-1.9445431232452393	Ductal	14.5	reference
99	7.905492	6.7005553	-0.010235399007797241	-3.41853404045105	1.536251187324524	Ngn3 high EP	14.5	reference
100	-0.53573793	4.900161	-1.6269651651382446	-2.271360158920288	-1.8444411754608154	Ductal	14.5	reference
101	10.640211	3.0275822	-2.4354138374328613	-2.0043466091156006	0.19193658232688904	Delta	14.5	reference
102	-0.714447	2.0741904	1.3071916103363037	-2.1477277278900146	-1.3102245330810547	Ngn3 low EP	14.5	reference
103	1.6871202	2.501794	-1.1050342321395874	-1.774653434753418	-1.6937963962554932	Ductal	14.5	reference
104	11.118022	4.710054	-1.153537392616272	-3.5428895950317383	1.471487283706665	Pre-endocrine	14.5	reference
105	-0.5565498	1.5799042	2.561901092529297	-2.520338296890259	-2.974483013153076	Trunk	14.5	reference
106	6.225741	7.1630726	-2.322455406188965	-3.4445559978485107	1.306413173675537	Ngn3 high EP	14.5	reference
107	11.165907	4.3690786	-1.5992642641067505	-2.8467633724212646	0.18079078197479248	Beta	14.5	reference
108	10.512621	4.925435	-1.962052583694458	-3.2007293701171875	1.111133337020874	Pre-endocrine	14.5	reference
109	5.9710846	6.9341273	-2.602905511856079	-3.418761968612671	0.6103987097740173	Ngn3 high EP	14.5	reference
110	5.1447244	7.0234084	-2.161639451980591	-2.7232465744018555	1.7056167125701904	Ngn3 high EP	14.5	reference
111	10.226174	3.4001677	-2.0755484104156494	-2.593968391418457	-0.5282526016235352	Alpha	14.5	reference
112	3.2080443	6.602921	-0.7261399030685425	-2.2342398166656494	1.3045471906661987	Ngn3 high EP	14.5	reference
113	6.7627397	6.982102	-1.6998573541641235	-3.512842893600464	2.0771005153656006	Ngn3 high EP	14.5	reference
114	10.527906	3.419222	-1.4955129623413086	-2.606219530105591	0.6300548315048218	Pre-endocrine	14.5	reference
115	-0.6359554	4.654753	-1.1844559907913208	-2.49965763092041	-0.5138154625892639	Ductal	14.5	reference
116	3.2073119	6.521589	-1.1491055488586426	-2.4579927921295166	1.1632109880447388	Ngn3 high EP	14.5	reference
117	3.065427	6.541392	-1.8612298965454102	-2.656538486480713	1.178840160369873	Ngn3 high EP	14.5	reference
118	1.9811993	4.346201	-0.46310311555862427	-2.327753782272339	-1.0492339134216309	Ngn3 low EP	14.5	reference
119	-0.3717626	5.3459573	-1.0622377395629883	-2.1714422702789307	-1.9109413623809814	Ductal	14.5	reference
120	11.564607	2.5202546	-0.9682403802871704	-2.821117639541626	-0.45453429222106934	Beta	14.5	reference
121	5.7187076	7.0607877	-1.4007513523101807	-3.3694489002227783	2.024559259414673	Ngn3 high EP	14.5	reference
122	7.0511465	7.4927397	0.4332478642463684	-3.543745517730713	1.4830191135406494	Ngn3 high EP	14.5	reference
123	-0.789324	4.700597	-0.44163623452186584	-2.4753901958465576	-1.8036431074142456	Ductal	14.5	reference
124	8.938519	6.3287683	-2.1051900386810303	-3.99674129486084	1.2034873962402344	Pre-endocrine	14.5	reference
125	-0.10703758	5.6658835	-1.3056018352508545	-2.201082944869995	-1.4863293170928955	Ngn3 low EP	14.5	reference
126	0.6272794	4.0517416	-1.3218072652816772	-2.207766532897949	-2.279000997543335	Ductal	14.5	reference
127	-0.08407193	2.0231667	1.8723845481872559	-2.1072003841400146	-0.31636178493499756	Ngn3 low EP	14.5	reference
128	9.916021	5.1921773	-2.3769168853759766	-3.6534423828125	0.6834139227867126	Pre-endocrine	14.5	reference
129	7.195858	7.0191984	-0.8216789960861206	-3.694463014602661	1.340040922164917	Ngn3 high EP	14.5	reference
130	7.1123333	6.58074	-2.1368043422698975	-3.2210519313812256	1.8586174249649048	Ngn3 high EP	14.5	reference
131	7.510039	6.621081	-0.8948816061019897	-3.7452566623687744	1.804481863975525	Ngn3 high EP	14.5	reference
132	-2.6647408	-0.75094277	2.352820634841919	-2.1681482791900635	-1.0147396326065063	Ductal	14.5	reference
133	7.0750046	6.9375286	-1.4110217094421387	-3.4254302978515625	0.1525844931602478	Ngn3 high EP	14.5	reference
134	10.487195	4.162189	-2.336442708969116	-2.983038902282715	0.05577303469181061	Pre-endocrine	14.5	reference
135	2.6891868	3.6074467	-1.2105770111083984	-2.191394805908203	-0.3090972900390625	Ngn3 low EP	14.5	reference
136	7.3065	6.9670744	-0.4570763111114502	-3.8772764205932617	1.8137651681900024	Ngn3 high EP	14.5	reference
137	7.855496	6.417308	-0.990788996219635	-3.695301055908203	1.5130634307861328	Ngn3 high EP	14.5	reference
138	9.863165	5.774683	-1.7426791191101074	-3.767827033996582	0.6891995668411255	Pre-endocrine	14.5	reference
139	11.780151	2.400552	-2.530924081802368	-2.5560762882232666	0.6823377013206482	Beta	14.5	reference
140	6.3105106	5.3928723	2.673126220703125	-2.998044490814209	1.1664143800735474	Ngn3 high EP	14.5	reference
141	0.0454856	0.5351413	2.2778100967407227	-2.289869546890259	-1.1449037790298462	Ductal	14.5	reference
142	9.4379425	6.1977353	-1.1897398233413696	-3.321296453475952	1.5450048446655273	Pre-endocrine	14.5	reference
143	6.9041004	7.507236	-0.8495893478393555	-2.9040164947509766	1.7129651308059692	Ngn3 high EP	14.5	reference
144	4.0090303	6.811103	-1.896198034286499	-2.6104373931884766	1.8871808052062988	Ngn3 high EP	14.5	reference
145	0.1913462	2.7140522	-1.3871424198150635	-2.275435447692871	-1.8064396381378174	Ductal	14.5	reference
146	0.62504876	3.191594	-1.5221586227416992	-2.2251577377319336	-1.8280638456344604	Ductal	14.5	reference
147	-2.6595414	0.893491	1.6338244676589966	-2.048945665359497	-0.04836386442184448	Ngn3 low EP	14.5	reference
148	1.5178508	5.365782	-1.8068361282348633	-2.428760528564453	-0.7241528034210205	Ductal	14.5	reference
149	-0.35096025	3.8053968	-1.0387670993804932	-2.238375425338745	-1.7596280574798584	Ngn3 low EP	14.5	reference
150	10.745292	2.9364865	-2.2941572666168213	-2.061981201171875	0.057043373584747314	Alpha	14.5	reference
151	11.412127	2.9085283	-1.209167718887329	-2.4859118461608887	0.7863425612449646	Beta	14.5	reference
152	-2.8932219	0.17507406	2.562835216522217	-2.3661248683929443	-0.14988619089126587	Ngn3 low EP	14.5	reference
153	11.352912	2.7791886	-2.0229740142822266	-2.257716417312622	-0.3221147060394287	Delta	14.5	reference
154	4.9387565	7.395603	-1.3572161197662354	-3.0463998317718506	1.740107536315918	Ngn3 high EP	14.5	reference
155	0.30806205	-1.3931856	1.929228663444519	-2.352958917617798	-1.3221430778503418	Trunk	14.5	reference
156	9.583743	6.170675	-1.4681904315948486	-3.7064497470855713	0.8358347415924072	Pre-endocrine	14.5	reference
157	9.295338	5.836047	-1.4973170757293701	-4.172863960266113	0.21699951589107513	Pre-endocrine	14.5	reference
158	1.7527448	4.4601736	-1.752408742904663	-2.5757932662963867	-1.7435730695724487	Trunk	14.5	reference
159	12.982722	2.6027193	-1.9082889556884766	-2.565474510192871	0.2707245945930481	Beta	14.5	reference
160	1.5557729	1.018802	-0.3169427514076233	-2.0911359786987305	-1.8621479272842407	Ductal	14.5	reference
161	1.5861849	2.50801	-0.6074788570404053	-2.4029510021209717	-1.1790884733200073	Ductal	14.5	reference
162	0.13990588	5.390589	-2.5958411693573	-2.0975561141967773	-1.9114644527435303	Ngn3 low EP	14.5	reference
163	7.374889	6.937691	0.06257842481136322	-3.247089147567749	1.4732095003128052	Pre-endocrine	14.5	reference
164	-1.2094097	5.155704	-1.5330883264541626	-2.0325303077697754	-2.5399081707000732	Ductal	14.5	reference
165	3.307571	6.566832	-0.5378821492195129	-2.9818944931030273	1.5965144634246826	Ngn3 high EP	14.5	reference
166	8.527451	4.286811	-3.317214250564575	-3.180145740509033	0.07276695966720581	Pre-endocrine	14.5	reference
167	-0.5756553	2.8691096	0.0076261647045612335	-2.1447243690490723	-2.4500954151153564	Ductal	14.5	reference
168	1.3388369	4.2430983	-2.7517035007476807	-2.3981897830963135	0.7109946608543396	Ngn3 low EP	14.5	reference
169	-2.15037	1.5055823	0.298083633184433	-2.2450015544891357	-1.617154598236084	Ngn3 low EP	14.5	reference
170	12.462525	3.360208	-1.234768033027649	-2.465096950531006	0.01243775337934494	Beta	14.5	reference
171	-1.0882462	-0.4845397	1.8458713293075562	-2.4146602153778076	-1.8168001174926758	Ductal	14.5	reference
172	10.223315	2.3358483	-1.1741997003555298	-1.97128164768219	-0.8597018122673035	Pre-endocrine	14.5	reference
173	-0.18913694	3.1306643	-0.25809186697006226	-2.3817808628082275	-0.874969482421875	Ductal	14.5	reference
174	11.988962	2.9831023	-1.8548471927642822	-2.304774761199951	-0.464108943939209	Beta	14.5	reference
175	11.816492	3.3932495	-2.0165276527404785	-2.4758291244506836	-0.013752102851867676	Beta	14.5	reference
176	11.184551	2.4096432	-1.5627230405807495	-1.9801760911941528	1.1954686641693115	Alpha	14.5	reference
177	9.665838	6.169578	-1.4634722471237183	-3.839967727661133	1.378901481628418	Pre-endocrine	14.5	reference
178	-0.21759263	3.4867957	-0.6757868528366089	-2.246951103210449	-1.0692455768585205	Ductal	14.5	reference
179	9.980985	3.7169821	-2.9944095611572266	-3.277984857559204	-0.20556305348873138	Pre-endocrine	14.5	reference
180	0.4376178	5.975156	-1.625360131263733	-2.3812053203582764	-1.9888030290603638	Ductal	14.5	reference
181	-0.96340996	3.2831247	-0.812143087387085	-2.2907354831695557	-2.330444812774658	Trunk	14.5	reference
182	8.34788	6.9238844	-0.016397565603256226	-3.588022232055664	0.7028751373291016	Pre-endocrine	14.5	reference
183	6.3701477	7.5272174	-1.8733881711959839	-3.3836989402770996	1.3125711679458618	Ngn3 high EP	14.5	reference
184	-2.051465	0.27630818	2.5349936485290527	-2.1336286067962646	-2.7942276000976562	Ductal	14.5	reference
185	9.525234	2.161161	-2.357278347015381	-2.274627208709717	-0.19239063560962677	Epsilon	14.5	reference
186	11.191412	2.629986	-1.7075889110565186	-1.9455227851867676	-0.5738517642021179	Delta	14.5	reference
187	11.99044	3.6000671	-1.0870351791381836	-2.4203243255615234	0.724420964717865	Beta	14.5	reference
188	8.258371	5.1258664	-2.878171443939209	-3.3736913204193115	0.8006885647773743	Pre-endocrine	14.5	reference
189	1.870893	3.7174706	-1.1446940898895264	-2.261542558670044	-1.2153451442718506	Ductal	14.5	reference
190	11.17052	3.460183	-1.4011896848678589	-2.5986478328704834	1.2723681926727295	Pre-endocrine	14.5	reference
191	10.58244	1.8352532	-0.7087091207504272	-2.321350336074829	-0.3977004289627075	Alpha	14.5	reference
192	10.559513	1.7769153	-2.93953800201416	-2.243863821029663	-0.7936778664588928	Alpha	14.5	reference
193	11.17084	4.277378	-0.8432729840278625	-2.667479991912842	0.9970914721488953	Beta	14.5	reference
194	0.87884945	4.705023	-2.604924201965332	-1.9998879432678223	-1.3723499774932861	Ductal	14.5	reference
195	7.2820826	6.7120185	-1.4637713432312012	-3.406923532485962	2.0584256649017334	Ngn3 high EP	14.5	reference
196	0.04307515	5.1474295	-0.8227216005325317	-2.344907760620117	-2.474024772644043	Ductal	14.5	reference
197	-0.7207126	2.4424386	-0.23748210072517395	-2.33573055267334	-3.0811946392059326	Ductal	14.5	reference
198	6.5167413	6.9516106	-2.2604687213897705	-3.4656989574432373	1.324705958366394	Ngn3 high EP	14.5	reference
199	10.008798	1.6415408	-1.2419382333755493	-2.352142810821533	-1.0930777788162231	Alpha	14.5	reference
200	0.089489125	-0.94227576	2.2480685710906982	-2.2788000106811523	-1.7283711433410645	Trunk	14.5	reference
201	-0.3562327	5.284211	-2.3745296001434326	-2.2271370887756348	-0.9094461798667908	Ductal	14.5	reference
202	-0.67209363	2.0843298	0.34667032957077026	-2.098083734512329	-0.9436778426170349	Trunk	14.5	reference
203	7.237268	7.0313797	-1.7337331771850586	-3.5840518474578857	1.04277503490448	Ngn3 high EP	14.5	reference
204	7.066911	4.9790497	2.482151985168457	-3.153611183166504	1.45526123046875	Ngn3 high EP	14.5	reference
205	-1.1487361	2.1878505	1.5613856315612793	-2.4849517345428467	-2.0437798500061035	Ductal	14.5	reference
206	10.79682	1.4356426	-1.8275151252746582	-2.4750449657440186	-0.5873456597328186	Alpha	14.5	reference
207	8.656545	5.986858	-3.1304922103881836	-3.77974271774292	1.6490302085876465	Pre-endocrine	14.5	reference
208	-0.845355	4.8285804	-0.8634248971939087	-2.2470765113830566	0.3388384282588959	Ngn3 low EP	14.5	reference
209	11.435928	3.0195594	-1.8908557891845703	-2.507314443588257	0.5293104648590088	Beta	14.5	reference
210	0.38442132	5.331615	-1.107373595237732	-2.303396224975586	-1.0888298749923706	Ngn3 low EP	14.5	reference
211	-0.1072178	2.2615314	0.14178182184696198	-2.0922093391418457	-1.7103662490844727	Ductal	14.5	reference
212	10.356502	5.507635	-1.6806086301803589	-3.331789493560791	1.2705365419387817	Pre-endocrine	14.5	reference
213	0.09743505	4.298083	-0.6795037984848022	-2.259521722793579	-1.0553134679794312	Ngn3 low EP	14.5	reference
214	0.8380625	6.2487183	-1.5006399154663086	-2.3079018592834473	0.22208768129348755	Ngn3 low EP	14.5	reference
215	8.649856	6.7254896	-1.7051795721054077	-3.8848941326141357	1.3999834060668945	Pre-endocrine	14.5	reference
216	-0.18491955	5.1157465	-1.6959649324417114	-2.25188946723938	-0.6349030137062073	Ngn3 low EP	14.5	reference
217	12.078601	3.055286	-1.390604019165039	-2.419473886489868	0.9247462153434753	Beta	14.5	reference
218	0.4964882	5.7174397	-2.110030174255371	-2.35750150680542	-1.8353297710418701	Ngn3 low EP	14.5	reference
219	0.09996971	3.9436724	-0.119890958070755	-2.1846365928649902	-1.6592823266983032	Ngn3 low EP	14.5	reference
220	10.707107	4.435478	-1.9022173881530762	-2.880333423614502	0.11612480878829956	Pre-endocrine	14.5	reference
221	1.9194031	5.840084	-1.2860063314437866	-2.530181407928467	0.729153037071228	Ngn3 high EP	14.5	reference
222	9.165432	6.606364	-1.2672615051269531	-3.7663066387176514	0.4495700001716614	Pre-endocrine	14.5	reference
223	2.7268622	6.2213707	-1.555569052696228	-2.698902130126953	0.6066164374351501	Ngn3 low EP	14.5	reference
224	10.813229	1.1783801	-1.8388681411743164	-2.300222158432007	-0.21814709901809692	Alpha	14.5	reference
225	-0.14772895	3.8148117	-0.593825101852417	-2.283472776412964	-1.2085903882980347	Ngn3 low EP	14.5	reference
226	9.366575	5.712797	-1.2358920574188232	-3.8154046535491943	1.5679543018341064	Pre-endocrine	14.5	reference
227	0.58830744	4.663185	-1.0306236743927002	-2.3027071952819824	-1.6191999912261963	Ductal	14.5	reference
228	0.41393086	3.8382928	-1.0323151350021362	-2.3294923305511475	-1.4752780199050903	Ductal	14.5	reference
229	12.096832	3.3825364	-1.0731892585754395	-2.46100115776062	0.34292545914649963	Beta	14.5	reference
230	1.9616832	5.9156303	-1.040956974029541	-2.2146143913269043	-0.808107852935791	Ductal	14.5	reference
231	-2.6923358	1.1414969	1.1827294826507568	-2.4429636001586914	-0.24813246726989746	Ductal	14.5	reference
232	-0.16902101	1.7260704	1.3217941522598267	-2.327306032180786	-2.5281591415405273	Ductal	14.5	reference
233	-0.2577405	3.6387677	-0.8639361262321472	-2.2793173789978027	-2.0486865043640137	Ductal	14.5	reference
234	8.332183	6.650993	-2.7973549365997314	-3.6624035835266113	1.399613857269287	Pre-endocrine	14.5	reference
235	3.3301737	1.0490605	1.1787205934524536	-2.345197916030884	-1.8284294605255127	Tip	14.5	reference
236	0.37681726	2.421138	0.3068836033344269	-2.201707124710083	-1.652585744857788	Ngn3 low EP	14.5	reference
237	11.542586	4.145013	-1.0578416585922241	-2.662134885787964	-0.03533317148685455	Beta	14.5	reference
238	-0.7256397	1.9919347	-0.4505946636199951	-2.235002040863037	-1.7554948329925537	Trunk	14.5	reference
239	11.206004	3.3830466	-1.7674798965454102	-2.6966135501861572	-0.6080254912376404	Alpha	14.5	reference
240	5.3225513	6.893512	-2.707942247390747	-3.2183828353881836	1.8862195014953613	Ngn3 high EP	14.5	reference
241	10.34314	1.4610033	-1.7778711318969727	-2.314016103744507	-0.497457355260849	Alpha	14.5	reference
242	-2.6157522	-0.58465	2.7181625366210938	-2.3029630184173584	-2.0059757232666016	Ductal	14.5	reference
243	-2.5426118	-0.27258548	2.2397406101226807	-2.3626348972320557	-0.17105408012866974	Ngn3 low EP	14.5	reference
244	-2.6836045	-0.7099731	2.7721052169799805	-2.3271560668945312	0.5905996561050415	Ngn3 low EP	14.5	reference
245	0.64965254	-1.461286	1.8497161865234375	-2.041083574295044	-1.3861562013626099	Ductal	14.5	reference
246	9.780327	5.6947293	-1.3102433681488037	-3.8078625202178955	1.3157929182052612	Pre-endocrine	14.5	reference
247	11.465018	2.9474776	-0.9275311231613159	-2.6580493450164795	1.0749890804290771	Beta	14.5	reference
248	1.5949457	1.0202453	1.4242703914642334	-2.315904378890991	-2.375009775161743	Tip	14.5	reference
249	10.849969	3.520002	-1.0608582496643066	-2.7122020721435547	0.5740591287612915	Alpha	14.5	reference
250	2.722991	6.5241756	-0.41459786891937256	-2.312344551086426	0.30057084560394287	Ngn3 high EP	14.5	reference
251	-1.0071512	-0.3797467	2.2873916625976562	-2.276508331298828	-1.563984751701355	Ductal	14.5	reference
252	10.408849	3.8846197	-1.6249629259109497	-2.713757276535034	0.7326309084892273	Alpha	14.5	reference
253	2.9323273	1.2073022	1.0394574403762817	-2.155998706817627	-2.0059800148010254	Tip	14.5	reference
254	0.865944	5.2269144	-0.957753598690033	-2.351503610610962	-2.350355386734009	Ductal	14.5	reference
255	-0.99487156	2.4993565	1.3783512115478516	-2.3031697273254395	-2.2291982173919678	Ductal	14.5	reference
256	11.335058	1.7160491	-1.8975697755813599	-2.3880536556243896	0.10384298861026764	Alpha	14.5	reference
257	11.160775	1.4060297	-0.5402507781982422	-2.350142002105713	0.1474931389093399	Alpha	14.5	reference
258	10.59182	3.6031313	-2.4842281341552734	-2.590383291244507	0.6315821409225464	Beta	14.5	reference
259	9.843421	1.9198302	-2.521775245666504	-2.120798110961914	-1.441259741783142	Epsilon	14.5	reference
260	4.4025383	7.119498	-1.7628260850906372	-2.953372001647949	1.8146001100540161	Ngn3 high EP	14.5	reference
261	6.5308404	5.2706037	2.4863672256469727	-3.112414598464966	1.8433361053466797	Ngn3 high EP	14.5	reference
262	2.906608	4.33965	-1.5082157850265503	-2.3508334159851074	-1.4740344285964966	Ngn3 low EP	14.5	reference
263	11.722574	2.8182793	-1.1292980909347534	-2.4182772636413574	-0.0759795606136322	Beta	14.5	reference
264	-0.74689883	2.3583875	1.857485294342041	-2.041901111602783	-1.0723812580108643	Ductal	14.5	reference
265	2.1554594	4.4630733	-2.2521142959594727	-2.4388675689697266	-0.37918365001678467	Ngn3 low EP	14.5	reference
266	-0.16504514	4.714474	-1.4495066404342651	-2.2524099349975586	-2.213597297668457	Ductal	14.5	reference
267	10.771927	3.5347023	-1.8577063083648682	-2.4768357276916504	1.4850940704345703	Alpha	14.5	reference
268	1.6009867	3.8987463	-1.0760334730148315	-2.188887596130371	-1.5083857774734497	Ductal	14.5	reference
269	6.7243695	6.805327	-1.362133502960205	-3.348559617996216	1.309149146080017	Ngn3 high EP	14.5	reference
270	-0.082031734	5.649108	-0.8336552977561951	-2.4189515113830566	-1.314024806022644	Ductal	14.5	reference
271	11.225189	4.512504	-1.4523115158081055	-2.9973480701446533	1.707017421722412	Pre-endocrine	14.5	reference
272	11.040263	3.6599445	-0.589454174041748	-2.730058431625366	-0.1923092007637024	Pre-endocrine	14.5	reference
273	10.892751	1.4295303	-1.5946182012557983	-2.324143886566162	-0.439767450094223	Alpha	14.5	reference
274	10.692549	1.4654115	-1.1098521947860718	-2.4653985500335693	0.3349829912185669	Alpha	14.5	reference
275	12.292885	2.3254378	-0.766373872756958	-2.4935598373413086	-0.3379233479499817	Beta	14.5	reference
276	0.98039997	5.012353	-1.3077399730682373	-2.4135079383850098	-2.0755198001861572	Ductal	14.5	reference
277	6.7864404	7.412114	-1.6590670347213745	-3.5052616596221924	1.7572935819625854	Ngn3 high EP	14.5	reference
278	10.821997	1.6537888	-1.164712905883789	-2.118058204650879	-0.7943729162216187	Alpha	14.5	reference
279	4.308593	6.969489	-1.4803521633148193	-2.5969903469085693	1.7723432779312134	Ngn3 high EP	14.5	reference
280	-1.429199	-0.4150133	2.5103509426116943	-2.1478257179260254	-1.2242590188980103	Ductal	14.5	reference
281	10.170609	5.053134	-1.3102774620056152	-3.3203749656677246	0.9633464813232422	Pre-endocrine	14.5	reference
282	-1.4735194	2.638013	1.2446506023406982	-2.055969476699829	-1.252090334892273	Ductal	14.5	reference
283	10.490213	2.118872	-1.380516529083252	-2.0819549560546875	0.13391056656837463	Alpha	14.5	reference
284	1.098393	1.5483687	-1.184741735458374	-2.24359130859375	-0.5151489973068237	Ngn3 low EP	14.5	reference
285	-1.1142261	1.2673368	1.9991463422775269	-2.3064417839050293	-1.5184375047683716	Ngn3 low EP	14.5	reference
286	6.171848	7.497026	-2.0318338871002197	-3.3460450172424316	1.442526936531067	Ngn3 high EP	14.5	reference
287	11.576583	2.7110162	-1.4749345779418945	-2.2059826850891113	-0.8832570314407349	Delta	14.5	reference
288	1.3428923	5.0572004	-0.952409029006958	-2.3903934955596924	-2.596869468688965	Ductal	14.5	reference
289	3.7654288	1.9270241	-2.1202964782714844	-1.8536090850830078	-0.04942125082015991	Multipotent	14.5	reference
290	3.8929603	5.5791955	1.790709376335144	-2.386932373046875	0.8407802581787109	Ngn3 low EP	14.5	reference
291	1.4298519	3.65237	-1.5789741277694702	-2.191622018814087	-1.147643804550171	Ductal	14.5	reference
292	8.262034	6.693035	-2.296858549118042	-3.6216702461242676	1.5164347887039185	Pre-endocrine	14.5	reference
293	10.100969	5.373941	-1.2014788389205933	-3.54484486579895	0.9582844972610474	Pre-endocrine	14.5	reference
294	8.036261	6.544097	-1.2926268577575684	-3.7479159832000732	0.698459267616272	Ngn3 high EP	14.5	reference
295	1.4042145	1.136777	1.2920533418655396	-1.924545407295227	-2.1097052097320557	Ductal	14.5	reference
296	0.3519153	5.344126	-0.536698579788208	-2.147210121154785	0.41512006521224976	Ductal	14.5	reference
297	8.368772	6.8824687	-0.8287278413772583	-3.752729654312134	1.537144422531128	Pre-endocrine	14.5	reference
298	1.0601329	5.585976	-1.2020907402038574	-2.3342747688293457	-0.9414699077606201	Ngn3 low EP	14.5	reference
299	9.877732	5.2426925	-1.5766825675964355	-3.8525774478912354	0.7421140670776367	Pre-endocrine	14.5	reference
300	12.0103655	3.0078228	-1.5711188316345215	-2.6764581203460693	0.5104668736457825	Beta	14.5	reference
301	1.2227162	5.4459558	-1.2284806966781616	-2.4449450969696045	-2.097461700439453	Ductal	14.5	reference
302	8.737685	3.6685703	-3.2029123306274414	-2.9665164947509766	0.4676980674266815	Epsilon	14.5	reference
303	9.361234	5.93309	-0.679998517036438	-3.7583677768707275	1.5689406394958496	Pre-endocrine	14.5	reference
304	6.984747	4.7661586	2.905679225921631	-2.6663618087768555	1.9002245664596558	Ngn3 high EP	14.5	reference
305	10.157459	2.3540795	-2.6018238067626953	-2.7719058990478516	-0.13909763097763062	Alpha	14.5	reference
306	10.049596	3.1841788	-3.143789291381836	-2.6163220405578613	-0.45456263422966003	Delta	14.5	reference
307	10.952692	4.666061	-1.6372802257537842	-3.280074119567871	1.0527019500732422	Pre-endocrine	14.5	reference
308	9.723222	6.02901	-0.37046360969543457	-3.4778335094451904	1.4541362524032593	Pre-endocrine	14.5	reference
309	1.0015278	2.291175	1.2054691314697266	-2.230233907699585	-1.2624917030334473	Tip	14.5	reference
310	12.119357	2.5464153	-0.6985964775085449	-2.593568801879883	1.006301999092102	Beta	14.5	reference
311	-0.20311826	4.7774	-0.9428192973136902	-2.354065418243408	-1.2898805141448975	Ductal	14.5	reference
312	1.601301	4.121358	-0.8410629630088806	-2.2133941650390625	-0.8718900680541992	Ngn3 low EP	14.5	reference
313	10.819715	1.4442074	-1.5497779846191406	-2.6798532009124756	0.6633748412132263	Alpha	14.5	reference
314	0.021819659	5.786454	-2.117391347885132	-2.307382583618164	-2.56742787361145	Ductal	14.5	reference
315	-0.8049633	3.9213524	-0.42071712017059326	-2.3694937229156494	-1.770251750946045	Ductal	14.5	reference
316	9.711111	5.502769	-2.1502578258514404	-3.8408029079437256	0.9802618026733398	Pre-endocrine	14.5	reference
317	-0.6900447	4.57149	-1.2865294218063354	-2.2499332427978516	-2.75358510017395	Ductal	14.5	reference
318	6.80628	6.655143	-1.1870253086090088	-3.306809186935425	1.390535593032837	Ngn3 high EP	14.5	reference
319	-2.260935	0.15473296	2.408017158508301	-2.386352300643921	-1.523244857788086	Ductal	14.5	reference
320	7.0916266	7.251261	-2.0618577003479004	-3.5412757396698	1.4208463430404663	Ngn3 high EP	14.5	reference
321	10.793959	3.146454	-1.4821645021438599	-2.8068554401397705	0.4190715551376343	Beta	14.5	reference
322	1.5106521	4.5494266	-1.3044792413711548	-2.093794822692871	-0.5738747715950012	Ngn3 low EP	14.5	reference
323	0.38367084	4.654201	-2.213268756866455	-2.3601560592651367	-0.5919004678726196	Ductal	14.5	reference
324	-2.3170226	-0.45445412	1.6537266969680786	-2.1843655109405518	-0.9191297888755798	Ngn3 low EP	14.5	reference
325	12.381579	2.745779	-1.7798497676849365	-2.419621229171753	0.46175745129585266	Beta	14.5	reference
326	0.9742724	4.64048	-1.6165777444839478	-2.165419578552246	-2.0128746032714844	Ductal	14.5	reference
327	11.167598	1.3908535	-0.7852649688720703	-2.463088274002075	0.703912615776062	Alpha	14.5	reference
328	2.8138523	5.3867307	-1.295202612876892	-2.4242823123931885	-0.3160874843597412	Ngn3 low EP	14.5	reference
329	1.9829552	1.9482121	-1.345407247543335	-2.4017233848571777	-1.637573480606079	Ductal	14.5	reference
330	10.662307	3.7263458	-2.3478121757507324	-2.7033445835113525	-1.5520282983779907	Pre-endocrine	14.5	reference
331	-1.3305076	0.20895292	1.4804610013961792	-2.0661540031433105	-1.690928339958191	Trunk	14.5	reference
332	-1.8090036	0.99070513	2.3216075897216797	-1.9083576202392578	-2.2137842178344727	Trunk	14.5	reference
333	10.327612	2.806241	-1.0177794694900513	-2.311171054840088	0.8678595423698425	Alpha	14.5	reference
334	-0.9897879	4.7445745	-1.164941668510437	-2.1502020359039307	-0.9911603927612305	Trunk	14.5	reference
335	0.6138662	5.546888	-1.0431323051452637	-2.3468616008758545	-1.8016862869262695	Ductal	14.5	reference
336	10.627186	3.9560583	-1.7261441946029663	-2.510267972946167	1.519564151763916	Alpha	14.5	reference
337	9.579773	2.0321186	-2.302130699157715	-2.4670753479003906	0.608658492565155	Epsilon	14.5	reference
338	-1.0345826	4.7319713	-0.9151634573936462	-2.3644356727600098	-0.7705177664756775	Ductal	14.5	reference
339	-0.79547083	2.0297894	1.322442889213562	-2.2117204666137695	-1.1053197383880615	Ductal	14.5	reference
340	4.215608	6.9570513	-2.3185291290283203	-2.866952657699585	2.280463695526123	Ngn3 high EP	14.5	reference
341	-0.44018108	5.03756	-2.073089122772217	-2.185072422027588	-2.2871153354644775	Trunk	14.5	reference
342	-1.6118636	2.1876168	2.5110154151916504	-2.0959043502807617	-1.2791210412979126	Ductal	14.5	reference
343	4.846521	6.7268143	-1.0301966667175293	-2.755166530609131	0.6886419653892517	Ngn3 high EP	14.5	reference
344	11.654874	4.2042775	-1.00388765335083	-2.3978922367095947	0.8861461281776428	Pre-endocrine	14.5	reference
345	10.811828	3.355223	-2.180877923965454	-2.6676485538482666	-0.04951626807451248	Alpha	14.5	reference
346	10.687329	3.2554514	-1.6004209518432617	-2.4156205654144287	0.2931872308254242	Alpha	14.5	reference
347	-0.77167255	5.4187717	-0.5674195289611816	-2.030059337615967	-1.6459593772888184	Ductal	14.5	reference
348	3.074574	6.355111	-2.207223415374756	-2.604128122329712	0.6963794231414795	Ngn3 high EP	14.5	reference
349	10.7935505	1.4663581	-2.571809768676758	-2.2939159870147705	-0.37193673849105835	Alpha	14.5	reference
350	-1.1831865	0.8421685	1.4938222169876099	-1.818558931350708	-2.903308629989624	Ductal	14.5	reference
351	0.73375756	4.3287416	-1.0671864748001099	-2.1525166034698486	-0.5223129987716675	Ductal	14.5	reference
352	1.0328648	4.0739727	-0.9720448851585388	-2.238494634628296	-1.8636809587478638	Ductal	14.5	reference
353	9.939208	3.5556018	-2.708489179611206	-2.9191079139709473	-0.09642493724822998	Pre-endocrine	14.5	reference
354	-0.9900249	4.2756495	-0.7824898958206177	-2.2834506034851074	-1.706178069114685	Ductal	14.5	reference
355	11.068705	2.2575414	-1.7737613916397095	-2.3657684326171875	0.7679335474967957	Alpha	14.5	reference
356	7.396126	7.0265913	-1.2735167741775513	-3.643192768096924	2.194593906402588	Ngn3 high EP	14.5	reference
357	10.908187	1.2043881	-1.7828185558319092	-2.2358927726745605	-0.05864892899990082	Alpha	14.5	reference
358	1.2820802	5.3861833	-1.9302282333374023	-2.2408602237701416	0.1212896779179573	Ductal	14.5	reference
359	9.722099	5.7060065	0.4597820043563843	-3.334303379058838	1.6185110807418823	Pre-endocrine	14.5	reference
360	-0.6847552	0.10125544	0.07893591374158859	-2.326782464981079	-1.5053328275680542	Ngn3 low EP	14.5	reference
361	-0.87442243	4.6823297	-1.8092589378356934	-2.1466588973999023	-0.6203972697257996	Ngn3 low EP	14.5	reference
362	-0.3139466	-1.0141628	2.472635269165039	-2.3173410892486572	-3.426589012145996	Ductal	14.5	reference
363	9.358717	6.186715	-0.30613330006599426	-3.5289998054504395	2.123323917388916	Pre-endocrine	14.5	reference
364	10.691771	1.8257757	-1.1870660781860352	-2.3231940269470215	-0.18457674980163574	Alpha	14.5	reference
365	7.640017	7.100624	-2.6347463130950928	-3.693624496459961	1.8414156436920166	Ngn3 high EP	14.5	reference
366	7.58868	7.0168605	-1.1708106994628906	-3.165090322494507	1.1325894594192505	Ngn3 high EP	14.5	reference
367	1.8407563	4.554439	-1.382918357849121	-2.3711862564086914	-0.9026995301246643	Ductal	14.5	reference
368	9.975647	5.2149296	-1.3865489959716797	-3.5859415531158447	0.5969345569610596	Pre-endocrine	14.5	reference
369	0.3490117	3.2798734	-1.3793264627456665	-2.28934907913208	-3.2168049812316895	Ductal	14.5	reference
370	-1.0081553	4.235524	-1.1488656997680664	-2.2713398933410645	-1.7335072755813599	Ngn3 low EP	14.5	reference
371	10.55482	4.3369613	-1.474814534187317	-2.8031437397003174	0.3470553755760193	Alpha	14.5	reference
372	6.656669	6.807163	-1.7129020690917969	-3.4352505207061768	1.9081714153289795	Ngn3 high EP	14.5	reference
373	1.9448336	5.172757	-1.1319392919540405	-2.503532886505127	-0.032185591757297516	Ngn3 low EP	14.5	reference
374	0.36046067	0.9604481	2.1851298809051514	-2.230623245239258	-1.3310041427612305	Tip	14.5	reference
375	-0.980552	1.5590186	2.152378797531128	-2.208189010620117	-1.8569318056106567	Ductal	14.5	reference
376	7.6167207	6.988308	-2.1868393421173096	-3.9821677207946777	0.7979999780654907	Ngn3 high EP	14.5	reference
377	11.70548	3.1163259	-1.9333900213241577	-2.4540908336639404	0.38705047965049744	Beta	14.5	reference
378	0.713357	3.84472	0.08245518803596497	-2.259734630584717	-2.274268865585327	Ductal	14.5	reference
379	9.013185	3.6258028	-2.1677839756011963	-3.023127555847168	1.222299337387085	Epsilon	14.5	reference
380	0.8689589	3.3923	-1.3129501342773438	-2.1725852489471436	-1.405540108680725	Ductal	14.5	reference
381	11.018035	3.469416	-0.628820538520813	-2.4821290969848633	0.49914562702178955	Beta	14.5	reference
382	7.9271283	6.4923077	-2.3019943237304688	-3.832155227661133	1.380230188369751	Pre-endocrine	14.5	reference
383	4.8037963	7.1105547	-1.3010777235031128	-3.069265842437744	0.9766354560852051	Ngn3 high EP	14.5	reference
384	12.728959	2.4913175	-2.6216378211975098	-2.254450798034668	1.4266929626464844	Beta	14.5	reference
385	1.76037	4.312767	-1.5736852884292603	-2.2930381298065186	0.1552886813879013	Ngn3 low EP	14.5	reference
386	-0.9073035	4.9194536	-0.5986180901527405	-2.1681909561157227	-0.8505182266235352	Ngn3 low EP	14.5	reference
387	-0.69468385	0.349046	1.451003074645996	-2.330484390258789	-2.555799961090088	Ductal	14.5	reference
388	10.520513	4.3243437	-0.7988654971122742	-2.7210588455200195	0.4295748472213745	Pre-endocrine	14.5	reference
389	-1.4582692	3.6115446	-1.3597544431686401	-2.534581422805786	0.7298377752304077	Ngn3 low EP	14.5	reference
390	11.517765	4.4063096	-0.8793052434921265	-2.5857508182525635	0.9198835492134094	Pre-endocrine	14.5	reference
391	11.84711	2.7128472	-1.27101731300354	-3.0615880489349365	1.0904110670089722	Beta	14.5	reference
392	9.952198	3.0600536	-1.1346054077148438	-2.7077999114990234	-0.37808606028556824	Pre-endocrine	14.5	reference
393	0.3053617	4.7398095	-1.562809944152832	-2.171539306640625	-2.0374696254730225	Ductal	14.5	reference
394	6.3886704	5.227345	2.545900821685791	-3.105710506439209	1.4038584232330322	Ngn3 high EP	14.5	reference
395	9.521126	3.407908	-1.3613582849502563	-3.194589138031006	0.28414902091026306	Pre-endocrine	14.5	reference
396	10.3367	1.4173847	-2.264096736907959	-2.3699545860290527	-0.4681651294231415	Alpha	14.5	reference
397	12.256451	2.7173014	-1.8263092041015625	-2.5246407985687256	0.9017757773399353	Beta	14.5	reference
398	-1.8549385	2.3171449	1.0036884546279907	-2.255061149597168	0.696543276309967	Ductal	14.5	reference
399	11.18661	4.694902	-0.5169579982757568	-2.890547275543213	0.2423950582742691	Pre-endocrine	14.5	reference
400	-2.1499815	-0.15457805	1.9322487115859985	-2.077155828475952	-2.5896239280700684	Ductal	14.5	reference
401	9.913539	1.9821311	-1.1315560340881348	-2.4657881259918213	-0.7016147971153259	Epsilon	14.5	reference
402	10.557642	2.8193233	-1.0294716358184814	-2.434570789337158	-0.8217320442199707	Alpha	14.5	reference
403	-0.52755743	3.4997911	-0.6198412775993347	-2.3023688793182373	-1.8100411891937256	Ductal	14.5	reference
404	12.089949	3.2913933	-1.3480931520462036	-2.567570209503174	1.1261498928070068	Beta	14.5	reference
405	9.2722025	3.8199394	-2.145020008087158	-3.5018694400787354	0.7283463478088379	Pre-endocrine	14.5	reference
406	10.741328	1.5390626	-1.4483383893966675	-2.5029447078704834	0.40153777599334717	Alpha	14.5	reference
407	-2.1999836	0.32580343	0.3914458453655243	-2.390502691268921	-0.2767210602760315	Ngn3 low EP	14.5	reference
408	0.8794477	5.4912457	-0.9123477339744568	-2.1558244228363037	-2.2969305515289307	Ductal	14.5	reference
409	10.238304	1.9171228	-2.317420721054077	-2.2453038692474365	0.17600303888320923	Alpha	14.5	reference
410	7.4895797	6.9114466	-2.188336133956909	-3.756802558898926	1.5929536819458008	Ngn3 high EP	14.5	reference
411	3.685628	6.685978	-1.9140881299972534	-2.4829699993133545	1.8505456447601318	Ngn3 high EP	14.5	reference
412	1.116108	5.5602384	-1.9000957012176514	-2.0333380699157715	-1.747693657875061	Trunk	14.5	reference
413	10.109026	5.63242	-1.1174898147583008	-3.7549049854278564	0.6142204999923706	Pre-endocrine	14.5	reference
414	-3.003991	0.56182045	1.8339269161224365	-2.294731616973877	-0.3074055314064026	Ngn3 low EP	14.5	reference
415	-1.3837188	0.92897165	2.5301127433776855	-2.031020402908325	-1.7040433883666992	Ductal	14.5	reference
416	10.934925	1.7046685	-1.7850499153137207	-2.5798227787017822	-0.14973482489585876	Alpha	14.5	reference
417	1.7863771	6.4276237	-1.3577266931533813	-2.466259241104126	0.1174963116645813	Ngn3 low EP	14.5	reference
418	0.24835916	1.9246509	-0.038061365485191345	-2.0946125984191895	-1.921067476272583	Ductal	14.5	reference
419	0.0989158	5.3075404	-1.8129708766937256	-2.4467685222625732	-1.6219887733459473	Ngn3 low EP	14.5	reference
420	-1.7598612	-0.26699153	2.0770559310913086	-2.221693992614746	-1.88063645362854	Ngn3 low EP	14.5	reference
421	8.528972	4.952674	-2.3637661933898926	-3.506796360015869	1.0874502658843994	Pre-endocrine	14.5	reference
422	11.3805	4.2628903	-2.5795507431030273	-2.911721706390381	0.9875867366790771	Pre-endocrine	14.5	reference
423	-1.6189908	1.1395793	2.483003616333008	-2.091698408126831	-0.6999391913414001	Ductal	14.5	reference
424	-0.9523749	-1.2253153	0.979041337966919	-2.243614673614502	-1.2668181657791138	Ductal	14.5	reference
425	11.121676	1.4803368	-2.6396851539611816	-2.4697020053863525	-1.3062641620635986	Alpha	14.5	reference
426	0.22056891	2.4249148	-0.6051679849624634	-1.981795072555542	-1.6507256031036377	Ductal	14.5	reference
427	10.699798	2.6159294	-1.2263734340667725	-2.483781576156616	-0.21295678615570068	Alpha	14.5	reference
428	10.667349	3.3293362	-2.006859302520752	-2.7920868396759033	0.958236813545227	Pre-endocrine	14.5	reference
429	0.8151688	4.98771	-1.0428709983825684	-2.3129429817199707	-2.6974921226501465	Trunk	14.5	reference
430	-1.2864828	0.19253276	1.6606496572494507	-2.297734498977661	-1.046351432800293	Ngn3 low EP	14.5	reference
431	0.13510413	3.4223855	-1.1881023645401	-2.3516995906829834	-1.3978800773620605	Ductal	14.5	reference
432	10.8052	4.563533	-1.6125036478042603	-3.356376886367798	0.9367690682411194	Pre-endocrine	14.5	reference
433	6.1053953	6.761809	-0.1655498445034027	-2.9795913696289062	2.108438491821289	Ngn3 high EP	14.5	reference
434	-2.2747035	-0.71149147	2.3670434951782227	-2.179105281829834	-1.1096254587173462	Ductal	14.5	reference
435	1.323195	4.619066	-1.5714478492736816	-2.267732858657837	-1.6663222312927246	Ductal	14.5	reference
436	12.029281	3.6753757	-1.4949424266815186	-2.5632755756378174	1.3650184869766235	Beta	14.5	reference
437	0.35198373	1.1008489	1.8575091361999512	-2.0359649658203125	-1.9920973777770996	Tip	14.5	reference
438	8.362658	6.2580476	-1.1987940073013306	-3.8555984497070312	0.849966824054718	Pre-endocrine	14.5	reference
439	-0.041868683	5.718072	-2.1933603286743164	-2.234758138656616	-0.8237237930297852	Ductal	14.5	reference
440	1.0705804	-0.4336621	2.023562431335449	-2.355943441390991	-2.535721778869629	Trunk	14.5	reference
441	-0.06355678	5.6687407	-1.0030651092529297	-2.3547356128692627	-1.2502808570861816	Ductal	14.5	reference
442	7.7832947	6.5792017	-1.9230226278305054	-3.756674289703369	1.5692055225372314	Pre-endocrine	14.5	reference
443	12.159775	2.5513997	-1.146430253982544	-2.268312454223633	1.3106625080108643	Beta	14.5	reference
444	8.48387	6.340482	-1.5650711059570312	-3.4349520206451416	1.6762585639953613	Pre-endocrine	14.5	reference
445	1.9487444	4.2572336	-1.4467428922653198	-2.2056305408477783	-0.2403593361377716	Ngn3 low EP	14.5	reference
446	12.343688	2.6907194	-1.5071337223052979	-2.491403818130493	0.5723839402198792	Beta	14.5	reference
447	10.409747	3.4521353	-1.2990072965621948	-3.3310635089874268	0.413209468126297	Pre-endocrine	14.5	reference
448	2.670913	6.1907463	-2.50905704498291	-2.1401591300964355	1.3939430713653564	Ngn3 high EP	14.5	reference
449	9.499555	5.401483	-2.0551164150238037	-3.810595750808716	1.9122682809829712	Pre-endocrine	14.5	reference
450	-0.6590124	-0.11670004	0.4508819282054901	-2.2879881858825684	-2.877135992050171	Ngn3 low EP	14.5	reference
451	12.527988	2.636018	-0.834462583065033	-2.1002001762390137	0.27771544456481934	Beta	14.5	reference
452	1.8532221	6.248466	-2.1962904930114746	-2.513669490814209	0.057561859488487244	Ngn3 low EP	14.5	reference
453	0.07714664	0.9122251	1.3697794675827026	-2.0788156986236572	-2.1722521781921387	Tip	14.5	reference
454	6.3928447	5.213498	2.7543046474456787	-3.206015110015869	2.2885875701904297	Ngn3 high EP	14.5	reference
455	8.41666	6.318222	-1.1842507123947144	-3.337449312210083	1.9040343761444092	Pre-endocrine	14.5	reference
456	1.2016165	6.503251	-1.2177295684814453	-2.340801954269409	-0.26817286014556885	Ngn3 low EP	14.5	reference
457	9.7204	3.3251355	-1.835221290588379	-2.6147828102111816	1.2448092699050903	Pre-endocrine	14.5	reference
458	8.5279875	6.732451	-0.24453061819076538	-3.3679304122924805	0.8739132285118103	Pre-endocrine	14.5	reference
459	-0.27524808	2.205222	-0.2213948667049408	-1.8022469282150269	-2.384938955307007	Ductal	14.5	reference
460	-1.6095531	1.2153429	2.231476306915283	-2.2668633460998535	-0.8267633318901062	Ngn3 low EP	14.5	reference
461	0.8238307	4.7819734	-1.2174409627914429	-2.1909117698669434	-1.9694139957427979	Ductal	14.5	reference
462	10.320041	1.4380221	-2.1737701892852783	-2.4051618576049805	-0.196724995970726	Alpha	14.5	reference
463	-0.28960615	0.59501547	1.7373236417770386	-2.2113475799560547	-1.3752844333648682	Trunk	14.5	reference
464	10.612859	1.6181846	-1.377122163772583	-2.1020753383636475	0.5292749404907227	Alpha	14.5	reference
465	4.5483956	6.8894124	-0.6596056222915649	-2.6762893199920654	2.0627593994140625	Ngn3 high EP	14.5	reference
466	10.226496	1.7964087	-1.3090845346450806	-2.377903699874878	-0.6935132145881653	Alpha	14.5	reference
467	10.652418	2.4577944	-1.702854871749878	-2.561459541320801	0.05173616483807564	Alpha	14.5	reference
468	-0.71313673	0.92600936	0.9914023876190186	-2.2666842937469482	-1.650816559791565	Ductal	14.5	reference
469	-2.2362022	-0.7918176	2.3083794116973877	-2.2276222705841064	-1.0728341341018677	Ngn3 low EP	14.5	reference
470	4.089588	6.78552	-2.130728006362915	-2.400407552719116	1.6795698404312134	Ngn3 high EP	14.5	reference
471	1.2830113	1.0789365	1.563372254371643	-2.2544124126434326	-0.9192441701889038	Tip	14.5	reference
472	4.8345475	7.115761	-1.9156467914581299	-2.865689754486084	1.3805269002914429	Ngn3 high EP	14.5	reference
473	-2.2844532	-0.29069072	2.152036190032959	-2.0949630737304688	-1.67332124710083	Ductal	14.5	reference
474	-1.3855137	2.5888627	1.225828766822815	-2.125011920928955	-2.187005043029785	Trunk	14.5	reference
475	6.4670157	6.9352365	-1.6567983627319336	-3.338667631149292	1.3417710065841675	Ngn3 high EP	14.5	reference
476	11.965931	2.0874157	-1.5211769342422485	-2.514214277267456	0.9595266580581665	Beta	14.5	reference
477	11.088164	1.2935175	-1.8884716033935547	-2.4439589977264404	-0.5696744322776794	Alpha	14.5	reference
478	11.511175	2.3570607	-0.8760541677474976	-2.4764904975891113	0.48669523000717163	Beta	14.5	reference
479	1.9537085	5.8809867	-1.5134212970733643	-2.355462074279785	-0.10785187780857086	Ngn3 low EP	14.5	reference
480	-0.07838805	1.844121	1.7622287273406982	-2.3284249305725098	-0.786846935749054	Ngn3 low EP	14.5	reference
481	-0.18046871	4.941996	-1.4461398124694824	-2.477715015411377	-0.8124539852142334	Ngn3 low EP	14.5	reference
482	10.670167	3.3064704	-2.4003171920776367	-2.7878313064575195	0.7983283996582031	Beta	14.5	reference
483	11.631231	3.3846414	-1.5121897459030151	-2.601473569869995	0.8499479293823242	Beta	14.5	reference
484	-0.84743774	-1.1105766	2.199641466140747	-2.0353357791900635	-2.0321578979492188	Trunk	14.5	reference
485	2.2733116	4.132052	-1.2562627792358398	-2.3665685653686523	-0.7996044158935547	Trunk	14.5	reference
486	10.358975	5.570414	-1.136895775794983	-3.853935480117798	1.0849077701568604	Pre-endocrine	14.5	reference
487	11.82969	2.464551	-1.037048101425171	-2.6238014698028564	0.40793752670288086	Beta	14.5	reference
488	0.7590254	5.710521	-0.6749750971794128	-2.0719943046569824	-1.586268424987793	Ductal	14.5	reference
489	6.633742	4.904743	3.157559871673584	-3.3947372436523438	1.8643590211868286	Ngn3 high EP	14.5	reference
490	10.128467	5.4343963	-1.090710997581482	-3.7119698524475098	1.365154504776001	Pre-endocrine	14.5	reference
491	10.505329	4.009229	-1.5904122591018677	-3.052136182785034	1.6413644552230835	Pre-endocrine	14.5	reference
492	11.262576	1.5038413	-1.7746156454086304	-2.0673458576202393	-1.3186228275299072	Alpha	14.5	reference
493	0.81622076	3.7291985	-0.7338889837265015	-2.1714842319488525	-1.3240748643875122	Ductal	14.5	reference
494	-0.9897448	2.2117786	-0.32272329926490784	-2.4295854568481445	-1.349977970123291	Ductal	14.5	reference
495	9.11575	5.4562855	-2.411884069442749	-3.4969964027404785	1.1279864311218262	Pre-endocrine	14.5	reference
496	8.491566	6.809676	-2.607250928878784	-3.657672882080078	1.9404151439666748	Pre-endocrine	14.5	reference
497	8.405349	5.949762	-2.1431262493133545	-3.4004440307617188	2.2694149017333984	Pre-endocrine	14.5	reference
498	1.2959784	3.9013336	-1.1116639375686646	-2.0096890926361084	-2.095569372177124	Ductal	14.5	reference
499	4.0859995	2.9237127	-0.38326871395111084	-2.026066541671753	-0.5100618600845337	Multipotent	14.5	reference
500	9.567891	2.2141387	-1.8268482685089111	-2.0332794189453125	-0.9338790774345398	Pre-endocrine	14.5	reference
501	10.539393	1.8111644	-1.7555583715438843	-2.369894504547119	-0.15738032758235931	Alpha	14.5	reference
502	8.952034	3.7485304	-2.192579746246338	-2.9202959537506104	1.0292508602142334	Epsilon	14.5	reference
503	7.73335	6.5910087	-1.661596655845642	-3.1344153881073	1.131507396697998	Ngn3 high EP	14.5	reference
504	11.30716	3.1696947	-1.8430978059768677	-2.6114120483398438	0.6669946312904358	Beta	14.5	reference
505	10.05631	5.6311893	-1.6951935291290283	-3.611509084701538	0.777614951133728	Pre-endocrine	14.5	reference
506	-2.0209365	0.9093299	2.6287031173706055	-2.414917230606079	-2.644041061401367	Trunk	14.5	reference
507	-0.9022644	5.1661987	-1.3699586391448975	-2.4070401191711426	-2.150634527206421	Ductal	14.5	reference
508	10.271118	4.199826	-1.4744664430618286	-3.059227228164673	1.428268313407898	Pre-endocrine	14.5	reference
509	10.633182	1.50638	-1.339020013809204	-2.4809036254882812	-0.19928057491779327	Alpha	14.5	reference
510	-2.2184038	0.6246423	2.4814579486846924	-2.3464412689208984	-1.1392771005630493	Ductal	14.5	reference
511	11.009854	4.994323	-2.011411428451538	-3.158311128616333	0.9021471738815308	Pre-endocrine	14.5	reference
512	10.868376	1.5796443	-1.9737248420715332	-2.3320627212524414	-0.18381080031394958	Alpha	14.5	reference
513	7.3556914	6.8158307	-2.5261876583099365	-3.264613628387451	1.432394027709961	Ngn3 high EP	14.5	reference
514	10.035974	3.4371867	-1.3236593008041382	-2.7324891090393066	0.17811453342437744	Pre-endocrine	14.5	reference
515	-0.17865801	4.5315814	-1.781058669090271	-2.2057549953460693	-1.6756500005722046	Ductal	14.5	reference
516	-1.0944182	2.9043639	0.9507540464401245	-2.1406099796295166	-1.808362364768982	Ductal	14.5	reference
517	-2.7744129	-0.7307081	2.568748712539673	-2.149505853652954	-2.594069719314575	Ductal	14.5	reference
518	1.010006	2.8242702	-0.41196590662002563	-2.4181668758392334	-1.888038992881775	Ductal	14.5	reference
519	10.797202	1.4383668	-2.118103504180908	-2.569382429122925	-0.3068895936012268	Alpha	14.5	reference
520	4.7371144	6.9678254	-1.2170480489730835	-2.85748028755188	1.1365818977355957	Ngn3 high EP	14.5	reference
521	-2.1242385	0.2996382	2.322319269180298	-2.134603261947632	-1.4849555492401123	Ngn3 low EP	14.5	reference
522	1.87848	3.4014952	0.07164648920297623	-2.0311145782470703	-1.6305341720581055	Ductal	14.5	reference
523	10.16296	2.7550504	-2.571784496307373	-2.654789686203003	0.21872621774673462	Pre-endocrine	14.5	reference
524	10.637617	4.5906053	-0.43237239122390747	-2.952627658843994	0.09516014158725739	Pre-endocrine	14.5	reference
525	1.3231118	6.2144513	-1.8018102645874023	-2.3415093421936035	-0.7180071473121643	Ductal	14.5	reference
526	0.8774066	4.779986	-1.3908751010894775	-2.0803115367889404	-2.1454732418060303	Ngn3 low EP	14.5	reference
527	5.374677	7.0402684	-0.9301963448524475	-3.1686336994171143	1.4351041316986084	Ngn3 high EP	14.5	reference
528	0.2863077	0.7617043	2.264646530151367	-2.3251399993896484	-0.9768083095550537	Ductal	14.5	reference
529	1.464474	-0.45395222	1.2368863821029663	-2.3639092445373535	-0.6578762531280518	Trunk	14.5	reference
530	10.105464	1.4664855	-1.4497644901275635	-2.440737009048462	-0.1577027440071106	Alpha	14.5	reference
531	0.10547202	4.6962447	-1.6046888828277588	-2.31260347366333	-2.1982333660125732	Ductal	14.5	reference
532	-0.24413167	4.4000826	-1.465335488319397	-2.1121461391448975	-1.8926585912704468	Ductal	14.5	reference
533	3.3142726	6.4729676	-1.7045527696609497	-2.695258140563965	1.2158823013305664	Ngn3 high EP	14.5	reference
534	9.923343	1.6762333	-1.447443962097168	-2.7016453742980957	-0.4206550121307373	Pre-endocrine	14.5	reference
535	8.672166	6.5642133	-1.2935441732406616	-3.641035795211792	1.5380192995071411	Pre-endocrine	14.5	reference
536	-2.9639876	-0.07078816	2.007944107055664	-2.451420307159424	-0.9692560434341431	Ngn3 low EP	14.5	reference
537	-0.9589996	2.7585695	0.7880141735076904	-2.1506476402282715	-1.1708760261535645	Ductal	14.5	reference
538	11.414606	4.0526896	-2.2411813735961914	-2.7537682056427	0.651347279548645	Pre-endocrine	14.5	reference
539	-0.28977552	3.913614	-1.032712459564209	-2.1937828063964844	-1.417931318283081	Ngn3 low EP	14.5	reference
540	11.392579	3.922686	-1.9816220998764038	-2.5806150436401367	1.968798279762268	Beta	14.5	reference
541	-0.106772944	1.1396009	1.3329360485076904	-2.243556022644043	-1.7604866027832031	Tip	14.5	reference
542	6.7544084	7.343718	-1.8674348592758179	-3.5825703144073486	2.1151750087738037	Ngn3 high EP	14.5	reference
543	12.008965	2.694252	-2.0456604957580566	-2.2893686294555664	0.14050287008285522	Beta	14.5	reference
544	-2.5280166	1.7342901	0.7512205839157104	-2.4052658081054688	-1.218153715133667	Ductal	14.5	reference
545	10.867058	4.888138	-0.875302255153656	-3.206432342529297	1.0155072212219238	Pre-endocrine	14.5	reference
546	-0.8858104	3.3681743	-0.14915238320827484	-2.0077903270721436	-1.294740915298462	Ductal	14.5	reference
547	10.911842	4.8518734	-1.0080235004425049	-3.1101503372192383	0.7307056188583374	Pre-endocrine	14.5	reference
548	9.088112	6.5698457	-1.6922430992126465	-3.859574794769287	1.3459727764129639	Pre-endocrine	14.5	reference
549	7.1117506	6.4047837	-1.7163949012756348	-3.568760633468628	2.068729877471924	Ngn3 high EP	14.5	reference
550	5.550484	7.248602	-1.7698781490325928	-2.938133955001831	1.4638292789459229	Ngn3 high EP	14.5	reference
551	8.852631	4.030275	-1.2722735404968262	-3.319175958633423	0.8493750095367432	Pre-endocrine	14.5	reference
552	7.089351	7.182865	-1.2707874774932861	-3.8147361278533936	0.17680001258850098	Ngn3 high EP	14.5	reference
553	11.402058	4.4717584	-1.1188384294509888	-2.7989959716796875	1.0652828216552734	Pre-endocrine	14.5	reference
554	-1.6206187	1.2228909	1.9724798202514648	-2.1087775230407715	-1.306870460510254	Trunk	14.5	reference
555	5.054847	7.178379	-1.778853178024292	-3.0448107719421387	1.5372028350830078	Ngn3 high EP	14.5	reference
556	10.328459	3.434971	-1.3010550737380981	-2.500870943069458	-0.43012723326683044	Pre-endocrine	14.5	reference
557	10.842208	3.325399	-1.592221736907959	-2.668447256088257	0.2611926198005676	Beta	14.5	reference
558	11.391957	1.8649132	-0.9929297566413879	-2.4488627910614014	-0.675456166267395	Alpha	14.5	reference
559	-0.398285	3.0509202	-0.8826280236244202	-2.317214250564575	-2.2886714935302734	Ductal	14.5	reference
560	7.1878204	6.910622	-0.7119116187095642	-4.007150650024414	1.6270514726638794	Ngn3 high EP	14.5	reference
561	1.5408049	4.926188	-1.9874271154403687	-2.389002799987793	-0.7118415236473083	Trunk	14.5	reference
562	9.977233	1.6077899	-2.7511579990386963	-2.060898780822754	-0.6270712614059448	Epsilon	14.5	reference
563	-0.7449008	4.891146	-1.7557669878005981	-2.316209077835083	-2.703977346420288	Ngn3 low EP	14.5	reference
564	11.669417	2.75671	-0.9007560610771179	-2.4589622020721436	1.1553478240966797	Beta	14.5	reference
565	10.586975	2.9500344	-1.3675153255462646	-2.3885796070098877	0.38052698969841003	Pre-endocrine	14.5	reference
566	10.863594	2.703483	-1.146453857421875	-2.5998375415802	-0.0030758678913116455	Beta	14.5	reference
567	7.2645154	6.899055	-0.634111762046814	-3.637145757675171	1.2924257516860962	Ngn3 high EP	14.5	reference
568	1.2483108	4.784147	-1.9162551164627075	-2.0670225620269775	0.3249525725841522	Ngn3 low EP	14.5	reference
569	5.0957904	5.6825047	2.4790117740631104	-2.514789342880249	1.515342354774475	Ngn3 low EP	14.5	reference
570	11.758245	3.9137201	-1.7380602359771729	-2.894000768661499	-0.26523441076278687	Pre-endocrine	14.5	reference
571	0.7056379	4.506078	-1.0760064125061035	-2.535687208175659	-0.41083604097366333	Ductal	14.5	reference
572	-0.28974074	5.2903214	-0.5567407011985779	-2.336583137512207	-0.9371585249900818	Ngn3 low EP	14.5	reference
573	7.4920506	7.1780295	-1.332864761352539	-3.8727803230285645	0.7901672124862671	Ngn3 high EP	14.5	reference
574	10.544825	5.1657767	-0.7202405333518982	-2.559753656387329	1.9248782396316528	Pre-endocrine	14.5	reference
575	-1.1494172	2.678903	1.0578577518463135	-1.9855725765228271	-1.8736783266067505	Ductal	14.5	reference
576	10.060404	3.955753	-0.5807024240493774	-2.990669012069702	-0.6362411975860596	Pre-endocrine	14.5	reference
577	1.3704697	4.812857	-1.68142831325531	-2.177408218383789	-3.035217046737671	Ngn3 low EP	14.5	reference
578	10.948634	5.0202293	-1.9622470140457153	-3.163830518722534	1.3782902956008911	Pre-endocrine	14.5	reference
579	3.4631443	5.5590982	1.4162007570266724	-2.27176833152771	0.3623010516166687	Ngn3 low EP	14.5	reference
580	0.6739436	4.532688	-1.1894041299819946	-2.1960134506225586	-1.1664581298828125	Ductal	14.5	reference
581	-0.705913	5.310739	-1.6139650344848633	-2.418236255645752	-0.07192975282669067	Ductal	14.5	reference
582	-0.7016967	4.9974327	-0.6304863095283508	-2.062582492828369	-0.9439570903778076	Trunk	14.5	reference
583	8.819842	6.0105066	-2.1833534240722656	-4.14831018447876	1.565948247909546	Pre-endocrine	14.5	reference
584	1.8043221	0.79241556	0.27667707204818726	-2.314629316329956	-2.2723169326782227	Ductal	14.5	reference
585	1.0920862	2.1818297	-0.3342268168926239	-2.2254128456115723	-2.388615846633911	Ductal	14.5	reference
586	1.6785486	5.0227327	-2.2564969062805176	-2.1671183109283447	-0.8776558637619019	Ductal	14.5	reference
587	2.781218	6.501482	-1.9637105464935303	-2.9108786582946777	0.8189852237701416	Ngn3 high EP	14.5	reference
588	-0.45572737	3.9605968	-0.47573739290237427	-2.2457008361816406	-2.038484811782837	Ductal	14.5	reference
589	-0.5747448	4.1829286	-0.8974772095680237	-2.23921799659729	-1.6401586532592773	Ngn3 low EP	14.5	reference
590	10.350286	1.6517447	-1.2455542087554932	-2.6385512351989746	-0.8386763334274292	Alpha	14.5	reference
591	0.030600127	4.163461	-1.1226805448532104	-2.137179136276245	-2.0564160346984863	Ductal	14.5	reference
592	10.346258	5.817022	-2.057819128036499	-3.3571670055389404	1.4807974100112915	Pre-endocrine	14.5	reference
593	4.5842333	6.2768364	-0.150872141122818	-2.939467668533325	1.4842300415039062	Ngn3 high EP	14.5	reference
594	-0.6453874	2.2509046	1.8637306690216064	-2.2096951007843018	-1.534937858581543	Trunk	14.5	reference
595	-0.9370619	-0.64265364	2.337129592895508	-2.092294216156006	-2.411738872528076	Ductal	14.5	reference
596	-0.26760146	5.961217	-1.7745652198791504	-2.386573553085327	-2.4887588024139404	Ductal	14.5	reference
597	10.759654	5.1126385	-0.9273502230644226	-3.1466336250305176	0.3847373425960541	Pre-endocrine	14.5	reference
598	11.778536	2.7914338	-1.4636973142623901	-2.1862189769744873	0.05155353248119354	Alpha	14.5	reference
599	8.326726	6.586781	-2.1886539459228516	-3.9884753227233887	1.1175864934921265	Pre-endocrine	14.5	reference
600	1.3099681	5.0960793	-1.0216593742370605	-2.4359076023101807	-2.0496253967285156	Ductal	14.5	reference
601	0.7876315	2.6961982	-1.1972256898880005	-2.3127100467681885	-1.7083399295806885	Ductal	14.5	reference
602	5.821073	6.6974516	0.11718137562274933	-3.089693307876587	1.0541160106658936	Ngn3 high EP	14.5	reference
603	10.461034	2.441595	-1.7691706418991089	-2.543452024459839	-0.28711435198783875	Beta	14.5	reference
604	11.420601	3.0241551	-0.910306453704834	-2.5531795024871826	0.4226466417312622	Beta	14.5	reference
605	9.967549	2.015003	-2.2589612007141113	-2.286113739013672	-1.6114298105239868	Epsilon	14.5	reference
606	3.886361	6.627498	-1.4206420183181763	-2.6786859035491943	1.5568519830703735	Ngn3 high EP	14.5	reference
607	1.2124611	4.901764	-1.0308420658111572	-2.1339149475097656	-0.8122110366821289	Ngn3 low EP	14.5	reference
608	-1.6591853	-0.67348504	2.1198716163635254	-2.2873520851135254	-2.1731224060058594	Trunk	14.5	reference
609	11.147622	2.555851	-3.0292036533355713	-2.235431432723999	-0.9061287641525269	Delta	14.5	reference
610	-2.6465178	0.6444957	2.526153564453125	-2.0630245208740234	-1.2302619218826294	Ductal	14.5	reference
611	12.2521305	2.4106548	-1.2935689687728882	-2.4181251525878906	-0.014940345659852028	Beta	14.5	reference
612	10.366848	3.7431698	-0.9830887317657471	-2.687819242477417	-1.2850162982940674	Alpha	14.5	reference
613	8.838132	6.524729	-1.3601304292678833	-3.9737136363983154	1.545635461807251	Pre-endocrine	14.5	reference
614	10.903909	4.5526075	-1.459228515625	-3.2872276306152344	0.4792776107788086	Pre-endocrine	14.5	reference
615	5.4744945	2.6902142	-3.9719913005828857	-2.028391122817993	0.28186869621276855	Ngn3 low EP	14.5	reference
616	10.49175	2.8999555	-2.5758280754089355	-2.5209033489227295	-1.005141258239746	Delta	14.5	reference
617	0.7187378	6.001199	-1.9154900312423706	-1.9890447854995728	-1.210307240486145	Ductal	14.5	reference
618	10.817613	2.5694754	-0.9636145830154419	-2.476544141769409	0.32500556111335754	Beta	14.5	reference
619	1.277776	3.538551	-0.6593993306159973	-2.015599012374878	-2.1590144634246826	Ductal	14.5	reference
620	12.9135895	2.8509386	-1.4747453927993774	-2.470335006713867	0.5764539241790771	Beta	14.5	reference
621	1.2395538	3.1221917	-1.8472983837127686	-2.1487324237823486	-2.7951385974884033	Ductal	14.5	reference
622	5.2732983	6.995852	-2.7047576904296875	-2.8186230659484863	1.7093788385391235	Ngn3 high EP	14.5	reference
623	8.090496	6.6626267	-1.7704602479934692	-3.752021551132202	0.716256320476532	Ngn3 high EP	14.5	reference
624	0.9247926	4.197369	-1.4061508178710938	-2.271418333053589	-0.9139927625656128	Ductal	14.5	reference
625	12.647537	2.405111	-0.9017342329025269	-2.043137788772583	0.5306033492088318	Beta	14.5	reference
626	8.986434	3.017098	-2.0746870040893555	-2.5743141174316406	0.8786557912826538	Epsilon	14.5	reference
627	-0.06400031	0.24778745	1.2584574222564697	-2.0335428714752197	-0.9320520758628845	Trunk	14.5	reference
628	11.504196	2.1336162	-1.2330338954925537	-2.1888129711151123	0.8828778266906738	Beta	14.5	reference
629	-0.56789434	-1.2027049	2.466123342514038	-2.1452770233154297	-1.8313060998916626	Ductal	14.5	reference
630	10.9092245	3.2808928	-1.3331042528152466	-2.289928674697876	1.16823410987854	Beta	14.5	reference
631	0.66641927	1.3057641	1.5280483961105347	-2.05102801322937	-1.740347146987915	Trunk	14.5	reference
632	9.465207	4.65004	-1.456307053565979	-3.4792990684509277	1.4892207384109497	Pre-endocrine	14.5	reference
633	0.3878111	4.7593017	-1.7776180505752563	-2.1575112342834473	-1.1816020011901855	Ductal	14.5	reference
634	2.2918615	4.2079453	-1.1714979410171509	-2.3942573070526123	-0.7211778163909912	Ductal	14.5	reference
635	11.173195	4.000437	-1.9584990739822388	-2.7902748584747314	-0.06067901849746704	Pre-endocrine	14.5	reference
636	9.743543	5.709384	-1.0070044994354248	-3.7451658248901367	0.5912832021713257	Pre-endocrine	14.5	reference
637	-0.5281007	4.009612	-1.4545044898986816	-2.068366765975952	-1.6782046556472778	Ngn3 low EP	14.5	reference
638	7.073815	6.7549033	-2.354177474975586	-3.326115131378174	1.3007915019989014	Ngn3 high EP	14.5	reference
639	9.650027	3.8712456	-1.5714473724365234	-3.430734634399414	1.0331345796585083	Pre-endocrine	14.5	reference
640	-0.11742025	4.6023355	-0.8997411131858826	-2.262260913848877	-1.384901523590088	Ngn3 low EP	14.5	reference
641	1.0990051	5.9202046	-0.4239950180053711	-2.220123291015625	-0.8364059925079346	Ductal	14.5	reference
642	1.0954556	3.97582	-1.4270639419555664	-2.52502179145813	-0.8580828905105591	Ductal	14.5	reference
643	-0.4881957	5.447015	-1.5312473773956299	-2.304697036743164	-2.46618914604187	Ductal	14.5	reference
644	10.967566	1.8810592	-2.1988282203674316	-2.505347490310669	-0.3784754276275635	Alpha	14.5	reference
645	8.669688	6.949474	-2.081099510192871	-3.902940034866333	1.870113730430603	Pre-endocrine	14.5	reference
646	10.35136	2.653143	-1.2880184650421143	-2.1116323471069336	-0.271015465259552	Alpha	14.5	reference
647	1.8037966	5.809973	-1.5034245252609253	-2.6197659969329834	-0.24742309749126434	Ngn3 high EP	14.5	reference
648	6.508289	7.1184936	-2.2362546920776367	-3.3332419395446777	0.6110409498214722	Ngn3 high EP	14.5	reference
649	1.135228	3.4868066	-0.5079619884490967	-2.4593749046325684	-2.093501329421997	Ductal	14.5	reference
650	4.3277864	5.2420235	2.4550271034240723	-2.367751121520996	1.5188157558441162	Ngn3 low EP	14.5	reference
651	10.701512	2.2813017	-1.636628270149231	-2.4177746772766113	-0.7554023861885071	Alpha	14.5	reference
652	-0.94212145	0.3281856	2.470653533935547	-2.216914176940918	-2.545283079147339	Ductal	14.5	reference
653	13.037255	2.4820793	-1.7258901596069336	-2.2959985733032227	0.6540955305099487	Beta	14.5	reference
654	6.630579	7.0847282	-0.8356049060821533	-3.779174327850342	1.2292916774749756	Ngn3 high EP	14.5	reference
655	-1.8049052	-0.036590736	1.7169344425201416	-2.2771987915039062	-1.6027977466583252	Ngn3 low EP	14.5	reference
656	10.541103	4.788501	-2.0652928352355957	-3.0973687171936035	0.6337392926216125	Pre-endocrine	14.5	reference
657	11.482094	2.5004344	-0.9139312505722046	-2.554102897644043	0.6401758790016174	Alpha	14.5	reference
658	-0.42829198	-1.3991671	2.1263794898986816	-2.0666158199310303	-2.141568422317505	Ductal	14.5	reference
659	7.744581	6.719364	-1.7359533309936523	-3.3331472873687744	1.183354377746582	Pre-endocrine	14.5	reference
660	-0.27304456	5.2546773	-1.9140026569366455	-2.271872043609619	-2.3094968795776367	Ngn3 low EP	14.5	reference
661	0.20893802	2.6773121	-1.362156629562378	-2.305384874343872	-2.0150034427642822	Ductal	14.5	reference
662	1.8396295	3.5589058	-0.41124844551086426	-2.166268825531006	-0.4573785960674286	Trunk	14.5	reference
663	10.30426	4.1735067	-0.20541146397590637	-3.4740965366363525	1.3838720321655273	Pre-endocrine	14.5	reference
664	6.2751546	7.040158	-1.5791898965835571	-3.4728708267211914	1.522886037826538	Ngn3 high EP	14.5	reference
665	11.426984	3.587481	-1.5389375686645508	-2.660043239593506	0.9771267175674438	Beta	14.5	reference
666	10.8074875	3.3566523	-0.850624680519104	-2.671016216278076	0.2209540456533432	Alpha	14.5	reference
667	7.6020436	6.4888306	-1.5941187143325806	-3.475954532623291	1.2059471607208252	Ngn3 high EP	14.5	reference
668	-1.0394489	0.4114901	2.524559259414673	-2.111189126968384	-1.0584650039672852	Ngn3 low EP	14.5	reference
669	11.695218	2.578667	-1.2916446924209595	-2.3461639881134033	0.7875564098358154	Beta	14.5	reference
670	6.3729963	7.3444486	-1.3348113298416138	-3.1444315910339355	0.9134081602096558	Ngn3 high EP	14.5	reference
671	-3.0068498	0.4991254	1.502547025680542	-2.236208200454712	-0.6050243377685547	Ngn3 low EP	14.5	reference
672	0.7424865	4.259076	-1.1959565877914429	-2.359170436859131	-2.2383320331573486	Ductal	14.5	reference
673	8.806269	6.520341	-1.5404534339904785	-3.462085723876953	1.147420048713684	Pre-endocrine	14.5	reference
674	8.269261	6.2881517	-1.575737476348877	-3.870471954345703	1.1237372159957886	Pre-endocrine	14.5	reference
675	8.869975	6.42677	-0.48693597316741943	-3.800081968307495	1.4779977798461914	Pre-endocrine	14.5	reference
676	12.758849	2.8264709	-1.9085590839385986	-2.224318265914917	-0.495426744222641	Beta	14.5	reference
677	0.19100828	1.0570903	1.2257881164550781	-2.038912534713745	-2.192364454269409	Tip	14.5	reference
678	8.409932	7.0421057	-1.2623324394226074	-3.715493679046631	1.2938402891159058	Pre-endocrine	14.5	reference
679	11.136286	4.12415	-1.6193408966064453	-2.52766752243042	0.6968173980712891	Alpha	14.5	reference
680	-0.71991986	2.7054036	-0.10047386586666107	-2.4187519550323486	-1.6021922826766968	Ngn3 low EP	14.5	reference
681	7.935129	7.0992393	-1.9975714683532715	-3.624451160430908	1.2981318235397339	Pre-endocrine	14.5	reference
682	9.390085	5.89714	-1.3803033828735352	-3.3639912605285645	1.6171419620513916	Pre-endocrine	14.5	reference
683	0.762062	3.9726388	-1.0833752155303955	-2.217546224594116	-0.3571074903011322	Trunk	14.5	reference
684	0.84549004	1.0595063	1.5178749561309814	-2.2316977977752686	-0.43114152550697327	Tip	14.5	reference
685	1.8660216	4.67409	-0.5423296093940735	-2.1788675785064697	-0.9854699373245239	Ductal	14.5	reference
686	5.5655375	7.2223816	-1.7529170513153076	-2.758042335510254	2.0551023483276367	Ngn3 high EP	14.5	reference
687	7.429635	7.349224	-1.5523452758789062	-3.4921538829803467	1.629154920578003	Ngn3 high EP	14.5	reference
688	-2.2167928	0.93179137	-0.49799540638923645	-2.2618215084075928	-0.7349414825439453	Ngn3 low EP	14.5	reference
689	6.427276	7.021414	-2.198263168334961	-3.1928012371063232	1.8751301765441895	Ngn3 high EP	14.5	reference
690	4.331368	7.3105993	-1.3225886821746826	-2.726353645324707	1.6050152778625488	Ngn3 high EP	14.5	reference
691	10.173857	3.527557	-1.1040911674499512	-2.3954365253448486	0.1495760977268219	Alpha	14.5	reference
692	8.720121	4.6130505	-2.168396234512329	-3.6123464107513428	0.513418436050415	Pre-endocrine	14.5	reference
693	-0.10195208	4.588679	-1.4500750303268433	-2.1207780838012695	-1.1803267002105713	Ngn3 low EP	14.5	reference
694	-2.3041246	2.5404584	0.3211241364479065	-2.3100481033325195	-1.1045721769332886	Trunk	14.5	reference
695	8.9541445	5.7787275	-1.2187515497207642	-3.6544294357299805	0.9347777366638184	Pre-endocrine	14.5	reference
696	10.41875	3.6497748	-2.9539315700531006	-2.6781551837921143	0.8497744202613831	Alpha	14.5	reference
697	10.683454	3.082728	-1.5381489992141724	-2.3610680103302	0.7039259076118469	Alpha	14.5	reference
698	11.065388	5.049585	-1.9477373361587524	-2.8486366271972656	1.0321069955825806	Pre-endocrine	14.5	reference
699	1.4438051	3.2189193	-1.0314462184906006	-2.4299328327178955	-1.942609190940857	Ductal	14.5	reference
700	12.794469	2.516366	-2.189271926879883	-2.4710493087768555	-0.22093535959720612	Beta	14.5	reference
701	7.195355	7.103335	-1.717914342880249	-3.6105360984802246	1.5432875156402588	Ngn3 high EP	14.5	reference
702	12.719464	3.017098	-1.0944889783859253	-2.6010000705718994	-0.09634552150964737	Beta	14.5	reference
703	11.173892	4.1181226	-1.2702008485794067	-2.9660704135894775	1.1565405130386353	Beta	14.5	reference
704	7.9327116	6.8746314	-2.07611346244812	-3.628903865814209	1.3565880060195923	Pre-endocrine	14.5	reference
705	7.3637223	6.9736595	-1.6094133853912354	-3.4998440742492676	1.7416056394577026	Ngn3 high EP	14.5	reference
706	11.721981	2.4092987	-1.743909478187561	-1.9551732540130615	0.3200001120567322	Beta	14.5	reference
707	10.329542	5.2490525	-2.32193660736084	-3.531609535217285	0.6405789852142334	Pre-endocrine	14.5	reference
708	7.0052285	6.7377706	-2.3564276695251465	-3.610250234603882	1.3823387622833252	Ngn3 high EP	14.5	reference
709	-1.0058198	2.329487	1.0792899131774902	-2.115074872970581	-1.6681230068206787	Ductal	14.5	reference
710	9.960318	5.322488	-1.6246145963668823	-3.657193899154663	1.2053641080856323	Pre-endocrine	14.5	reference
711	1.7083895	5.2634916	-1.7453105449676514	-2.2731077671051025	-1.393412470817566	Ductal	14.5	reference
712	10.8422785	2.0828528	-2.1661667823791504	-2.2033746242523193	-1.2037817239761353	Alpha	14.5	reference
713	-1.7910271	0.021001078	2.4993529319763184	-2.2359368801116943	-1.5159730911254883	Ductal	14.5	reference
714	7.07246	6.606088	-1.6140319108963013	-3.8105833530426025	1.4613150358200073	Ngn3 high EP	14.5	reference
715	0.8082842	4.620804	-0.5947621464729309	-2.5250518321990967	-1.3123711347579956	Ductal	14.5	reference
716	-2.5556617	0.0071861865	1.0802903175354004	-2.1869771480560303	-1.74754798412323	Ngn3 low EP	14.5	reference
717	6.144548	7.103944	-2.6779725551605225	-3.2850747108459473	0.725576639175415	Ngn3 high EP	14.5	reference
718	-0.2232097	5.631165	-1.2754896879196167	-2.4892773628234863	-2.9028396606445312	Ngn3 low EP	14.5	reference
719	1.0455924	4.6639266	-0.9563112258911133	-2.501758098602295	-0.822250247001648	Ngn3 low EP	14.5	reference
720	1.631346	4.631061	-0.9609752893447876	-2.4554216861724854	-0.19259262084960938	Ngn3 low EP	14.5	reference
721	9.014043	3.8667576	-2.910675525665283	-3.4270026683807373	1.0322819948196411	Pre-endocrine	14.5	reference
722	-2.5353518	0.54234046	0.9216442108154297	-2.2858026027679443	-0.5337628126144409	Ngn3 low EP	14.5	reference
723	-0.3956294	3.503548	-0.45281481742858887	-2.3512039184570312	0.5299776792526245	Ngn3 low EP	14.5	reference
724	10.919764	2.3124292	-2.2051963806152344	-2.3276309967041016	0.61457359790802	Alpha	14.5	reference
725	7.04625	7.1284113	-1.871551752090454	-3.5584726333618164	1.7426952123641968	Ngn3 high EP	14.5	reference
726	10.526942	4.668876	-1.6883245706558228	-3.095336437225342	0.7294670939445496	Pre-endocrine	14.5	reference
727	0.4996444	0.8308673	1.5672515630722046	-2.14064621925354	-0.9945604205131531	Tip	14.5	reference
728	8.684866	5.690731	-0.8024789094924927	-3.8280651569366455	1.6093401908874512	Pre-endocrine	14.5	reference
729	9.126492	4.7325277	-1.518607258796692	-3.4719159603118896	1.1133917570114136	Pre-endocrine	14.5	reference
730	-1.084149	4.251088	-0.6351571083068848	-2.3821520805358887	1.0140947103500366	Ngn3 low EP	14.5	reference
731	-0.43327093	3.5370045	-1.0127116441726685	-2.09250807762146	-0.7896422743797302	Ductal	14.5	reference
732	0.24558721	4.6479745	-1.0053192377090454	-2.3799967765808105	-1.9839943647384644	Ductal	14.5	reference
733	8.657365	6.6912146	-1.460889220237732	-3.7769923210144043	0.8730963468551636	Pre-endocrine	14.5	reference
734	10.490303	1.131422	-1.7396748065948486	-2.1961967945098877	-0.4321742653846741	Alpha	14.5	reference
735	-1.9144089	0.5872329	2.4960689544677734	-2.3569657802581787	-1.8729861974716187	Trunk	14.5	reference
736	1.5948101	5.182634	-1.0941908359527588	-2.0716054439544678	-0.998284101486206	Ductal	14.5	reference
737	-0.15427338	2.2512975	1.1697981357574463	-2.202995538711548	-1.490170955657959	Ductal	14.5	reference
738	1.1345059	4.17492	-1.100419282913208	-2.1792304515838623	0.030063360929489136	Ductal	14.5	reference
739	6.8636236	7.4162097	-1.6356706619262695	-3.2134270668029785	1.8442341089248657	Ngn3 high EP	14.5	reference
740	-1.8998867	2.0463693	-0.4229043126106262	-2.3547329902648926	-0.7572954297065735	Ductal	14.5	reference
741	-0.44291633	3.6256974	-0.9910973906517029	-2.5097098350524902	-0.474949449300766	Ductal	14.5	reference
742	-0.55283433	2.6312375	-0.7524718046188354	-2.275217056274414	-1.5414824485778809	Ngn3 low EP	14.5	reference
743	0.9265913	2.7807415	0.322882741689682	-1.926712989807129	0.127516508102417	Ngn3 low EP	14.5	reference
744	9.278787	6.110542	-1.0819053649902344	-3.5526633262634277	1.013301968574524	Pre-endocrine	14.5	reference
745	11.041529	1.4266658	-2.4778506755828857	-2.3968019485473633	0.06359174847602844	Alpha	14.5	reference
746	-0.6578476	2.4432762	-0.09379575401544571	-1.9730496406555176	-1.1299835443496704	Ductal	14.5	reference
747	9.164716	6.3170824	-1.3033195734024048	-3.819077491760254	1.1567249298095703	Pre-endocrine	14.5	reference
748	7.8889947	6.3752084	-1.4932624101638794	-3.7252700328826904	1.153852105140686	Pre-endocrine	14.5	reference
749	-0.8425479	0.7963127	1.854038119316101	-2.0683624744415283	-1.3239115476608276	Trunk	14.5	reference
750	0.49402654	4.169194	-1.0930598974227905	-1.9096688032150269	-0.5092836618423462	Ductal	14.5	reference
751	-3.2266898	0.07459651	1.0592118501663208	-2.1957409381866455	-1.7393485307693481	Ductal	14.5	reference
752	-0.18694204	4.9783554	-0.7925907373428345	-2.1819376945495605	-1.5309001207351685	Ductal	14.5	reference
753	0.10332914	4.1064568	-1.2425516843795776	-2.4310622215270996	-0.1171267032623291	Ngn3 low EP	14.5	reference
754	1.5420728	6.5884624	-0.873973548412323	-2.3737659454345703	0.6344820857048035	Ngn3 low EP	14.5	reference
755	8.528338	4.5423436	-1.7650525569915771	-3.1717538833618164	0.6419978737831116	Pre-endocrine	14.5	reference
756	5.723667	7.2148285	-1.6477367877960205	-3.0945236682891846	1.6295822858810425	Ngn3 high EP	14.5	reference
757	10.006316	5.389224	-1.0201442241668701	-3.3114864826202393	1.309921383857727	Pre-endocrine	14.5	reference
758	11.382208	3.4857066	-1.4580682516098022	-3.0779201984405518	1.3062455654144287	Beta	14.5	reference
759	8.5357485	6.463579	-2.314424753189087	-4.143214702606201	1.3195512294769287	Pre-endocrine	14.5	reference
760	10.77715	5.156972	-0.901134729385376	-3.1225006580352783	1.088472604751587	Pre-endocrine	14.5	reference
761	10.864412	3.889234	-2.139284610748291	-2.7875378131866455	0.7292582988739014	Alpha	14.5	reference
762	1.9368911	0.90841967	-0.168329119682312	-2.291287660598755	-1.69509756565094	Ductal	14.5	reference
763	0.39615846	3.8889198	-0.6393714547157288	-2.1200966835021973	-0.9294471144676208	Ductal	14.5	reference
764	-0.057987567	2.3811316	0.10818083584308624	-2.079261302947998	-1.501816987991333	Trunk	14.5	reference
765	11.045277	2.3707001	-0.8871957659721375	-2.734626293182373	0.9688901901245117	Alpha	14.5	reference
766	-1.1039212	-0.58789533	2.382086992263794	-2.19504714012146	-1.4438248872756958	Ductal	14.5	reference
767	10.488579	4.857562	-0.9491665363311768	-3.40330171585083	0.9884034395217896	Pre-endocrine	14.5	reference
768	6.4302816	7.1853156	-0.9712704420089722	-3.3642003536224365	1.7845580577850342	Ngn3 high EP	14.5	reference
769	-1.6670572	1.5384456	-0.33023855090141296	-2.0999274253845215	-2.540952205657959	Ductal	14.5	reference
770	7.4948783	6.889666	-1.4126064777374268	-3.8976008892059326	0.8163418769836426	Pre-endocrine	14.5	reference
771	10.107966	4.978037	-1.4813369512557983	-3.404634475708008	1.4954447746276855	Pre-endocrine	14.5	reference
772	0.3447044	4.224949	-2.006207227706909	-2.212315082550049	-2.000790596008301	Ductal	14.5	reference
773	0.9897854	5.9291124	-1.881941556930542	-2.3639228343963623	-1.0808144807815552	Ductal	14.5	reference
774	9.724707	3.9836123	-1.2693302631378174	-3.2823641300201416	0.28310704231262207	Pre-endocrine	14.5	reference
775	-1.521631	3.4116764	-1.3011431694030762	-2.02061128616333	-1.233444333076477	Ductal	14.5	reference
776	-0.031588677	2.4784837	-1.2225946187973022	-2.5557620525360107	-0.9885040521621704	Trunk	14.5	reference
777	12.524992	2.9432733	-2.3872897624969482	-2.3211190700531006	0.5540907382965088	Beta	14.5	reference
778	6.2830772	6.884115	-0.7688539624214172	-3.197892904281616	1.196150302886963	Ngn3 high EP	14.5	reference
779	10.588078	5.5502424	-1.4323289394378662	-3.3968586921691895	0.8393134474754333	Pre-endocrine	14.5	reference
780	-0.9583504	4.5735593	-1.7617419958114624	-2.364107608795166	-1.1305302381515503	Ductal	14.5	reference
781	12.536092	2.666769	-1.9231436252593994	-2.2938735485076904	0.04745124280452728	Beta	14.5	reference
782	0.9790304	2.1597698	0.20363494753837585	-2.1458048820495605	-1.8565218448638916	Ductal	14.5	reference
783	-1.7757292	1.1058136	2.320831775665283	-2.154346227645874	-0.7483806014060974	Ductal	14.5	reference
784	12.276709	3.5109808	-1.2854104042053223	-2.496755838394165	0.484088271856308	Beta	14.5	reference
785	-2.144487	-0.4521414	2.407254219055176	-2.297633647918701	-1.2327028512954712	Ngn3 low EP	14.5	reference
786	5.983678	6.9112654	-1.6440409421920776	-3.2576534748077393	2.082115888595581	Ngn3 high EP	14.5	reference
787	-2.4480367	-0.2071024	1.8175554275512695	-2.2036166191101074	-1.7208142280578613	Ngn3 low EP	14.5	reference
788	10.6621275	3.9312406	-0.9534481763839722	-2.503817558288574	0.27489179372787476	Pre-endocrine	14.5	reference
789	10.821779	4.4715853	-2.197096347808838	-2.5400824546813965	1.3705344200134277	Pre-endocrine	14.5	reference
790	10.457025	3.7856853	-0.5619776844978333	-2.9278836250305176	0.9125492572784424	Pre-endocrine	14.5	reference
791	0.052129935	4.851145	-1.7201173305511475	-2.3754091262817383	0.07836350798606873	Ngn3 low EP	14.5	reference
792	11.123977	1.3212984	-1.6109944581985474	-2.4952476024627686	-0.5645699501037598	Alpha	14.5	reference
793	-1.2016978	0.17699638	-0.23611260950565338	-2.2853705883026123	-0.9283662438392639	Ngn3 low EP	14.5	reference
794	0.36132514	4.3296394	-0.7393600940704346	-2.283208131790161	-0.3519568145275116	Ngn3 low EP	14.5	reference
795	13.141573	2.7858455	-0.745955228805542	-2.1659419536590576	0.19866231083869934	Beta	14.5	reference
796	6.905869	6.943152	-2.6684699058532715	-3.8416554927825928	1.313580870628357	Ngn3 high EP	14.5	reference
797	12.989667	3.014193	-2.2116446495056152	-2.15988826751709	1.2753703594207764	Beta	14.5	reference
798	-0.6282489	3.851977	-0.6763145923614502	-2.0384435653686523	-0.5440534949302673	Ductal	14.5	reference
799	7.021595	7.03275	-1.5061246156692505	-3.2873027324676514	1.6149418354034424	Ngn3 high EP	14.5	reference
800	2.221472	4.0775685	-1.289656162261963	-2.227311134338379	-1.214333176612854	Ductal	14.5	reference
801	10.459054	2.5840037	-1.439040184020996	-2.4294450283050537	0.27985283732414246	Alpha	14.5	reference
802	10.381934	5.0258517	-1.5614540576934814	-3.733027458190918	1.056390643119812	Pre-endocrine	14.5	reference
803	1.0891526	4.688061	-0.6511781811714172	-2.195464849472046	-1.1804696321487427	Ductal	14.5	reference
804	-1.3534358	2.1355724	1.73652184009552	-2.014233350753784	-1.9267253875732422	Ngn3 low EP	14.5	reference
805	2.0484097	2.666786	-0.9087471961975098	-2.2512218952178955	-1.9829431772232056	Ductal	14.5	reference
806	10.32817	5.2027054	-0.6397159695625305	-3.4872419834136963	0.726415753364563	Pre-endocrine	14.5	reference
807	1.4638393	4.8905783	-1.348588466644287	-2.359328508377075	-1.6401978731155396	Ductal	14.5	reference
808	10.327763	4.889611	-0.6695897579193115	-3.1962196826934814	1.2537835836410522	Pre-endocrine	14.5	reference
809	11.289678	1.6272211	-2.845625400543213	-2.121077537536621	-0.26128923892974854	Alpha	14.5	reference
810	5.281293	7.256896	-1.6387341022491455	-3.3495612144470215	0.8793550729751587	Ngn3 high EP	14.5	reference
811	9.307119	3.2833424	-2.0683960914611816	-2.8271679878234863	0.18457508087158203	Pre-endocrine	14.5	reference
812	0.33661786	5.8230586	-1.8643124103546143	-2.4938607215881348	-2.0238466262817383	Ductal	14.5	reference
813	1.0652188	4.4646926	-1.0459352731704712	-2.0600645542144775	-0.9980980157852173	Ngn3 low EP	14.5	reference
814	-0.88887155	4.784377	-1.6991181373596191	-2.2215256690979004	-1.717259407043457	Ductal	14.5	reference
815	9.4366455	6.224728	-1.7305445671081543	-3.5028932094573975	1.3318244218826294	Pre-endocrine	14.5	reference
816	13.04457	3.0542781	-2.1010780334472656	-2.1775708198547363	0.03461337089538574	Beta	14.5	reference
817	10.99734	2.0152164	-1.1693097352981567	-2.339142322540283	0.05428719520568848	Alpha	14.5	reference
818	11.613664	3.8369212	-1.084662675857544	-3.06545090675354	0.2769838571548462	Beta	14.5	reference
819	8.15682	6.9755354	-1.0820906162261963	-3.706951379776001	1.847548246383667	Pre-endocrine	14.5	reference
820	9.318938	4.1784043	-1.5896344184875488	-3.0997304916381836	0.6867298483848572	Beta	14.5	reference
821	3.1527545	6.5196586	-2.152503252029419	-2.5942904949188232	0.44673746824264526	Ngn3 high EP	14.5	reference
822	10.249082	2.8180227	-2.2032032012939453	-2.2092490196228027	0.11927416175603867	Alpha	14.5	reference
823	10.100834	5.9262915	-0.7260501384735107	-3.8210818767547607	0.8420740962028503	Pre-endocrine	14.5	reference
824	-1.192574	3.3004968	-0.36615216732025146	-2.2173984050750732	-2.299447774887085	Trunk	14.5	reference
825	8.636738	6.5167236	-1.392053246498108	-3.7658510208129883	2.0988564491271973	Pre-endocrine	14.5	reference
826	-0.63819915	2.6835253	0.7539636492729187	-1.9249628782272339	-1.5397530794143677	Trunk	14.5	reference
827	10.890644	3.6132329	-1.6389744281768799	-2.418151378631592	-0.3680780529975891	Alpha	14.5	reference
828	-1.6115017	-1.0492535	2.493168354034424	-2.3888986110687256	-2.284240484237671	Ductal	14.5	reference
829	12.64612	2.4930027	-1.1493563652038574	-2.0857889652252197	-0.3494040071964264	Beta	14.5	reference
830	11.671111	3.0504265	-1.4141274690628052	-2.4843568801879883	0.2347235381603241	Beta	14.5	reference
831	9.630067	5.6306314	-0.80854332447052	-3.720653772354126	0.5972639918327332	Pre-endocrine	14.5	reference
832	8.603683	4.490861	-1.8814361095428467	-3.3045613765716553	0.619398832321167	Pre-endocrine	14.5	reference
833	-2.8433309	0.1754313	2.5463409423828125	-1.9616838693618774	-0.7826828956604004	Ductal	14.5	reference
834	11.25481	4.262616	-0.7719215154647827	-3.0767526626586914	0.6318965554237366	Pre-endocrine	14.5	reference
835	0.007964555	1.5501995	-0.10870109498500824	-2.3675482273101807	-0.7441430687904358	Ductal	14.5	reference
836	-1.0829356	4.333526	-1.109853982925415	-2.155184268951416	-1.5154147148132324	Ductal	14.5	reference
837	6.831954	6.679423	-1.7542574405670166	-3.474472999572754	1.1758142709732056	Ngn3 high EP	14.5	reference
838	1.6990681	5.0338583	-1.7691513299942017	-2.308586359024048	-0.09493977576494217	Ductal	14.5	reference
839	7.544648	6.742188	-0.44107893109321594	-3.69321608543396	1.4785182476043701	Ngn3 high EP	14.5	reference
840	-2.2148015	0.9532364	-0.6994908452033997	-2.2237906455993652	-0.732495129108429	Ngn3 low EP	14.5	reference
841	1.600119	5.966053	0.012023359537124634	-2.44808030128479	-0.6297036409378052	Ngn3 low EP	14.5	reference
842	-0.08821312	1.662355	1.5473774671554565	-2.252803325653076	-2.181440830230713	Tip	14.5	reference
843	10.507963	1.5395099	-1.9395347833633423	-2.5564064979553223	-0.22897034883499146	Alpha	14.5	reference
844	-2.6783893	0.04161747	2.359292507171631	-1.9212315082550049	-1.169579267501831	Ductal	14.5	reference
845	11.191963	2.8545406	-1.3611708879470825	-1.9623901844024658	0.049043506383895874	Delta	14.5	reference
846	10.32852	5.0454764	-0.47689706087112427	-3.5371592044830322	0.276941180229187	Pre-endocrine	14.5	reference
847	10.565777	2.7181263	-1.9975428581237793	-2.256049871444702	-0.5779258608818054	Alpha	14.5	reference
848	10.773939	4.615803	-2.1933674812316895	-3.067331075668335	0.9256309866905212	Pre-endocrine	14.5	reference
849	10.574554	3.9407504	-1.623274803161621	-3.1799278259277344	0.6586847305297852	Pre-endocrine	14.5	reference
850	7.013628	7.091164	-1.0682682991027832	-3.3287911415100098	1.9683421850204468	Ngn3 high EP	14.5	reference
851	9.520571	2.091091	-1.0289270877838135	-2.3782119750976562	0.10819227248430252	Epsilon	14.5	reference
852	-0.66821134	4.8628774	-1.005529761314392	-2.6639366149902344	-1.925781488418579	Ductal	14.5	reference
853	7.78998	7.08811	-0.9781820178031921	-3.3658735752105713	0.9824495911598206	Ngn3 high EP	14.5	reference
854	-0.5664215	2.554684	1.8425467014312744	-1.6821504831314087	-0.6237120628356934	Ductal	14.5	reference
855	10.107796	1.7922183	-1.748206377029419	-2.669337749481201	0.5062376856803894	Alpha	14.5	reference
856	13.271704	2.6796675	-0.8248289823532104	-2.233271360397339	-0.3091477155685425	Beta	14.5	reference
857	-0.33698025	2.8932378	-0.27549976110458374	-2.141282320022583	-2.753635883331299	Ductal	14.5	reference
858	1.3149	4.9361567	-2.698322296142578	-2.328097105026245	-0.2592974901199341	Ngn3 low EP	14.5	reference
859	13.11645	2.8398588	-1.1691418886184692	-2.3538100719451904	-1.1756848096847534	Beta	14.5	reference
860	-3.0443242	0.7043621	2.068575859069824	-1.9189318418502808	0.6735477447509766	Ngn3 low EP	14.5	reference
861	10.526924	3.9591136	-1.532968282699585	-2.5962090492248535	1.1359022855758667	Pre-endocrine	14.5	reference
862	8.253365	5.16004	-1.7965173721313477	-3.6520345211029053	0.547517716884613	Pre-endocrine	14.5	reference
863	6.594421	7.652655	-2.8245136737823486	-3.3243353366851807	1.8010802268981934	Ngn3 high EP	14.5	reference
864	2.174414	5.6963205	-1.3004894256591797	-2.4557926654815674	-0.9944453239440918	Ductal	14.5	reference
865	6.154513	7.0406713	-1.3662407398223877	-3.0232231616973877	2.100275754928589	Ngn3 high EP	14.5	reference
866	6.1615343	7.1054645	-1.7982910871505737	-3.3247921466827393	1.6195729970932007	Ngn3 high EP	14.5	reference
867	11.223068	4.475906	-0.4016876220703125	-3.232166051864624	1.208881139755249	Pre-endocrine	14.5	reference
868	10.245726	4.58287	-2.506112575531006	-2.9943182468414307	1.7990881204605103	Pre-endocrine	14.5	reference
869	-2.2475603	0.44112548	1.2188167572021484	-2.4178483486175537	-1.6529709100723267	Ductal	14.5	reference
870	8.104702	7.0197997	-1.547020435333252	-3.7201075553894043	2.2825300693511963	Pre-endocrine	14.5	reference
871	11.447096	3.6698325	-1.4675630331039429	-2.8567025661468506	1.0313408374786377	Pre-endocrine	14.5	reference
872	10.785052	2.712675	-1.824594259262085	-2.484842300415039	0.4320114552974701	Alpha	14.5	reference
873	3.2114568	6.567963	-1.5666229724884033	-2.3380343914031982	0.2838840186595917	Ngn3 high EP	14.5	reference
874	12.044493	3.617513	-0.9903241991996765	-2.4895637035369873	0.7929045557975769	Beta	14.5	reference
875	-0.015818844	4.780777	-0.8181285858154297	-2.571483850479126	-1.3856940269470215	Ngn3 low EP	14.5	reference
876	8.681504	6.5208397	-1.118585228919983	-3.663588047027588	1.9377753734588623	Pre-endocrine	14.5	reference
877	0.3755613	2.7905946	-0.5741766095161438	-2.1922175884246826	-1.2914905548095703	Ductal	14.5	reference
878	-0.50939435	3.8238914	-2.9334452152252197	-2.3582587242126465	-1.2681572437286377	Ductal	14.5	reference
879	1.1254574	3.9132059	-1.281112551689148	-2.2658214569091797	-1.157836675643921	Ductal	14.5	reference
880	-1.0910436	2.87886	0.601137638092041	-2.3823609352111816	-2.3199329376220703	Ductal	14.5	reference
881	4.9222903	7.1631694	-2.71762752532959	-3.3781282901763916	1.6087241172790527	Ngn3 high EP	14.5	reference
882	-1.7801704	-0.2020779	2.505185842514038	-1.603350281715393	-2.911250591278076	Trunk	14.5	reference
883	-0.8683842	1.8807474	2.1420340538024902	-2.20147967338562	-2.0840790271759033	Ductal	14.5	reference
884	-1.493222	0.2732755	2.4837961196899414	-2.174323081970215	-1.6511964797973633	Ductal	14.5	reference
885	-0.6246057	1.5895271	2.1761891841888428	-2.036266803741455	-0.9934033751487732	Ngn3 low EP	14.5	reference
886	-0.5246458	3.7775626	-1.6173421144485474	-2.1501681804656982	-1.4967495203018188	Ductal	14.5	reference
887	10.490223	2.8081777	-2.8298254013061523	-2.5723516941070557	-0.8895419239997864	Alpha	14.5	reference
888	10.9578	1.4981734	-1.6245818138122559	-2.334413528442383	-0.6176414489746094	Alpha	14.5	reference
889	0.7808693	5.556942	-1.2817234992980957	-2.278864622116089	-1.8543422222137451	Ductal	14.5	reference
890	10.224855	5.0061574	-2.0414042472839355	-3.495612382888794	0.42814749479293823	Pre-endocrine	14.5	reference
891	-0.7642092	5.1524563	-1.7518748044967651	-2.4023818969726562	-1.5092616081237793	Ductal	14.5	reference
892	-0.7061387	4.2060633	-1.770923376083374	-2.2526888847351074	-1.2862440347671509	Ductal	14.5	reference
893	10.727483	1.3944057	-1.177756905555725	-2.4529569149017334	-1.4100847244262695	Alpha	14.5	reference
894	8.06245	6.0498166	-1.0254402160644531	-3.1918885707855225	1.6770164966583252	Ngn3 high EP	14.5	reference
895	0.16549988	5.2460747	-1.420469045639038	-2.2291791439056396	-0.7666696906089783	Ngn3 low EP	14.5	reference
896	9.053299	6.3097186	-1.4084601402282715	-3.6645612716674805	2.0896382331848145	Pre-endocrine	14.5	reference
897	10.937663	2.3214667	-2.4204893112182617	-2.0633974075317383	0.4757434129714966	Alpha	14.5	reference
898	-0.4654112	3.5591671	-0.29279541969299316	-2.089834451675415	-1.7279868125915527	Ductal	14.5	reference
899	11.858542	2.763416	-1.373861312866211	-3.1451480388641357	0.5084835886955261	Beta	14.5	reference
900	1.3540868	5.328105	-1.3682962656021118	-2.0673139095306396	-1.9826263189315796	Ductal	14.5	reference
901	-1.2859654	1.6045339	1.8581688404083252	-2.1574387550354004	-2.102365016937256	Trunk	14.5	reference
902	-1.2902478	3.5542786	-1.304355502128601	-2.3982744216918945	-0.49650564789772034	Ductal	14.5	reference
903	10.000081	5.312067	-0.9880005717277527	-2.9008967876434326	1.3640635013580322	Pre-endocrine	14.5	reference
904	7.3191743	6.4123735	-1.2308728694915771	-3.6750173568725586	0.9632694721221924	Ngn3 high EP	14.5	reference
905	1.6424489	6.14127	-1.0068106651306152	-2.3159070014953613	0.8714540600776672	Ngn3 high EP	14.5	reference
906	12.735911	2.8799288	-2.559730291366577	-2.6550681591033936	0.21352997422218323	Beta	14.5	reference
907	-1.9824284	0.9161676	2.2589893341064453	-1.9917495250701904	-2.3136844635009766	Ngn3 low EP	14.5	reference
908	-0.08869427	4.7987843	-1.1244699954986572	-2.229543685913086	-0.9149612784385681	Ductal	14.5	reference
909	1.2341285	5.8922925	-1.3758156299591064	-2.310781717300415	-1.3640985488891602	Ductal	14.5	reference
910	-0.71438164	5.0377064	-1.8052418231964111	-2.4496381282806396	-2.040067434310913	Ductal	14.5	reference
911	-0.7260707	4.586041	-0.7079969644546509	-2.3625264167785645	-1.8655226230621338	Ductal	14.5	reference
912	10.163565	1.6354691	-1.4765596389770508	-2.1642160415649414	0.12436699867248535	Alpha	14.5	reference
913	6.8187137	4.9625406	2.854909658432007	-3.3076860904693604	1.3932092189788818	Ngn3 high EP	14.5	reference
914	-1.0630606	3.8909976	-1.5761178731918335	-2.220376968383789	-2.698904275894165	Ngn3 low EP	14.5	reference
915	2.9606674	3.9607234	-1.3955104351043701	-2.2412269115448	-1.2545883655548096	Ductal	14.5	reference
916	-0.31871584	3.9654257	-0.4336700439453125	-2.299738645553589	-0.6547694802284241	Ngn3 low EP	14.5	reference
917	0.17395072	5.4475822	-1.7262248992919922	-2.312976360321045	-1.2067692279815674	Ngn3 low EP	14.5	reference
918	12.983701	2.7129524	-1.8371798992156982	-2.4467098712921143	0.8924432396888733	Beta	14.5	reference
919	4.686711	7.0222588	-1.9589194059371948	-2.8550972938537598	1.3346853256225586	Ngn3 high EP	14.5	reference
920	11.259345	4.3488774	-1.3437755107879639	-2.7905683517456055	1.6042466163635254	Pre-endocrine	14.5	reference
921	10.295278	5.031148	-0.9536952972412109	-3.4505038261413574	1.579585075378418	Pre-endocrine	14.5	reference
922	6.6637216	6.9287777	-1.3259578943252563	-3.7644293308258057	0.6393436789512634	Ngn3 high EP	14.5	reference
923	1.0301949	3.8953962	-1.6264021396636963	-2.2935285568237305	-1.9333319664001465	Ngn3 low EP	14.5	reference
924	10.032897	3.6390762	-1.1908360719680786	-2.689816474914551	0.7692351937294006	Pre-endocrine	14.5	reference
925	-1.0181708	2.4488986	1.8263862133026123	-2.190237045288086	-1.271165132522583	Ngn3 low EP	14.5	reference
926	10.964876	4.246312	1.9450247287750244	-2.709669589996338	0.7953647971153259	Pre-endocrine	14.5	reference
927	0.09585224	5.0824585	-1.832645058631897	-2.3103842735290527	-3.151679754257202	Ductal	14.5	reference
928	-2.7086487	-0.1093025	2.4965643882751465	-2.1373291015625	-1.8217004537582397	Ductal	14.5	reference
929	10.565618	1.0680629	-1.5111922025680542	-2.6908648014068604	-0.4097763001918793	Alpha	14.5	reference
930	11.256473	1.8026732	-2.875129461288452	-2.480712890625	0.8242343664169312	Alpha	14.5	reference
931	-0.2830568	1.6027545	-0.22137925028800964	-2.028764486312866	-2.089359998703003	Ductal	14.5	reference
932	1.956923	4.3024206	-1.310975432395935	-2.394589424133301	-0.5928863286972046	Ductal	14.5	reference
933	11.510786	2.2751646	-1.0729355812072754	-2.500769853591919	0.6189390420913696	Alpha	14.5	reference
934	11.747773	4.0909142	-2.1406986713409424	-2.894010543823242	0.5187712907791138	Pre-endocrine	14.5	reference
935	0.7016794	0.31143916	1.604568600654602	-2.2618916034698486	-1.715151071548462	Tip	14.5	reference
936	1.568099	4.7760983	-1.973524570465088	-2.2109360694885254	-1.3668959140777588	Ductal	14.5	reference
937	10.955214	1.611596	-1.6486698389053345	-2.4885787963867188	-0.7891749143600464	Alpha	14.5	reference
938	8.590703	4.728373	-2.174431324005127	-3.5915942192077637	0.32335343956947327	Pre-endocrine	14.5	reference
939	0.60930717	5.1836867	-1.139373779296875	-2.590196371078491	-1.1316009759902954	Ductal	14.5	reference
940	11.374507	3.1222093	-1.6835472583770752	-2.175685405731201	0.3890637755393982	Alpha	14.5	reference
941	0.5566032	3.9604714	-1.3900909423828125	-2.209228754043579	-1.6300944089889526	Ductal	14.5	reference
942	-0.95667124	3.0751896	0.5947487950325012	-2.3160266876220703	-2.387993812561035	Ductal	14.5	reference
943	2.5460877	5.9054875	-1.6687968969345093	-2.4094247817993164	0.7237505912780762	Ngn3 low EP	14.5	reference
944	7.2168317	6.1526117	-1.618176817893982	-3.6989903450012207	0.548119068145752	Ngn3 high EP	14.5	reference
945	-2.761328	0.10227332	2.1118032932281494	-2.2731423377990723	-1.847768783569336	Ngn3 low EP	14.5	reference
946	11.062114	3.5183096	-2.1650664806365967	-2.3076891899108887	0.45761460065841675	Beta	14.5	reference
947	11.840961	3.0926077	-0.520430862903595	-2.155921697616577	0.9210797548294067	Beta	14.5	reference
948	-2.8974953	0.15476479	2.382293224334717	-2.2503442764282227	-1.2998101711273193	Ngn3 low EP	14.5	reference
949	-1.1451716	1.1858914	2.277625322341919	-2.129227638244629	-1.2924387454986572	Ductal	14.5	reference
950	10.365289	1.8262422	-1.8856936693191528	-2.1816911697387695	-0.14808782935142517	Alpha	14.5	reference
951	0.004798618	1.056699	1.9639480113983154	-2.054344415664673	-2.253126859664917	Tip	14.5	reference
952	0.7067982	-0.8307265	2.327143907546997	-2.1894640922546387	-1.9641494750976562	Ductal	14.5	reference
953	11.083967	2.752171	-1.2660608291625977	-2.4234158992767334	0.31303203105926514	Alpha	14.5	reference
954	-1.1466684	3.7910995	-1.0262306928634644	-1.896013617515564	-1.718839168548584	Ngn3 low EP	14.5	reference
955	9.20004	5.6933637	-2.4707539081573486	-3.702116012573242	1.3422610759735107	Pre-endocrine	14.5	reference
956	2.2453272	5.914707	-0.554768443107605	-2.2927021980285645	-0.15879584848880768	Ngn3 low EP	14.5	reference
957	6.4387136	7.4738355	-1.5596957206726074	-3.3905723094940186	1.9995054006576538	Ngn3 high EP	14.5	reference
958	10.410987	1.1806939	-1.3930294513702393	-2.4809319972991943	0.5025779604911804	Alpha	14.5	reference
959	0.6898483	5.579356	-1.4734147787094116	-2.448798418045044	-1.89976966381073	Ductal	14.5	reference
960	-0.5933328	4.836019	-1.3420742750167847	-2.3193092346191406	-1.5450304746627808	Trunk	14.5	reference
961	-1.8452731	0.30582127	2.357684373855591	-2.244471311569214	-2.268951892852783	Ngn3 low EP	14.5	reference
962	11.658891	3.811793	-0.6461436748504639	-2.714517593383789	1.4557480812072754	Beta	14.5	reference
963	3.9563162	6.8685503	-1.5653010606765747	-2.7531116008758545	0.6807308197021484	Ngn3 high EP	14.5	reference
964	0.32847425	5.4411626	-1.608849048614502	-2.196608543395996	-0.8578351736068726	Ngn3 low EP	14.5	reference
965	10.626854	2.103661	-0.9560863971710205	-2.360260009765625	-0.8065574169158936	Alpha	14.5	reference
966	7.462089	7.152825	-2.522113084793091	-3.550853729248047	1.2830393314361572	Ngn3 high EP	14.5	reference
967	7.5260158	6.696894	-1.1131256818771362	-3.5963573455810547	1.1307053565979004	Ngn3 high EP	14.5	reference
968	0.53602755	4.75192	-1.8413769006729126	-2.140035629272461	-2.2396457195281982	Ductal	14.5	reference
969	9.386785	5.6861386	-2.0173768997192383	-3.4301092624664307	1.430370569229126	Pre-endocrine	14.5	reference
970	0.09566208	4.806412	-1.5842390060424805	-2.4225900173187256	-1.737883448600769	Ductal	14.5	reference
971	0.4699482	5.704559	-1.3316168785095215	-2.3109185695648193	-0.7217012047767639	Ngn3 low EP	14.5	reference
972	6.1232305	7.409621	-1.3253943920135498	-3.12935209274292	2.0759501457214355	Ngn3 high EP	14.5	reference
973	12.69003	2.606519	-2.1711483001708984	-2.4263663291931152	0.8124112486839294	Beta	14.5	reference
974	5.923988	6.17915	0.7374411821365356	-3.1309096813201904	1.06802499294281	Ngn3 high EP	14.5	reference
975	0.38469297	5.090231	-0.42942842841148376	-2.3503623008728027	-1.2143059968948364	Ductal	14.5	reference
976	-0.046432655	2.8223557	0.4052433669567108	-2.36730694770813	-2.979735851287842	Trunk	14.5	reference
977	8.83794	5.715506	-2.8561196327209473	-3.5909335613250732	0.8865742087364197	Pre-endocrine	14.5	reference
978	0.7874461	3.8030624	-0.9237452745437622	-2.2330422401428223	-1.523498296737671	Ductal	14.5	reference
979	9.758545	1.6858116	-1.8979769945144653	-2.4479119777679443	0.7852622866630554	Pre-endocrine	14.5	reference
980	-1.5636723	2.0043035	2.0900990962982178	-2.0230154991149902	-1.485273838043213	Trunk	14.5	reference
981	1.8384398	5.173659	-1.734781265258789	-2.6659975051879883	0.27904850244522095	Ngn3 low EP	14.5	reference
982	1.573793	5.9855785	-1.3301327228546143	-2.324883460998535	-0.327119380235672	Ngn3 low EP	14.5	reference
983	10.602542	4.803863	-0.9944484233856201	-3.376514434814453	1.2120848894119263	Pre-endocrine	14.5	reference
984	7.4201226	6.662692	-2.572784423828125	-3.2112808227539062	1.7503536939620972	Ngn3 high EP	14.5	reference
985	8.514999	5.1726737	-3.0611953735351562	-3.266716957092285	1.29707932472229	Pre-endocrine	14.5	reference
986	10.829725	2.0129874	-1.721022367477417	-2.168189525604248	-1.4936213493347168	Alpha	14.5	reference
987	10.347336	1.6509476	-1.2666206359863281	-2.5431137084960938	-0.01949363946914673	Alpha	14.5	reference
988	7.050377	6.485571	-2.232052803039551	-3.5314292907714844	1.449716329574585	Ngn3 high EP	14.5	reference
989	0.25821173	0.4265929	2.2516725063323975	-2.290343999862671	-2.1160645484924316	Tip	14.5	reference
990	9.306133	2.343262	-2.348447561264038	-2.495598077774048	0.34111255407333374	Epsilon	14.5	reference
991	-1.0613865	3.7345264	-1.567847728729248	-2.259157657623291	-2.2580432891845703	Ductal	14.5	reference
992	-1.7067674	0.63185817	2.863748788833618	-2.278106451034546	-1.5818939208984375	Ngn3 low EP	14.5	reference
993	8.628855	6.565376	-2.2676851749420166	-4.0372233390808105	1.739272117614746	Pre-endocrine	14.5	reference
994	11.160382	2.0718958	-1.3373662233352661	-2.410677671432495	-0.6851004362106323	Alpha	14.5	reference
995	10.631761	2.0540466	-2.0627670288085938	-2.183777332305908	1.3007336854934692	Alpha	14.5	reference
996	0.025806595	4.549138	-1.5971806049346924	-2.273846387863159	-1.0491458177566528	Ductal	14.5	reference
997	2.3096824	6.268528	-1.4432893991470337	-2.4833006858825684	0.5650135278701782	Ngn3 high EP	14.5	reference
998	6.0651546	7.601653	-2.1921324729919434	-3.326874017715454	2.1027450561523438	Ngn3 high EP	14.5	reference
999	2.1129465	4.99378	-1.6635812520980835	-2.10241436958313	-1.3917174339294434	Ductal	14.5	reference
1000	9.331093	5.973563	-1.7574715614318848	-3.680088520050049	1.7370595932006836	Pre-endocrine	14.5	reference
1001	11.936087	3.418591	-1.7243918180465698	-2.3622429370880127	1.1030057668685913	Beta	14.5	reference
1002	12.460236	2.3132155	-1.5745025873184204	-2.5056097507476807	0.5737345218658447	Beta	14.5	reference
1003	11.627862	4.2110686	-1.5301867723464966	-2.7070982456207275	1.0246899127960205	Beta	14.5	reference
1004	10.533685	1.166071	-1.4716023206710815	-2.3441638946533203	-1.0507957935333252	Alpha	14.5	reference
1005	4.645538	6.843304	-1.7540874481201172	-2.8212060928344727	1.7116109132766724	Ngn3 high EP	14.5	reference
1006	12.263011	3.4418976	-1.8383574485778809	-2.390061378479004	1.3954920768737793	Beta	14.5	reference
1007	2.5542817	0.1455205	-1.1759549379348755	-2.2140438556671143	-1.440253734588623	Multipotent	14.5	reference
1008	-1.8549172	-0.7039769	2.4010941982269287	-2.166426658630371	-1.0840634107589722	Ductal	14.5	reference
1009	-0.86078185	3.2838008	-0.4255247414112091	-2.310309886932373	-1.907501459121704	Ngn3 low EP	14.5	reference
1010	11.456677	2.9298546	-0.8863450288772583	-2.1613316535949707	0.6367528438568115	Delta	14.5	reference
1011	1.1620712	3.3498178	-1.2072151899337769	-2.034271478652954	-2.7681572437286377	Ngn3 low EP	14.5	reference
1012	1.1630828	0.36901635	1.0963457822799683	-2.2343180179595947	-1.8558300733566284	Tip	14.5	reference
1013	3.6823559	6.7143703	-1.6483126878738403	-2.859694480895996	1.6447632312774658	Ngn3 high EP	14.5	reference
1014	12.413999	2.9900725	-1.3146281242370605	-1.9911550283432007	0.9791849255561829	Beta	14.5	reference
1015	7.2436013	4.9565196	2.2308263778686523	-3.2845633029937744	1.5188026428222656	Ngn3 high EP	14.5	reference
1016	6.4702206	5.0219693	3.2248082160949707	-3.2391161918640137	1.7080872058868408	Ngn3 high EP	14.5	reference
1017	0.1995632	4.562112	-1.7044150829315186	-2.170064926147461	-0.5704214572906494	Ngn3 low EP	14.5	reference
1018	7.6309414	6.3991	-0.8696613311767578	-3.716458797454834	1.461426019668579	Ngn3 high EP	14.5	reference
1019	2.9003532	5.906586	-1.8664305210113525	-2.5321645736694336	0.8130013942718506	Ngn3 high EP	14.5	reference
1020	10.386743	2.401915	-2.260453701019287	-2.7141220569610596	-1.1417267322540283	Alpha	14.5	reference
1021	11.809259	4.1821594	-1.8192415237426758	-2.679507255554199	0.9202823638916016	Beta	14.5	reference
1022	10.762792	3.5281167	-1.7343084812164307	-2.715097665786743	-0.1886150985956192	Alpha	14.5	reference
1023	-0.8452487	4.3892064	-1.0472955703735352	-2.343179225921631	-1.101625919342041	Ductal	14.5	reference
1024	6.4696403	7.4169188	-1.4574403762817383	-3.4337961673736572	1.237409234046936	Ngn3 high EP	14.5	reference
1025	10.398167	1.998554	-2.1463258266448975	-2.461540460586548	-0.8494906425476074	Alpha	14.5	reference
1026	-2.6440516	0.34661317	1.1949089765548706	-2.2196056842803955	0.23752669990062714	Ngn3 low EP	14.5	reference
1027	11.744579	2.9502716	-1.424302339553833	-2.518643617630005	1.0166553258895874	Beta	14.5	reference
1028	12.838425	2.2691362	-2.4461987018585205	-2.2602648735046387	0.6019829511642456	Beta	14.5	reference
1029	-1.52443	1.1230718	-0.25094330310821533	-2.2603561878204346	-1.1307446956634521	Ductal	14.5	reference
1030	-1.5587617	-0.3082859	1.583554983139038	-2.1505186557769775	-1.0222687721252441	Ngn3 low EP	14.5	reference
1031	-2.2695656	1.0671948	2.3711867332458496	-2.1302459239959717	-1.7390583753585815	Trunk	14.5	reference
1032	1.1975205	4.1583643	-1.2850816249847412	-2.307145595550537	-1.4645602703094482	Ductal	14.5	reference
1033	1.6511124	4.709323	-1.01655912399292	-2.2841312885284424	-0.2504527270793915	Ductal	14.5	reference
1034	0.15243624	2.3689694	-0.047099463641643524	-2.307751178741455	-1.8363324403762817	Ductal	14.5	reference
1035	6.515069	6.4865403	-2.129525661468506	-3.070491075515747	1.2061351537704468	Ngn3 high EP	14.5	reference
1036	5.717643	7.2340164	-2.0327084064483643	-3.0044608116149902	1.614827036857605	Ngn3 high EP	14.5	reference
1037	11.501561	2.186687	-0.9942688941955566	-2.24927020072937	-0.33512812852859497	Alpha	14.5	reference
1038	10.446272	1.7131364	-0.9963526129722595	-2.431138277053833	-0.46171313524246216	Alpha	14.5	reference
1039	9.185326	5.8694553	-1.2477915287017822	-3.745131254196167	0.8271642327308655	Pre-endocrine	14.5	reference
1040	-0.14238814	2.5796146	0.47593995928764343	-2.323704242706299	-1.15652334690094	Ductal	14.5	reference
1041	-2.309678	0.14935522	2.5235607624053955	-1.8882815837860107	-0.7090722322463989	Trunk	14.5	reference
1042	6.4441466	7.1716385	-0.5390534400939941	-3.245479106903076	1.4220430850982666	Ngn3 high EP	14.5	reference
1043	10.821618	1.8963597	-1.169793725013733	-2.526860475540161	0.0633389875292778	Alpha	14.5	reference
1044	0.77669543	5.2344766	-1.303658127784729	-2.386329174041748	-1.9225457906723022	Ductal	14.5	reference
1045	9.752496	3.5945652	-1.175553560256958	-3.504274845123291	1.2019778490066528	Pre-endocrine	14.5	reference
1046	0.21533462	4.6443543	-1.8076088428497314	-2.2359511852264404	-1.428964614868164	Ductal	14.5	reference
1047	10.611559	1.5801843	-1.526662826538086	-2.329639196395874	-0.08002877980470657	Alpha	14.5	reference
1048	11.060277	4.7258863	-1.4563703536987305	-3.3422129154205322	0.8409795165061951	Pre-endocrine	14.5	reference
1049	10.926731	1.650303	-0.998733401298523	-2.5473570823669434	0.35722124576568604	Alpha	14.5	reference
1050	10.766512	4.7208734	-0.7506046891212463	-3.003392457962036	0.6550010442733765	Pre-endocrine	14.5	reference
1051	10.129165	5.0983996	-1.5328729152679443	-3.6802468299865723	1.4748179912567139	Pre-endocrine	14.5	reference
1052	10.380869	3.320909	-1.2963709831237793	-2.5508065223693848	0.48762738704681396	Alpha	14.5	reference
1053	10.296047	5.1311746	-0.8498338460922241	-3.647719621658325	0.921417236328125	Pre-endocrine	14.5	reference
1054	10.445045	5.2870584	-1.1528018712997437	-3.6695640087127686	1.2983192205429077	Pre-endocrine	14.5	reference
1055	10.627292	3.5393124	-1.823296070098877	-2.660233497619629	1.6629278659820557	Beta	14.5	reference
1056	7.969712	6.428012	-1.2129560708999634	-3.7643370628356934	0.9218734502792358	Pre-endocrine	14.5	reference
1057	-2.3231297	0.9529526	2.080833911895752	-2.3671329021453857	-2.7757880687713623	Ductal	14.5	reference
1058	6.8610992	6.6944685	-0.7457522749900818	-3.70564603805542	0.9666262269020081	Ngn3 high EP	14.5	reference
1059	9.430112	5.9121456	-2.103914499282837	-3.6906137466430664	1.051469087600708	Pre-endocrine	14.5	reference
1060	1.6243659	4.4788804	-1.4086930751800537	-2.239680767059326	-1.2331933975219727	Ductal	14.5	reference
1061	0.9091089	3.096721	-0.5772408246994019	-2.2508866786956787	-2.211638927459717	Ductal	14.5	reference
1062	9.974136	5.1457143	-0.9270325899124146	-3.3327949047088623	0.557110071182251	Pre-endocrine	14.5	reference
1063	6.3436685	6.727841	-0.7876497507095337	-3.427647352218628	2.0152080059051514	Ngn3 high EP	14.5	reference
1064	8.812307	6.530813	-1.2488669157028198	-3.768857002258301	1.6425141096115112	Pre-endocrine	14.5	reference
1065	10.87708	1.8001145	-2.0637428760528564	-2.452611207962036	-0.29337841272354126	Alpha	14.5	reference
1066	1.3484982	5.7836423	-1.3335297107696533	-2.1238157749176025	-1.3421717882156372	Ngn3 low EP	14.5	reference
1067	6.09971	6.771421	-1.812166690826416	-3.490917205810547	1.8738055229187012	Ngn3 high EP	14.5	reference
1068	-0.6327725	5.07032	-1.3081295490264893	-2.1123557090759277	-1.891427993774414	Ductal	14.5	reference
1069	10.927653	1.7141883	-1.9563851356506348	-2.39743709564209	0.9571802616119385	Beta	14.5	reference
1070	11.580283	4.0739694	-1.0196125507354736	-2.7416584491729736	1.6657017469406128	Beta	14.5	reference
1071	0.8283414	5.7195272	-1.915263056755066	-2.5428056716918945	-1.7181158065795898	Ductal	14.5	reference
1072	0.0052610994	4.2706213	-1.4140959978103638	-2.378140687942505	-1.0326424837112427	Ngn3 low EP	14.5	reference
1073	0.83743095	-0.40872896	1.840748906135559	-2.2281622886657715	-2.5681138038635254	Tip	14.5	reference
1074	10.6374655	4.8767266	-1.8343720436096191	-2.970991611480713	1.0437147617340088	Pre-endocrine	14.5	reference
1075	6.0948777	6.9814515	-1.6317543983459473	-3.093843698501587	1.6890422105789185	Ngn3 high EP	14.5	reference
1076	9.535847	6.0106125	-0.9116821885108948	-3.7672176361083984	1.8603105545043945	Pre-endocrine	14.5	reference
1077	10.922496	5.244554	-1.4629957675933838	-3.4016025066375732	1.6244373321533203	Pre-endocrine	14.5	reference
1078	-0.6767095	4.4203224	-1.2276108264923096	-2.322474956512451	-2.2909724712371826	Ngn3 low EP	14.5	reference
1079	10.459904	3.6614592	-1.2172977924346924	-2.52245831489563	0.9309810400009155	Beta	14.5	reference
1080	9.60836	1.6989932	-1.6187137365341187	-2.1285712718963623	-0.5656402111053467	Epsilon	14.5	reference
1081	3.9500985	6.7069697	-2.300629138946533	-2.73008394241333	1.6636371612548828	Ngn3 high EP	14.5	reference
1082	12.302514	2.173692	-1.969791293144226	-2.413499593734741	0.256695955991745	Beta	14.5	reference
1083	9.5353365	5.6286435	-1.7428606748580933	-3.6131832599639893	0.6257416009902954	Pre-endocrine	14.5	reference
1084	11.469961	2.897543	-3.082153797149658	-2.547494888305664	1.1215745210647583	Beta	14.5	reference
1085	5.3624053	2.6514301	-1.461888074874878	-1.8513370752334595	-0.7311961650848389	Tip	14.5	reference
1086	-0.2599522	5.904498	-1.9554613828659058	-2.390000581741333	-1.967049479484558	Ngn3 low EP	14.5	reference
1087	9.110563	5.8662477	-1.007598876953125	-4.053791522979736	1.586193323135376	Pre-endocrine	14.5	reference
1088	3.2081373	6.4976673	-1.2820016145706177	-2.469878911972046	0.6608800888061523	Ngn3 high EP	14.5	reference
1089	10.515787	1.1631154	-1.8734749555587769	-2.595978021621704	-0.8309590816497803	Alpha	14.5	reference
1090	9.088647	4.269015	-1.9254602193832397	-3.582307815551758	1.519081711769104	Pre-endocrine	14.5	reference
1091	12.829857	2.7107737	-2.1167471408843994	-2.1758430004119873	0.1791945844888687	Beta	14.5	reference
1092	1.5657371	5.0965877	-0.7858496904373169	-2.2534983158111572	-2.5438084602355957	Ductal	14.5	reference
1093	0.32093516	4.083615	-1.327373743057251	-1.9971725940704346	-0.9974952936172485	Ductal	14.5	reference
1094	11.388618	3.07904	-0.7761315107345581	-2.4425151348114014	0.525833249092102	Beta	14.5	reference
1095	10.037954	5.0128903	-1.3789966106414795	-3.5584969520568848	0.8743137717247009	Pre-endocrine	14.5	reference
1096	-0.5309007	-0.30482653	1.4086400270462036	-2.290818929672241	-2.188347339630127	Ductal	14.5	reference
1097	0.11753691	2.7620294	0.20814669132232666	-2.0637571811676025	-0.8762773275375366	Ductal	14.5	reference
1098	6.2702518	7.395297	-0.9101800918579102	-3.3112294673919678	1.9314428567886353	Ngn3 high EP	14.5	reference
1099	-2.0587406	1.340743	2.3070123195648193	-2.1476974487304688	-1.4724807739257812	Ductal	14.5	reference
1100	6.5651803	6.6951103	-2.077056646347046	-3.531614303588867	1.8689796924591064	Ngn3 high EP	14.5	reference
1101	3.9643457	6.7558126	-2.299062728881836	-2.8710289001464844	1.4052281379699707	Ngn3 high EP	14.5	reference
1102	-2.4425664	0.14340885	2.2506682872772217	-2.201754570007324	-0.6931123733520508	Ductal	14.5	reference
1103	10.999584	1.833499	-0.6558159589767456	-2.6544480323791504	-0.3768981397151947	Alpha	14.5	reference
1104	13.180104	2.7581675	-1.083659291267395	-2.4524431228637695	0.04908883571624756	Beta	14.5	reference
1105	5.3450184	6.963223	-1.9100141525268555	-3.275047540664673	2.0565576553344727	Ngn3 high EP	14.5	reference
1106	11.563983	4.2383685	-1.871603012084961	-3.000030279159546	0.1916476935148239	Beta	14.5	reference
1107	10.9825945	1.8829937	-1.1854195594787598	-2.361600875854492	-0.3416576087474823	Alpha	14.5	reference
1108	10.096006	5.073533	-2.085716485977173	-3.6380960941314697	1.5914100408554077	Pre-endocrine	14.5	reference
1109	6.363917	7.5003266	-1.7120745182037354	-3.2503740787506104	1.3876515626907349	Ngn3 high EP	14.5	reference
1110	8.368361	6.4097157	-1.7780659198760986	-3.883279323577881	1.5196512937545776	Pre-endocrine	14.5	reference
1111	9.84417	5.729704	-0.5923397541046143	-3.6507298946380615	0.9921653270721436	Pre-endocrine	14.5	reference
1112	1.1673802	3.2099125	-1.2547551393508911	-1.9488509893417358	-0.25049251317977905	Ductal	14.5	reference
1113	0.33487594	5.239782	-1.8390631675720215	-2.388619899749756	-0.801439106464386	Ngn3 low EP	14.5	reference
1114	-0.50240153	4.3693957	-0.5291271805763245	-1.924464225769043	-1.0622313022613525	Trunk	14.5	reference
1115	5.445028	7.086133	-2.042288303375244	-3.239762544631958	1.6936583518981934	Ngn3 high EP	14.5	reference
1116	-1.2594885	0.45081958	2.282043933868408	-2.3808093070983887	-2.774553060531616	Trunk	14.5	reference
1117	10.187337	5.8855915	-0.3450945019721985	-3.492387294769287	1.713100790977478	Pre-endocrine	14.5	reference
1118	10.326674	5.3628383	-0.9860641956329346	-3.4516806602478027	0.8337550163269043	Pre-endocrine	14.5	reference
1119	0.75716597	4.933807	-1.2356019020080566	-2.584110736846924	-2.382777452468872	Ductal	14.5	reference
1120	10.359956	1.2781354	-1.218680500984192	-2.6883342266082764	0.07753466069698334	Alpha	14.5	reference
1121	7.674174	6.4865108	-1.6878377199172974	-3.9645302295684814	1.7938320636749268	Ngn3 high EP	14.5	reference
1122	6.6046996	7.210261	-1.3899846076965332	-3.223334312438965	1.583271861076355	Ngn3 high EP	14.5	reference
1123	8.272689	6.834588	-2.604828357696533	-3.3512797355651855	1.2829036712646484	Pre-endocrine	14.5	reference
1124	10.377441	3.5158465	-1.4737906455993652	-2.7988927364349365	0.7812549471855164	Pre-endocrine	14.5	reference
1125	7.959922	6.858389	-0.8582547903060913	-3.919628381729126	1.7181627750396729	Pre-endocrine	14.5	reference
1126	2.3227155	6.0032063	-1.5711796283721924	-2.8533332347869873	0.5105389356613159	Ngn3 low EP	14.5	reference
1127	6.161437	6.245399	0.9068149328231812	-3.1543517112731934	2.0995092391967773	Ngn3 high EP	14.5	reference
1128	11.07559	4.306108	-1.4328241348266602	-2.9220163822174072	1.901663064956665	Pre-endocrine	14.5	reference
1129	2.008157	6.264066	-0.6517252326011658	-2.1149954795837402	0.4084133505821228	Ngn3 low EP	14.5	reference
1130	10.987228	3.3860266	-2.0615055561065674	-2.0963988304138184	-0.542866587638855	Alpha	14.5	reference
1131	3.7696366	6.6503367	-2.151852607727051	-3.0059473514556885	1.283731460571289	Ngn3 high EP	14.5	reference
1132	10.624802	4.885069	-0.7442896962165833	-3.237070083618164	0.1182626485824585	Pre-endocrine	14.5	reference
1133	6.4372888	6.3256764	-1.2273364067077637	-3.239933729171753	2.2176430225372314	Ngn3 high EP	14.5	reference
1134	9.311741	6.0369077	-3.1203372478485107	-3.45528244972229	2.0782361030578613	Pre-endocrine	14.5	reference
1135	10.129128	1.5027325	-1.9956823587417603	-2.682227373123169	-0.47527632117271423	Alpha	14.5	reference
1136	0.3789039	4.777908	-1.4020359516143799	-1.9728264808654785	-0.4813389182090759	Ngn3 low EP	14.5	reference
1137	4.3427634	5.165477	1.9532357454299927	-2.293362855911255	1.2402666807174683	Ngn3 low EP	14.5	reference
1138	10.437428	5.164698	-1.3212988376617432	-2.84912371635437	1.271798849105835	Pre-endocrine	14.5	reference
1139	4.97161	2.5772245	-2.4941232204437256	-2.2139053344726562	-1.2207667827606201	Tip	14.5	reference
1140	5.740427	7.133693	-1.742194414138794	-3.232484817504883	1.0643610954284668	Ngn3 high EP	14.5	reference
1141	0.7599529	3.2043898	-0.46226367354393005	-2.279093027114868	-1.4944806098937988	Ngn3 low EP	14.5	reference
1142	-0.8773044	1.4273114	2.126368284225464	-2.2884035110473633	-1.3918639421463013	Ngn3 low EP	14.5	reference
1143	0.12262073	1.298787	-0.3340047597885132	-2.3260719776153564	-1.1462900638580322	Ngn3 low EP	14.5	reference
1144	11.231543	3.4439707	-0.9355601072311401	-2.601316452026367	-0.35089054703712463	Alpha	14.5	reference
1145	-1.6888615	0.28758723	2.645914316177368	-2.5228166580200195	-1.9413676261901855	Ngn3 low EP	14.5	reference
1146	7.647953	6.487912	-2.5620243549346924	-3.8926548957824707	1.1318624019622803	Ngn3 high EP	14.5	reference
1147	1.6352825	0.53349376	0.9339828491210938	-2.2272655963897705	-1.4388229846954346	Tip	14.5	reference
1148	-0.7478603	4.1496124	-1.0157134532928467	-2.2439231872558594	-1.49556303024292	Ductal	14.5	reference
1149	10.424428	1.4337173	-1.9360114336013794	-2.7049038410186768	-0.42411357164382935	Alpha	14.5	reference
1150	10.288849	4.8466163	-0.7346768379211426	-3.068046808242798	1.9210119247436523	Pre-endocrine	14.5	reference
1151	-0.64424974	3.8430862	-0.26072943210601807	-2.0936005115509033	-1.3856697082519531	Ductal	14.5	reference
1152	0.46131128	6.278986	-1.6553388833999634	-2.343257427215576	-1.1145429611206055	Ngn3 low EP	14.5	reference
1153	8.078548	6.480366	-1.8792178630828857	-3.556131362915039	1.5756609439849854	Ngn3 high EP	14.5	reference
1154	8.236364	4.943916	-2.270206928253174	-3.7393007278442383	1.1024043560028076	Pre-endocrine	14.5	reference
1155	9.959352	4.4635854	-0.578609049320221	-2.84690260887146	1.1735585927963257	Pre-endocrine	14.5	reference
1156	11.251337	4.687508	-1.7407517433166504	-2.868302822113037	1.1424306631088257	Pre-endocrine	14.5	reference
1157	10.855893	1.9797333	-1.7488640546798706	-2.132347822189331	0.4452309310436249	Alpha	14.5	reference
1158	10.434342	4.8341036	-1.084593415260315	-3.011033296585083	1.512305498123169	Pre-endocrine	14.5	reference
1159	10.58435	5.261613	-1.6776611804962158	-3.198046922683716	1.4138133525848389	Pre-endocrine	14.5	reference
1160	10.04792	5.4338512	-1.009788155555725	-3.4011929035186768	1.703471064567566	Pre-endocrine	14.5	reference
1161	6.6853504	5.1132197	2.1611135005950928	-3.8595590591430664	0.9779462218284607	Pre-endocrine	14.5	reference
1162	2.3119695	6.3476243	-2.0446889400482178	-2.496788263320923	0.9372096061706543	Ngn3 high EP	14.5	reference
1163	10.569277	2.171378	-1.8625094890594482	-2.348412275314331	0.24209386110305786	Alpha	14.5	reference
1164	-0.8510777	4.5325146	-0.9011801481246948	-2.1981706619262695	-0.5357490181922913	Ngn3 low EP	14.5	reference
1165	0.2650651	0.33443657	0.21237581968307495	-2.1305129528045654	-2.6723926067352295	Trunk	14.5	reference
1166	1.0568229	5.3714643	-0.9462717175483704	-2.1718287467956543	-1.8552662134170532	Ngn3 low EP	14.5	reference
1167	8.193606	6.4836607	-1.777221441268921	-3.738954544067383	1.440718650817871	Pre-endocrine	14.5	reference
1168	-2.6210828	-0.55645484	2.028578996658325	-2.16401743888855	-2.451131582260132	Ductal	14.5	reference
1169	-1.9835776	-0.065149225	2.347346544265747	-2.3035037517547607	-1.7830134630203247	Ductal	14.5	reference
1170	1.8236237	5.932166	-2.2208189964294434	-2.367321014404297	0.23729649186134338	Ngn3 low EP	14.5	reference
1171	5.294668	7.068242	-0.9202853441238403	-3.19948410987854	1.3861294984817505	Ngn3 high EP	14.5	reference
1172	11.4575405	2.687659	-1.5370372533798218	-2.6157493591308594	0.14308786392211914	Beta	14.5	reference
1173	12.763845	2.4641132	-0.7301598191261292	-2.73435640335083	-0.16553591191768646	Beta	14.5	reference
1174	10.134895	3.2783513	-2.7120018005371094	-2.6653528213500977	0.6115520000457764	Beta	14.5	reference
1175	10.451685	1.8782494	-1.946797251701355	-2.030874252319336	0.21043577790260315	Alpha	14.5	reference
1176	0.5492202	3.539395	-0.9303960800170898	-2.279417037963867	-1.6935697793960571	Ductal	14.5	reference
1177	10.925361	3.2556655	-1.5420621633529663	-2.3936915397644043	1.1459801197052002	Alpha	14.5	reference
1178	0.45075727	5.8628397	-0.6544884443283081	-2.256192922592163	-0.28666844964027405	Ngn3 low EP	14.5	reference
1179	11.693677	3.6121154	-1.5642335414886475	-2.643615245819092	0.4259158670902252	Beta	14.5	reference
1180	-2.0161855	-0.7019865	2.4237592220306396	-1.9985140562057495	-0.2679929733276367	Trunk	14.5	reference
1181	-3.2871692	0.16608486	2.427889347076416	-2.3493382930755615	0.4259582459926605	Ngn3 low EP	14.5	reference
1182	12.993692	2.7776563	-1.7162052392959595	-2.405327320098877	-0.33302241563796997	Beta	14.5	reference
1183	-0.2937529	5.735159	-1.3564929962158203	-2.3439342975616455	-0.7926980257034302	Ngn3 low EP	14.5	reference
1184	7.830136	6.7780476	-1.3033759593963623	-3.4859976768493652	1.2589294910430908	Ngn3 high EP	14.5	reference
1185	8.590799	6.7821503	-0.8546062707901001	-3.90390682220459	1.4704160690307617	Pre-endocrine	14.5	reference
1186	-0.64179295	1.8923765	-0.37984198331832886	-1.9502127170562744	-2.214024543762207	Ductal	14.5	reference
1187	7.6200714	6.3501	-1.0645759105682373	-3.6767823696136475	1.5490604639053345	Ngn3 high EP	14.5	reference
1188	6.081846	6.4995294	-0.6218696236610413	-3.0889711380004883	1.341773509979248	Ngn3 high EP	14.5	reference
1189	10.988134	2.5429268	-1.3531277179718018	-1.9150019884109497	-0.47561877965927124	Delta	14.5	reference
1190	4.8939595	7.048928	-1.3941529989242554	-2.801034688949585	1.3094569444656372	Ngn3 high EP	14.5	reference
1191	10.995783	4.5071235	-1.4972108602523804	-2.8674545288085938	0.5252764225006104	Pre-endocrine	14.5	reference
1192	-1.6080492	0.6076744	2.31121826171875	-2.242900848388672	-1.161791443824768	Ngn3 low EP	14.5	reference
1193	-0.6359236	5.633795	-2.2913076877593994	-2.515589952468872	-0.31154343485832214	Ngn3 low EP	14.5	reference
1194	4.5667343	6.94797	-2.100205183029175	-2.895451068878174	2.230072021484375	Ngn3 high EP	14.5	reference
1195	3.7247896	6.6671314	-1.6320103406906128	-2.3241167068481445	1.3346776962280273	Ngn3 high EP	14.5	reference
1196	12.037311	3.6287742	-1.8510836362838745	-2.493223190307617	0.3961981236934662	Beta	14.5	reference
1197	10.602519	2.2982028	-3.1005496978759766	-2.2661550045013428	-0.5235109925270081	Alpha	14.5	reference
1198	6.8111095	6.727693	-1.3703835010528564	-3.7354848384857178	0.5844326019287109	Ngn3 high EP	14.5	reference
1199	-0.3272478	2.5101676	0.019207343459129333	-2.3938379287719727	-1.9202899932861328	Ductal	14.5	reference
1200	1.3227336	5.729902	-1.8273530006408691	-2.3790764808654785	-1.0726399421691895	Ngn3 low EP	14.5	reference
1201	8.818389	6.4887276	-0.4796716868877411	-3.636255979537964	1.7920907735824585	Pre-endocrine	14.5	reference
1202	-1.7142049	0.0601771	2.2862188816070557	-1.9831095933914185	-1.2135368585586548	Ductal	14.5	reference
1203	7.404731	6.581749	-1.7091196775436401	-3.3148534297943115	1.7731002569198608	Ngn3 high EP	14.5	reference
1204	9.334169	2.3438637	-1.4777852296829224	-2.1046106815338135	0.5378373265266418	Epsilon	14.5	reference
1205	7.578342	6.3621025	-2.3325634002685547	-3.5660228729248047	0.7254610061645508	Ngn3 high EP	14.5	reference
1206	8.400015	6.981292	-1.2434298992156982	-4.046401023864746	1.0643008947372437	Pre-endocrine	14.5	reference
1207	12.290118	3.6351962	-1.1684526205062866	-2.681598663330078	1.3060907125473022	Beta	14.5	reference
1208	-1.1911632	-1.5037225	2.288105010986328	-2.0125083923339844	-1.471864938735962	Trunk	14.5	reference
1209	8.769542	6.4168673	-2.0258359909057617	-3.934481143951416	1.6714961528778076	Pre-endocrine	14.5	reference
1210	12.882669	3.0650237	-0.947419285774231	-2.3850111961364746	-0.08509241044521332	Beta	14.5	reference
1211	9.190734	6.0484633	-0.8066965937614441	-3.477435350418091	1.9054529666900635	Pre-endocrine	14.5	reference
1212	9.348122	5.4228644	-0.8202571868896484	-3.2036824226379395	0.7296809554100037	Pre-endocrine	14.5	reference
1213	9.412143	5.8580976	-1.1940919160842896	-3.814709424972534	1.1211408376693726	Pre-endocrine	14.5	reference
1214	-1.2492746	0.6199145	-1.1261365413665771	-2.0430595874786377	-2.521484136581421	Trunk	14.5	reference
1215	6.595565	6.8277354	-2.2581307888031006	-3.468648672103882	1.1058146953582764	Ngn3 high EP	14.5	reference
1216	13.209758	2.4378953	-1.4241137504577637	-2.373685598373413	0.21850696206092834	Beta	14.5	reference
1217	6.1112003	7.0673633	-1.588546633720398	-3.309321880340576	1.7051723003387451	Ngn3 high EP	14.5	reference
1218	0.055216536	5.487365	-1.123551368713379	-2.493762254714966	-0.7188873291015625	Ngn3 low EP	14.5	reference
1219	-0.37529513	5.522104	-0.6022962331771851	-2.593968629837036	-1.8333475589752197	Ductal	14.5	reference
1220	5.383602	7.219245	-2.180163860321045	-3.169229745864868	1.9105987548828125	Ngn3 high EP	14.5	reference
1221	-1.2001911	0.11574754	2.3956031799316406	-2.350597620010376	-1.3999844789505005	Ductal	14.5	reference
1222	9.935765	3.4185836	-1.7645900249481201	-2.9925196170806885	0.28556275367736816	Pre-endocrine	14.5	reference
1223	8.3206215	6.125558	-1.5478389263153076	-3.691168785095215	1.2447630167007446	Pre-endocrine	14.5	reference
1224	1.8451781	3.9152546	-1.2547552585601807	-2.18617582321167	-0.27142927050590515	Ductal	14.5	reference
1225	-0.03910112	3.053772	-1.5955150127410889	-2.2292847633361816	-0.8426228761672974	Ductal	14.5	reference
1226	10.824509	1.9046246	-1.1884880065917969	-2.210082530975342	0.9950421452522278	Alpha	14.5	reference
1227	8.503819	6.55148	-2.158994436264038	-3.970411777496338	1.4033606052398682	Pre-endocrine	14.5	reference
1228	0.5438566	3.7817037	-0.8503020405769348	-2.1124215126037598	-0.4740908443927765	Ductal	14.5	reference
1229	9.741908	3.5779188	-0.9107702970504761	-2.4705543518066406	0.4826732575893402	Pre-endocrine	14.5	reference
1230	6.7949605	7.4928784	-2.3026342391967773	-3.6129419803619385	0.60840904712677	Ngn3 high EP	14.5	reference
1231	8.512224	5.1053615	-1.5810647010803223	-3.6681387424468994	0.7161685228347778	Pre-endocrine	14.5	reference
1232	2.4781516	0.23334813	0.9135419130325317	-2.2607576847076416	-1.4494057893753052	Trunk	14.5	reference
1233	10.411037	1.493869	-2.3677845001220703	-2.2014577388763428	-0.6086116433143616	Alpha	14.5	reference
1234	0.4938635	5.3940916	-1.5845390558242798	-2.369389057159424	-1.370690107345581	Ductal	14.5	reference
1235	6.0997024	7.1590657	-1.094408631324768	-3.417039394378662	1.1977319717407227	Ngn3 high EP	14.5	reference
1236	0.08255517	0.01362072	2.25323486328125	-2.255206346511841	-1.4402660131454468	Ductal	14.5	reference
1237	10.976557	4.136398	-1.0518031120300293	-2.6173014640808105	1.0586833953857422	Pre-endocrine	14.5	reference
1238	11.490346	2.2720351	-2.197702169418335	-2.0798003673553467	0.5465109348297119	Beta	14.5	reference
1239	8.215328	6.8369117	-1.8578753471374512	-3.830744504928589	1.4369224309921265	Pre-endocrine	14.5	reference
1240	7.1145577	6.3010993	-1.9297256469726562	-3.6365418434143066	0.2511536777019501	Ngn3 high EP	14.5	reference
1241	0.39371902	4.055503	-1.3761011362075806	-2.2350549697875977	-1.764933705329895	Ductal	14.5	reference
1242	-1.912309	3.0145285	-1.004423975944519	-2.1243772506713867	-1.0073484182357788	Ductal	14.5	reference
1243	10.945741	4.7175527	-1.1304328441619873	-3.30824613571167	0.47732025384902954	Pre-endocrine	14.5	reference
1244	8.780267	5.92957	-1.2388743162155151	-3.5410845279693604	1.9409632682800293	Pre-endocrine	14.5	reference
1245	-1.6510538	-0.31274158	1.7949124574661255	-2.1971359252929688	-1.9565320014953613	Ductal	14.5	reference
1246	7.7231483	6.921471	-2.381800889968872	-3.76192569732666	1.165251612663269	Ngn3 high EP	14.5	reference
1247	-0.43046135	3.6538188	-1.3106478452682495	-2.24802565574646	-0.595525860786438	Ductal	14.5	reference
1248	10.702668	1.2964358	-2.4001965522766113	-2.159733295440674	-1.0319947004318237	Alpha	14.5	reference
1249	-2.273005	1.4885515	0.4022049009799957	-2.2160050868988037	-2.1928906440734863	Ngn3 low EP	14.5	reference
1250	9.130449	6.0503473	-1.1135201454162598	-3.6560497283935547	1.3133128881454468	Pre-endocrine	14.5	reference
1251	9.995139	5.395394	-1.9695526361465454	-3.653031349182129	0.8563505411148071	Pre-endocrine	14.5	reference
1252	-0.2422236	4.4013615	-0.6393125057220459	-2.0913097858428955	-2.414311408996582	Ductal	14.5	reference
1253	-0.553802	-0.04755409	0.9184255003929138	-2.286071538925171	-1.6145654916763306	Ductal	14.5	reference
1254	-1.8038816	1.5171411	2.2453691959381104	-2.2319178581237793	-1.5325571298599243	Ductal	14.5	reference
1255	0.71776366	4.721537	-0.560559093952179	-2.3556976318359375	-1.8295544385910034	Ductal	14.5	reference
1256	2.0083194	6.035046	-1.0878195762634277	-2.402921676635742	0.9310460686683655	Ngn3 low EP	14.5	reference
1257	2.180634	5.0002084	-1.4762321710586548	-2.395756721496582	-1.1522927284240723	Ductal	14.5	reference
1258	1.9739006	4.5448127	-1.9486544132232666	-2.439641237258911	-2.4313743114471436	Ductal	14.5	reference
1259	1.79366	4.1768074	-0.6031018495559692	-2.245149612426758	-0.7586910724639893	Ngn3 low EP	14.5	reference
1260	10.995439	2.0228121	-1.557708978652954	-2.470482349395752	-0.11067603528499603	Alpha	14.5	reference
1261	4.082029	5.677127	1.1728017330169678	-2.2457056045532227	1.437698245048523	Ngn3 high EP	14.5	reference
1262	-0.26707178	0.07312491	1.0455771684646606	-2.123584032058716	-1.9373284578323364	Trunk	14.5	reference
1263	1.843264	2.852582	-0.9623585939407349	-2.186891555786133	-1.2979090213775635	Ductal	14.5	reference
1264	3.5832448	6.777416	-1.7317441701889038	-2.840667247772217	0.8464094400405884	Ngn3 high EP	14.5	reference
1265	10.167295	4.992254	-0.6597134470939636	-3.336421251296997	0.19759003818035126	Pre-endocrine	14.5	reference
1266	-0.96165776	-0.684099	2.147965908050537	-2.2903060913085938	-1.8032145500183105	Trunk	14.5	reference
1267	-0.7851711	4.821748	-1.4628052711486816	-2.446249008178711	-2.0784382820129395	Ngn3 low EP	14.5	reference
1268	-0.18692625	3.874088	-0.19233576953411102	-1.716564416885376	-0.024726824834942818	Trunk	14.5	reference
1269	5.5504174	6.6302195	-1.1525170803070068	-2.998420476913452	1.5840511322021484	Ngn3 high EP	14.5	reference
1270	1.8421679	3.972375	-0.2555435299873352	-2.256439447402954	-0.38588348031044006	Ngn3 low EP	14.5	reference
1271	1.4299698	5.7324085	-1.812882661819458	-2.5517971515655518	-2.6092991828918457	Ductal	14.5	reference
1272	-0.13406032	3.9675126	-0.9784794449806213	-2.3259599208831787	-2.523676633834839	Ductal	14.5	reference
1273	10.721199	4.2161617	-3.9048855304718018	-2.8283936977386475	0.9405927658081055	Pre-endocrine	14.5	reference
1274	0.598733	5.805271	-2.219181537628174	-2.388345241546631	-1.3999590873718262	Ngn3 low EP	14.5	reference
1275	11.159421	4.501337	-1.1356287002563477	-3.3762240409851074	0.5338352918624878	Pre-endocrine	14.5	reference
1276	7.776024	6.876001	-1.3736315965652466	-4.019815444946289	1.6994154453277588	Ngn3 high EP	14.5	reference
1277	2.2016652	6.5044994	-1.4386039972305298	-2.262822389602661	-0.005655154585838318	Ngn3 low EP	14.5	reference
1278	-0.68684524	0.2544055	0.9796426892280579	-2.243645429611206	-2.1883997917175293	Ductal	14.5	reference
1279	6.6034975	6.98262	-1.5651209354400635	-2.900832414627075	1.9078915119171143	Ngn3 high EP	14.5	reference
1280	9.870968	5.870367	-2.0642755031585693	-3.417728900909424	1.943189263343811	Pre-endocrine	14.5	reference
1281	9.059243	2.726917	-2.160266876220703	-2.536593198776245	0.6123610734939575	Epsilon	14.5	reference
1282	-1.8660233	2.8290532	-0.8028579354286194	-2.3323824405670166	-1.181516408920288	Ngn3 low EP	14.5	reference
1283	-0.06427405	1.7173712	-0.4422663748264313	-2.1275558471679688	-1.3390283584594727	Ductal	14.5	reference
1284	-1.4448358	0.44887224	2.3846094608306885	-2.163158416748047	-1.2729531526565552	Ngn3 low EP	14.5	reference
1285	3.3843417	6.69884	-1.127883791923523	-2.6651394367218018	1.4293744564056396	Ngn3 high EP	14.5	reference
1286	6.853017	6.854272	-0.9388522505760193	-3.4558873176574707	1.1274698972702026	Ngn3 high EP	14.5	reference
1287	-0.6719358	5.05821	-2.192229747772217	-2.3358378410339355	-1.9202545881271362	Ductal	14.5	reference
1288	12.699641	2.7080948	-1.0412743091583252	-2.313436508178711	0.26379722356796265	Beta	14.5	reference
1289	-0.94164455	1.7027073	1.4840277433395386	-2.3901236057281494	-2.01839280128479	Ductal	14.5	reference
1290	12.282749	3.3402257	-1.277730107307434	-2.7741591930389404	1.1136761903762817	Beta	14.5	reference
1291	-0.3743442	3.8975496	-1.4746394157409668	-2.239123582839966	-1.3259010314941406	Ductal	14.5	reference
1292	7.390702	6.726493	-1.9321773052215576	-3.571925640106201	1.0600494146347046	Ngn3 high EP	14.5	reference
1293	9.775449	5.8615274	-1.267181158065796	-3.9296600818634033	1.0749386548995972	Pre-endocrine	14.5	reference
1294	-0.13204847	2.4860673	1.4567328691482544	-2.464388132095337	-1.0313537120819092	Ductal	14.5	reference
1295	10.371576	1.1519496	-2.3871190547943115	-2.6390976905822754	-0.6797032952308655	Alpha	14.5	reference
1296	0.12815903	-0.23673862	1.0607589483261108	-2.3449854850769043	-0.8298627734184265	Ductal	14.5	reference
1297	6.610507	6.569812	-0.8427302837371826	-3.218903064727783	1.5734076499938965	Ngn3 high EP	14.5	reference
1298	7.414001	6.6242	-1.1474206447601318	-3.7035481929779053	1.1874477863311768	Ngn3 high EP	14.5	reference
1299	10.3436365	1.9321285	-1.6763591766357422	-2.8184666633605957	0.11385120451450348	Beta	14.5	reference
1300	-0.63269985	2.2774765	1.465301513671875	-1.934783697128296	-1.331834316253662	Ngn3 low EP	14.5	reference
1301	10.810034	3.4337938	-1.8427187204360962	-3.0995960235595703	0.35697799921035767	Beta	14.5	reference
1302	1.308882	2.5207448	-1.4718207120895386	-2.4030418395996094	-1.9813947677612305	Ngn3 low EP	14.5	reference
1303	1.1636469	5.312181	-0.9336586594581604	-2.4086878299713135	-0.9130409955978394	Ngn3 low EP	14.5	reference
1304	12.136517	3.156412	-2.147554874420166	-2.0650973320007324	1.3652679920196533	Beta	14.5	reference
1305	12.246356	2.7037432	-1.7873762845993042	-2.4642493724823	0.5655557513237	Beta	14.5	reference
1306	1.4619222	6.163741	-1.5890653133392334	-2.347931385040283	1.2948142290115356	Ngn3 low EP	14.5	reference
1307	1.1001217	4.6507854	-2.332932233810425	-2.26460862159729	-0.5745842456817627	Ngn3 low EP	14.5	reference
1308	5.1325965	6.953007	-1.2461271286010742	-3.0777266025543213	0.9385210275650024	Ngn3 high EP	14.5	reference
1309	-0.7436236	4.5378494	-1.021077036857605	-2.477139949798584	-1.6382440328598022	Ductal	14.5	reference
1310	6.5618486	7.1714387	-1.809438943862915	-3.3326377868652344	1.5524194240570068	Ngn3 high EP	14.5	reference
1311	0.0063113617	5.6500683	-1.6740888357162476	-2.4180593490600586	-1.1811634302139282	Ductal	14.5	reference
1312	10.451687	4.3631516	-0.9529252052307129	-3.238584280014038	0.5355154871940613	Pre-endocrine	14.5	reference
1313	12.997758	2.757296	-2.2362372875213623	-2.4842894077301025	1.5666115283966064	Beta	14.5	reference
1314	6.750933	7.1559014	-2.4190306663513184	-3.6806023120880127	0.6880412101745605	Ngn3 high EP	14.5	reference
1315	8.86324	5.7391596	-2.6529107093811035	-3.5739917755126953	1.3596673011779785	Pre-endocrine	14.5	reference
1316	-0.34049648	5.050456	-2.1282312870025635	-2.373033285140991	-2.800828695297241	Ductal	14.5	reference
1317	-0.9850403	2.5049431	-0.7233457565307617	-2.3039028644561768	-2.351257085800171	Ductal	14.5	reference
1318	12.385925	3.4438493	-1.4574427604675293	-2.8247199058532715	-0.2387973964214325	Beta	14.5	reference
1319	2.8348064	2.793795	-0.8451480865478516	-2.0773425102233887	0.11291981488466263	Ductal	14.5	reference
1320	9.839552	5.70886	-0.5950841307640076	-3.4656484127044678	1.94290030002594	Pre-endocrine	14.5	reference
1321	-0.5328186	1.8945704	2.086268901824951	-2.136306047439575	-1.7373892068862915	Ngn3 low EP	14.5	reference
1322	10.289722	1.2249385	-1.6209824085235596	-2.2987825870513916	0.30876708030700684	Alpha	14.5	reference
1323	7.0785503	7.0295415	-1.115152359008789	-3.500375747680664	2.183750867843628	Ngn3 high EP	14.5	reference
1324	11.768141	2.9090705	-1.033101201057434	-2.3670947551727295	-0.064299076795578	Beta	14.5	reference
1325	-0.60620743	-0.9541562	2.4767634868621826	-2.2684638500213623	-2.2076377868652344	Ductal	14.5	reference
1326	-0.69158375	1.655141	1.5550822019577026	-1.9885601997375488	-1.3048505783081055	Ductal	14.5	reference
1327	1.1247323	4.7716537	-1.4047859907150269	-2.0897305011749268	-1.9500545263290405	Ductal	14.5	reference
1328	0.8445966	3.116087	1.056160569190979	-2.157477617263794	-1.9148110151290894	Ductal	14.5	reference
1329	9.697927	5.4783826	-1.330552101135254	-3.0969812870025635	1.6779358386993408	Pre-endocrine	14.5	reference
1330	10.929918	2.1304672	-1.9182943105697632	-2.2630653381347656	0.48909950256347656	Alpha	14.5	reference
1331	-1.0506849	2.5044363	0.9756776690483093	-2.2849924564361572	-1.7513405084609985	Ductal	14.5	reference
1332	1.9207314	3.971162	-1.7947916984558105	-2.216238498687744	0.07973259687423706	Trunk	14.5	reference
1333	-0.15054303	4.1598663	-1.113733172416687	-2.1457462310791016	-1.8458362817764282	Ductal	14.5	reference
1334	12.140945	2.717133	-1.185941457748413	-2.381220579147339	0.9490382075309753	Beta	14.5	reference
1335	-0.7379636	1.8743932	-0.3143562972545624	-2.403240919113159	-1.1463360786437988	Ductal	14.5	reference
1336	10.425405	5.0702553	-2.0814805030822754	-3.00516939163208	0.6845545768737793	Pre-endocrine	14.5	reference
1337	3.7553232	5.614284	0.9252728819847107	-2.4545671939849854	1.040837287902832	Ngn3 high EP	14.5	reference
1338	11.036614	5.0243335	-0.0822121649980545	-3.1421453952789307	1.1370160579681396	Pre-endocrine	14.5	reference
1339	12.909335	2.8813343	-1.9312273263931274	-2.28338885307312	0.9027131795883179	Beta	14.5	reference
1340	12.532351	3.1730738	-0.9760002493858337	-2.643954277038574	0.388698011636734	Beta	14.5	reference
1341	10.640214	5.364566	-1.224979281425476	-3.2649483680725098	0.7858986854553223	Pre-endocrine	14.5	reference
1342	0.9303562	4.8223968	-1.4396123886108398	-2.3891117572784424	-1.1962995529174805	Ngn3 low EP	14.5	reference
1343	-1.7534101	-0.5362521	1.3986783027648926	-2.3608264923095703	-0.34343087673187256	Ngn3 low EP	14.5	reference
1344	5.6890306	7.088869	-1.8519477844238281	-2.7667908668518066	1.5135648250579834	Ngn3 high EP	14.5	reference
1345	-0.98686755	0.2364506	1.286169409751892	-2.1783998012542725	-0.8684836626052856	Ngn3 low EP	14.5	reference
1346	0.83549875	4.4206295	-1.934332251548767	-2.0673301219940186	-1.1429941654205322	Ngn3 low EP	14.5	reference
1347	0.49285674	1.9396679	0.21279752254486084	-2.1553311347961426	-1.6561133861541748	Ductal	14.5	reference
1348	8.331467	6.8295965	-1.563326358795166	-3.566023588180542	1.5565134286880493	Pre-endocrine	14.5	reference
1349	-0.8105055	4.7487454	-1.7615599632263184	-2.146333932876587	-2.4475677013397217	Ductal	14.5	reference
1350	10.6392145	4.502052	-1.168876051902771	-3.2240726947784424	0.2494719922542572	Pre-endocrine	14.5	reference
1351	-2.0446424	0.8464534	2.4564614295959473	-2.135711193084717	-0.407009482383728	Trunk	14.5	reference
1352	9.900098	5.000965	-0.8459728956222534	-3.447392702102661	1.068064570426941	Pre-endocrine	14.5	reference
1353	7.724245	6.79319	-2.1466269493103027	-3.8434252738952637	1.841147541999817	Ngn3 high EP	14.5	reference
1354	9.002891	4.471212	-2.4808847904205322	-3.253053903579712	0.9620723724365234	Pre-endocrine	14.5	reference
1355	11.350412	3.66862	-0.36756113171577454	-2.5596070289611816	0.9839324951171875	Beta	14.5	reference
1356	-0.037593726	3.8032236	-1.4247690439224243	-2.2757656574249268	-0.8224442601203918	Ductal	14.5	reference
1357	8.275021	6.758873	-1.3709193468093872	-3.478011131286621	0.9258655309677124	Pre-endocrine	14.5	reference
1358	-2.1703982	-0.8527044	2.4369537830352783	-2.1602792739868164	-1.9134632349014282	Ductal	14.5	reference
1359	3.1409864	5.933697	-2.3814995288848877	-2.6007914543151855	0.5251518487930298	Ngn3 high EP	14.5	reference
1360	7.228618	6.7061124	-1.7759950160980225	-3.9153876304626465	2.061394214630127	Ngn3 high EP	14.5	reference
1361	-0.8126105	3.6799724	-0.639489471912384	-1.8282239437103271	-0.9549480676651001	Ductal	14.5	reference
1362	1.932977	3.9084353	-1.2955747842788696	-2.101074695587158	0.14502356946468353	Trunk	14.5	reference
1363	-0.6137105	3.6731646	-0.7037656903266907	-2.3175177574157715	-1.8749786615371704	Ductal	14.5	reference
1364	-0.3773817	4.768412	-1.0248171091079712	-1.8179126977920532	-1.7231340408325195	Ductal	14.5	reference
1365	11.499549	4.0738297	-1.5922702550888062	-2.716379404067993	-0.013751871883869171	Beta	14.5	reference
1366	12.758764	3.0806794	-1.3663502931594849	-2.483567237854004	1.4871270656585693	Beta	14.5	reference
1367	10.821161	2.2478127	-1.7887539863586426	-2.4199013710021973	-0.32173287868499756	Alpha	14.5	reference
1368	7.1218224	6.594368	-0.9017342329025269	-3.4832639694213867	2.2693278789520264	Ngn3 high EP	14.5	reference
1369	11.514671	2.0237377	-1.740623116493225	-2.2378954887390137	0.9108664989471436	Alpha	14.5	reference
1370	1.6955364	4.864244	-0.8420887589454651	-2.244727373123169	-0.12398567795753479	Ngn3 low EP	14.5	reference
1371	4.996533	7.1157064	-1.1771284341812134	-2.7821788787841797	2.124112367630005	Ngn3 high EP	14.5	reference
1372	-0.4246025	-0.47844133	2.1845855712890625	-2.317528009414673	-1.0865787267684937	Tip	14.5	reference
1373	-1.3033285	-1.278291	2.224916934967041	-2.2833728790283203	-1.1283611059188843	Trunk	14.5	reference
1374	0.1884627	1.2063328	0.7181429862976074	-2.350775718688965	-1.3801312446594238	Tip	14.5	reference
1375	-0.02179505	1.3467681	-0.11651156842708588	-2.326528310775757	-1.226793646812439	Ngn3 low EP	14.5	reference
1376	7.702227	6.3142033	-2.35298228263855	-3.428013563156128	1.618546724319458	Pre-endocrine	14.5	reference
1377	5.1735864	6.9740677	-1.861209750175476	-2.901339530944824	1.7210241556167603	Ngn3 high EP	14.5	reference
1378	0.2326354	1.2252295	0.8652936816215515	-2.380629062652588	-2.083890438079834	Tip	14.5	reference
1379	10.238602	5.461801	-1.5607788562774658	-3.273508310317993	1.3079135417938232	Pre-endocrine	14.5	reference
1380	-0.20052126	0.05345647	2.009066581726074	-1.9478704929351807	-1.5554760694503784	Trunk	14.5	reference
1381	-1.7824453	-0.83943045	0.8575681447982788	-2.2584500312805176	-1.9250714778900146	Trunk	14.5	reference
1382	10.911021	1.331978	-2.2758288383483887	-2.313833236694336	0.5817041993141174	Alpha	14.5	reference
1383	3.5254753	6.52044	-1.0256708860397339	-2.791116714477539	1.9016319513320923	Ngn3 high EP	14.5	reference
1384	6.3415666	6.7620664	-1.6984931230545044	-2.627203941345215	1.165677547454834	Ngn3 high EP	14.5	reference
1385	7.942865	6.9488783	-2.0674195289611816	-3.848036050796509	1.5792078971862793	Pre-endocrine	14.5	reference
1386	0.8255634	5.114246	-0.6767711639404297	-2.3483974933624268	-0.985790491104126	Ductal	14.5	reference
1387	10.001365	2.116256	-3.001952886581421	-2.0846662521362305	-1.3959147930145264	Alpha	14.5	reference
1388	-0.1224479	0.624462	0.5881399512290955	-2.1619720458984375	-1.990405797958374	Ductal	14.5	reference
1389	-0.62261444	-0.048363283	2.3696696758270264	-2.2276711463928223	-1.4279770851135254	Ductal	14.5	reference
1390	6.025592	6.9396596	-1.5134385824203491	-3.3216092586517334	0.6372072696685791	Ngn3 high EP	14.5	reference
1391	9.103691	6.4542894	-1.2327848672866821	-3.6350908279418945	1.698427438735962	Pre-endocrine	14.5	reference
1392	9.403895	5.658152	-1.3930622339248657	-3.717313289642334	1.2453229427337646	Pre-endocrine	14.5	reference
1393	10.319951	4.471643	-1.1343880891799927	-3.368601083755493	0.837170422077179	Pre-endocrine	14.5	reference
1394	10.859703	2.0642555	-2.694589138031006	-2.6115803718566895	1.1704844236373901	Alpha	14.5	reference
1395	7.9452305	5.930517	-1.8661381006240845	-3.6190240383148193	0.10950577259063721	Pre-endocrine	14.5	reference
1396	6.6167173	6.2659173	-0.6437711119651794	-3.4251933097839355	1.470544457435608	Ngn3 high EP	14.5	reference
1397	2.2115047	5.314869	-2.1432666778564453	-2.2854480743408203	-0.9055463671684265	Ngn3 low EP	14.5	reference
1398	8.141859	6.452165	-1.7071861028671265	-3.9988722801208496	1.0899720191955566	Pre-endocrine	14.5	reference
1399	1.9864347	4.516008	-0.8492383360862732	-2.4231293201446533	-1.7262316942214966	Ductal	14.5	reference
1400	6.7581377	6.9850535	-0.5989487767219543	-3.370748281478882	1.6073647737503052	Ngn3 high EP	14.5	reference
1401	2.8429615	3.796246	-1.4807024002075195	-2.3161375522613525	-0.34379059076309204	Ngn3 low EP	14.5	reference
1402	11.329659	4.1243873	-1.5585975646972656	-2.79134202003479	1.0001195669174194	Beta	14.5	reference
1403	-2.4099946	0.7896731	1.8368357419967651	-2.2563438415527344	-1.669151782989502	Ductal	14.5	reference
1404	4.889134	7.023771	-2.2545175552368164	-2.638700246810913	2.052849531173706	Ngn3 high EP	14.5	reference
1405	1.2045605	4.5229216	-1.017226219177246	-1.9403266906738281	-1.2045420408248901	Ngn3 low EP	14.5	reference
1406	-1.1109183	3.0576067	0.7011837363243103	-2.350385904312134	-2.104853868484497	Ductal	14.5	reference
1407	3.7316144	6.8080344	-0.8530586361885071	-3.028333902359009	1.4937423467636108	Ngn3 high EP	14.5	reference
1408	8.51973	6.720976	-1.762663722038269	-3.8427815437316895	1.7697138786315918	Pre-endocrine	14.5	reference
1409	9.769543	2.2546372	-2.747372627258301	-2.446125030517578	-0.09855872392654419	Pre-endocrine	14.5	reference
1410	4.4765797	6.854466	-0.8016302585601807	-2.576005458831787	1.3463181257247925	Ngn3 high EP	14.5	reference
1411	0.6426445	4.7716017	-1.8545010089874268	-2.3098113536834717	-1.0840619802474976	Ductal	14.5	reference
1412	-0.14163654	3.29214	-0.3781934678554535	-2.1801629066467285	-0.7979013919830322	Ductal	14.5	reference
1413	11.700445	2.1843386	-1.5484979152679443	-2.11049747467041	0.4552116096019745	Beta	14.5	reference
1414	10.658049	2.2606044	-2.39863920211792	-2.55407452583313	0.09642671048641205	Alpha	14.5	reference
1415	0.20252125	4.2534466	-0.14254271984100342	-2.0325427055358887	-2.264235734939575	Trunk	14.5	reference
1416	0.50493735	2.0116413	-0.9639854431152344	-2.363084554672241	-1.9273980855941772	Ductal	14.5	reference
1417	8.418849	6.326347	-3.0768609046936035	-3.9267425537109375	1.9545999765396118	Ngn3 high EP	14.5	reference
1418	-0.0053844135	1.1710217	1.22347891330719	-2.3168249130249023	-2.3186371326446533	Tip	14.5	reference
1419	-1.8916037	-0.5476433	0.48479902744293213	-1.9583324193954468	-1.5365195274353027	Ductal	14.5	reference
1420	6.380865	7.4479256	-1.3356621265411377	-3.428283452987671	1.1506742238998413	Ngn3 high EP	14.5	reference
1421	-3.0821126	-0.28729367	2.3438284397125244	-2.1653449535369873	-1.6065698862075806	Ductal	14.5	reference
1422	-0.16415136	0.41387555	1.9840550422668457	-2.321929693222046	-1.5473254919052124	Tip	14.5	reference
1423	12.644111	3.0880594	-1.5686594247817993	-2.3281102180480957	1.0326240062713623	Beta	14.5	reference
1424	6.6017017	6.535497	-1.1886872053146362	-3.2756898403167725	1.3118414878845215	Ngn3 high EP	14.5	reference
1425	10.620896	5.2399516	-0.862889289855957	-3.3368918895721436	1.5094667673110962	Pre-endocrine	14.5	reference
1426	0.7158696	4.2341375	-2.3179445266723633	-2.1236464977264404	-1.1552091836929321	Ngn3 low EP	14.5	reference
1427	9.726436	1.5136473	-1.7089793682098389	-2.290785074234009	0.49489906430244446	Epsilon	14.5	reference
1428	-1.5460013	-0.5484565	0.6447257995605469	-2.215726137161255	-1.2906047105789185	Ductal	14.5	reference
1429	7.250985	6.968659	-1.2793655395507812	-3.414750099182129	1.1742360591888428	Ngn3 high EP	14.5	reference
1430	11.21289	3.7297733	-1.0639175176620483	-2.710618495941162	1.2552512884140015	Beta	14.5	reference
1431	-0.082093254	3.178859	-0.45843344926834106	-2.053948402404785	-2.138333559036255	Ductal	14.5	reference
1432	10.964898	4.0655856	-2.8404650688171387	-2.8173062801361084	0.893311619758606	Pre-endocrine	14.5	reference
1433	7.4162617	7.3238544	-2.4064321517944336	-3.6998682022094727	1.3145781755447388	Ngn3 high EP	14.5	reference
1434	-0.5381613	3.853305	-1.1171724796295166	-2.230527639389038	-1.5364011526107788	Ductal	14.5	reference
1435	1.878378	6.1083193	-1.0102405548095703	-2.378523111343384	-0.5793601274490356	Ngn3 low EP	14.5	reference
1436	13.09999	2.736879	-2.2144782543182373	-2.258946418762207	-1.2382456064224243	Beta	14.5	reference
1437	3.0553787	6.4162383	-1.9794490337371826	-2.4214353561401367	1.1589877605438232	Ngn3 high EP	14.5	reference
1438	7.9878325	6.443104	-1.2720905542373657	-3.769684076309204	1.9846125841140747	Pre-endocrine	14.5	reference
1439	10.6123295	1.8073134	-1.3876515626907349	-2.1989643573760986	-1.109301209449768	Alpha	14.5	reference
1440	-1.4850925	2.0254529	2.0644123554229736	-2.0717613697052	-2.460885763168335	Ngn3 low EP	14.5	reference
1441	6.9578896	7.060752	-0.7616574168205261	-3.4557454586029053	1.3705177307128906	Ngn3 high EP	14.5	reference
1442	3.359784	6.299935	-1.7280021905899048	-2.540989637374878	1.4619287252426147	Ngn3 high EP	14.5	reference
1443	6.210643	7.5132513	-2.866173267364502	-3.3722784519195557	1.802811861038208	Ngn3 high EP	14.5	reference
1444	7.893934	7.2926426	-0.9925769567489624	-3.468064785003662	2.136190414428711	Pre-endocrine	14.5	reference
1445	11.041657	1.4590877	-1.4895223379135132	-2.433467388153076	-1.4004037380218506	Alpha	14.5	reference
1446	7.912893	6.6781435	-1.783173680305481	-3.699159860610962	1.1932947635650635	Ngn3 high EP	14.5	reference
1447	7.406927	6.7587037	-0.8924984335899353	-3.743175745010376	1.7110189199447632	Ngn3 high EP	14.5	reference
1448	3.3570175	6.616769	-2.083270311355591	-2.477417230606079	1.1463028192520142	Ngn3 high EP	14.5	reference
1449	1.3460169	3.565587	-0.9680135250091553	-2.227550745010376	-1.336639404296875	Ductal	14.5	reference
1450	0.6915432	6.0657244	-1.745125651359558	-2.291283369064331	-2.025665521621704	Ductal	14.5	reference
1451	0.7785511	4.237794	-2.076038360595703	-2.2478866577148438	-1.2123446464538574	Ductal	14.5	reference
1452	-2.8528817	1.0833464	1.3614832162857056	-2.643618106842041	0.8198865056037903	Ngn3 low EP	14.5	reference
1453	9.817701	1.7154745	-1.740442156791687	-1.8293273448944092	-1.6935311555862427	Epsilon	14.5	reference
1454	11.0287895	4.543025	-1.1647075414657593	-2.859217882156372	0.9810686111450195	Pre-endocrine	14.5	reference
1455	11.041871	2.3919837	-1.5426406860351562	-2.6033921241760254	0.2135058343410492	Beta	14.5	reference
1456	10.306296	2.948638	-2.345871925354004	-2.66404128074646	-1.4901090860366821	Alpha	14.5	reference
1457	6.0864716	7.1285577	-1.5555076599121094	-3.099741220474243	1.55122971534729	Ngn3 high EP	14.5	reference
1458	0.79981935	3.2944903	0.028783485293388367	-2.3264083862304688	-0.6135225296020508	Trunk	14.5	reference
1459	10.649271	3.4425333	-1.8253401517868042	-2.669581651687622	-0.08496753871440887	Alpha	14.5	reference
1460	9.434213	2.965577	-1.7031012773513794	-2.3225138187408447	-0.2863583266735077	Epsilon	14.5	reference
1461	8.145259	5.613949	-2.11899995803833	-3.2234301567077637	1.7755967378616333	Ngn3 high EP	14.5	reference
1462	10.759153	4.312934	-0.6226685047149658	-2.8190155029296875	1.35992431640625	Pre-endocrine	14.5	reference
1463	1.0673035	5.317	-1.606034517288208	-2.1546709537506104	-2.5730738639831543	Ductal	14.5	reference
1464	12.66545	2.684178	-0.9434975981712341	-2.225592613220215	-0.47844287753105164	Beta	14.5	reference
1465	-1.745574	1.9204967	0.36162084341049194	-2.1482577323913574	-1.4096384048461914	Ductal	14.5	reference
1466	1.0538905	6.4206605	-1.8185575008392334	-2.5156779289245605	-0.6342012882232666	Ngn3 low EP	14.5	reference
1467	9.185951	4.209638	-2.9088025093078613	-3.4369075298309326	1.2162179946899414	Pre-endocrine	14.5	reference
1468	12.375794	2.5422502	-2.0707359313964844	-2.4769115447998047	0.38850951194763184	Beta	14.5	reference
1469	10.844115	1.4865085	-0.9844870567321777	-2.3333537578582764	0.09076158702373505	Alpha	14.5	reference
1470	0.97627723	4.0568404	-1.2138471603393555	-2.184128761291504	-1.924147129058838	Ngn3 low EP	14.5	reference
1471	6.485336	7.072543	-2.6766867637634277	-3.4345810413360596	-0.052981749176979065	Ngn3 high EP	14.5	reference
1472	-2.59489	0.04413961	2.4709367752075195	-2.200079917907715	-1.4072145223617554	Ductal	14.5	reference
1473	-0.25647962	1.4101932	1.4524043798446655	-2.0751070976257324	-1.0370304584503174	Tip	14.5	reference
1474	-1.2943965	-1.3412718	2.5528571605682373	-2.1865170001983643	-1.2225828170776367	Ngn3 low EP	14.5	reference
1475	11.180321	4.4478765	-0.8096418380737305	-2.952100992202759	0.8308755159378052	Pre-endocrine	14.5	reference
1476	-1.101958	3.2018516	1.1856763362884521	-2.036858558654785	-2.0006110668182373	Ductal	14.5	reference
1477	-1.4413927	3.209108	-0.11952691525220871	-2.2401630878448486	-1.403064489364624	Ductal	14.5	reference
1478	2.5445287	4.907437	-1.0037412643432617	-2.259493112564087	-0.06605370342731476	Ngn3 low EP	14.5	reference
1479	1.5712283	5.0813813	-2.1761045455932617	-2.0802195072174072	-0.051009997725486755	Ngn3 low EP	14.5	reference
1480	9.155102	6.079202	-2.048250436782837	-3.8573341369628906	1.6746599674224854	Pre-endocrine	14.5	reference
1481	6.9224563	7.022018	-2.794546127319336	-3.7714247703552246	1.1145838499069214	Ngn3 high EP	14.5	reference
1482	6.9563847	7.307169	-1.2782970666885376	-3.4113781452178955	1.1630358695983887	Ngn3 high EP	14.5	reference
1483	4.0466924	6.7933965	-1.2996370792388916	-2.918515920639038	1.0063401460647583	Ngn3 high EP	14.5	reference
1484	9.637642	6.310854	-0.397805392742157	-3.80572772026062	1.2179142236709595	Pre-endocrine	14.5	reference
1485	13.034224	2.8816013	-0.45433878898620605	-2.4927773475646973	0.5236879587173462	Beta	14.5	reference
1486	10.532425	4.461156	-0.995634138584137	-2.907935380935669	0.927986204624176	Pre-endocrine	14.5	reference
1487	6.2300053	6.9878616	-2.194300889968872	-3.5374813079833984	1.027955174446106	Ngn3 high EP	14.5	reference
1488	-2.629733	0.23657505	2.4739632606506348	-2.2206146717071533	-1.1759707927703857	Ngn3 low EP	14.5	reference
1489	1.6416786	4.9875927	-1.0389363765716553	-2.301431655883789	-1.4411952495574951	Ductal	14.5	reference
1490	12.469425	2.9602015	-0.8767749071121216	-2.223864793777466	0.17937198281288147	Beta	14.5	reference
1491	9.060067	2.665132	-2.99912166595459	-2.4150078296661377	0.6509615778923035	Epsilon	14.5	reference
1492	-1.3072141	1.5369499	1.8598263263702393	-2.2800610065460205	-1.019457221031189	Ductal	14.5	reference
1493	0.80396265	3.794729	-0.789447546005249	-2.0660560131073	-1.6016331911087036	Ductal	14.5	reference
1494	9.871635	2.4924161	-1.4973371028900146	-2.5579450130462646	0.07004113495349884	Pre-endocrine	14.5	reference
1495	11.529059	2.9809606	-1.2816828489303589	-2.4711618423461914	-0.12728872895240784	Beta	14.5	reference
1496	1.1452142	6.390524	-1.8363971710205078	-2.281369686126709	0.33075574040412903	Ngn3 low EP	14.5	reference
1497	1.3038499	5.554984	-1.409157633781433	-1.9523093700408936	-1.431473970413208	Ngn3 low EP	14.5	reference
1498	9.895789	1.5662827	-1.9905006885528564	-2.392143726348877	-1.7390578985214233	Pre-endocrine	14.5	reference
1499	10.810307	1.3547504	-1.862051248550415	-2.254181385040283	-0.5821212530136108	Alpha	14.5	reference
1500	-0.2711215	1.7172982	1.3724392652511597	-2.2398314476013184	-2.113184928894043	Tip	14.5	reference
1501	0.026952572	3.0662863	-0.2741706073284149	-2.2377312183380127	-2.4303483963012695	Ductal	14.5	reference
1502	-2.6228054	-0.4724169	1.9061062335968018	-2.3034377098083496	-2.0945684909820557	Ductal	14.5	reference
1503	11.702004	3.548064	-1.80647873878479	-2.7101242542266846	1.1775577068328857	Beta	14.5	reference
1504	3.6731234	6.8539033	-0.8076708316802979	-2.5915112495422363	1.0940840244293213	Ngn3 high EP	14.5	reference
1505	-1.7994404	1.7272002	1.7431329488754272	-2.174886703491211	-0.7852908372879028	Ductal	14.5	reference
1506	10.320504	5.1229396	-1.7369930744171143	-2.9037277698516846	1.0865962505340576	Pre-endocrine	14.5	reference
1507	6.8776174	7.5276523	-2.4451966285705566	-3.4599525928497314	1.343641757965088	Ngn3 high EP	14.5	reference
1508	0.93838	5.092628	-1.788926362991333	-2.1316561698913574	-0.6841728687286377	Trunk	14.5	reference
1509	0.004021261	5.0722585	-1.4713293313980103	-2.0747575759887695	-2.2160072326660156	Ngn3 low EP	14.5	reference
1510	11.761237	1.9562987	-1.631846308708191	-2.4041378498077393	0.052646517753601074	Beta	14.5	reference
1511	11.101842	2.5958016	-2.1687211990356445	-2.3732616901397705	0.19332732260227203	Alpha	14.5	reference
1512	0.5743944	5.9027166	-0.36022859811782837	-2.164669990539551	-1.3598005771636963	Ductal	14.5	reference
1513	8.765062	6.298146	-0.4224671423435211	-3.436051845550537	1.4313716888427734	Pre-endocrine	14.5	reference
1514	1.5302918	4.3529806	-0.42438390851020813	-2.3015966415405273	-1.6253560781478882	Trunk	14.5	reference
1515	4.7040825	7.005483	-2.1219661235809326	-2.734065532684326	1.964478611946106	Ngn3 high EP	14.5	reference
1516	9.737645	5.4082656	-2.077800750732422	-3.501789093017578	1.4869189262390137	Pre-endocrine	14.5	reference
1517	7.5098577	6.7092505	-1.0320861339569092	-3.930626153945923	0.3258541226387024	Ngn3 high EP	14.5	reference
1518	3.6761017	6.8544617	-1.200486183166504	-2.6542844772338867	1.609662413597107	Ngn3 high EP	14.5	reference
1519	9.95608	5.411471	-2.137916088104248	-3.5476906299591064	0.5226542949676514	Pre-endocrine	14.5	reference
1520	1.6026098	5.11106	-1.1930060386657715	-2.6829380989074707	0.005078256130218506	Ngn3 low EP	14.5	reference
1521	11.424581	3.8615208	-0.9470101594924927	-2.856654167175293	1.267203688621521	Beta	14.5	reference
1522	-1.5699247	-0.014079093	1.574583649635315	-2.1533591747283936	-0.11401891708374023	Ngn3 low EP	14.5	reference
1523	1.628489	4.0623217	-0.15296755731105804	-2.444014549255371	-0.053808748722076416	Ngn3 low EP	14.5	reference
1524	8.9448185	4.326753	-0.46829965710639954	-3.1776845455169678	0.8096607327461243	Epsilon	14.5	reference
1525	12.756998	2.2427483	-2.025264263153076	-2.2257251739501953	1.5177195072174072	Beta	14.5	reference
1526	8.165301	5.3103223	-1.7287209033966064	-3.309019088745117	0.758262038230896	Pre-endocrine	14.5	reference
1527	2.2941568	6.187824	-1.7278672456741333	-2.283383846282959	0.371162086725235	Ngn3 low EP	14.5	reference
1528	7.9299407	5.652324	-1.7276610136032104	-3.537587881088257	-0.033995479345321655	Pre-endocrine	14.5	reference
1529	4.865807	6.3094234	0.4573417007923126	-2.991952419281006	1.4124423265457153	Ngn3 high EP	14.5	reference
1530	8.036554	6.815826	-1.4428699016571045	-3.4927399158477783	1.0480327606201172	Ngn3 high EP	14.5	reference
1531	-0.119794466	1.7316399	0.7944086194038391	-2.3229665756225586	-1.9310483932495117	Tip	14.5	reference
1532	5.0771675	6.9433684	-1.2584924697875977	-3.231515407562256	1.4673216342926025	Ngn3 high EP	14.5	reference
1533	10.100833	5.5165095	-1.3957929611206055	-2.584432601928711	1.7799686193466187	Pre-endocrine	14.5	reference
1534	1.3716754	4.3200836	-1.420034646987915	-2.368806838989258	-1.5848205089569092	Ductal	14.5	reference
1535	8.001531	6.795115	-1.6880508661270142	-3.7557992935180664	1.8787301778793335	Pre-endocrine	14.5	reference
1536	-1.5938592	3.8298805	-1.1512116193771362	-2.274993896484375	-1.0748645067214966	Ductal	14.5	reference
1537	10.340468	2.244576	-2.227147340774536	-2.310957193374634	0.2131902277469635	Alpha	14.5	reference
1538	9.509566	3.5340047	-1.2788909673690796	-2.6339101791381836	0.06656911969184875	Pre-endocrine	14.5	reference
1539	7.198311	7.3631353	-1.0439528226852417	-3.4508588314056396	1.463655710220337	Ngn3 high EP	14.5	reference
1540	1.5305333	5.0363164	-1.8936642408370972	-2.530480146408081	-0.7396500110626221	Ngn3 low EP	14.5	reference
1541	3.7927728	6.155188	-0.6451224088668823	-2.5870611667633057	1.5834097862243652	Ngn3 high EP	14.5	reference
1542	-2.8381817	-0.25270286	2.1625025272369385	-1.9065219163894653	-1.4077661037445068	Ductal	14.5	reference
1543	0.041343246	5.5162034	-1.348322868347168	-2.3246095180511475	-1.667433261871338	Ngn3 low EP	14.5	reference
1544	1.6245389	4.37222	-1.7402645349502563	-2.440667152404785	-1.4681410789489746	Ductal	14.5	reference
1545	11.062071	1.237734	-1.561798334121704	-2.418044090270996	-1.836411952972412	Alpha	14.5	reference
1546	9.775517	5.6929965	-1.3511674404144287	-3.908862829208374	1.856888771057129	Pre-endocrine	14.5	reference
1547	3.2815511	6.2892694	-0.8993189930915833	-2.702106475830078	1.663480520248413	Ngn3 high EP	14.5	reference
1548	0.033797693	5.046257	-0.6316845417022705	-2.4641382694244385	-3.1703619956970215	Ngn3 low EP	14.5	reference
1549	4.923404	7.277621	-0.905873715877533	-3.072195291519165	1.8899662494659424	Ngn3 high EP	14.5	reference
1550	0.18461704	1.6831813	0.4388761520385742	-2.0307374000549316	-1.571138858795166	Tip	14.5	reference
1551	-0.45415	5.5675373	-2.2783172130584717	-2.3096721172332764	-1.1237592697143555	Ductal	14.5	reference
1552	2.879659	6.5367465	-2.101820468902588	-2.649897813796997	-0.49096211791038513	Ngn3 high EP	14.5	reference
1553	-1.9957956	-0.017418068	2.4785289764404297	-2.0890390872955322	-1.280078411102295	Ngn3 low EP	14.5	reference
1554	0.3293331	-1.7959448	1.5839767456054688	-2.011119842529297	-2.349860906600952	Trunk	14.5	reference
1555	12.068301	3.677651	-0.5290237665176392	-2.62095308303833	-0.22565144300460815	Beta	14.5	reference
1556	10.83369	4.111971	-1.1435576677322388	-2.768019914627075	1.186488389968872	Pre-endocrine	14.5	reference
1557	10.076024	5.05626	-2.795450448989868	-3.6788065433502197	1.274388074874878	Pre-endocrine	14.5	reference
1558	12.354606	3.1104066	-1.6556060314178467	-2.7806243896484375	0.0802999883890152	Beta	14.5	reference
1559	13.022959	2.7481844	-1.9883317947387695	-2.5303728580474854	0.46171823143959045	Beta	14.5	reference
1560	-0.30361697	3.7387104	-1.2277454137802124	-2.266256809234619	-2.377708911895752	Ductal	14.5	reference
1561	-0.4595264	0.8560698	1.961643099784851	-2.2070837020874023	-1.8008805513381958	Ductal	14.5	reference
1562	0.8102451	5.0045996	-1.7111181020736694	-2.1321351528167725	-0.986003041267395	Ngn3 low EP	14.5	reference
1563	9.164891	5.86888	-0.942359447479248	-3.8754353523254395	0.8711018562316895	Pre-endocrine	14.5	reference
1564	7.750423	6.945279	-1.6788451671600342	-3.863443374633789	1.3749051094055176	Ngn3 high EP	14.5	reference
1565	-1.0293717	4.0641255	1.0140888690948486	-2.09015154838562	-2.8730316162109375	Ngn3 low EP	14.5	reference
1566	2.2718003	-0.16746262	1.711423397064209	-2.0477662086486816	-0.3174958825111389	Multipotent	14.5	reference
1567	8.999605	3.0372815	-2.604428291320801	-2.4655845165252686	0.7980407476425171	Epsilon	14.5	reference
1568	-1.7128779	1.1581542	2.2286078929901123	-2.1090073585510254	-1.2877161502838135	Ngn3 low EP	14.5	reference
1569	1.7101895	4.351477	-1.5035203695297241	-2.1792051792144775	-0.32881268858909607	Ngn3 low EP	14.5	reference
1570	8.899586	3.0664175	-2.3883213996887207	-2.9512417316436768	0.5220010280609131	Epsilon	14.5	reference
1571	1.1645509	5.6708603	-2.1782381534576416	-2.665721893310547	-0.8021508455276489	Ngn3 low EP	14.5	reference
1572	1.5558397	5.486665	-0.46580973267555237	-2.4291329383850098	-0.9238088726997375	Ductal	14.5	reference
1573	12.164564	3.5087166	-1.2872822284698486	-2.4032042026519775	0.9738613367080688	Beta	14.5	reference
1574	-0.29411203	0.94519407	1.4190443754196167	-2.270142078399658	-1.07206130027771	Tip	14.5	reference
1575	1.2371773	4.0657964	-2.4723575115203857	-2.615278959274292	-1.3346219062805176	Ductal	14.5	reference
1576	-0.63031363	4.7906275	-1.8805243968963623	-2.148268699645996	-2.5794577598571777	Ductal	14.5	reference
1577	0.31882894	4.1978173	-1.7107360363006592	-2.167299509048462	-0.9519143104553223	Ductal	14.5	reference
1578	-2.2945879	-0.6990636	2.1906044483184814	-2.3049073219299316	-0.6174414753913879	Ngn3 low EP	14.5	reference
1579	10.852258	3.5624082	-2.3500287532806396	-2.201136827468872	-0.5995044708251953	Alpha	14.5	reference
1580	10.50484	3.6367946	-1.3056832551956177	-2.7011568546295166	0.21766909956932068	Alpha	14.5	reference
1581	-0.5966156	4.382425	-0.6772578954696655	-2.221156120300293	-1.9140679836273193	Ngn3 low EP	14.5	reference
1582	10.695627	3.2982135	-2.2061314582824707	-2.401759624481201	-0.0399540513753891	Alpha	14.5	reference
1583	2.3517025	6.371491	-2.473944902420044	-2.4274067878723145	0.007393673062324524	Ngn3 high EP	14.5	reference
1584	-0.52233666	-0.7561954	1.4321990013122559	-2.219752788543701	-3.2388641834259033	Ductal	14.5	reference
1585	11.370242	3.153621	-1.6587722301483154	-2.512805700302124	0.6696815490722656	Beta	14.5	reference
1586	0.12811829	1.2035542	1.6488232612609863	-2.240744113922119	-1.5372952222824097	Tip	14.5	reference
1587	-0.14137936	-0.15378626	2.4263179302215576	-2.117493152618408	-1.2187305688858032	Ductal	14.5	reference
1588	7.377577	6.5031004	-1.8796883821487427	-3.0127365589141846	1.846649408340454	Ngn3 high EP	14.5	reference
1589	4.859755	6.3023353	1.1285719871520996	-2.888096332550049	1.4461902379989624	Ngn3 high EP	14.5	reference
1590	11.705046	3.7029893	-1.3989533185958862	-2.412688732147217	1.0841830968856812	Beta	14.5	reference
1591	10.945947	4.9828744	-0.6389181613922119	-2.78267240524292	-0.005279436707496643	Pre-endocrine	14.5	reference
1592	9.3864155	5.8012176	-1.540306568145752	-3.9909658432006836	1.301892876625061	Pre-endocrine	14.5	reference
1593	0.92454445	3.9239306	-1.71721351146698	-2.1166045665740967	-0.9276064038276672	Ductal	14.5	reference
1594	-2.1552653	1.5669795	0.883237898349762	-2.1534128189086914	-1.5414650440216064	Ductal	14.5	reference
1595	1.2436427	4.564663	-1.386770486831665	-2.1381630897521973	-1.7155461311340332	Ductal	14.5	reference
1596	0.24517088	0.4791844	0.9620632529258728	-2.241468906402588	-1.7152546644210815	Trunk	14.5	reference
1597	2.0039966	-0.66506183	0.5595986843109131	-2.1384341716766357	-2.1627888679504395	Tip	14.5	reference
1598	8.336866	6.827976	-1.938973069190979	-3.6128296852111816	0.4281173646450043	Pre-endocrine	14.5	reference
1599	10.944341	1.3252891	-1.4095792770385742	-2.3884379863739014	-0.32396021485328674	Alpha	14.5	reference
1600	11.900967	3.1526105	-0.8446568846702576	-2.53468656539917	-0.3899712562561035	Beta	14.5	reference
1601	0.25484076	0.074801385	1.863499641418457	-2.2812469005584717	-2.096315383911133	Trunk	14.5	reference
1602	-0.6573135	3.209144	0.038790613412857056	-2.2234103679656982	-1.779689073562622	Ductal	14.5	reference
1603	10.916088	4.370129	-1.1093802452087402	-2.7080657482147217	-0.1772470772266388	Alpha	14.5	reference
1604	7.221125	6.520186	-1.4010716676712036	-3.5872840881347656	0.8306190967559814	Ngn3 high EP	14.5	reference
1605	0.14395975	-1.5915865	2.413142681121826	-2.393042802810669	-1.4245489835739136	Ductal	14.5	reference
1606	7.390509	7.2982574	-0.1511930376291275	-3.3701329231262207	1.5562955141067505	Ngn3 high EP	14.5	reference
1607	12.021062	3.3238182	-1.5030860900878906	-2.746103048324585	0.9588399529457092	Beta	14.5	reference
1608	-0.6189223	-1.2713922	2.3359322547912598	-2.1552271842956543	-1.682024359703064	Ductal	14.5	reference
1609	1.7486662	6.1713448	-1.5634088516235352	-2.542712450027466	0.6928102374076843	Ngn3 high EP	14.5	reference
1610	1.7587681	5.2006364	-0.5878298282623291	-2.379704713821411	-1.5953770875930786	Ngn3 low EP	14.5	reference
1611	-0.2033628	3.3565915	-1.7334568500518799	-2.319182872772217	-1.2708038091659546	Ductal	14.5	reference
1612	0.91294485	5.3495803	-0.647490918636322	-2.380633592605591	-1.9508426189422607	Ductal	14.5	reference
1613	-0.042137045	4.8149705	-1.9580591917037964	-2.5444576740264893	-1.9762775897979736	Ductal	14.5	reference
1614	2.49458	5.7395906	-1.2391250133514404	-2.664834499359131	-0.9828008413314819	Ductal	14.5	reference
1615	1.0889254	4.3308954	-1.3022596836090088	-1.9595595598220825	-0.4750664532184601	Ngn3 low EP	14.5	reference
1616	10.2376375	4.7738976	-2.3406052589416504	-3.2886271476745605	1.0102676153182983	Pre-endocrine	14.5	reference
1617	10.17243	4.3496943	-1.2003192901611328	-2.9846551418304443	0.1890556812286377	Pre-endocrine	14.5	reference
1618	-2.5524397	-0.50266784	2.276904582977295	-2.032005548477173	-0.7115650773048401	Ngn3 low EP	14.5	reference
1619	10.374346	3.567887	-1.1960355043411255	-2.371405601501465	1.2984164953231812	Alpha	14.5	reference
1620	1.4241998	3.5195935	-1.4897797107696533	-2.2776834964752197	-2.0812721252441406	Ductal	14.5	reference
1621	-1.2019994	4.6737843	-1.4639084339141846	-2.1123809814453125	0.07662205398082733	Ngn3 low EP	14.5	reference
1622	-0.7020485	4.93333	-1.9516260623931885	-2.291048765182495	-0.6604301333427429	Ngn3 low EP	14.5	reference
1623	6.5906386	7.441584	-3.521916627883911	-3.305992603302002	1.3924413919448853	Ngn3 high EP	14.5	reference
1624	1.3435379	4.7500997	-0.8451451063156128	-2.4256174564361572	-2.594785451889038	Ductal	14.5	reference
1625	1.2607816	6.1026917	-1.1778041124343872	-2.5828309059143066	-0.9947977066040039	Ductal	14.5	reference
1626	-0.9466959	1.1544479	2.0496082305908203	-2.0509207248687744	-1.7879136800765991	Ductal	14.5	reference
1627	-0.18426709	0.77017766	2.28275203704834	-2.2355241775512695	-2.7538912296295166	Tip	14.5	reference
1628	8.398765	4.9082246	-1.3960230350494385	-3.763038396835327	0.27046623826026917	Pre-endocrine	14.5	reference
1629	8.647903	6.969111	-1.5039457082748413	-3.6222846508026123	1.7259116172790527	Pre-endocrine	14.5	reference
1630	12.183258	3.4507234	-1.0980818271636963	-2.371203660964966	1.0198204517364502	Beta	14.5	reference
1631	-0.86100334	4.9740596	-1.5494203567504883	-2.120495557785034	-2.09362530708313	Ductal	14.5	reference
1632	-1.5432254	0.20711407	2.3402044773101807	-2.16081166267395	-1.095331072807312	Ngn3 low EP	14.5	reference
1633	-0.85534596	3.4912577	0.5409091711044312	-2.2161638736724854	-1.3656415939331055	Ductal	14.5	reference
1634	0.7869197	3.9147038	-1.0528669357299805	-2.3388102054595947	-0.8850834369659424	Ngn3 low EP	14.5	reference
1635	7.5846334	7.042769	-0.5167133808135986	-3.5960264205932617	1.9627864360809326	Pre-endocrine	14.5	reference
1636	2.9545593	-0.23772748	1.2069165706634521	-1.7923905849456787	-1.406666874885559	Multipotent	14.5	reference
1637	11.235289	4.527529	-1.7215038537979126	-3.1000540256500244	1.3919748067855835	Pre-endocrine	14.5	reference
1638	10.441078	1.5701272	-0.785474419593811	-2.6059296131134033	-0.3316881060600281	Alpha	14.5	reference
1639	0.69024456	-1.6632911	2.901200294494629	-2.26596736907959	-1.2293699979782104	Ductal	14.5	reference
1640	9.424444	3.0830035	-1.2264328002929688	-2.66977596282959	0.09997084736824036	Epsilon	14.5	reference
1641	7.290083	6.5533237	-0.9728223085403442	-3.6849775314331055	1.3137096166610718	Ngn3 high EP	14.5	reference
1642	4.535942	7.0977416	-0.4572221040725708	-2.693134069442749	1.589791178703308	Ngn3 high EP	14.5	reference
1643	9.892489	2.0090933	-2.1275694370269775	-2.678839683532715	-1.1201560497283936	Alpha	14.5	reference
1644	-0.084216766	3.4625034	-0.7601948380470276	-2.3278534412384033	-1.953059196472168	Ductal	14.5	reference
1645	0.1461237	4.0314717	-1.070227026939392	-2.164797067642212	-1.6582353115081787	Ngn3 low EP	14.5	reference
1646	8.745285	3.0015256	-2.761842966079712	-2.858243703842163	0.8725712299346924	Epsilon	14.5	reference
1647	0.9667875	4.999676	-0.14759954810142517	-2.031104326248169	-0.9634398221969604	Ductal	14.5	reference
1648	-0.5516152	0.9508948	2.1774699687957764	-2.285853624343872	-1.804604172706604	Tip	14.5	reference
1649	1.2981769	6.0357304	-0.3016480803489685	-2.4330849647521973	-0.19128893315792084	Ductal	14.5	reference
1650	0.91297185	4.524416	-1.0443403720855713	-2.257988929748535	-2.587833881378174	Ductal	14.5	reference
1651	3.506733	2.851051	-1.13290536403656	-2.551863670349121	-0.49057039618492126	Tip	14.5	reference
1652	0.6425733	3.8997202	-0.6667616367340088	-2.2253031730651855	-1.2048652172088623	Ductal	14.5	reference
1653	-0.4348359	3.1213944	-0.7003224492073059	-2.301211357116699	-1.7408528327941895	Ductal	14.5	reference
1654	13.219391	2.7578487	-1.550081491470337	-2.307682514190674	0.7222676873207092	Beta	14.5	reference
1655	7.437951	6.8056917	-2.6999707221984863	-3.538214921951294	1.792549729347229	Ngn3 high EP	14.5	reference
1656	10.373422	2.034867	-2.035163640975952	-2.273200035095215	0.6598016023635864	Alpha	14.5	reference
1657	8.13994	6.437066	-0.8304561972618103	-3.7975575923919678	1.4770969152450562	Ngn3 high EP	14.5	reference
1658	1.6737437	4.351948	-1.2908152341842651	-2.081831455230713	-0.721899151802063	Ductal	14.5	reference
1659	0.035615742	4.20136	-1.5817298889160156	-2.3043460845947266	-2.6378252506256104	Ductal	14.5	reference
1660	0.92867273	1.6493837	-0.2726558744907379	-2.1065454483032227	-2.214237928390503	Ductal	14.5	reference
1661	-1.4914664	0.32407206	1.7669663429260254	-2.3087081909179688	-2.0513598918914795	Ductal	14.5	reference
1662	10.713085	3.366364	-1.190032720565796	-2.6227447986602783	0.7481673955917358	Beta	14.5	reference
1663	0.6486824	3.7130895	-1.9608807563781738	-2.0575973987579346	-1.908690333366394	Ductal	14.5	reference
1664	4.7395835	6.937928	-1.80461847782135	-2.8825862407684326	1.1682181358337402	Ngn3 high EP	14.5	reference
1665	7.8329654	7.2138333	-1.9448291063308716	-3.8501436710357666	1.572618007659912	Ngn3 high EP	14.5	reference
1666	1.1213202	4.9123936	-0.9673994779586792	-2.3666794300079346	-1.2096909284591675	Ductal	14.5	reference
1667	4.590399	7.1147695	-2.165198564529419	-2.4997451305389404	2.079838514328003	Ngn3 high EP	14.5	reference
1668	1.1266593	-0.860893	-0.18671315908432007	-2.1857597827911377	-2.2798004150390625	Ductal	14.5	reference
1669	10.480234	1.2610954	-2.092512845993042	-2.2470951080322266	-0.652118444442749	Alpha	14.5	reference
1670	10.244254	3.438521	-1.165898323059082	-2.6017322540283203	0.14097976684570312	Alpha	14.5	reference
1671	10.748261	1.4917839	-1.9430561065673828	-2.2684528827667236	0.4930397868156433	Alpha	14.5	reference
1672	2.626815	5.6025844	-1.0775179862976074	-2.34507155418396	-0.5877463817596436	Ngn3 low EP	14.5	reference
1673	11.723452	2.6230612	-1.607875108718872	-2.253355026245117	0.7387282848358154	Beta	14.5	reference
1674	0.1058132	6.0548534	-1.1119120121002197	-2.075669288635254	-1.1294676065444946	Ductal	14.5	reference
1675	1.7425836	0.4182081	0.09600593149662018	-2.184648036956787	-2.020657539367676	Ductal	14.5	reference
1676	11.18542	3.0215304	-1.2716723680496216	-2.6770193576812744	0.7679752111434937	Beta	14.5	reference
1677	10.739501	4.9429526	-0.8346989154815674	-3.203714609146118	1.5680561065673828	Pre-endocrine	14.5	reference
1678	10.175957	1.2121781	-1.6087461709976196	-2.078631639480591	-1.9224027395248413	Alpha	14.5	reference
1679	10.543674	4.197419	-1.4265350103378296	-2.3351171016693115	1.497591257095337	Alpha	14.5	reference
1680	10.744976	4.4418917	-1.4529964923858643	-2.9293808937072754	0.7683836817741394	Pre-endocrine	14.5	reference
1681	6.770996	7.357181	-1.1266921758651733	-3.542591094970703	1.3059816360473633	Ngn3 high EP	14.5	reference
1682	0.6715779	5.22078	-1.8544070720672607	-2.3572309017181396	-1.1402697563171387	Ductal	14.5	reference
1683	11.218975	2.0325768	-0.8772009015083313	-2.418191909790039	0.22896769642829895	Beta	14.5	reference
1684	11.04796	1.8331233	-1.4191535711288452	-2.656548261642456	-1.5222009420394897	Alpha	14.5	reference
1685	1.4283892	6.200092	-1.1283704042434692	-2.4474258422851562	0.4046729505062103	Ngn3 low EP	14.5	reference
1686	12.021882	3.2114894	-1.1878867149353027	-2.4942052364349365	0.45733878016471863	Beta	14.5	reference
1687	7.7776456	5.733568	-1.1065151691436768	-3.1358134746551514	0.4203650951385498	Pre-endocrine	14.5	reference
1688	10.304585	3.7571266	-2.2087337970733643	-3.439155340194702	1.0858091115951538	Pre-endocrine	14.5	reference
1689	8.699114	6.1518598	-2.555612087249756	-3.781282901763916	0.5866996049880981	Pre-endocrine	14.5	reference
1690	1.0385622	4.8219132	-1.4017037153244019	-2.3647027015686035	-1.7832231521606445	Ductal	14.5	reference
1691	10.747208	1.9045653	-2.1364645957946777	-2.2953314781188965	-0.10855696350336075	Alpha	14.5	reference
1692	7.9212723	6.9864106	-1.216752052307129	-3.3916287422180176	0.18869340419769287	Pre-endocrine	14.5	reference
1693	2.2493107	4.188545	-1.197250485420227	-2.433009386062622	-0.9143191576004028	Ductal	14.5	reference
1694	-0.8694722	4.64531	-0.3070705533027649	-2.199066162109375	-0.7933892011642456	Ductal	14.5	reference
1695	0.25841975	5.219715	-1.8583223819732666	-2.376757860183716	-1.9078571796417236	Ductal	14.5	reference
1696	0.19259591	-1.630325	1.7275710105895996	-1.8221608400344849	-1.3453574180603027	Trunk	14.5	reference
1697	1.7287434	3.9496913	-0.2971498966217041	-2.322376012802124	-1.7265410423278809	Trunk	14.5	reference
1698	1.0809535	1.4304353	0.11306431144475937	-2.300516128540039	-2.8779072761535645	Ductal	14.5	reference
1699	10.623677	5.228299	-0.6474138498306274	-3.093545436859131	2.322665214538574	Pre-endocrine	14.5	reference
1700	10.469851	1.6829494	-1.9987995624542236	-2.4409801959991455	-1.53486168384552	Alpha	14.5	reference
1701	10.052025	5.153171	-0.7106819152832031	-3.3829822540283203	0.7789645195007324	Pre-endocrine	14.5	reference
1702	6.616745	5.533581	1.8717999458312988	-3.1088531017303467	1.2684266567230225	Ngn3 high EP	14.5	reference
1703	-0.16000332	3.4245057	-1.411723256111145	-2.308384656906128	-0.8674833178520203	Ductal	14.5	reference
1704	7.505859	7.251619	-1.8365423679351807	-3.672595500946045	1.6557992696762085	Ngn3 high EP	14.5	reference
1705	0.35669842	3.9280226	-0.557395875453949	-2.2935142517089844	-0.3944324254989624	Ductal	14.5	reference
1706	11.379616	4.2343125	-2.0236072540283203	-3.0704550743103027	-0.7235600352287292	Pre-endocrine	14.5	reference
1707	-1.3532127	2.2267087	2.2241873741149902	-2.182365655899048	-2.985107898712158	Ductal	14.5	reference
1708	5.5536194	7.00551	-1.821439504623413	-3.180898666381836	1.13144052028656	Ngn3 high EP	14.5	reference
1709	10.845388	4.779494	-0.6556496620178223	-2.991492509841919	0.9883877635002136	Pre-endocrine	14.5	reference
1710	-0.4549298	4.048254	-1.2576031684875488	-2.182072877883911	-1.3028318881988525	Ngn3 low EP	14.5	reference
1711	0.43855667	1.1299452	1.2116920948028564	-2.186166524887085	-1.6696348190307617	Tip	14.5	reference
1712	2.88129	5.9773517	-2.4380996227264404	-2.671092987060547	0.387035071849823	Ngn3 high EP	14.5	reference
1713	-0.3412139	4.122176	-0.6592797636985779	-2.3549399375915527	-1.4829201698303223	Ductal	14.5	reference
1714	11.012562	3.576132	-1.6043591499328613	-2.5534839630126953	0.6468464136123657	Alpha	14.5	reference
1715	11.247092	1.5026631	-1.5516149997711182	-2.3162760734558105	0.8177425861358643	Alpha	14.5	reference
1716	7.6450095	6.7109556	-0.5817900896072388	-3.7003726959228516	1.4017987251281738	Ngn3 high EP	14.5	reference
1717	6.592377	4.9105654	2.9597558975219727	-3.3648452758789062	1.856075644493103	Ngn3 high EP	14.5	reference
1718	1.8043253	4.6740336	-1.253296971321106	-2.314208745956421	-2.376927614212036	Trunk	14.5	reference
1719	9.92442	5.751079	0.03355824947357178	-3.577151298522949	0.7979292273521423	Pre-endocrine	14.5	reference
1720	10.673581	5.1792774	-1.3519011735916138	-3.6019773483276367	1.3843822479248047	Pre-endocrine	14.5	reference
1721	5.7488937	7.4222074	-1.7891390323638916	-2.950340986251831	0.8808239698410034	Ngn3 high EP	14.5	reference
1722	11.158039	1.644994	-1.8702096939086914	-2.5633187294006348	-1.000281572341919	Alpha	14.5	reference
1723	-0.16280359	0.5520836	0.39239752292633057	-2.2244150638580322	-2.4337570667266846	Ductal	14.5	reference
1724	-0.3564351	2.0321293	1.270288348197937	-1.990365982055664	-0.7193729877471924	Ngn3 low EP	14.5	reference
1725	10.990252	3.9995525	-1.4244617223739624	-2.620137929916382	-0.19342944025993347	Beta	14.5	reference
1726	4.5892777	6.5960474	-0.5105176568031311	-2.862734794616699	2.3106849193573	Ngn3 high EP	14.5	reference
1727	6.4350348	7.1623306	-0.8885550498962402	-3.3404695987701416	1.3256067037582397	Ngn3 high EP	14.5	reference
1728	9.928861	5.2209926	-2.0285892486572266	-3.323791265487671	0.7844625115394592	Beta	14.5	reference
1729	-0.16697644	4.3367567	-1.2212060689926147	-2.121683120727539	-0.7422807216644287	Ngn3 low EP	14.5	reference
1730	10.386773	1.5457914	-1.9337122440338135	-2.778691053390503	0.009814396500587463	Alpha	14.5	reference
1731	12.174327	2.5105236	-1.6669505834579468	-2.37131404876709	1.1844497919082642	Beta	14.5	reference
1732	-0.5206357	3.602409	-0.3843012750148773	-2.287092924118042	-3.055285930633545	Ductal	14.5	reference
1733	-0.9309751	2.2211208	1.3310390710830688	-2.346189260482788	-1.6509077548980713	Ductal	14.5	reference
1734	-0.80439216	1.4631658	2.04258394241333	-2.1872105598449707	-1.8786886930465698	Tip	14.5	reference
1735	8.643737	6.41398	-0.9694995880126953	-3.448986530303955	1.4567856788635254	Pre-endocrine	14.5	reference
1736	4.8357577	6.930721	-2.6945114135742188	-2.619148015975952	1.9822975397109985	Ngn3 high EP	14.5	reference
1737	8.06808	5.2393084	-0.7779650688171387	-3.478626012802124	0.46326926350593567	Pre-endocrine	14.5	reference
1738	11.508077	3.5404997	-1.701063632965088	-2.521150588989258	0.7841512560844421	Beta	14.5	reference
1739	-1.9741682	0.6445384	1.175828456878662	-2.2873194217681885	-2.654496908187866	Ductal	14.5	reference
1740	2.3121138	4.3268685	-0.5415735244750977	-2.1062991619110107	-0.4369480311870575	Ngn3 low EP	14.5	reference
1741	0.06661234	4.0795894	-1.257407546043396	-2.0732383728027344	-2.5284957885742188	Ductal	14.5	reference
1742	-2.2989833	2.1603136	0.6969457864761353	-2.0693817138671875	-0.6802049875259399	Ngn3 low EP	14.5	reference
1743	-0.80343455	5.0492764	-1.8422489166259766	-2.26680850982666	-2.693955421447754	Ductal	14.5	reference
1744	-0.9227404	2.4502413	-0.31873324513435364	-2.4300973415374756	-0.8508613109588623	Ductal	14.5	reference
1745	6.3720407	7.645367	-1.3613390922546387	-3.1070737838745117	1.9517076015472412	Ngn3 high EP	14.5	reference
1746	8.430392	4.27317	-2.471602201461792	-3.300344228744507	0.6680775880813599	Pre-endocrine	14.5	reference
1747	-0.35216978	2.5443726	1.2026851177215576	-2.0111804008483887	-2.2233197689056396	Ductal	14.5	reference
1748	0.45637524	3.8857825	-0.27459651231765747	-2.369765520095825	-0.7231006622314453	Trunk	14.5	reference
1749	1.1848221	4.03909	-0.9788335561752319	-2.2124507427215576	-0.5500001907348633	Ductal	14.5	reference
1750	-0.1224401	6.041094	-3.125142812728882	-2.0688934326171875	-1.500234603881836	Ductal	14.5	reference
1751	6.654558	7.40438	-1.9799444675445557	-3.8734617233276367	0.9842920899391174	Ngn3 high EP	14.5	reference
1752	5.08602	7.2421155	-1.4280098676681519	-3.1186821460723877	1.2890796661376953	Ngn3 high EP	14.5	reference
1753	7.485629	6.6729975	-1.130413293838501	-3.2110371589660645	0.8168843388557434	Ngn3 high EP	14.5	reference
1754	8.371544	6.9284916	-1.0372364521026611	-3.799459457397461	1.7662593126296997	Pre-endocrine	14.5	reference
1755	2.433881	3.9028897	-0.750309944152832	-2.252378463745117	-0.5372453927993774	Ductal	14.5	reference
1756	6.4247923	7.0119524	-0.41499626636505127	-3.6651453971862793	1.8125200271606445	Ngn3 high EP	14.5	reference
1757	-0.868189	4.017855	-1.337372899055481	-2.423776626586914	-1.760151743888855	Ductal	14.5	reference
1758	10.451841	2.7069921	-1.5960763692855835	-2.3102378845214844	-0.2780079245567322	Alpha	14.5	reference
1759	0.90185547	5.296981	-1.675032138824463	-2.4214658737182617	-1.4207677841186523	Ngn3 low EP	14.5	reference
1760	9.601962	5.9426956	-1.2517679929733276	-3.8899905681610107	1.7755287885665894	Pre-endocrine	14.5	reference
1761	12.399923	2.7299154	-1.5901515483856201	-2.3361124992370605	-0.2970309257507324	Beta	14.5	reference
1762	-1.542822	1.4332815	-0.20562097430229187	-2.198512077331543	-1.735063076019287	Ductal	14.5	reference
1763	-0.74118847	3.6792567	-0.6997637748718262	-2.4355452060699463	-1.241378664970398	Ductal	14.5	reference
1764	0.7124422	1.0440903	1.0426650047302246	-2.066486358642578	-1.074516773223877	Ductal	14.5	reference
1765	11.23952	4.6329193	-1.967391014099121	-3.0122718811035156	1.5020420551300049	Beta	14.5	reference
1766	-0.74783605	1.2379804	2.3082351684570312	-2.067545175552368	-1.8144289255142212	Ductal	14.5	reference
1767	1.1812901	6.076029	-1.3067370653152466	-2.486982822418213	-1.3660684823989868	Ductal	14.5	reference
1768	3.511651	6.578206	-1.4266221523284912	-2.5470943450927734	0.7051212787628174	Ngn3 high EP	14.5	reference
1769	9.002634	5.5021386	0.24268072843551636	-3.423900842666626	0.8059621453285217	Pre-endocrine	14.5	reference
1770	10.374701	4.9260454	-0.827528715133667	-3.213972568511963	1.9863300323486328	Pre-endocrine	14.5	reference
1771	0.91757923	1.2362468	0.5234502553939819	-1.9875022172927856	-1.0016069412231445	Ductal	14.5	reference
1772	-0.051950254	3.502999	-1.705159306526184	-2.352436065673828	-2.5347936153411865	Ductal	14.5	reference
1773	9.541585	5.8536854	-1.2291418313980103	-3.3886122703552246	1.3255678415298462	Pre-endocrine	14.5	reference
1774	-0.22190827	4.2249207	-0.7191752791404724	-2.262448310852051	-1.2491167783737183	Ductal	14.5	reference
1775	4.5683856	7.097076	-1.3882520198822021	-3.135239362716675	1.54249107837677	Ngn3 high EP	14.5	reference
1776	0.88698155	5.911785	-1.3433371782302856	-2.2732737064361572	-1.6249639987945557	Ductal	14.5	reference
1777	-1.3397213	0.42968622	0.7889858484268188	-2.0017576217651367	-1.9211359024047852	Ngn3 low EP	14.5	reference
1778	3.615175	6.868986	-1.7856993675231934	-2.5219085216522217	1.3985496759414673	Ngn3 high EP	14.5	reference
1779	-1.3462644	-0.03029276	2.7818312644958496	-2.2347443103790283	-1.0714696645736694	Ngn3 low EP	14.5	reference
1780	-0.89421695	3.8439217	-1.0760852098464966	-2.1092417240142822	-2.9783880710601807	Ductal	14.5	reference
1781	1.4277862	5.3222265	-1.0938899517059326	-1.8516261577606201	-2.7390694618225098	Ductal	14.5	reference
1782	0.99809664	3.8131063	-1.7163630723953247	-2.2967934608459473	-0.9463090300559998	Ductal	14.5	reference
1783	9.525676	2.5750637	-1.7725666761398315	-2.275207996368408	0.43748632073402405	Pre-endocrine	14.5	reference
1784	11.1464405	3.782008	-1.7027270793914795	-2.160513401031494	1.179789423942566	Beta	14.5	reference
1785	-1.2218405	2.8947704	1.5609588623046875	-1.956639051437378	-1.5210094451904297	Ngn3 low EP	14.5	reference
1786	10.832245	1.2963324	-1.8905470371246338	-2.1782617568969727	-1.1478419303894043	Alpha	14.5	reference
1787	9.832418	3.603213	-1.3744919300079346	-3.450291872024536	0.43887433409690857	Pre-endocrine	14.5	reference
1788	10.079595	4.1778326	-1.403695821762085	-2.9382169246673584	1.5432723760604858	Pre-endocrine	14.5	reference
1789	10.358361	1.3535374	-1.2819865942001343	-2.453932762145996	0.09460248053073883	Alpha	14.5	reference
1790	0.4885222	1.1756805	0.8084502220153809	-2.211973190307617	-1.3161113262176514	Tip	14.5	reference
1791	6.888502	7.1769714	-1.459641933441162	-3.3251254558563232	1.8960609436035156	Ngn3 high EP	14.5	reference
1792	5.023165	7.1808605	-2.2376937866210938	-2.961040735244751	1.7468345165252686	Ngn3 high EP	14.5	reference
1793	5.872939	7.3939567	-2.1255805492401123	-3.2401340007781982	1.6400363445281982	Ngn3 high EP	14.5	reference
1794	9.403894	5.827747	-0.3918999135494232	-3.8906686305999756	0.49134549498558044	Pre-endocrine	14.5	reference
1795	10.717945	3.4539638	-0.5475770235061646	-2.6855666637420654	-0.2955976128578186	Pre-endocrine	14.5	reference
1796	0.8106882	4.1311197	-1.7545922994613647	-2.4090938568115234	-1.3096541166305542	Ductal	14.5	reference
1797	12.566223	2.7808394	-1.82161283493042	-2.5163183212280273	-0.81516432762146	Beta	14.5	reference
1798	2.7977579	3.5364656	0.11326844245195389	-2.3225650787353516	-0.5175409317016602	Ductal	14.5	reference
1799	10.618638	2.7646916	-2.1596195697784424	-2.8376379013061523	-0.4740808606147766	Alpha	14.5	reference
1800	9.376006	4.1290336	-1.6670119762420654	-3.344930648803711	0.09323795884847641	Pre-endocrine	14.5	reference
1801	1.5599971	4.7104535	-1.390005111694336	-2.463059902191162	0.23854678869247437	Ductal	14.5	reference
1802	11.877101	2.2114863	-1.311823844909668	-2.2955124378204346	-0.1636960506439209	Beta	14.5	reference
1803	-0.6218237	1.3740586	1.5780811309814453	-2.155392646789551	-2.21331787109375	Ductal	14.5	reference
1804	9.021305	3.167449	-2.250030279159546	-3.2859394550323486	0.14885291457176208	Epsilon	14.5	reference
1805	-1.316682	-0.68037623	2.4099884033203125	-2.298959970474243	-1.2950003147125244	Ductal	14.5	reference
1806	7.27347	7.2474523	-1.3646948337554932	-3.4245197772979736	0.9943420886993408	Ngn3 high EP	14.5	reference
1807	-1.8615345	-0.5103973	2.0466299057006836	-2.0551960468292236	-1.0084420442581177	Trunk	14.5	reference
1808	10.761164	2.5125206	-1.3936818838119507	-2.4998722076416016	-0.7726309895515442	Alpha	14.5	reference
1809	3.5542848	6.846368	-1.5234392881393433	-2.496628522872925	1.4416401386260986	Ngn3 high EP	14.5	reference
1810	5.436135	6.49565	-0.1174355298280716	-2.494281530380249	1.2027660608291626	Ngn3 high EP	14.5	reference
1811	0.7583613	3.614129	-1.1725393533706665	-2.2996666431427	-1.3439981937408447	Ductal	14.5	reference
1812	0.6395115	3.9049768	-0.5433275699615479	-2.1176106929779053	-1.3635286092758179	Ductal	14.5	reference
1813	8.74151	6.4447875	-2.082942485809326	-4.167636871337891	1.8824211359024048	Pre-endocrine	14.5	reference
1814	-0.94997185	3.4098203	-0.30107423663139343	-2.232870101928711	-0.35874003171920776	Ngn3 low EP	14.5	reference
1815	12.076263	3.314652	-2.2863409519195557	-2.4140737056732178	1.4724643230438232	Beta	14.5	reference
1816	0.29594538	-1.1717613	2.050840139389038	-2.2743780612945557	-1.0241162776947021	Trunk	14.5	reference
1817	10.87754	4.624457	-1.6287858486175537	-3.28165602684021	0.6015020608901978	Pre-endocrine	14.5	reference
1818	11.562664	3.7169826	-0.8172895908355713	-2.7745399475097656	-0.3162827491760254	Beta	14.5	reference
1819	-0.8403333	5.183415	-0.6699912548065186	-2.469142436981201	-1.8253308534622192	Ductal	14.5	reference
1820	-0.942543	1.853457	1.9422962665557861	-2.1707603931427	-1.1834678649902344	Ductal	14.5	reference
1821	12.019655	2.9728596	-1.157577395439148	-2.292576789855957	-0.13585250079631805	Beta	14.5	reference
1822	10.97917	1.8849006	-1.6570569276809692	-1.9624693393707275	-0.0895102322101593	Alpha	14.5	reference
1823	10.110643	4.8398085	-1.7764531373977661	-3.5714070796966553	2.2068138122558594	Pre-endocrine	14.5	reference
1824	-0.8819112	-0.8586721	1.205581545829773	-2.1741456985473633	-1.6363234519958496	Ductal	14.5	reference
1825	1.2038897	4.0798135	-0.6717982888221741	-2.311274528503418	-2.2818350791931152	Ductal	14.5	reference
1826	-2.334237	-0.0061788126	1.5278464555740356	-2.09909987449646	-2.236158847808838	Ductal	14.5	reference
1827	10.215635	4.7897534	-1.9649529457092285	-3.448870897293091	0.5657087564468384	Pre-endocrine	14.5	reference
1828	3.4537153	2.8372796	-2.065063953399658	-2.2753071784973145	-0.4689798355102539	Ductal	14.5	reference
1829	8.133568	5.946797	-1.7718998193740845	-3.49239444732666	1.4052348136901855	Pre-endocrine	14.5	reference
1830	-2.2952967	0.8032418	0.9419086575508118	-1.9573107957839966	-0.8758791089057922	Ductal	14.5	reference
1831	5.368446	6.697861	1.1644566059112549	-2.9386966228485107	1.8639836311340332	Ngn3 high EP	14.5	reference
1832	1.5741382	4.647769	-0.7687397003173828	-2.0019609928131104	-1.30568265914917	Ngn3 low EP	14.5	reference
1833	5.9150815	7.5920687	-2.1940386295318604	-3.2593984603881836	1.2434630393981934	Ngn3 high EP	14.5	reference
1834	5.921188	7.035593	-2.32273530960083	-2.8974177837371826	1.5938704013824463	Ngn3 high EP	14.5	reference
1835	11.092207	3.4021826	-1.2109557390213013	-2.6013805866241455	1.111141324043274	Beta	14.5	reference
1836	-0.9992908	-1.1168543	2.0624783039093018	-2.35257887840271	-2.877279043197632	Trunk	14.5	reference
1837	-2.0326443	2.124594	0.670890212059021	-2.212205648422241	-2.0865235328674316	Ngn3 low EP	14.5	reference
1838	0.42264423	3.5175905	-1.059725046157837	-2.0378925800323486	-2.664447546005249	Ductal	14.5	reference
1839	1.2666153	1.2825816	0.2768431603908539	-2.146033763885498	-0.7417374849319458	Ductal	14.5	reference
1840	-1.4441961	0.36707318	2.3469481468200684	-2.2410850524902344	-1.9835917949676514	Ngn3 low EP	14.5	reference
1841	1.2719624	3.023303	-2.1791934967041016	-2.230613946914673	-1.6044479608535767	Ductal	14.5	reference
1842	0.5830911	5.983612	-1.2038747072219849	-2.5246291160583496	-1.920883059501648	Ngn3 low EP	14.5	reference
1843	10.391223	1.2072732	-0.7139408588409424	-2.3820395469665527	1.0718090534210205	Alpha	14.5	reference
1844	1.1152728	4.9774365	-1.5062105655670166	-2.141979455947876	-0.7780812382698059	Ductal	14.5	reference
1845	2.9329705	6.16637	-0.9110913872718811	-2.663536310195923	0.9648710489273071	Ngn3 high EP	14.5	reference
1846	7.072667	7.0191965	-1.6954693794250488	-3.350092887878418	0.766841471195221	Ngn3 high EP	14.5	reference
1847	1.236134	5.3999915	-1.3839422464370728	-2.006061553955078	-0.4802055358886719	Ngn3 low EP	14.5	reference
1848	2.2200954	5.8023853	-1.9577531814575195	-2.4789140224456787	0.1928560584783554	Ngn3 low EP	14.5	reference
1849	6.8750353	7.152417	-2.3682637214660645	-3.7054359912872314	0.7534602880477905	Ngn3 high EP	14.5	reference
1850	-2.8857157	-0.108258404	2.357099771499634	-2.117699146270752	-0.2286861091852188	Ngn3 low EP	14.5	reference
1851	0.051300924	3.8119354	-1.1087309122085571	-2.1692757606506348	-1.1783936023712158	Ductal	14.5	reference
1852	8.535781	6.652462	-0.17119768261909485	-3.879255771636963	1.488625407218933	Pre-endocrine	14.5	reference
1853	1.2393353	1.1991645	-0.027371376752853394	-2.1520330905914307	-2.365161418914795	Ductal	14.5	reference
1854	13.13995	2.7450566	-1.4137400388717651	-2.3137693405151367	-0.4560551643371582	Beta	14.5	reference
1855	6.768297	7.3788	-1.5918352603912354	-3.0869412422180176	1.7516956329345703	Ngn3 high EP	14.5	reference
1856	-1.0347072	4.092647	-0.6051046848297119	-2.1680309772491455	-1.2885913848876953	Ngn3 low EP	14.5	reference
1857	-0.56089824	-1.5111446	2.292680025100708	-2.209669589996338	-1.0309149026870728	Ductal	14.5	reference
1858	8.763975	6.479482	-2.1879374980926514	-4.138162612915039	1.1820753812789917	Pre-endocrine	14.5	reference
1859	0.10892652	4.3996286	-1.2969528436660767	-2.2630012035369873	-2.7415125370025635	Ductal	14.5	reference
1860	4.7683744	7.0728893	-1.6519712209701538	-2.853846788406372	1.6485249996185303	Ngn3 high EP	14.5	reference
1861	7.1467824	6.399512	-1.7235536575317383	-3.6010794639587402	0.7881107926368713	Ngn3 high EP	14.5	reference
1862	2.8898304	6.5696115	-2.12980318069458	-2.548307180404663	1.8877410888671875	Ngn3 high EP	14.5	reference
1863	1.2374111	3.349112	-0.653957188129425	-1.9352977275848389	-1.2472305297851562	Ductal	14.5	reference
1864	9.487365	6.179247	-1.6804718971252441	-3.49163818359375	1.2305198907852173	Pre-endocrine	14.5	reference
1865	-1.9726224	-1.1967915	2.0644357204437256	-1.8162647485733032	-2.668172836303711	Trunk	14.5	reference
1866	-2.111479	-0.0007954465	1.4803999662399292	-2.2676541805267334	-1.4449284076690674	Ductal	14.5	reference
1867	10.945698	4.335059	-1.790939450263977	-2.893545627593994	-0.6899064183235168	Pre-endocrine	14.5	reference
1868	11.093995	3.350296	-0.9179611206054688	-2.6331441402435303	0.16678422689437866	Pre-endocrine	14.5	reference
1869	3.504514	6.580952	-0.8149883151054382	-2.618411064147949	1.4815654754638672	Ngn3 high EP	14.5	reference
1870	10.726077	2.9600363	-2.391724109649658	-2.9293746948242188	-0.05204678326845169	Alpha	14.5	reference
1871	10.61343	1.8320782	-1.7810168266296387	-2.1126809120178223	-0.5052069425582886	Alpha	14.5	reference
1872	9.119406	6.28195	-0.6751104593276978	-3.626091241836548	1.39802885055542	Pre-endocrine	14.5	reference
1873	10.667373	5.043925	0.15225638449192047	-3.0544185638427734	1.7410473823547363	Pre-endocrine	14.5	reference
1874	0.25397637	2.7292376	-0.7511230707168579	-2.1748368740081787	-1.729888916015625	Ductal	14.5	reference
1875	8.870183	4.163151	-2.1975982189178467	-3.24100661277771	-0.2575307786464691	Pre-endocrine	14.5	reference
1876	10.418898	5.199952	-1.2744444608688354	-3.4324090480804443	1.046698808670044	Pre-endocrine	14.5	reference
1877	8.579126	4.491082	-2.905789375305176	-3.2062265872955322	0.34255340695381165	Pre-endocrine	14.5	reference
1878	-0.3812743	-0.16246495	0.1430724859237671	-2.4630420207977295	-1.5344518423080444	Trunk	14.5	reference
1879	-2.6115525	-0.0003484817	2.3910412788391113	-2.2467353343963623	0.2517390549182892	Ngn3 low EP	14.5	reference
1880	12.900291	2.6693614	-0.9298588037490845	-2.1274704933166504	1.2755277156829834	Beta	14.5	reference
1881	2.5079105	3.6154854	-1.8578286170959473	-2.1912128925323486	-1.428330898284912	Ductal	14.5	reference
1882	9.141064	5.953369	-0.7719796895980835	-3.6010582447052	1.6163480281829834	Pre-endocrine	14.5	reference
1883	-0.22150852	1.5845525	0.12120857834815979	-2.266448736190796	-1.2303282022476196	Ductal	14.5	reference
1884	5.4620013	6.9248776	-1.0759823322296143	-2.9949581623077393	1.709307074546814	Ngn3 high EP	14.5	reference
1885	10.888209	5.160068	0.06342849135398865	-3.3551197052001953	1.5623035430908203	Pre-endocrine	14.5	reference
1886	7.4987326	7.126384	-2.1949174404144287	-3.7515387535095215	1.8491456508636475	Ngn3 high EP	14.5	reference
1887	6.152467	7.3491607	-1.199700951576233	-3.2142794132232666	1.5892367362976074	Ngn3 high EP	14.5	reference
1888	-0.715	4.4470754	-1.4755226373672485	-2.236964702606201	-1.114710807800293	Ductal	14.5	reference
1889	1.5244987	4.6607065	-1.1771953105926514	-1.9914567470550537	-1.697462797164917	Ductal	14.5	reference
1890	-1.7642173	3.3987675	0.12873227894306183	-2.028593063354492	-2.1662590503692627	Ductal	14.5	reference
1891	0.30611795	1.6820791	1.9119012355804443	-2.174875497817993	-1.7020440101623535	Tip	14.5	reference
1892	9.206359	6.3883877	-1.8228123188018799	-3.7385201454162598	0.8355960845947266	Pre-endocrine	14.5	reference
1893	1.0809951	-0.63462985	1.1657274961471558	-2.184340715408325	-2.3667995929718018	Trunk	14.5	reference
1894	9.691388	2.3314378	-1.5741691589355469	-2.20853328704834	0.37093767523765564	Pre-endocrine	14.5	reference
1895	10.021829	5.1064477	-1.0042930841445923	-3.4912703037261963	0.8122019171714783	Pre-endocrine	14.5	reference
1896	7.9294114	6.0509067	-1.4288275241851807	-3.066232681274414	1.1159932613372803	Pre-endocrine	14.5	reference
1897	1.1151268	5.047428	-1.6544371843338013	-2.436168670654297	-2.4741158485412598	Ductal	14.5	reference
1898	7.271818	6.0967035	-1.4174528121948242	-3.7537477016448975	1.3456907272338867	Ngn3 high EP	14.5	reference
1899	10.724652	3.594034	-1.8709888458251953	-2.7677865028381348	0.8791481852531433	Beta	14.5	reference
1900	0.80865777	6.097888	-1.8602789640426636	-2.1743838787078857	0.11747518926858902	Ngn3 low EP	14.5	reference
1901	1.8356054	5.08298	-1.0424038171768188	-2.334882974624634	-0.830365777015686	Ngn3 low EP	14.5	reference
1902	8.749869	6.377321	-2.5866940021514893	-4.0164618492126465	1.2518274784088135	Pre-endocrine	14.5	reference
1903	10.440455	3.753514	-1.5653120279312134	-2.3531787395477295	1.08774995803833	Alpha	14.5	reference
1904	6.8761168	6.6391444	-1.5172072649002075	-3.6132314205169678	1.5753456354141235	Ngn3 high EP	14.5	reference
1905	0.06872197	3.4312785	-0.15709763765335083	-2.2836556434631348	-0.9585120677947998	Ductal	14.5	reference
1906	10.180453	4.4378176	-0.9165398478507996	-3.4888417720794678	1.4299697875976562	Pre-endocrine	14.5	reference
1907	10.602236	2.923155	-2.2511959075927734	-2.13449764251709	-1.3506977558135986	Alpha	14.5	reference
1908	1.5305817	5.1945767	-1.319338083267212	-2.2675418853759766	-0.36030781269073486	Ductal	14.5	reference
1909	10.911567	1.6292317	-2.093256711959839	-2.400115728378296	0.25170910358428955	Alpha	14.5	reference
1910	-0.13017946	5.1862884	-1.4363207817077637	-2.2771995067596436	-1.7805896997451782	Ngn3 low EP	14.5	reference
1911	8.965005	6.0786	-1.1956799030303955	-3.7690818309783936	0.6465058326721191	Pre-endocrine	14.5	reference
1912	-2.3851016	-0.20664066	2.6310884952545166	-2.028576612472534	-2.768357992172241	Ductal	14.5	reference
1913	-0.36647177	2.2988515	-0.3557785749435425	-2.096027374267578	-1.2476189136505127	Ngn3 low EP	14.5	reference
1914	9.119996	4.4321413	-0.9783439636230469	-3.402787208557129	0.6005998849868774	Pre-endocrine	14.5	reference
1915	9.146647	6.4990835	-1.3419877290725708	-3.789515733718872	1.795805811882019	Pre-endocrine	14.5	reference
1916	8.88197	6.284916	-1.6639559268951416	-3.626041889190674	1.314197063446045	Pre-endocrine	14.5	reference
1917	6.091377	7.053308	-0.5031300783157349	-3.1431050300598145	1.4295573234558105	Ngn3 high EP	14.5	reference
1918	7.4271765	6.5595803	-1.0331398248672485	-3.4595882892608643	1.607502818107605	Ngn3 high EP	14.5	reference
1919	9.839036	5.184214	-2.3022754192352295	-3.3784079551696777	1.8805480003356934	Pre-endocrine	14.5	reference
1920	-1.0785879	-0.93320674	1.8118183612823486	-2.2113890647888184	-0.7842954993247986	Ductal	14.5	reference
1921	10.72499	1.8695812	-1.9478600025177002	-2.7562320232391357	0.5618712902069092	Alpha	14.5	reference
1922	-0.81605774	4.8674603	-1.721712589263916	-2.2558600902557373	-1.2549704313278198	Ductal	14.5	reference
1923	9.994332	4.8358088	-1.0855646133422852	-3.4839110374450684	1.4433079957962036	Pre-endocrine	14.5	reference
1924	10.01309	1.701762	-1.8208825588226318	-2.2283287048339844	0.24014025926589966	Alpha	14.5	reference
1925	1.3931195	1.8802017	-1.7848769426345825	-2.389768362045288	-0.9531691074371338	Ductal	14.5	reference
1926	9.262159	6.2232976	-1.5261642932891846	-3.5408852100372314	0.8357884883880615	Pre-endocrine	14.5	reference
1927	11.862758	3.2216434	-1.457097053527832	-2.749509811401367	0.5350998640060425	Beta	14.5	reference
1928	2.384229	5.365331	-1.5748941898345947	-2.384377956390381	-0.07712799310684204	Ngn3 high EP	14.5	reference
1929	-0.47064212	4.8574986	-2.060784339904785	-2.0844907760620117	-3.4383766651153564	Ductal	14.5	reference
1930	10.208756	5.109705	-0.9110631346702576	-3.260855197906494	0.7770950794219971	Pre-endocrine	14.5	reference
1931	-1.2414575	1.919922	2.0095174312591553	-2.059495210647583	-1.002432107925415	Ductal	14.5	reference
1932	11.1653	4.2552958	-1.3586242198944092	-3.4663941860198975	0.5268293619155884	Pre-endocrine	14.5	reference
1933	3.879066	6.765218	-1.268582820892334	-2.9228785037994385	1.2908591032028198	Ngn3 high EP	14.5	reference
1934	10.693865	3.4016538	-2.7346575260162354	-2.764921188354492	0.05004817247390747	Alpha	14.5	reference
1935	1.2746098	0.09512331	1.2968204021453857	-2.260439157485962	-2.085179328918457	Trunk	14.5	reference
1936	1.8293221	4.3719645	-1.0398995876312256	-2.393636703491211	-1.640257477760315	Ductal	14.5	reference
1937	-0.9050324	4.3924413	-1.5139188766479492	-2.059443712234497	-1.1771924495697021	Ductal	14.5	reference
1938	7.8495297	5.922277	0.22117483615875244	-3.224344491958618	1.708083987236023	Pre-endocrine	14.5	reference
1939	7.774253	6.183737	-0.9284889698028564	-3.857914686203003	1.6838327646255493	Ngn3 high EP	14.5	reference
1940	7.5997434	6.7184076	-0.6458760499954224	-3.5780513286590576	1.1878700256347656	Pre-endocrine	14.5	reference
1941	9.746185	3.82432	-1.644431233406067	-3.174668788909912	1.1637227535247803	Pre-endocrine	14.5	reference
1942	-2.4897945	0.3541472	1.3621346950531006	-2.3649773597717285	-2.395493745803833	Ductal	14.5	reference
1943	-0.5052873	3.6458414	-0.8270787596702576	-2.2103919982910156	-1.4499002695083618	Trunk	14.5	reference
1944	8.170168	6.0709395	-0.10548670589923859	-3.89894962310791	1.286634922027588	Pre-endocrine	14.5	reference
1945	6.09095	7.158405	-2.3256921768188477	-3.265174627304077	1.6330676078796387	Ngn3 high EP	14.5	reference
1946	-0.97568434	2.269129	1.6649304628372192	-2.1758015155792236	-2.2564117908477783	Ductal	14.5	reference
1947	10.383377	4.8163867	-1.0278443098068237	-3.683698892593384	0.7277156114578247	Pre-endocrine	14.5	reference
1948	10.779965	1.9114872	-1.4337337017059326	-2.3239293098449707	-0.9835401177406311	Alpha	14.5	reference
1949	9.41564	3.8000848	-1.899975299835205	-3.091909170150757	1.3681840896606445	Pre-endocrine	14.5	reference
1950	9.003152	6.207875	-2.3474817276000977	-3.745861530303955	0.9314262866973877	Pre-endocrine	14.5	reference
1951	-0.9162894	-0.67274123	1.7611336708068848	-2.079329252243042	-2.010141611099243	Ductal	14.5	reference
1952	-1.0446836	2.2731116	1.4994062185287476	-2.045499563217163	-1.5296002626419067	Trunk	14.5	reference
1953	6.4550114	7.3768	-1.4221062660217285	-3.4742650985717773	1.4946726560592651	Ngn3 high EP	14.5	reference
1954	10.561009	1.7980279	-2.6207408905029297	-2.316088914871216	-0.09576797485351562	Alpha	14.5	reference
1955	2.8239975	5.8553348	-1.0762196779251099	-2.5313637256622314	-0.26650339365005493	Ngn3 low EP	14.5	reference
1956	-0.33285302	2.7387822	0.8214133381843567	-2.421891212463379	-0.8126630187034607	Ductal	14.5	reference
1957	11.3100395	3.134182	-2.132467746734619	-2.9220049381256104	0.007770419120788574	Beta	14.5	reference
1958	0.29682595	4.8139434	-1.5671992301940918	-2.286517858505249	-1.8055565357208252	Ngn3 low EP	14.5	reference
1959	7.8879495	6.9696436	-0.9005938172340393	-3.726151943206787	1.8202228546142578	Pre-endocrine	14.5	reference
1960	12.156036	2.882148	-1.7906304597854614	-2.5763819217681885	0.39414161443710327	Beta	14.5	reference
1961	11.232989	4.723345	-0.5555451512336731	-2.8612358570098877	0.33315274119377136	Pre-endocrine	14.5	reference
1962	6.7065673	6.5965323	-1.64650297164917	-3.465113401412964	1.4405897855758667	Ngn3 high EP	14.5	reference
1963	10.51194	4.2727537	-2.0814120769500732	-3.4898152351379395	1.5182862281799316	Pre-endocrine	14.5	reference
1964	0.4461131	4.779598	-1.1646723747253418	-2.194854497909546	-1.513231635093689	Ductal	14.5	reference
1965	2.291892	0.34205377	1.9250497817993164	-2.3884427547454834	-1.3210585117340088	Trunk	14.5	reference
1966	1.9737012	6.4305716	-1.8047263622283936	-2.361052989959717	0.4623367488384247	Ductal	14.5	reference
1967	12.388322	2.3255787	-1.4138630628585815	-2.432584524154663	0.557646632194519	Beta	14.5	reference
1968	7.8240886	6.1312304	-1.359998106956482	-3.426182985305786	0.7294856309890747	Pre-endocrine	14.5	reference
1969	2.117256	5.7684093	-1.35934317111969	-2.497141122817993	-0.1024494618177414	Ngn3 low EP	14.5	reference
1970	10.845355	5.0005927	-1.7041265964508057	-3.2568516731262207	0.32802075147628784	Pre-endocrine	14.5	reference
1971	0.60783815	2.504262	-0.642212986946106	-2.2574269771575928	-1.899297833442688	Ngn3 low EP	14.5	reference
1972	7.627688	6.3962765	-1.0278749465942383	-3.3994829654693604	2.5447070598602295	Ngn3 high EP	14.5	reference
1973	7.6710052	6.8992634	-1.4788155555725098	-3.718474864959717	0.7078123092651367	Ngn3 high EP	14.5	reference
1974	10.5677595	4.7447157	-0.75430828332901	-2.926734685897827	1.3024392127990723	Pre-endocrine	14.5	reference
1975	11.207947	1.6162509	-0.9323505163192749	-2.5483591556549072	0.558429479598999	Alpha	14.5	reference
1976	-0.27073318	3.822563	-0.5646896958351135	-2.1340785026550293	-2.7677695751190186	Ductal	14.5	reference
1977	3.7400568	5.246013	2.0074925422668457	-2.541896104812622	0.6541975736618042	Ngn3 low EP	14.5	reference
1978	10.826315	3.336571	-2.7857089042663574	-2.247481346130371	0.5904955863952637	Alpha	14.5	reference
1979	-0.93060297	3.9244003	-0.8844001293182373	-2.263044834136963	-2.676185131072998	Ductal	14.5	reference
1980	10.684796	2.113122	-2.407783031463623	-2.074962615966797	-0.8480365872383118	Alpha	14.5	reference
1981	0.9402629	5.5788107	-1.3134170770645142	-2.3855032920837402	-0.9333288669586182	Ductal	14.5	reference
1982	0.50671166	6.046352	-3.0073318481445312	-2.604094982147217	-0.2776057720184326	Ngn3 low EP	14.5	reference
1983	-1.227377	3.7385378	-0.219252809882164	-2.557743549346924	-1.426235318183899	Ductal	14.5	reference
1984	12.786449	2.904407	-1.1278635263442993	-2.533534288406372	0.6547054052352905	Beta	14.5	reference
1985	11.684823	4.046413	-1.9510934352874756	-3.048532009124756	0.24766618013381958	Beta	14.5	reference
1986	9.998536	2.4236567	-1.5060596466064453	-2.7292914390563965	0.7246893048286438	Pre-endocrine	14.5	reference
1987	-1.3372056	2.2815332	1.4792017936706543	-2.039900779724121	-1.8815261125564575	Ductal	14.5	reference
1988	4.836437	7.0854974	-1.009190320968628	-2.8169751167297363	1.9711800813674927	Ngn3 high EP	14.5	reference
1989	-2.266632	1.2847786	-0.15431907773017883	-2.1960461139678955	-1.5715640783309937	Trunk	14.5	reference
1990	-0.16688323	4.9620795	-0.5589000582695007	-2.3183717727661133	-1.7554028034210205	Ductal	14.5	reference
1991	1.1106873	1.1292111	2.2238283157348633	-2.112713098526001	-1.4877924919128418	Trunk	14.5	reference
1992	10.292671	2.385072	-2.0307254791259766	-2.644817590713501	-0.3443700075149536	Alpha	14.5	reference
1993	1.3270333	5.0037737	-0.5610553026199341	-2.4000210762023926	-2.4540390968322754	Ductal	14.5	reference
1994	5.2191734	6.64816	-0.3069508969783783	-2.9675512313842773	1.539421558380127	Ngn3 high EP	14.5	reference
1995	0.44603193	0.86660135	1.4952293634414673	-2.073291063308716	-2.1908411979675293	Tip	14.5	reference
1996	10.702575	4.6977906	-1.5328704118728638	-3.303788900375366	1.0419420003890991	Pre-endocrine	14.5	reference
1997	2.2550914	2.6040175	-1.4969433546066284	-2.6661300659179688	-2.4650304317474365	Ductal	14.5	reference
1998	6.9255543	5.116484	2.695688247680664	-3.7547590732574463	1.7994484901428223	Ngn3 high EP	14.5	reference
[truncated: 23,920 more rows]
